# Supplementary material for: Dynamic chromatin regulatory programs during embryogenesis of hexaploid wheat
Source: Genome Biol. 2023 Jan 13;24:7. doi: 10.1186/s13059-022-02844-2 (PMC9837924; doi:10.1186/s13059-022-02844-2)
Supplement: Supplementary file 2 — Additional file 2: Dataset S1. The stage-specific pACRs. [file 13059_2022_2844_MOESM2_ESM.xlsx]

## Sheet: DPA0
Dataset S1 The stage-specific pACRs
geneId	DPA0	DPA2	DPA4	DPA6	DPA8	DPA12	DPA16	DPA22
TraesCS1D02G041500	2.45287	-0.165997	-0.326949	-0.365302	-0.426824	-0.591855	-0.195285	-0.380664
TraesCS3A02G219500	2.45135	-0.28703	-0.433209	-0.460069	-0.394829	-0.209048	-0.125021	-0.542148
TraesCS1A02G207800	2.4466	-0.2143	-0.127548	-0.476093	-0.464735	-0.399686	-0.551719	-0.21252
TraesCS1A02G282800	2.43987	-0.107438	-0.360304	-0.364301	-0.681043	-0.341799	-0.189508	-0.395476
TraesCS5A02G084400	2.43931	-0.385264	-0.457415	0.0502938	-0.501116	-0.361067	-0.401352	-0.383395
TraesCS2D02G472300	2.43418	-0.1022	-0.250892	-0.262852	-0.672623	-0.287155	-0.30891	-0.549543
TraesCS7B02G128900	2.43314	-0.158404	-0.749022	-0.214509	-0.392741	-0.278343	-0.394572	-0.245545
TraesCS7B02G162100	2.43173	-0.268215	-0.246902	-0.595004	-0.0711374	-0.637854	-0.296556	-0.316062
TraesCS7D02G481700	2.43077	-0.410728	-0.150531	-0.275234	-0.603235	-0.0342899	-0.450992	-0.505758
TraesCS5A02G304300	2.42893	-0.143773	-0.517975	-0.32618	-0.665135	-0.353368	-0.0556757	-0.366826
TraesCS2D02G060400	2.42881	-0.248201	-0.448371	-0.627976	-0.277716	-0.0523419	-0.207725	-0.566475
TraesCS5A02G243800	2.42806	-0.141057	-0.527268	-0.0491927	-0.301439	-0.587063	-0.535195	-0.286842
TraesCS7A02G493600	2.42389	0.0494206	-0.334818	-0.271989	-0.29408	-0.452918	-0.654474	-0.465035
TraesCS2A02G437200	2.42367	-0.171272	-0.650267	-0.188819	-0.22045	-0.162757	-0.387857	-0.642246
TraesCS4B02G294700	2.42001	-0.293772	-0.345567	-0.0414461	-0.662567	-0.616349	-0.305321	-0.154986
TraesCS2B02G523800	2.41675	-0.440326	-0.196932	-0.466139	0.093717	-0.590954	-0.312359	-0.50376
TraesCS1A02G381700	2.41528	-0.300441	-0.474336	-0.315731	-0.371498	-0.772466	-0.104471	-0.0763405
TraesCS3D02G096300	2.41474	0.0334784	-0.259533	-0.411664	-0.603539	-0.390647	-0.623565	-0.159275
TraesCS4D02G223700	2.41337	-0.45961	-0.472638	-0.55398	-0.404118	-0.256569	0.157862	-0.42432
TraesCS3A02G095900	2.41291	-0.124347	0.0306607	-0.208177	-0.580475	-0.497883	-0.52164	-0.51105
TraesCS1D02G420400	2.41203	-0.270507	-0.261421	-0.216409	-0.644769	-0.251527	-0.715589	-0.0518113
TraesCS2B02G182900	2.41103	-0.0102558	-0.323372	-0.108238	-0.624235	-0.220539	-0.554999	-0.569393
TraesCS7D02G457500	2.41068	-0.305607	-0.38643	-0.602743	-0.711799	-0.186352	-0.01536	-0.202391
TraesCS1B02G040900	2.40397	-0.0527852	-0.13067	-0.133329	-0.655403	-0.446938	-0.306642	-0.678202
TraesCS2A02G128900	2.40319	-0.143492	-0.372221	-0.152574	-0.546784	-0.428652	-0.747934	-0.0115336
TraesCS1A02G230500	2.4027	-0.0268529	-0.0967857	-0.547508	-0.537395	-0.431536	-0.106209	-0.656413
TraesCS4B02G328800	2.40144	-0.5902	-0.332091	-0.208516	-0.640346	-0.564376	-0.043915	-0.0219975
TraesCSU02G097800	2.39856	0.0696772	-0.443451	-0.370291	-0.0266955	-0.442885	-0.661041	-0.523876
TraesCS3D02G036200	2.39822	-0.21779	-0.538228	-0.397935	-0.727803	-0.0811417	0.0293743	-0.464693
TraesCS1D02G072600	2.39581	-0.00303125	-0.450939	-0.0291881	-0.40323	-0.453329	-0.783092	-0.273005
TraesCS3A02G061600	2.39357	0.206397	-0.645514	-0.320666	-0.384094	-0.575152	-0.299257	-0.375281
TraesCS7D02G175800	2.39235	-0.646925	-0.250593	-0.049565	-0.639117	-0.329283	0.0464428	-0.523308
TraesCS1D02G433600	2.39164	-0.441161	-0.341525	-0.109047	-0.853154	-0.206406	-0.431668	-0.00868157
TraesCSU02G097800	2.39047	-0.729169	-0.286073	-0.462069	-0.495549	-0.257068	-0.339203	0.178663
TraesCS2B02G099100	2.38981	-0.0908572	0.163691	-0.640034	-0.401046	-0.410494	-0.462768	-0.548299
TraesCS7B02G370700	2.38976	0.193784	-0.316661	-0.334135	-0.645524	-0.629022	-0.401873	-0.25633
TraesCS4A02G380600	2.38895	-0.294002	-0.419891	-0.181159	-0.693013	0.103156	-0.673156	-0.230885
TraesCS2B02G245100	2.38856	0.0260583	-0.310886	-0.25579	-0.0633745	-0.414449	-0.591196	-0.778924
TraesCS4B02G100600	2.38854	0.167026	-0.261827	-0.471903	-0.208048	-0.360807	-0.719431	-0.533552
TraesCS2D02G165800	2.38847	0.0263979	-0.739308	-0.435627	-0.358695	-0.457039	0.0434789	-0.467679
TraesCS1B02G279100	2.3877	-0.902163	-0.313404	-0.270159	-0.0865264	-0.256603	-0.484706	-0.0741427
TraesCS3B02G063600	2.3876	-0.377006	-0.899832	-0.176691	-0.403323	-0.0644794	-0.0903048	-0.37596
TraesCS5A02G263500	2.38712	-0.102499	-0.645321	-0.376275	0.027057	-0.72924	-0.133219	-0.427624
TraesCS6A02G312200	2.38704	0.0541708	-0.834916	-0.302222	-0.57549	-0.283743	-0.227361	-0.217477
TraesCS2D02G472300	2.38669	-0.385049	-0.0567828	0.0866853	-0.782406	-0.495841	-0.338295	-0.415006
TraesCS7B02G293900	2.38651	-0.0265495	-0.225598	-0.241608	-0.145264	-0.611289	-0.845906	-0.290294
TraesCS7D02G058700	2.38574	-0.0217697	-0.645487	-0.211883	-0.576877	-0.230755	-0.678063	-0.0209004
TraesCS3B02G435700	2.38546	-0.405748	-0.544804	-0.698069	0.0907108	0.0113511	-0.436755	-0.402146
TraesCS5B02G463300	2.38524	0.113804	-0.153277	-0.438534	-0.637439	-0.144173	-0.665867	-0.459754
TraesCS1B02G320500	2.385	-0.402201	-0.780204	-0.255314	-0.0833427	-0.612507	0.0509295	-0.302356
TraesCS4A02G012600	2.38426	-0.589543	-0.147852	-0.0748745	-3.09632e-05	-0.285028	-0.51914	-0.767796
TraesCS1A02G040300	2.38101	0.110752	-0.798378	-0.390927	-0.471825	-0.490544	-0.109976	-0.230111
TraesCS5A02G428000	2.37994	-0.216583	-0.430373	-0.0486095	-0.326435	-0.751233	-0.65439	0.0476873
TraesCS2A02G478046	2.3784	-0.382595	-0.542383	0.00604524	-0.180507	-0.367166	-0.0562011	-0.855597
TraesCS6B02G075300	2.37818	-0.0455025	-0.174758	-0.293427	-0.169646	-0.16564	-0.770316	-0.758896
TraesCS2A02G345200	2.378	-0.100719	-0.688754	-0.76823	-0.204193	-0.223264	-0.42195	0.0291152
TraesCS5D02G314900	2.37683	0.108719	-0.161323	-0.412441	-0.335553	-0.387834	-0.888805	-0.299591
TraesCS2A02G111300	2.37654	0.165282	-0.46725	-0.528796	-0.169845	-0.392684	-0.20846	-0.774786
TraesCS2B02G535400	2.37582	-0.312119	-0.392429	-0.468108	-0.89452	-0.213739	-0.178932	0.0840264
TraesCS6A02G358600	2.37557	-0.561287	-0.365234	-0.064326	0.00555322	-0.106699	-0.456187	-0.827388
TraesCS2D02G491800	2.37502	-0.19224	-0.68077	-0.020795	-0.774125	0.0126257	-0.356675	-0.363042
TraesCS3A02G077400	2.37495	0.0949126	-0.752398	-0.174974	-0.705327	-0.216721	-0.218086	-0.402353
TraesCS6D02G297200	2.37351	0.0972531	-0.328084	-0.191393	-0.408631	-0.48571	-0.882931	-0.17401
TraesCS2A02G507400	2.37335	0.0380265	-0.223324	-0.271178	-0.747312	-0.275094	-0.769833	-0.124641
TraesCS2D02G296600	2.37328	0.221952	-0.542262	-0.457235	-0.757066	-0.276823	-0.342371	-0.219474
TraesCS5D02G007300	2.37303	0.112878	-0.701612	-0.14328	-0.513851	-0.611351	-0.448115	-0.0677014
TraesCS5A02G357400	2.37248	-0.704021	-0.555693	-0.481795	0.146371	-0.350558	-0.436329	0.00954859
TraesCS3A02G348500	2.37204	0.096391	-0.299518	-0.33403	-0.225627	-0.424282	-0.931503	-0.253467
TraesCS2D02G305200	2.37113	0.160348	-0.458889	-0.770553	-0.142997	-0.156616	-0.489529	-0.512899
TraesCS7D02G056200	2.37091	-0.419341	-0.542036	-0.43009	-0.391025	-0.238301	-0.651076	0.30096
TraesCS1D02G421600	2.37059	0.0279298	-0.863733	-0.362309	-0.595352	-0.0425313	-0.228175	-0.306422
TraesCS1A02G263500	2.37058	-0.622419	-0.336576	-0.0170034	-0.425484	-0.687284	0.164268	-0.446081
TraesCS5D02G462600	2.37039	-0.113746	-0.257381	0.153681	-0.301667	-0.50803	-0.555014	-0.788234
TraesCS3A02G475200	2.37034	0.191819	-0.107304	-0.457254	-0.449349	-0.76742	-0.50963	-0.271198
TraesCS3A02G350400	2.36959	-0.350041	-0.126634	-0.249317	-0.90468	-0.220958	-0.561376	0.0434111
TraesCS2B02G355900	2.36863	-0.609497	-0.803926	-0.24507	-0.44593	-0.322611	0.0887328	-0.0303331
TraesCS7A02G470200	2.36863	0.180164	-0.35635	-0.216142	-0.466979	-0.870301	-0.276055	-0.362964
TraesCS5B02G247700	2.36834	-0.14027	-0.164205	-0.669285	-0.169888	-0.768253	-0.522455	0.0660173
TraesCS2D02G312400	2.36674	0.177367	-0.276306	-0.220902	-0.565593	-0.847171	-0.276468	-0.357664
TraesCS4A02G038300	2.36574	-0.185674	-0.73533	-0.506861	-0.52002	-0.538746	0.020369	0.100524
TraesCS6A02G003900	2.36508	-0.0312374	-0.793926	-0.513287	-0.494905	0.136142	-0.446075	-0.221791
TraesCS5B02G281300	2.36399	-0.168413	-0.772175	-0.117686	-0.80241	-0.0556759	-0.109992	-0.337642
TraesCS7D02G049500	2.36389	-0.116558	-0.49994	-0.196335	-0.646496	-0.02652	-0.830067	-0.0479686
TraesCS1B02G091900	2.36361	-0.12558	-0.348732	-0.282109	0.20554	-0.585798	-0.442718	-0.784211
TraesCS4A02G028200	2.36344	0.0416392	-0.385501	-0.885223	-0.312283	-0.597762	-0.122168	-0.10214
TraesCS7D02G034400	2.36326	0.120281	-0.256502	-0.365622	-0.026816	-0.400481	-0.640819	-0.793299
TraesCS2A02G105900	2.36316	0.0512481	-0.285594	-0.130552	-0.870104	-0.473725	-0.0836972	-0.570736
TraesCS5A02G353400	2.36281	0.0101105	-0.158989	-0.115979	-0.749449	-0.756474	-0.481936	-0.110091
TraesCS2D02G382900	2.36186	-0.423035	-0.283156	-0.432074	0.358548	-0.471573	-0.619306	-0.491261
TraesCS7D02G222800	2.36169	0.288929	-0.414556	-0.199225	-0.34631	-0.455796	-0.480537	-0.754194
TraesCS5B02G298600	2.36087	0.250315	-0.172633	-0.499248	-0.25329	-0.535185	-0.385925	-0.764903
TraesCS3B02G355900	2.3607	-0.1591	-0.322272	-0.114018	-0.666389	-0.63101	0.174208	-0.642121
TraesCS7B02G378700	2.3591	-0.0588448	-0.200601	-1.0137	-0.247067	-0.461365	-0.284202	-0.0933197
TraesCS2D02G238400	2.35856	0.185854	-0.719249	-0.379343	-0.418943	0.0254636	-0.6022	-0.450143
TraesCS3A02G350400	2.35824	-0.421692	-0.557426	-0.693481	-0.413318	0.0374542	0.19798	-0.507756
TraesCS4B02G212400	2.35662	0.0651781	-0.487015	-0.363645	0.130687	-0.806513	-0.401169	-0.494145
TraesCS1B02G392200	2.35607	0.304247	-0.535025	-0.254967	-0.500134	-0.391084	-0.737268	-0.241836
TraesCS1D02G401400	2.35595	0.0468608	-0.493322	-0.208376	-0.434286	0.0690993	-0.474625	-0.861305
TraesCS4A02G274100	2.35574	0.00934832	-0.560236	-0.510133	-0.526276	0.257885	-0.457639	-0.568688
TraesCS5D02G364300	2.35515	-0.0575315	-0.242119	-0.54079	-0.844081	0.0575101	-0.12119	-0.606953
TraesCS1D02G449442	2.35496	0.353055	-0.682905	-0.457625	-0.394145	-0.322524	-0.298142	-0.552679
TraesCS5A02G409100	2.35495	-0.298995	-0.415683	-0.546847	0.18776	-0.101089	-0.315082	-0.865011
TraesCS1B02G053100	2.35494	0.25089	-0.377862	-0.552758	-0.477292	-0.491134	-0.688196	-0.0185897
TraesCS3B02G409000	2.3548	-0.288637	-0.745364	-0.220172	-0.207513	0.249551	-0.639861	-0.502803
TraesCS2D02G163300	2.35434	-0.412572	-0.270287	-0.283786	-0.0497405	-0.852654	-0.620832	0.135537
TraesCS2B02G010500	2.35416	-0.133037	-0.484478	-0.0493038	-0.893052	-0.194286	-0.606415	0.00640906
TraesCS7D02G171000	2.35327	-0.22949	-0.461021	0.372829	-0.5994	-0.515187	-0.393019	-0.52798
TraesCS2A02G364400	2.35312	0.0201424	0.0475311	-0.0766339	-0.658634	-0.534918	-0.38507	-0.765541
TraesCS3A02G535100	2.35189	-0.0804826	-0.596979	-0.458398	-0.400209	0.313149	-0.571646	-0.557326
TraesCS2A02G314200	2.35161	0.307594	-0.629068	-0.182928	-0.688048	-0.500534	-0.277949	-0.380678
TraesCS4B02G299900	2.35125	-0.175016	-0.489912	-0.743818	-0.0815625	-0.0111042	-0.0508789	-0.798961
TraesCS7D02G350000	2.35094	0.155154	-0.194045	-0.0612953	-0.469872	-0.730423	-0.299889	-0.750571
TraesCS7D02G453400	2.35071	-0.553162	-0.352572	-0.256536	-0.76797	0.259763	-0.128616	-0.551614
TraesCS5D02G325900	2.35021	0.209193	0.0641941	-0.427953	-0.483808	-0.708838	-0.556002	-0.446999
TraesCS3B02G317500	2.35004	-0.350284	-0.692843	-0.262767	-0.504615	0.0865683	-0.729829	0.103732
TraesCS6D02G250500	2.34935	-0.0245176	-0.129839	-0.113576	-0.534743	-0.585476	-0.904575	-0.0566244
TraesCS3B02G039100	2.34933	-0.00330793	-0.98471	-0.193338	-0.26782	-0.0152472	-0.513635	-0.371268
TraesCS5D02G288900	2.34909	0.323417	-0.396647	-0.264466	-0.369653	-0.282985	-0.608454	-0.750304
TraesCS7A02G496300	2.34896	-0.0760974	-1.0397	-0.442596	-0.354613	-0.200479	-0.172788	-0.0626904
TraesCS4A02G487100	2.34789	0.299016	-0.645512	-0.245434	-0.6355	-0.1971	-0.623047	-0.30031
TraesCS1A02G326500	2.34713	0.247914	-0.340491	-0.464898	-0.741643	-0.0277674	-0.395678	-0.624569
TraesCS3B02G482600	2.34565	-0.665088	-0.0194372	0.209717	-0.150577	-0.560663	-0.610173	-0.549433
TraesCS2B02G223100	2.34562	-0.065838	-0.319468	0.215008	-0.718775	-0.460726	-0.743593	-0.252224
TraesCS2A02G157400	2.34558	0.193792	-0.473769	-0.0713355	-0.722115	-0.614431	-0.569581	-0.088137
TraesCS3A02G062200	2.34529	0.316398	-0.516226	-0.488912	-0.762763	-0.160372	-0.460295	-0.273118
TraesCS5B02G413600	2.34516	0.308356	-0.702402	-0.45212	-0.067106	-0.58468	-0.456192	-0.391017
TraesCS4B02G091700	2.34506	-0.406479	0.0924348	-0.352069	-0.293699	-0.976036	-0.00420293	-0.405012
TraesCS3A02G038900	2.34485	0.28044	-0.813094	-0.244859	-0.332795	-0.27889	-0.309353	-0.646302
TraesCS2B02G350600	2.34465	0.422342	-0.372143	-0.531227	-0.407458	-0.510675	-0.350692	-0.594792
TraesCS2B02G464100	2.34399	0.0439264	-0.876129	-0.577037	-0.549991	-0.264961	-0.167928	0.048131
TraesCS4B02G072200	2.34329	0.120164	-0.310477	-0.476044	-0.403861	-0.700374	-0.707022	0.134327
TraesCS4A02G279200	2.34212	0.0825704	-0.0969594	-0.674261	-0.721131	-0.165153	-0.0657556	-0.701429
TraesCS1D02G041500	2.34198	-0.302027	-0.840593	-0.144184	0.0772731	-0.595301	-0.578328	0.0411781
TraesCS1A02G263200	2.34184	0.0322459	-0.877057	-0.522284	0.0522629	-0.364336	-0.0887411	-0.57393
TraesCS2D02G136700	2.34157	-0.62054	-0.710926	-0.449178	-0.54394	0.280025	-0.0919076	-0.205104
TraesCS4A02G408700	2.34145	0.210966	-0.11823	-0.777289	-0.568908	-0.5032	-0.0610125	-0.52378
TraesCS7D02G514200	2.341	-0.0236708	-0.199019	-0.0994615	-1.03206	-0.285266	-0.154433	-0.547087
TraesCS3D02G506600	2.34008	0.232479	-0.261882	-0.810581	-0.472968	-0.387267	-0.0318637	-0.607998
TraesCS3B02G412500	2.33888	0.198991	-0.617588	-0.63376	-0.39474	-0.728474	-0.141469	-0.0218374
TraesCS7D02G457300	2.33828	0.0861281	-0.454478	-0.238277	-0.571757	-0.956028	-0.106503	-0.0973608
TraesCS3B02G095800	2.3381	0.185636	-0.0536223	-0.211879	-0.90831	-0.430522	-0.55467	-0.364732
TraesCS5A02G147000	2.33795	-0.264461	-0.707226	-0.21183	-0.607787	-0.664387	-0.166127	0.283865
TraesCS2D02G389900	2.33784	0.305397	-0.807962	-0.104836	-0.452826	-0.308413	-0.546232	-0.422968
TraesCS5B02G291100	2.33759	0.126028	-0.616012	-0.0343226	-0.328213	-0.0531642	-0.757222	-0.674685
TraesCS3D02G002500	2.33706	0.0472565	-0.606803	0.0706758	-0.731367	-0.00280523	-0.617362	-0.496656
TraesCS5D02G161800	2.33705	0.218435	-0.83956	-0.265063	-0.618492	-0.528727	-0.0918727	-0.211768
TraesCS3B02G536900	2.33696	0.29687	-0.673219	-0.472317	-0.51949	0.00885055	-0.603518	-0.37414
TraesCS5A02G250400	2.33692	-0.495896	-0.879	-0.362945	0.0783055	-0.139418	-0.599314	0.0613441
TraesCS2D02G157500	2.33673	0.332602	-0.620631	-0.121535	-0.551164	-0.432035	-0.687793	-0.256172
TraesCS6D02G383900	2.33636	-0.104223	0.0399947	-0.428111	-0.871735	-0.270603	0.0140921	-0.715775
TraesCS3D02G041600	2.33628	-0.0187597	-0.577656	-0.0863103	-0.553732	-0.777637	-0.505379	0.183195
TraesCS5D02G304600	2.33624	0.0485121	-0.567522	-0.719401	-0.519803	-0.383511	-0.46045	0.265935
TraesCS3D02G259600	2.33572	-0.275312	-0.665759	-0.328093	-0.950185	-0.00497081	-0.121444	0.0100429
TraesCS7A02G522400	2.33546	-0.452509	0.359953	-0.503867	-0.546275	-0.725708	-0.34139	-0.125664
TraesCS7B02G128000	2.33507	-0.777202	0.119844	-0.0785758	-0.143421	-0.271387	-0.844483	-0.339846
TraesCS5A02G472500	2.33506	0.227156	-0.541272	-0.0822865	-0.432618	-0.109775	-0.59286	-0.803404
TraesCS1B02G333800	2.33462	-0.310902	-1.01079	-0.525485	-0.15764	-0.295088	0.12844	-0.163161
TraesCS1D02G302500	2.33408	-0.0900383	0.128914	-0.65616	-0.883918	-0.0716417	-0.482176	-0.279057
TraesCS1D02G086500	2.3338	0.194002	-0.717377	-0.610398	-0.341974	-0.116052	-0.704784	-0.0372182
TraesCS2A02G187500	2.33283	0.105483	-0.401981	-0.127387	-0.929104	-0.341096	-0.0149151	-0.62383
TraesCS5B02G464800	2.33253	-0.485381	0.0114791	0.199821	-0.39825	-0.924224	-0.364083	-0.371892
TraesCS1A02G026500	2.33223	-0.439765	-0.487527	-0.0616055	-0.824939	-0.121046	-0.618036	0.220692
TraesCS3D02G064700	2.33185	0.302975	-0.875909	-0.451782	-0.240733	-0.553129	-0.213538	-0.299736
TraesCS7B02G370700	2.3318	0.148877	-0.314553	-0.38201	-1.04743	-0.185365	-0.197439	-0.353876
TraesCS1D02G289500	2.32985	0.282753	-0.344934	-0.3256	-0.698719	-0.725437	-0.502112	-0.0158075
TraesCS1A02G395100	2.32984	-0.182153	-0.576455	-0.54177	0.0736332	0.187671	-0.505431	-0.785334
TraesCS3B02G023700	2.32966	-0.240064	-0.0509331	0.184146	-0.618785	-0.186729	-0.540651	-0.87664
TraesCS5B02G322500	2.32963	-0.827842	-0.184418	-0.106925	-0.551962	0.212291	-0.673286	-0.19749
TraesCS5D02G441500	2.3286	-0.284549	-0.549851	-0.42033	0.153486	-0.661263	-0.728351	0.16226
TraesCS1A02G040300	2.32828	0.142925	-0.657551	-0.214271	-0.782586	-0.215867	-0.647451	0.0465208
TraesCS6B02G046900	2.32799	-0.193545	-0.215373	-0.51344	0.175173	-0.645047	-0.885247	-0.0505146
TraesCS5A02G460900	2.32798	-0.344234	-0.470264	0.117283	-0.237429	-0.156434	-1.05508	-0.181819
TraesCS5B02G430700	2.32776	-0.0754679	-0.442288	-0.282863	-0.195008	-0.305041	0.0528634	-1.07996
TraesCS5B02G430300	2.32735	-0.463601	0.362219	-0.0319461	-0.523386	-0.419384	-0.668296	-0.582959
TraesCS7B02G458900	2.32705	-0.0121311	-0.347677	-0.394249	-0.6806	0.257502	-0.332343	-0.817554
TraesCS7D02G457600	2.32673	0.130496	-0.888602	-0.622426	-0.349569	-0.143333	-0.497583	0.0442911
TraesCS5A02G053200	2.32663	-0.762921	-0.113231	-0.706405	0.190638	-0.631394	-0.228786	-0.0745343
TraesCS6A02G043300	2.3264	0.13227	-0.983641	-0.503904	-0.218712	-0.00419273	-0.476863	-0.271359
TraesCS2A02G102900	2.32565	-0.80333	-0.455878	-0.289528	0.093396	-0.00170881	-0.0679504	-0.800648
TraesCS7B02G013100	2.32537	0.423892	-0.444904	-0.304837	-0.643969	-0.223747	-0.474117	-0.657688
TraesCS5D02G251000	2.32522	-0.388239	-0.630807	0.418781	-0.249327	-0.364816	-0.724383	-0.386432
TraesCS4B02G015300	2.3248	-0.105563	-1.12203	-0.127401	-0.179719	-0.116492	-0.202137	-0.471449
TraesCS4D02G031800	2.32452	0.107031	-0.0161909	-0.410929	-1.02066	-0.338342	-0.483194	-0.162238
TraesCS7D02G457500	2.32443	0.211378	-0.709295	-0.448265	-0.443707	-0.627106	-0.478465	0.171033
TraesCS5B02G430700	2.32361	0.319595	-0.638752	-0.185359	-0.774994	-0.579984	-0.155815	-0.308303
TraesCS2A02G011000	2.32356	-0.139005	-0.341074	0.0602635	-1.03116	-0.438423	0.0195775	-0.453744
TraesCS3D02G020700	2.32353	-0.281181	-0.0116167	0.11743	-0.868723	-0.0581293	-0.657256	-0.564057
TraesCS6A02G283700	2.32335	0.224791	-0.4376	-0.250242	-0.317374	-0.482149	-0.97848	-0.0822977
TraesCS3A02G038800	2.32333	0.0446871	-0.197866	-0.393441	0.0644342	-0.715962	-0.92065	-0.204534
TraesCS1A02G430100	2.32299	-0.428693	-0.490986	-0.367114	-0.338858	0.480787	-0.543706	-0.634422
TraesCS5B02G568600	2.32287	-0.873828	-0.163905	0.222934	-0.587154	-0.0551726	-0.28866	-0.577083
TraesCS7A02G086000	2.32251	0.240957	-0.809048	-0.708267	-0.0024148	-0.412194	-0.210098	-0.421448
TraesCS5D02G257100	2.32225	-0.139391	0.0946961	-0.413133	-0.565417	0.158105	-0.698685	-0.758428
TraesCS6B02G048100	2.32217	-0.0696131	-0.634992	-0.099012	-1.02848	0.0216311	-0.272015	-0.239685
TraesCS4A02G172200	2.32168	0.372738	-0.353704	-0.16141	-0.505485	-0.526615	-0.827432	-0.319768
TraesCS5B02G092300	2.32141	-0.727788	-0.515316	-0.194808	0.0488931	-0.576699	-0.613524	0.257829
TraesCS4D02G275300	2.3214	0.258906	-0.218717	-0.842388	-0.44533	-0.603916	-0.472812	0.00285289
TraesCS7D02G236600	2.32137	-0.291845	0.152919	-0.907592	-0.727099	-0.258159	-0.000348415	-0.289241
TraesCS1A02G208300	2.32112	-0.188122	-0.215255	-0.9089	-0.761113	-0.320931	-0.0624131	0.135615
TraesCS3B02G332000	2.32052	0.2967	-0.0245093	-0.601002	-0.5253	-0.646905	-0.149842	-0.669665
TraesCS1D02G392300	2.3205	0.362058	-0.181104	-0.4921	-0.291361	-0.266625	-0.721622	-0.729744
TraesCS7D02G418600	2.32049	-0.397177	0.122373	-0.939644	-0.434404	-0.454862	-0.373502	0.156727
TraesCS2A02G453400	2.32025	-0.499798	0.276614	-0.71696	0.112005	-0.378466	-0.56674	-0.546907
TraesCS3B02G407700	2.32019	0.325125	-0.737869	-0.661006	-0.259694	-0.441179	-0.0291549	-0.516415
TraesCS7D02G302700	2.31987	-0.00414322	0.0369306	-0.983378	-0.542288	-0.491246	-0.33823	0.00248725
TraesCS2A02G233900	2.31966	0.11861	-0.21904	-1.08868	-0.269444	-0.366269	-0.101244	-0.393593
TraesCS2B02G467700	2.31929	0.0334099	-0.573076	-0.859665	-0.735173	-0.0460223	-0.0760774	-0.0626907
TraesCS1A02G322800	2.31917	0.348598	-0.731138	-0.596566	-0.413504	-0.332619	-0.0217677	-0.572174
TraesCS3B02G120200	2.31876	0.333096	-0.183499	-0.741107	-0.475231	-0.337959	-0.750015	-0.164043
TraesCS7B02G495100	2.31868	0.234738	-0.277724	-0.26496	-1.04993	-0.289953	-0.265259	-0.405593
TraesCSU02G106100	2.31823	0.489303	-0.586976	-0.654486	-0.397246	-0.402017	-0.389326	-0.377484
TraesCS7D02G164200	2.31822	-0.0752651	-0.519306	-0.798814	-0.513609	-0.17557	0.323781	-0.559434
TraesCS5D02G205100	2.31809	-0.551666	-0.683803	-0.850486	0.172841	-0.0186716	-0.0783021	-0.308
TraesCS2B02G535500	2.31777	0.496369	-0.441064	-0.384086	-0.308699	-0.52637	-0.550607	-0.603309
TraesCS7B02G261200	2.31772	-0.419426	0.138344	-0.42988	0.183877	-0.742141	-0.285445	-0.763052
TraesCS1A02G354200	2.3173	0.334484	-0.787895	-0.155997	-0.182359	-0.520853	-0.681078	-0.323603
TraesCS2D02G342900	2.31722	-0.138461	-0.917806	-0.0952756	0.0603546	-0.700624	-0.515015	-0.0103951
TraesCS2D02G092200	2.31654	0.2403	-0.304283	-0.302541	-0.949444	-0.0852112	-0.278615	-0.636745
TraesCS4A02G307500	2.31633	-0.328226	-0.335339	-0.161363	-0.323699	0.301332	-0.496006	-0.97303
TraesCS5B02G197800	2.31509	-0.254432	-0.0749036	-0.372329	0.258862	-0.303576	-0.639779	-0.928929
TraesCS6A02G323900	2.31398	-0.394346	-0.741027	0.168757	-0.56402	0.200117	-0.679671	-0.303786
TraesCS3B02G411100	2.31386	-0.187818	-0.700115	-0.0321232	0.0349141	-0.154506	-1.01306	-0.261152
TraesCS5B02G120800	2.31344	0.114502	0.00606375	-0.914529	-0.654696	-0.40569	-0.453034	-0.00605598
TraesCS5D02G003800	2.31266	-0.380481	-0.0798252	-0.388261	-0.747951	0.0376575	0.125462	-0.879266
TraesCS3A02G522500	2.31259	-0.455851	-0.198665	0.196071	0.0526279	-0.783865	-0.317979	-0.804926
TraesCS4A02G080400	2.31232	-0.433349	-1.07924	-0.304095	-0.415688	-0.078777	0.120161	-0.121332
TraesCS7B02G081800	2.31227	-0.417354	-0.167046	-0.282014	-0.0230192	0.15597	-0.5651	-1.01371
TraesCS5B02G014000	2.31227	-0.682578	-0.39907	0.406731	-0.567923	-0.0310909	-0.530112	-0.508226
TraesCS2B02G182900	2.31192	-0.054304	-0.293133	-0.558652	-0.404898	-0.00969593	-1.04277	0.0515419
TraesCS3A02G495900	2.31184	-0.152056	-0.533575	-0.0133288	0.148408	-0.586455	-0.205755	-0.969078
TraesCS7A02G349100	2.3118	0.218181	-0.130766	-0.62627	-0.294063	-0.666756	-0.817081	0.00495921
TraesCS5A02G053300	2.31178	0.29005	-0.56329	-0.789964	-0.270701	-0.421621	-0.613129	0.0568761
TraesCS3D02G259600	2.31172	0.241615	-0.46902	-0.00850364	-0.96326	-0.263777	-0.324728	-0.524047
TraesCS2D02G540500	2.31126	0.0821406	-1.03882	-0.654958	-0.0980206	-0.258916	-0.233912	-0.108772
TraesCS7B02G276000	2.31099	-0.577912	-0.0329275	-0.883958	-0.352726	-0.350761	-0.436543	0.323842
TraesCS7D02G384300	2.31027	-0.397811	-0.863314	-0.109905	-0.84601	0.0916912	-0.0388469	-0.14608
TraesCS2A02G386000	2.30955	0.0476044	-0.264996	-0.881314	-0.772884	0.151689	-0.188567	-0.401081
TraesCS3D02G036100	2.30904	0.0777495	-0.818017	-0.740408	0.0178766	0.0137647	-0.23684	-0.623166
TraesCS3B02G153000	2.30866	0.252047	-0.199146	0.037013	-0.907528	-0.51909	-0.493723	-0.478234
TraesCS2A02G549700	2.30855	0.257266	-0.382283	-0.210492	-0.805009	-0.19455	-0.843286	-0.130193
TraesCS6B02G091200	2.30781	0.367099	-0.292543	-0.126942	-0.604186	-0.343118	-0.876739	-0.431385
TraesCS6D02G159800	2.30776	-0.345358	-0.615926	-0.340167	0.128739	-0.857308	-0.506145	0.228407
TraesCS6D02G325200	2.30772	-0.0218993	0.110908	-0.837313	0.0714785	-0.743873	-0.377553	-0.509466
TraesCS3D02G483600	2.30722	0.234141	-0.215341	-0.728348	-0.174472	-0.442084	-0.0795537	-0.901566
TraesCS3B02G203700	2.30705	-1.06106	-0.195011	-0.254377	-0.0270302	0.0163465	-0.656701	-0.129217
TraesCS7B02G364900	2.30657	-0.441913	0.150986	-1.00547	-0.0434126	-0.155203	-0.624153	-0.187408
TraesCS5B02G229000	2.30607	-0.223427	0.0916052	-0.432188	-0.949151	-0.346232	-0.621103	0.174429
TraesCS3D02G534800	2.30601	0.172319	-0.583496	-0.281227	0.0159633	-0.898441	-0.646917	-0.0842147
TraesCS2A02G535000	2.30589	0.383821	-0.17971	-0.26337	-0.839765	-0.285197	-0.465227	-0.656442
TraesCS7A02G219300	2.30567	0.377661	-0.65295	-0.16422	-0.727601	-0.225773	-0.669675	-0.243112
TraesCS7B02G407100	2.30565	-0.110614	0.248291	-0.169962	-0.898811	-0.28997	-0.317462	-0.767123
TraesCS7B02G421700	2.30543	0.0316882	-0.312386	-0.359965	-0.468855	-0.929594	-0.543886	0.277568
TraesCS2B02G535400	2.30532	-0.0849061	-0.540384	-1.14596	-0.148658	-0.105882	-0.157912	-0.121627
TraesCS2A02G507300	2.30511	0.189201	-0.489394	-0.470732	-0.777193	-0.555273	-0.459249	0.257534
TraesCS1B02G307600	2.30375	0.320764	-0.306773	-0.315118	-0.184276	-0.941799	-0.224584	-0.651965
TraesCS5D02G219700	2.30372	0.225067	-0.572321	-0.919691	-0.566563	-0.335957	-0.18106	0.0468057
TraesCS1A02G441000	2.30329	0.274212	-0.384769	-0.241086	-0.963229	-0.0964949	-0.644216	-0.247707
TraesCS1B02G053000	2.30322	-0.244689	0.152704	-0.779887	-0.878559	-0.300062	0.10806	-0.360789
TraesCS2B02G308300	2.30305	-0.0185721	-1.09371	-0.0637627	-0.300749	-0.617968	-0.0785892	-0.129702
TraesCS2D02G588000	2.30252	0.496953	-0.488469	-0.608011	-0.400056	-0.175468	-0.472211	-0.655254
TraesCS4D02G270200	2.30215	-0.432895	-0.527756	-0.932121	-0.550281	0.190323	0.0873004	-0.136716
TraesCS7D02G010900	2.3015	0.303106	-0.467122	-0.632077	0.0796342	-0.675418	-0.21267	-0.696954
TraesCSU02G256600	2.30099	-0.594036	-0.852835	0.266984	-0.445829	-0.017774	-0.0653932	-0.592108
TraesCS5B02G458900	2.3008	0.127636	-0.421425	-0.587024	-0.435786	-0.940521	-0.236757	0.193074
TraesCS3D02G317000	2.30071	-0.0623351	-0.324694	-0.684838	-0.169287	0.324782	-0.557855	-0.826483
TraesCS7D02G043800	2.30065	0.347082	-0.184382	-0.382128	-1.00818	-0.321793	-0.328826	-0.422421
TraesCS7D02G419400	2.30036	0.283635	-0.272585	-1.00922	-0.393609	-0.465877	-0.401806	-0.040895
TraesCS7B02G075000	2.30003	0.359761	-0.477127	-0.301929	-0.481837	-0.413387	-0.924584	-0.060928
TraesCS6A02G089400	2.29984	0.264601	-0.535061	-0.877795	-0.112074	-0.526176	0.0285554	-0.541895
TraesCS2D02G163300	2.29923	0.0290933	-0.0131286	-0.157229	-0.281553	-0.906637	-0.882583	-0.0871898
TraesCS1D02G360600	2.29834	-0.218562	-0.548028	0.436068	-0.183692	-0.83135	-0.45946	-0.49332
TraesCS3A02G481700	2.29771	0.168971	-0.603918	-0.624209	-0.0383886	-0.665445	0.151196	-0.685916
TraesCS1D02G378900	2.29767	0.449961	-0.227556	-0.506269	-0.215191	-0.648166	-0.777692	-0.372753
TraesCS4B02G144400	2.29761	0.005833	-1.02704	0.104342	-0.226514	-0.413928	-0.651745	-0.0885565
TraesCS6B02G187300	2.29728	0.215951	-0.0148261	-0.406066	-0.530067	-1.03923	-0.342122	-0.180921
TraesCS7A02G391800	2.2968	-0.089687	-0.224739	0.304309	-0.57145	-0.978839	-0.462398	-0.273995
TraesCS2A02G259200	2.29654	-0.33781	-1.00808	0.165281	-0.0614555	-0.710723	-0.182988	-0.160765
TraesCS3B02G356700	2.29641	-0.152315	-0.350467	-0.452651	-0.356493	-0.599574	-0.830777	0.445863
TraesCS6B02G235100	2.29623	0.0468619	-0.246886	0.285824	-0.440599	-0.392858	-0.641983	-0.906585
TraesCS1A02G282800	2.2953	0.0167349	-0.970389	-0.205973	-0.732535	-0.067575	-0.441413	0.105846
TraesCS2B02G223800	2.29512	-0.481628	-0.160119	-0.735134	-0.215385	-0.183743	0.340239	-0.85935
TraesCS2B02G099200	2.29511	0.230822	-0.362365	-1.02232	-0.328247	0.0316735	-0.285812	-0.558863
TraesCS2D02G491800	2.29503	0.0481531	-0.576885	-0.371827	0.228354	-0.159832	-0.49525	-0.967739
TraesCS5D02G490600	2.29495	-0.647382	0.186654	-0.0993237	-0.510896	-0.239034	-0.975267	-0.0097028
TraesCS2B02G182900	2.29494	0.372539	-0.581287	-0.0444507	-0.622145	-0.326464	-0.832492	-0.260635
TraesCS2B02G466500	2.29477	0.38403	-0.960489	-0.546812	-0.184246	-0.351564	-0.265805	-0.369883
TraesCS3A02G484000	2.29414	-0.23699	0.186676	-0.411123	-0.150246	-1.14235	-0.311811	-0.228298
TraesCS1A02G085200	2.29396	0.193727	-0.409832	-0.381781	-0.805333	-0.568764	-0.586794	0.264819
TraesCS1B02G421600	2.29387	-0.0243519	-0.0699944	0.227171	-0.40478	-0.400919	-0.664473	-0.956526
TraesCS1B02G396700	2.29369	-0.602263	0.242652	0.172316	-0.383991	-0.307352	-0.558159	-0.856888
TraesCS2A02G126500	2.29353	-0.0678609	-0.302029	-0.586405	-0.818324	-0.748084	-0.0345737	0.26375
TraesCS5A02G310700	2.29262	0.505232	-0.519236	-0.636532	-0.586283	-0.373124	-0.120096	-0.562579
TraesCS3D02G061700	2.29228	0.357285	-0.266602	-0.521463	-0.851224	0.0358556	-0.493699	-0.552434
TraesCS5D02G421800	2.29217	0.207772	-0.623831	-0.0341465	-0.567361	0.0425508	-0.412287	-0.904863
TraesCS1D02G041500	2.29199	0.054487	-0.964137	-0.512158	-0.472431	-0.405536	-0.282692	0.290475
TraesCS5B02G146100	2.29138	0.0436348	-0.756722	-0.0299038	-0.999989	-0.109972	-0.400801	-0.0376319
TraesCSU02G001600	2.29127	-0.128813	-0.361632	-0.115564	-0.837802	0.0577555	0.0344117	-0.93963
TraesCS2A02G202200	2.29114	-0.206198	-0.885561	0.0743072	-0.207173	-0.794828	-0.457446	0.185762
TraesCS4D02G304600	2.29034	-0.038706	-0.260995	-0.264751	0.0431874	0.000108196	-1.03912	-0.730062
TraesCS2B02G333200	2.28999	0.402831	-0.584466	-0.411417	-0.510367	-0.852501	-0.308055	-0.0260148
TraesCS5D02G004600	2.28995	0.449168	-0.335119	-0.704265	-0.030921	-0.607433	-0.610894	-0.45049
TraesCS2A02G158800	2.2898	0.245597	-0.731062	-0.135652	-0.767854	-0.612793	-0.405789	0.117752
TraesCSU02G120200	2.2897	-0.111234	-0.274952	0.0454896	-0.068911	-1.13087	-0.147739	-0.601483
TraesCS6B02G403300	2.28969	-0.215071	-0.248558	-0.0251319	-1.23241	-0.30596	-0.101721	-0.160839
TraesCS4B02G155500	2.28944	-0.301826	-0.165638	0.304016	-0.270204	-1.08499	-0.395825	-0.374968
TraesCS2B02G368200	2.28911	0.424875	-0.0246799	-0.488384	-0.660837	-0.757472	-0.282609	-0.500001
TraesCS2D02G560300	2.28884	-0.118136	-0.864157	-0.66226	-0.578493	0.0458913	-0.386683	0.274999
TraesCS2A02G298000	2.28757	-0.507855	0.145669	-0.744334	-0.924588	-0.16914	-0.196249	0.108927
TraesCS5B02G247800	2.28519	0.357268	-0.504089	-0.491242	-0.659382	-0.19203	-0.826004	0.030294
TraesCS4B02G072300	2.28506	0.00152201	-0.033535	-0.685361	0.31948	-0.608502	-0.733657	-0.545012
TraesCS3B02G144600	2.285	-0.0809342	-0.453997	-0.635745	-0.680351	-0.0629052	-0.745117	0.374053
TraesCS1A02G049100	2.28497	0.129053	-0.127733	-1.1188	-0.0221539	-0.568985	-0.24388	-0.332471
TraesCS6D02G289700	2.28489	-0.146769	0.480048	-0.293056	-0.540128	-0.583818	-0.809636	-0.391534
TraesCS2D02G309300	2.28477	-0.742421	0.209034	-0.115301	-0.97823	-0.39436	-0.242336	-0.0211593
TraesCS7D02G227900	2.28468	-0.226667	-0.751414	-0.662559	-0.82792	-0.0765653	0.134561	0.125889
TraesCS6A02G395800	2.2844	-0.288345	-0.420554	-0.568827	0.170207	0.291381	-0.789672	-0.67859
TraesCS6D02G068600	2.2843	0.461248	-0.681419	-0.421978	-0.294603	-0.233862	-0.844254	-0.26943
TraesCS6B02G266100	2.28362	-0.0216441	-1.11593	-0.0327396	-0.375762	0.00483495	-0.124732	-0.617645
TraesCS6D02G018941	2.28351	-0.188079	0.206313	-0.649283	-0.980448	-0.147895	0.0256862	-0.549801
TraesCS3D02G105100	2.28346	0.350277	-0.688434	-0.658876	-0.0580598	-0.260727	-0.15554	-0.812102
TraesCS5B02G003100	2.28342	0.388489	-0.697041	-0.279319	-0.76645	-0.473921	-0.506463	0.0512843
TraesCS2A02G476500	2.28339	0.0423333	-0.708956	-0.60837	-0.90124	0.0880906	0.0928683	-0.288112
TraesCS1B02G324100	2.28314	0.115499	-0.523176	0.104347	0.118197	-0.725188	-0.626748	-0.746075
TraesCS1B02G053100	2.28305	0.338949	-0.125859	-0.663001	-0.761472	-0.125959	-0.177465	-0.768241
TraesCS6B02G370600	2.28302	-0.127539	-0.345915	0.015433	-0.167751	0.129172	-0.818401	-0.968018
TraesCS6B02G172000	2.28265	0.461933	-0.0921861	-0.520121	-0.5987	-0.72409	-0.612973	-0.196513
TraesCS5B02G380300	2.28228	-0.350114	0.0645842	-1.18503	-0.378828	-0.0495527	-0.334332	-0.049007
TraesCS5B02G466900	2.28182	0.0435201	-0.98991	-0.193118	0.171189	-0.760707	-0.19444	-0.35835
TraesCS2B02G451600	2.28175	0.273247	-0.265366	-0.565705	-0.848563	-0.093354	-0.00763346	-0.774379
TraesCS7A02G474700	2.28175	0.353733	-0.236604	-0.450355	-0.94733	0.00736793	-0.546791	-0.461768
TraesCS7D02G529600	2.28131	0.364744	-0.706845	-0.451938	-0.91315	-0.171609	-0.116416	-0.286099
TraesCS4A02G276900	2.28119	-0.45204	-0.307854	-0.471682	-0.984361	-0.455526	0.0903528	0.299922
TraesCS7D02G120900	2.28111	0.110431	-0.057258	-0.27698	-0.341379	0.0419563	-1.02205	-0.735837
TraesCS5B02G034200	2.28087	-0.729336	0.0779707	-0.511206	-0.256982	0.194696	-0.117668	-0.938345
TraesCS2A02G471700	2.28053	0.175015	-0.936885	-0.529853	-0.764714	-0.0397482	-0.0343705	-0.149978
TraesCS5A02G281700	2.28039	0.303101	-0.893022	-0.375613	-0.0907342	-0.608711	-0.624924	0.00951307
TraesCS3D02G061700	2.28021	0.330931	-0.0692586	-0.516497	-0.77944	-0.29199	-0.845582	-0.108378
TraesCS3B02G009900	2.2802	0.430872	-0.337101	-0.880412	-0.703588	-0.195522	-0.38752	-0.206933
TraesCS1D02G041500	2.28009	0.0747746	-0.957336	-0.481115	-0.382993	-0.282748	-0.566682	0.316006
TraesCS1D02G421600	2.27993	-0.443719	-0.137571	-0.277224	-0.557315	-0.577267	0.498553	-0.785391
TraesCS1B02G168800	2.27986	0.297079	-0.107939	0.08334	-0.607576	-0.797545	-0.700347	-0.446868
TraesCS6D02G264200	2.27983	0.549413	-0.704636	-0.175968	-0.576831	-0.532548	-0.467181	-0.372079
TraesCS4A02G296400	2.27983	0.375801	-0.664332	0.017722	-0.480473	-0.144779	-0.763572	-0.620196
TraesCS6D02G275100	2.27959	0.198252	-0.208929	-0.00613877	-0.994878	-0.487963	-0.69691	-0.0830263
TraesCS5A02G164500	2.27904	0.159691	-0.0833091	-0.567451	-1.12779	-0.250979	-0.0763432	-0.332856
TraesCS1D02G334700	2.2786	0.102842	-0.169882	0.0150716	-1.13536	-0.350699	-0.572885	-0.167687
TraesCS2D02G571700	2.2785	-0.0801614	0.0175566	-0.222884	-1.21667	-0.2582	-0.0708517	-0.447292
TraesCS4A02G487100	2.27792	0.342297	-0.463952	-0.588616	-0.864664	-0.0686182	-0.0183279	-0.616038
TraesCS2A02G525300	2.27791	0.237406	-0.477625	-0.721872	-0.855063	-0.052698	0.102861	-0.510922
TraesCS6D02G104800	2.27764	-0.468742	0.209691	0.320171	-0.554172	-0.821348	-0.497882	-0.465357
TraesCS2D02G203400	2.27761	0.0397242	0.272261	-0.923961	-0.680056	-0.369729	-0.525029	-0.0908211
TraesCS3A02G487300	2.27738	0.14228	-0.836505	-0.674332	-0.786671	0.0526151	-0.118621	-0.0561436
TraesCS6D02G281200	2.27714	0.531033	-0.487365	-0.337571	-0.702749	-0.525102	-0.628958	-0.126429
TraesCS6B02G321500	2.27682	0.113807	-0.341787	-0.435744	-1.19892	-0.106517	-0.167416	-0.140241
TraesCS7D02G046700	2.27681	-0.288262	-0.967698	-0.0538128	0.126587	-0.862267	-0.0547954	-0.176561
TraesCS5D02G388800	2.27643	0.229524	-0.516876	-0.508534	-0.726951	0.312299	-0.382297	-0.683591
TraesCS7D02G111600	2.27636	0.303119	-0.0669993	-0.379046	-0.00984279	-0.588483	-0.931076	-0.604027
TraesCS5A02G471500	2.27562	0.556267	-0.49653	-0.593022	-0.454892	-0.618375	-0.559	-0.110067
TraesCS6D02G056400	2.27558	0.421348	-0.297862	-0.311767	-0.788193	-0.10844	-0.836613	-0.354052
TraesCS1A02G305200	2.27548	0.609933	-0.504501	-0.520686	-0.423286	-0.284012	-0.58302	-0.569906
TraesCS7B02G392700	2.27548	0.311527	-0.912405	-0.53022	-0.190835	-0.73239	-0.026095	-0.195059
TraesCS3A02G077400	2.27511	0.181667	-0.649171	0.0345272	-0.875213	0.0225291	-0.257793	-0.731651
TraesCS3A02G083300	2.27461	0.280057	-0.318249	-0.258667	-0.466875	-0.81562	0.129144	-0.824401
TraesCS7A02G211500	2.27456	0.468447	-0.817014	-0.00199971	-0.570694	-0.467411	-0.405302	-0.480589
TraesCS1D02G276200	2.27456	-0.523746	-0.754949	-0.600722	-0.362323	0.0465325	-0.53195	0.4526
TraesCS2B02G511300	2.27452	0.369786	-0.57914	-0.00321456	-0.498431	-0.54437	-0.890558	-0.128593
TraesCS6D02G037300	2.27398	-0.571492	-0.929842	-0.472485	-0.118276	0.226439	0.160502	-0.568822
TraesCS6D02G264700	2.27339	-0.0761037	-1.05297	-0.761476	-0.0644476	0.15125	-0.232974	-0.236663
TraesCS6D02G281700	2.27326	0.395966	0.127013	-0.430944	-0.573489	-0.54561	-0.810913	-0.435288
TraesCSU02G048500	2.27315	0.304851	-0.0859525	-0.368193	-0.506214	-0.550754	-1.01729	-0.0495994
TraesCS2D02G129100	2.27309	-0.190467	-0.481972	-0.205324	-0.818162	0.17584	-0.895395	0.142386
TraesCS4D02G106000	2.27269	-0.266099	-0.579096	-0.82748	-0.733238	-0.262904	0.369506	0.0266223
TraesCS7A02G073800	2.27257	0.389382	-0.391901	-0.385007	-0.456628	-0.106594	-0.281083	-1.04073
TraesCS4A02G236000	2.27225	0.436983	-0.495257	-0.33916	-0.394924	-0.776613	-0.725275	0.0219939
TraesCS5A02G476900	2.27197	-0.45971	-0.520758	-0.138804	-0.659652	-0.165735	-0.804044	0.476734
TraesCS2B02G233300	2.27187	0.157804	0.0218793	-0.757222	0.0898097	-0.909439	-0.54252	-0.332187
TraesCS2D02G312400	2.27179	0.263316	-0.483058	-0.295383	-0.600447	-1.01253	-0.234572	0.0908897
TraesCS6B02G411500	2.27179	0.391158	-0.472262	-0.0374186	-0.487852	-0.585114	-0.925939	-0.154359
TraesCS2B02G333200	2.2717	0.51934	-0.475804	-0.399912	-0.736003	-0.708838	-0.115833	-0.35465
TraesCS6B02G074100	2.27134	0.423742	-0.402256	-0.975674	-0.560229	-0.231746	-0.117307	-0.407874
TraesCS2B02G182900	2.27132	0.311204	-0.345527	-0.155388	-0.978067	-0.611968	-0.518531	0.0269566
TraesCS7D02G529500	2.2713	0.0817397	-0.0365211	-0.637089	-1.10423	0.0565101	-0.367175	-0.264533
TraesCS7A02G351900	2.27127	-0.425229	-0.505729	-0.34817	-0.634629	0.00761455	-0.820547	0.455415
TraesCS7A02G493800	2.27119	0.108697	-0.186049	-0.239746	-0.503632	-0.48673	-1.10751	0.143779
TraesCSU02G008900	2.27097	0.237733	-0.157055	-0.618925	-0.4174	-1.02829	0.0863332	-0.373365
TraesCS7B02G262800	2.27078	0.559395	-0.594038	-0.4038	-0.503077	-0.350638	-0.771984	-0.206639
TraesCS5A02G476900	2.27044	0.182328	-0.179521	0.0323594	-1.13832	-0.521621	-0.289199	-0.356475
TraesCS6A02G080200	2.27009	0.188873	-1.15425	-0.307958	0.0483171	-0.28077	-0.309132	-0.455167
TraesCS3A02G348500	2.26972	0.281803	-0.210555	0.0767797	-0.61364	-0.712171	-0.891544	-0.200388
TraesCS4B02G348200	2.26922	-0.188161	-0.0718835	-0.189098	-1.1545	-0.567457	-0.288454	0.190329
TraesCS2A02G120400	2.26886	0.183859	-0.0276118	-0.593593	-0.69121	-0.96909	-0.215548	0.0443293
TraesCS3D02G078900	2.26881	0.252326	0.0714848	-0.303107	-1.08001	-0.465575	-0.498346	-0.245582
TraesCS2D02G334900	2.26874	0.537052	-0.183121	-0.411423	-0.302459	-0.706066	-0.756745	-0.445982
TraesCS6A02G259200	2.26858	0.525975	-0.189242	-0.641698	-0.407635	-0.498679	-0.249779	-0.807519
TraesCS2A02G031100	2.26837	0.374675	-0.369056	-0.679456	-0.0860238	-0.0604703	-0.555506	-0.892532
TraesCS3B02G373800	2.26825	-0.921464	-0.838251	0.124449	-0.379245	-0.288674	-0.155795	0.190734
TraesCS4A02G083500	2.26726	-0.118383	0.0236335	-0.45058	-0.0271824	-0.873091	0.109423	-0.931085
TraesCS5A02G478000	2.26639	0.301469	-0.469449	-0.31765	-0.797346	0.197262	-0.390815	-0.789864
TraesCS4A02G041400	2.26619	0.0585553	-0.393623	-0.981399	-0.241219	0.320949	-0.353837	-0.67562
TraesCS3A02G109500	2.26617	0.432822	-0.28129	-0.512213	-0.249331	-0.140075	-0.529309	-0.98677
TraesCS4A02G296400	2.26606	-0.332822	-0.241269	0.385901	-0.799614	0.0139691	-0.455654	-0.836575
TraesCS1A02G290900	2.26591	0.0615382	-0.311807	-0.750952	-0.861878	-0.607984	-0.0807109	0.285887
TraesCS4B02G223000	2.26578	0.390187	-0.391886	-0.273258	-0.581526	-0.437733	-0.977726	0.00616446
TraesCS6A02G108800	2.2656	0.18987	-0.327538	-0.469604	-0.487746	-0.896603	-0.597352	0.32337
TraesCS2A02G028700	2.26557	-0.994933	-0.0603007	-0.20057	-0.476595	-0.744762	-0.015108	0.2267
TraesCS3B02G042700	2.26527	-0.00378789	-0.227326	-0.553362	-1.18079	-0.0448996	-0.329867	0.0747633
TraesCS2A02G143100	2.26487	0.47723	-0.761071	-0.636091	-0.246666	-0.514436	-0.577285	-0.00654923
TraesCS2B02G445100	2.26465	-0.342987	0.518956	-0.618219	-0.409535	-0.816393	-0.0859659	-0.510504
TraesCS4B02G201600	2.26441	-0.588657	-0.178782	-1.00818	-0.508587	0.19513	-0.375268	0.199931
TraesCS6A02G325900	2.26303	0.535074	-0.316136	-0.449302	-0.428413	-0.684665	-0.788024	-0.131561
TraesCS1A02G322800	2.26293	0.331036	-0.482437	-0.743867	-0.364833	-0.194067	0.0883886	-0.897154
TraesCS7B02G403500	2.26288	0.487638	-0.687452	-0.415767	-0.596506	-0.326278	-0.730633	0.00611948
TraesCS7D02G076300	2.26252	0.436015	-0.499977	-0.321414	-0.6533	-0.0172604	-0.905432	-0.301154
TraesCS2B02G594700	2.26208	-0.197935	-0.561843	0.309202	-1.08538	-0.0406765	-0.24812	-0.437327
TraesCS3B02G598200	2.26177	0.00496334	-0.166368	0.0023222	0.0772656	-0.339957	-0.774502	-1.0655
TraesCS2A02G489300	2.26165	0.419851	-0.619656	-0.221544	-0.600064	-0.137346	-0.171637	-0.93125
TraesCS6B02G353400	2.2616	0.342822	-0.456185	-0.37613	-0.96774	-0.688084	-0.0838837	-0.0323974
TraesCS2D02G203200	2.2616	0.248829	-0.689436	-0.373683	-0.804124	-0.0370125	-0.737019	0.130849
TraesCS6A02G382500	2.26142	0.259522	-0.862773	-0.72095	-0.662108	0.0256059	0.0370177	-0.337735
TraesCS3A02G275900	2.26106	0.165146	-0.573178	-0.251503	-0.975975	-0.691472	-0.10063	0.166548
TraesCS6A02G297100	2.26089	0.0599246	0.143282	-0.760275	-0.906937	-0.671783	-0.0147799	-0.110327
TraesCS1A02G382200	2.26085	0.0331435	-0.431778	-0.771956	-0.760049	0.117385	-0.678483	0.230884
TraesCS5B02G041500	2.26082	0.277035	-0.627281	-0.423075	-0.496921	-0.0944254	-0.987567	0.0914176
TraesCS7B02G316400	2.26081	0.391152	-0.780319	-0.306726	-0.951867	-0.224793	-0.214395	-0.173858
TraesCS2B02G535300	2.26042	0.00868527	-0.455029	-1.2325	0.0751565	-0.122605	-0.245015	-0.289113
TraesCS5D02G557000	2.26042	-0.124091	-0.0583092	-0.611324	-0.637511	0.46688	-0.518246	-0.777819
TraesCS5B02G351400	2.25997	0.114247	-0.326379	-0.25433	-0.506104	-0.92782	-0.692945	0.333365
TraesCS3A02G419800	2.25992	-0.0727362	0.384079	-0.95167	-0.608945	-0.56277	-0.0714879	-0.376386
TraesCS2D02G082100	2.25954	-0.721607	0.0742108	-0.543152	0.404541	-0.272452	-0.83935	-0.36173
TraesCS7A02G481500	2.2594	0.200351	-0.0186094	-0.716537	0.107511	-0.551173	-0.960955	-0.319991
TraesCS2D02G469700	2.25894	-0.267483	-0.294594	-0.702659	-0.526184	0.0626162	-0.90702	0.376388
TraesCS7A02G357200	2.25881	-0.111536	-0.494162	0.163878	-0.893933	0.285382	-0.646479	-0.561959
TraesCS5D02G412800	2.25775	0.342096	-0.0266744	-0.42107	-0.869582	-0.0150121	-0.788434	-0.479071
TraesCS7B02G378100	2.25704	0.125967	-0.340878	-0.610116	-1.10552	0.115379	-0.405805	-0.0360664
TraesCS5A02G427000	2.25694	0.367541	-0.264265	-0.996872	-0.745657	-0.303269	-0.228442	-0.0859728
TraesCS7A02G493700	2.25629	-0.77381	-0.409745	0.275473	-0.309659	-0.98445	-0.0346227	-0.019474
TraesCS2D02G134200	2.25593	-0.0645302	-1.14092	-0.385022	-0.522431	0.119605	0.128452	-0.391083
TraesCS3B02G518800	2.25585	0.444273	-0.347336	-0.686619	-0.53758	-0.873068	-0.2652	0.0096773
TraesCS5B02G413600	2.25579	0.425575	-0.688407	-0.260483	0.0606692	-0.626966	-0.346689	-0.819493
TraesCS7D02G111800	2.25574	-0.870977	-0.472081	-0.661479	-0.057369	0.333135	0.0825592	-0.60953
TraesCS1A02G073300	2.25557	-0.940082	0.13627	-0.129447	-0.429177	-0.790054	-0.351244	0.248167
TraesCS2D02G151400	2.25536	0.078224	-0.540869	-0.763815	-0.236694	-0.602684	-0.639768	0.450245
TraesCS5A02G328000	2.25503	-0.0409923	-0.923098	-0.853525	0.342731	-0.172887	-0.283671	-0.32359
TraesCS1A02G173000	2.25498	0.348577	0.0153218	-0.157543	-0.431797	-0.443077	-0.540962	-1.0455
TraesCS3A02G038000	2.25498	0.175164	-0.690418	-0.811257	-0.843005	0.0773736	0.0177893	-0.180623
TraesCS7D02G457700	2.25415	0.142508	0.0941597	0.0966004	-0.619441	-0.815677	-0.86545	-0.286846
TraesCS5A02G291200	2.25362	0.32643	0.0804128	-0.150939	-0.934707	-0.679835	-0.604124	-0.290853
TraesCS3D02G486700	2.25339	0.310018	-0.224024	-0.290676	-0.594136	-0.14327	-0.177035	-1.13427
TraesCS2B02G594700	2.25331	-0.0205845	-0.428525	0.249711	-1.13908	-0.272452	-0.0996876	-0.542695
TraesCS2A02G219600	2.25308	-0.117526	-0.867529	-0.151708	-0.492095	-0.698651	-0.410645	0.485073
TraesCS5A02G307000	2.25282	-0.993767	-0.490819	-0.325378	-0.568042	0.0324433	0.408593	-0.315855
TraesCS1B02G345700	2.25268	0.212483	0.251258	-0.49163	-0.756896	-0.544152	-0.0878402	-0.835905
TraesCS4B02G153800	2.25203	-0.0858334	0.537476	-0.515608	-0.424477	-0.68296	-0.279787	-0.800844
TraesCS6D02G229300	2.25186	-0.157161	0.165682	-0.527079	0.0326245	-0.279589	-1.19888	-0.28745
TraesCS1B02G239200	2.25148	-0.0668632	-0.792518	0.192195	-0.706489	0.273792	-0.465875	-0.685722
TraesCS6A02G087800	2.25143	-0.112012	-0.131291	0.0102733	-1.3149	-0.275984	-0.165517	-0.262007
TraesCS2D02G023700	2.25133	-0.110277	0.39694	-0.215177	-0.784352	-0.21535	-0.362752	-0.960366
TraesCS6B02G299000	2.2509	0.377885	0.110425	-0.197589	-0.450695	-0.503383	-0.900433	-0.687109
TraesCS2D02G225400	2.2507	0.458985	-0.453243	-0.635707	-0.772969	-0.65801	-0.276059	0.0862997
TraesCS1D02G041600	2.25051	0.358954	-0.593234	-0.694453	-0.709319	-0.467148	-0.419254	0.273948
TraesCS7A02G349600	2.2501	-0.364761	0.304502	-0.672521	0.294056	-0.720457	-0.716323	-0.374601
TraesCS7B02G372100	2.25005	-0.0515111	-0.462721	-1.15933	-0.534238	0.0605525	0.151186	-0.253994
TraesCS3D02G342100	2.24991	0.343927	-0.0150275	-0.0693222	-0.48291	-0.382008	-1.0262	-0.618369
TraesCS6B02G328600	2.24911	0.423869	-0.438165	0.201467	-0.630088	-0.429383	-0.694293	-0.682519
TraesCS2B02G245100	2.24899	0.3995	-0.4635	-0.475859	-0.77888	-0.534607	-0.628195	0.232552
TraesCS5B02G385400	2.24893	0.193756	-0.528345	0.305467	-0.981602	-0.305883	-0.608669	-0.32365
TraesCS6D02G116000	2.24888	-0.340455	-0.500107	-0.440265	-0.855336	-0.471865	-0.247007	0.606155
TraesCS1A02G440300	2.24881	0.436203	-0.202355	-0.0760955	-0.785834	-0.184694	-0.825548	-0.610482
TraesCS7A02G364900	2.24862	-0.387072	-0.267518	-0.264196	-0.721939	-0.514733	-0.703096	0.609932
TraesCS2B02G424300	2.24826	-0.302224	-0.293981	0.276561	0.181791	-0.526194	-1.0434	-0.540805
TraesCS2B02G201700	2.24777	-0.040084	-0.239609	-0.732273	0.43384	-0.945506	-0.424843	-0.299299
TraesCS2A02G554800	2.24725	0.610265	-0.729507	-0.576019	-0.45548	-0.597776	-0.359542	-0.139196
TraesCS7D02G100400	2.24721	0.319209	-0.342619	-0.980874	-0.717387	-0.214229	-0.438189	0.126878
TraesCS6B02G170700	2.24696	0.37657	-0.74296	-0.548527	-0.260649	-0.818103	0.179274	-0.432568
TraesCS5A02G342900	2.2468	-0.426481	0.36375	-0.991853	-0.0384542	-0.669634	-0.450448	-0.0336761
TraesCS6D02G329400	2.24672	-0.131492	-0.794268	-0.0937761	-0.98365	-0.381549	-0.224778	0.36279
TraesCS3A02G049500	2.24636	0.167641	-0.204744	-0.445353	-0.634094	0.243064	-0.310974	-1.0619
TraesCS3D02G041600	2.24612	0.27076	-0.889255	-0.464399	-0.877054	-0.319235	0.0584109	-0.025349
TraesCS1A02G424100	2.24587	0.556974	-0.734958	-0.345628	-0.569104	-0.196209	-0.766547	-0.190399
TraesCS6D02G264200	2.24584	-0.0516316	0.0447394	-0.543976	-0.539573	-0.362498	0.281327	-1.07422
TraesCS4A02G066300	2.24569	-0.200512	-1.18383	-0.139342	0.317465	-0.4978	-0.286402	-0.255272
TraesCS6A02G127900	2.24566	0.258266	-0.420516	-0.196324	-0.277279	-1.0559	-0.682981	0.129079
TraesCS7A02G470100	2.24558	-0.180245	-0.777362	-0.0791782	-0.895287	-0.649278	0.0358535	0.299922
TraesCS6B02G187300	2.24495	0.358433	-0.190118	-0.240901	-0.297063	-0.943981	-0.868473	-0.0628487
TraesCS7A02G366900	2.24458	0.44739	0.176128	-0.451377	-0.705043	-0.584712	-0.72618	-0.400786
TraesCS2D02G163300	2.24455	0.314733	0.11935	-0.294729	-0.383233	-1.09873	-0.473675	-0.428266
TraesCS5D02G253400	2.24447	0.39189	-0.934854	-0.106102	-0.606434	-0.492188	-0.556752	0.0599735
TraesCS6B02G408000	2.24427	0.194137	-0.372833	-0.25752	-0.565135	-0.591907	-0.973034	0.322017
TraesCS2B02G182900	2.24407	0.498569	-0.166446	-0.145925	-0.90811	-0.481551	-0.335129	-0.705479
TraesCS5D02G131500	2.24397	0.133299	-1.03528	-0.610912	-0.574959	0.21449	-0.0171525	-0.353454
TraesCS5B02G032400	2.24336	-0.193387	-1.20237	-0.375792	-0.367923	-0.403387	0.143109	0.156386
TraesCS2D02G509205	2.24326	0.361627	-0.228773	-0.410966	-0.951354	-0.34709	-0.7623	0.095599
TraesCS7D02G467600	2.24305	-0.0169677	-1.23419	-0.36218	-0.347288	-0.414405	0.14659	-0.014607
TraesCS6A02G312800	2.24299	0.395553	-0.180689	-1.00606	-0.486819	-0.0523167	-0.692484	-0.220167
TraesCS6D02G334200	2.24297	0.0392559	-0.0758944	-0.188172	0.187588	-0.910775	-0.981541	-0.313433
TraesCS6B02G240700	2.2425	0.0603653	0.102807	0.0797362	-0.26262	-0.948318	-0.928961	-0.345511
TraesCS1B02G315500	2.24227	0.186301	-0.490126	-0.273503	-0.905525	0.107841	-0.889053	0.0217948
TraesCS5B02G445000	2.24197	-0.0457126	0.20617	-0.187579	-0.620687	-0.292189	-1.18745	-0.114516
TraesCS6B02G121000	2.24191	0.118826	-0.135256	-0.522457	-0.699979	-0.997235	-0.306208	0.300396
TraesCS7B02G234000	2.24163	0.35907	-0.775227	-0.239453	-0.692732	-0.663699	-0.462002	0.23241
TraesCS3B02G063500	2.24125	0.216409	-0.537409	-0.553594	-0.965569	0.117681	-0.615729	0.0969631
TraesCS3A02G075500	2.2412	-0.27246	-0.0590272	-0.681546	-1.09813	0.31869	-0.339811	-0.108913
TraesCS5A02G210100	2.24099	-0.729944	0.480173	-0.0177754	-0.355581	-0.688887	-0.765958	-0.163015
TraesCS1D02G229800	2.24094	-0.929683	-0.202587	-0.2998	-0.7424	0.150171	-0.547521	0.330883
TraesCS1D02G433600	2.24093	0.368722	0.0913755	-0.517948	-0.628867	-0.14127	-0.982177	-0.430765
TraesCS3B02G486100	2.24081	-0.191867	-0.259393	0.155642	-0.290879	-1.23224	-0.492416	0.070349
TraesCS7A02G420000	2.24073	0.073294	-0.168809	-0.226982	0.286801	-0.390813	-0.987921	-0.826298
TraesCS6B02G445200	2.24059	0.605472	-0.666736	-0.372099	-0.364998	-0.290157	-0.84908	-0.302995
TraesCS2A02G011000	2.24059	-0.697638	-0.804881	-0.49663	-0.672889	0.213761	-0.0866423	0.304332
TraesCS7B02G327400	2.24039	0.290565	-0.818119	-0.511113	-0.82236	-0.196905	-0.433264	0.250807
TraesCS7A02G136100	2.23991	-0.163831	-0.898185	-0.413273	0.179988	-0.365033	-0.857604	0.278028
TraesCS1A02G141800	2.23983	-0.243948	0.495652	-0.865881	-0.627891	-0.601114	-0.415087	0.0184375
TraesCS4A02G026800	2.2398	-0.93493	0.300667	-0.338259	-0.254359	-0.389133	-0.808743	0.18496
TraesCS7D02G374700	2.23965	0.33923	-0.70717	-0.5374	-0.840548	0.167389	-0.582479	-0.0786701
TraesCS3D02G385300	2.23961	-0.237666	-0.569943	0.225399	0.0710665	0.0260692	-0.817674	-0.936861
TraesCS5B02G105900	2.23924	-0.139647	-0.204999	-0.650096	-1.15636	0.16769	-0.355561	0.0997361
TraesCS7A02G107600	2.23911	-0.196089	-0.854226	-0.588762	0.249754	-0.161526	0.178483	-0.866749
TraesCS1A02G295600	2.23894	0.27345	-1.10772	-0.279386	-0.133908	-0.406825	0.0633715	-0.647924
TraesCS1A02G279900	2.23889	0.0110476	-0.990681	-0.152839	-0.130796	-0.806009	0.303343	-0.472951
TraesCS4B02G359700	2.23846	-0.485444	-0.768225	0.405609	-0.879433	-0.19749	-0.418869	0.105394
TraesCS2D02G211500	2.23833	-0.774558	-0.631824	-0.119008	-0.427381	-0.172418	0.558966	-0.67211
TraesCS2A02G458100	2.23815	0.197848	-0.0259415	-0.969008	-0.901384	0.0116579	-0.429449	-0.12187
TraesCS1B02G043200	2.23805	0.296054	-0.570496	-0.624649	-0.910613	-0.293195	0.295427	-0.430573
TraesCSU02G193100	2.23797	-0.664632	-1.03018	-0.142927	0.0303012	0.149319	0.0820589	-0.661909
TraesCS4A02G300000	2.2379	-0.0355658	0.444981	-0.584419	-0.495561	-1.00994	-0.156015	-0.401381
TraesCS5D02G365100	2.23776	0.618893	-0.15676	-0.408803	-0.51992	-0.360145	-0.600119	-0.810902
TraesCS3B02G029900	2.23766	0.276025	-0.373963	-0.695424	-0.797508	0.0943849	0.0616322	-0.802806
TraesCS5B02G416700	2.2375	-0.0673592	0.11976	-0.362589	-1.2252	-0.578117	-0.0718317	-0.0521623
TraesCS2D02G472300	2.2374	0.560157	-0.738107	-0.288581	-0.563267	-0.114136	-0.795799	-0.297664
TraesCS6A02G125800	2.23698	0.482013	-0.966293	-0.0115978	-0.393365	-0.544623	-0.234424	-0.568694
TraesCS7B02G372000	2.23695	0.268581	-0.409288	-0.161141	-1.03248	-0.268247	-0.759483	0.125104
TraesCS3D02G012100	2.23694	0.399528	-0.506332	-0.278834	-0.431891	0.132885	-0.560083	-0.992211
TraesCS2B02G206100	2.23688	0.0252945	-0.234651	-0.644619	-0.311619	-0.40606	-1.05437	0.389142
TraesCS4A02G373800	2.23678	0.357404	-0.804302	-0.416772	-0.438853	0.00940627	-0.924891	-0.0187763
TraesCS2D02G165500	2.23571	0.463374	-0.715757	-0.765132	-0.700243	-0.246071	-0.361011	0.0891327
TraesCS2D02G387800	2.23555	-0.17482	0.409393	-0.654909	-0.771057	-0.542549	-0.675382	0.17377
TraesCS3D02G020600	2.23538	-0.39334	0.558767	-0.858624	-0.341118	-0.0384969	-0.632741	-0.529823
TraesCS6B02G229600	2.23488	-0.137877	-0.123107	-0.370138	-0.983829	-0.543892	0.494673	-0.570708
TraesCS6D02G388200	2.23466	0.526857	-0.762787	0.026333	-0.716822	-0.634006	-0.297687	-0.376543
TraesCS6B02G385800	2.23463	0.103338	0.299064	-0.841721	-0.985896	-0.249241	-0.338454	-0.221718
TraesCS3A02G535800	2.23383	-0.104915	-0.739019	-0.3245	-0.60026	0.54516	-0.804901	-0.205391
TraesCS5B02G018600	2.2331	0.446229	-0.0679843	-0.392211	-0.435989	-0.987829	-0.103097	-0.69222
TraesCS6D02G254500	2.2327	0.0322688	0.0257923	-0.846063	0.229675	-0.757201	-0.812722	-0.104448
TraesCS5D02G541700	2.23251	0.399397	-0.394119	-0.413069	-0.720121	-0.042213	-0.0591184	-1.00327
TraesCS1B02G455400	2.23215	-0.55246	-0.673253	0.361549	-1.01141	-0.0630316	-0.317493	0.023948
TraesCS3B02G120500	2.232	0.167399	0.424369	-0.42758	-0.240908	-0.618636	-0.714279	-0.822368
TraesCS1A02G444000	2.23191	0.225308	-0.177484	-0.999574	-0.932328	-0.240188	-0.100885	-0.00676234
TraesCS1A02G151200	2.23163	0.164301	-0.0534027	-0.22906	-0.0660556	-1.20998	-0.662095	-0.175339
TraesCS4D02G025200	2.23162	0.162933	-1.05287	-0.167506	-0.767151	0.0657015	-0.512201	0.0394822
TraesCS2B02G128800	2.23128	-1.13529	0.0160915	-0.000828877	-0.311897	0.246597	-0.639507	-0.406448
TraesCS7B02G316300	2.23119	0.703368	-0.497253	-0.637806	-0.538226	-0.27753	-0.386053	-0.597695
TraesCS3A02G400400	2.23082	-0.537483	-0.44545	0.140803	-0.490626	-0.253853	-1.0305	0.386289
TraesCS7D02G445200	2.23044	0.0955866	-0.960232	-0.504845	-0.8315	0.279865	-0.258391	-0.0509258
TraesCS5B02G425200	2.23031	0.656942	-0.552979	-0.443292	-0.167208	-0.765523	-0.382327	-0.575924
TraesCS2D02G507800	2.23023	0.494152	-0.492463	-0.244012	-0.960353	-0.0203618	-0.345589	-0.6616
TraesCSU02G046600	2.2302	0.0822373	-0.747194	-0.798815	0.237921	-0.717213	-0.468227	0.181091
TraesCS1B02G434100	2.22957	0.473498	-0.469973	-0.853742	-0.164823	-0.480432	0.037708	-0.771802
TraesCS7D02G510500	2.22952	0.554914	-0.162266	-0.128703	-0.385153	-0.777034	-0.523938	-0.807337
TraesCS4D02G193000	2.22941	-1.26956	0.0452202	-0.438316	-0.32701	0.0636237	-0.334408	0.0310399
TraesCS4A02G446600	2.22934	0.416806	-0.779724	0.13887	-0.907881	-0.335861	-0.412563	-0.348988
TraesCS1D02G034600	2.22928	-0.058646	0.609293	-0.751466	-0.350061	-0.432604	-0.57175	-0.674047
TraesCS3D02G426800	2.22904	-0.724507	0.1781	0.353904	-0.504445	-0.937497	-0.437599	-0.156996
TraesCS5A02G168900	2.22871	-0.192103	-0.559637	-1.14914	-0.114227	-0.533788	0.0794728	0.24071
TraesCS3D02G415400	2.22847	-0.0638501	0.195137	-1.19453	-0.167708	-0.547013	0.0355404	-0.486044
TraesCS3D02G061500	2.22807	0.100586	0.327922	0.0534308	-0.88006	-0.60932	-0.720918	-0.499708
TraesCS6A02G274300	2.2276	-0.0208579	0.109645	0.117898	-0.534351	-0.424645	-1.21585	-0.259441
TraesCS4A02G055600	2.22726	0.712781	-0.558174	-0.633564	-0.434717	-0.248491	-0.545452	-0.519647
TraesCS5D02G391200	2.22672	0.545381	-0.181129	-0.0480914	-0.767608	-0.506623	-0.805393	-0.463257
TraesCS7A02G444400	2.22671	-0.305807	-1.22213	-0.245722	-0.478679	0.334358	-0.100941	-0.20779
TraesCS2D02G067400	2.22643	-0.756668	-0.591986	-0.511415	0.38129	0.340651	-0.593346	-0.494958
TraesCS4A02G296400	2.22637	0.0560236	-0.721833	0.360973	-0.0971394	-0.509028	-0.300488	-1.01487
TraesCS5B02G248400	2.22599	0.000773965	-1.04905	-0.76038	-0.504256	-0.239332	0.135804	0.190451
TraesCS7A02G085700	2.22596	0.492309	-0.385506	-0.0449027	-0.6531	-0.587152	-0.931289	-0.116316
TraesCS6A02G028800	2.22592	0.252671	-0.783121	0.385005	-0.587293	-0.570778	-0.212416	-0.709993
TraesCS3B02G339300	2.22584	0.422046	-0.0754678	-0.261083	-0.987917	-0.288094	-0.8329	-0.202419
TraesCSU02G134900	2.2255	0.268342	-0.176296	0.200083	-1.06166	-0.451674	-0.316982	-0.687315
TraesCS5D02G355100	2.22507	-0.319634	-0.729237	-0.734459	-0.78464	0.24701	0.35972	-0.26383
TraesCS5B02G162000	2.22494	-0.242322	-0.633881	-0.477989	-1.11184	-0.128803	0.325423	0.0444726
TraesCS3D02G036200	2.22472	0.056754	-0.0987848	-0.772269	0.453943	-0.641653	-0.806253	-0.416454
TraesCS2A02G507400	2.2245	0.259652	-0.727476	0.409622	-0.563895	-0.327412	-0.794316	-0.480676
TraesCS5D02G444100	2.22445	-0.557151	-0.540012	0.492215	-0.0923325	-1.0228	-0.365522	-0.138844
TraesCS3D02G293800	2.22445	-0.675678	-0.0307447	0.358663	-1.00898	-0.176771	-0.643574	-0.0473626
TraesCS3D02G124300	2.22401	-0.105423	-0.0915616	-0.828715	-0.601792	-0.671689	-0.477856	0.553024
TraesCS5A02G339300	2.22399	0.0325856	0.271876	-0.221612	-0.282617	-0.108617	-0.998602	-0.917004
TraesCS7D02G367300	2.22385	-0.360745	-0.596007	-0.231889	0.605423	-0.619447	-0.85965	-0.161537
TraesCS7A02G106300	2.22368	0.532314	0.0356614	-0.436675	-0.40903	-0.762411	-0.84767	-0.33587
TraesCS5B02G280900	2.22362	0.126631	0.454168	-0.699925	-0.296649	-0.299258	-0.87228	-0.636308
TraesCS1B02G481300	2.22358	0.649962	-0.705145	-0.284505	-0.708404	-0.391469	-0.176816	-0.607207
TraesCS7B02G415900	2.22338	0.54143	-0.913132	-0.331244	-0.769937	-0.241738	-0.394437	-0.114324
TraesCS1D02G441000	2.22303	-0.310152	-0.894243	0.0720357	-0.824997	0.257187	-0.631323	0.108466
TraesCS6D02G337900	2.22251	0.187757	0.198883	-0.520393	-0.938251	-0.250981	-0.878095	-0.0214344
TraesCS4A02G421100	2.22232	0.480745	0.0786635	-0.279508	-0.493171	-0.498987	-0.99328	-0.51678
TraesCS6D02G311400	2.22232	0.622038	-0.405935	-0.288793	-0.924405	-0.275337	-0.325423	-0.624464
TraesCS5D02G470700	2.22209	0.0159751	-0.972158	-0.53902	-0.765688	-0.208826	-0.164179	0.411804
TraesCS5B02G318100	2.22149	0.635075	-0.790366	-0.6283	-0.657637	-0.197279	-0.312683	-0.270298
TraesCS3A02G330700	2.22144	-0.777324	-0.0623073	-0.699346	-0.830245	-0.148871	0.474331	-0.177673
TraesCS4B02G153800	2.22127	0.0862923	0.315409	-0.701552	-1.02029	-0.232537	-0.0620152	-0.606575
TraesCS6A02G325900	2.22098	-0.152241	-0.649956	-0.675487	-0.948845	-0.000437711	-0.246153	0.452136
TraesCS7A02G446100	2.22098	0.274566	-0.996814	-0.446714	-0.0568913	0.20426	-0.730924	-0.468463
TraesCS2A02G448500	2.22081	-0.48395	0.0537758	-1.08608	0.0649184	-0.532385	-0.528155	0.291068
TraesCS3D02G340500	2.22061	-0.058034	0.0915619	0.295122	-0.339784	-0.450503	-1.1082	-0.650774
TraesCS7D02G252500	2.22013	0.352624	-0.27891	-0.730846	-0.66938	-0.900787	0.19754	-0.190371
TraesCS5A02G262700	2.22012	-0.519682	-0.108809	0.489156	-0.241739	-0.21549	-0.559717	-1.06383
TraesCS3A02G154500	2.22002	0.398385	-0.391809	0.209826	-0.402751	-1.01867	-0.518042	-0.496959
TraesCS1D02G312500	2.21969	0.599472	-0.654615	-0.608332	-0.739117	-0.404711	-0.451039	0.0386516
TraesCS5B02G483600	2.21943	0.710109	-0.534944	-0.38304	-0.801672	-0.404031	-0.459474	-0.346373
TraesCS2D02G280600	2.21929	-0.901696	-0.549467	0.389913	-0.365499	-0.819403	-0.021029	0.0478905
TraesCS5A02G071900	2.21927	-0.181256	-1.36508	-0.0518397	-0.241285	-0.251509	-0.21605	0.0877431
TraesCS2A02G090600	2.21918	0.627117	-0.354102	-0.431669	-0.138945	-0.445247	-0.560826	-0.915509
TraesCS5D02G260500	2.2189	-1.04323	-0.492758	-0.168428	-0.382079	0.0332138	0.444519	-0.610146
TraesCS2A02G011000	2.21865	-0.318121	-0.389364	-0.0807409	-1.18267	0.295704	0.0319423	-0.575403
TraesCS3B02G575500	2.21862	0.569856	-0.388738	-0.79277	0.0920802	-0.524185	-0.586921	-0.587941
TraesCS2D02G387900	2.21851	0.171601	0.224548	-0.148089	-1.19775	-0.416685	-0.375564	-0.476573
TraesCS3D02G084600	2.21849	-0.594054	-0.916207	-0.121977	0.209436	-0.102406	-0.883492	0.19021
TraesCS3B02G336400	2.21837	-0.305538	-0.321161	0.711246	-0.626027	-0.618359	-0.674069	-0.384463
TraesCS5B02G491300	2.2181	0.34646	-0.838162	0.255958	-0.485774	-0.145958	-0.781637	-0.568983
TraesCS2B02G536700	2.21804	-0.233933	-0.528676	0.0302666	-0.624496	-0.0474901	-1.12165	0.307938
TraesCS6B02G242700	2.218	0.263546	-0.432716	-1.18955	-0.280355	-0.227087	-0.505056	0.15322
TraesCS7A02G136500	2.21795	0.518709	-0.809167	-0.128442	-0.932063	-0.402743	-0.203251	-0.260995
TraesCS5A02G360000	2.21792	-0.0465678	-0.321867	-1.31966	0.177324	-0.387682	-0.1794	-0.140069
TraesCS4D02G071100	2.21791	0.29849	0.271564	-0.689904	-0.143758	-0.625774	-0.935637	-0.392896
TraesCS6D02G117500	2.2179	-0.108322	-0.346529	0.283095	-0.884894	-0.780009	0.259276	-0.64052
TraesCS1B02G384700	2.21765	0.141229	-1.05786	-0.80293	-0.301007	0.255577	-0.085035	-0.367626
TraesCS7D02G213600	2.21752	-0.0544445	0.00633016	-0.638474	-0.808656	-0.854479	-0.307505	0.439711
TraesCS3A02G504600	2.21733	-0.542427	0.191028	0.312212	-0.877432	-0.0367614	-0.425518	-0.838428
TraesCSU02G076800	2.21715	-0.471213	0.262967	-0.786363	0.231529	-0.169744	-1.00789	-0.276432
TraesCS3D02G340500	2.21695	0.561981	-0.524018	0.128132	-0.667019	-0.538646	-0.43037	-0.74701
TraesCS1B02G422000	2.21651	0.552205	-0.493948	-0.481839	-0.92681	-0.417834	0.0690692	-0.517356
TraesCS5D02G029600	2.21631	0.501891	-0.103937	-0.918198	-0.364991	-0.0598256	-0.49901	-0.772243
TraesCS2A02G338500	2.21611	-0.333745	-0.0688509	-0.464077	-0.0395155	-1.32494	-0.00302835	0.0180547
TraesCS7A02G532600	2.21583	0.272531	-0.759732	-0.098069	-0.970291	0.222309	-0.285275	-0.597298
TraesCS1B02G037400	2.21574	0.613557	-0.443942	-0.931761	-0.132729	-0.621492	-0.362698	-0.336676
TraesCS6D02G362800	2.21552	0.409578	-0.794358	-0.363395	-0.904462	0.0967038	-0.0892263	-0.570358
TraesCS7D02G536900	2.21547	0.30481	-0.666159	0.271156	-0.929588	-0.692803	-0.325439	-0.177442
TraesCS1A02G049100	2.21545	0.160683	0.454025	-0.372313	-0.271146	-0.597563	-0.912757	-0.676377
TraesCS2D02G432700	2.21531	0.0648337	0.430552	-0.363983	-1.10172	-0.569795	-0.381926	-0.293276
TraesCS4A02G298300	2.21508	0.0549963	-0.954952	-0.433837	-0.962297	0.226841	-0.0401469	-0.105682
TraesCS3B02G144600	2.21499	-1.06508	-0.548861	-0.222536	-0.0589134	-0.611358	-0.161422	0.453188
TraesCS7B02G344100	2.21489	-0.488325	-0.467278	-0.984987	0.227061	-0.444334	0.427901	-0.484929
TraesCS1A02G040300	2.21488	0.0066604	-1.12372	-0.148219	-0.0943712	-0.838728	-0.228507	0.212004
TraesCS7B02G161700	2.21448	-0.582155	-0.725771	0.140855	-1.00622	-0.241219	-0.144868	0.344899
TraesCS1D02G165200	2.21417	0.296141	-0.197009	-1.04595	-0.633832	-0.588227	-0.275789	0.230501
TraesCS7D02G471900	2.21366	-0.162716	-0.723933	-0.396558	-1.0715	0.131051	-0.331562	0.341553
TraesCS6D02G068100	2.21315	0.0726392	-0.250912	-0.864395	0.524006	-0.653764	-0.373752	-0.666975
TraesCS5B02G154600	2.21311	-0.118154	0.00445349	-0.360818	0.218785	-0.497806	-1.27619	-0.183379
TraesCS5A02G478200	2.21257	0.476513	-0.932518	-0.800591	-0.31365	-0.335538	-0.386741	0.0799518
TraesCS1D02G450000	2.21253	0.680449	-0.249769	-0.879972	-0.336289	-0.382301	-0.529471	-0.515172
TraesCS3B02G296400	2.21224	-0.497524	0.384026	-0.835369	-0.811577	-0.241255	-0.475487	0.264945
TraesCS2A02G286700	2.2121	0.574557	-0.602781	-0.410549	-0.616109	-0.0443081	-0.207323	-0.905583
TraesCS3D02G333900	2.21175	0.510525	-0.390017	-0.00870771	-0.144058	-0.841343	-0.48011	-0.858037
TraesCS7D02G045000	2.21139	0.525077	-0.704173	-0.1735	-0.880655	-0.473589	0.0485455	-0.553091
TraesCS7A02G474700	2.21133	0.0354471	-0.571566	-0.251945	-0.741195	-0.326158	-0.884885	0.528968
TraesCS7A02G400900	2.21122	0.359953	-0.305724	-0.516462	-0.748265	0.316116	-0.44174	-0.875095
TraesCS5B02G094000	2.21114	0.360559	0.157863	-0.664787	-0.0180564	-0.529788	-0.961489	-0.555445
TraesCS6A02G378600	2.21112	0.631959	-0.663113	-0.199527	-0.875565	-0.230891	-0.314138	-0.559847
TraesCS5B02G093000	2.21104	0.509613	-0.180764	-0.489479	-0.694998	-0.901641	-0.527227	0.073459
TraesCS7D02G357500	2.21056	-0.00781224	-0.722597	-0.893237	-0.582233	0.209584	-0.547277	0.333009
TraesCS6D02G307200	2.20975	0.0715669	-0.828993	0.306007	-0.689014	-0.649561	-0.62596	0.206205
TraesCS1A02G353000	2.20971	0.712117	-0.62564	-0.33564	-0.435144	-0.503085	-0.776666	-0.245651
TraesCS3B02G340200	2.20947	0.218209	-0.406567	-0.304037	0.329528	-0.241357	-0.99376	-0.811483
TraesCS1A02G421800	2.20939	0.0248935	-0.497219	-0.359189	-0.407722	-0.120371	-1.19947	0.349693
TraesCS3B02G580000	2.209	0.534089	-0.693011	-0.199361	-0.668717	-0.412431	0.0633627	-0.83293
TraesCS3A02G180000	2.20892	0.438115	-0.74223	-0.330259	-0.901951	0.222559	-0.397403	-0.497754
TraesCS2A02G587500	2.20877	-0.100205	-0.823934	0.263524	0.0377984	0.0619177	-0.823934	-0.823934
TraesCS6B02G457300	2.2086	0.5788	-0.330028	0.0116562	-0.686182	-0.428845	-0.907905	-0.44609
TraesCS5A02G492191	2.20852	-0.501308	-0.211304	-0.711553	-0.607269	-0.119448	-0.712728	0.655088
TraesCS6D02G124000	2.20842	0.399636	-0.564231	-0.247406	0.178926	-1.03561	-0.606865	-0.332873
TraesCS4A02G092000	2.20826	0.225551	-0.832298	-0.550415	0.485556	-0.702103	-0.410174	-0.424374
TraesCS3A02G426700	2.208	0.0626726	-0.696052	-0.341502	-0.909064	-0.764912	0.29464	0.146214
TraesCS2A02G291800	2.20799	0.118875	-0.646126	-0.937046	-0.667617	0.45018	-0.382011	-0.144245
TraesCS5A02G414300	2.20786	0.187237	-0.720385	0.00366061	-1.17492	-0.42636	-0.0940577	0.0169676
TraesCS6B02G303300	2.20772	-0.579902	0.268133	0.199884	0.134242	-0.746389	-0.709573	-0.77411
TraesCS5D02G298600	2.20768	-0.0224548	-0.0391784	-0.079638	-0.769809	-0.550764	-1.05983	0.313997
TraesCS6A02G366100	2.20752	0.471291	-0.527262	-0.557562	-0.733894	-0.688109	-0.466106	0.29412
TraesCS7D02G533000	2.20736	0.0290699	-0.888224	-1.01935	-0.465965	0.25798	-0.122509	0.00163992
TraesCS2B02G183900	2.20677	0.426527	-0.428937	-0.359915	-1.12226	-0.290382	0.0984866	-0.530293
TraesCS4D02G292400	2.20622	0.222378	-0.950433	-0.411521	-0.994819	-0.12189	-0.0233498	0.0734112
TraesCS2A02G152200	2.20591	-0.311926	-0.428988	-1.20732	-0.0218682	-0.450647	-0.182714	0.397552
TraesCS3D02G372900	2.20558	-0.122884	-0.493443	-0.631691	-1.00468	0.0263769	-0.473103	0.493847
TraesCS6B02G402100	2.20534	0.344004	-0.954253	0.205057	-0.320777	-0.638117	-0.738083	-0.103169
TraesCS7A02G528900	2.20514	0.351562	-0.261793	0.0829413	-0.874699	-0.92886	-0.55691	-0.0173855
TraesCS6D02G300600	2.20509	0.19489	-0.241425	-0.309123	-1.27844	0.172018	-0.42486	-0.318153
TraesCS1A02G218600	2.20489	-0.543927	0.603493	-0.0406938	-0.322901	-0.730361	-0.862733	-0.307772
TraesCS1D02G091600	2.20486	0.71037	-0.825725	-0.424516	-0.473106	-0.611425	-0.236339	-0.344116
TraesCS4A02G329300	2.20478	0.109235	0.224518	0.219554	-0.774741	-0.938951	-0.497839	-0.546552
TraesCS3D02G332000	2.20445	0.724824	-0.577533	-0.253316	-0.407958	-0.680016	-0.307775	-0.702674
TraesCS1A02G414200	2.20444	0.359297	-1.09209	-0.251962	-0.0799823	0.00906732	-0.785196	-0.363582
TraesCS3D02G049700	2.20434	0.325486	-0.238479	0.0111547	-1.08661	0.0381501	-0.695837	-0.5582
TraesCS5A02G228900	2.20417	-0.0138979	-0.254521	-0.5356	-1.33368	-0.00854501	0.0393684	-0.0972978
TraesCS5A02G306700	2.20406	-0.105363	0.358223	-0.51162	-0.693633	-0.499865	0.227159	-0.978959
TraesCS5B02G342100	2.20405	0.376212	-0.603597	-0.345075	-1.18192	-0.0247655	-0.333647	-0.0912598
TraesCS7D02G168500	2.20401	0.533757	-0.0906516	-0.175643	-0.301044	-0.541828	-1.04665	-0.581953
TraesCS5D02G216300	2.20397	-0.430839	0.690902	-0.43963	-0.756214	-0.376966	-0.741563	-0.149659
TraesCS2B02G080000	2.20396	0.227246	-1.24569	-0.405928	-0.59927	-0.0249392	-0.113702	-0.0416775
TraesCS6D02G329200	2.20393	-0.0826132	-0.424021	-0.724322	-0.286233	0.330851	0.0921515	-1.10975
TraesCS6D02G017400	2.20377	0.140211	-0.710949	-0.729224	-0.524693	0.414925	-0.799383	0.0053407
TraesCS3A02G395100	2.20365	0.442934	-0.978932	-0.301685	-0.418836	-0.264606	0.117011	-0.799541
TraesCS6A02G352000	2.20357	0.71494	-0.789477	-0.421942	-0.297978	-0.673753	-0.464465	-0.270892
TraesCS7D02G329000	2.20356	-0.290392	-0.0548535	0.00452131	0.171071	-0.0418343	-1.14052	-0.851552
TraesCS7D02G432200	2.20339	0.258677	0.359167	-0.735724	-0.528645	-0.330368	-0.247792	-0.978704
TraesCS1D02G385400	2.2027	-0.42277	-0.515436	0.513795	-0.507259	0.117995	-0.375325	-1.0137
TraesCS5A02G478400	2.2021	0.688906	-0.740203	-0.558351	-0.152821	-0.366234	-0.740338	-0.333059
TraesCS7D02G051100	2.20199	0.0718588	0.320685	-1.12946	-0.453116	-0.222672	-0.0774744	-0.711808
TraesCS3B02G420200	2.20172	0.347285	0.12355	-0.275738	-0.0995977	-0.525778	-0.679387	-1.09206
TraesCS7B02G458900	2.20152	0.507581	0.0475317	-0.867909	-0.88555	-0.278233	-0.273728	-0.451215
TraesCS5B02G320800	2.2012	0.635349	-0.786263	-0.259811	-0.828544	-0.130163	-0.326392	-0.50537
TraesCS2B02G266900	2.20119	-0.641395	0.302643	0.106388	-0.116268	-0.343402	-0.32433	-1.18483
TraesCS7B02G238200	2.20045	-0.484562	-0.240667	0.356194	-0.164954	-1.21542	0.0316393	-0.482679
TraesCS3D02G277400	2.20042	0.135301	-0.692554	-0.717362	0.474248	-0.835285	-0.460568	-0.104203
TraesCS3D02G256400	2.20026	-0.0391683	-0.762189	-0.723265	0.110521	-0.425425	-0.810842	0.450105
TraesCS2A02G448500	2.19958	-0.0561874	-0.230299	-0.18427	-0.269393	0.0631883	-1.40782	-0.114795
TraesCS5A02G354300	2.19956	0.399765	-0.419828	-0.441949	0.345795	-0.706797	-0.867116	-0.509431
TraesCS2D02G563300	2.19946	-0.14956	-0.653484	-0.0969169	-1.09207	0.384739	0.0102064	-0.602369
TraesCS2D02G562000	2.19931	0.350325	-0.689146	-0.755476	-0.610318	0.232351	0.0262674	-0.753312
TraesCS2D02G509205	2.19914	-0.652418	-0.872193	-0.274174	-0.800683	0.439765	-0.202735	0.163302
TraesCS4A02G422500	2.1987	0.186111	-0.794797	-0.70178	-0.949916	-0.212819	0.241133	0.0333693
TraesCS3D02G344400	2.19844	0.416406	-0.14711	-0.372007	-1.14071	-0.118169	-0.708311	-0.128541
TraesCS5A02G549500	2.19829	0.0917349	-0.736145	-0.360208	0.500596	-0.411883	-0.291243	-0.991144
TraesCS6D02G342900	2.19812	0.0122328	-1.14263	-0.81819	0.235114	-0.0714259	-0.0527924	-0.360425
TraesCS7A02G525600	2.19812	0.545221	-0.871394	-0.834152	-0.0964932	-0.0673924	-0.537347	-0.336561
TraesCS4B02G207900	2.19811	0.132413	0.168001	0.213435	-0.948586	-0.560209	-0.86571	-0.337458
TraesCS3D02G439700	2.19806	0.17169	-0.967143	-0.730099	0.0454146	-0.316317	-0.694707	0.293101
TraesCS7A02G509400	2.19793	-0.145524	-0.447103	-0.471359	-0.598731	0.508771	0.00885236	-1.05283
TraesCS4A02G296300	2.19758	0.0365922	-0.731916	-0.132743	0.06953	0.292945	-0.753274	-0.978718
TraesCS4D02G177400	2.1975	-0.456229	0.280639	-0.609153	0.125973	-0.0446012	-0.31176	-1.18237
TraesCS7B02G412100	2.19749	-0.0141038	-0.667761	0.395643	0.0278378	-0.331006	-1.09133	-0.516771
TraesCS5A02G517400	2.19742	0.686555	-0.166604	-0.214667	-0.814216	-0.637723	-0.572689	-0.478073
TraesCS6D02G221200	2.19737	-0.30046	0.564281	-0.367384	-0.322132	-0.977221	-0.753317	-0.0411373
TraesCS3B02G082600	2.19714	0.422124	-0.60144	-0.272362	0.0294296	-0.179358	-0.442381	-1.15315
TraesCS5A02G360700	2.19711	0.286731	-0.517558	-0.203008	-1.19929	0.169223	-0.517757	-0.215444
TraesCS3B02G436800	2.19684	0.698167	-0.229644	-0.454319	-0.579419	-0.247825	-0.501179	-0.882616
TraesCS5D02G064400	2.19678	0.449248	-0.278562	0.117651	-0.405585	-0.742215	-1.03699	-0.300327
TraesCS3A02G080600	2.19648	0.627104	-0.894737	-0.270501	-0.480664	-0.693174	-0.0427522	-0.441754
TraesCS7A02G083700	2.19625	0.54973	-0.514866	-0.270337	-0.712771	-0.562358	-0.831066	0.145416
TraesCS2B02G119700	2.19621	0.419532	-0.794382	-0.381984	-0.995084	-0.00220421	0.0395379	-0.481621
TraesCS5D02G145100	2.19612	-0.152531	-0.558145	-0.419815	-1.01704	-0.293795	-0.384969	0.630173
TraesCS2B02G184300	2.19612	0.0603981	-0.675684	-0.0212869	-1.26574	0.0279579	-0.336605	0.0148343
TraesCS7A02G366900	2.19608	0.485087	0.0268168	-0.289659	-0.3696	-0.448408	-1.14594	-0.454373
TraesCS6A02G410100	2.19594	0.169821	-0.678728	-0.207937	-1.13962	0.275502	-0.105789	-0.509189
TraesCS2D02G492800	2.19586	0.00924324	-0.68671	0.0705501	-1.19909	-0.346001	-0.289401	0.245545
TraesCS3B02G120200	2.19542	0.500569	-0.805466	-0.337103	-0.763376	-0.320699	-0.66562	0.19628
TraesCS5B02G280700	2.19531	0.702292	-0.371795	-0.233178	-0.259505	-0.560625	-0.856733	-0.615764
TraesCS3A02G454900	2.19527	0.367591	0.218705	-0.6615	-0.541577	-1.00308	-0.505916	-0.069487
TraesCS3D02G436700	2.19514	0.187273	-0.11354	-0.400573	-1.0996	-0.558309	0.358478	-0.568873
TraesCS5D02G520300	2.19507	0.54366	-0.23301	0.0886546	-0.95988	-0.488768	-0.633496	-0.512227
TraesCS2B02G177300	2.19502	0.178103	0.25793	-0.426866	-0.21834	-0.213368	-1.23075	-0.541736
TraesCS1A02G414000	2.19469	0.182295	-1.0842	-0.166818	-0.352972	-0.661277	-0.490983	0.379272
TraesCS5A02G428700	2.19462	0.410284	-0.684139	-0.307718	0.010407	-0.246443	-0.217527	-1.15948
TraesCS3B02G411700	2.19448	-0.249846	-0.29386	-0.564968	-0.960705	0.68306	-0.414124	-0.394038
TraesCS6B02G091300	2.1944	0.413467	-0.215368	-0.850934	-0.0923674	-0.867469	-0.68642	0.104689
TraesCS2B02G510800	2.19425	-0.189769	-0.366338	-0.205238	-0.634998	0.0707629	-1.20486	0.336192
TraesCS1A02G367000	2.19399	0.144262	-0.454806	-0.40621	0.0643769	0.300256	-0.880774	-0.96109
TraesCS5A02G011900	2.19379	0.53472	-0.649244	-0.672134	-0.534386	-0.337418	-0.76029	0.224961
TraesCS2A02G314200	2.19371	0.325489	-0.475911	-0.00329895	-0.293637	-0.387655	-1.26913	-0.0895656
TraesCS1D02G041600	2.19346	0.313882	-0.896007	-0.477602	-0.759254	-0.341882	-0.443728	0.411129
TraesCS1B02G453300	2.19334	0.544867	-0.46134	-0.911785	-0.504989	-0.100752	0.00422416	-0.763562
TraesCS4D02G208800	2.1933	-0.118848	-0.327366	-0.589674	-1.18656	0.39747	0.0240437	-0.392362
TraesCS5D02G436800	2.19326	0.631775	-0.776642	-0.25919	-0.421991	-0.325423	-0.90396	-0.137831
TraesCS5A02G288600	2.19325	-0.529619	0.364908	0.431444	-0.573201	-0.507175	-0.851715	-0.527888
TraesCS3D02G461000	2.19319	0.684808	-0.292571	-0.50497	-0.0882857	-0.691275	-0.806258	-0.494636
TraesCS7D02G443400	2.19261	-0.0402193	-0.847986	0.53735	-0.221928	-0.743481	-0.12432	-0.752025
TraesCS1B02G102500	2.19257	0.558604	-0.775405	-0.713405	-0.363991	-0.761811	0.0870059	-0.223568
TraesCS6B02G041100	2.19251	-0.515902	-0.0811371	-0.132319	-1.25046	0.21839	0.0994177	-0.530501
TraesCS1B02G475200	2.19251	0.490741	-0.502945	0.18067	-0.824269	-0.174565	-0.560895	-0.801245
TraesCS7A02G052300	2.19226	0.241386	-0.140696	-0.490281	-0.133571	-1.31639	0.000650911	-0.353359
TraesCS5A02G319900	2.19217	0.5923	-0.107186	-0.208912	-1.02589	-0.3161	-0.534056	-0.592329
TraesCS3B02G099900	2.19217	0.492439	0.0595633	-0.915398	-0.869607	-0.485955	-0.291712	-0.181497
TraesCS2B02G118900	2.19187	0.589689	-0.64034	-0.651345	-0.514997	0.161075	-0.371382	-0.764576
TraesCS2A02G178100	2.19183	0.631151	-0.399968	-0.561501	-0.864724	-0.59011	-0.471286	0.0646067
TraesCS2A02G152400	2.19173	0.348343	-0.522058	-0.985073	-0.851704	0.147515	-0.288594	-0.0401596
TraesCS5D02G161800	2.19171	0.279921	-1.10195	-0.740343	0.262656	-0.340978	-0.371949	-0.179058
TraesCS5A02G329400	2.19146	0.669926	-0.360715	-0.455698	-0.197387	-0.41015	-1.01079	-0.426649
TraesCS4D02G229100	2.19126	-0.671873	0.0810083	-1.00295	-0.800116	0.264193	-0.137064	0.0755419
TraesCS2B02G357700	2.19114	-1.02074	0.16161	-0.138029	0.150089	0.0785305	-0.899995	-0.522605
TraesCS7D02G184900	2.19079	0.351702	-0.0723877	-0.280221	-1.26505	-0.372884	-0.0509387	-0.501003
TraesCS2B02G336900	2.19077	0.372953	-0.953356	-0.0854076	-0.752471	-0.667144	-0.306048	0.200702
TraesCS5D02G007300	2.19074	0.252039	-0.088085	0.0288281	-0.405919	-0.990901	-0.990901	0.0042018
TraesCS7D02G481700	2.19064	0.0955241	-0.0609765	0.0820481	-0.577371	-0.214903	-0.18546	-1.3295
TraesCS1D02G056400	2.19054	0.561132	-0.604756	-0.0726927	-0.171246	-0.270316	-1.01689	-0.615776
TraesCS6D02G362900	2.19007	0.621541	-0.676501	-0.251585	-0.952	-0.0516546	-0.427781	-0.452085
TraesCS5D02G504300	2.18973	0.541072	-0.304162	-0.610579	-0.508508	0.165581	-0.541704	-0.93143
TraesCS4A02G278900	2.1895	-0.286275	-0.472072	-0.119731	-1.00689	-0.807778	0.0348344	0.468407
TraesCS5A02G212300	2.18939	-0.770298	0.671129	-0.172117	-0.65347	-0.114483	-0.449338	-0.700814
TraesCS3B02G120600	2.18899	0.0255235	0.666476	-0.456677	-0.739733	-0.653067	-0.672595	-0.358921
TraesCS6A02G302500	2.18867	0.248536	-0.766237	-0.994722	-0.399603	-0.282732	-0.404214	0.410302
TraesCS1A02G265600	2.18854	0.0448191	-1.20589	-0.460741	-0.440184	-0.332837	-0.225487	0.43178
TraesCS6B02G314200	2.18844	0.68952	-0.393187	-0.802966	-0.77479	-0.501207	-0.170432	-0.235375
TraesCS5D02G334000	2.18837	-0.154301	0.105838	-0.445327	-0.20484	-0.933833	0.39628	-0.952188
TraesCS7D02G466100	2.18818	-0.0921492	0.462786	0.144626	-0.854764	-0.819575	-0.379602	-0.649504
TraesCSU02G217600	2.18794	-0.123595	-0.80857	0.125473	-0.651457	0.425307	-0.220006	-0.935098
TraesCS5B02G328600	2.18793	0.442742	-0.434014	-0.163607	-1.02667	-0.397565	-0.754052	0.145229
TraesCSU02G145100	2.18782	-0.498463	-0.177377	-0.0964378	-1.10362	-0.635959	0.515069	-0.19103
TraesCS4A02G066000	2.18767	-0.206795	-1.25603	-0.0332845	0.421913	-0.344214	-0.39621	-0.373051
TraesCS2A02G153300	2.18749	0.504597	-0.987193	-0.55123	-0.768081	0.0303278	-0.255344	-0.16057
TraesCS1A02G276200	2.18743	-0.427668	0.225751	-0.145773	-0.211498	-1.0845	-0.815636	0.271894
TraesCS1B02G373200	2.18741	-0.16556	-0.277526	-0.799908	0.234181	-0.862881	-0.715402	0.399686
TraesCS1A02G096300	2.18704	0.0783297	-0.14623	-0.72889	-1.14009	-0.417445	-0.207925	0.375213
TraesCS5D02G542100	2.18688	0.174162	-0.589106	-0.895733	-0.763384	-0.0361419	0.436436	-0.513116
TraesCS6B02G190900	2.18684	-0.38421	-0.150192	-1.31581	0.379817	-0.2178	-0.258359	-0.240294
TraesCS7D02G155100	2.18673	0.399655	-0.696295	-0.821332	-0.878991	-0.201224	-0.201524	0.212983
TraesCS3D02G332300	2.18646	-0.0931103	-1.03289	-0.57802	-0.428258	0.0627789	-0.613253	0.496295
TraesCS3A02G125900	2.18645	-0.444943	-0.184879	0.388032	-0.665185	-0.260012	-1.14493	0.125466
TraesCS6A02G099000	2.1864	-0.00570264	0.376493	-0.483242	-0.651124	-1.17788	-0.161164	-0.0837813
TraesCS2D02G034900	2.18624	0.140329	-0.654839	-1.02478	-0.720288	-0.0907944	-0.218887	0.383019
TraesCS7D02G165300	2.18622	-0.400771	-0.608538	-1.07741	-0.63177	0.029983	0.215644	0.286639
TraesCS4B02G061700	2.18621	-0.479366	-1.36319	-0.327733	-0.105895	0.00814313	-0.0311225	0.112952
TraesCS7B02G375200	2.18616	0.673887	-0.217035	-0.826612	-0.641044	-0.274623	-0.718864	-0.181865
TraesCS5A02G101000	2.18614	-0.0466339	0.535117	-0.770938	-0.76407	-0.0287374	-0.81645	-0.294432
TraesCS6A02G382600	2.18614	-0.704653	-0.413078	-0.547	-0.620444	0.787085	-0.262571	-0.425476
TraesCS2A02G291800	2.18612	0.172834	-0.930305	-0.00599835	-1.03883	-0.105443	-0.452628	0.174253
TraesCS2A02G038300	2.18589	0.766805	-0.545431	-0.134657	-0.567694	-0.438918	-0.664258	-0.60174
TraesCS4B02G015300	2.18583	0.553708	-0.53979	0.00213889	-0.894448	-0.0549438	-0.490651	-0.76184
TraesCS1A02G414000	2.18578	-0.442451	-0.618852	0.149121	-0.627829	-0.765318	-0.503413	0.62296
TraesCS2D02G088400	2.18574	0.487457	-0.544959	-0.699834	-0.757915	0.222979	-0.742432	-0.151037
TraesCS2A02G446000	2.1856	-0.807603	-0.33559	-0.671257	0.0134677	0.543299	-0.839361	-0.0885551
TraesCS2A02G514200	2.18541	0.472185	-0.744561	-0.585347	-0.940167	0.0819858	-0.461854	-0.00765556
TraesCS1A02G313100	2.18539	-1.15446	0.314356	-0.0372577	0.114804	-0.582631	-0.213348	-0.626846
TraesCS7B02G161700	2.1853	0.648507	-0.540907	-0.725149	-0.509816	-0.555094	-0.632863	0.130018
TraesCS2D02G066500	2.18529	0.763986	-0.537398	-0.150055	-0.503041	-0.6582	-0.687444	-0.413134
TraesCS5D02G234700	2.18508	-0.336805	-1.2188	-0.291954	-0.293803	0.415655	-0.526906	0.0675267
TraesCS7B02G159100	2.18499	0.773922	-0.646981	-0.448426	-0.209769	-0.384988	-0.563295	-0.705454
TraesCS5A02G129000	2.18481	0.585557	-0.883591	-0.424663	-0.653771	0.142207	-0.583127	-0.367417
TraesCS6D02G117300	2.18438	-0.202576	-0.641832	-0.364645	-0.114695	-0.748959	0.672924	-0.784601
TraesCS3A02G259600	2.18414	-0.0663619	-0.912244	-0.138736	-1.12451	-0.247608	0.127693	0.177622
TraesCS4A02G205100	2.18412	0.0839518	-0.95454	-0.638677	-0.749524	0.252815	-0.45098	0.272838
TraesCS1A02G201400	2.184	-0.374823	-1.16721	-0.196012	-0.792645	0.0764398	0.0397443	0.230505
TraesCS4D02G276200	2.18385	0.611942	-0.53701	-0.208191	-0.158608	-0.2386	-1.0212	-0.632185
TraesCS7D02G502900	2.18379	0.169106	-0.625283	-0.53126	-1.19457	0.131883	0.127983	-0.261656
TraesCS4A02G027400	2.18361	-0.213334	-0.535518	-1.27483	-0.173729	-0.182898	0.407683	-0.210982
TraesCS5A02G351900	2.18357	-0.20175	-0.728696	0.449201	-1.07619	-0.348359	-0.403832	0.126056
TraesCS7A02G041100	2.18349	0.0465542	0.121661	-0.0316189	-0.944536	0.0148483	-0.273639	-1.11676
TraesCS3A02G375500	2.18331	-0.242025	-0.735365	-0.852878	-0.249143	-0.0358589	0.614347	-0.682385
TraesCS1B02G053200	2.18307	0.251324	-0.988201	-0.619358	-0.840039	-0.101672	-0.152654	0.267526
TraesCS3D02G031000	2.18307	0.655365	-0.625083	-0.0915475	-0.886191	-0.165613	-0.63591	-0.434092
TraesCS6D02G264200	2.18307	-0.128306	-0.652763	0.01801	-1.29233	-0.305737	0.166095	0.0119539
TraesCS2A02G158700	2.18304	0.046579	-1.01627	0.240839	-1.00604	-0.334528	0.0169467	-0.130571
TraesCS5A02G506300	2.18304	-0.579863	-1.01837	-0.202884	0.598904	-0.0488028	-0.355392	-0.576624
TraesCS7B02G428000	2.18296	0.43368	0.148869	-0.324522	-1.11071	-0.305997	-0.695515	-0.328764
TraesCS1D02G449500	2.18283	0.530481	-0.259945	-0.537356	-0.93913	0.0752835	-0.246451	-0.805708
TraesCS2D02G067600	2.18265	-0.132182	-0.761843	-0.897537	-0.324615	0.349541	-0.717165	0.301145
TraesCS6D02G364000	2.18265	-0.248799	-0.173173	-0.51602	-1.14079	0.556411	-0.173798	-0.486476
TraesCS4B02G051700	2.18257	0.228594	0.509951	-0.673435	-0.685874	-0.547151	-0.812281	-0.202377
TraesCS6D02G041700	2.18255	0.396417	-0.694189	0.327231	-0.142532	-0.570484	-0.852168	-0.646827
TraesCS5D02G391200	2.18252	0.712897	-0.211353	-0.924689	-0.508843	-0.591016	-0.368184	-0.291334
TraesCS5D02G501800	2.1823	0.621785	-0.72411	-0.372234	-0.167106	-0.0252661	-0.832906	-0.682464
TraesCS3D02G385300	2.18167	0.416494	-0.433851	0.342341	-0.325077	-0.827315	-0.512394	-0.841869
TraesCS4A02G494500	2.18154	-0.183245	-0.145403	-0.407724	-1.24909	0.0972285	0.304588	-0.597899
TraesCS5A02G460300	2.18142	0.173088	-0.371322	-0.249915	-1.23797	0.0532444	0.128994	-0.67754
TraesCS3D02G457600	2.18141	0.669238	-0.965812	-0.0789507	-0.460884	-0.289568	-0.553572	-0.501857
TraesCS4A02G066200	2.18132	0.67089	-0.0915217	-0.796522	-0.433175	-0.32856	-0.856592	-0.345835
TraesCS1B02G181600	2.18131	0.60218	-0.333269	-0.905971	-0.64666	-0.667796	-0.283549	0.0537543
TraesCS7D02G253900	2.18131	-0.760498	0.278239	-0.867109	-0.863002	-0.0720808	-0.147114	0.250257
TraesCS3D02G323500	2.1813	-0.306098	-0.263771	-0.557188	-1.17897	-0.453803	0.239563	0.338965
TraesCS2A02G338500	2.18128	0.157765	0.361783	-0.563337	0.131969	-0.624718	-0.888061	-0.756679
TraesCS7D02G476400	2.18063	0.59991	-0.746118	-0.340223	-0.898742	-0.193859	-0.605948	0.00434866
TraesCS4D02G279300	2.18055	-1.23235	-0.241643	-0.750953	-0.0926979	0.224324	0.100375	-0.187603
TraesCS5D02G247900	2.18028	0.119428	-0.587064	-0.312936	-0.802431	0.225524	-1.02633	0.20352
TraesCS7A02G055900	2.18021	0.337222	-0.400348	0.0386847	0.0968619	-0.388527	-0.74042	-1.12368
TraesCS7D02G213200	2.18019	-0.0304884	-0.601508	-0.449533	-0.608296	-0.293488	-0.8751	0.67822
TraesCS5B02G256900	2.17995	0.521362	-0.240303	-0.113003	-1.16026	-0.621927	-0.204121	-0.361701
TraesCS6A02G032500	2.17989	-0.022897	-0.466529	0.0873137	-1.25283	-0.12783	0.224246	-0.621356
TraesCS6D02G319900	2.17967	0.0846061	0.554873	-0.712401	-0.0633072	-0.652225	-0.816754	-0.574459
TraesCS2D02G112100	2.17964	0.723272	-0.183112	-0.298284	-0.677597	-0.328333	-0.576174	-0.839413
TraesCS6D02G293600	2.17962	0.552789	-0.782224	-0.439688	-0.569677	-0.40473	-0.771253	0.235162
TraesCS7D02G025400	2.17935	-0.0109055	-0.0573258	-0.0834716	-0.220766	-1.45974	-0.184167	-0.162983
TraesCS1D02G312800	2.17904	0.0187367	-1.01083	0.543388	-0.660065	-0.333227	-0.609375	-0.127668
TraesCS5B02G320800	2.17863	0.0663523	-0.188512	-0.290418	-1.41522	0.0592805	-0.344415	-0.0656928
TraesCS3B02G310500	2.17859	-0.176292	-0.183144	-0.387082	0.113162	-0.610443	-1.24743	0.312638
TraesCS6A02G082700	2.17857	0.0901781	-0.581582	-0.292923	-0.13417	0.273247	-1.29272	-0.240602
TraesCS1B02G335800	2.17853	0.659661	-0.644913	-0.363433	-0.735521	-0.285284	-0.805279	-0.00375865
TraesCS7A02G492000	2.17848	0.521131	-0.208593	-0.527251	-1.01946	-0.111115	-0.0544045	-0.778791
TraesCS1A02G158500	2.17833	0.303251	-0.472103	0.175937	-0.788359	-0.125962	-1.11714	-0.153961
TraesCS4B02G050100	2.17829	0.445726	-0.483525	-0.0566041	-0.965016	0.0419239	-0.906478	-0.254314
TraesCS5B02G272900	2.17818	-0.123096	-0.945517	-0.283297	0.587994	-0.252315	-0.882333	-0.279621
TraesCS3A02G078400	2.17816	0.200608	-0.0445388	0.0852461	-0.94525	0.106089	-0.952487	-0.627823
TraesCS3A02G488400	2.17812	0.439306	-0.454015	-0.155493	-0.0092974	-0.0961068	-0.869488	-1.03303
TraesCS3A02G127000	2.17795	-0.50086	-0.911991	-0.608464	-0.555044	-0.360097	0.181374	0.577135
TraesCS2D02G471300	2.17786	-0.639883	-0.303085	0.562345	0.142957	-0.784108	-0.838679	-0.317406
TraesCS7B02G011700	2.17734	0.0855425	0.0998423	-0.0296952	0.0273685	-0.831979	-1.20012	-0.328302
TraesCS2D02G032600	2.17721	-0.101325	-0.30437	-0.450293	-0.700868	0.0530051	-1.12196	0.4486
TraesCS5A02G452900	2.17702	0.797322	-0.528144	-0.635766	-0.237509	-0.397754	-0.452273	-0.722892
TraesCS5A02G191700	2.17679	-0.377683	-0.401502	0.470309	-0.540888	-0.998534	-0.607504	0.27901
TraesCS2B02G367700	2.17674	0.00479173	-0.195221	-0.131168	0.225241	-1.38167	-0.31318	-0.385536
TraesCS2B02G027800	2.17673	-0.0532839	-0.352212	0.219646	-1.11442	0.186261	-0.881646	-0.181068
TraesCS1D02G312800	2.17648	0.466704	0.202359	-0.401196	-0.418715	-0.641776	-1.07825	-0.305609
TraesCS4D02G197300	2.1763	0.20955	0.276145	-0.369811	-0.647107	-0.943704	-0.825829	0.12446
TraesCS7A02G329200	2.17608	-1.06402	0.132647	-0.422146	-0.441402	-0.0278847	-0.759195	0.405921
TraesCS1B02G121700	2.17602	0.511081	0.0946586	-0.845283	-0.308474	-0.298334	-0.990503	-0.339163
TraesCS6B02G128200	2.17587	-0.00368939	0.537217	-1.01535	-0.534498	-0.653971	-0.481747	-0.0238304
TraesCS2D02G088400	2.1757	0.647676	-0.686919	-0.248236	-0.839538	-0.207396	-0.745951	-0.0953348
TraesCS3B02G294700	2.17565	0.745376	-0.422457	-0.445676	-0.937406	-0.533005	-0.317684	-0.264798
TraesCS4A02G171500	2.17543	0.291071	-0.753157	-1.07041	-0.228362	-0.511963	-0.225867	0.323266
TraesCS2B02G454500	2.17536	0.268811	0.0853802	-0.0868851	-0.969831	-0.960747	-0.56099	0.0489016
TraesCS7B02G293700	2.17533	0.60039	-0.0717453	-0.899172	-0.092976	-0.374217	-0.509836	-0.827772
TraesCS2A02G042000	2.17528	0.321739	-0.427016	-0.439875	-1.17692	0.303953	-0.489584	-0.26757
TraesCS5D02G317400	2.17512	0.844742	-0.505339	-0.437286	-0.564049	-0.497377	-0.62455	-0.391261
TraesCS2D02G427000	2.17505	0.43761	-0.323681	0.094196	-0.739577	-0.364897	-1.12223	-0.156476
TraesCS3D02G251900	2.17497	0.493528	-0.54881	0.159943	-0.946409	-0.79782	-0.376421	-0.158978
TraesCS5B02G261700	2.17494	0.630342	-0.261476	-1.06388	-0.239869	-0.261878	-0.672852	-0.305328
TraesCS7A02G371600	2.17461	0.097268	-0.0375597	-0.897714	0.294866	-0.584663	-1.0121	-0.0347066
TraesCS2D02G335300	2.17427	0.453419	-0.446318	-0.349122	0.222799	-0.508082	-1.121	-0.425964
TraesCS7D02G105700	2.17403	0.0921777	-0.811387	-0.688636	-1.04494	0.184395	0.0800821	0.0142753
TraesCS6B02G041200	2.17389	-0.0195026	-0.515649	-0.239725	-1.36089	-0.197759	0.232437	-0.0728036
TraesCS7D02G323900	2.17373	0.42302	-0.399009	0.142244	-0.0614758	-0.842119	-1.01141	-0.424977
TraesCS2B02G413100	2.17371	-0.249945	-0.50752	0.341285	-0.781827	-0.583364	-0.832532	0.440188
TraesCS3A02G044000	2.17346	0.0299922	-1.10902	-0.428029	0.435966	-0.0164281	-0.745531	-0.340415
TraesCS5B02G553900	2.17338	-0.0639298	0.556635	-0.194945	-0.27571	-0.505621	-0.557575	-1.13223
TraesCS6B02G275500	2.17336	0.591753	-0.673103	-0.210347	-0.202444	-0.928208	-0.725115	-0.0258977
TraesCS2D02G157600	2.17313	0.0895464	-0.104259	-0.0631571	-1.18905	-0.779938	-0.398175	0.2719
TraesCSU02G217900	2.17299	0.433109	-0.510941	0.0787608	-0.130002	-0.19596	-1.09791	-0.75005
TraesCS1A02G070600	2.17293	-0.523057	-0.761541	-0.42126	0.529243	-0.634852	0.318733	-0.680196
TraesCS7A02G447500	2.17272	-0.40772	-0.665098	-0.0403912	0.37495	-0.382867	0.118019	-1.16961
TraesCS5A02G022400	2.1726	0.115095	-0.737324	-1.07976	-0.589555	-0.119773	0.408002	-0.169278
TraesCS2A02G007400	2.17252	-0.523349	-0.847409	-0.477889	-0.161643	-0.824749	0.590102	0.0724212
TraesCS3D02G343500	2.17246	0.0325633	-1.01559	-0.337458	0.353598	0.179501	-0.598832	-0.786248
TraesCS6A02G132400	2.17238	0.439024	-0.272405	-0.324223	-0.221167	-0.630316	-1.20849	0.0452064
TraesCS5D02G238800	2.17237	-0.228853	-0.258835	-0.316377	0.398164	-1.02673	-0.906082	0.166341
TraesCS3A02G401900	2.17222	-1.24973	-0.130722	-0.0668972	-0.276933	0.395575	-0.655361	-0.188154
TraesCS3A02G078400	2.17197	0.631463	0.0498614	-0.270557	-0.82965	-0.807297	-0.370896	-0.574894
TraesCS7D02G492200	2.17187	0.455976	-0.710294	0.304641	-0.717495	-0.147813	-0.577203	-0.779686
TraesCS2A02G061700	2.17187	-0.659186	-0.463627	-0.166351	-1.0629	-0.208002	0.616871	-0.228679
TraesCS6A02G057100	2.17174	0.627416	0.0191784	-0.983243	-0.579739	-0.262657	-0.608077	-0.384615
TraesCS5B02G056600	2.17171	0.529121	-0.205981	-0.41046	-0.382131	-0.80875	-0.991511	0.098001
TraesCS5B02G255900	2.17162	0.414371	-0.477833	0.346912	-0.716295	-0.932493	-0.570531	-0.235749
TraesCS5A02G241300	2.17154	0.831204	-0.480002	-0.759622	-0.441696	-0.46761	-0.364275	-0.489535
TraesCS3B02G412500	2.17149	0.102745	-0.135026	-0.814739	0.327208	-0.349367	-1.15855	-0.143759
TraesCS1B02G443300	2.17145	0.0254635	-0.00636321	0.551969	-0.781319	-0.4564	-0.871669	-0.633136
TraesCS3B02G446800	2.17145	0.626476	-1.00408	-0.535663	-0.694998	-0.142373	-0.262371	-0.158444
TraesCS3D02G023300	2.17143	-0.639949	0.250899	-0.166982	0.428795	-0.502535	-0.488188	-1.05347
TraesCS1B02G443300	2.17126	0.418148	-0.468174	0.451699	-0.491357	-0.665093	-0.691394	-0.725089
TraesCS6D02G157700	2.17118	0.355825	0.0185967	-1.2661	-0.183917	-0.415682	-0.583131	-0.096772
TraesCS3D02G484100	2.17104	-0.379909	-0.146315	0.175608	0.110976	-1.0031	0.101813	-1.03011
TraesCS1B02G023000	2.17103	0.572621	-0.52185	-0.905088	-0.731282	-0.24261	0.156324	-0.499145
TraesCS5B02G021100	2.17064	0.513967	0.232245	-0.577142	-0.377273	-0.98314	-0.645701	-0.3336
TraesCS2A02G489400	2.1703	0.628495	-1.13729	-0.381589	-0.408607	-0.302626	-0.151085	-0.417601
TraesCS3D02G257700	2.17029	0.0818831	-0.356088	-0.774316	-0.871308	-0.457925	-0.428422	0.635886
TraesCS5D02G514300	2.17027	0.184255	-0.727566	-0.484098	0.0697295	0.388914	-0.964715	-0.636786
TraesCS3B02G421000	2.17021	0.73384	-0.60612	-0.253296	-0.258564	-0.258805	-0.863673	-0.663594
TraesCS2D02G348200	2.17004	0.416597	0.117986	-0.399176	-1.05995	-0.286408	-0.10628	-0.852808
TraesCS3B02G383200	2.16997	0.627193	-0.543269	-0.162059	-0.0893417	-0.369185	-1.0384	-0.594909
TraesCS5A02G337500	2.16955	0.686179	-0.501202	0.0484993	-0.676321	-0.328271	-0.812567	-0.585863
TraesCS5A02G232400	2.16954	-0.376337	-1.00365	-0.151441	-0.924071	-0.0970018	-0.112308	0.495268
TraesCS3D02G448000	2.16947	0.131254	-0.365075	-0.00950806	-0.467882	-0.030803	-1.38608	-0.0413746
TraesCS3D02G507300	2.16933	-0.154429	-0.99368	0.630323	-0.285992	-0.305639	-0.257429	-0.802483
TraesCS4B02G058100	2.16933	0.307784	-1.18878	-0.384507	0.257952	-0.672051	-0.253538	-0.236192
TraesCS2B02G333200	2.16932	0.660035	-0.561734	-0.743826	-0.718346	-0.526139	-0.420469	0.141155
TraesCS3B02G536900	2.16905	0.047371	0.0531942	-0.0900466	-0.0841183	-0.326264	-1.43391	-0.335277
TraesCS5D02G298600	2.16904	0.466156	0.299801	-0.432754	-0.677274	-0.530916	-0.980886	-0.313171
TraesCS4A02G487200	2.16887	0.50811	-0.897856	-0.253681	-0.728444	-0.163571	0.13568	-0.769108
TraesCS5D02G027500	2.16883	-0.148935	-1.02037	-0.0183053	0.338259	-0.103171	-0.179363	-1.03695
TraesCS1D02G312500	2.16882	0.711806	-0.439492	-0.0155959	-0.30288	-0.673384	-0.704624	-0.744646
TraesCS6A02G370600	2.16866	-0.311514	-1.0095	0.150772	0.402401	-0.310907	-0.935797	-0.154113
TraesCS5B02G439100	2.16854	0.114125	-0.914601	0.516794	-0.866702	-0.102818	-0.46749	-0.447844
TraesCS5D02G103700	2.16845	0.40606	-0.351477	0.0365633	-0.593838	-0.282426	-1.24792	-0.135415
TraesCS6A02G028800	2.16837	0.546257	-0.630405	-0.0451227	-1.02825	-0.260512	-0.0640107	-0.686326
TraesCS5A02G356300	2.16835	-0.650192	0.0898031	-0.599693	-0.707241	0.529948	0.0212756	-0.852249
TraesCS2A02G110100	2.1682	-0.385865	0.724435	-0.523028	0.0263931	-0.62346	-0.71336	-0.673318
TraesCS4D02G020100	2.16819	0.726277	-0.609782	-0.627775	-0.0114537	-0.665232	-0.287097	-0.693132
TraesCS3B02G039600	2.16818	-0.0266001	-0.0615487	-1.2823	-0.482703	0.319313	-0.555969	-0.0783732
TraesCS5A02G092100	2.16807	-0.0681273	0.461469	-0.121068	-0.669782	-1.13597	-0.569107	-0.0654846
TraesCS7A02G168400	2.16806	0.627217	-0.62743	-0.257568	-0.873056	-0.119977	-0.105903	-0.811342
TraesCS3A02G047000	2.16794	0.308902	-0.241982	-0.0444153	-0.730102	0.10106	-1.21766	-0.343741
TraesCS3A02G378400	2.16787	0.24765	-0.96688	-0.819996	-0.364026	0.0242223	-0.6224	0.333555
TraesCS3D02G332400	2.1677	-0.503055	0.0827243	-0.220625	0.231695	-1.13387	-0.790891	0.166319
TraesCS1B02G475900	2.1675	0.599406	-0.647335	-0.342545	-1.0192	-0.5318	0.0589993	-0.285023
TraesCS5D02G325900	2.16749	-0.17281	-0.274532	0.395108	-0.216039	0.0864595	-1.07961	-0.906067
TraesCS7D02G169300	2.16697	-0.529664	-0.595038	-0.811482	-0.496645	0.322833	0.545371	-0.602345
TraesCS6B02G283800	2.16669	0.147924	-0.31165	-0.0390227	-0.26586	-0.574534	-1.32105	0.197501
TraesCS2D02G373800	2.16665	0.636242	-0.0916368	-0.540946	-1.02828	-0.359056	-0.622798	-0.160174
TraesCS2A02G324900	2.1664	0.370915	-0.399491	-0.5743	-0.98864	-0.490473	0.436425	-0.520838
TraesCS1D02G328500	2.16637	0.552666	-0.521625	-0.400692	-0.200038	-0.451345	-1.15108	0.00574528
TraesCS2B02G189600	2.16636	0.561395	-0.533873	0.171944	-0.808034	-0.894558	-0.28658	-0.37665
TraesCS3B02G047300	2.16633	0.680123	-0.605077	-0.628628	-0.894233	-0.0531361	-0.160449	-0.504927
TraesCS2B02G073100	2.16626	0.389877	-0.18655	-0.0587945	-1.0762	-0.804514	0.115954	-0.546036
TraesCS1A02G025400	2.16593	0.419684	-0.580075	0.103801	-0.145923	-0.507604	-1.2005	-0.255317
TraesCS7B02G440800	2.16567	0.694554	-0.43439	-0.788749	-0.529013	-0.194424	-0.832079	-0.081566
TraesCS1B02G277800	2.1656	0.182134	0.444629	-0.280512	-0.837266	-0.414665	-1.03858	-0.221344
TraesCS4B02G061200	2.16548	0.351026	-0.549012	0.142506	-0.891723	0.0761548	-0.310291	-0.984136
TraesCS7D02G512000	2.16545	0.0491106	-0.974735	-0.783533	0.00832511	0.197844	0.161593	-0.824054
TraesCS5D02G546400	2.16541	0.626024	-0.3055	-0.347323	-0.684551	-0.11984	-0.259636	-1.07459
TraesCS2B02G073700	2.16519	0.610301	-0.547645	-0.163821	-0.859222	0.0469348	-0.415097	-0.83664
TraesCS4B02G309600	2.16512	0.603074	-0.397228	-0.00447443	-1.03214	-0.548705	-0.633394	-0.152247
TraesCS7D02G447100	2.16459	-1.201	-0.369608	-0.234219	0.335845	-0.339875	-0.618936	0.263207
TraesCS5A02G503800	2.16458	0.544053	-0.6103	-0.280687	0.182246	-0.623097	-1.00311	-0.373694
TraesCS2D02G574800	2.16456	-0.0809535	0.536591	-0.595479	-1.17588	-0.291941	-0.4244	-0.1325
TraesCS6B02G233800	2.16426	0.702668	-0.721278	-0.505288	-0.442753	-0.346246	-0.854831	0.00346502
TraesCS5B02G217400	2.16418	0.30332	0.462168	-0.727721	-0.454762	-0.983328	-0.470381	-0.293479
TraesCS5A02G322400	2.16413	0.588405	0.0190911	-0.0240585	-0.836911	-0.507493	-0.817772	-0.585388
TraesCS5A02G344500	2.16392	-0.11346	-0.274606	-0.705896	-1.0767	0.124314	0.46524	-0.582813
TraesCS5A02G067400	2.16375	-0.455887	0.119652	-1.084	-0.744277	0.140235	-0.480608	0.341139
TraesCS4D02G346800	2.16373	0.23355	-0.631868	-0.641507	0.567177	-0.553433	-0.270653	-0.866999
TraesCS2A02G158600	2.16373	0.350655	-0.846325	0.0253325	-1.11364	-0.361236	-0.314025	0.0955047
TraesCS7D02G329100	2.16372	-0.439621	-0.788379	-1.01922	-0.258321	-0.360403	0.454792	0.247433
TraesCS4A02G008000	2.16342	-0.254577	-0.0532207	-1.23817	0.121452	0.0815552	0.0145831	-0.835037
TraesCS7B02G294600	2.1633	0.447489	-0.336945	-0.284143	0.198135	-0.426583	-1.15755	-0.603702
TraesCS7B02G352700	2.16312	0.740369	-0.486223	-0.655259	-0.741093	-0.565867	-0.486416	0.0313728
TraesCS7B02G101700	2.16293	-0.173673	0.102174	-1.31872	-0.464814	-0.352366	-0.294695	0.339167
TraesCS3B02G537400	2.1628	-0.558267	-0.270988	0.288488	0.524354	-0.565862	-0.720316	-0.860211
TraesCS3A02G410700	2.16278	0.347319	-0.663187	-0.00261136	-0.442061	-1.17813	0.164895	-0.389003
TraesCS4A02G026000	2.16258	0.0250279	-1.30503	-0.364124	-0.676801	0.0586956	0.150974	-0.05132
TraesCS3B02G042700	2.16256	-0.035734	-0.161838	-0.885957	-1.21456	-0.0949734	0.105184	0.125311
TraesCS1B02G262400	2.16234	0.527985	-0.834662	-0.303724	-0.771174	-0.74883	-0.240298	0.208364
TraesCS2D02G165800	2.16231	0.403358	0.0178902	-0.719991	0.296407	-0.719991	-0.719991	-0.719991
TraesCS2B02G592600	2.16198	-0.712305	0.0144208	-0.00940157	-1.24349	-0.241954	-0.310878	0.34162
TraesCS4B02G295300	2.16172	-0.420607	-0.343122	-1.01952	-0.366529	-0.419477	-0.343762	0.751296
TraesCS2A02G462800	2.1617	-1.02766	0.0258254	-0.95888	0.3238	-0.294847	-0.372476	0.142535
TraesCS3B02G100100	2.16168	-0.0887346	0.591449	-0.95192	-0.424135	-0.154014	-0.896058	-0.238268
TraesCS2A02G479100	2.16168	-0.130908	-0.087061	0.523549	-0.934528	-0.306573	-1.00631	-0.219844
TraesCS6B02G057900	2.16162	-0.658589	-0.331486	-1.02692	0.275065	-0.425985	-0.482678	0.488979
TraesCS4B02G348000	2.16148	-0.337866	0.433408	-0.788749	-1.15033	-0.205772	0.0704428	-0.182616
TraesCS5B02G242800	2.16147	-0.236048	-0.604009	-0.274533	0.795459	-0.564794	-0.818077	-0.459471
TraesCS7A02G427000	2.16138	0.0162516	-0.35113	-0.802377	-0.662745	-0.0844051	-0.872094	0.595119
TraesCS2D02G444300	2.16115	0.370538	-0.628253	-0.644028	-1.12844	-0.304694	0.0609881	0.11274
TraesCS7B02G023500	2.16109	0.075221	-0.933882	-0.420221	-1.07847	-0.191811	0.186084	0.201998
TraesCS4D02G213400	2.1606	0.4849	-0.942986	-0.53711	0.278179	-0.17639	-0.695128	-0.572067
TraesCS3D02G041600	2.16051	-0.5302	-0.168814	-0.284896	-1.25623	0.0395252	-0.404775	0.444882
TraesCS3D02G146400	2.1605	0.531937	-0.51314	-0.703916	0.297045	-0.872629	-0.58392	-0.31588
TraesCS6A02G087800	2.1604	-0.612745	-0.436332	0.433295	0.0485554	-1.19029	-0.00295612	-0.399918
TraesCS3B02G374100	2.16036	0.325777	-0.278864	0.401489	-0.538516	-0.267823	-0.930122	-0.872299
TraesCS6A02G417600	2.16036	0.755909	-0.756942	-0.166813	-0.794317	-0.218752	-0.523121	-0.456319
TraesCS1D02G383800	2.16033	0.807064	-0.473641	-0.733157	-0.522782	-0.114091	-0.529616	-0.594105
TraesCS4D02G353000	2.16002	0.149391	-0.00953624	0.0894453	-0.133313	-0.232366	-0.708057	-1.31559
TraesCS7A02G073100	2.15999	-0.211583	-1.32453	-0.295732	0.324666	0.147622	-0.4125	-0.387935
TraesCS6B02G041100	2.15997	-0.501994	-1.07516	-0.0777723	-0.61442	0.131178	-0.523519	0.501722
TraesCS1D02G449400	2.15975	0.789682	-0.359656	-0.336785	-0.821234	-0.211098	-0.660905	-0.559754
TraesCS2A02G314200	2.15899	0.381018	-0.228261	-0.460632	-0.892746	-1.03785	-0.121493	0.200971
TraesCS5D02G334500	2.15886	0.207549	-0.688025	-0.0544249	-1.10212	-0.289345	0.380993	-0.613486
TraesCS5A02G366600	2.15866	-0.0944809	-1.0976	-0.149441	-0.315892	-0.0168079	0.42366	-0.908097
TraesCS5B02G189200	2.15855	0.0592244	-0.235011	-0.632153	-1.10131	0.0871038	-0.718325	0.381919
TraesCS7D02G010900	2.15841	0.109582	-0.332293	-0.380623	-1.35691	-0.131983	-0.359551	0.293362
TraesCS6A02G301900	2.15841	0.470489	-1.15887	-0.13425	-0.779131	-0.00905755	-0.30418	-0.243413
TraesCSU02G032600	2.15837	0.719401	-0.755599	-0.201325	-0.403211	-0.0747114	-0.681171	-0.761757
TraesCS2D02G431500	2.15836	0.670397	-0.630119	-0.363483	-0.702833	-0.448499	-0.807712	0.123887
TraesCS3A02G157400	2.15828	0.324994	-0.376963	-0.723695	-0.924908	-0.751304	-0.0848772	0.37847
TraesCS5B02G145900	2.1582	0.40588	0.0463722	0.232376	-0.940869	-0.510649	-0.634872	-0.756444
TraesCS7D02G092200	2.1582	-0.401657	-0.861108	-0.617439	0.174617	0.209098	0.287585	-0.949301
TraesCS5A02G004500	2.15809	-0.269966	-0.98315	-0.109191	-1.082	0.280489	0.147477	-0.14175
TraesCSU02G076600	2.15807	-0.259392	0.130712	-0.339344	-1.01712	0.258423	0.0857832	-1.01712
TraesCS2B02G592400	2.15755	0.537438	-0.679717	-0.51674	-1.01391	0.182979	-0.187547	-0.480049
TraesCS2D02G196700	2.15752	0.340469	-0.187999	-0.60767	-1.11313	-0.466679	-0.485669	0.363157
TraesCS2A02G370700	2.15744	0.0587572	0.280238	-0.223155	0.245453	-0.680512	-0.899089	-0.939131
TraesCS6B02G153400	2.15737	0.244595	-0.999255	0.077914	-0.553594	0.0912295	-0.982481	-0.0357806
TraesCS6D02G055700	2.15726	0.199684	-1.35066	0.0877944	-0.564127	-0.261423	-0.295097	0.0265673
TraesCS2D02G487400	2.15698	-0.280439	-0.787956	-1.12311	-0.274493	0.237968	-0.31948	0.390531
TraesCS1D02G265800	2.15697	0.280472	-0.407938	-0.865877	0.215837	-0.801804	-0.787	0.20934
TraesCS5A02G212800	2.1568	0.393615	-0.848596	-0.435215	-1.10925	-0.124223	-0.153159	0.120025
TraesCS6D02G137600	2.15679	-0.539482	-1.09516	-0.176653	0.317996	-0.525078	0.399961	-0.538371
TraesCS2D02G436100	2.15665	0.351653	-0.217254	-0.432506	-1.20865	0.28315	-0.552154	-0.380881
TraesCS2B02G168200	2.15657	0.0819698	-0.467978	-0.458443	-0.663455	0.190389	-1.15604	0.316983
TraesCS6D02G249400	2.15611	0.651836	-0.835035	-0.348792	-0.521283	-0.860985	-0.301318	0.0594681
TraesCS3A02G093900	2.15608	0.445501	-0.124044	-0.436031	-0.840919	-0.963726	-0.494848	0.257989
TraesCS3A02G208900	2.15557	-0.11005	-0.0143746	-0.091214	-1.08776	0.223565	-1.04829	-0.0274468
TraesCS5D02G542100	2.1553	0.648634	-0.758706	-0.28863	-1.0132	-0.0873705	-0.214825	-0.441207
TraesCS7A02G201200	2.15524	-0.529168	-0.865577	0.376989	-0.829929	-0.497716	-0.243287	0.433443
TraesCS5D02G507800	2.15508	0.0624913	-0.608354	-0.685631	-0.999992	0.20241	-0.543965	0.417961
TraesCS6A02G298400	2.15475	0.477747	-0.0678346	-0.440036	-0.569686	-0.601634	-1.10501	0.151698
TraesCS2A02G191000	2.15463	-0.0726126	-1.48817	-0.192409	-0.29168	-0.0861574	-0.0745152	0.0509178
TraesCS2A02G103900	2.15451	0.845868	-0.546299	-0.730215	-0.404856	-0.538148	-0.228286	-0.552569
TraesCS2B02G520700	2.15442	0.029438	-0.650528	-0.151057	0.44436	-1.22945	-0.188386	-0.408793
TraesCS7B02G403500	2.15438	0.62122	-0.594268	-0.000722236	-0.333547	-0.152927	-1.00504	-0.689088
TraesCS1D02G420800	2.15414	0.86383	-0.702317	-0.417811	-0.421637	-0.452036	-0.372268	-0.6519
TraesCS7D02G027000	2.15394	0.7505	-0.894317	-0.410851	-0.682767	-0.319503	-0.501266	-0.0957375
TraesCS7A02G568600	2.15366	0.43208	-0.535485	-0.726584	0.00202588	-0.12427	-0.0425015	-1.15893
TraesCS4D02G168500	2.15365	0.667647	-0.969696	-0.670953	-0.246082	-0.175459	-0.109304	-0.649806
TraesCS7B02G108400	2.15362	0.393622	-0.151829	-0.644081	-1.25117	0.0723113	-0.417669	-0.154808
TraesCS4A02G107200	2.15357	-0.187525	-0.453948	0.287318	-0.468372	-0.945761	-0.844675	0.459395
TraesCS2D02G157300	2.15348	0.202479	-0.0812788	-0.681075	-0.833156	-0.202367	-0.971941	0.413858
TraesCS5A02G147700	2.1534	0.475125	-0.531656	-0.576184	-0.560417	0.453531	-0.666153	-0.747644
TraesCS1A02G366900	2.15336	-0.238424	-1.35028	-0.0922754	-0.323767	0.395979	-0.0926867	-0.451903
TraesCS6B02G299000	2.15321	0.390387	-0.156481	-0.476855	-0.662771	-0.926575	-0.712767	0.391848
TraesCS6D02G043900	2.15283	0.228612	-0.19449	-0.522351	0.375848	-1.23649	-0.469313	-0.334646
TraesCS5D02G507700	2.15273	-0.30332	-0.878898	0.725206	-0.541979	-0.0232378	-0.420218	-0.710283
TraesCS7B02G322400	2.1527	0.108397	-0.632085	0.394118	-1.20446	-0.493315	-0.000993531	-0.324361
TraesCS6B02G152700	2.15231	0.257198	-0.459124	0.450897	-1.10409	-0.695463	-0.343182	-0.258547
TraesCS6B02G120500	2.15228	0.724783	-0.584268	-0.644679	-0.647486	-0.220883	0.00595675	-0.785704
TraesCS4B02G351200	2.152	-0.360345	0.466758	0.285253	-0.67321	-0.83889	-0.161668	-0.869899
TraesCS2B02G182400	2.15198	0.279961	0.292759	-0.245412	-0.604294	-1.20541	-0.108617	-0.560963
TraesCS2D02G082100	2.15156	0.772755	-0.272365	-0.135607	-0.594806	-0.394016	-0.815532	-0.711989
TraesCS2D02G312400	2.15151	0.395366	-1.3103	-0.147573	-0.520161	-0.138212	-0.431695	0.00107237
TraesCS5D02G309200	2.15111	-0.639733	-0.998886	0.042524	-0.567877	-0.605363	0.513874	0.104356
TraesCS7A02G424700	2.15095	0.56831	-0.468182	-0.71518	-1.11294	-0.162146	-0.232405	-0.0284081
TraesCS3D02G371700	2.1509	-0.289638	-1.346	-0.484267	-0.414977	0.144161	0.0155949	0.224235
TraesCS2A02G384000	2.15081	0.556437	-0.146998	0.023957	-0.223281	-0.629305	-0.64551	-1.08611
TraesCS5B02G276500	2.15064	0.665852	-0.571063	-0.244213	0.0324817	-0.604285	-0.995586	-0.433832
TraesCS2A02G361800	2.15048	0.444523	-0.110916	-0.192868	-0.765431	-1.21344	-0.0531412	-0.259213
TraesCS2B02G075700	2.15016	0.324157	-0.285808	0.343877	-0.654844	-0.0688354	-0.939823	-0.868885
TraesCS3A02G095900	2.14986	-0.149666	0.690483	-0.196354	-0.301082	-0.484274	-1.02019	-0.688781
TraesCS6B02G281600	2.14958	-0.0154828	-0.0389836	-0.814902	0.4185	-0.967223	-0.775174	0.0436825
TraesCS1B02G364200	2.14945	0.559849	0.0193901	-0.381363	0.0509419	-0.822076	-0.785522	-0.790671
TraesCS5D02G421800	2.14945	0.744474	-0.432921	-0.392367	-0.73939	0.00571302	-0.515048	-0.81991
TraesCS5D02G003800	2.14938	-0.610954	-0.85399	-0.873538	-0.56233	0.303494	0.169681	0.27826
TraesCS5A02G245700	2.1493	0.098436	-0.97347	-1.13466	-0.0526085	-0.199641	-0.151976	0.26462
TraesCS7A02G525600	2.14917	0.339814	-0.564987	0.016837	-0.184194	0.0687539	-0.565249	-1.26014
TraesCS6D02G115100	2.14901	-0.240814	-0.288354	0.594891	0.148345	-0.794603	-0.743671	-0.8248
TraesCS6D02G317000	2.1489	0.756539	-0.341292	-0.52562	-0.684098	-0.884659	-0.402499	-0.0672666
TraesCS2A02G363600	2.14885	-0.40174	0.6759	-0.555106	-0.157774	-0.698011	-0.0414248	-0.970692
TraesCS7A02G052500	2.1488	-0.334509	-1.4071	-0.282189	-0.350074	0.195843	-0.143316	0.172546
TraesCS3A02G364700	2.14869	0.642311	-0.54681	-0.363811	-0.619063	-0.38935	-0.994655	0.122693
TraesCS4D02G078500	2.1484	-0.853973	0.199535	-0.00277832	0.185018	0.0944489	-0.83758	-0.933066
TraesCS7D02G464600	2.14815	0.545555	-0.503164	-0.400741	0.274532	-0.592026	-1.02282	-0.449479
TraesCS2A02G331600	2.14799	0.432953	-0.769115	-0.818326	-0.172841	-0.484395	0.387044	-0.723311
TraesCS2A02G188500	2.14755	0.177839	-1.04332	-0.580216	-0.549936	-0.269079	-0.465609	0.582769
TraesCS7A02G386800	2.14746	0.587917	0.0822941	-0.44523	-0.862439	-0.879168	-0.0683848	-0.56245
TraesCS3D02G320300	2.14732	0.403103	-0.138542	0.119499	-0.455566	-0.12661	-0.78779	-1.16141
TraesCS2A02G447600	2.14714	0.289835	-0.499815	-0.400881	-0.11727	-0.0461327	-0.0019787	-1.3709
TraesCS5D02G481000	2.14709	-0.718505	0.667972	-0.728641	0.0596794	-0.0983815	-0.663207	-0.666007
TraesCS7B02G128000	2.14706	0.173705	-0.294469	-1.08758	-0.535088	-0.0361174	-0.790085	0.42257
TraesCS5A02G381300	2.14704	-0.108072	-1.06937	-0.566534	0.188028	0.0323159	-0.896218	0.272819
TraesCS2A02G431200	2.14689	-0.0978068	-0.221998	-0.0634948	-0.0266859	-0.45698	-1.44598	0.166054
TraesCS3A02G318300	2.14671	0.747106	-0.662943	-0.496801	-0.743906	-0.705754	-0.308363	0.0239458
TraesCS3D02G121600	2.14665	0.680918	0.114451	-0.852431	-0.445908	-0.330767	-0.560531	-0.752381
TraesCS7A02G170800	2.14664	0.311042	-0.14611	0.238909	-1.17994	-0.170896	-0.794375	-0.405271
TraesCS6D02G387900	2.14644	0.561735	-0.389142	0.276191	-0.737202	-0.300005	-0.744513	-0.8135
TraesCS5B02G323600	2.1463	0.282699	-0.961993	-0.128137	-0.0599224	0.256118	-1.01677	-0.518288
TraesCS6D02G126800	2.14623	-0.440133	-0.50968	-0.371092	-0.87845	0.0193013	-0.700678	0.734499
TraesCS2D02G112900	2.14612	0.682843	-0.584747	-0.109263	-0.732979	-0.0685261	-0.399311	-0.934138
TraesCS6D02G278900	2.14605	-0.280928	-1.03084	-0.849381	-0.268651	-0.0315158	-0.294374	0.609638
TraesCS4A02G023700	2.14602	-0.164103	0.806063	-0.485199	-0.742559	-0.802107	-0.393156	-0.364954
TraesCS5A02G315700	2.14598	-0.159049	-0.42851	-0.128665	-0.897343	0.00197007	-1.04863	0.514255
TraesCS4A02G205100	2.14593	0.509754	-0.4238	-1.03944	-0.851272	-0.258955	0.158847	-0.241065
TraesCS2A02G158600	2.14578	0.617135	-1.01951	0.0443913	-0.804079	-0.346733	-0.275033	-0.361946
TraesCS1A02G323100	2.14558	0.297653	-0.940156	-0.117157	0.288013	-0.046329	-0.831245	-0.796361
TraesCS3A02G119800	2.14545	0.872254	-0.294293	-0.765668	-0.490818	-0.448452	-0.472354	-0.546116
TraesCS4A02G050500	2.14544	0.0421307	0.172138	-0.459784	-0.775705	-0.260406	-1.17745	0.313639
TraesCS3D02G389600	2.1454	-0.109118	-0.437316	-0.825859	-0.80858	0.136098	-0.696333	0.595709
TraesCS5A02G531800	2.14525	0.593801	-0.126177	-0.0647628	-0.697701	-0.423446	-0.300596	-1.12637
TraesCS5B02G208000	2.14523	0.308586	-0.030159	0.26906	-0.413402	-0.695375	-0.391614	-1.19233
TraesCS3D02G061900	2.14509	0.104477	-0.547555	-0.748742	-0.681878	-0.455342	-0.555332	0.739279
TraesCS5D02G131500	2.14504	-0.330592	-1.20828	-0.60246	-0.269508	-0.384003	0.191901	0.4579
TraesCS2D02G194500	2.14501	0.42318	-0.895401	-0.652771	-0.829549	-0.274581	-0.293285	0.377396
TraesCS3B02G380300	2.14488	-0.0868477	-0.280393	-0.21867	-0.454531	0.0355819	-1.409	0.268977
TraesCS1D02G244400	2.14479	0.314367	-0.110389	-0.399513	-1.3945	-0.11833	-0.0240339	-0.412389
TraesCS2B02G613800	2.14456	-0.147165	-0.873176	-0.260268	-0.504996	-0.681514	-0.46223	0.784789
TraesCS5D02G258200	2.1445	0.372181	-0.319185	0.386483	-0.782365	-0.150806	-0.908884	-0.741922
TraesCS1B02G285900	2.14449	-0.892259	0.335467	-0.591161	-0.987147	0.331295	-0.189986	-0.150701
TraesCS5B02G003100	2.14444	-0.142625	-1.38358	-0.608415	0.186205	0.0437317	-0.244845	0.00508217
TraesCS4A02G028000	2.14435	0.36509	-1.29537	-0.0320441	-0.115063	-0.394576	-0.0243509	-0.648034
TraesCS2D02G538200	2.14431	0.295545	0.190309	-1.08108	-0.124751	-1.00065	-0.172843	-0.250837
TraesCS6B02G413300	2.14426	0.472819	-0.239692	-0.825339	-1.10809	0.109842	-0.124149	-0.429658
TraesCS3D02G357600	2.1442	0.294437	0.137987	-1.11896	-0.939038	0.0395145	-0.226758	-0.331389
TraesCS6D02G163000	2.14419	0.158741	-0.471988	0.400051	-0.729253	-0.66585	-0.996704	0.160815
TraesCS2B02G451700	2.14416	0.664044	-0.807336	-0.328784	-0.682569	-0.0121685	-0.847903	-0.129441
TraesCS1D02G401400	2.14412	-0.326613	0.409575	0.272931	-0.367561	-0.231411	-0.779901	-1.12114
TraesCS2D02G034400	2.14407	0.435257	-0.819684	-0.203516	-1.12862	0.186862	-0.344623	-0.269741
TraesCS4A02G175600	2.14406	0.431777	-1.17858	-0.0350104	-0.606913	-0.670244	-0.0931895	0.00810429
TraesCS5A02G512600	2.14404	-0.472286	0.52769	-0.61031	-0.128781	-0.628953	-1.03672	0.205322
TraesCS7B02G411300	2.144	0.667167	-0.745667	-0.533493	-0.913141	0.0342683	-0.512603	-0.140533
TraesCS7D02G055600	2.14385	-0.272517	0.622938	-0.956238	-0.739773	0.0705973	-0.213618	-0.655236
TraesCS5B02G463700	2.14378	0.533017	-0.866954	-0.0979872	-0.644215	-0.208551	0.0858898	-0.944983
TraesCS6D02G195600	2.14369	0.0282095	-0.878979	-0.526978	-0.654415	0.707663	-0.620444	-0.198745
TraesCS3A02G064300	2.14368	-0.643547	-0.247601	-0.107482	-0.290961	-0.621866	-0.958513	0.726288
TraesCS2A02G188500	2.14358	0.0285165	-0.860668	-0.503065	-1.14312	-0.0156867	0.320269	0.0301756
TraesCS7D02G163000	2.14336	0.305542	-1.01733	-0.343952	-0.332195	-0.805306	-0.42186	0.471739
TraesCS4B02G061200	2.1431	0.286069	0.118338	-0.444351	-0.761955	0.136296	-0.278762	-1.19874
TraesCS7A02G097100	2.1431	0.549129	-0.419087	0.116411	-0.575298	-0.634793	-1.08314	-0.0963204
TraesCS6D02G149200	2.14305	-0.514237	-1.15522	-0.268652	0.00903342	0.158808	-0.752694	0.379911
TraesCS7B02G023200	2.14303	-0.283824	-0.589456	-1.12569	-0.599705	0.396718	0.340481	-0.281548
TraesCS5A02G409700	2.14302	0.734711	-0.76058	-0.10383	-0.854479	-0.540912	-0.488884	-0.129052
TraesCS4A02G476300	2.14296	-0.287062	-0.506237	-0.40067	0.487219	-1.25753	0.102709	-0.281398
TraesCS7B02G149600	2.1429	-0.843064	0.256122	0.230651	-0.429058	-1.11014	0.132551	-0.379964
TraesCS1B02G292400	2.14287	0.837642	-0.693673	-0.173715	-0.753841	-0.373347	-0.519531	-0.466403
TraesCS1D02G426500	2.14271	0.42322	-0.104975	-0.994144	-0.904189	0.0428804	0.0345899	-0.640096
TraesCS1D02G396400	2.14246	0.581598	0.0722302	-0.491686	-0.993829	-0.216935	-0.856475	-0.237361
TraesCS2A02G536900	2.14231	0.626141	-0.217777	0.0723086	-1.00639	-0.64783	-0.305458	-0.663308
TraesCS2A02G377700	2.14221	-0.0700245	-0.558732	0.101657	-1.38567	-0.205994	-0.257442	0.233994
TraesCS5D02G257000	2.14218	0.772538	0.0258282	-0.771353	-0.593828	-0.398767	-0.674264	-0.50233
TraesCS7D02G497800	2.14211	0.214592	-0.255836	-0.405531	-1.19721	-0.0427847	0.318498	-0.773843
TraesCS2D02G011700	2.14211	0.110956	-0.367995	-0.269131	-1.46601	0.048556	0.000708345	-0.199195
TraesCS3A02G414600	2.14206	0.669533	-0.254368	-0.465656	-0.976583	-0.0694118	-0.225633	-0.819944
TraesCS7B02G267800	2.14197	0.66399	-0.0204087	-0.119932	-0.750213	-0.456042	-0.484108	-0.975257
TraesCS2D02G428400	2.14192	0.773756	-0.58076	-0.727521	-0.513052	-0.0079612	-0.326991	-0.759396
TraesCS5A02G322300	2.14167	0.437102	-0.753818	-0.646463	-0.537641	0.464758	-0.308064	-0.797544
TraesCS5D02G237300	2.14152	0.627327	-0.343878	0.134033	-0.430158	-1.064	-0.536804	-0.528049
TraesCS3B02G328700	2.14126	-0.242858	-0.0912812	0.0880129	-1.02043	-0.216774	-1.04842	0.390494
TraesCS2A02G112800	2.1412	0.766691	-0.670527	-0.118039	-0.444752	-0.226976	-0.541028	-0.906569
TraesCS7D02G166200	2.14089	0.810303	-0.506106	-0.688977	-0.716358	-0.41282	-0.586481	-0.0404481
TraesCS3A02G270900	2.14087	0.0971675	-0.801593	0.670213	-0.87733	-0.268696	-0.558431	-0.402196
TraesCS7D02G090800	2.1408	0.489006	-0.355957	0.0847935	-0.893092	-0.00850038	-1.03248	-0.424573
TraesCS3D02G283700	2.14076	0.0789897	-0.359544	-0.794019	0.363106	-0.61401	0.228746	-1.04403
TraesCS1D02G375900	2.14047	0.475383	-0.821217	-0.0538368	-1.14392	0.0136974	-0.205381	-0.4052
TraesCS1A02G289100	2.14041	0.00448028	-0.909697	-0.491433	-1.01349	-0.340609	0.204816	0.405522
TraesCSU02G237900	2.14031	0.684618	-0.496596	-0.0458706	-1.09736	-0.529253	-0.29415	-0.361705
TraesCS7D02G367600	2.14022	0.409577	-0.460199	0.418064	-1.04268	-0.478641	-0.669833	-0.31651
TraesCS2D02G097700	2.14018	0.587741	-0.697968	0.147879	-0.202669	-0.988583	-0.666696	-0.31988
TraesCS5B02G415300	2.13998	0.501022	-0.615365	-0.0612241	-0.66564	-0.139888	-1.15079	-0.00809141
TraesCS3B02G294800	2.13987	0.461106	0.22744	-0.192991	-1.02314	-0.8793	-0.242543	-0.490444
TraesCS3B02G004500	2.13979	0.832016	-0.55043	-0.448436	-0.713478	-0.589848	-0.0666522	-0.602963
TraesCS6D02G002500	2.13979	0.224962	-0.42683	0.0798745	-0.346653	-0.318621	-1.39938	0.0468611
TraesCS3D02G186400	2.13978	0.592423	-0.620142	-0.119748	-0.682776	-0.968253	-0.494328	0.153049
TraesCS6D02G264700	2.13977	0.806719	-0.867246	-0.406857	-0.558518	-0.0974088	-0.594543	-0.421919
TraesCS7A02G107500	2.13972	0.0141006	-0.287488	-0.217986	-1.35087	0.395276	-0.159063	-0.533687
TraesCS7B02G318700	2.13958	0.20129	-1.43942	-0.462273	0.0553184	-0.139257	-0.105054	-0.250182
TraesCS7A02G172000	2.13955	-0.890274	-1.04842	0.136422	-0.579757	0.380695	0.034134	-0.172349
TraesCS2A02G129300	2.13928	0.378675	-0.617545	0.0851491	0.233877	-0.903545	-0.935991	-0.379896
TraesCS2B02G382900	2.13911	-0.203691	0.233184	0.38727	-1.05582	-0.0612429	-0.608071	-0.830738
TraesCS3A02G126600	2.13875	0.563576	-0.941365	-0.449063	-0.835269	-0.405168	-0.314944	0.243484
TraesCS3B02G065800	2.13847	-0.00897031	-0.679849	0.494576	-0.949199	0.195933	-0.784554	-0.406408
TraesCS5A02G310500	2.13845	0.211157	0.0755765	-1.01017	-0.30625	-1.0789	0.206464	-0.23632
TraesCS4D02G238100	2.13834	0.139074	-0.958164	-0.273965	0.390304	-0.436441	0.0357078	-1.03486
TraesCS5D02G435700	2.13828	-0.530478	-0.384873	-0.211613	0.155033	0.229252	-1.36974	-0.0258655
TraesCS1B02G135800	2.13806	0.257993	-0.108719	-0.120311	-1.20141	-0.365502	-0.838012	0.237903
TraesCS7A02G383900	2.13782	0.733326	-0.628467	-0.47641	-0.923983	-0.619081	-0.0478605	-0.175339
TraesCS5B02G385400	2.1378	-0.315887	-0.998202	-0.783596	-0.301478	0.613269	-0.484727	0.13282
TraesCS7B02G151600	2.13768	0.554004	0.20431	-0.299773	-1.04103	-0.450123	-0.770297	-0.33477
TraesCS4D02G337500	2.13761	-0.00722982	-1.19731	-0.250112	-0.911293	-0.138773	0.0903625	0.276752
TraesCS2A02G413200	2.1376	0.599477	-0.260708	-1.11157	-0.0909941	-0.781494	-0.363475	-0.128833
TraesCS2B02G594600	2.13753	0.505578	-0.514661	-0.253018	-0.967611	0.105703	-0.0677931	-0.945732
TraesCS1D02G372500	2.13724	0.496999	-0.192052	-0.996536	-0.628199	0.317747	-0.65507	-0.480129
TraesCS5B02G192000	2.13712	0.459248	0.314348	-0.160028	-0.849718	-0.95033	-0.37433	-0.576307
TraesCS5B02G561000	2.13688	0.254885	-0.314927	-0.236697	-1.4683	-0.188872	-0.142788	-0.0401759
TraesCS1A02G312500	2.13686	-0.124356	0.501234	-0.782509	-0.711306	-0.925745	-0.353193	0.259013
TraesCS6A02G366700	2.1368	0.566262	-1.07741	-0.5322	-0.765735	-0.23404	-0.156122	0.0624465
TraesCS4A02G112600	2.13673	0.687474	-1.00499	-0.129579	-0.672951	-0.197495	-0.641523	-0.177666
TraesCS2B02G516700	2.13663	0.283875	-0.204638	-0.580421	-1.29339	-0.0660514	-0.498663	0.222665
TraesCS2A02G088300	2.13594	0.583235	-0.981968	-0.0198328	-0.131045	-0.585149	-0.869509	-0.131668
TraesCS5B02G453300	2.13582	0.80977	-0.43249	-0.551686	-0.692312	-0.236724	-0.850041	-0.182335
TraesCS7D02G476300	2.13555	0.466266	-0.501206	0.137716	-0.441765	-0.818306	0.0624857	-1.04074
TraesCS6D02G243500	2.13554	0.456741	-0.4835	0.056711	-1.23495	-0.603594	-0.00376428	-0.323178
TraesCS2D02G507900	2.13551	0.20589	-0.336127	-0.0741647	0.439496	-1.03527	-0.914857	-0.420486
TraesCS4D02G303600	2.13541	0.147725	0.0559933	-1.18898	0.141531	-0.167124	-0.962975	-0.161578
TraesCS1D02G282500	2.13479	0.018419	-0.185111	-0.188256	0.506625	-1.25905	-0.55209	-0.475335
TraesCS7D02G415700	2.13468	0.0150475	-0.366026	0.290413	-1.35579	-0.617307	-0.0619135	-0.039112
TraesCS4B02G348300	2.13464	-0.880293	-0.347611	-0.131757	-1.01231	-0.457338	0.513127	0.181544
TraesCS2D02G356600	2.13441	0.141029	0.444787	-1.02917	-0.204236	-0.186986	-0.299245	-1.00059
TraesCS1A02G144200	2.13415	0.620699	-0.126048	-0.398175	-1.24559	-0.410479	-0.305809	-0.268746
TraesCS7D02G453100	2.13414	0.418892	-0.980022	-0.00750542	-0.986373	-0.368902	-0.403751	0.193525
TraesCS2A02G377400	2.13411	0.786312	-0.258638	-0.512807	-0.982241	-0.24139	-0.310657	-0.61469
TraesCS2B02G323100	2.13403	0.212479	0.475851	-0.167134	-1.02711	-0.219505	-0.544338	-0.864269
TraesCS5A02G025000	2.13375	-0.350773	0.0726267	-0.200245	-0.538377	0.650916	-0.91883	-0.849065
TraesCS2A02G349900	2.13363	0.686518	-0.247748	-0.0369512	-0.798066	-0.985537	-0.482595	-0.269247
TraesCS5A02G263300	2.13353	0.341153	-0.778922	-0.824583	0.101931	-0.646533	0.367402	-0.693982
TraesCS7A02G482400	2.13341	-0.19379	-0.181938	-0.289303	-0.713802	-0.954261	-0.553668	0.753354
TraesCS1D02G411800	2.13332	-0.728113	0.096945	-0.309586	0.635207	-0.804939	-0.165714	-0.857124
TraesCS3D02G358700	2.13327	0.467603	-1.0294	-0.596366	-0.684439	-0.0837449	-0.502411	0.295489
TraesCS7D02G444100	2.13327	0.819443	-0.727902	-0.0984463	-0.575732	-0.773507	-0.445178	-0.331945
TraesCS2A02G587300	2.13305	0.302013	-0.0820685	0.264815	-0.872168	-0.872168	-0.872168	-0.00130375
TraesCS1D02G382400	2.133	-0.0370424	-0.972518	0.141554	0.408465	-0.765229	-0.853018	-0.055212
TraesCS6B02G341200	2.1329	0.243921	0.325111	-0.857299	-0.965994	-0.59899	-0.471131	0.191476
TraesCS3A02G466600	2.13282	-0.197062	-0.00129429	0.0429889	-0.538143	-0.885124	-1.04644	0.492253
TraesCS7B02G162100	2.13275	0.139737	-1.19374	-0.363033	-0.6873	-0.357047	-0.168215	0.49685
TraesCS2A02G139700	2.13271	-1.00447	-0.293991	-0.0714295	0.380323	-0.380006	0.23924	-1.00238
TraesCS1A02G367100	2.13238	0.738866	-0.649033	-0.705037	0.0317438	-0.213322	-0.826397	-0.509198
TraesCS5A02G136000	2.13231	0.842794	-0.677876	-0.569095	-0.0879804	-0.488996	-0.417251	-0.733905
TraesCS5B02G310200	2.13196	0.572211	0.196521	-0.0770221	-0.810103	-0.549522	-0.89451	-0.569537
TraesCS1A02G440700	2.13178	0.366932	-0.796562	-0.529835	-1.17561	0.114273	-0.00867842	-0.102299
TraesCS2B02G456000	2.13176	0.324629	0.487685	-0.388951	-0.833974	-0.526833	-0.96785	-0.226468
TraesCS3B02G199400	2.13176	0.203724	-0.561227	-0.0968824	-0.813111	-1.04504	0.490473	-0.309692
TraesCS2D02G313400	2.13175	0.681283	-0.576415	-1.09911	-0.586043	-0.139572	-0.247446	-0.164453
TraesCS4B02G088300	2.13158	-0.0431509	-0.30845	0.147258	-1.38998	0.183914	-0.597004	-0.124163
TraesCS3A02G242500	2.13152	0.408992	0.0858678	-0.672459	0.102817	-0.763439	-1.0939	-0.199391
TraesCS5A02G199400	2.13145	0.604609	-0.228437	-0.410746	-0.0808281	-0.256752	-0.525751	-1.23354
TraesCS1A02G339700	2.13129	-0.22063	-0.321862	0.562068	0.145952	-0.530852	-0.631006	-1.13496
TraesCS5D02G333800	2.13126	0.0865831	-0.689801	-0.327661	-1.2651	0.020286	-0.341901	0.386336
TraesCS6D02G110300	2.13121	-0.474281	-0.71328	-0.332045	-0.786969	0.854321	-0.208529	-0.470428
TraesCS6D02G078900	2.13111	0.350518	-0.675327	-0.348625	-0.0137219	-0.79547	-1.00051	0.35203
TraesCS5B02G561600	2.13088	0.370687	-1.32364	-0.571842	-0.438854	-0.0978882	0.103774	-0.173115
TraesCS2D02G200300	2.13075	0.704806	-0.267642	-0.587898	-0.950986	-0.778884	-0.167251	-0.0828993
TraesCS6D02G256100	2.13023	0.246629	0.119834	0.1874	-0.426362	-0.708641	-0.290785	-1.2583
TraesCS2B02G579400	2.13015	0.558797	-1.1469	-0.34331	0.0882256	-0.323509	-0.216756	-0.746701
TraesCS7A02G431500	2.13014	0.472285	-0.898169	-0.0826064	0.0341821	-1.13373	-0.221555	-0.300545
TraesCS6A02G332100	2.12994	0.817417	-0.800309	-0.105728	-0.778198	-0.361799	-0.430034	-0.471285
TraesCS7D02G193400	2.12986	0.426343	-0.479034	0.138461	-0.542806	-0.70406	-1.10635	0.137578
TraesCS3B02G091800	2.12953	0.565389	-0.0726391	-0.119305	-0.923836	-0.00157677	-0.670306	-0.907261
TraesCS2D02G305300	2.12953	-0.00492529	-1.17793	-0.530182	-0.733186	-0.217871	0.0821322	0.452432
TraesCS2D02G491900	2.1295	0.381709	-0.188553	-0.317725	-0.445284	-0.347797	-1.35742	0.145566
TraesCS2D02G125800	2.12943	0.437194	0.121258	-0.111448	-0.636415	-0.562419	-1.22594	-0.151666
TraesCS1B02G414100	2.12934	-0.294451	0.250058	0.0770636	-0.316933	-0.419217	0.000524093	-1.42638
TraesCS5B02G383700	2.12918	0.837105	-0.0982448	-0.490261	-0.844906	-0.622575	-0.449185	-0.46111
TraesCS5A02G347500	2.12905	0.523484	-0.974121	0.00695296	-0.789901	-0.725493	-0.284243	0.114266
TraesCS2A02G131200	2.12903	0.611787	-0.0756202	-0.428198	-1.04585	-0.622612	0.07686	-0.64539
TraesCS6B02G149000	2.12892	-1.01159	0.643403	0.0574755	-0.246437	-0.250124	-0.784261	-0.537387
TraesCS2B02G107800	2.12886	0.653808	-0.639999	-0.655614	-0.646568	-0.425205	-0.715563	0.300278
TraesCS2D02G511300	2.12853	0.183871	-0.713023	-0.0463904	-1.15541	-0.704546	0.000947007	0.306024
TraesCS1A02G354100	2.12838	0.722265	-0.507326	-0.129707	-0.515044	-0.681347	-0.0464018	-0.970816
TraesCS2B02G043000	2.12837	0.659788	-0.491321	-0.533283	-1.16413	-0.33905	-0.0808365	-0.179542
TraesCS3B02G292700	2.12833	0.381826	-0.825094	-0.136807	-1.19471	0.149319	-0.407724	-0.0951485
TraesCS6B02G328700	2.12818	-0.447186	0.151846	-0.523975	0.73538	-0.80627	-0.529249	-0.708728
TraesCS5B02G316300	2.12811	-0.107243	-0.53594	-1.13687	0.206297	-0.0584101	-0.844205	0.348264
TraesCS1A02G370900	2.1281	0.57019	-1.21961	-0.16983	-0.633997	-0.280422	-0.00829299	-0.386138
TraesCS2A02G491600	2.12807	0.0667893	-0.0781657	-0.718581	-0.997817	-0.419868	-0.611606	0.631175
TraesCS6A02G031200	2.12802	0.0268005	-0.531701	-0.440682	-0.624485	-0.0657548	-1.10589	0.613694
TraesCS1A02G072200	2.12797	0.615261	-0.582827	0.0138739	-0.730605	-0.705258	-0.843285	0.104866
TraesCS5B02G276500	2.12792	0.685917	-0.294324	-0.748876	-1.04411	-0.311939	-0.00652414	-0.408067
TraesCS7D02G357400	2.12778	0.383968	-0.896081	-0.761234	0.486112	-0.70986	-0.357653	-0.273036
TraesCS6B02G176400	2.12734	0.450607	-0.391713	-0.37223	-0.827096	-0.338691	-1.0207	0.372488
TraesCS2D02G035200	2.12719	0.310298	-0.0437333	-0.798833	-1.24151	0.123324	-0.0532259	-0.42351
TraesCS1B02G127300	2.12692	0.576658	-0.348386	-1.15418	-0.346648	-0.0710408	-0.750955	-0.0323693
TraesCS4B02G294700	2.12684	-0.0770201	0.667589	-0.286716	-0.268838	-0.551978	-0.437538	-1.17233
TraesCS4A02G298300	2.12681	0.091821	-0.61634	0.364545	-0.676584	0.209289	-1.15572	-0.343823
TraesCS3A02G064300	2.12631	0.411407	-0.77025	-0.492489	-0.351527	-0.904129	-0.525661	0.506338
TraesCS7A02G416400	2.1263	0.582997	-0.887379	-0.421266	-1.02489	-0.224738	-0.251208	0.100181
TraesCS2B02G523700	2.12552	-0.230977	-0.30317	-0.669391	0.663251	-0.139442	-0.284552	-1.16124
TraesCS3A02G388900	2.12552	-0.21214	-0.322391	0.3674	-0.257191	-1.1618	-0.833992	0.294595
TraesCS7D02G364400	2.12551	0.489987	0.113032	0.082058	-0.506979	-1.02201	-0.41738	-0.864216
TraesCS7D02G089100	2.12527	0.558651	-0.135353	0.109812	-0.543218	-0.932176	-0.96363	-0.219361
TraesCS3B02G493700	2.12491	-0.138403	0.341426	-0.76383	0.458901	-1.00313	-0.629605	-0.390274
TraesCS7D02G137200	2.12491	-0.419509	-0.919201	-0.946507	-0.305103	0.429212	-0.36269	0.39889
TraesCS1A02G318200	2.1249	0.239129	-0.433399	-0.920052	-0.526799	0.26777	-0.992889	0.24134
TraesCS2A02G356600	2.12476	0.50893	0.24601	-0.450838	-0.743908	-0.262622	-0.305735	-1.11659
TraesCS2A02G507500	2.12464	0.665427	0.0103971	-0.372656	-0.0929448	-0.726799	-0.996836	-0.611224
TraesCS2A02G211800	2.12462	-0.21767	0.0990058	-0.0413951	-1.14031	-0.746057	-0.5716	0.493408
TraesCS3D02G397200	2.1245	0.572566	-0.960193	-0.246474	-0.550142	-0.270301	0.20158	-0.871539
TraesCS7D02G549700	2.12444	0.503638	-0.783509	0.277879	-0.893121	-0.110801	-0.328523	-0.790008
TraesCS6A02G325500	2.1244	0.446154	0.457336	-0.265577	-0.924789	-0.489526	-0.625088	-0.722907
TraesCS6D02G181000	2.12435	0.631903	-0.601516	-0.3945	-1.06475	0.066299	-0.114328	-0.647462
TraesCS4B02G022700	2.1243	0.19387	-0.315313	-0.338588	-0.941404	0.601903	-0.428227	-0.896543
TraesCS1B02G394600	2.12429	0.815311	-0.417321	-0.133837	-0.380785	-0.384616	-0.710233	-0.912811
TraesCS4B02G356400	2.12418	0.429966	-0.168867	-1.07133	-0.217668	0.27352	-0.867036	-0.502765
TraesCS7D02G130700	2.12404	0.350881	-0.682	-1.11329	-0.483665	0.459876	-0.340779	-0.31506
TraesCS2B02G127100	2.1237	0.213686	-1.13904	0.233793	-0.862362	-0.528791	0.163951	-0.20494
TraesCS7D02G452000	2.12328	-0.70274	-0.301398	-0.94402	-0.825551	0.394875	-0.142134	0.397686
TraesCS6A02G064600	2.12313	0.234176	-0.501943	-0.561745	0.241248	-0.161741	-0.0373691	-1.33575
TraesCS5A02G294100	2.12306	0.230995	-1.39208	-0.558614	0.0404536	-0.0561766	-0.427687	0.04005
TraesCS5A02G184000	2.12286	0.816736	-0.0500003	-0.472437	-0.846674	-0.357035	-0.506415	-0.707039
TraesCS4A02G245400	2.12274	0.638201	0.000498128	-0.291382	-0.898475	-0.981138	-0.46487	-0.125577
TraesCS2A02G318600	2.12274	-0.259313	0.00980057	0.525883	-1.22092	-0.593655	-0.553202	-0.0313353
TraesCS6D02G355800	2.12258	0.397383	0.129821	-0.768959	-0.714856	0.164022	-0.2737	-1.05629
TraesCS6D02G141300	2.12255	0.156459	-0.828244	-0.735371	0.267253	-0.864137	0.3981	-0.516614
TraesCS1A02G029200	2.12246	0.477669	-0.227186	-0.16754	-1.06413	-0.312275	0.139478	-0.96848
TraesCS3D02G145900	2.12242	-0.379221	0.398163	-1.21278	0.232776	-0.545574	-0.608518	-0.00726691
TraesCS5A02G285500	2.1224	0.0581049	-1.44166	-0.428676	-0.320455	0.274432	-0.224321	-0.0398234
TraesCS3B02G091300	2.12239	0.615918	0.0357005	-0.922554	-0.821713	-0.707938	-0.294244	-0.0275596
TraesCS5A02G230500	2.12239	0.35545	0.377344	0.0886499	-0.58141	-0.723679	-0.90421	-0.734532
TraesCS7B02G018000	2.12225	0.260375	-0.401198	-1.30896	-0.72834	0.0853076	-0.103401	0.0739633
TraesCS1B02G436000	2.12211	0.174797	-0.190174	-0.868765	-1.11434	-0.1729	0.473141	-0.423871
TraesCS3A02G337700	2.12198	0.8305	-0.939664	-0.598838	-0.453573	-0.263142	-0.193937	-0.503321
TraesCS6B02G418700	2.12161	0.185302	-1.0953	0.454687	-0.256547	-0.148771	-0.33464	-0.926334
TraesCS3B02G010200	2.12121	-0.700767	-0.0351814	0.719185	-1.00477	-0.241893	-0.594676	-0.2631
TraesCS5A02G023700	2.12092	0.300865	-0.656497	0.381057	-0.995858	-0.0640893	-0.190352	-0.896048
TraesCS3A02G229000	2.12077	-0.189952	-0.673303	-0.873362	-0.982049	0.189155	-0.0840966	0.492839
TraesCS6B02G401200	2.12077	0.182263	-0.35299	-0.676345	0.611664	-0.870861	-0.853628	-0.160868
TraesCS4A02G292000	2.12042	0.340859	-0.51405	0.2499	-1.03026	-0.795553	-0.571445	0.200126
TraesCS2A02G516300	2.12019	0.889566	-0.669189	-0.136412	-0.53555	-0.435995	-0.543866	-0.68874
TraesCS1B02G215000	2.12009	-0.205156	-0.472211	-0.529763	-0.209222	0.275635	-1.31435	0.334975
TraesCS1B02G355500	2.11995	0.801874	-0.162836	-0.179404	-0.372505	-0.569306	-0.824484	-0.813293
TraesCS3A02G383000	2.11934	0.335961	-0.933635	-0.691923	0.568369	-0.314941	-0.676182	-0.406991
TraesCS6D02G214500	2.11926	0.526926	-0.275629	-0.336136	-1.24577	-0.562632	0.159095	-0.38512
TraesCS4A02G259800	2.11923	0.291471	-0.217901	-0.241185	-0.227692	-1.4668	-0.330857	0.0737273
TraesCS6A02G366800	2.11918	0.387358	-0.457378	-0.848896	-1.17756	-0.11408	-0.0670072	0.158385
TraesCS1B02G112900	2.11909	0.450569	-0.325089	-0.950515	0.155901	-0.297371	-0.0662422	-1.08635
TraesCS1A02G102300	2.11908	-0.120324	0.110052	-0.726322	0.688295	-0.590525	-0.60357	-0.876689
TraesCS2A02G002800	2.11895	-0.823484	-0.408807	0.524337	-0.241915	-1.1021	0.205778	-0.272761
TraesCS7A02G114900	2.11891	-0.206359	-0.561412	-0.156552	-1.33172	0.495028	-0.329553	-0.0283462
TraesCS3D02G141500	2.11889	-0.289874	-0.690691	0.709736	-0.127958	-0.497193	-1.07737	-0.145538
TraesCS7D02G111700	2.1188	-0.00963192	-0.254521	-1.2429	-0.05555	-0.717876	-0.348992	0.510667
TraesCS2B02G536500	2.11876	0.433861	-0.202339	-0.539441	-0.873967	-0.676045	-0.736968	0.476141
TraesCS3D02G484200	2.11873	0.661404	-0.470525	-1.05596	-0.331967	-0.644822	-0.432338	0.155475
TraesCS1B02G243300	2.1187	0.75207	-0.148866	0.0198317	-0.727718	-0.816882	-0.667602	-0.52953
TraesCS5A02G264400	2.11847	0.771369	-0.32251	-0.762839	-0.738666	-0.169627	-0.805276	-0.0909223
TraesCS2D02G510800	2.11835	0.19503	-1.08359	0.378954	-0.481789	-0.0710897	-0.102392	-0.953478
TraesCS6D02G350000	2.11832	-0.815942	-1.0574	0.59456	-0.335968	-0.0471551	0.0511654	-0.507585
TraesCS3D02G012100	2.11828	0.825814	-0.447719	-0.426392	-0.433264	-0.0994738	-0.582262	-0.954987
TraesCS3D02G449100	2.11827	0.512315	-0.296085	-0.513017	-1.02702	0.095984	-0.913835	0.0233951
TraesCS1A02G288000	2.11816	0.917858	-0.215584	-0.414698	-0.570741	-0.563807	-0.614315	-0.656872
TraesCS7B02G440100	2.11786	0.766194	-0.791257	-0.216992	-0.635193	-0.115233	-0.242949	-0.882428
TraesCS1B02G355800	2.11771	0.849506	-0.575395	-0.169123	-0.719659	-0.279394	-0.823174	-0.400471
TraesCS1B02G385200	2.1177	0.589984	-0.333474	-0.634939	-0.377971	0.027046	-1.21645	-0.171895
TraesCS3B02G512300	2.11768	-0.21242	-0.292468	0.0612702	-0.0662304	0.321741	-0.511196	-1.41838
TraesCS4B02G253700	2.11754	0.593834	-0.979324	-0.276592	-0.72788	-0.452541	-0.559047	0.284009
TraesCS2A02G516300	2.11736	-0.336585	0.62038	-0.816652	-1.02812	0.0183189	-0.0331942	-0.541512
TraesCSU02G147100	2.11724	0.569157	-0.5369	0.284195	-0.643927	-1.03412	-0.212356	-0.543299
TraesCS2D02G344200	2.11716	-1.07203	0.385798	-0.78483	-0.722213	0.252362	-0.0508698	-0.12538
TraesCS4B02G072900	2.11705	-0.0371029	-0.636125	0.00217605	-1.37905	0.224279	0.096824	-0.388054
TraesCS7D02G495600	2.11689	0.899842	-0.293588	-0.456775	-0.770641	-0.301007	-0.687008	-0.507708
TraesCS5A02G346700	2.11684	-0.819126	-1.0108	0.0212878	-0.334581	0.588299	-0.604932	0.0430113
TraesCS6B02G050500	2.11677	0.0867526	0.485067	-0.353512	-0.108398	-1.00188	-1.05167	-0.173134
TraesCS5D02G470700	2.11671	-0.159525	0.0417591	0.346966	-0.043782	-0.156482	-0.925108	-1.22054
TraesCS5B02G063300	2.11663	0.144516	-0.694214	0.219229	-0.590392	-0.727844	-0.934394	0.466472
TraesCS6A02G275600	2.11627	-0.460207	-1.09072	-0.0729545	-0.992141	0.284861	0.221539	-0.00664445
TraesCS1A02G072000	2.11603	0.161341	0.139832	0.139423	0.00535743	-0.697028	-0.59151	-1.27344
TraesCS3B02G050400	2.11598	0.737419	-0.630357	-0.057724	-0.839822	-0.0824413	-0.837737	-0.405312
TraesCS4B02G286400	2.11588	0.428987	-0.335702	-0.360508	0.129813	-1.27723	-0.668676	-0.0325681
TraesCS1B02G023000	2.11586	0.820465	-0.739957	-0.30105	-0.772988	-0.0320233	-0.447936	-0.642367
TraesCS3B02G383200	2.11581	0.407359	0.515465	-0.734725	-0.337819	-0.637725	-0.391437	-0.936929
TraesCS7B02G237100	2.11557	0.471261	-1.24635	-0.674945	0.150479	-0.452226	-0.177555	-0.18623
TraesCS4D02G015800	2.11554	-0.623445	0.373531	-1.07946	-0.130154	0.389429	-0.281897	-0.763538
TraesCS1D02G372500	2.11529	0.558666	-0.951639	-0.901651	0.0599795	-0.0100791	-0.672149	-0.198416
TraesCS5B02G127800	2.11513	-0.43322	0.405596	-0.685465	-0.174862	-0.490104	0.393622	-1.13069
TraesCS3D02G344400	2.11508	0.744853	-0.178227	-0.287571	-0.972206	-0.871901	-0.259332	-0.290698
TraesCS2D02G514600	2.11506	0.101949	-1.16301	-0.4179	0.0874632	0.133969	0.116952	-0.974485
TraesCS6B02G321500	2.11462	0.0203592	-0.533534	-0.30712	0.385616	-0.186783	-1.39874	-0.0944165
TraesCS6D02G305600	2.11457	0.66255	-0.104027	-0.622633	-0.562851	-0.0812047	-1.13837	-0.268033
TraesCS1D02G215600	2.11395	0.196746	0.668908	-0.255948	-0.664653	-0.659737	-0.451037	-0.948223
TraesCS2D02G060700	2.11386	0.503064	0.0780642	-0.470134	-0.91719	0.14884	-0.980538	-0.475969
TraesCS7A02G475700	2.11355	-1.19817	-0.486705	-0.113478	-0.779929	-0.165771	0.395955	0.234548
TraesCS2D02G588000	2.11333	0.571076	-0.486654	-0.431812	-0.402791	0.294092	-0.543632	-1.11361
TraesCS6B02G397400	2.11331	0.0277755	-0.569168	0.0506949	-0.650044	0.282337	0.049666	-1.30457
TraesCS6D02G094700	2.11314	-0.392978	-0.591757	-0.833155	-1.03002	0.372115	0.369328	-0.00667359
TraesCS7D02G457400	2.11304	-0.361452	-0.687861	-0.35217	-1.01255	-0.348014	-0.14998	0.798985
TraesCS1B02G214200	2.11298	0.32338	-0.689834	-0.0757405	-0.292964	-1.28502	-0.36867	0.275865
TraesCS5D02G103800	2.11288	-0.0163436	-0.838973	-0.592751	-1.02019	-0.248543	-0.0105365	0.614461
TraesCS2B02G535500	2.11277	0.58017	-0.402129	0.171727	-1.15894	-0.20365	-0.646993	-0.452957
TraesCS1B02G300100	2.11267	-0.212037	-0.788694	-0.959925	0.704082	-0.307601	-0.596256	0.0477573
TraesCS1B02G226200	2.11252	0.423476	0.512394	-0.849391	-0.833146	-0.457202	-0.624538	-0.284108
TraesCS1D02G230600	2.11237	-0.0930003	-0.601189	-0.541188	-1.30065	0.00982794	-0.0138999	0.427721
TraesCS2B02G196700	2.11237	-0.301358	0.357586	-0.467135	0.126998	0.137981	-1.24052	-0.725919
TraesCS5B02G310800	2.11228	0.774497	-0.572236	-0.549578	-0.184819	-0.888583	0.00498811	-0.696548
TraesCS5D02G012700	2.11221	0.517272	0.253319	0.0584205	-0.644336	-0.6446	-0.888139	-0.764151
TraesCS1A02G429300	2.11209	0.470316	0.328091	-0.291897	-0.95812	-0.349575	-0.991292	-0.319618
TraesCSU02G033500	2.11198	0.792375	-0.767912	-0.266031	-0.571455	0.0319887	-0.803227	-0.527714
TraesCS2B02G544600	2.1119	-0.16314	0.406278	0.268496	-0.341551	-0.582944	-0.415759	-1.28328
TraesCS6A02G084500	2.11181	0.0344973	-1.21083	0.515574	-0.441366	-0.0874327	-0.760633	-0.161615
TraesCS2B02G522500	2.11177	0.827541	-0.0860176	-0.496588	-0.841235	-0.276001	-0.77727	-0.462194
TraesCS3D02G276200	2.1117	-0.456581	-0.533265	-0.216022	-1.10126	-0.287536	-0.301272	0.784238
TraesCS2A02G384100	2.11148	0.587248	0.196871	-0.296499	-0.390898	-0.325896	-1.08184	-0.800463
TraesCS1A02G356600	2.1114	-0.3901	-0.398228	-0.145138	-1.06593	0.773483	-0.238245	-0.647246
TraesCS4D02G007900	2.11128	-0.185813	-0.249576	-0.440848	-1.24135	0.274075	-0.681332	0.413564
TraesCS2A02G536000	2.11126	-0.197917	-1.2812	0.217129	-0.498481	-0.169836	-0.600916	0.419951
TraesCS1B02G448900	2.11108	0.638943	-0.208634	-0.388934	-1.05271	0.166414	-0.595528	-0.670634
TraesCS1B02G456200	2.11096	-0.465118	0.0938529	0.00208009	-1.31592	0.234319	0.066297	-0.726465
TraesCS1A02G072700	2.11087	-0.108966	-0.10754	-0.467376	-0.142171	-1.49669	0.00694436	0.204923
TraesCS4A02G092000	2.11086	0.0605955	-0.138618	-0.338301	-1.24306	-0.811357	-0.0834039	0.443285
TraesCS7B02G073200	2.11073	0.567219	0.40002	-0.900618	-0.500054	-0.415741	-0.501706	-0.759846
TraesCS4B02G175100	2.11069	0.504451	-0.150852	-0.576646	-0.557683	-1.08628	-0.577119	0.333441
TraesCS1B02G053200	2.11067	0.0799956	-0.593064	-0.881451	-1.01232	-0.382935	0.27639	0.402713
TraesCS7B02G096400	2.11063	0.30564	-1.33266	-0.296952	-0.704469	-0.0705922	-0.213572	0.201978
TraesCS5A02G028600	2.11061	0.317606	-0.436926	0.214616	-1.35398	-0.0128248	-0.524516	-0.314588
TraesCS7A02G077600	2.11045	-0.579636	-0.329712	0.645264	-0.416792	-0.822563	0.266759	-0.873767
TraesCS5B02G025100	2.11044	0.714091	-0.171893	-0.62369	-1.14834	-0.304555	-0.429856	-0.146192
TraesCS5D02G281000	2.11011	-0.608931	-0.418248	0.57398	-0.901849	-0.166794	0.279473	-0.867744
TraesCS7A02G073500	2.11002	0.492643	-0.0664378	0.0495508	0.0195551	-1.02157	-0.798474	-0.785296
TraesCS6B02G370600	2.1099	-0.483287	-1.10953	0.254702	0.405187	0.111557	-0.721892	-0.566642
TraesCS6A02G281000	2.1098	0.134659	0.506917	-0.865111	-0.17736	-1.0897	-0.548979	-0.0702234
TraesCS3B02G598200	2.10942	0.618645	0.228139	-0.352206	-0.775612	-0.297412	-1.01999	-0.510984
TraesCS7B02G061700	2.10937	-0.300792	-1.00371	-0.760832	-0.706747	0.354452	0.471267	-0.163008
TraesCS3A02G489800	2.10907	0.839853	-0.797933	-0.753811	-0.576055	-0.0581326	-0.294162	-0.468828
TraesCS7D02G536900	2.10902	-0.196968	-0.140383	0.790724	-0.318018	-0.519324	-0.793474	-0.93158
TraesCS2D02G382600	2.10899	0.0150533	-0.201983	0.455828	-1.20301	-0.0283075	-0.25862	-0.887947
TraesCS1A02G267700	2.10897	-0.640261	0.520957	0.222574	-0.395093	-0.381784	-1.21234	-0.223027
TraesCS6A02G135200	2.10871	0.18964	0.180227	-0.0447021	-1.34365	-0.711104	-0.413111	0.0339877
TraesCS1B02G351700	2.10856	0.311396	-0.0556461	0.0214418	-1.17888	0.16804	-0.475031	-0.899881
TraesCS4A02G027400	2.10852	0.199481	0.176058	0.258445	-0.15683	-0.533195	-1.00024	-1.05224
TraesCS4A02G172300	2.10844	0.00274718	-0.153268	0.299021	-1.32538	-0.28297	-0.768453	0.119864
TraesCS3B02G380400	2.10831	0.811893	-0.533008	-0.0306549	-0.385703	-0.330917	-0.882671	-0.757251
TraesCS2A02G371000	2.10822	0.328465	-1.05183	-0.643923	-0.160442	-0.0925628	-0.865731	0.377805
TraesCS7D02G534800	2.10817	0.00379287	0.177779	-0.263728	-0.503586	0.141556	-1.46302	-0.200968
TraesCS6B02G047000	2.10807	-0.430642	-1.27746	-0.070487	-0.721794	0.35245	-0.189462	0.229322
TraesCS5D02G354600	2.10759	0.718733	-0.540734	0.053681	-0.483116	-0.150438	-0.719782	-0.985939
TraesCS3A02G102600	2.10743	-0.191159	-0.572162	-0.172246	-1.20336	0.400438	0.309821	-0.678764
TraesCS3A02G062200	2.10743	0.500961	-0.316073	-0.324111	-0.319454	-0.506858	-1.30984	0.167953
TraesCSU02G033500	2.10721	0.834498	-0.552286	-0.0414011	-0.406811	-0.419464	-0.930059	-0.591687
TraesCS3D02G537800	2.10711	0.788738	-0.604019	-0.242251	-0.851017	0.0526488	-0.673971	-0.577242
TraesCSU02G111800	2.10678	0.247218	-0.767473	-0.504889	0.322928	-1.21513	0.0750746	-0.264513
TraesCS3B02G236800	2.10669	0.222628	-0.838333	-0.419052	-1.1554	0.411034	0.0316042	-0.359172
TraesCS7A02G214000	2.10663	0.725287	-0.177577	-0.630337	0.139638	-0.780555	-0.586707	-0.79638
TraesCS4B02G167100	2.10656	0.62029	-0.676707	0.0494251	-0.725128	-0.617137	-0.890439	0.133137
TraesCS3B02G554400	2.10647	0.060147	-0.428942	0.664332	-0.538759	-0.671987	-1.08678	-0.104484
TraesCS2D02G507900	2.10642	0.178036	-0.0589097	0.445208	-0.634104	-0.172784	-1.21537	-0.648492
TraesCS3A02G118300	2.10613	0.642129	0.380347	-0.700899	-0.507136	-0.51326	-0.653174	-0.754134
TraesCS2B02G353600	2.10608	0.40018	0.100606	-0.44545	-0.559046	0.170877	-1.26201	-0.511237
TraesCS5A02G276700	2.10598	0.694369	0.25185	-0.597966	-0.39541	-0.931152	-0.528569	-0.599102
TraesCS7D02G266200	2.10587	0.306143	-1.07805	-0.590874	-0.28656	-0.374244	-0.647238	0.564945
TraesCS3B02G609700	2.10565	0.446921	-0.425632	-0.447913	-0.546483	0.410603	-0.36733	-1.17582
TraesCS5A02G025900	2.10551	0.0950603	-0.631822	-0.433813	-1.38669	0.159419	-0.0481996	0.14053
TraesCS1D02G206100	2.10547	0.230204	0.165561	0.102218	-1.05931	-0.917219	-0.711085	0.0841648
TraesCS7D02G542600	2.10537	0.480268	-1.22888	-0.419085	-0.469755	0.127641	0.0462221	-0.64178
TraesCS6A02G378400	2.10521	0.661616	-0.752052	-0.194506	-1.02453	-0.547015	0.146837	-0.395565
TraesCS5B02G355900	2.10493	0.235298	0.0259503	-0.49041	-1.45733	-0.383055	-0.045424	0.0100368
TraesCS3B02G035500	2.10493	0.639332	-0.737402	0.0699155	-0.918147	-0.0282103	-0.311094	-0.819327
TraesCS7D02G413100	2.10485	0.465823	0.381235	-0.352574	-0.63848	-0.897278	-0.141544	-0.922036
TraesCS6A02G357800	2.10478	0.775294	-0.45892	-0.427505	-1.09807	-0.121732	-0.553422	-0.220422
TraesCS3B02G090400	2.10469	0.67938	-0.535055	-0.733413	-0.977141	-0.0435472	-0.567903	0.0729885
TraesCS1A02G323000	2.10464	0.532115	-0.275297	-0.189074	-0.941507	-0.390038	-1.04642	0.205581
TraesCS6B02G448800	2.10457	-0.625852	-0.685447	-0.479446	-0.968659	-0.243844	0.252086	0.646593
TraesCS3B02G598400	2.1045	0.773485	-0.159081	-0.0613093	-0.592806	-0.403442	-0.988049	-0.673294
TraesCS1A02G236300	2.10449	0.844936	-0.81374	-0.537137	-0.0969973	-0.444042	-0.794068	-0.26344
TraesCS5D02G334600	2.10438	0.56563	-0.768843	-0.240487	-0.591215	0.404689	-0.69961	-0.774546
TraesCS3B02G164900	2.10426	-0.28126	0.124846	-0.381655	-0.79917	0.147293	0.334473	-1.24879
TraesCS1D02G314300	2.1042	-0.463998	-0.351323	-0.575879	0.250393	-0.0359449	0.375307	-1.30275
TraesCS3A02G304600	2.1041	0.622787	-0.145489	-0.318496	-0.602203	-0.728357	0.139836	-1.07218
TraesCS7D02G413100	2.10407	-0.160729	0.283452	-0.0159273	-1.47188	-0.0684984	-0.147447	-0.523042
TraesCS3D02G385900	2.10406	0.922167	-0.390944	-0.61474	-0.779874	-0.232117	-0.401561	-0.606996
TraesCS2B02G592900	2.10374	0.224833	-0.455303	-0.171584	-1.48263	-0.0854601	0.123648	-0.257245
TraesCS4A02G236500	2.1036	-0.731923	-0.0897613	-0.115401	0.0388939	-0.707447	-1.08319	0.585224
TraesCS4B02G261600	2.10359	0.0591361	0.291635	-0.0428637	-1.46061	-0.270363	-0.492674	-0.187852
TraesCS4A02G094600	2.10328	0.466283	-0.614702	0.57449	-0.670401	-0.687644	-0.73166	-0.439644
TraesCS3A02G518700	2.10327	0.0268512	-0.196996	0.635357	-0.506298	-0.709433	-0.197593	-1.15516
TraesCS4B02G093500	2.10316	0.87169	-0.0550582	-0.350381	-0.785101	-0.540742	-0.55453	-0.68904
TraesCS6D02G062000	2.10315	0.586288	-0.896494	0.0670223	-0.714285	-0.164955	-0.941189	-0.039542
TraesCS7A02G539500	2.10313	0.654605	-0.539843	-0.0353086	-0.746125	0.130877	-0.620032	-0.947303
TraesCS3B02G005100	2.10308	0.813448	-0.479904	-0.584207	-0.907094	0.0525624	-0.398297	-0.599593
TraesCS5A02G350800	2.10299	0.282742	-1.32461	-0.264899	-0.71167	-0.304302	0.26718	-0.0474357
TraesCS5B02G377200	2.10296	-1.37684	-0.364076	-0.14126	0.208057	0.373232	-0.288915	-0.513155
TraesCS3B02G414700	2.10293	0.294029	-0.761074	-0.702907	-0.897845	-0.600383	0.0686292	0.496623
TraesCS2A02G298500	2.10239	-0.387778	-0.127584	-0.213591	-1.50741	0.174742	-0.199303	0.158531
TraesCS1B02G443300	2.10233	-0.32591	-0.584797	0.446738	-0.468582	-0.741607	-0.945935	0.517763
TraesCS3A02G137600	2.10233	0.677355	-0.631935	-0.703721	-0.57358	-0.523797	-0.704078	0.357424
TraesCS2D02G113300	2.10212	0.865873	-0.407947	-0.309578	-0.0907762	-0.679656	-0.782741	-0.697299
TraesCS7B02G013100	2.10212	-0.345729	-0.469269	-1.19527	-0.640731	0.307192	0.494051	-0.252361
TraesCS7B02G327300	2.10188	-0.331143	-0.247873	-1.05681	-0.993883	0.327778	-0.199052	0.399096
TraesCS3A02G346900	2.10171	-0.71329	-1.3269	-0.0780778	-0.0996701	0.0400551	0.420736	-0.344566
TraesCS3A02G452200	2.10168	0.767749	-0.817148	-0.501029	-0.772005	-0.633417	-0.255833	0.110007
TraesCS2A02G084500	2.10139	0.328408	-0.220629	-0.421693	-0.334353	0.342199	-1.35006	-0.445263
TraesCS2B02G177500	2.10122	0.034218	-0.979641	-1.03232	-0.639644	0.036857	0.111287	0.368032
TraesCS3B02G128700	2.10102	0.27099	-0.914147	-0.348979	-1.16486	0.298241	0.0783897	-0.320659
TraesCS7B02G253600	2.10094	-0.200301	0.215792	-0.387631	0.181181	-0.495968	-1.43865	0.024639
TraesCS2B02G315000	2.10084	0.865469	-0.559754	-0.215839	-0.873671	-0.245394	-0.33609	-0.735561
TraesCS2B02G308300	2.10081	-0.57739	-0.172696	0.447701	0.0173164	-0.401301	-1.36346	-0.0509744
TraesCS3B02G552700	2.10062	-0.282576	0.332411	-0.314146	0.404596	-0.216325	-0.873719	-1.15086
TraesCS5D02G136500	2.10062	0.74183	-0.400557	-0.0298079	-1.12872	-0.509418	-0.533164	-0.240783
TraesCS6B02G274600	2.10043	-0.251031	-0.105392	0.0598659	0.628413	-0.773121	-0.563636	-1.09553
TraesCS1D02G360100	2.10036	0.239254	-0.576267	0.374116	-0.230843	-0.991849	0.0920301	-1.00681
TraesCS3A02G261600	2.1	0.708137	-0.907292	-0.195827	-0.610394	-0.468816	-0.781316	0.155507
TraesCS7B02G417500	2.1	0.351516	0.312367	-0.567403	-0.26779	-0.0305248	-0.655182	-1.24298
TraesCSU02G142100	2.09997	0.598499	-0.269382	0.127552	-1.0076	-0.394249	-0.186461	-0.968324
TraesCS3D02G331900	2.0998	0.229532	0.287193	-0.757135	-0.606015	-1.03231	0.350492	-0.571554
TraesCS6B02G273900	2.09978	0.79158	-0.600228	-0.247383	-0.984085	-0.525434	0.0118343	-0.546069
TraesCS4A02G006800	2.09972	0.277039	-0.39231	-0.391235	-0.333616	-0.736263	-1.10343	0.580092
TraesCS5D02G560800	2.09957	0.443173	-0.790116	-0.303622	-0.334242	-0.25564	0.323046	-1.18217
TraesCS2A02G567100	2.09951	0.695949	-0.580501	-0.549431	-0.801232	-0.124578	-0.888403	0.148687
TraesCS5A02G071100	2.09946	-1.13742	-0.263531	0.288887	-0.939876	0.211793	-0.4328	0.173484
TraesCS5D02G355400	2.09936	0.00929937	0.166231	-0.231998	0.271381	-0.825151	-1.31373	-0.17539
TraesCS2D02G148900	2.09932	0.232502	-0.304219	-0.463592	-0.104565	0.143556	-0.125109	-1.47789
TraesCS2B02G572400	2.09898	0.362511	0.284195	-0.250893	-0.751314	-1.21984	-0.516325	-0.00731569
TraesCS6D02G321000	2.09873	0.801802	-0.379168	-0.10056	-1.0841	-0.343637	-0.574382	-0.418682
TraesCS1A02G372200	2.09868	0.782016	-0.759568	-1.05252	-0.226828	-0.199424	-0.291982	-0.350372
TraesCS7D02G452500	2.09861	0.622296	0.202368	-0.461773	-0.989484	-0.147813	-0.466228	-0.857972
TraesCS5A02G325100	2.09854	0.224173	0.228697	0.0442077	0.0938895	-0.708374	-1.08693	-0.894203
TraesCS6B02G285600	2.09852	0.0387385	0.491493	-1.03394	-0.917246	-0.661312	-0.059616	0.0433563
TraesCS5A02G051400	2.0985	-0.758498	-1.1847	0.471241	-0.421435	0.151346	0.0780645	-0.434512
TraesCS1D02G412100	2.09842	0.139261	-0.448173	-0.918132	-1.10411	-0.150086	-0.139153	0.521974
TraesCS3D02G344400	2.0983	0.669773	-0.350318	-0.254474	-0.551382	-0.332313	-1.24309	-0.0364989
TraesCS2A02G445500	2.09804	-0.613684	-0.63027	-0.790256	-0.828707	0.715423	0.0310889	0.0183677
TraesCS1D02G320900	2.09792	0.212454	0.362061	-0.941272	-0.817233	-0.262653	-0.867654	0.216372
TraesCS4A02G252300	2.09787	0.277715	-0.41778	-0.911465	0.564469	-0.950174	-0.526327	-0.134306
TraesCS2A02G120600	2.09786	0.875203	-0.296324	-0.976261	-0.200905	-0.498307	-0.467527	-0.533735
TraesCS6A02G028800	2.0977	0.519218	-0.653235	0.00348704	-0.686121	0.0138976	-1.19242	-0.102527
TraesCS7B02G458900	2.0977	0.0441345	-0.0550272	-0.530464	-1.32462	0.522059	-0.408971	-0.344808
TraesCS2D02G096400	2.0974	0.0696912	0.117546	-1.32241	-0.222355	-0.651993	0.377409	-0.465286
TraesCS3A02G069200	2.09711	0.63412	-0.333643	-0.504168	-0.336902	-0.227066	-0.0379203	-1.29153
TraesCSU02G146600	2.09701	-0.348935	-0.223546	0.0290609	0.175944	0.266602	-0.588401	-1.40774
TraesCS7B02G116000	2.09694	0.193353	-1.08749	0.286702	-0.390273	-0.230948	-1.03332	0.165031
TraesCS2B02G567800	2.09689	0.285505	-0.277092	-0.788339	0.0866206	-1.32838	-0.193111	0.11791
TraesCSU02G103900	2.09673	-0.0990566	-0.224158	0.0794873	0.345897	-1.45711	-0.272418	-0.46938
TraesCS1B02G456900	2.09673	0.675635	-0.50616	-0.480494	-1.11621	0.176043	-0.309248	-0.5363
TraesCS6B02G285600	2.09671	0.1258	-0.6073	-1.00177	-0.537258	0.664875	-0.0462339	-0.694827
TraesCS5B02G462100	2.09667	0.760055	-0.947171	-0.624241	-0.0969124	-0.804094	-0.122634	-0.261674
TraesCS3B02G598500	2.09667	0.718183	0.215538	-0.367264	-0.925637	-0.719729	-0.424869	-0.592893
TraesCS5D02G038800	2.09643	0.28694	0.352367	-0.467828	-1.19947	0.109552	-0.456554	-0.721438
TraesCS5B02G290200	2.09631	0.542877	0.0467516	0.2049	-0.676676	-0.639815	-1.07006	-0.504291
TraesCS1A02G353400	2.09616	0.140912	-0.0424255	-1.09519	-0.61774	0.411431	-0.913092	0.0199448
TraesCS3D02G145400	2.09613	0.646124	-0.0271007	-0.370628	-0.072635	-1.22256	-0.534335	-0.514992
TraesCS2B02G407900	2.09607	-0.526165	-0.0646682	-0.0264343	0.127766	-1.36416	-0.578428	0.336019
TraesCS2A02G036600	2.096	0.324234	-0.537873	0.468687	-1.23658	-0.209066	-0.382051	-0.523347
TraesCS1A02G059100	2.09597	-0.230044	-0.633992	-1.05577	-0.692748	0.695173	0.0814208	-0.260015
TraesCS5D02G470800	2.09591	0.685477	-0.855771	0.0537636	-0.462049	-0.308563	-0.178465	-1.0303
TraesCS1A02G310100	2.09585	0.760351	-0.804344	-0.44456	-0.264161	0.0911703	-0.914586	-0.519721
TraesCS7B02G372000	2.09576	-0.43399	0.205532	0.5593	-1.1029	-0.463321	-0.792943	-0.0674399
TraesCS6D02G038600	2.09565	-1.0519	0.140315	-0.389029	0.449383	0.0691666	-1.01822	-0.295357
TraesCS4A02G026500	2.09551	0.509646	-0.0423815	0.190795	-0.551039	-0.224152	-0.989191	-0.989191
TraesCS6D02G244800	2.09537	-1.04431	-0.297023	-0.0433843	-1.08752	0.293482	0.321386	-0.238
TraesCS3A02G452300	2.09531	0.726294	-0.0227366	-0.471357	-0.986372	-0.879745	-0.286088	-0.175309
TraesCS7B02G099900	2.09527	0.676096	0.260349	-0.859584	-0.321331	-0.621498	-0.839335	-0.389967
TraesCS4D02G168500	2.09512	-0.349412	-1.15741	0.00313334	-0.683651	0.482726	0.236103	-0.626606
TraesCS3D02G094200	2.0951	0.241323	-0.22494	-0.355902	-0.536588	-0.655088	-1.14769	0.583779
TraesCS6B02G355900	2.09509	0.584826	-0.870344	-0.484471	-0.599588	-0.778554	-0.366728	0.419765
TraesCS6A02G390100	2.09508	0.450287	-0.792504	-0.161394	0.279885	-0.0670202	-0.755359	-1.04898
TraesCS3B02G063400	2.09486	-0.00947919	-0.750086	0.567774	-0.754408	-0.993951	-0.357927	0.203218
TraesCS5B02G029400	2.09438	-0.18978	-0.528521	-0.257962	-0.221213	-0.483424	-1.17203	0.758555
TraesCS1D02G034600	2.09434	0.087629	0.0821537	-0.691715	0.0454793	-0.372699	-1.39868	0.153499
TraesCS7A02G212000	2.09413	0.507198	-0.948931	-0.25113	-0.850841	0.212259	0.0273114	-0.789999
TraesCS3B02G046200	2.09395	0.790195	-0.325414	-0.161562	-0.562224	-0.493229	-0.223919	-1.1178
TraesCS2B02G503500	2.09374	0.395219	-0.653853	0.154629	-0.995416	-0.207669	-0.970056	0.183405
TraesCS3D02G078900	2.09353	0.0410014	0.633144	0.0828586	-0.847532	-0.597197	-0.971784	-0.434025
TraesCS7D02G068500	2.09348	0.534829	0.254642	-0.277422	-1.01418	-0.607453	-0.0995923	-0.88431
TraesCS1A02G077700	2.09343	-0.42444	0.224778	-0.242404	0.537182	-0.771924	-1.17751	-0.239111
TraesCS2D02G468300	2.09335	0.894521	-0.602828	-0.602828	0.0262649	-0.602828	-0.602828	-0.602828
TraesCS5D02G195700	2.09329	0.2303	-0.349905	-0.602422	-0.810576	-0.639071	-0.671876	0.750262
TraesCS7A02G073500	2.0932	0.745639	0.0780355	-0.496134	-0.720331	-0.101419	-0.762222	-0.836764
TraesCS7D02G497300	2.09316	0.318235	-0.165916	-0.515624	-1.39506	0.0847833	0.0923615	-0.511939
TraesCS1D02G429800	2.09314	-0.23955	-1.03228	-0.920083	-0.57846	0.108172	0.0190121	0.55005
TraesCS1D02G449400	2.09287	0.570889	-0.660597	-0.368337	-0.654134	0.256093	-0.136934	-1.09985
TraesCS1B02G438800	2.0928	0.729143	-0.627594	-0.123611	-0.689994	0.0638799	-1.00139	-0.443233
TraesCS2D02G082300	2.09265	-0.263509	0.776076	-0.584205	0.00516735	-0.632953	-1.04054	-0.352689
TraesCS5D02G421800	2.09255	0.0813466	-0.18831	-0.0490728	-0.765943	-0.394729	-1.26351	0.487674
TraesCS5D02G041900	2.09248	0.690739	-0.839826	-0.864	-0.0457612	0.0859899	-0.391986	-0.727637
TraesCS2B02G182900	2.09236	0.0961505	-1.10305	0.7194	-0.627078	-0.443894	-0.464273	-0.269615
TraesCS3D02G517600	2.09236	0.870436	-0.317639	-0.389337	-0.822476	-0.108862	-0.814629	-0.509854
TraesCS6D02G152200	2.09221	0.873965	-0.808182	-0.188539	-0.710134	-0.675855	-0.152346	-0.431119
TraesCS2B02G192500	2.0921	0.238422	-0.135135	0.146686	-1.12182	-0.646287	-0.872488	0.298524
TraesCS3B02G056100	2.09206	0.473582	-0.195578	0.00690763	-1.40391	-0.421278	-0.102606	-0.449173
TraesCS2A02G188500	2.09178	0.503047	0.0502546	-0.597542	-1.30239	-0.249368	-0.503321	0.00753821
TraesCS5B02G162300	2.09149	-0.161848	0.632113	-0.213413	-1.28376	-0.524398	-0.476751	-0.0634303
TraesCS1B02G444200	2.0914	-0.615202	0.255326	-0.801193	0.736244	-0.390416	-0.51221	-0.763952
TraesCS5A02G477500	2.09108	0.442458	-0.0119158	-0.310796	-0.488429	-0.429346	-1.38	0.0869464
TraesCS5A02G366400	2.09104	0.695152	-1.07409	-0.251956	-0.379184	-0.81143	-0.345268	0.075739
TraesCS2D02G444200	2.09103	0.415431	-0.64569	-0.613014	0.645324	-0.555417	-0.522666	-0.814994
TraesCS2D02G428200	2.09075	0.491551	0.115171	-0.885407	-0.732039	0.214292	-0.93914	-0.355177
TraesCS1D02G074400	2.09075	0.468033	0.00580987	0.0720471	-0.861161	-0.833785	-0.982858	0.0411674
TraesCS7D02G067800	2.0905	-0.0374754	-0.668324	-0.392919	-1.19832	0.638796	-0.428187	-0.00407012
TraesCS3A02G254400	2.09025	0.766505	-1.02565	-0.155557	0.0033505	-0.485614	-0.695084	-0.498206
TraesCS1A02G356300	2.09021	-0.391013	-0.219906	-0.269903	-1.13271	-0.373579	-0.518726	0.815635
TraesCS1D02G372400	2.08994	0.794881	-0.473746	-0.812121	-0.677764	0.149956	-0.709967	-0.361176
TraesCS2B02G408500	2.08967	-0.171632	0.651666	-0.520506	0.223477	-0.89866	-0.918036	-0.455977
TraesCS1B02G410100	2.08964	-0.49008	0.449756	-0.152507	-0.773738	-0.759628	-0.862137	0.498692
TraesCS6A02G170400	2.0895	0.392897	-0.641172	-0.53037	-0.569712	-0.112396	0.476935	-1.10569
TraesCS2B02G088400	2.08939	0.443033	-0.00365745	-0.0486924	-1.21416	-0.0619391	-0.260662	-0.943304
TraesCS1D02G265800	2.08936	0.212432	-0.673101	-0.772485	-0.229093	-0.248031	-1.01228	0.633201
TraesCS1B02G327000	2.089	0.236788	-1.0316	0.488654	-0.757434	0.0709063	-0.76876	-0.327552
TraesCS7D02G222800	2.08885	0.838708	-0.221181	-0.0260573	-0.87061	-0.458793	-0.712364	-0.638555
TraesCS7B02G227000	2.08879	0.153441	-1.1452	0.380352	-0.974459	-0.451079	-0.0637198	0.011875
TraesCS5A02G227200	2.08867	-0.0661532	-1.5316	-0.0110213	-0.405816	0.243521	-0.078995	-0.238612
TraesCS7B02G322400	2.08867	-0.320338	0.4695	0.101699	-0.616266	-1.36361	-0.189192	-0.170461
TraesCS7B02G118900	2.08844	0.678224	-0.630913	-0.945191	-0.840741	0.111382	-0.405823	-0.0553743
TraesCS7B02G065700	2.0882	0.15783	-0.0285234	0.292025	-1.29677	-0.408194	0.0199373	-0.824501
TraesCS1D02G372700	2.08817	0.219265	-1.02323	-0.710209	0.49621	-0.174336	-0.873463	-0.022406
TraesCS1D02G322000	2.08816	-0.304986	0.0126613	-0.380909	-1.22926	-0.246278	-0.613026	0.673641
TraesCS3A02G253500	2.08797	-0.510568	-0.458952	-0.337611	-0.883419	-0.255083	-0.578011	0.935674
TraesCS7A02G162100	2.08796	-0.102789	-0.657741	-1.04977	-0.958143	0.215029	0.339056	0.126393
TraesCS7A02G003100	2.08782	0.654542	-0.861627	-0.14905	-0.573941	-0.129652	0.0213424	-1.04943
TraesCS4B02G243600	2.0877	0.673232	-0.586238	0.0415174	-1.01524	-0.154965	-0.870195	-0.175812
TraesCS6D02G072000	2.08742	0.450256	-0.309098	-0.742327	-1.18323	0.366442	-0.46694	-0.202523
TraesCS3B02G382900	2.08723	0.145359	0.170233	0.00807814	-0.108917	-0.97462	-1.27631	-0.0510531
TraesCS1B02G036400	2.0871	0.509809	-0.330822	-0.0688552	0.250539	-1.02984	-0.443148	-0.974779
TraesCS6B02G330400	2.08704	0.129652	-0.263185	-0.298059	-1.18545	-0.797521	-0.2689	0.596418
TraesCS5A02G156500	2.08685	-0.267677	0.044598	0.359263	0.246917	-0.513686	-0.658722	-1.29754
TraesCS6A02G284200	2.08683	0.853169	-0.50119	-0.281068	-0.478518	-0.239481	-0.356371	-1.08338
TraesCS3A02G106600	2.08667	0.468441	-0.126439	-1.07986	-0.493753	0.409503	-0.761201	-0.503361
TraesCS2D02G388800	2.08667	0.301104	0.643053	-0.463969	-0.303805	-0.766324	-0.496655	-1.00007
TraesCS1A02G377700	2.08648	-0.478343	0.238848	0.206814	0.152138	-0.247768	-1.37672	-0.581449
TraesCS2B02G466400	2.08648	0.792548	-0.413738	-0.777072	-1.00042	-0.124229	-0.0968567	-0.466711
TraesCS2B02G102900	2.08643	0.772498	-0.953814	0.168702	-0.444423	-0.403497	-0.620275	-0.605619
TraesCS4A02G181500	2.08641	0.690116	-0.0795058	0.0316098	-0.965458	-0.399997	-0.948122	-0.415054
TraesCS7A02G377600	2.0864	0.893916	-0.243138	-0.424178	-0.499762	-0.467423	-1.01566	-0.330155
TraesCSU02G253900	2.0863	-0.0361421	-0.250518	-0.209296	-1.40744	0.27835	0.202229	-0.66348
TraesCS6D02G072100	2.08628	0.614414	0.132084	-0.813513	-0.529419	-0.341113	-1.09121	-0.0575225
TraesCS7B02G278100	2.08606	0.229265	-0.135099	-0.652434	-1.44435	0.023654	-0.225917	0.118824
TraesCS5D02G530500	2.08604	0.962764	-0.696233	-0.532046	-0.226056	-0.372076	-0.703538	-0.518853
TraesCS1D02G282200	2.08566	0.618509	-1.05907	-0.633949	-0.657945	0.164986	0.0143846	-0.532571
TraesCS3B02G144100	2.08561	0.461052	-0.107418	-0.276219	-1.16759	-0.632309	-0.691857	0.328734
TraesCS2A02G184300	2.08555	-0.0595749	-0.104063	0.182495	-0.839721	0.428272	-0.471536	-1.22143
TraesCS5D02G001200	2.08546	1.00077	-0.668234	-0.407497	-0.54836	-0.443595	-0.40793	-0.610613
TraesCS2A02G539600	2.0853	0.289325	-0.107427	0.225599	-1.03222	0.178939	-0.641068	-0.998455
TraesCS2B02G126905	2.0852	0.918597	-0.493752	-0.847524	-0.176558	-0.357101	-0.722788	-0.406078
TraesCS2D02G566900	2.08509	0.317663	-0.279952	0.191109	-0.47509	-0.0528632	-0.339221	-1.44673
TraesCS7D02G151100	2.08501	-0.234847	-0.218029	-0.478977	-1.13529	-0.30727	-0.52442	0.81382
TraesCS5D02G373600	2.08496	0.958375	-0.581936	-0.341516	-0.848388	-0.430815	-0.521487	-0.319189
TraesCS2A02G547500	2.08465	-0.0751336	-0.120909	-0.246757	-1.35343	0.564992	-0.596908	-0.256507
TraesCS2D02G128200	2.08458	0.953767	-0.324859	-0.804038	-0.530284	-0.348137	-0.687163	-0.343868
TraesCS3A02G503000	2.08435	0.317083	-0.92187	0.197091	-0.336209	-0.638298	-1.02163	0.319486
TraesCS1D02G148200	2.08429	-0.1348	-0.24377	0.528198	-0.920231	-0.885982	0.322745	-0.750454
TraesCS1D02G082500	2.08419	0.343326	0.460953	-0.066554	-1.00992	-0.254286	-0.887364	-0.670347
TraesCS5A02G443600	2.08419	0.490308	-0.913072	0.329413	0.0329734	-0.890581	-0.70304	-0.430188
TraesCS7B02G162100	2.08412	-0.435896	-0.745912	-0.659865	0.565568	-0.98553	-0.200835	0.378347
TraesCS4A02G061900	2.08399	-0.234198	0.508781	0.0465015	-0.747528	-0.215002	-0.131516	-1.31103
TraesCS1B02G434000	2.08395	0.210205	-0.843053	0.18515	-0.368111	-0.322531	0.295745	-1.24135
TraesCS7A02G195300	2.08386	0.643752	-0.533728	-0.234898	-0.0238561	-0.466703	-1.28491	-0.183518
TraesCS6D02G294900	2.08379	0.64212	-0.285108	-0.304558	-1.1834	0.0264242	-0.18072	-0.79855
TraesCS3D02G444700	2.0835	0.51206	-0.197643	-0.128607	-1.32747	-0.454329	-0.59997	0.112462
TraesCS1D02G432800	2.08348	0.548572	-0.280917	-0.870638	-0.648453	0.225144	-0.0329775	-1.02421
TraesCS7D02G429300	2.08331	0.210875	0.0838175	-1.1598	-0.976856	0.151188	-0.519575	0.127042
TraesCS3A02G266800	2.08327	0.0639367	-0.34081	0.269373	-1.5077	-0.208293	-0.387177	0.0273961
TraesCS1B02G385300	2.08305	0.733382	-0.645336	-0.755737	0.214841	-0.226468	-0.86434	-0.53939
TraesCS6D02G052800	2.08305	0.658066	0.108167	-0.772263	-0.587981	-0.19075	-1.09349	-0.204793
TraesCS6D02G390900	2.08304	0.977488	-0.61862	-0.52421	-0.769545	-0.287823	-0.392425	-0.467904
TraesCS1B02G284400	2.08299	-0.0604609	-0.997087	-0.513312	-0.619444	-0.754131	0.235312	0.626136
TraesCS3D02G039300	2.08297	0.0457449	0.429234	0.0407919	-1.22922	0.0174679	-0.70084	-0.686148
TraesCS2D02G463000	2.08274	0.109428	-0.568407	-0.295604	-1.03176	0.0141182	-0.905855	0.595341
TraesCS6D02G229300	2.08243	-0.795774	0.628519	-0.963873	-0.650435	0.250156	-0.0901761	-0.460844
TraesCS6A02G299100	2.0824	-0.000728614	-0.875486	0.470785	-1.23099	-0.0494834	-0.397148	0.0006504
TraesCS4A02G092000	2.08209	-0.561905	-0.927032	-1.03545	-0.0422157	0.0445929	0.618143	-0.178217
TraesCS7B02G272100	2.08205	-0.763003	-0.735256	-0.180662	-0.280202	-0.975865	0.186602	0.666333
TraesCS7B02G351600	2.08198	0.194355	0.700596	-0.348465	-0.451783	-0.388502	-0.718721	-1.06946
TraesCS5A02G054200	2.08176	0.810456	-0.313255	-0.270561	-0.0889512	-0.555151	-1.09393	-0.570371
TraesCS1A02G357700	2.08172	0.00789272	0.267026	-0.736703	-1.38855	-0.077943	-0.307378	0.153939
TraesCS6B02G041200	2.08134	0.314777	-0.17657	0.306412	-1.33935	-0.309393	-0.14747	-0.729753
TraesCS5D02G298100	2.08106	-0.878838	-1.12118	-0.289404	-0.141888	-0.339219	0.647335	0.0421328
TraesCS2A02G542000	2.08104	-0.698903	-0.395104	-0.71165	0.292948	0.400603	0.148991	-1.11793
TraesCS2B02G337100	2.08092	0.261309	-1.33715	0.0524167	0.0527263	-0.17411	-0.0560347	-0.88008
TraesCS6A02G087200	2.08085	-0.842643	-1.07447	-0.225634	0.646206	-0.292298	-0.46924	0.177227
TraesCS6A02G062900	2.0807	0.712483	-0.464114	-0.841672	-0.273358	0.0997484	-0.275069	-1.03871
TraesCS4B02G280700	2.08048	-1.22413	0.0962412	-0.676968	-0.71767	-0.0341094	0.432998	0.0431559
TraesCS6A02G054000	2.08047	0.656087	0.149314	-0.163419	-0.645283	-0.649519	-0.304642	-1.123
TraesCS2A02G439100	2.08046	0.626048	-1.06593	-0.35436	-0.113869	-0.575534	0.199434	-0.796242
TraesCS7D02G264600	2.08032	0.11305	-1.09897	-0.354501	-0.806214	-0.635006	0.234596	0.466734
TraesCS5A02G428700	2.08012	0.288471	-0.214346	-0.396562	0.62499	-0.605663	-1.04719	-0.729816
TraesCS6B02G313000	2.08011	0.852756	-0.450533	-0.335331	-0.688111	-0.251347	-0.176703	-1.03084
TraesCS1A02G040300	2.08004	-0.290074	-0.963209	-0.896175	-0.32672	0.133211	-0.459862	0.722789
TraesCS3A02G290200	2.07997	0.173687	0.286622	-0.519743	-1.23284	-0.865384	-0.0598513	0.137539
TraesCS2A02G186700	2.07995	0.254011	0.256089	-0.425222	-0.996756	0.147994	-0.1674	-1.14867
TraesCS2D02G146400	2.07993	0.654427	-0.631071	-0.427365	-0.82119	-0.592986	-0.680646	0.418905
TraesCS7B02G160900	2.07989	-0.480122	-0.948128	-0.0599368	-1.15366	-0.0747003	0.288048	0.348609
TraesCS3D02G111300	2.07976	0.227831	-0.986061	-0.163861	-1.10968	0.207667	0.269876	-0.525525
TraesCS1B02G111400	2.07966	-0.00227162	-0.513614	0.682765	-0.0561457	-0.974566	-0.963585	-0.25224
TraesCS5B02G350000	2.07958	-0.257071	-0.819583	-0.7782	0.530718	0.164081	0.0882349	-1.00776
TraesCS4B02G026500	2.07957	-0.248041	0.0654672	0.770951	-0.548141	-0.883718	-0.326621	-0.909464
TraesCS2A02G386100	2.07943	0.539508	-0.000238216	0.244471	-0.66095	-0.851579	-1.02958	-0.321058
TraesCS2A02G009500	2.07941	0.481176	0.195065	-1.13022	-0.779483	-0.0327764	-0.714642	-0.0985276
TraesCS3D02G385900	2.07933	0.390975	-0.706037	-0.596622	-1.19782	0.34479	0.02428	-0.3389
TraesCS5D02G228400	2.07926	0.269787	0.397715	-0.795208	-0.797357	-0.359037	-1.00278	0.207628
TraesCS3A02G379000	2.07918	0.852183	-0.248963	-0.395492	-0.0111925	-0.698149	-0.772914	-0.804652
TraesCS3A02G034000	2.07918	0.175256	-0.309443	-0.90415	-1.15593	0.546321	-0.163379	-0.267855
TraesCS3D02G076400	2.07917	0.750349	-0.957013	-0.574181	-0.722664	0.0516874	-0.584587	-0.0427586
TraesCS3A02G403000	2.07913	0.784085	-0.37479	-0.824304	0.072848	-0.435126	-0.967503	-0.334339
TraesCS5A02G464300	2.07901	0.475321	0.296721	0.0651693	-0.397022	-0.611236	-1.01753	-0.890435
TraesCS3A02G309200	2.07882	0.402556	-0.427423	-0.539397	-0.685957	-0.0472924	-1.1859	0.404589
TraesCS3A02G120300	2.07857	0.76318	-0.792461	0.107745	-0.423637	-0.148474	-0.792461	-0.792461
TraesCS5B02G385400	2.07854	0.617153	-0.186802	0.198721	-0.962231	-0.324589	-1.01358	-0.407216
TraesCS3B02G045700	2.07832	0.601094	0.172599	-0.375915	-1.24667	-0.392519	-0.630233	-0.206674
TraesCS2B02G439100	2.07829	0.526168	-0.598754	-1.02191	-0.420701	0.390117	-0.146792	-0.80642
TraesCS6D02G230000	2.07827	0.267853	0.224891	0.00683289	-1.29765	-0.122389	-0.886555	-0.271249
TraesCS5B02G029200	2.07818	-1.03714	0.542182	-0.387024	-1.05402	0.123851	-0.138773	-0.127255
TraesCS1D02G268200	2.07811	0.470413	0.115239	-0.109175	-0.120935	-1.34752	-0.62883	-0.457298
TraesCS2A02G177900	2.07787	-0.0628396	0.382913	-1.14697	0.454639	-0.511358	-0.46478	-0.72948
TraesCS4B02G071200	2.0775	0.388347	-0.257118	0.317845	-1.16169	-0.951366	-0.0929527	-0.320566
TraesCS3B02G033300	2.07748	0.48727	-0.235228	0.507815	-0.619057	-0.979687	-0.51118	-0.727409
TraesCS3B02G370700	2.07745	0.932345	-0.21448	-0.471033	-0.443291	-0.477478	-0.964117	-0.439391
TraesCS4A02G020200	2.07743	0.0627039	-1.02422	-0.0961313	-0.737537	0.582661	-0.00549556	-0.859409
TraesCS6D02G126800	2.07742	-0.503803	0.977216	-0.570845	-0.801003	-0.222383	-0.454896	-0.501705
TraesCS2D02G217000	2.07723	0.788129	-0.343233	-0.397337	-0.77534	-1.07111	-0.115733	-0.16261
TraesCS5D02G463100	2.07722	-0.519406	-0.0224983	-0.191407	0.0210791	-0.548454	-1.34197	0.525436
TraesCS6D02G398200	2.07717	0.2951	-0.724842	-0.590294	-0.310743	0.517307	-0.101858	-1.16184
TraesCS5B02G431700	2.07716	0.480472	-0.853305	-0.26648	0.393562	-1.10034	-0.471711	-0.259361
TraesCS4A02G184900	2.07687	0.443234	0.32313	-0.0775079	-1.10263	-0.67937	-0.822409	-0.161322
TraesCS7A02G383900	2.07684	0.81263	-0.464423	-0.0875901	-1.1357	-0.382028	-0.534895	-0.284834
TraesCS5A02G267800	2.07671	0.817636	-0.338889	-0.317361	0.0425412	-0.931378	-0.783441	-0.565814
TraesCS7D02G481600	2.07665	0.188661	-0.791621	0.576241	-1.17175	-0.25047	-0.139948	-0.487765
TraesCS7D02G498800	2.07664	0.219102	0.356526	0.120135	-0.181676	-1.03832	-0.474611	-1.07779
TraesCS7A02G556300	2.07661	-0.0860138	-1.03249	-0.543776	0.71237	-0.612594	0.132605	-0.646716
TraesCS5A02G428700	2.07659	0.178922	-1.10311	0.0599893	0.11327	0.189457	-1.10311	-0.412014
TraesCS1B02G256900	2.07644	-0.731819	-0.816176	-0.0639265	0.313259	0.489975	-1.04668	-0.221075
TraesCS6B02G091100	2.07609	0.705696	-0.520987	0.133215	-0.463833	-0.443718	-0.303979	-1.18248
TraesCS3B02G449200	2.07604	0.822355	-0.298463	-0.805714	-0.709924	-0.496679	0.125835	-0.713451
TraesCS2D02G088500	2.07599	0.933826	-0.371909	-0.462007	-0.468822	-0.284068	-0.988554	-0.434453
TraesCS1D02G282000	2.07599	-0.0781213	-1.26642	-0.216857	-0.934086	-0.042472	0.392689	0.0692847
TraesCS1A02G303100	2.07593	0.894779	-0.17778	-0.313505	-0.810384	-0.531633	-0.863495	-0.273909
TraesCS2B02G184300	2.07593	0.394756	-0.486756	0.127088	-0.463238	-0.255485	-1.41466	0.0223676
TraesCS3A02G294000	2.07592	-1.30788	0.0617055	-0.0511865	0.468219	-0.681447	-0.537805	-0.0275191
TraesCS1A02G120700	2.07576	-0.0445045	-0.0797627	-0.773825	0.716942	-1.09358	-0.563789	-0.237238
TraesCS6B02G208700	2.07568	0.361549	0.254813	-0.426125	0.244431	-0.985738	-0.516676	-1.00794
TraesCSU02G085800	2.07568	0.101124	-0.29551	-0.687598	0.761118	-0.336081	-0.565624	-1.05311
TraesCS1B02G336300	2.07552	0.801483	-0.350504	-0.715052	-0.723016	0.212177	-0.617674	-0.682933
TraesCS2D02G339000	2.07551	-0.400904	-0.321891	0.987334	-0.584094	-0.754437	-0.64433	-0.357189
TraesCS4D02G349500	2.0755	0.493681	-1.04961	-0.670735	-0.80529	0.39033	-0.184896	-0.248973
TraesCS7D02G105200	2.07512	0.559479	0.41739	-0.534396	-0.83337	-0.325448	-0.993623	-0.365158
TraesCS1D02G231500	2.07496	0.196194	-1.0525	-0.671318	-0.527354	0.07336	0.589637	-0.682977
TraesCS6D02G264600	2.07487	0.593088	-0.479502	0.146853	-1.04134	0.107925	-0.62033	-0.781565
TraesCS5A02G315700	2.07467	0.533088	-0.00369241	-0.359956	0.0958307	-0.335305	-1.27716	-0.727474
TraesCS4A02G465600	2.07464	0.779629	-0.867576	-0.289334	-0.979329	-0.156543	-0.045783	-0.515706
TraesCS5A02G521600	2.0744	0.529329	0.0717017	0.23651	-0.728534	-0.741716	-1.06396	-0.37773
TraesCS2D02G199200	2.0743	0.362106	-0.411209	-0.214107	-1.44667	-0.0921752	-0.462307	0.190062
TraesCS2D02G163300	2.07425	0.267127	0.0237792	-0.125582	-0.202231	-0.319358	-1.56298	-0.155004
TraesCS6D02G044500	2.07418	0.393856	-0.622132	0.105715	-0.629244	0.419378	-0.70394	-1.03782
TraesCS3A02G116300	2.07416	0.893535	-0.556618	-0.522314	-0.653398	-0.549096	0.0769357	-0.763202
TraesCS3B02G129900	2.07403	-0.0950929	-1.42243	0.406788	0.130168	-0.220879	-0.600823	-0.271766
TraesCS2D02G084500	2.07393	0.905328	-0.696421	-0.809479	-0.329193	-0.555586	-0.0216429	-0.566937
TraesCS3A02G438900	2.07384	0.387715	-0.921506	-0.413087	-0.974824	-0.0256149	-0.597168	0.470645
TraesCS6D02G051600	2.07365	0.838656	-0.608503	-0.0720818	-0.573669	-0.0536169	-0.769915	-0.83452
TraesCS7A02G040000	2.07332	0.565684	-0.203468	-0.305896	-1.1622	-0.940274	-0.088356	0.0611862
TraesCS3B02G158700	2.0733	0.571129	0.0071273	-0.135709	-0.673158	-0.82185	-1.10503	0.0841846
TraesCS5A02G308736	2.07324	-0.339949	0.0347887	-0.764242	-0.817856	-0.500421	-0.56114	0.875576
TraesCS4A02G309900	2.07311	0.654752	-0.49315	-0.0380582	-1.19783	-0.338367	-0.691797	0.0313395
TraesCS5A02G187400	2.07301	-0.545199	-0.338303	-0.774845	0.91634	-0.809074	-0.434286	-0.0876404
TraesCS4A02G408700	2.07298	0.5599	-0.66871	-0.267029	-1.28837	-0.291086	0.18534	-0.303028
TraesCS6A02G052200	2.07273	-0.190364	-0.367699	-1.15952	-0.487686	0.227637	0.620903	-0.716001
TraesCS7A02G355400	2.07256	0.327167	0.269368	0.37914	-0.633701	-0.953744	-0.769237	-0.691548
TraesCS5B02G491800	2.07249	-0.0590753	-0.347953	-0.68678	-1.33763	-0.047929	-0.138799	0.545678
TraesCS2A02G252200	2.07241	0.498042	-0.277948	-0.734829	-0.701817	0.270877	0.0019455	-1.12868
TraesCS7A02G359700	2.07228	0.83813	-0.711659	0.120382	-0.862939	-0.382243	-0.451054	-0.6229
TraesCS2D02G171100	2.07219	0.637014	-0.595904	-0.284671	-0.333929	-1.31791	-0.0949771	-0.0818159
TraesCS6A02G266900	2.07215	0.0430046	0.406151	0.315388	-0.649369	-0.687449	-0.291234	-1.20864
TraesCS2A02G308400	2.07199	0.580283	-0.846043	-0.662393	-0.99095	-0.0073695	-0.406636	0.261118
TraesCS3A02G106400	2.07199	0.854162	-0.575404	-0.0268116	-0.57174	-0.578993	-0.202452	-0.97075
TraesCS2B02G184400	2.07174	0.588968	-0.889266	-0.385933	-0.756895	-0.233558	-0.795778	0.400724
TraesCS3D02G479300	2.07172	-0.761785	-0.124524	0.410347	-0.30902	0.336296	-1.26871	-0.354325
TraesCSU02G023400	2.07166	0.813017	-0.59544	-0.654618	-0.865196	-0.530845	-0.439713	0.201136
TraesCS7D02G012200	2.07165	0.735348	-0.73043	0.183396	-0.699023	-0.111749	-0.567808	-0.881385
TraesCS5D02G490500	2.07155	-1.09494	-0.748902	0.234637	0.169994	0.157449	-0.908848	0.119064
TraesCS4B02G251400	2.07154	0.691835	-0.862324	-0.658005	-0.325749	-0.914816	-0.236299	0.233818
TraesCS4B02G318400	2.07108	0.815464	-0.364812	-0.380179	-0.519361	-0.47018	-0.0220806	-1.12993
TraesCS2B02G303600	2.07063	0.770036	-0.46478	-0.949372	-0.116473	0.0758188	-0.799176	-0.586685
TraesCS6B02G323700	2.07063	0.558292	-0.335892	0.00230751	-1.17004	0.200346	-0.672908	-0.652734
TraesCS5A02G039500	2.07042	-0.217545	0.406019	-0.345344	-0.579678	0.0537775	-1.42875	0.0410999
TraesCS6D02G327300	2.0698	0.151209	-1.21773	-0.587679	-0.872595	0.290923	0.132884	0.0331837
TraesCS5A02G378600	2.06978	0.824997	-0.946515	-0.41928	-0.3308	-0.062452	-0.247358	-0.888369
TraesCS5D02G313600	2.06974	-0.662921	-0.95531	-0.621904	-0.336566	-0.477967	0.766824	0.218102
TraesCS7D02G541300	2.06974	0.507915	-0.558962	-0.682852	-0.0326665	0.386983	-1.06904	-0.621119
TraesCS4B02G212400	2.06969	-0.489263	-0.624282	-0.700618	-0.0313484	-1.02951	0.0776534	0.727678
TraesCS3B02G144400	2.06955	0.310563	-0.191489	-0.738761	-1.12433	-0.626828	-0.259013	0.560305
TraesCS2D02G334600	2.06932	-0.0824924	0.664647	0.0273903	-1.12437	-0.55072	-0.815996	-0.18778
TraesCS2B02G533500	2.06917	0.0219957	0.0193843	-0.77194	-1.13069	0.473101	0.0997155	-0.78074
TraesCS5B02G507800	2.06905	-0.396083	-0.474859	-0.00953667	0.726661	-0.346161	-0.30614	-1.26293
TraesCS2B02G131200	2.06897	0.868718	-0.600107	-0.127965	-0.668151	-0.445121	-0.962079	-0.134266
TraesCS7B02G326300	2.06863	0.07069	0.313856	-0.106346	-0.283154	0.0757574	-1.40992	-0.729507
TraesCS5B02G137300	2.06852	-0.861774	-0.512893	-0.871692	-0.0690587	-0.0871708	0.833179	-0.49911
TraesCS5D02G328000	2.06849	0.0634431	-1.3099	-0.275752	-0.616541	0.19915	0.434221	-0.563114
TraesCS1B02G043200	2.06837	0.497115	-0.649724	-0.0296226	-0.916424	0.450652	-0.715711	-0.704656
TraesCS1D02G146000	2.06836	0.484699	-0.566771	-0.305217	-1.14239	-0.709553	-0.26774	0.438613
TraesCS5B02G080900	2.06833	0.226983	-0.27148	-0.493958	-0.132575	-1.52526	0.0812869	0.0466765
TraesCS1A02G228500	2.06829	-0.555287	-0.286466	-1.48752	-0.0934253	-0.0822712	0.154155	0.282525
TraesCS6B02G414500	2.06825	0.668734	-0.708148	-0.784214	-0.992158	0.211565	-0.127454	-0.336576
TraesCS4A02G179600	2.06811	0.437578	0.112876	-0.424675	-1.37496	-0.649951	-0.159115	-0.00985663
TraesCS5D02G442000	2.06769	0.350084	-0.577897	-1.16275	-0.494812	-0.0713194	0.51899	-0.629981
TraesCS3A02G038700	2.06763	0.842809	-0.340973	-0.417735	-0.766604	0.0057851	-0.404938	-0.985971
TraesCS7D02G432500	2.06749	1.02737	-0.530199	-0.456415	-0.333991	-0.487319	-0.602068	-0.68487
TraesCS7D02G374700	2.06749	0.386082	-0.383031	-0.652853	-1.29462	0.401113	-0.141248	-0.382935
TraesCS1B02G043200	2.06737	0.912445	-0.891213	-0.150795	-0.514333	-0.660132	-0.175773	-0.587565
TraesCS1D02G426400	2.06728	0.042476	-0.660835	-0.616418	-1.28708	-0.0821557	0.492558	0.0441725
TraesCS5A02G328600	2.06725	0.71029	-0.465702	-1.20304	-0.605192	-0.198214	0.0771067	-0.382502
TraesCS7B02G346500	2.06714	0.712451	-1.27736	-0.373146	-0.281701	-0.532964	-0.0237053	-0.290712
TraesCS7D02G183600	2.06712	-0.245338	-0.243593	0.919957	-0.336277	-0.963924	-0.572482	-0.625463
TraesCS7B02G270000	2.06707	0.952639	-0.437587	-0.178276	-0.273538	-0.762501	-0.63505	-0.732754
TraesCS3B02G132900	2.0669	0.809591	-0.323028	-0.281699	-0.289659	-0.551942	-0.226431	-1.20373
TraesCS5D02G431800	2.06684	0.823878	-0.616174	-0.375309	-0.082156	-0.431619	-0.259098	-1.12636
TraesCS3B02G457100	2.06683	0.0148043	-0.765306	0.766861	-0.22191	-0.362982	-1.10324	-0.395065
TraesCS6A02G310400	2.06675	-0.476657	-0.00857867	-0.859409	-0.996039	0.689189	-0.531196	0.115942
TraesCS6B02G401000	2.06671	0.581916	-0.754336	-0.84367	0.173243	-0.33896	-0.977641	0.0927403
TraesCS2B02G515100	2.0665	0.166962	-1.19341	0.212267	-0.644478	0.371252	-0.805724	-0.173367
TraesCS6A02G344700	2.06625	0.176145	0.0242489	-0.363829	-0.956425	0.038617	0.270796	-1.2558
TraesCS3A02G387800	2.06617	-0.363485	0.227641	-0.28778	0.692767	-0.674008	-0.556795	-1.10451
TraesCS6A02G068200	2.06608	0.461795	-0.0985234	-0.787347	-1.14186	-0.568508	-0.325712	0.394079
TraesCS5D02G218400	2.06593	-0.450713	0.0593709	-0.0914384	0.756045	-1.04688	-0.561616	-0.7307
TraesCS2D02G370500	2.06584	0.597077	0.362397	-0.678094	-0.117488	-0.639361	-1.01592	-0.574446
TraesCS4A02G442200	2.0657	-0.389329	-0.458365	0.251128	-1.24901	0.573074	-0.167315	-0.625878
TraesCS4A02G481300	2.06568	0.880761	-0.712153	-0.339856	-0.905969	-0.0268874	-0.32151	-0.640067
TraesCS2A02G526800	2.06566	0.307413	-1.27196	0.125125	-0.988323	-0.101112	-0.00260877	-0.134196
TraesCS5D02G470700	2.06558	-0.542269	-1.23543	-0.831517	0.203092	-0.18146	0.335878	0.186132
TraesCS2D02G428200	2.06546	0.31727	-0.5675	-0.101387	-1.43362	0.221442	-0.438946	-0.0627178
TraesCS2A02G438300	2.06541	0.548887	-1.22756	-0.464075	-0.547218	-0.275097	-0.456599	0.356253
TraesCS5D02G536300	2.06541	0.738409	-0.517673	-0.155547	-1.07272	-0.0353662	-0.178162	-0.844354
TraesCS4A02G228600	2.06513	0.113778	0.502457	0.364388	-0.796676	-0.830331	-0.766221	-0.65253
TraesCS2A02G460600	2.06508	0.0319415	-1.38074	0.147605	-0.555445	0.18932	-0.659953	0.162194
TraesCS7D02G258600	2.06495	0.0940134	0.425951	-0.497021	-0.266729	-0.900636	-1.16479	0.244261
TraesCS2D02G549200	2.06489	0.317877	0.313331	0.270971	-0.423196	-0.854934	-1.09678	-0.592155
TraesCS2B02G602700	2.06473	-0.225958	-0.268413	-0.872214	0.000656971	-0.297415	-1.1183	0.716918
TraesCS6B02G310800	2.06473	0.549422	-0.691069	-0.754702	-0.395854	-0.306449	-0.950207	0.484131
TraesCS5D02G273300	2.06465	0.980417	-0.8901	-0.343937	-0.280124	-0.556098	-0.523592	-0.451211
TraesCS2B02G542400	2.06464	0.711667	-1.01807	-0.532539	-0.255942	-0.01767	-0.918577	-0.0335147
TraesCS3A02G489000	2.06464	-0.410888	-1.33191	0.248655	-0.783263	0.113182	-0.175312	0.274898
TraesCS1A02G101200	2.06448	0.520452	-1.06884	-0.179864	-0.540363	-0.902832	-0.246078	0.353049
TraesCS1A02G246000	2.06447	-0.49399	-1.16654	0.200929	0.187195	-1.00878	0.199459	0.0172577
TraesCS6B02G048100	2.06445	0.713999	-0.219452	-1.02012	-1.02012	-0.130368	-0.250791	-0.137607
TraesCS7A02G194300	2.06443	0.663819	-1.16216	0.0248171	-0.816041	-0.411555	-0.33156	-0.0317463
TraesCS5A02G071900	2.06436	0.870849	-0.949828	-0.0803626	-0.351897	-0.355437	-0.826904	-0.370779
TraesCS2A02G029500	2.06426	0.0462607	0.406701	0.00655605	-1.48432	-0.414437	-0.334236	-0.290779
TraesCS3A02G109000	2.06425	0.577668	-0.0852157	-0.59184	-1.24735	0.215651	-0.536649	-0.396515
TraesCS2D02G278100	2.06386	0.231276	-0.36935	0.135886	-1.42477	0.0657851	0.00284901	-0.705536
TraesCS7B02G073900	2.06384	0.532398	0.356157	-0.104044	-0.82014	-0.407285	-0.521294	-1.09963
TraesCS6D02G363200	2.06375	0.494802	-1.17658	-0.238364	-0.762212	0.405058	-0.411504	-0.374945
TraesCS5D02G066700	2.06375	0.901017	-0.246476	-0.614203	-1.01087	-0.231536	-0.579859	-0.281821
TraesCS5B02G368300	2.06364	-1.12085	0.0924443	-0.80921	-0.526004	0.348626	0.435204	-0.483851
TraesCS7B02G063700	2.06358	0.912411	-1.04906	-0.254925	-0.5583	-0.268563	-0.459021	-0.386121
TraesCS6A02G238800	2.06322	0.651811	-0.49174	0.430724	-0.958981	-0.572776	-0.643214	-0.479046
TraesCS1A02G375400	2.0632	-1.43073	0.0171825	-0.451951	0.435575	0.0982162	-0.254491	-0.476999
TraesCS5B02G569600	2.06298	0.890093	-0.499292	-1.09627	-0.246654	-0.232526	-0.447465	-0.430865
TraesCS4A02G384900	2.06292	0.265884	-0.753903	-0.0713843	-0.751137	0.420952	-1.16564	-0.00768895
TraesCS3B02G148600	2.0629	0.789192	-0.189916	-0.296085	0.0520652	-0.658321	-0.961315	-0.798525
TraesCS5D02G027600	2.0629	1.04515	-0.502094	-0.516142	-0.401452	-0.664168	-0.570602	-0.453591
TraesCS3A02G142900	2.06286	-0.512895	0.38689	-0.744737	0.611637	-0.60058	-0.202434	-1.00074
TraesCS3D02G402700	2.06274	0.908616	-0.957753	-0.482201	-0.33279	-0.0758132	-0.454425	-0.668372
TraesCS2D02G268500	2.06272	-0.320827	-0.12376	0.0794704	-1.48512	-0.512378	-0.081942	0.381828
TraesCS4A02G260900	2.06266	0.648865	-0.848524	0.126262	-0.78774	-0.724863	-0.643859	0.167201
TraesCS1B02G393100	2.06266	0.483297	-0.711093	-0.4814	-1.32785	0.0658715	-0.0828352	-0.00864528
TraesCS1D02G029800	2.06261	0.943339	-0.544834	-0.378724	-0.956376	-0.21493	-0.596193	-0.314897
TraesCS3B02G382100	2.0623	0.269897	-0.904053	0.479831	-0.336059	-0.322944	-1.18543	-0.0635414
TraesCS7D02G037700	2.06221	0.332682	-0.967242	0.321362	-1.07289	-0.124896	-0.64922	0.0979961
TraesCSU02G127500	2.06207	0.676729	-1.01688	-0.175941	-1.05382	-0.080078	-0.313439	-0.0986419
TraesCS3B02G470700	2.06202	-0.0914147	0.215745	-1.01617	-1.24331	-0.0629971	-0.157232	0.293349
TraesCS6D02G002500	2.06198	0.731388	-0.518769	0.290713	-1.01655	-0.649652	-0.45456	-0.444554
TraesCS5A02G344200	2.06197	0.623982	-1.14186	0.0644368	-0.155563	-0.020618	-0.731772	-0.700583
TraesCS3D02G049600	2.06193	0.272284	-0.698768	-0.321987	-0.458396	0.418109	-1.30252	0.0293524
TraesCS1A02G296600	2.06169	-0.830093	-0.494688	0.244195	0.264946	-0.0593496	0.106013	-1.29271
TraesCS2D02G082300	2.06151	-0.841641	0.202688	-0.786124	-0.699351	0.0329401	-0.652886	0.682864
TraesCS1B02G409600	2.06133	-0.694067	0.481814	-0.334577	-1.31784	0.115957	-0.407399	0.0947875
TraesCS5B02G145900	2.06129	-0.876142	0.739198	0.120242	-0.667336	-0.53513	-0.831112	-0.0110152
TraesCS7D02G166200	2.06126	-0.391798	0.232272	0.296794	-0.844171	-1.1075	-0.616387	0.369522
TraesCS5A02G340300	2.06124	0.364625	-0.73944	-0.0903194	-1.41615	-0.234888	0.0525711	0.00235819
TraesCS4A02G253600	2.06105	0.371789	-0.0804316	-0.356491	-1.28572	-0.0158553	-0.888421	0.19408
TraesCS5A02G401200	2.06103	-0.538067	0.50192	-0.27482	0.280026	-0.716142	-1.24036	-0.0735871
TraesCS2A02G535200	2.06089	0.164827	0.847731	-0.676421	-0.821485	-0.351457	-0.581806	-0.642277
TraesCS7B02G320000	2.06076	-0.182132	-0.794166	-0.641719	0.388303	-1.20627	0.161874	0.213354
TraesCS2A02G318800	2.06067	-0.0643949	-1.42721	0.296627	-0.228025	-0.307	-0.625594	0.294927
TraesCS7D02G468900	2.06063	0.520134	-0.147191	-0.169667	-0.221106	-0.0193267	-0.601648	-1.42182
TraesCS1D02G192600	2.06061	-0.0527651	0.171027	-0.373624	-1.09485	-1.10187	-0.019689	0.41117
TraesCS7D02G420800	2.06059	0.755646	-0.218909	-0.653565	-1.03978	-0.0696523	-0.787194	-0.0471382
TraesCS7A02G424800	2.06057	0.845073	-0.39195	-0.824689	0.0676438	-0.494392	-0.914421	-0.347836
TraesCS2D02G410400	2.06025	0.596453	-0.758405	0.36254	-0.334853	-0.387744	-1.12085	-0.417397
TraesCS2A02G047600	2.06022	0.917715	-0.689193	-0.543622	-0.882288	-0.0244146	-0.340895	-0.497525
TraesCS5D02G050700	2.06021	0.49052	-0.0714828	-0.819168	0.488408	-0.879865	-0.737716	-0.530904
TraesCS6B02G089200	2.06016	0.986425	-0.432279	-0.662736	-0.563329	-0.824832	-0.292628	-0.270778
TraesCS2D02G265000	2.06016	0.00695919	0.744114	-0.299907	-0.766116	-0.346553	-0.23731	-1.16134
TraesCS2D02G085800	2.0601	0.745065	-0.137406	-0.649272	-1.15757	0.0504168	-0.419224	-0.492111
TraesCS3B02G063700	2.05999	0.235358	-0.629062	0.849959	-0.629062	-0.629062	-0.629062	-0.629062
TraesCS3D02G056900	2.05994	0.114642	-0.149558	-0.508783	0.00668456	-0.602507	-1.37553	0.455118
TraesCS1B02G297300	2.05989	0.206162	0.31219	-0.0717865	-0.318751	-1.00836	-1.2213	0.0419495
TraesCS7D02G160400	2.05967	0.416229	-1.18415	-0.703245	-0.734852	-0.0935395	0.354701	-0.114806
TraesCS1D02G304800	2.05948	0.0518809	-1.14412	0.525377	-0.46024	-0.536002	-0.77188	0.275497
TraesCS5D02G375500	2.05932	-0.144875	0.196023	0.00932465	-0.206793	0.291791	-1.36816	-0.836628
TraesCS7B02G393000	2.0591	-0.320576	-0.127398	0.354045	0.417936	-0.896118	-0.278485	-1.20851
TraesCS6B02G074100	2.05909	0.609792	-0.756493	-0.822855	-0.794302	-0.337529	-0.422236	0.464528
TraesCS1D02G359100	2.05908	-0.0404342	-0.493888	-0.492442	0.362481	-0.39109	0.35956	-1.36327
TraesCS2B02G514200	2.05901	0.535398	-0.859054	0.0955219	-0.0159926	-0.272419	-1.25221	-0.290246
TraesCS6D02G162600	2.05889	0.715988	-0.63738	-0.132765	-0.978114	-0.0396269	-0.928873	-0.0581182
TraesCS5D02G330100	2.0587	0.452611	-0.636832	-0.541794	0.149011	-0.274078	0.114271	-1.32189
TraesCS2D02G058800	2.05847	-0.00897971	-0.184306	0.710595	-0.285513	-0.291661	-0.82626	-1.17235
TraesCS3B02G539900	2.05841	0.0268539	-1.2015	-0.0921127	-0.457696	0.417343	0.191907	-0.943204
TraesCS2D02G201100	2.05829	0.629886	-0.618843	-0.357835	-1.05299	-0.775397	-0.204986	0.321875
TraesCS2A02G400100	2.05816	-0.173003	-0.696092	-1.07571	-0.580194	-0.0528295	-0.296004	0.815673
TraesCS4A02G443700	2.05798	0.65902	-1.32096	0.0895484	-0.431362	-0.406463	-0.233482	-0.414283
TraesCS1A02G179400	2.05796	-0.111754	-0.0146723	-0.0732663	0.480049	-1.36751	-0.781178	-0.189634
TraesCS2D02G490400	2.05782	0.732209	-0.540779	-0.58468	-1.16201	-0.223873	-0.418389	0.139696
TraesCS7A02G115300	2.05781	-0.831047	-1.02061	-0.801551	0.0444031	0.285273	0.501648	-0.235919
TraesCS4A02G236000	2.05778	0.622113	-0.298977	-0.454714	-1.31332	0.044764	-0.592725	-0.0649277
TraesCS7A02G196100	2.05777	0.916738	-0.695352	-0.781988	-0.104474	-0.469467	-0.755421	-0.167811
TraesCS5D02G449000	2.05775	-0.0598163	-1.30306	-0.820663	0.139539	-0.334326	-0.162225	0.4828
TraesCSU02G216500	2.05767	0.224696	-0.753412	0.552537	-1.17881	-0.329641	0.0135857	-0.586633
TraesCS3A02G224400	2.05761	0.555826	0.455734	-0.86476	-0.848095	-0.141352	-0.718092	-0.496873
TraesCS3B02G128700	2.05756	0.103164	-0.899196	0.480574	0.102721	-0.126144	-0.533078	-1.1856
TraesCS3B02G102800	2.05755	0.731934	0.263318	-0.725873	-0.56971	-0.758068	-0.843177	-0.155979
TraesCS6D02G311200	2.05744	0.530457	-0.0812822	-0.0531391	-1.23195	-0.396292	-0.892663	0.0674304
TraesCS2B02G254100	2.05733	0.110615	0.0897247	-0.224707	-1.13929	-0.712408	0.570685	-0.751947
TraesCS3A02G333900	2.0573	0.815487	-1.04432	-0.409986	-0.65059	0.0096989	-0.631834	-0.145749
TraesCS3B02G421200	2.05728	-0.428353	0.580997	-0.304123	-0.332912	0.0689641	-0.233278	-1.40857
TraesCS1A02G367000	2.05716	0.463325	-0.295156	-0.696806	-0.134278	0.288901	-0.360544	-1.3226
TraesCS2B02G060800	2.0571	0.699307	-0.771024	-0.352668	-1.09782	0.149569	-0.564278	-0.120187
TraesCS1B02G053100	2.05709	0.544696	-0.552665	0.120944	-1.09064	-0.0411913	-0.978161	-0.0600709
TraesCS6B02G465700	2.05707	-0.625676	0.72868	-0.685301	0.391025	-0.480592	-0.563961	-0.821247
TraesCS4B02G278300	2.05705	0.631564	-0.0518759	-0.459621	-0.966637	-0.730137	-0.775374	0.295033
TraesCS2B02G043100	2.05701	0.87857	-0.763642	-0.180366	-0.97981	-0.56794	-0.226829	-0.216997
TraesCS2A02G238100	2.05701	0.216226	-0.487159	-0.121981	-0.984644	-0.173146	-1.07232	0.566012
TraesCS4D02G341000	2.05695	0.264023	-0.954861	-0.179063	-0.957021	0.402984	0.171764	-0.804771
TraesCS6B02G118700	2.05688	0.504577	-0.328719	0.323904	-0.107382	-0.855763	-1.17637	-0.417126
TraesCS5B02G247700	2.05624	0.399369	0.475352	-0.051777	-0.915302	-0.269673	-0.985056	-0.709153
TraesCS3A02G305200	2.05619	-0.0483074	0.406769	0.166888	-1.29295	-0.171155	-0.913063	-0.204371
TraesCS1D02G072900	2.05615	-0.198269	-0.844684	-0.451628	-0.110862	-1.17077	0.0657326	0.654326
TraesCS7D02G490600	2.05612	0.269238	-0.635533	-0.800365	-0.729442	-0.84337	0.640463	0.042888
TraesCS1A02G438800	2.05612	-0.535339	-0.127491	0.358286	-1.03584	-1.00094	0.478504	-0.193296
TraesCS1B02G358300	2.05587	-0.469189	-0.185041	0.438427	0.467783	-0.41598	-0.67634	-1.21553
TraesCS2B02G122900	2.05581	0.00122026	-0.346556	-0.21563	-1.6028	0.0671257	-0.107542	0.148368
TraesCS6B02G378200	2.05574	-0.894671	-0.081971	-1.12267	-0.252518	-0.424465	0.0418129	0.678745
TraesCS6D02G041800	2.05558	0.560776	-0.0597358	0.160319	-0.803371	-1.03299	-0.846889	-0.033691
TraesCS7A02G253800	2.05549	1.00608	-0.728635	-0.315582	-0.789402	-0.457789	-0.346624	-0.42354
TraesCS4B02G063500	2.05545	0.891118	-1.02645	-0.525181	-0.666104	-0.200466	-0.382806	-0.145569
TraesCS2B02G245900	2.05523	0.593909	-0.173098	-1.07257	-0.376787	0.17682	-0.186119	-1.01739
TraesCS6D02G071000	2.0551	0.920676	-0.655019	-0.0104553	-0.26206	-0.75152	-0.535299	-0.761421
TraesCS6A02G108800	2.05489	0.195858	-0.00804183	-0.757603	-0.802373	0.152524	-1.17564	0.340384
TraesCS2A02G042200	2.05486	0.427898	0.150905	0.0205943	-1.17633	-0.357958	-1.02486	-0.0950998
TraesCS5D02G086600	2.05485	0.305405	0.321982	-0.50589	-0.896076	-1.08176	-0.50659	0.308081
TraesCS5A02G521600	2.05479	0.211237	-0.392981	-0.635713	-0.662033	0.346855	-1.23273	0.310572
TraesCS7B02G344000	2.05469	-0.245946	-1.64362	0.0123784	0.0281437	-0.0429062	-0.0923932	-0.0703515
TraesCS1B02G481300	2.05465	0.471919	-0.0410153	-0.740787	-1.14605	-0.625953	0.400679	-0.373447
TraesCS3D02G060900	2.05453	-1.07174	-0.220018	-0.0177972	0.750182	-0.0820512	-0.624074	-0.789036
TraesCS1B02G262300	2.05451	0.844499	-0.681399	-0.41649	-0.725417	-0.0584183	-0.945078	-0.072211
TraesCS3B02G560200	2.0545	0.310801	0.398494	-0.61194	-0.113692	-0.0907369	-0.63327	-1.31415
TraesCS3A02G140200	2.05424	0.941625	-0.552637	-0.790612	-0.110324	-0.198825	-0.738023	-0.605448
TraesCS7D02G224800	2.05399	0.961297	-0.327388	-0.248821	-0.914925	-0.364847	-0.428423	-0.730883
TraesCS4A02G278900	2.05382	-0.37233	0.246502	0.118577	0.538982	-0.819741	-1.03599	-0.729817
TraesCS4B02G121600	2.0537	-0.0406833	-1.10115	0.184986	-0.838647	0.11857	-0.798935	0.422163
TraesCS5B02G328600	2.0535	-0.384628	-0.378421	-0.683618	-1.0488	0.154268	-0.511697	0.799401
TraesCS1B02G407400	2.05346	1.02961	-0.265856	-0.439632	-0.703716	-0.472735	-0.502599	-0.698531
TraesCS6B02G157200	2.0534	0.976763	-0.926552	-0.634917	-0.269208	-0.297488	-0.457167	-0.444835
TraesCS1B02G387900	2.05327	0.713488	-0.319424	0.283681	-0.447851	-0.44041	-0.928449	-0.914306
TraesCS1D02G083800	2.05326	0.737044	-0.366027	-0.50391	-0.705177	0.262782	-0.427192	-1.05078
TraesCS2A02G479100	2.05323	0.811828	-0.389301	-0.209118	-0.43943	-0.302585	-0.270884	-1.25374
TraesCS7D02G281500	2.05309	0.556613	-0.889354	0.0619388	-1.03346	-0.176144	0.17038	-0.743055
TraesCS5B02G060600	2.05307	0.230185	0.0799777	0.0352418	-1.42602	0.172599	-0.520525	-0.624526
TraesCS5D02G511500	2.05306	0.0719117	0.0365737	-0.184469	-0.0488307	-1.43541	-0.775654	0.282816
TraesCSU02G205900	2.05304	0.799675	-0.64274	-0.63867	-0.802774	0.19617	-0.185473	-0.779229
TraesCS7B02G355500	2.05294	-0.68887	-1.19311	-0.393032	-0.337026	-0.117733	-0.0954219	0.772252
TraesCS2B02G081300	2.05277	0.622142	-1.12266	0.0379746	-0.855254	-0.478723	-0.396281	0.14003
TraesCS3A02G490200	2.05275	0.918405	-0.722143	-0.391186	-0.988399	-0.181325	-0.448124	-0.239982
TraesCS7A02G352000	2.05258	-0.827922	-0.470427	-0.504488	-0.683346	0.871835	0.169837	-0.60807
TraesCS4A02G220900	2.05255	0.944453	-0.373866	-0.868008	-0.154133	-0.732641	-0.254871	-0.613483
TraesCS3D02G049100	2.05248	0.788007	-0.47151	-0.013056	-0.98667	-0.0378097	-0.868884	-0.462559
TraesCS6A02G087100	2.05226	-0.368843	-0.205904	0.365107	0.425283	-0.874066	-0.167645	-1.22619
TraesCS4D02G006200	2.05181	-0.353362	0.515574	0.559556	-0.386143	-0.641461	-0.90019	-0.845787
TraesCS7D02G351100	2.05167	0.956523	-0.752911	-0.116833	-0.336155	-0.460476	-0.857895	-0.483919
TraesCS3A02G138400	2.05147	0.603797	-0.178781	-0.543003	0.0244796	-0.556474	-1.33625	-0.0652438
TraesCS7D02G152000	2.05141	0.00852537	0.108236	-0.138747	0.305888	-0.041109	-1.27699	-1.01722
TraesCS2B02G626000	2.0514	0.30596	-0.63562	-0.779896	-1.2252	0.226649	0.285072	-0.228363
TraesCS3D02G041100	2.05122	-0.301158	-1.08743	-0.909882	-0.629429	0.45312	0.202017	0.221543
TraesCS2D02G199200	2.05113	0.227918	-0.367086	-0.433864	0.0180343	-0.244789	-1.51301	0.261664
TraesCS1D02G161800	2.05104	0.538751	-0.248391	-0.128994	-1.09728	0.351313	-0.838028	-0.628418
TraesCS2D02G564900	2.05079	0.379112	-0.502421	-0.323381	-1.20669	0.225043	0.233327	-0.855782
TraesCS3A02G520600	2.05068	1.00283	-0.518101	-0.146298	-0.581576	-0.408297	-0.612015	-0.787221
TraesCS1D02G035200	2.05065	0.491579	-0.0210661	-0.186265	-0.599963	0.231905	-1.27503	-0.691816
TraesCS4A02G493100	2.05064	0.435564	0.0718926	0.353373	-1.22153	-0.485438	-0.497502	-0.706999
TraesCS6B02G441700	2.05062	-0.417336	-0.871498	-0.293163	0.426063	0.567999	-1.04871	-0.41398
TraesCS7D02G502400	2.05036	0.503593	-0.594404	0.0848868	-0.644053	-0.255378	-1.29581	0.1508
TraesCS2B02G493500	2.05027	-0.242316	-0.421868	0.0980924	-0.0901521	0.622304	-1.25505	-0.761278
TraesCS7D02G262200	2.05023	0.861958	-0.378101	-0.576316	-1.11296	-0.531194	-0.22185	-0.0917714
TraesCS7A02G420400	2.05019	-0.367555	0.127964	-0.0905476	-1.55693	-0.345982	-0.104311	0.287171
TraesCS5A02G365800	2.05007	-0.0435501	-1.23046	-0.347789	-0.925046	0.550217	-0.0117334	-0.041701
TraesCS3B02G611600	2.04994	0.164045	-0.794376	-0.69514	-0.168682	0.554031	0.0389586	-1.14877
TraesCS5B02G024900	2.04984	-0.266454	0.26556	-0.190513	0.666446	-0.881291	-0.665513	-0.978071
TraesCS2B02G074300	2.04972	0.119608	-0.0325323	-0.299466	-0.560405	0.134299	-1.53197	0.120741
TraesCS7A02G136900	2.04958	-0.0459621	-0.0454874	-1.04233	0.391182	-0.694797	-0.971457	0.359268
TraesCS4A02G330800	2.04955	0.883738	-0.809272	-0.0109948	-0.939417	-0.44084	-0.271507	-0.461255
TraesCS3B02G091200	2.04952	-0.526567	-0.925003	0.827944	0.0450393	-0.831542	-0.115749	-0.523639
TraesCS2D02G199200	2.04941	-1.34549	-0.0469272	-0.517472	0.630593	-0.390562	0.0308991	-0.410446
TraesCS7D02G523800	2.04925	0.295651	-0.0785614	-0.338161	-1.13118	0.316339	-0.0120354	-1.1013
TraesCS2B02G042800	2.04882	0.158112	-0.178984	-0.953452	-0.616892	0.777104	-0.40579	-0.828921
TraesCS2B02G497200	2.04879	0.730926	-0.650557	0.324144	-0.7751	-0.512939	-0.268703	-0.896561
TraesCS5A02G045200	2.04876	0.068828	-0.620515	-0.496017	-0.93628	-0.912058	0.646518	0.200762
TraesCS4D02G313100	2.0487	-0.0791536	-0.452024	-1.28875	-0.121781	-0.11024	-0.670829	0.674074
TraesCS2D02G011700	2.04835	0.0236687	-1.0317	0.0576415	-1.19632	0.333816	0.170056	-0.405512
TraesCS6D02G050900	2.04821	-0.702213	-0.548589	-0.874078	-0.305731	-0.686843	0.300206	0.769039
TraesCSU02G083500	2.04816	-0.474466	-0.427747	-0.191614	-0.626895	-0.367111	-0.937161	0.976834
[truncated: 506 more rows]

## Sheet: DPA2
geneId	DPA0	DPA2	DPA4	DPA6	DPA8	DPA12	DPA16	DPA22
TraesCS1A02G342200	-0.115971	2.00004	-0.369886	0.755305	-0.469842	-0.301954	-0.0986041	-1.39909
TraesCS7D02G135900	0.731545	2.00005	-0.197826	0.242065	-0.555103	-0.551783	-0.409269	-1.25968
TraesCS1A02G240500	0.819503	2.00021	-0.0867461	-0.219663	-1.02304	-0.961905	-0.547333	0.0189703
TraesCS2D02G191000	1.05794	2.00022	-0.287634	-0.731217	-0.768605	-0.240739	-0.310838	-0.719125
TraesCS3A02G389600	0.683492	2.00025	-0.497996	-0.565059	-1.37257	0.0372768	-0.00399561	-0.281404
TraesCS3D02G003700	0.948385	2.00028	-1.0712	-0.686492	-0.569986	-0.17147	-0.112077	-0.337446
TraesCS7D02G486900	0.733117	2.00037	-0.752367	-1.06397	0.246091	-0.0446178	-0.752621	-0.366001
TraesCS6D02G397800	0.279266	2.00038	-0.373978	0.221752	-1.05483	0.523647	-0.610238	-0.986003
TraesCS4B02G079600	0.923117	2.00042	-0.977061	-0.701762	-0.74468	-0.178012	-0.335602	0.0135772
TraesCS2D02G147600	0.432641	2.00043	0.528892	-1.13635	-0.203078	-0.29684	-1.00342	-0.322276
TraesCS7A02G491400	0.268896	2.00118	0.0710496	-0.73259	-0.368831	-0.00165238	0.240861	-1.47891
TraesCS1B02G052200	0.337013	2.00119	0.0659417	-0.431291	-1.34672	-0.0966098	0.338614	-0.868141
TraesCS2B02G187600	-0.0128117	2.00136	0.114125	-0.894089	-0.612185	-0.113394	0.674387	-1.15739
TraesCS3A02G397400	-0.324377	2.00146	0.572764	-0.0709111	0.134884	-0.149588	-1.37649	-0.787747
TraesCS5A02G450300	0.10979	2.00151	0.0339336	-0.227754	0.0172099	0.395221	-1.33544	-0.994474
TraesCS4B02G049600	1.03992	2.00155	-0.799135	-0.236997	-0.532719	-0.212181	-0.41293	-0.847504
TraesCS2D02G512400	0.936302	2.00171	-0.979138	-0.66533	-0.468159	-0.0693088	-0.0576215	-0.698452
TraesCS1A02G193800	-0.163171	2.00176	0.833255	-0.209952	-1.31982	-0.215298	-0.534847	-0.391928
TraesCS3A02G109400	-0.769455	2.00178	-0.691858	-0.368771	0.984498	-0.792392	0.0659363	-0.429741
TraesCS6A02G080700	-0.875576	2.0019	0.876114	-0.11931	-0.0620695	-0.921161	-0.755451	-0.144445
TraesCS1B02G158500	0.068354	2.00192	0.928827	-0.111472	-0.698717	-0.59631	-0.780586	-0.81202
TraesCS2D02G465600	0.110822	2.00193	0.627782	-0.0300482	-1.28126	-0.179868	-0.369175	-0.880186
TraesCS7D02G434300	0.669142	2.00193	-0.0528452	-0.290404	-0.915003	0.318527	-0.965457	-0.765892
TraesCS3A02G079800	0.726339	2.00203	-0.263181	-1.09519	-0.634221	0.000954216	0.142512	-0.879242
TraesCS1A02G035300	-0.456926	2.00204	0.961207	-0.199681	-0.401026	-0.841049	-0.970698	-0.093868
TraesCS3A02G088000	-0.767996	2.00206	-0.632486	0.25276	0.405702	0.448416	-1.09185	-0.616601
TraesCS5B02G570000	-0.191264	2.00221	-0.0328572	-0.375683	-0.353183	0.545724	-0.0498482	-1.5451
TraesCS5D02G213600	-0.288239	2.00241	0.117499	-0.654994	-0.521745	-1.12062	0.876274	-0.410584
TraesCS6B02G013900	0.169348	2.00252	-0.121338	-1.01951	-1.32916	0.30574	0.14943	-0.157025
TraesCS4D02G174400	-0.0542157	2.00256	-0.796739	0.295347	-1.09205	0.0384015	0.508111	-0.901416
TraesCS5B02G239500	1.0172	2.00269	-0.741971	-0.0516038	-0.612338	-0.567015	-0.80352	-0.243438
TraesCS6D02G050300	-0.796598	2.00276	0.959001	-0.167888	-0.379631	-0.751612	-0.834564	-0.0314642
TraesCS6A02G328300	-0.163406	2.00292	-0.560374	0.421318	-0.384799	0.628939	-1.10597	-0.838622
TraesCS7D02G550000	0.440383	2.00293	-0.0111773	-0.361464	-1.06326	0.326823	-0.14937	-1.18487
TraesCS1B02G314400	-0.104507	2.00297	0.653059	-0.671314	0.278001	-1.1518	-0.195221	-0.811188
TraesCS6D02G057000	0.877724	2.00307	-0.597607	-0.646828	-0.673821	0.340043	-0.54229	-0.760292
TraesCS3B02G080500	-1.13357	2.00322	-0.669429	0.354893	-0.691563	-0.178276	0.690511	-0.375777
TraesCS2D02G087600	-0.441589	2.00324	-0.242476	-1.39683	-0.61873	-0.108192	0.223566	0.581017
TraesCS1D02G244600	-0.359817	2.00368	0.643354	-0.315565	-1.42433	-0.160992	0.133211	-0.519542
TraesCSU02G080600	-0.221904	2.0037	-0.29403	0.564317	-0.418283	-0.784158	0.405917	-1.25556
TraesCS5A02G264000	0.581029	2.00383	-0.204417	-0.229839	-0.92497	0.484269	-0.839362	-0.870541
TraesCS5D02G505500	0.886859	2.00389	-0.438929	-0.38579	-1.25809	-0.0854737	-0.412894	-0.309574
TraesCS3D02G229300	0.831756	2.00408	-0.961665	-0.142754	-0.472812	-1.01606	0.0538296	-0.296381
TraesCS6A02G104300	0.684952	2.0042	-1.1704	-0.486043	0.419294	-0.371742	-0.467765	-0.612495
TraesCS2D02G452700	0.763099	2.0042	-0.336098	-0.511271	-1.03163	-0.479469	-0.773971	0.365139
TraesCS5D02G143200	-0.785538	2.0045	-0.157724	0.0302126	0.798202	-0.462889	-1.19811	-0.228652
TraesCS3D02G544900	-0.524305	2.0045	-0.688273	-0.261866	-1.14402	0.0267691	0.877933	-0.290743
TraesCS5B02G296600	1.103	2.00455	-0.535503	-0.750035	-0.263712	-0.653484	-0.522807	-0.38201
TraesCS3A02G017900	0.494977	2.00464	-1.17129	0.295788	-0.668915	0.254071	-0.734662	-0.47461
TraesCS7B02G174900	-0.198301	2.00468	0.513795	-0.948983	-0.0625168	-0.869437	0.459014	-0.898251
TraesCS4A02G021200	-0.354189	2.00473	0.554902	0.227733	-1.26263	-0.00799507	-0.91727	-0.245276
TraesCS3D02G055000	0.448978	2.00473	-0.684581	0.422725	-0.358823	-0.0249801	-1.33311	-0.474939
TraesCS4A02G496100	0.855187	2.00483	-0.393927	-0.0199561	-1.22164	-0.148153	-0.529952	-0.546384
TraesCS4D02G121100	-0.190017	2.00485	0.695206	-0.848814	0.237725	-0.206304	-0.523026	-1.16963
TraesCS2A02G169700	1.02368	2.00487	-0.422939	-1.01597	-0.261088	-0.286693	-0.401771	-0.640092
TraesCS3A02G014900	0.513919	2.00488	-0.402553	0.521994	-0.762083	-0.0948168	-0.661035	-1.12031
TraesCS4A02G265200	1.0192	2.00489	-0.509564	-0.353808	-0.83254	-0.164471	-0.864304	-0.299396
TraesCS7B02G362500	0.222604	2.00499	0.321023	-0.342637	-1.20839	0.243584	-0.162222	-1.07895
TraesCS3B02G100100	1.04988	2.0051	-0.534668	-0.294011	-0.284395	-0.677143	-0.920297	-0.344468
TraesCS5A02G491200	0.168183	2.00521	-1.50928	0.185407	-0.169058	-0.226017	0.250074	-0.704513
TraesCS2B02G445000	0.283536	2.00526	-1.25676	-1.00201	-0.397525	-0.0337021	0.394817	0.00638332
TraesCS3A02G073000	0.466627	2.00548	-1.09955	0.133913	-0.836487	0.424349	-0.381664	-0.712675
TraesCS4D02G082200	0.9541	2.00557	-0.22012	-0.285673	-0.648451	-0.175547	-1.09578	-0.534101
TraesCS7D02G013100	0.329489	2.00568	-1.39776	-0.201063	-0.518831	0.548133	-0.30609	-0.459561
TraesCS2A02G419700	-1.29428	2.00573	-0.902028	0.255674	0.509349	-0.00384742	-0.267797	-0.302808
TraesCS2B02G186000	-0.580966	2.0058	1.04954	-0.341231	-0.644175	-0.205149	-0.377232	-0.90659
TraesCS6A02G032000	0.803353	2.00581	-0.47424	-0.0287221	-1.30731	-0.270789	-0.193508	-0.534591
TraesCS6A02G124900	-0.53974	2.00582	0.761367	0.217772	-0.532825	-0.486424	-0.202555	-1.22341
TraesCS2B02G555100	0.759254	2.00605	-0.589586	0.326528	-0.768289	-0.313948	-1.06216	-0.357851
TraesCS4A02G403000	0.401644	2.00612	-0.313834	-0.421342	-1.17155	-0.767097	-0.387456	0.653515
TraesCS2D02G454100	0.00237979	2.00621	-0.199517	-0.784474	-1.04992	-0.145502	-0.683293	0.854121
TraesCS3B02G075200	-0.307184	2.00626	0.354463	-0.456369	-1.35871	0.0818414	0.406671	-0.726971
TraesCS3A02G226300	0.0791297	2.0063	0.241734	-0.663647	-1.49667	0.206147	-0.428961	0.0559669
TraesCS4D02G331400	0.22669	2.00633	0.164346	-0.313166	-0.723713	-1.24328	0.542137	-0.65935
TraesCS5B02G293900	0.0497868	2.00644	-0.935127	-1.33741	0.276083	0.346207	-0.325696	-0.0802866
TraesCS1A02G018300	0.448534	2.00651	-0.752504	0.665775	-0.546423	-0.263759	-1.08006	-0.478074
TraesCS2B02G071200	0.397486	2.00652	-0.167881	-0.722941	-1.24371	0.259292	-0.769958	0.241201
TraesCS2D02G175300	0.529005	2.00657	-0.669649	-0.339508	-1.29567	0.204165	-0.614389	0.179474
TraesCS7D02G175400	0.871306	2.00661	-0.0620823	-0.127875	-0.71543	-0.263039	-0.579148	-1.13034
TraesCS1D02G278700	0.222122	2.00666	0.422082	-0.226068	-1.42302	-0.789468	0.00324749	-0.215553
TraesCS7A02G278200	0.0441846	2.0068	0.209033	-0.179395	0.237864	-1.02545	-1.33602	0.0429854
TraesCSU02G135300	0.537773	2.00689	0.358071	-0.355013	-1.04125	0.0870111	-0.980527	-0.612963
TraesCS1B02G014900	1.09092	2.00711	-0.859853	-0.462877	-0.599087	-0.324745	-0.404013	-0.447454
TraesCS3D02G342900	0.743579	2.00713	-0.527291	-0.256281	-1.36184	-0.00993883	-0.151303	-0.444061
TraesCS5D02G069100	0.309123	2.00713	0.699615	-0.304465	-0.316453	-0.650842	-1.2249	-0.519215
TraesCS5D02G182200	-0.254302	2.00721	-0.528413	-0.482071	0.189332	0.292823	-1.48505	0.260474
TraesCS3A02G513500	0.627642	2.0073	-0.550836	-0.55383	-0.740849	0.0686456	0.293798	-1.15187
TraesCS1B02G214600	0.979923	2.00732	-0.150077	-0.314122	-0.49141	-0.253927	-0.928307	-0.849404
TraesCS3A02G317900	-0.447022	2.00739	-0.470896	-0.745005	-1.29809	0.296402	0.378174	0.279051
TraesCS1D02G315500	0.377977	2.00744	0.321485	0.178714	-1.27733	-0.705534	-0.172833	-0.729926
TraesCS7A02G070800	0.723274	2.00761	-0.324296	-0.0140306	-0.704166	-0.796408	-1.0836	0.191611
TraesCS7B02G151500	-0.424882	2.00769	-0.643046	-0.920185	-0.725747	-0.304166	0.0586262	0.951712
TraesCS5B02G528600	0.582312	2.00779	-0.800303	-0.198654	0.103019	0.244356	-0.984656	-0.953867
TraesCS1D02G174600	0.772506	2.00779	-0.323364	-0.068734	-0.335361	-0.0641744	-0.703883	-1.28478
TraesCS5D02G196000	0.731148	2.00782	-0.45856	-0.0670848	-0.642587	-0.06414	-1.33095	-0.175643
TraesCS3D02G355100	0.414722	2.00784	-0.983489	-0.246373	-0.934475	0.412891	-0.835414	0.164296
TraesCS1A02G309000	0.783211	2.00799	-0.607037	-0.224714	0.269943	-0.373064	-0.911818	-0.944512
TraesCS6D02G301400	0.484615	2.00805	0.408245	-0.0817875	-0.505087	-0.354249	-0.62035	-1.33944
TraesCS1D02G271000	0.88842	2.00806	-0.170795	-0.380578	-1.20517	-0.100111	-0.545448	-0.494377
TraesCS3D02G027200	0.990194	2.00811	-0.987877	-0.76923	-0.276802	-0.232407	-0.46816	-0.263824
TraesCS4D02G001700	0.627194	2.00818	-0.643224	-0.740409	-1.0881	0.314409	0.0887027	-0.566757
TraesCS1B02G097700	0.166471	2.00825	0.626073	-0.560939	-0.0614022	-0.429331	-0.367223	-1.3819
TraesCS6D02G048700	-0.0872115	2.00826	-0.0977182	0.681715	-1.31216	-0.0332301	-0.368027	-0.791628
TraesCS4D02G341800	-0.508675	2.00837	0.0692274	-0.720803	0.951799	-0.459065	-0.380831	-0.960025
TraesCS2B02G598000	0.281148	2.00847	0.752292	-0.242836	-0.476499	-0.550325	-0.601745	-1.17051
TraesCS7A02G022900	0.568591	2.00849	-0.508418	-1.00699	-0.262883	0.207051	0.1104	-1.11624
TraesCS1A02G337200	0.167421	2.00856	-0.480451	-0.952646	0.768097	0.0328063	-0.68075	-0.863034
TraesCS5A02G261500	-0.340692	2.00857	0.757012	-0.727532	-0.975922	0.317006	-0.797726	-0.240712
TraesCS7B02G272300	-0.504742	2.00859	0.138458	-0.149045	0.430316	-0.403863	-1.52352	0.00381023
TraesCS1B02G309400	-1.0053	2.0086	0.0682436	-0.186639	-0.507107	0.545097	0.222392	-1.14528
TraesCS5B02G239600	0.294609	2.00871	0.202655	-0.956819	-1.35419	-0.189723	0.158429	-0.163666
TraesCS1B02G036000	0.488982	2.00886	-0.525191	-0.720945	-0.977958	0.702284	-0.444173	-0.531864
TraesCS2A02G282600	0.915341	2.00891	-0.720405	-0.356811	-0.566608	-0.808149	-0.680256	0.207982
TraesCS4A02G479500	0.305885	2.00897	-0.553561	-0.0378004	-0.757198	0.341968	0.0587913	-1.36706
TraesCS1B02G003600	0.709417	2.00901	-0.444909	-0.468461	-1.40992	-0.084978	-0.153078	-0.157083
TraesCS6B02G068500	0.705103	2.00906	-0.761505	-0.0477081	-1.2941	0.0187431	-0.389324	-0.240263
TraesCS6A02G389800	0.790419	2.00908	-0.0108488	-0.528891	-0.524039	0.114315	-1.09824	-0.751796
TraesCS5A02G462900	-0.100338	2.00912	-0.0222849	-0.267498	-0.927991	0.876151	-0.894261	-0.672901
TraesCS6D02G401400	0.801546	2.00913	-0.44374	-0.536929	-1.0901	-0.505394	0.30963	-0.544149
TraesCS7A02G429200	0.641912	2.00917	-1.15822	-0.646003	-0.794815	0.212758	0.0680128	-0.332818
TraesCS2D02G052900	0.357423	2.00923	0.338625	-0.258894	-1.43142	0.0736813	-0.601721	-0.486919
TraesCS3B02G259900	0.469228	2.00924	-0.457516	-0.372639	0.0115752	0.308402	-0.558535	-1.40975
TraesCSU02G077100	0.870099	2.00933	0.0764895	-0.168931	-0.937924	-0.384816	-0.920966	-0.543285
TraesCS6B02G043800	-1.17255	2.00935	0.56771	0.465272	-0.363136	-0.179066	-0.620812	-0.706763
TraesCS5A02G348500	-0.257798	2.00958	0.836999	-0.639991	-1.06838	-0.172009	0.0718543	-0.780251
TraesCS1D02G074200	-0.527557	2.00971	0.793743	0.327249	-0.474759	-0.338835	-0.940418	-0.849135
TraesCS4B02G350700	-0.0524921	2.00973	0.240522	0.461336	-1.33451	-0.435094	-0.0436741	-0.845818
TraesCS2B02G328600	0.0268124	2.01002	-0.395787	-0.898163	-1.3075	0.328944	0.391884	-0.156209
TraesCS2A02G493700	0.823595	2.01022	-0.305157	-0.351515	-0.121484	-0.143971	-0.63863	-1.27306
TraesCS5D02G523600	0.244983	2.01027	0.511783	-0.192906	-0.845159	-0.526968	0.0643167	-1.26632
TraesCS3B02G444000	-0.405713	2.01037	0.612537	0.0526805	-0.8787	0.165015	-0.327754	-1.22844
TraesCS3A02G073500	-0.0580819	2.0104	0.0558847	-1.10213	-0.527078	0.32869	0.388058	-1.09575
TraesCS3D02G419400	-1.20691	2.01044	0.867796	-0.0080801	-0.317995	-0.567162	-0.282187	-0.495902
TraesCS6D02G366100	-0.0148187	2.01047	-0.949458	-1.30591	0.526004	-0.110403	-0.235903	0.0800214
TraesCS5B02G529400	0.363765	2.01054	-0.216872	-0.627279	-0.993529	-0.99426	-0.161383	0.619013
TraesCS5D02G487000	0.104982	2.01064	0.264519	-0.408269	-1.21366	-0.995109	0.448898	-0.211993
TraesCS3A02G026700	-0.536677	2.01078	0.282748	-0.245624	-1.43915	0.509925	-0.172783	-0.409215
TraesCS3B02G140700	0.0459723	2.01081	-0.368078	-0.0650061	-1.6728	0.0276495	-0.0775028	0.098964
TraesCS1A02G397900	0.850172	2.01084	-0.655363	-1.0064	-0.852671	-0.035428	-0.0699346	-0.241218
TraesCS3A02G073600	0.759844	2.01097	-0.945724	-0.993112	-0.283539	0.229609	-0.212703	-0.565345
TraesCS7B02G454600	0.184161	2.011	-0.161022	-0.770112	-0.908417	0.616327	0.0732884	-1.04523
TraesCS7D02G176900	-1.04572	2.01118	0.488264	-0.200479	-1.11449	0.0830623	0.282449	-0.504261
TraesCS6A02G337700	0.433664	2.01126	-0.387092	-0.0744974	0.272122	-0.318511	-0.439315	-1.49763
TraesCS6A02G327100	0.890446	2.01127	-0.944803	-0.585955	-0.466397	-0.168474	-0.820305	0.0842177
TraesCS6A02G129700	0.593948	2.01135	0.109478	0.0240282	-1.17733	-0.158655	-0.390034	-1.01279
TraesCS3A02G346700	-0.649755	2.01137	0.576941	-1.04179	0.539171	-0.643604	-0.177974	-0.614353
TraesCS2B02G566400	0.719468	2.01138	-0.72237	0.00505242	-0.88052	0.234584	-0.410499	-0.957094
TraesCS3D02G522500	0.242465	2.01143	-0.816355	0.398575	-0.0226949	0.0489604	-1.33919	-0.523195
TraesCS5D02G143700	0.646581	2.01149	-0.583505	-0.0541356	-1.30236	0.0381157	-0.0548705	-0.701313
TraesCS2B02G424500	0.0699646	2.0115	-0.412133	0.579898	-0.712077	-0.713473	-1.14924	0.32557
TraesCS7D02G180800	0.0573099	2.0116	0.446422	-0.268404	-0.0852204	-0.572465	-1.52981	-0.0594359
TraesCS7D02G052000	0.5383	2.01161	-0.0446399	-0.764409	-1.42604	-0.0401982	-0.0902602	-0.184365
TraesCS2B02G599500	0.360497	2.01173	-0.105025	-0.371383	-0.162434	0.274068	-0.47571	-1.53174
TraesCS1A02G241300	0.181321	2.01188	0.13698	0.356897	-0.154732	-1.31128	-0.987643	-0.233416
TraesCS2A02G481500	0.949248	2.01195	-1.07378	-0.252779	-0.665088	-0.548229	-0.245704	-0.175618
TraesCS2D02G466900	-0.718363	2.01201	0.0913884	0.243776	0.159146	0.135324	-1.4489	-0.47438
TraesCS1A02G031800	-1.38022	2.01208	-0.302619	0.0513977	0.321222	0.307823	-0.155085	-0.854596
TraesCS2B02G460500	-0.582152	2.01225	-0.236015	0.219238	-0.240463	0.191973	-1.54327	0.178438
TraesCS4A02G029500	0.492511	2.01229	-1.0931	-0.159369	-0.50559	0.445207	-0.998238	-0.193716
TraesCS7A02G485400	0.513715	2.01235	0.257717	-0.137099	-0.214277	-0.20577	-1.24397	-0.982666
TraesCS2D02G046400	0.300747	2.01235	-0.404447	0.270227	-1.13849	0.0498146	0.0592392	-1.14945
TraesCS6D02G280500	-0.409039	2.01244	0.875843	-0.0452737	-0.813891	-1.0522	-0.487458	-0.0804137
TraesCS7A02G530800	0.533597	2.01249	-0.730041	-0.619451	-0.655083	0.710764	-0.503585	-0.748695
TraesCS7A02G144700	-1.00762	2.01261	-1.04675	0.456885	-0.46684	-0.22052	-0.267636	0.539882
TraesCS7B02G336800	-0.344183	2.01272	0.122838	-0.898168	-1.07621	0.206524	0.623663	-0.647189
TraesCS5D02G081500	0.141042	2.01277	-1.38704	-0.556454	0.179674	-0.187116	-0.65255	0.449672
TraesCS4B02G038700	-0.633076	2.01278	0.382405	-0.854624	-1.22087	-0.196941	0.178434	0.331891
TraesCS4D02G214600	-0.568484	2.01302	0.618668	0.241395	-0.426721	-0.226509	-0.2841	-1.36727
TraesCS5A02G093600	-0.503074	2.01317	-0.257545	-0.888444	-1.22271	0.031624	0.399065	0.427916
TraesCS7D02G325900	1.07664	2.01318	-0.322455	-0.574373	-0.465257	-0.66704	-0.275304	-0.785398
TraesCS3A02G379300	0.927003	2.01324	-0.164865	-0.0490232	-0.739882	-1.01206	-0.563045	-0.411371
TraesCS5A02G227500	-0.10444	2.01327	0.241309	0.613504	-0.389497	-1.284	-0.775977	-0.314166
TraesCS1D02G386000	-1.21809	2.0133	0.609196	0.356591	-0.468042	-0.141262	-0.752461	-0.39923
TraesCS5B02G259700	0.25824	2.01339	-0.180719	0.439791	-0.834387	0.073359	-1.32419	-0.44548
TraesCS2D02G125500	0.562559	2.0134	-0.0533623	0.0937067	-0.669679	-0.20277	-1.42329	-0.320566
TraesCSU02G063700	0.602507	2.01378	-0.606562	-0.430751	-0.702557	0.246167	-1.21088	0.0882896
TraesCS4B02G304800	0.703768	2.01384	-0.342962	-0.196634	-1.04789	0.336862	-0.784987	-0.681997
TraesCS1D02G429700	0.747511	2.01389	-0.151674	-0.190546	-0.831541	-0.523743	0.0983178	-1.16221
TraesCS4D02G050000	0.924494	2.014	-0.476562	-0.31824	-1.03978	-0.091872	-0.224054	-0.787988
TraesCS3D02G460300	0.072222	2.01402	0.88684	-0.228008	-0.487776	-0.97138	-0.857107	-0.428816
TraesCS5A02G411500	0.715225	2.01412	-0.155823	-0.261179	-1.1555	-0.181919	0.010422	-0.985344
TraesCS1D02G146700	-1.38331	2.01413	-0.660413	0.0429202	-0.588026	0.173294	0.460866	-0.0594675
TraesCS5B02G543900	0.125482	2.0143	0.0194393	-0.103029	-1.38856	0.426956	-0.226025	-0.868563
TraesCS7B02G352200	0.711729	2.01449	0.377632	-0.921051	-0.676484	-0.631654	-0.117014	-0.757646
TraesCS5D02G501100	0.764368	2.01453	-0.778771	-0.487553	-1.20106	-0.0969933	0.0310023	-0.245526
TraesCS1A02G270800	0.084951	2.01464	-0.420888	-0.931103	-0.432335	0.946261	-0.553658	-0.707861
TraesCS1B02G207700	0.953174	2.01471	-0.614959	-0.00743806	-0.21657	-0.549944	-0.960147	-0.618827
TraesCS2D02G145600	0.0896363	2.01476	0.0221521	0.569925	-0.617933	-0.256637	-0.410936	-1.41097
TraesCS1A02G303500	-0.194259	2.0149	0.243499	-0.424805	-0.478462	0.743352	-1.13675	-0.767474
TraesCS7B02G244500	0.684747	2.01514	0.11994	-1.27545	-0.490773	0.00454991	-0.648319	-0.409836
TraesCS1A02G305600	0.297624	2.01519	-1.18145	0.469215	-0.33144	0.153412	-0.92248	-0.500079
TraesCS3D02G455300	0.421088	2.01521	0.731364	-0.730374	-0.918784	-0.438303	-0.348271	-0.731928
TraesCS4D02G011000	-0.0521202	2.01532	0.200517	-1.05916	-1.28132	0.179322	0.22212	-0.224671
TraesCS4B02G278200	-0.0822151	2.01541	0.233343	0.212545	-1.37155	-0.621106	0.301825	-0.688254
TraesCS2B02G483600	-1.23339	2.01591	0.761978	-0.0841956	-0.751124	-0.486667	-0.0853723	-0.137139
TraesCS3A02G061200	-0.575696	2.01603	0.253695	0.108963	-0.518987	-1.35821	-0.416289	0.490502
TraesCS3B02G539400	0.422655	2.01606	-1.04693	0.203265	-0.726407	-0.351835	0.387543	-0.904348
TraesCS2B02G286200	-0.183054	2.01618	0.688714	0.165114	-0.0184413	-0.850538	-1.01779	-0.800184
TraesCS3A02G074900	0.774229	2.01621	-0.541652	-0.745488	-0.657576	-0.166764	0.291238	-0.970199
TraesCS4A02G202900	-1.33901	2.01622	-0.48901	-0.402818	0.32521	0.610546	-0.391972	-0.329161
TraesCS4A02G358900	0.350811	2.01624	-1.25917	-0.636654	0.361297	0.229301	-0.723278	-0.33855
TraesCS4D02G027700	-0.577743	2.01631	-0.167852	-0.000922707	-1.4979	0.531258	-0.13335	-0.1698
TraesCS3A02G033300	0.913775	2.01635	-0.601889	-0.231078	-0.849369	0.100569	-0.527399	-0.820962
TraesCS7A02G494800	0.200232	2.01638	-0.182155	-1.47582	-0.596232	0.411817	-0.396619	0.0224025
TraesCS2A02G440600	0.589519	2.01675	-0.776234	-0.795224	-1.01565	0.424688	-0.0807794	-0.363075
TraesCS6B02G080000	0.620505	2.01683	-1.41083	-0.473424	-0.119342	0.11441	-0.487251	-0.260893
TraesCS5B02G356200	-1.12204	2.01687	0.454599	-0.356615	-0.79618	-0.11617	0.546628	-0.627086
TraesCS4A02G003500	0.62186	2.01698	-0.527304	-0.588932	-1.36798	-0.133442	0.113439	-0.134621
TraesCS2B02G405800	0.925802	2.01718	-0.083497	-0.689814	-0.319229	-0.196013	-1.02987	-0.624563
TraesCS3D02G328900	-0.342833	2.01719	-1.01482	-0.535613	0.619589	0.443679	-0.918558	-0.268631
TraesCS3A02G405000	-0.451275	2.01722	0.783821	-0.562177	-1.07809	-0.00741554	-0.791471	0.0893893
TraesCS3B02G246700	-0.132237	2.01728	0.805081	0.188417	-0.939154	-0.396747	-0.779719	-0.762922
TraesCS6B02G377300	0.187827	2.01739	-0.570194	0.0549383	-1.4814	0.330253	-0.0265627	-0.512252
TraesCS5B02G314600	0.865976	2.01747	-0.271275	-0.209213	-0.278664	-0.499313	-0.356807	-1.26817
TraesCS6A02G325600	-0.532326	2.01748	0.436498	-0.482303	-0.981616	-0.991403	0.526079	0.00759423
TraesCS1A02G442700	-0.0863267	2.01757	-1.13071	-1.15941	-0.111061	0.000474176	-0.0624893	0.531957
TraesCS1A02G401600	0.598894	2.01778	-0.764503	-0.764503	-0.0387893	0.480123	-0.764503	-0.764503
TraesCS2B02G432100	0.61908	2.01793	-0.294131	-0.0635617	-1.25066	-0.635951	0.255549	-0.648254
TraesCS7B02G021200	-0.389794	2.01795	-0.965045	-0.304334	-1.18725	0.304173	0.499294	0.025012
TraesCS7D02G470200	-1.20514	2.01814	0.0514813	-0.289325	-0.699943	0.149026	-0.673915	0.649674
TraesCS6B02G154300	0.731096	2.01816	-0.580458	-0.281662	-0.989396	0.126098	-0.033738	-0.990103
TraesCS1D02G236200	0.174438	2.01823	0.351785	-0.45078	-1.37139	0.235609	-0.183672	-0.774212
TraesCS3D02G475900	0.783267	2.01825	-0.519513	-0.661452	-1.2435	-0.162717	-0.0365121	-0.177827
TraesCS5A02G471300	0.481853	2.01831	-0.285172	0.522123	-1.27357	-0.439783	-0.532538	-0.491225
TraesCS7B02G406100	0.124263	2.0184	-1.42211	-0.150716	0.552952	-0.207823	-0.678827	-0.236137
TraesCS3B02G429400	0.31408	2.01855	0.371369	-0.946857	-1.11241	-0.457934	0.311428	-0.49822
TraesCS7B02G336900	-0.757091	2.0187	0.900325	0.0541374	-0.76959	-0.162718	-0.423498	-0.860264
TraesCS6A02G308000	-0.636697	2.0188	0.89756	-0.604267	-0.0975354	-1.00377	0.00145317	-0.575544
TraesCS6B02G069000	-0.44984	2.01887	-0.2435	0.754673	-0.395493	0.19135	-1.20276	-0.673294
TraesCS4A02G339000	-0.659678	2.01928	-0.76386	-0.170997	0.514127	-0.0325214	0.320925	-1.22728
TraesCS6A02G337300	-0.703589	2.01931	-0.0730338	-0.361334	-1.36741	0.564331	0.184601	-0.262874
TraesCS4A02G007500	0.864871	2.01935	-1.15824	-0.333058	-0.713925	-0.115702	-0.423153	-0.140139
TraesCS7A02G441500	0.160421	2.01937	-0.736056	-1.36933	0.465914	0.121205	-0.451154	-0.210377
TraesCS5D02G143000	0.742648	2.0194	-1.03608	-0.153318	-0.978556	-0.561643	-0.0133659	-0.0190857
TraesCS3A02G046800	-0.352643	2.01941	-0.835431	0.235222	-1.15129	-0.0280681	-0.540145	0.652945
TraesCS2A02G503900	-0.543926	2.01941	-0.336782	-0.915313	0.230381	-0.105409	0.706167	-1.05453
TraesCS5D02G323500	-0.0988127	2.01963	0.4003	0.416791	-1.17806	-0.390451	-1.00504	-0.164353
TraesCS2A02G580000	-0.362609	2.01964	-0.187861	-0.926965	-0.658792	0.260419	0.7596	-0.903433
TraesCS5B02G424700	0.504988	2.01972	-0.198533	0.418029	-0.365224	-0.84095	-1.23174	-0.306292
TraesCS5B02G159300	-0.0413935	2.01973	-1.24178	-0.254849	-1.08982	0.226221	0.180837	0.201051
TraesCS4B02G276500	-0.649747	2.01979	0.355642	-1.23647	-0.299525	0.455333	-0.73352	0.0884977
TraesCS7D02G484400	0.849128	2.01987	-0.379201	-0.383265	0.134201	-0.573589	-1.1266	-0.54054
TraesCS7D02G230800	0.565172	2.01989	-0.0322907	0.201644	-0.306787	-1.24229	-0.915012	-0.290322
TraesCS1D02G053000	0.0916773	2.01989	-0.0307804	-0.485552	-1.06536	0.355625	0.271888	-1.15739
TraesCS5D02G271900	0.334981	2.01993	-0.435262	-0.343184	-0.101003	-0.236075	-1.53251	0.29313
TraesCS6B02G050900	0.0121806	2.0201	-0.296489	0.389262	-0.195725	0.181472	-0.619164	-1.49164
TraesCS5A02G039000	0.389654	2.02015	0.0960476	0.341097	-1.01758	-0.0517301	-0.780511	-0.997122
TraesCS4B02G288000	0.415072	2.02025	-0.329056	-0.135885	-0.847386	-1.36317	0.035215	0.204957
TraesCS3D02G068100	0.72156	2.02047	-0.0504439	-0.27676	-0.093879	-0.477347	-1.35872	-0.484884
TraesCS6D02G063900	-0.527565	2.02053	0.750462	-0.140354	-1.10592	0.100658	-0.88092	-0.216886
TraesCS2B02G073900	0.916715	2.02084	-0.544994	-0.247719	-0.674301	0.035422	-0.500462	-1.00551
TraesCS3D02G023500	-0.910928	2.02093	0.496719	-0.286476	-1.28279	-0.116255	-0.17865	0.25745
TraesCS2D02G492600	0.533014	2.02094	-0.31074	-0.347215	-0.722285	-0.347381	0.432652	-1.25898
TraesCS4A02G395000	0.0156505	2.02095	0.0531382	-1.1651	0.5242	-0.547685	-0.986514	0.0853657
TraesCS2B02G130000	0.654254	2.02108	0.138348	-0.193938	-0.139275	-0.555733	-0.608905	-1.31583
TraesCS1B02G414400	-0.106939	2.02109	-1.30915	0.699728	0.00444391	-0.218697	-0.375144	-0.715329
TraesCS4B02G305400	0.309489	2.02109	0.1057	-0.822522	-0.713378	0.0280341	-1.2359	0.30749
TraesCS7B02G358800	-0.771371	2.02119	0.472906	0.141696	0.110829	-1.32827	-0.535822	-0.111163
TraesCSU02G019500	-0.896468	2.02121	-0.963824	-0.26463	-0.813962	0.0513181	0.622391	0.243961
TraesCS7B02G460500	-0.285778	2.02134	-0.670575	-0.821027	-0.466148	-0.860281	0.828904	0.253563
TraesCS3A02G386700	0.548135	2.02144	0.57303	-0.294787	-0.694285	-0.99812	-0.739448	-0.41596
TraesCS1A02G050800	0.7444	2.0215	-0.506731	-0.0434163	-0.956907	0.24193	-0.73667	-0.764106
TraesCS6A02G357400	0.650067	2.02154	0.313998	-0.392304	-0.82113	-0.573552	-0.0910081	-1.10761
TraesCS4A02G294600	0.504452	2.02156	-0.100376	-0.284069	0.483834	-0.950443	-0.955538	-0.719419
TraesCS3B02G026100	0.540984	2.02167	0.318719	-0.594222	-1.21508	0.0689956	-0.699615	-0.441448
TraesCS5D02G049700	0.304178	2.02173	-0.354959	-1.09056	-0.983368	0.291537	-0.560646	0.372091
TraesCS3B02G112700	0.383511	2.02186	0.126272	-0.322117	-1.30945	0.0535021	0.00959021	-0.963172
TraesCS1D02G100800	0.330229	2.02191	0.625864	-0.391306	-0.839288	-0.732424	-1.00852	-0.00646798
TraesCS5D02G398200	1.0267	2.02194	-0.450448	-0.882152	-0.620902	-0.364387	-0.151765	-0.578986
TraesCS7A02G535200	-0.0458305	2.02205	-0.0825214	-0.503787	-1.3538	0.692211	-0.175146	-0.553169
TraesCS1B02G309200	1.09176	2.02213	-0.289384	-0.497257	-0.430171	-0.59946	-0.678549	-0.619062
TraesCS1B02G095300	0.213542	2.02216	-0.472985	0.0517952	-0.729087	0.493295	-0.233564	-1.34515
TraesCSU02G112400	0.0529664	2.02228	0.74947	-0.284622	-0.694387	-0.230473	-0.34659	-1.26864
TraesCS1D02G078300	0.404192	2.02245	0.280668	-0.586257	-1.28559	-0.647791	0.248105	-0.43578
TraesCS5B02G562600	0.730594	2.02246	-1.2239	-0.109794	-0.733323	-0.0101075	-0.114828	-0.561109
TraesCS1D02G339600	-0.0751767	2.02263	-1.42819	-0.0642819	-0.860925	0.000118192	0.0688822	0.336939
TraesCS5A02G178000	-0.492158	2.02266	-0.00856407	-0.117031	-1.60148	0.122073	-0.150421	0.224929
TraesCS2D02G137200	0.131224	2.02271	-0.909868	0.298852	-0.919235	-0.603549	0.608302	-0.628441
TraesCS2B02G278600	0.444256	2.02272	0.0154317	0.308529	-0.220546	-0.363779	-1.11538	-1.09123
TraesCS7A02G171300	0.81494	2.02289	-0.735207	-0.481766	-1.13279	-0.080072	0.0177138	-0.425714
TraesCS1D02G052900	0.716612	2.0229	-0.362911	-0.103721	-0.590055	0.223009	-0.81527	-1.09056
TraesCS3D02G231700	0.556827	2.02296	-0.18304	-0.211084	0.235388	-0.268074	-1.26962	-0.883353
TraesCS3A02G064600	-0.633434	2.02298	0.194568	0.239855	-0.858551	-0.0798725	-1.24131	0.355768
TraesCS6B02G076100	0.742538	2.023	-0.679562	0.0876892	-1.24384	-0.286367	-0.480569	-0.162891
TraesCS1B02G303000	0.59877	2.02305	-0.821802	0.236682	-1.08785	-0.530607	-0.573078	0.154839
TraesCS2A02G117900	0.817908	2.02305	-0.291351	0.0522258	-1.07503	-0.890031	-0.312179	-0.324597
TraesCSU02G093400	-0.672674	2.02306	0.720807	0.313306	-0.60802	-0.160182	-0.547876	-1.06842
TraesCSU02G075200	0.845874	2.02308	-0.40622	-0.582914	-0.626957	0.222862	-0.459274	-1.01645
TraesCS6B02G043800	-1.09955	2.02317	-0.838537	0.0782636	0.390238	0.506914	-0.438258	-0.622241
TraesCS4A02G344100	-0.105593	2.02319	-0.150573	-0.671496	-1.53508	0.170807	0.123933	0.144811
TraesCS7D02G148600	-0.909516	2.02326	-0.787642	-0.769079	-0.423049	-0.215076	0.710431	0.370671
TraesCS4A02G014500	-0.0536067	2.02326	0.716658	0.11242	-0.65133	-1.04401	-0.195056	-0.908332
TraesCS6D02G018700	-0.377293	2.02336	0.649179	0.445836	-0.953605	-0.890576	-0.587655	-0.309248
TraesCS1B02G224900	0.290243	2.02351	-0.870704	-0.255467	-1.38398	0.0630301	-0.119741	0.253107
TraesCS4A02G321600	-0.912924	2.02359	-0.766254	0.368365	0.487761	-0.219289	-1.02978	0.0485263
TraesCSU02G133400	0.0311372	2.02401	0.61502	-0.654755	-1.03813	-0.793133	-0.523207	0.339061
TraesCS7B02G263200	0.664841	2.02401	0.31356	-0.923691	0.0437874	-0.6497	-0.761284	-0.711523
TraesCS1B02G050100	0.832132	2.02405	-0.908807	-1.05126	-0.372862	-0.00946083	-0.191293	-0.3225
TraesCS1A02G208700	-0.909268	2.0241	-0.33612	0.210601	0.377223	0.41491	-0.796704	-0.984745
TraesCS3B02G246100	-0.256115	2.02411	0.339445	0.033079	-1.50766	-0.504106	-0.369011	0.240259
TraesCS5D02G487000	-0.890801	2.0242	0.482429	-0.111507	-0.400947	-0.563943	0.517577	-1.057
TraesCS5B02G020100	-0.465283	2.02421	-1.25232	0.572538	0.286431	-0.18767	-0.177048	-0.800859
TraesCS3B02G057500	0.156573	2.02467	-1.30957	-0.400309	-0.915841	0.0429008	0.00108836	0.400488
TraesCS5A02G042900	-0.300579	2.02485	-0.0285999	0.249242	-0.311232	-0.535853	-1.48702	0.389197
TraesCS3B02G258200	-0.251457	2.02485	-0.300019	-0.325401	-1.4357	0.0457618	0.644559	-0.40259
TraesCS2A02G489500	0.628784	2.02487	-0.215883	0.0630521	-1.2094	-0.216151	-0.109576	-0.965698
TraesCSU02G049300	-1.24909	2.02504	-0.0402777	-0.842701	-0.279416	0.251559	-0.420806	0.555685
TraesCS6B02G356200	0.0973623	2.02504	0.656048	-1.19209	-0.758827	-0.160223	-0.660837	-0.00647441
TraesCS6D02G327600	0.540597	2.02538	-0.396905	-0.213519	-1.29966	0.396272	-0.488551	-0.563612
TraesCS4A02G297000	-0.1173	2.02541	-0.654175	-0.024492	0.767658	-0.0737879	-1.03623	-0.887076
TraesCS4B02G310900	0.667225	2.02546	-0.391335	-1.33769	0.119979	-0.362917	-0.132389	-0.588335
TraesCS3A02G434600	-0.795041	2.02573	-0.82986	0.376642	0.703421	-0.494126	-0.170915	-0.815855
TraesCS5B02G569800	0.0490721	2.02586	0.206358	-0.0860153	-0.712905	0.53947	-1.02388	-0.997961
TraesCS5D02G354400	0.743218	2.02602	-0.129779	-0.424558	-0.351429	-1.14105	-0.840448	0.118034
TraesCS6A02G347100	0.432177	2.02602	0.346941	-0.757465	0.285765	-0.695232	-0.587281	-1.05092
TraesCS3D02G476300	0.703901	2.02608	0.0262278	-0.560045	-0.906845	0.243209	-0.645133	-0.887395
TraesCS7A02G031100	-0.853222	2.02613	0.760829	0.243904	-0.492802	-0.175446	-0.995217	-0.514173
TraesCS5B02G345500	0.882994	2.02623	-0.96405	-0.193945	-0.971788	-0.238903	-0.279266	-0.261274
TraesCS3D02G270200	-0.162382	2.02636	-0.806754	-0.743639	0.258082	0.805301	-0.704808	-0.672155
TraesCS2B02G379100	-1.04943	2.02646	-0.236587	0.049738	0.0539032	0.473383	-1.2239	-0.0935679
TraesCS2A02G141600	0.260244	2.02692	-0.0495427	-0.345075	-1.59521	0.151225	-0.093621	-0.354939
TraesCS3B02G117200	-0.973396	2.02699	0.563704	-0.00106921	0.40549	-0.793864	-0.41695	-0.810904
TraesCS3D02G395500	-0.408027	2.02715	0.637951	-0.551196	-0.734329	0.295796	-0.0934995	-1.17384
TraesCS4B02G022700	-0.149686	2.02715	0.161013	0.607631	-0.262894	-1.37453	-0.558827	-0.449866
TraesCS7D02G403600	0.0722542	2.02716	0.788202	-0.36191	-0.457483	-0.199711	-1.19724	-0.671268
TraesCS3D02G387300	0.961427	2.0273	-0.715569	-0.256622	-0.926907	-0.107314	-0.359476	-0.622838
TraesCS5B02G387800	0.541683	2.02738	0.0500416	-0.12679	-1.16383	-0.901963	0.18595	-0.612475
TraesCS5B02G399100	0.39364	2.02753	0.154024	-0.318817	-1.43843	-0.315471	0.144965	-0.647444
TraesCS6B02G069798	-0.77656	2.02756	-0.415024	-0.282954	0.00878591	0.83189	-0.266555	-1.12715
TraesCS7D02G027300	-0.171445	2.02757	0.526204	-0.0321997	0.173703	-0.555136	-1.37512	-0.593571
TraesCS2D02G180700	-0.429441	2.02792	0.435473	-0.775507	-0.678953	-0.468449	-0.838303	0.727264
TraesCS6B02G396900	-0.150618	2.02799	0.823308	0.103596	-0.7387	-0.942609	-0.325567	-0.797395
TraesCS2A02G027500	0.174847	2.02808	0.360033	-0.0900153	-0.247728	-1.37738	0.0236603	-0.871494
TraesCS3A02G315400	0.809383	2.0281	-0.522982	-0.142997	-1.23664	-0.128784	-0.586109	-0.219968
TraesCS2B02G459700	0.257544	2.0281	-0.536151	0.278064	-0.00292849	-1.52697	-0.259356	-0.238304
TraesCS3A02G415300	0.772047	2.02846	-1.05191	-0.0249004	0.0302301	-0.904979	-0.455225	-0.39372
TraesCS5B02G295100	0.487806	2.0287	-0.160099	0.0115505	-1.09652	-0.486202	-1.05353	0.268291
TraesCS6A02G102700	-1.18387	2.02876	-0.00413189	-0.709341	-0.629474	0.152607	0.672824	-0.32737
TraesCS1A02G027100	0.327242	2.0289	-0.113913	0.260767	-1.07841	-0.294068	0.0699597	-1.20048
TraesCS7B02G002500	0.20423	2.02895	-0.740818	-0.68515	-1.00972	0.5517	0.293658	-0.642853
TraesCS7B02G379000	0.314488	2.02898	-0.725854	-0.739227	-0.892319	-0.1846	0.755395	-0.556861
TraesCS3B02G055600	0.608819	2.02905	-1.20321	-0.318321	0.129306	0.115267	-0.620408	-0.740497
TraesCS4D02G182700	-0.189042	2.02917	0.364959	0.419722	-0.479529	-1.32302	-0.080238	-0.742027
TraesCS1B02G284400	0.509457	2.02917	0.429788	-0.544853	-0.107101	-0.460111	-0.615829	-1.24053
TraesCS5B02G471400	-0.419791	2.02925	0.219552	0.0571509	0.147045	0.0807184	-0.614257	-1.49967
TraesCS6D02G151500	0.762802	2.02934	-0.266277	-0.662828	-0.724045	-0.967004	-0.483187	0.311196
TraesCS6B02G318000	0.585071	2.02942	-0.438626	-0.728227	-0.786724	0.603564	-0.502301	-0.762175
TraesCSU02G017200	-0.157102	2.02959	0.521931	-0.619748	-0.971749	-0.376877	-0.928039	0.501994
TraesCS7D02G192500	0.327499	2.02971	-1.27835	0.187729	-1.0324	-0.00257152	-0.189679	-0.0419389
TraesCS5D02G486500	-1.01772	2.02979	0.2202	-0.821519	-0.840199	-0.341736	0.404828	0.366355
TraesCS7A02G430500	0.545313	2.02983	0.227276	0.0596069	-0.943708	-0.267961	-1.14375	-0.506608
TraesCS5B02G345600	0.494049	2.03003	-0.258708	-0.406366	-0.729856	0.584208	-1.03138	-0.681975
TraesCS6B02G052700	0.883632	2.03004	-0.798057	-0.0729098	-0.870896	0.00910578	-0.598061	-0.58285
TraesCS2A02G387200	-0.783371	2.03004	-0.367276	0.735667	-0.455853	0.366371	-0.558519	-0.967058
TraesCS7B02G003700	0.797096	2.0301	-0.442614	-0.79167	-0.526055	0.284608	-0.402124	-0.949339
TraesCS3A02G381600	0.581057	2.03013	0.0876306	-0.422328	-0.819552	0.012486	-1.28401	-0.185414
TraesCS4D02G249400	0.810423	2.03019	-0.098544	-0.395758	-0.628934	-1.24204	-0.192945	-0.282395
TraesCS3D02G402300	0.489919	2.03027	-0.684211	-0.971597	-0.914684	-0.291407	0.521497	-0.179785
TraesCS1B02G314000	0.282063	2.03027	-0.74717	0.673288	-0.999634	-0.735498	-0.00675149	-0.49657
TraesCS1A02G445600	-0.377191	2.03028	0.262425	-0.353857	0.526192	-1.26223	-0.819429	-0.00619473
TraesCS4D02G109000	1.03351	2.03036	-0.907541	-0.48641	-0.226902	-0.529589	-0.465495	-0.447931
TraesCS5A02G325500	-0.0264836	2.03051	0.37091	-1.44721	0.0742485	0.0854017	-0.685716	-0.401653
TraesCS5A02G542100	0.354769	2.03058	-0.486077	-1.30076	-0.205824	-0.826698	0.253541	0.180468
TraesCS4A02G476400	0.0939072	2.03078	-0.0866256	-0.0921596	-1.4341	0.511207	-0.581763	-0.441251
TraesCSU02G044300	-0.527508	2.03083	0.747777	0.07082	-1.25895	-0.537084	-0.366883	-0.158997
TraesCS7A02G518200	0.707992	2.03086	-0.394541	-0.4764	-0.740619	0.235824	-0.202738	-1.16038
TraesCS7A02G427200	0.283655	2.03121	-0.929006	-0.460349	-0.909077	0.726953	-0.162444	-0.58094
TraesCS4D02G218900	0.52512	2.03133	-1.1701	-0.657129	-0.860257	0.105458	-0.138056	0.163631
TraesCS3D02G259900	0.457043	2.03136	-0.0557666	-0.349519	0.117675	-0.512021	-1.49147	-0.197296
TraesCS2D02G053400	-1.00278	2.03157	0.612479	-0.109886	-0.878808	0.392001	-0.457543	-0.587033
TraesCS4A02G117900	0.375105	2.03164	-0.0396568	-1.0794	-1.15963	-0.415204	0.20132	0.0858278
TraesCS5A02G129200	0.564032	2.0317	-0.267841	0.192836	-0.274521	-0.151799	-0.770189	-1.32422
TraesCS6B02G408400	0.526912	2.03182	-0.740007	-0.822855	-0.860369	-0.260665	0.588591	-0.463425
TraesCS7D02G044000	0.354526	2.03183	0.406585	-0.508929	-1.21072	0.202824	-0.653297	-0.622813
TraesCS6B02G068700	-0.548124	2.03189	0.125599	-0.812662	-1.3207	-0.013427	0.214179	0.32325
TraesCS1A02G401400	0.554314	2.03196	-0.144458	-0.00756561	-1.29123	0.092232	-0.845896	-0.389356
TraesCS2A02G077800	-1.26837	2.03198	0.341384	-0.264385	-0.911033	-0.0536522	0.405034	-0.280951
TraesCS3A02G140000	-0.0187006	2.032	-0.24426	-0.21556	-0.927893	-0.616023	-0.877706	0.868146
TraesCS4A02G031200	-0.382858	2.03208	1.03149	-0.217019	-0.765448	-0.652627	-0.357668	-0.687943
TraesCS2A02G414300	0.685743	2.03217	-0.00794721	-0.392026	-1.05604	-0.865386	-0.587867	0.191351
TraesCS1A02G019400	0.71163	2.03227	-1.23981	0.144847	-0.545222	-0.489446	-0.107326	-0.506943
TraesCS2B02G470200	-0.00869539	2.0323	-0.152148	-0.00979798	-0.801288	-1.45235	0.100553	0.291429
TraesCS1D02G278800	0.387482	2.0323	0.575426	-0.666413	-1.10285	-0.535404	-0.0266628	-0.663883
TraesCS7A02G009100	0.386995	2.03231	0.015107	-0.047694	-1.40565	0.147343	-0.360236	-0.768183
TraesCS7A02G456700	-0.178426	2.03239	-0.0948796	0.887107	-0.925531	-0.264335	-0.562795	-0.893527
TraesCS2D02G568300	-1.04554	2.03245	0.661533	-0.390802	-0.762067	0.42522	-0.468577	-0.452215
TraesCS1A02G437800	0.376644	2.03257	-0.420268	-0.283494	-0.547671	0.622986	-1.20358	-0.577185
TraesCS7D02G038500	0.715834	2.03261	-1.14389	-0.786719	-0.454144	0.155417	-0.0813358	-0.437778
TraesCS2A02G550700	-0.399809	2.03286	-1.22444	-0.257826	-0.879555	0.446796	0.394846	-0.112875
TraesCS3A02G328600	0.915712	2.03298	-0.576348	-0.109296	-0.612197	-0.0332554	-0.817274	-0.800321
TraesCS6D02G250900	-0.151909	2.03308	-0.439041	-0.988937	-0.547886	-0.868391	0.759678	0.203408
TraesCS5B02G047200	-1.06416	2.03321	-0.0208225	-0.448086	-0.244079	0.320762	-1.06416	0.487349
TraesCS2A02G057800	0.684704	2.03356	-0.0907455	0.0902548	-0.435343	-0.595773	-0.389166	-1.2975
TraesCS1A02G262100	0.486328	2.03359	-1.0256	-0.170579	-0.69584	0.485272	-0.234264	-0.878908
TraesCS7D02G211700	-0.248745	2.03374	-1.17647	-0.566075	0.420884	0.510211	-0.791846	-0.181695
TraesCS5A02G319300	0.697224	2.03378	-1.14749	-0.666306	-0.687811	-0.256946	-0.182971	0.210523
TraesCS1D02G439900	-0.15189	2.03382	0.429509	0.452654	-1.14061	-0.116643	-0.728585	-0.778253
TraesCS4B02G104100	0.297674	2.03408	-0.282653	0.135048	0.450627	-1.20332	-0.725783	-0.705673
TraesCS1A02G028900	0.135804	2.03415	0.285434	-0.767753	-1.29413	0.368852	-0.570199	-0.192154
TraesCS4A02G391500	0.936888	2.0342	-0.993297	-0.0370748	-0.34168	-0.662316	-0.43582	-0.500902
TraesCS4B02G127100	-0.30909	2.03425	0.378225	-0.155746	-0.218453	-0.625454	-1.43248	0.32874
TraesCS7D02G397900	0.453452	2.03426	-1.46056	0.0514373	-0.00989236	-0.184476	-0.223927	-0.660295
TraesCS6B02G095800	-0.274651	2.03451	-0.418823	0.882335	-0.64719	-0.69541	0.0797591	-0.960527
TraesCS3D02G196700	0.946232	2.0346	-0.83442	-0.913851	-0.11875	-0.332946	-0.434336	-0.346526
TraesCS1B02G175000	-0.212234	2.0348	0.608614	-0.166493	-0.645418	-0.294593	-1.38195	0.057274
TraesCS6B02G285600	0.574648	2.03562	-0.405945	0.0800496	-0.496718	-1.42297	-0.273926	-0.0907525
TraesCS7A02G532700	0.531211	2.03562	-0.682704	0.243657	-1.2988	0.0186175	-0.390973	-0.456627
TraesCS4D02G110100	0.194821	2.03565	-0.915487	0.466017	-0.217119	-0.223245	-1.28969	-0.0509442
TraesCS5B02G343800	0.313442	2.0357	-0.388296	-0.500195	-1.25418	0.184706	-0.775726	0.384551
TraesCS7A02G001000	0.039669	2.03574	-0.0643902	-0.630745	-0.212318	0.665008	-0.538979	-1.29398
TraesCS2B02G081200	0.232054	2.03586	-0.19649	-1.43811	0.44956	-0.571293	-0.388652	-0.122931
TraesCS5B02G367200	0.273613	2.03598	-0.887783	0.0644623	-1.28815	-0.0102696	0.300121	-0.487976
TraesCS1D02G396500	0.696715	2.03625	-0.816179	-0.867659	-0.562282	0.395645	-0.65003	-0.232464
TraesCS6D02G040700	-1.00106	2.03626	0.244014	0.125592	-0.640962	-0.0570473	0.392364	-1.09916
TraesCS2D02G450300	0.409055	2.03644	-0.566733	0.114405	-0.887299	0.0557278	-1.24647	0.0848768
TraesCS6D02G220600	0.776346	2.0366	-0.694323	-0.745562	-1.06061	-0.0284909	0.0089691	-0.292925
TraesCS7A02G013000	-0.205953	2.0366	0.684254	-0.347855	-1.41373	-0.398558	-0.187968	-0.166792
TraesCS1A02G363900	0.759197	2.03678	-0.742871	-0.966022	-0.775476	-0.404772	-0.0548105	0.147978
TraesCS5B02G439900	0.857868	2.0368	-0.248054	-0.0492293	-0.904709	-0.769615	-0.133851	-0.789207
TraesCS3D02G393700	-1.18736	2.03682	0.473196	0.169429	-0.720994	-0.762044	-0.214658	0.205613
TraesCS4A02G334800	-1.2964	2.03688	0.687942	-0.239508	-0.326893	0.0445788	-0.20829	-0.698308
TraesCS6D02G056800	0.83741	2.03707	-0.835747	-0.627121	-0.652388	0.203432	-0.229325	-0.733327
TraesCS5D02G360700	-0.233094	2.0371	0.23969	-1.18532	-0.700283	0.363082	-0.79696	0.275784
TraesCS2B02G316000	0.697588	2.03713	0.0126646	-0.544352	-0.990679	-0.997603	0.0760456	-0.290793
TraesCS7D02G511100	-0.770959	2.03718	0.0310213	0.415195	0.0415303	0.0630362	-1.36987	-0.447139
TraesCS6D02G039200	-1.02613	2.03724	0.746411	-0.508196	-0.867214	-0.396757	0.196713	-0.182068
TraesCS5B02G196600	0.697544	2.0374	-0.533922	-0.124448	-1.3752	-0.168765	-0.252502	-0.280112
TraesCS2D02G192600	-1.03176	2.03743	-0.0976284	-0.903867	0.100121	-0.796887	0.537249	0.155343
TraesCS7D02G040100	0.575426	2.03746	-0.0402376	0.044249	-0.477162	-0.0572939	-1.28079	-0.801652
TraesCS3B02G237300	-0.708323	2.03752	-1.30709	-0.0999397	-0.540506	0.55453	0.14734	-0.083526
TraesCS2B02G408800	0.150823	2.03756	0.486135	-0.882847	0.287732	-0.296488	-0.73371	-1.0492
TraesCS6D02G010800	0.207579	2.03757	-0.478574	-0.0487046	-1.08378	0.303216	-1.12745	0.190139
TraesCS7A02G191400	-1.20271	2.03801	0.1732	-0.355235	0.67552	-0.661395	-0.0813537	-0.586032
TraesCS1D02G044300	-1.27553	2.03811	-0.232953	0.52436	-0.839229	-0.320421	-0.143803	0.249466
TraesCS4D02G364900	0.872925	2.03815	-0.556458	-0.532828	-0.451621	0.205386	-0.748561	-0.82699
TraesCS1B02G328300	-0.353446	2.03822	-0.714352	-0.0396496	-0.913446	-0.800438	-0.0705857	0.853698
TraesCS2B02G459800	0.122085	2.03824	-0.0731221	-0.657645	-1.08102	-0.246438	-0.812064	0.709966
TraesCS3D02G317657	0.106592	2.03833	-0.485804	-0.746451	0.188594	-0.416367	-1.23609	0.551191
TraesCS4A02G210700	0.167202	2.03849	-0.403479	-0.42511	0.0175073	-1.56372	0.0031291	0.165978
TraesCS4D02G289800	0.907004	2.03851	-0.917808	-0.458686	-0.542419	0.0400627	-0.761728	-0.304941
TraesCS7A02G112800	0.359814	2.03853	0.427325	-0.258371	-1.20549	-0.549378	0.0299789	-0.842408
TraesCS7B02G354400	-0.642759	2.03858	-0.158769	0.0463677	-1.08912	-0.789319	-0.15937	0.754389
TraesCS7D02G372900	0.361891	2.03869	0.574889	-0.511199	-0.0659125	-0.504871	-0.760892	-1.13259
TraesCS7B02G354000	0.156026	2.03875	0.756035	-0.493182	-0.730384	-1.08824	-0.52253	-0.116482
TraesCS4A02G243400	-0.209279	2.03876	-0.53975	-1.28051	-0.462032	0.467415	0.459896	-0.474504
TraesCS2B02G568000	0.470532	2.03881	-0.0966711	0.0544789	-0.990524	-0.680055	0.253127	-1.0497
TraesCSU02G085500	0.601154	2.03907	-0.911141	-0.72589	-0.939596	0.374774	-0.265708	-0.172664
TraesCS7B02G122300	-0.16408	2.03908	0.100831	0.804064	-0.789704	-0.320343	-0.972961	-0.696884
TraesCS4D02G349600	0.315511	2.03911	-0.779919	-0.0411501	-1.33115	0.0276259	0.293222	-0.523256
TraesCS5A02G181200	0.135148	2.03919	-0.974077	-0.308721	-1.12667	0.344971	0.383771	-0.493605
TraesCS4B02G350000	1.02907	2.03926	-0.615233	-0.456413	-0.41953	-0.850684	-0.236603	-0.489866
TraesCS6A02G418100	0.244971	2.03971	-0.431989	0.786314	-0.517318	-0.711426	-1.02646	-0.383799
TraesCS7D02G404700	-0.206456	2.03979	-1.20529	0.437962	-0.208897	0.280518	-0.131409	-1.00622
TraesCS2A02G040500	0.684298	2.04001	-0.668506	-1.12322	-0.587765	0.256063	-0.487529	-0.113347
TraesCS2A02G038500	0.237662	2.04017	-1.25195	-0.154432	-0.96715	0.429864	-0.250755	-0.0834084
TraesCS2B02G319600	0.151866	2.04036	0.369976	-1.37316	-0.76117	-0.44783	-0.0650558	0.0850135
TraesCS3D02G473600	0.811655	2.04039	-0.473552	-0.0743998	-0.955274	-0.982708	-0.144708	-0.221408
TraesCS4B02G282200	0.449575	2.04044	-0.576693	-0.516886	-1.34085	-0.378356	0.0171373	0.30563
TraesCS5B02G569800	0.650032	2.04068	-0.475045	-0.350684	-0.354446	0.0488395	-0.179443	-1.37993
TraesCS3A02G495200	0.416961	2.04082	0.26409	-0.411959	-1.44381	-0.0825741	-0.499918	-0.283604
TraesCS6B02G055900	-0.324796	2.0409	0.900696	-0.477548	-0.950331	-0.800838	-0.381325	-0.00675705
TraesCS2A02G020600	0.758813	2.04102	-0.223081	-0.363383	-0.340085	-0.0678586	-0.498599	-1.30682
TraesCS7D02G421300	0.864525	2.04106	-0.902349	-0.803602	-0.660672	-0.0937655	-0.0197761	-0.425421
TraesCS6A02G003100	0.0732845	2.0411	-0.769822	-0.154239	-1.1135	0.327026	-0.827917	0.42407
TraesCS7A02G502200	-0.737059	2.04125	0.453096	0.362075	-0.42973	-1.27202	-0.387331	-0.0302805
TraesCS1D02G018600	0.119194	2.04126	-0.0767346	-0.744125	-0.40564	0.0635635	-1.39133	0.393813
TraesCS7D02G278800	-0.23761	2.04146	0.400387	0.652629	-0.49029	-0.55493	-0.919916	-0.891727
TraesCS5D02G359400	-0.601193	2.04168	0.00313595	-0.719431	-0.139887	0.895151	-0.876212	-0.603245
TraesCS3B02G098900	-0.845243	2.04169	-0.903403	-0.424993	-0.406101	-0.491372	0.211314	0.818111
TraesCS2B02G171900	-0.312029	2.04173	-1.01674	-0.770661	-0.784834	-0.0963885	0.327601	0.611327
TraesCS5B02G439900	0.581988	2.04184	-0.840501	-0.632342	0.271499	0.0154297	-0.346028	-1.09188
TraesCS3D02G332600	0.69876	2.04185	-1.03449	0.174759	-0.807423	-0.728036	-0.184161	-0.161258
TraesCS3B02G116300	0.447598	2.04206	0.295254	-0.930441	0.262766	-0.60625	-0.977549	-0.53344
TraesCS5A02G487900	0.300386	2.04225	0.0486994	-0.782629	-0.899338	0.61019	-0.46956	-0.849995
TraesCS3A02G465500	0.415864	2.04234	-1.32852	-0.498541	-0.351344	-0.548249	0.436177	-0.16772
TraesCS3B02G111600	0.829413	2.04242	0.00524916	-0.200345	-0.725793	-0.407598	-0.442592	-1.10075
TraesCS5D02G261300	-0.0381069	2.04245	-0.975619	-1.04707	0.569387	0.225095	-0.161482	-0.614655
TraesCS6A02G298600	0.550702	2.04253	-0.0992537	-1.08042	-0.609642	-0.537076	0.437514	-0.704358
TraesCS2B02G230300	0.375205	2.04275	0.0192997	-0.47059	-0.122362	0.115061	-0.471362	-1.48801
TraesCS1D02G290100	0.530146	2.04279	-0.113102	-0.0255419	-0.787599	0.254637	-0.809497	-1.09183
TraesCS2B02G038800	0.128018	2.04288	-0.256892	-0.92782	-0.633327	0.836866	-0.78754	-0.402182
TraesCS6D02G382400	0.646517	2.04293	-0.209088	-0.596556	-0.904689	0.153188	-0.0533675	-1.07893
TraesCS3A02G153300	0.991173	2.04312	-0.67382	-0.538189	-0.47678	-0.262027	-0.212649	-0.870832
TraesCS6D02G399700	0.482299	2.04317	-1.04128	0.407915	-0.388754	-0.227558	-1.04128	-0.234517
TraesCS5A02G093400	-0.125669	2.0432	-0.536815	0.727842	-1.29622	-0.379468	-0.0244174	-0.408454
TraesCS7D02G550900	0.935047	2.0435	-0.687068	-0.383296	-0.583053	-0.810104	0.0602814	-0.575304
TraesCSU02G058900	-0.121353	2.04366	0.341471	0.498653	-0.471815	-0.295707	-1.2654	-0.729508
TraesCS6A02G248400	0.790844	2.04371	-0.577193	-0.264782	-0.692795	0.274436	-0.796648	-0.777574
TraesCS5B02G473000	-0.849364	2.04376	0.592947	-0.521778	-0.882048	-0.144878	0.450917	-0.689552
TraesCS3A02G162400	0.214659	2.04379	0.328249	-0.335013	0.0527195	-0.160508	-1.41119	-0.732713
TraesCS1B02G048400	0.760731	2.04418	-0.0230403	0.0597447	-0.799017	-0.53016	-0.460157	-1.05228
TraesCS5D02G221900	0.613472	2.04418	-0.0110558	-0.991807	-0.682475	0.2725	-0.351879	-0.892935
TraesCS3D02G542300	1.05422	2.04421	-0.568693	-0.620553	-0.427208	-0.635807	-0.59128	-0.25489
TraesCS4A02G241500	0.602741	2.04425	-0.343082	0.181301	-1.10804	-0.0745041	-0.315636	-0.987033
TraesCS2A02G099500	-0.133155	2.04432	0.0778782	0.287871	-0.400881	-0.664473	0.224254	-1.43582
TraesCS3B02G377000	-0.894207	2.04436	0.965567	-0.679613	-0.370545	-0.0916725	-0.54547	-0.42842
TraesCS1D02G397800	0.642356	2.04436	-0.159336	-0.0496061	-0.72473	-0.29692	-0.13369	-1.32244
TraesCS6D02G327200	-0.648932	2.04441	-1.11228	0.0213535	0.694898	-0.436225	0.124497	-0.687721
TraesCS2A02G508700	0.770409	2.04447	-1.16101	-0.139943	-0.301504	-0.420242	-0.0233953	-0.768785
TraesCS2D02G446100	-0.199553	2.0445	-1.50648	0.387294	-0.35236	-0.480217	0.0424011	0.0644095
TraesCS6D02G158800	0.541573	2.04451	-0.647965	-0.647965	-0.647965	0.65374	-0.647965	-0.647965
TraesCS5B02G323000	-0.108694	2.0446	0.4161	-0.727867	0.161833	-1.37499	-0.433119	0.0221334
TraesCS1A02G284400	-0.503449	2.04462	-0.880497	0.894643	0.0396454	-0.23066	-0.632356	-0.731948
TraesCS5D02G503000	0.901853	2.04468	-0.128997	-0.0928826	-0.434601	-0.843606	-0.853684	-0.59276
TraesCS2D02G389900	-0.624412	2.04471	0.277386	0.565613	-0.149451	-0.13376	-0.863975	-1.11612
TraesCS5A02G281900	-0.0367309	2.0449	0.0970081	-0.551781	-0.971449	-1.15806	0.126197	0.449915
TraesCS1D02G061900	-0.175	2.04493	0.245418	0.00265424	-0.932039	0.0987203	-1.3578	0.0731191
TraesCS2D02G114400	0.334894	2.04505	-0.309276	-0.931172	0.570143	-0.215028	-1.10413	-0.390484
TraesCS5A02G145100	0.670782	2.04521	0.269256	-0.77482	-1.1084	-0.409168	-0.517233	-0.175628
TraesCS5D02G268900	-0.739439	2.04526	-0.923229	0.0297794	-0.976981	0.473655	0.387482	-0.296525
TraesCS6D02G336300	0.529181	2.0453	-0.609834	-0.622383	-1.17129	0.424552	-0.142857	-0.452666
TraesCS7B02G261900	0.810631	2.0453	-0.938154	-0.39584	-0.582997	-0.722312	0.236453	-0.453079
TraesCS2D02G072700	0.151794	2.04531	-0.296355	-0.338064	0.314697	-0.694247	-1.40109	0.217953
TraesCS3D02G224400	0.713681	2.04531	0.04051	-0.402171	-0.443501	-0.00568997	-1.13157	-0.816574
TraesCS7A02G512700	0.495531	2.04534	0.116754	-0.365448	-1.45364	-0.499607	-0.212788	-0.12614
TraesCS5A02G196900	0.541922	2.04535	-0.654195	-1.23004	-0.106649	-0.458893	-0.487378	0.349887
TraesCS2A02G475700	-0.276796	2.04537	0.683604	-1.00165	-0.0679132	-0.841682	-0.723182	0.182249
TraesCS6A02G059200	-0.618138	2.04539	0.102634	0.159792	-1.1304	-0.903767	0.521711	-0.177223
TraesCS5D02G450700	0.431541	2.04543	-1.48841	-0.476398	-0.429125	-0.0330506	-0.000561626	-0.0494217
TraesCS4A02G423800	0.30056	2.04552	0.192442	-0.235101	0.355154	-0.582564	-0.958162	-1.11785
TraesCS3D02G009900	0.889626	2.04561	-0.384041	-0.0227383	-1.02332	-0.292388	-0.54311	-0.66963
TraesCS2B02G107200	0.116397	2.04569	0.156103	-1.12026	-1.12341	-0.12124	0.372954	-0.326234
TraesCS1D02G228000	-0.369674	2.04576	0.0636943	0.605196	-1.14808	-0.975205	-0.0266105	-0.195084
TraesCS5B02G344600	0.308657	2.04577	-1.02338	-1.04051	-0.155485	-0.330369	-0.369888	0.565206
TraesCS7B02G040400	0.239741	2.04583	-0.50958	0.498375	-0.8211	-0.251647	0.027503	-1.22913
TraesCS4B02G103900	-1.02718	2.04584	0.748896	-0.340559	-0.522342	-0.884993	-0.124673	0.105017
TraesCS7D02G462800	0.644257	2.04593	-0.385147	-0.648555	-1.13577	0.111578	-0.721004	0.0887083
TraesCS3A02G356700	0.796318	2.04614	0.169273	-0.235714	-0.848463	-0.37988	-0.645125	-0.902548
TraesCS7A02G235400	-0.078154	2.04621	-0.331908	-0.228283	-1.58103	0.357357	-0.10454	-0.0796569
TraesCS4A02G450600	0.43736	2.0463	-0.0188518	-0.206528	-1.2843	0.241429	-0.350785	-0.864626
TraesCS4A02G368100	-0.124663	2.0466	-1.00272	-0.46567	-1.17068	0.327502	0.294649	0.0949846
TraesCS7D02G093300	-0.495699	2.04666	-0.711402	-0.245877	-1.01767	0.668073	0.371498	-0.615581
TraesCS7B02G000100	0.0644851	2.04677	-0.935852	-0.291603	0.401953	0.422358	-0.700891	-1.00723
TraesCS7D02G435900	-0.63754	2.04678	-0.287499	-0.152055	-0.0667012	-1.06117	-0.680982	0.839161
TraesCS1D02G246900	0.606317	2.04692	-0.370491	-0.931009	-0.31267	0.0379206	0.0776687	-1.15466
TraesCS7A02G160800	0.371764	2.04703	0.663578	-0.429478	-0.259225	-1.00974	-0.725589	-0.658339
TraesCS3A02G350900	0.866693	2.04704	-1.06335	-0.277885	-0.351387	-0.0348076	-0.698523	-0.487781
TraesCS1A02G015378	-0.343839	2.04713	-0.0782885	-0.296581	0.180852	-0.194126	-1.56909	0.25394
TraesCS2D02G292300	-0.788094	2.04719	-0.486394	-1.20678	-0.386244	0.433763	-0.0104385	0.396997
TraesCS4A02G085600	-0.0512239	2.04724	-0.100693	-0.981425	-0.65208	-0.0856321	-0.920198	0.744017
TraesCS5A02G381300	0.47447	2.04727	-0.9142	-0.566832	-1.01323	-0.00777937	0.437134	-0.456832
TraesCS4D02G355800	0.4417	2.0473	-0.321841	-0.157191	-0.585052	-0.0359529	0.0726411	-1.46161
TraesCS3D02G325400	-0.519594	2.04747	0.374872	-0.655661	0.492484	-0.079972	-0.416637	-1.24296
TraesCS5D02G441100	0.664939	2.04748	-0.991354	-0.704744	-0.621763	-0.493703	-0.30467	0.403812
TraesCS5A02G369100	0.378972	2.04754	-1.02974	0.0520538	-0.845473	0.420578	-0.207856	-0.816075
TraesCS2A02G041000	0.187836	2.04787	-0.510955	-0.0907268	-1.43794	-0.446461	0.443989	-0.193612
TraesCS5D02G149600	-0.122805	2.04799	-0.722425	-0.0444213	-1.00748	-0.0976308	0.761047	-0.81427
TraesCS1B02G158000	0.810466	2.04806	-0.0988698	-0.272222	-0.516477	-0.635236	-1.16904	-0.16669
TraesCS7A02G413900	0.888134	2.04826	-0.519655	-0.161694	-1.01924	-0.353083	-0.15281	-0.729914
TraesCS1B02G254700	0.646251	2.04844	-0.107115	-0.352748	-0.381521	-0.503265	0.010614	-1.36066
TraesCS3A02G226400	0.372412	2.04868	-0.447109	-0.870136	0.448004	0.140735	-1.01097	-0.681612
TraesCS6D02G313900	-1.00479	2.04869	-0.0621439	-0.380896	0.232142	-0.527877	0.642806	-0.947933
TraesCS2A02G108200	0.0642971	2.04876	-0.0981814	-0.167305	-1.35748	0.514346	-0.775235	-0.229197
TraesCS6D02G358000	0.385663	2.04884	-0.416927	0.0570069	0.236469	-0.268622	-0.658842	-1.38358
TraesCS7D02G410200	0.545391	2.04885	-0.699614	-0.0451693	-1.23087	-0.435395	-0.473611	0.290418
TraesCS1D02G395300	0.407817	2.0489	-0.66253	0.563907	-0.932605	-0.0411439	-0.535489	-0.848857
TraesCS6A02G071300	-0.131954	2.04896	-0.18424	-0.661868	-0.78612	0.353543	0.507175	-1.14549
TraesCS3B02G334100	-0.561552	2.04912	-0.616714	0.603897	-1.24113	-0.222585	-0.280069	0.269034
TraesCS7D02G470400	0.0170534	2.04916	-0.730161	-0.397586	-0.341088	-0.0969551	-1.21419	0.713766
TraesCS6D02G350600	0.436885	2.04935	-0.220127	0.397176	-0.925347	-0.0369653	-1.07277	-0.628198
TraesCS7D02G279900	-0.951318	2.04941	-0.0806946	-0.289467	-0.601337	-0.648919	-0.404231	0.926555
TraesCS2B02G437700	-1.25034	2.04984	-0.0957637	-0.974103	-0.0480566	-0.0803301	0.506389	-0.107636
TraesCS3A02G375900	0.0419602	2.04996	0.191487	0.167789	-1.31966	0.235276	-0.69231	-0.674499
TraesCS3A02G478600	0.860032	2.04997	-0.293042	-0.954705	-0.866585	-0.492775	-0.0490502	-0.253842
TraesCS3B02G365500	-1.36619	2.05001	0.0187803	-0.2254	0.304107	-0.497963	0.357956	-0.6413
TraesCS3B02G463400	0.576692	2.0501	0.458744	-0.497943	-0.820299	-0.326876	-1.02759	-0.412832
TraesCS7A02G528500	-0.7931	2.05039	0.57971	0.243987	-0.970065	-0.0852657	-0.127444	-0.898208
TraesCS2D02G588700	0.586842	2.05063	-0.127901	-0.762236	-1.31157	-0.111754	0.0223449	-0.346357
TraesCS5A02G319600	-0.926297	2.05088	-0.247123	-0.567396	0.75437	-0.525093	0.260712	-0.800054
TraesCS3B02G497300	0.0892244	2.0509	-0.341383	0.441592	-0.11872	-0.51582	-0.130272	-1.47552
TraesCS5A02G487000	-0.242837	2.05109	0.000707712	0.269218	0.295593	-0.745255	-0.225717	-1.4028
TraesCS3D02G206500	0.464933	2.05124	-0.281452	-0.0461578	-1.39783	-0.573963	-0.415007	0.198238
TraesCS1A02G335200	0.71479	2.05143	-0.620995	-0.117683	-0.840362	0.104825	-0.24018	-1.05183
TraesCS5B02G546600	-0.010219	2.05152	0.584735	-0.521834	-0.595638	-0.30613	0.107834	-1.31027
TraesCS5A02G155300	0.60151	2.05165	0.26306	-0.33611	-0.364969	-0.551523	-1.29309	-0.370533
TraesCS2D02G162500	-0.216428	2.0518	-0.0703125	0.919362	-0.819461	-0.779401	-0.431229	-0.654333
TraesCS2D02G020300	0.230664	2.05195	-1.36627	0.285924	-0.0252335	-0.194574	-0.126011	-0.85645
TraesCS3D02G514800	-0.613313	2.05228	0.421039	0.679195	-0.852576	-0.41801	-0.451131	-0.817483
TraesCS6D02G230500	0.393304	2.0523	0.355239	0.189401	-0.961481	-0.78056	-0.905678	-0.342528
TraesCS4D02G033800	0.495395	2.0524	-0.12445	-0.0329139	-1.35732	-0.00334581	-0.791567	-0.238203
TraesCS4A02G372600	0.986161	2.05244	-0.708674	-0.495376	-0.362404	-0.14834	-0.524422	-0.799382
TraesCS2B02G456800	0.381767	2.0526	-0.420355	-1.28901	0.0670709	-0.184348	0.234505	-0.842238
TraesCS1A02G074300	0.811171	2.05264	-1.01356	-0.410411	0.0298982	-0.820863	-0.478869	-0.170002
TraesCS3B02G271200	0.125429	2.05265	-0.65427	0.743165	0.0482454	-0.743882	-0.797642	-0.773697
TraesCS6D02G108100	0.852623	2.05287	0.0811683	-0.421432	-0.357998	-0.669673	-0.528043	-1.00951
TraesCS3B02G556200	-0.847463	2.05291	0.353833	-0.00850212	0.00649375	-0.0610888	-0.108161	-1.38803
TraesCS2A02G164800	0.710448	2.05304	0.308666	-0.729679	-0.855281	-0.842515	-0.280724	-0.363951
TraesCS7B02G467800	0.71252	2.05335	-0.376929	-0.0965919	-0.196505	-0.295672	-0.465165	-1.33501
TraesCS3D02G101900	0.240068	2.05337	-0.122567	0.154631	-0.257844	0.0254944	-1.50989	-0.583258
TraesCS5B02G466800	0.955319	2.05343	-0.983924	-0.425261	-0.379531	-0.248269	-0.337558	-0.634204
TraesCS2B02G465800	-0.980119	2.05356	-0.838818	-0.603637	-0.290648	0.226411	-0.295565	0.728818
TraesCS1B02G256800	-0.247979	2.05361	-0.584055	-0.915962	-0.0442651	0.654287	-1.04596	0.130323
TraesCS2B02G573900	0.465558	2.05393	0.0757272	-0.0165029	-0.915825	-0.610085	-1.15628	0.103478
TraesCS5D02G508500	-0.649983	2.05393	-0.0807919	-0.327516	-0.567106	-0.12323	-1.11745	0.812149
TraesCS2D02G325700	0.189233	2.05404	0.29565	-0.276218	-1.50065	0.026071	-0.298617	-0.489512
TraesCSU02G070200	0.140065	2.05428	-0.907712	-0.0108264	-1.34484	0.110297	0.218789	-0.260047
TraesCS7D02G015800	-0.591374	2.05455	-1.48145	-0.385919	0.0795605	0.106274	-0.0391895	0.257551
TraesCS4B02G150800	0.653268	2.05457	0.0940914	-0.0305703	-1.21975	-0.603963	-0.331358	-0.616287
TraesCS1B02G285400	-0.831728	2.0546	-0.50397	-0.589089	-1.0212	0.602115	0.283581	0.00569683
TraesCS3D02G285900	0.226944	2.05463	-0.882089	-0.653865	-0.736799	-0.00384838	0.696962	-0.701937
TraesCS7D02G173800	0.630692	2.05476	0.283764	-0.452539	-1.00943	-0.556096	-0.0791439	-0.872008
TraesCS6D02G093000	-1.01227	2.05479	0.313876	-0.117649	-0.802645	-0.872006	-0.0477294	0.483635
TraesCS7B02G065800	0.191726	2.05482	0.853788	-0.662235	-0.612858	-0.37935	-0.788789	-0.657097
TraesCS2A02G423000	0.253234	2.05489	-0.150119	-0.405197	-0.482942	0.649723	-0.839818	-1.07977
TraesCS1B02G017900	-0.384261	2.05494	0.225365	0.257272	0.2363	-1.30412	-0.253895	-0.831605
TraesCS1A02G013900	-0.227078	2.05495	-0.864645	0.690394	-1.04363	0.234194	-0.445052	-0.399131
TraesCS2A02G198300	0.764522	2.05517	-0.574618	-0.37764	-0.362558	-0.11553	-1.24651	-0.142843
TraesCS2D02G468700	-0.527109	2.05518	0.689323	0.130236	-0.054881	-0.355344	-0.979503	-0.957898
TraesCS7A02G167800	0.413307	2.05528	-0.296533	-0.843441	-0.907505	-0.900459	0.407579	0.0717697
TraesCS7B02G006200	0.701047	2.05544	-0.0766577	-0.529063	-1.04384	0.0846349	-0.286528	-0.905032
TraesCS5D02G421100	0.38465	2.05547	-0.632583	-0.0615505	0.451159	-1.25044	-0.536055	-0.410655
TraesCS7A02G373200	-1.00596	2.05551	0.108392	0.603809	-0.431586	-0.318673	-1.0476	0.0360986
TraesCS3B02G414300	0.615747	2.0558	-0.351115	-0.0475113	-1.07973	-0.461803	0.192196	-0.923578
TraesCS5D02G561600	0.679945	2.05592	-0.559101	-0.384628	-0.211283	-0.0135352	-0.2464	-1.32091
TraesCS7A02G108400	0.554653	2.05598	0.412671	-0.725991	-0.393792	-0.872689	-0.115437	-0.915397
TraesCS4A02G308400	-0.45679	2.05612	-0.145515	-0.0874034	-0.168858	-1.32248	0.674678	-0.549749
TraesCS5D02G305000	0.964543	2.05638	-0.582621	-0.457538	-0.399619	-0.140522	-0.526603	-0.914017
TraesCS6D02G048700	-0.801151	2.0565	0.497551	-0.598389	-1.17426	0.0710671	-0.288414	0.2371
TraesCS1D02G437800	0.0429889	2.0565	-0.257399	-0.219825	-0.763689	-0.466936	0.746632	-1.13827
TraesCS2A02G307800	0.343343	2.05667	0.128932	-1.37661	-0.433982	-0.126594	-0.720786	0.12902
TraesCS5A02G134600	0.557785	2.05714	0.284159	0.0221744	-0.826816	-0.389931	-0.643102	-1.0614
TraesCS5A02G094400	0.625486	2.05748	-0.676069	0.511746	-0.579634	-0.734344	-0.769304	-0.435358
TraesCS7A02G448100	0.686574	2.0575	-0.264739	0.0529301	-1.06253	-0.0841829	-0.441291	-0.944264
TraesCS3B02G443800	0.0133727	2.05758	0.49986	0.431671	-0.666087	-0.947726	-0.58502	-0.803655
TraesCS1A02G024500	-0.289351	2.05765	0.215175	0.0150184	-1.56317	-0.394878	-0.153577	0.113129
TraesCS5D02G330609	0.769016	2.05766	0.0582114	-0.683061	-0.824135	-0.965948	-0.143887	-0.267853
TraesCS7D02G321500	0.446128	2.05766	-0.0850743	0.0501094	0.0772882	-0.367138	-1.23529	-0.943687
TraesCS7A02G049400	0.621517	2.05772	-0.778777	-0.151818	-1.05772	-0.337856	-0.653349	0.300285
TraesCS6A02G323100	-0.526397	2.0578	-0.595818	-0.449853	0.352047	0.656661	-0.387246	-1.1072
TraesCS5B02G401600	0.359992	2.05791	0.246019	0.0278459	-1.17053	-0.0303012	-0.53145	-0.959483
TraesCS7D02G541200	-0.463645	2.05795	-1.15702	-0.190459	0.72375	0.0931474	-0.336105	-0.727621
TraesCS2B02G045000	-0.514978	2.05803	-0.573661	-1.28176	-0.309383	0.581997	0.234449	-0.194693
TraesCS6B02G047800	-0.417349	2.05807	0.61275	-0.499259	-0.760961	-0.612929	-0.875139	0.494821
TraesCS7B02G022300	0.985578	2.05818	-0.724032	-0.698082	-0.681012	-0.335138	-0.406641	-0.198854
TraesCS7A02G404900	0.777739	2.05824	-0.130944	-0.464004	-1.16432	-0.176202	-0.709258	-0.19126
TraesCS7A02G081000	0.519546	2.05825	-0.970738	0.385376	-0.350471	-0.370072	-0.227154	-1.04473
TraesCS2A02G131300	-0.727909	2.05827	0.365838	-1.21457	-0.270192	0.274078	-0.666229	0.180713
TraesCS6B02G154000	0.870055	2.05837	-0.222449	0.0525149	-0.602769	-0.576001	-0.715682	-0.86404
TraesCS2B02G526400	-0.428596	2.05864	-0.7248	-0.121583	-0.924932	-0.170041	-0.587759	0.899075
TraesCS3A02G202900	0.215541	2.0587	-0.148562	-0.121082	-0.875648	-0.771738	-0.96994	0.612729
TraesCS1A02G385600	-0.384027	2.05874	0.11956	0.535001	0.227289	-1.08767	-0.741729	-0.72716
TraesCS1A02G013700	0.445645	2.05876	-0.762039	-0.0998546	-0.442294	-1.32649	0.130411	-0.00413517
TraesCS5B02G378900	0.326034	2.05883	-1.47738	0.257304	-0.295279	-0.302441	-0.466059	-0.101014
TraesCS3D02G224400	0.249264	2.05888	-1.17845	-0.68388	0.508406	0.0997326	-0.623372	-0.430582
TraesCS3B02G071100	-0.782537	2.05891	0.0104482	-0.215449	-0.510505	0.693736	-1.1626	-0.0920061
TraesCS6A02G010700	0.0339215	2.05895	0.0115826	0.197198	-0.503856	0.171191	-1.48395	-0.48504
TraesCS6D02G237200	0.65744	2.05896	-0.475513	-0.00585786	-1.02215	-0.983676	0.0637831	-0.292985
TraesCS5A02G178600	0.235287	2.05924	0.373348	0.120392	-1.32547	-0.274094	-0.517558	-0.671149
TraesCS4B02G348600	-1.4087	2.05933	0.327139	-0.106156	-0.343123	0.300447	-0.185487	-0.643456
TraesCS1D02G016983	0.414645	2.05953	-0.309595	-0.165171	-0.692011	0.259114	-1.37074	-0.195778
TraesCS5A02G315800	-0.522036	2.05955	0.694541	-0.132938	-0.848582	-1.11491	-0.149467	0.0138434
TraesCS2D02G125500	0.523422	2.05973	-0.762149	0.244597	-0.900343	0.193157	-0.869281	-0.489136
TraesCS6A02G335700	-0.728633	2.05981	0.707657	-0.00139579	-0.444234	-1.18785	-0.0703752	-0.334974
TraesCS5D02G466700	-0.00662376	2.06001	0.809555	-0.115686	-0.656979	-1.0039	-0.713476	-0.372902
TraesCS5A02G352900	0.203223	2.06004	-0.585849	0.534937	-1.12746	-0.082168	-0.11089	-0.891833
TraesCS5A02G542700	0.923334	2.06011	-0.93311	-0.201832	-0.741149	-0.245168	-0.504772	-0.357418
TraesCS7D02G335100	0.00988876	2.06045	-0.0375321	0.0861203	-0.0171915	-0.514785	-0.0120887	-1.57486
TraesCS6A02G053400	0.589355	2.06049	-0.675268	-0.552405	-1.05431	0.447288	-0.439347	-0.375802
TraesCS5A02G345400	-0.312645	2.06074	-0.0749937	-0.136712	-0.326551	0.430506	-1.52513	-0.115218
TraesCS2D02G059200	-0.359277	2.061	0.581603	0.128941	-0.803766	-1.17381	0.0564546	-0.491148
TraesCS1A02G025900	0.742245	2.0614	0.12412	-0.00728182	-0.697562	-0.57623	-0.753308	-0.893384
TraesCS4B02G287600	0.451923	2.06142	-0.0748671	-0.457399	-1.24042	-0.576699	-0.554644	0.390681
TraesCS6D02G059100	-0.199661	2.06162	0.563817	-0.439673	0.334847	-0.523347	-1.21262	-0.584983
TraesCS2D02G363600	0.0634536	2.06172	0.242178	-0.555154	-0.706896	-1.35231	0.0247958	0.22222
TraesCS4D02G055200	-0.983293	2.06181	-0.0287958	0.700547	-0.596706	0.137163	-0.442085	-0.848637
TraesCS4A02G494600	0.328784	2.06188	-0.460599	-0.325118	-1.51422	0.0565246	-0.162483	0.0152253
TraesCS5A02G113100	-0.290456	2.06191	0.159735	0.238235	-1.29973	-0.0245181	-0.939716	0.0945402
TraesCS4D02G263900	-0.30297	2.06194	-0.368025	-0.257687	-1.50211	0.292318	0.272866	-0.196327
TraesCS6A02G381200	-0.437655	2.06204	-0.465529	-0.471405	-0.774425	-0.958475	0.6849	0.360544
TraesCS5B02G295700	-0.672515	2.06219	0.0322176	0.934106	-0.717714	-0.631669	-0.484295	-0.522326
TraesCS7B02G100800	0.154816	2.06225	-0.208387	0.44186	-0.130632	-0.103267	-1.10832	-1.10832
TraesCS1B02G472800	0.351706	2.06242	0.290329	-0.452719	-0.352087	-1.26708	0.13314	-0.765711
TraesCS2D02G579600	0.477573	2.06246	-0.605409	-0.194553	-1.35192	0.249892	-0.218698	-0.419349
TraesCS2D02G065300	0.400493	2.06269	-0.711842	-0.737182	-1.21016	0.25863	-0.00479834	-0.0578323
TraesCS2A02G431200	-0.830778	2.06288	-0.0699068	-0.966434	-0.914189	0.491305	0.19273	0.0343923
TraesCS2A02G332300	0.103852	2.0629	-0.700382	0.192462	-1.2444	0.465864	-0.603037	-0.27726
TraesCS6B02G358800	0.978514	2.06302	-0.255836	-0.86878	-0.474818	-0.329701	-0.474422	-0.637973
TraesCS7D02G089600	0.631632	2.06317	-0.518519	-0.144957	-1.22787	0.115024	-0.222808	-0.695669
TraesCS5B02G323200	0.686721	2.06326	0.115543	-0.60262	-0.504775	-0.0973981	-0.475679	-1.18505
TraesCS6B02G268100	0.6041	2.06335	-0.397518	-0.160147	-0.493592	-0.0926863	-0.136776	-1.38673
TraesCS4D02G237200	-0.544301	2.06336	0.484714	0.0257164	0.0250202	-1.14334	-0.949392	0.0382223
TraesCS5B02G513000	0.509542	2.06341	-1.05925	-0.877334	-0.456602	0.18188	0.196014	-0.55766
TraesCS2D02G576500	-0.207501	2.06356	0.755822	-0.158719	-0.723748	-0.273512	-0.256899	-1.199
TraesCS3D02G491200	-0.558149	2.06357	-0.469977	-0.755896	-1.0678	0.695332	-0.0238837	0.116812
TraesCS3B02G581800	0.77975	2.06357	-0.753486	-0.174099	-0.622068	-0.544754	0.160086	-0.908997
TraesCS7D02G551500	-0.785461	2.06365	-0.204152	-0.849029	-0.0452642	-0.137457	-0.839686	0.797394
TraesCS3B02G417900	-0.0214162	2.06378	-0.816787	-0.625238	-0.958125	0.812836	-0.222874	-0.232176
TraesCS1B02G029900	0.849467	2.06382	-0.341998	-0.470322	-0.977689	-0.326555	-0.786294	-0.0104309
TraesCS2B02G597100	0.519611	2.06387	-0.282224	-0.559954	-1.28991	0.282268	-0.187128	-0.546535
TraesCS5B02G502700	0.113271	2.06406	-0.482076	-0.340336	0.124664	0.260354	-0.244847	-1.49509
TraesCSU02G140125	0.627096	2.06426	-0.359759	-0.806243	-0.206167	0.0232946	-0.113599	-1.22889
TraesCS6D02G400600	0.103062	2.06453	-0.380355	-0.649739	0.653076	-0.720826	0.0316984	-1.10144
TraesCS4A02G280500	0.616782	2.06453	-0.490231	0.338046	-0.698895	-0.894948	-0.839081	-0.0962019
TraesCS3B02G072300	0.7483	2.06454	-0.0715618	-0.479394	-0.576273	-0.364353	-0.110602	-1.21066
TraesCS7A02G264200	0.304169	2.06481	-0.686058	0.047942	-1.08495	0.374831	-0.918108	-0.102631
TraesCS4A02G445500	0.295316	2.06483	-1.25194	-0.0489338	-0.988034	-0.0835907	-0.213211	0.225564
TraesCS7B02G309100	-0.369651	2.06485	0.640102	0.075801	-1.04143	-0.908293	-0.520749	0.0593777
TraesCS4D02G068300	-0.281906	2.06505	-0.465781	0.745582	-0.96284	0.230102	-0.568908	-0.761302
TraesCS4D02G307900	0.320398	2.06505	-0.633273	-0.527696	-0.724356	-1.09201	0.121217	0.470668
TraesCS2A02G019600	0.575192	2.06514	-0.667408	-0.249303	-1.26508	0.178611	-0.143281	-0.493866
TraesCS7A02G102100	-0.242034	2.0653	0.425666	0.146291	-1.11039	-0.111194	-0.0675453	-1.1061
TraesCS2B02G527200	-1.2276	2.06542	-0.416656	-0.0331218	-0.730277	0.294575	0.488117	-0.440461
TraesCS4A02G490700	0.508884	2.06545	-0.260027	-0.608831	-0.703028	0.495152	-0.452288	-1.04531
TraesCS3D02G465200	-0.843192	2.06552	-0.55173	-0.624312	-0.369695	0.410586	0.670346	-0.757527
TraesCS1A02G377400	0.598663	2.06556	-1.12173	-0.169649	-0.493508	0.240646	-0.27771	-0.84227
TraesCS6D02G355400	0.409299	2.06557	-0.721986	0.384386	-0.407356	-0.0622112	-0.423679	-1.24402
TraesCS2D02G027400	-0.0650248	2.0656	0.500202	-0.707864	-0.877254	0.154036	-1.08818	0.0184795
TraesCS3D02G461900	0.977134	2.06563	-0.237095	-0.507028	-0.778343	-0.528521	-0.705798	-0.285979
TraesCS6B02G018900	0.280295	2.06566	-0.320629	0.172077	-0.903056	-0.37071	0.294011	-1.21765
TraesCS1D02G101200	0.78831	2.0659	-0.388671	-0.471483	-0.104084	-0.08817	-0.682507	-1.1193
TraesCS5A02G152100	-0.952156	2.06606	-1.01881	-0.476921	-0.193248	-0.277234	0.223721	0.628589
TraesCS1B02G278300	-0.434536	2.06624	0.835275	-0.546781	-1.10387	-0.485757	-0.299561	-0.0310066
TraesCS5D02G475600	-0.00590346	2.06627	0.179432	0.133145	0.0541417	-0.137934	-1.28332	-1.00584
TraesCS2B02G597900	0.688364	2.06644	-0.467453	-0.882512	-0.982268	0.1773	-0.502974	-0.0968928
TraesCS7B02G196200	-0.575923	2.06645	0.108306	-0.804428	-1.24525	0.356338	-0.12184	0.216351
TraesCS5A02G381800	0.886319	2.06653	-0.635745	-0.132306	-0.733611	-0.082145	-0.542875	-0.82617
TraesCS6A02G377400	-1.30288	2.06675	0.174899	-0.463606	-0.774927	-0.0683609	-0.0531756	0.421302
TraesCS2A02G112000	0.00814434	2.06693	0.590039	-0.34479	0.176507	-0.766791	-1.13435	-0.595693
TraesCS5B02G282600	-0.971742	2.06706	-0.612715	-0.159927	-0.251668	-0.156622	-0.760455	0.846072
TraesCS4B02G139100	0.66209	2.06707	-0.237357	-1.18368	-0.556392	-0.321143	-0.619036	0.188443
TraesCS4B02G393000	-0.015779	2.06708	-0.816244	-0.567548	-0.861761	0.764652	0.0673185	-0.637723
TraesCS3A02G189200	-0.528202	2.0671	0.685016	-0.415511	-0.512394	-1.15856	0.241082	-0.378532
TraesCS5D02G561600	0.614636	2.06738	-0.751573	-0.416042	-1.01194	0.394392	-0.567729	-0.329123
TraesCS7B02G225400	0.50307	2.0674	0.0560782	-0.282054	-1.36809	0.00136706	-0.346828	-0.630944
TraesCS5D02G210100	0.397198	2.06745	-0.323921	0.491465	-0.186768	-0.982409	-0.456522	-1.00649
TraesCS2A02G259700	-1.36237	2.06745	0.147598	-0.607072	-0.577384	-0.154999	0.28457	0.202204
TraesCS1A02G054600	0.612336	2.06784	-0.590784	-0.019639	-0.207488	0.101002	-0.883586	-1.07968
TraesCS6B02G059200	-0.583366	2.06789	-0.322031	0.227317	-0.125252	-0.247053	0.395065	-1.41257
TraesCS2B02G095500	0.348091	2.06791	-0.268885	0.00297415	-1.33986	-0.249216	0.227227	-0.78824
TraesCS6B02G133400	0.656069	2.06804	0.196943	-0.667218	-0.549667	-0.739151	0.0148285	-0.979848
TraesCS3D02G056200	0.532916	2.06816	0.406725	-0.733654	-0.541122	-0.0463722	-0.937402	-0.749246
TraesCS6B02G414600	0.690323	2.06853	0.244228	-0.358181	-0.876111	-0.757846	-0.824681	-0.186263
TraesCS4B02G208700	-0.0931326	2.06864	-0.385597	-1.03566	-1.11843	0.485493	0.0159547	0.0627257
TraesCS3D02G418200	-1.16592	2.06869	0.0320498	-0.906536	-0.344063	0.192832	-0.371649	0.494595
TraesCS5D02G194300	0.851078	2.0687	-0.23847	-0.437067	-0.378599	-0.087844	-0.980901	-0.796894
TraesCS3D02G176100	-0.501675	2.0687	0.893215	-0.372763	-0.573117	-1.02642	-0.119523	-0.368422
TraesCSU02G013300	0.326349	2.06881	0.157511	-0.0182509	0.0432639	-0.990557	-0.377744	-1.20938
TraesCS4A02G201200	0.886304	2.06898	-0.712915	-0.0389656	-0.720776	-0.458246	-0.803606	-0.220772
TraesCS4A02G115700	0.62764	2.06907	-0.840339	-0.634709	-0.796331	0.441636	-0.35929	-0.507673
TraesCS3B02G554500	-0.00421076	2.06926	0.510165	0.0774904	-0.595884	-0.0175345	-0.926986	-1.1123
TraesCS3A02G117000	0.911233	2.06949	-0.772587	-0.346496	-0.286454	-0.764874	-0.700559	-0.109753
TraesCS4A02G447500	0.814408	2.06964	-0.751513	-0.537795	-0.919419	-0.117998	0.025279	-0.582605
TraesCS5A02G549400	0.764504	2.06968	-1.00409	-0.702853	-0.122251	-0.129754	-0.109788	-0.765448
TraesCS3B02G327100	-0.209537	2.06969	0.221869	-0.341208	-1.4707	0.211539	0.0617503	-0.543405
TraesCS4A02G399800	-0.0959584	2.06982	-0.110737	0.0677583	-1.15207	0.166667	0.193518	-1.139
TraesCS2A02G375300	-0.193914	2.06987	-0.566645	-0.94545	-0.842828	0.512387	0.478061	-0.511486
TraesCS3B02G089000	-0.897714	2.07004	0.889064	-0.66817	-0.391207	-0.42987	0.00601795	-0.578165
TraesCS2B02G504100	-0.486282	2.07008	-0.454324	-0.575749	-0.613119	-0.99537	0.433923	0.620843
TraesCS7A02G194400	0.347066	2.07013	0.228251	-0.534106	-1.37398	-0.364187	-0.475239	0.102063
TraesCS7D02G405500	0.795816	2.07014	-0.0518552	-0.919977	-0.359027	-0.795492	-0.6836	-0.0560047
TraesCS4D02G356200	-0.115411	2.07018	0.735406	-0.303335	-1.23288	-0.217867	-0.291148	-0.644953
TraesCS5D02G219700	0.728161	2.07053	-0.197121	0.0991917	-0.494597	-0.34512	-1.06934	-0.791704
TraesCS5D02G467800	0.358317	2.07053	-0.747473	-0.810472	-0.168693	0.102456	0.306977	-1.11164
TraesCS1D02G338300	-0.145999	2.07074	-0.312283	-0.901781	-0.894118	0.851862	-0.459676	-0.208745
TraesCS6B02G404200	-0.47583	2.07096	-0.204857	-0.137422	0.229645	0.488086	-0.675993	-1.29458
TraesCS3B02G165000	-0.0365282	2.07104	0.309099	0.402392	-0.651363	-0.151168	-1.21293	-0.730533
TraesCS3D02G395300	0.719737	2.07105	-0.382982	-0.941565	-0.054063	-0.3111	-1.02679	-0.0742847
TraesCS3D02G432700	-0.0888003	2.07107	-1.02575	-0.515464	-0.95153	0.47209	0.376904	-0.338514
TraesCS2A02G296700	-0.953821	2.07111	0.586803	-0.441244	-0.633828	0.434726	-0.302534	-0.761212
TraesCS2A02G337200	0.626581	2.07117	-0.635482	-0.225661	-0.723414	0.164345	-0.140516	-1.13702
TraesCS3A02G326800	-0.0314401	2.07122	-0.67299	-0.155177	-1.34564	-0.147193	0.564931	-0.283711
TraesCS5A02G011700	0.524489	2.07132	-0.565125	-0.598444	-1.29858	-0.114104	-0.179338	0.159778
TraesCS4B02G375300	0.457463	2.07153	-0.492686	-0.663365	-1.19099	0.285688	0.0881083	-0.555754
TraesCS1A02G294900	0.673226	2.07167	-0.593341	-0.479212	-1.22383	-0.188572	-0.360372	0.100434
TraesCS2A02G416100	-0.508553	2.07168	-0.353569	-0.170719	-1.21542	0.696804	-0.574193	0.0539698
TraesCS7A02G096000	0.79539	2.07179	-0.923157	-0.104445	-0.454774	-0.330255	-0.114964	-0.939583
TraesCS1B02G448500	0.148907	2.07194	0.446467	0.160503	-1.06548	-0.339097	-0.397944	-1.02529
TraesCS5A02G171100	0.517357	2.07204	-0.66893	-0.154914	-1.33187	0.105211	-0.132745	-0.406145
TraesCS7A02G251800	0.476752	2.07206	-0.0291166	0.262608	-0.843915	-0.367664	-0.380063	-1.19066
TraesCS1B02G442700	-0.716997	2.07212	0.749689	-0.235625	-0.187189	-1.07071	0.0155955	-0.626886
TraesCS6B02G279800	0.441304	2.07215	-0.374041	-0.0996967	-0.282205	-0.00933224	-1.48801	-0.260169
TraesCS1D02G435700	0.746611	2.07224	-0.351606	-0.312962	-1.17424	0.0217232	-0.652111	-0.349661
TraesCS7B02G059600	-1.06472	2.07244	-0.166774	0.434544	0.0253191	-1.11024	0.131976	-0.32254
TraesCS6A02G193600	0.153452	2.07246	-0.532336	-0.116814	-1.26769	0.5476	-0.193307	-0.663366
TraesCS4A02G466400	-0.367891	2.07248	-0.0630202	-0.754613	-0.617196	0.0437349	-1.04108	0.727591
TraesCS4A02G376800	-0.176027	2.07257	-1.20517	0.347992	-0.731981	-0.364826	-0.434634	0.492073
TraesCS2B02G098400	0.327071	2.07266	-1.19207	-0.0819572	-0.570195	0.217929	-0.885537	0.112103
TraesCS2B02G417700	0.502823	2.0727	0.292923	-1.07801	-0.36012	-0.89148	-0.527884	-0.0109525
TraesCS5B02G406100	-0.192334	2.07284	-0.139824	-0.896431	0.417035	0.43009	-0.681482	-1.00989
TraesCS3D02G456900	0.764063	2.07292	-1.01928	-0.705342	-0.325356	0.0344148	-0.147669	-0.673748
TraesCS7B02G071400	0.653448	2.07302	-0.056176	-0.555814	-0.00603366	-1.20087	-0.687809	-0.219765
TraesCS1A02G057200	-0.343525	2.07329	0.258284	0.605641	-0.745796	-0.0981969	-0.711531	-1.03817
TraesCS3B02G142700	0.167639	2.0734	-0.322917	-1.42601	-0.254523	-0.527426	-0.129093	0.418938
TraesCS3D02G137700	-0.622555	2.07341	0.343177	-0.048957	-1.30334	-0.462147	-0.364446	0.38486
TraesCS1A02G303900	0.519958	2.07342	-0.579576	0.20679	-0.142592	-0.565668	-0.223243	-1.28909
TraesCS7A02G283100	0.00380849	2.07344	0.555053	0.323855	-0.655637	-0.988811	-0.555972	-0.75574
TraesCS2D02G175300	0.597864	2.07347	-0.0400531	-0.417579	-1.30403	0.00957543	-0.310966	-0.608286
TraesCS7D02G035600	0.477738	2.07353	-0.163023	0.280799	-1.21771	-0.525741	-0.163456	-0.762137
TraesCS4A02G457200	0.765229	2.07353	-0.499393	-0.733609	-1.05762	-0.323297	-0.311112	0.0862623
TraesCS3D02G056400	0.535131	2.0736	-0.704715	0.0750645	-1.02015	0.162673	-0.888955	-0.23265
TraesCS3B02G609900	-0.141707	2.07361	0.17701	-0.343448	-0.550244	0.647449	-0.738961	-1.12371
TraesCS1D02G301300	0.297644	2.07409	0.612037	-0.817008	-0.126924	-0.821951	-0.350002	-0.867891
TraesCS6B02G092000	-0.00931373	2.07416	-0.415526	0.243054	-0.466075	0.51056	-1.20552	-0.731345
TraesCS7D02G023400	0.331053	2.07417	-0.488213	-0.816848	-0.711813	0.510783	0.0558227	-0.954954
TraesCS1D02G296000	0.0153594	2.07424	-0.69288	-0.21949	0.313414	0.356559	-0.57892	-1.26828
TraesCS1A02G061400	0.61423	2.07435	0.36529	-0.481552	-0.82162	-0.171462	-0.828483	-0.750751
TraesCS4B02G112600	0.907466	2.07439	-0.0925309	-0.252161	-0.84919	-0.628933	-0.65983	-0.499211
TraesCS3A02G265100	-0.669705	2.07443	-0.719499	-0.155027	-0.57456	-0.371081	-0.55136	0.966803
TraesCS2A02G131400	-0.56443	2.07443	0.158374	0.0700092	-1.48555	-0.366162	0.0366118	0.076714
TraesCSU02G060800	0.616989	2.07463	-0.18583	-1.04541	-0.748831	-0.6894	-0.286352	0.26421
TraesCS5D02G320000	-0.00245335	2.07485	-0.354512	-1.00965	0.51106	0.23714	-0.435023	-1.02141
TraesCS6D02G135300	-0.189252	2.07492	-0.517936	-0.89943	0.758118	0.0317211	-0.956528	-0.301614
TraesCS3B02G388900	0.19137	2.07505	-0.198584	-1.17661	-1.0235	-0.0930935	-0.163064	0.388429
TraesCS2B02G410000	0.681458	2.07516	-0.382837	0.0100659	-1.16653	-0.148299	-0.787958	-0.281063
TraesCS5D02G531900	0.328516	2.07517	-0.331741	0.534023	-1.09028	-0.150743	-0.528285	-0.836664
TraesCS4B02G276400	0.2444	2.0752	-0.139897	-0.444012	-0.7532	-1.19821	0.549912	-0.334197
TraesCS3B02G032500	-0.416725	2.07544	-1.17943	-0.023742	-0.785044	0.132686	0.585242	-0.388421
TraesCSU02G058438	0.56623	2.07544	-0.483193	-0.654126	-0.909052	0.333033	-0.0504152	-0.877918
TraesCS3B02G532305	0.298946	2.0756	0.18328	-0.380469	0.00784608	-0.981641	0.00492622	-1.20849
TraesCS4D02G094300	-0.243099	2.07563	-0.767504	-0.375182	-0.910168	0.819197	-0.634133	0.0352632
TraesCS7D02G517100	0.132818	2.07574	0.400034	0.162578	-1.12027	-0.507583	-0.972269	-0.171039
TraesCS5B02G512300	-0.656171	2.07593	-1.22787	0.508124	-0.0638154	-0.251379	0.227575	-0.612399
TraesCS2B02G509000	-0.235382	2.07596	0.408057	0.254415	-0.0236048	-0.526872	-0.645141	-1.30743
TraesCS5D02G174100	-0.834999	2.07597	-0.0804617	-0.103038	-0.0899548	-1.29142	-0.189987	0.513887
TraesCS1B02G004100	0.508996	2.07608	-0.538655	0.0532598	-0.716047	0.298835	-1.08666	-0.595809
TraesCS7D02G327100	0.74733	2.07611	-1.04673	0.0227893	-0.664797	-0.119645	-0.329089	-0.685966
TraesCS5B02G027900	0.677521	2.07633	-0.0384387	-0.826876	-0.48392	-0.428557	-1.05831	0.0822481
TraesCS3B02G050000	-0.462467	2.07637	0.739566	-0.336658	-1.19885	-0.234445	-0.016022	-0.567497
TraesCS5A02G265800	0.26121	2.07646	-0.017309	-0.0537227	-1.33955	0.187823	-0.269613	-0.845302
TraesCS4A02G348100	-1.02519	2.07664	0.230769	-0.805555	-0.53887	0.567431	0.0591564	-0.564385
TraesCS6B02G289100	0.581107	2.07668	0.0989234	-0.0095135	-0.246368	-0.997173	-1.02958	-0.474072
TraesCS3D02G374800	0.414384	2.07675	0.448068	-0.524098	-0.896683	0.0286621	-0.912041	-0.63504
TraesCS3B02G581700	-0.306537	2.0768	-0.289665	0.08734	0.438599	-0.21578	-0.321317	-1.46944
TraesCS1A02G373300	0.315907	2.07682	-0.52937	-0.271162	-1.16159	0.250147	0.20262	-0.883369
TraesCS5D02G459500	-0.283685	2.07702	-0.896894	-0.121507	0.888856	-0.646525	-0.683042	-0.334227
TraesCS1A02G399900	-0.861407	2.07705	0.0547988	-0.617468	-0.50241	-0.656322	0.864634	-0.358878
TraesCS2A02G260600	-0.0445024	2.07715	0.301307	-0.361293	-0.199928	-1.53893	-0.232091	-0.00171722
TraesCS6B02G334800	0.154203	2.07765	0.433261	-0.209848	-0.238701	-1.29767	-0.0956351	-0.823267
TraesCS4B02G372200	0.305478	2.07777	-1.02422	-0.127458	-0.432926	-0.685355	0.599374	-0.712666
TraesCS2D02G422400	-0.133404	2.07784	-0.167493	0.256589	-1.23252	0.464384	-0.765976	-0.499413
TraesCS2B02G116000	-0.179817	2.07788	-0.817312	-0.207407	-0.33662	0.88451	-0.839936	-0.581297
TraesCS4A02G424000	-0.682596	2.07797	0.465803	0.20805	-0.100505	-0.206193	-0.462934	-1.29959
TraesCS3D02G515100	-0.0235616	2.07799	-0.739209	-0.43104	-1.35607	0.00246007	0.228585	0.240841
TraesCS2B02G034700	0.58797	2.07831	-0.563734	-0.0150712	-1.30587	-0.026886	-0.263157	-0.49156
TraesCS2D02G397200	0.928585	2.0785	-0.228331	-0.365397	-0.926721	-0.581003	-0.565666	-0.339963
TraesCS4A02G426900	-0.990912	2.07953	0.395941	-0.513856	-0.378313	0.592112	-0.789217	-0.395285
TraesCS7B02G307100	0.257389	2.07955	-0.1099	-0.5096	-1.51184	0.0444894	-0.0288279	-0.221262
TraesCS1A02G428200	-0.534385	2.07959	-0.0322096	-0.88368	-0.952276	-0.431257	0.716658	0.0375622
TraesCS1B02G298900	0.0228915	2.07962	-0.988026	-1.02679	-0.240142	0.514132	-0.539143	0.177465
TraesCS6D02G082800	-0.51009	2.07962	0.234116	-0.238126	-0.974252	0.110438	0.389386	-1.09109
TraesCS7B02G100400	0.238367	2.07963	-0.581575	-0.244958	0.556561	-0.257223	-0.548511	-1.24229
TraesCS6D02G265100	-0.2273	2.0797	-0.117583	-0.554894	-1.13013	-0.797197	0.607619	0.139792
TraesCS3D02G144000	0.605308	2.0798	0.253678	-0.769994	-1.08491	-0.460471	-0.128146	-0.495271
TraesCS6D02G318000	-1.13406	2.08	0.623959	-0.40802	-0.120294	0.166501	-0.776963	-0.431123
TraesCS2A02G466700	-0.735762	2.08003	0.0210859	-0.977136	0.2706	-0.125989	0.421284	-0.954109
TraesCS3B02G055400	0.272203	2.08008	-0.932394	-0.463041	-0.746675	0.721124	-0.41974	-0.511554
TraesCS4D02G360500	0.796744	2.08015	-0.342602	-0.678468	-0.622696	0.0289775	-1.00215	-0.259952
TraesCSU02G115000	-0.842247	2.08036	0.829176	-0.100734	-0.685474	-0.0660918	-0.445183	-0.769808
TraesCS2B02G352000	0.823202	2.08055	-0.612835	-0.897228	-0.65593	-0.30925	-0.526799	0.0982868
TraesCS2D02G042800	0.0301618	2.08075	-0.572076	0.0216029	-0.917812	0.618209	-1.03194	-0.228894
TraesCS5A02G531400	-0.0870366	2.08089	-0.884974	-0.226416	0.852116	-0.69435	-0.321884	-0.71835
TraesCS1A02G027100	-0.0556431	2.08094	0.118367	-0.128591	-1.43465	-0.0308654	0.186652	-0.736212
TraesCS4D02G353300	-0.0460058	2.08106	-1.05544	-0.821079	-0.134397	0.649421	-0.0109826	-0.662577
TraesCS6B02G276300	0.00176022	2.08108	-1.08525	-0.645045	-0.242409	0.685936	-0.0595551	-0.736515
TraesCS4D02G065100	0.836447	2.08109	-0.51265	-0.201886	-0.681224	-0.329552	-1.03341	-0.158817
TraesCS4A02G054500	-0.679271	2.08116	-0.710478	-0.452229	-0.717337	0.840607	0.143725	-0.506178
TraesCS7B02G344500	0.180344	2.08126	-0.686729	-0.732772	-0.075872	-0.553231	-0.91048	0.697475
TraesCS4D02G008500	0.24907	2.08153	-0.0742852	-0.740952	-1.22632	0.469122	-0.238851	-0.519316
TraesCS7D02G547300	0.491309	2.08154	0.140185	-0.478717	-1.23646	-0.170315	-0.785726	-0.0418163
TraesCS3D02G192200	-0.796225	2.08156	0.809176	-0.885112	-0.54509	-0.0994032	-0.535799	-0.0291084
TraesCS3D02G146500	-0.113798	2.08174	-0.648909	-0.35275	-1.11183	-0.307347	0.807267	-0.354371
TraesCS2B02G147300	-1.09118	2.08189	-0.313295	-1.11065	0.316426	0.169825	-0.107081	0.0540564
TraesCS5B02G319700	0.0540403	2.0819	-0.838304	-0.590875	-1.12032	-0.287252	0.468089	0.232726
TraesCS2A02G006700	0.0651273	2.082	-0.613716	-0.817762	-0.170198	-0.670291	0.813955	-0.689114
TraesCS7D02G467100	0.0597632	2.08202	-0.711886	-0.113516	-0.953807	0.734352	-0.334775	-0.762148
TraesCS5D02G371800	-1.02337	2.08226	0.191339	0.00634534	-0.587066	-0.630227	0.627525	-0.666807
TraesCS5A02G359100	0.460379	2.08237	-1.22027	-0.623786	-0.262926	-0.124886	-0.624776	0.313894
TraesCS2D02G300300	-0.71482	2.08261	0.364025	0.568464	-0.811891	-0.491801	-0.884595	-0.111996
TraesCS2D02G091200	0.818041	2.08275	-0.345338	-0.637413	0.105002	-0.689142	-0.881213	-0.452687
TraesCS7B02G009700	-0.946279	2.08282	-0.696145	-0.518212	-0.69446	0.0972908	-0.045718	0.720699
TraesCS6A02G321900	-0.663419	2.08284	-0.963561	-0.900077	-0.300847	0.262325	-0.080516	0.563256
TraesCS6B02G435700	-0.0462199	2.08302	-0.511261	-0.528571	-0.969187	0.859749	-0.595026	-0.292506
TraesCS3A02G067500	-1.24992	2.08333	0.449698	-0.105383	0.00617572	0.117643	-0.75848	-0.543065
TraesCS3D02G457400	0.831368	2.08336	-0.679772	-0.152328	-0.078624	-0.463981	-0.575304	-0.964723
TraesCS5D02G217700	0.134631	2.08339	0.0410316	-1.10315	-1.11845	-0.0721747	0.305449	-0.270726
TraesCS1D02G439200	0.525554	2.08347	-0.630215	-0.499133	-1.22693	0.0876514	0.117605	-0.457998
TraesCS3D02G391700	-0.353955	2.08347	0.638036	-0.356418	-0.51581	-1.24694	0.147821	-0.396207
TraesCS4A02G183900	-0.657778	2.08352	-0.249378	-0.306432	-1.19432	0.00438116	0.704325	-0.38431
TraesCS3D02G468400	-0.450895	2.08398	-0.299924	0.860094	-0.623044	-0.00279021	-0.84461	-0.72281
TraesCS4D02G290000	-1.14327	2.08399	0.783526	-0.379016	-0.337357	-0.147151	-0.222412	-0.63831
TraesCS7A02G471300	0.0447445	2.08412	0.226338	0.0786934	-1.18845	-0.613792	-0.867371	0.235718
TraesCS2B02G052100	0.127534	2.08414	-0.914811	-0.030839	0.160575	0.302137	-1.17333	-0.555412
TraesCSU02G040800	0.435011	2.08441	-0.532856	0.124982	0.341389	-0.760536	-0.705859	-0.986537
TraesCS7A02G326200	0.550881	2.08442	-0.878287	0.0814652	0.152372	-0.955688	-0.292451	-0.742711
TraesCS6D02G015400	0.316585	2.08442	-0.357595	-1.1454	-0.977326	0.307352	0.0265463	-0.254581
TraesCS4B02G322000	-0.638596	2.08448	0.288884	-0.684524	-1.08532	-0.452192	-0.0678059	0.555072
TraesCS3B02G521400	0.572969	2.08453	0.195913	-0.152642	-0.764974	-0.578867	-0.218112	-1.13882
TraesCS1B02G303000	0.412114	2.08471	0.104931	-0.346125	-0.826546	-1.28656	-0.0225447	-0.119986
TraesCS1A02G175200	0.0748998	2.085	-0.881693	-0.489531	-1.15296	0.0949594	-0.22279	0.492113
TraesCS3D02G417400	-0.607152	2.08501	0.384842	-0.0202394	-0.645172	-0.30064	0.33493	-1.23158
TraesCS5A02G283500	-0.514375	2.08502	0.283021	0.686694	-0.517851	-1.02898	-0.407471	-0.586056
TraesCSU02G043800	-0.0473546	2.08503	-0.0379325	0.412774	-0.00606153	-0.205439	-1.01659	-1.18443
TraesCS4D02G284100	-1.08896	2.08509	0.155874	0.047545	0.321709	0.084239	-0.945203	-0.660293
TraesCS4D02G343700	-0.382558	2.08512	-0.663735	0.535604	-0.137097	0.0650381	-1.31105	-0.191323
TraesCS4A02G349000	-0.955737	2.08527	-0.170279	-0.0175428	0.487875	-1.1338	0.118218	-0.414008
TraesCS2D02G412100	-0.0857634	2.08535	0.264111	-0.363314	-1.51128	-0.294376	-0.230539	0.135812
TraesCS5B02G279400	-0.891998	2.08545	-0.110428	-0.18068	-0.0745877	-0.784214	-0.792777	0.749235
TraesCS7D02G057000	-0.905705	2.08558	-1.18311	0.43654	-0.0260039	-0.237202	-0.375153	0.205052
TraesCS2A02G449600	0.801016	2.08566	-0.673973	-0.137561	-0.517001	0.021754	-0.691397	-0.8885
TraesCS7B02G037700	-0.291078	2.08597	0.300241	-0.1949	0.321393	-0.20823	-1.36887	-0.64452
TraesCS5D02G202400	0.0321216	2.08599	0.653789	-0.17032	-0.86564	-1.0746	-0.515564	-0.145783
TraesCS3A02G497000	-0.0608669	2.08617	-0.906008	-1.30388	0.0103462	0.207725	-0.216027	0.182541
TraesCS7D02G447000	-0.388166	2.08618	-0.502931	-0.526995	-0.684719	1.00469	-0.485421	-0.502638
TraesCS1D02G213400	0.381937	2.08662	-0.732792	-0.305818	-1.23826	-0.203728	-0.377894	0.389933
TraesCS2A02G508200	-0.406902	2.08668	-0.920508	-0.798295	-0.573527	0.509912	0.499307	-0.396667
TraesCS2D02G501800	-0.297053	2.08691	0.185393	-0.612843	0.248823	-0.563878	-1.30415	0.256804
TraesCS4D02G344000	0.106457	2.08704	-0.874445	-0.629078	-1.06805	0.450679	-0.287372	0.21477
TraesCS3D02G487400	-0.631671	2.08715	-0.631671	0.729281	-0.631671	0.341924	-0.631671	-0.631671
TraesCS1D02G214900	0.100809	2.08729	-1.242	0.0298218	0.514514	-0.560529	-0.66286	-0.267038
TraesCS5D02G391400	0.970839	2.08731	-0.556243	-0.697736	-0.607541	-0.248612	-0.36426	-0.583756
TraesCS5A02G429900	-0.770179	2.08748	-0.205701	-0.340556	-0.19666	0.552196	0.112267	-1.23885
TraesCS5B02G506500	0.0560717	2.08762	0.391766	-0.680034	-0.800075	0.39148	-0.42115	-1.02568
TraesCS7A02G132300	-0.327093	2.08764	-0.714988	-0.0467982	-0.0621457	0.624686	-1.23256	-0.328734
TraesCS3D02G378200	0.595053	2.0879	-1.18878	-0.245313	-0.0282008	0.0136901	-0.775971	-0.458372
TraesCS1B02G352100	0.442261	2.08804	-0.902565	-0.679731	-0.966096	0.300869	-0.369404	0.086624
TraesCS6D02G093800	0.783229	2.08829	-0.387577	-0.137905	-0.165115	-0.514494	-1.12978	-0.536643
TraesCSU02G019900	0.231001	2.08839	-0.816355	-0.335311	-1.05767	0.583366	-0.115391	-0.578029
TraesCS4A02G308200	0.69392	2.08866	-0.00878303	-0.178645	-1.1898	-0.29812	-0.610706	-0.496523
TraesCS5D02G201400	-1.37458	2.08872	-0.202992	-0.263867	0.505823	0.0959046	-0.500313	-0.348692
TraesCS1B02G080000	0.504244	2.08877	-0.501711	-0.487144	-0.593995	0.442975	-1.10664	-0.346493
TraesCS3A02G116500	0.737799	2.08883	-0.0843384	-0.781879	-0.786855	-0.901466	-0.0850164	-0.187071
TraesCS6B02G444200	0.701567	2.08886	-0.138296	-0.0315391	-0.839985	-0.110882	-0.91397	-0.75575
TraesCS2A02G544900	0.766933	2.08918	-0.743192	-0.373225	-0.934735	0.0701677	-0.654257	-0.220877
TraesCS5A02G067300	-0.177875	2.08931	0.171813	0.688163	-0.714528	-0.991695	-0.671744	-0.393446
TraesCS6B02G055900	-0.519851	2.08941	0.810082	-0.351616	-0.0825601	-0.935484	-0.19494	-0.815043
TraesCS4D02G087900	-1.39775	2.08949	-0.257274	-0.102054	-0.668281	0.353952	0.116866	-0.134948
TraesCS2B02G098100	0.845172	2.08958	-0.444712	-0.0776955	-0.720017	-0.162292	-0.753645	-0.776392
TraesCS4D02G347400	-0.842465	2.08964	0.0279486	-0.386093	-1.10855	0.566706	0.112325	-0.459511
TraesCS1B02G079800	0.532184	2.09035	-0.100445	-0.716892	-1.15683	0.248933	-0.347674	-0.549631
TraesCS2B02G555000	0.0424251	2.09057	-0.145429	-0.478782	-1.42528	0.219731	0.203117	-0.506345
TraesCS1B02G246200	-0.0363298	2.09066	-0.0798042	-0.32831	-1.34735	-0.627238	-0.190042	0.518413
TraesCS4D02G264600	0.517067	2.09068	-0.721626	-0.682981	0.324954	-1.0749	-0.300054	-0.153144
TraesCS3D02G316500	-0.217494	2.09108	-0.27112	0.891273	-0.777155	-0.692553	-0.740364	-0.283667
TraesCS3A02G162700	0.57319	2.09127	-0.0409811	-0.560446	-0.492233	-0.111569	-0.153916	-1.30531
TraesCS7B02G425000	0.156766	2.09132	-0.275541	-0.157204	-1.42179	0.216732	0.0459292	-0.656205
TraesCS5B02G297100	0.409233	2.0914	-0.98612	-0.511078	-1.00201	-0.264916	0.372593	-0.109097
TraesCS3A02G035900	-0.861942	2.09157	0.589868	0.419468	-0.429315	-0.505749	-0.467131	-0.83677
TraesCS7A02G126200	-0.106777	2.09169	0.324089	-0.03472	0.127716	-0.19185	-1.02869	-1.18147
TraesCS2A02G534500	0.332783	2.09173	-0.949221	-0.976045	-0.553682	0.0780949	0.404875	-0.428537
TraesCS3A02G018100	-0.889482	2.09188	0.402508	0.249121	-1.04984	-0.276552	-0.645223	0.117583
TraesCS5B02G239700	0.637564	2.0919	-0.681598	-1.06396	0.221241	-0.348109	-0.224194	-0.632847
TraesCS5A02G097000	0.578295	2.09216	-0.0210358	-0.42589	-0.76882	-0.413555	-1.15403	0.112876
TraesCS5A02G487700	0.176878	2.09217	0.0773569	-0.00901289	-1.26711	-0.116105	-0.982656	0.0284776
TraesCS2A02G332300	-0.416622	2.0923	-0.999141	0.112885	-0.816341	0.196169	0.514742	-0.683988
TraesCS6D02G167500	0.206407	2.09243	0.422504	-0.632226	0.225464	-0.990952	-0.876428	-0.447195
TraesCS4A02G241500	0.80972	2.09259	-0.882989	-0.45736	-0.601631	0.0643167	-0.305537	-0.719111
TraesCS1A02G050000	0.716021	2.09266	-0.42405	0.0381192	-0.636388	-0.0621544	-0.98761	-0.736601
TraesCS5B02G503300	0.353378	2.0927	-0.597885	-0.603224	0.14698	0.266347	-1.22084	-0.437459
TraesCS3B02G450500	0.034305	2.09307	-1.00502	0.309285	0.452157	-0.894629	-0.399356	-0.589814
TraesCS1A02G380000	0.349864	2.09322	-0.597994	-0.607301	-1.21609	-0.221317	0.432856	-0.23323
TraesCS1A02G030000	-0.195677	2.09334	0.451465	0.116145	-1.26979	-0.173348	-0.825321	-0.196817
TraesCS7B02G451400	-0.783347	2.09337	-0.745611	-0.125903	-1.02748	0.446934	0.359837	-0.217793
TraesCS4B02G127900	0.683547	2.09337	-0.586908	-0.505643	-0.0216476	-0.628349	-1.07404	0.0396767
TraesCS1B02G259900	-0.0300452	2.09339	0.808539	-0.233749	-0.948073	-0.573213	-0.727732	-0.389121
TraesCS5D02G351600	0.601778	2.09344	-0.0424236	-0.283681	-0.747704	-0.870086	-0.911724	0.160395
TraesCS1A02G360000	-0.40569	2.09346	0.0669221	0.16004	-1.01675	0.239155	0.0167808	-1.15391
TraesCS2D02G598700	-1.37746	2.0935	-0.155162	-0.73706	0.00768272	-0.208986	0.0517706	0.325715
TraesCS6D02G251800	0.533254	2.0936	-0.165535	0.0299122	-0.845262	-0.0779845	-1.20491	-0.363081
TraesCS3B02G243600	0.0314888	2.09373	-0.689143	-0.152697	0.641206	-0.0920238	-1.01193	-0.820635
TraesCS3D02G469000	0.117263	2.09384	-0.838677	-0.471818	0.0193134	-0.163178	-1.20383	0.44709
TraesCS5D02G539900	-0.294646	2.09386	0.111414	-0.314971	-1.34067	0.523789	-0.243887	-0.534889
TraesCSU02G044900	0.154711	2.09392	0.452826	-0.0369744	-0.393869	-0.255591	-0.748182	-1.26684
TraesCS1D02G308300	0.83053	2.0941	-0.621716	-0.296953	-0.313784	-0.0576114	-0.738013	-0.896553
TraesCS6B02G003000	0.434521	2.09434	-0.185285	-1.39794	-0.243076	-0.519973	0.121125	-0.303708
TraesCS7D02G462800	0.855974	2.09436	-0.400111	-0.246247	-0.253145	-0.538465	-0.471045	-1.04132
TraesCS3D02G014700	0.532983	2.09439	-1.03584	0.00309794	-0.911609	0.164313	-0.564136	-0.283194
TraesCS4D02G113100	-0.865426	2.09458	0.192203	0.291977	-0.743019	-0.690537	-0.720196	0.440416
TraesCSU02G103000	0.365323	2.09477	-0.0296497	-0.452553	-0.729816	0.212423	-0.169674	-1.29083
TraesCS3B02G475100	-0.543834	2.09491	0.577835	0.15858	-1.18866	-0.104455	-0.635667	-0.358702
TraesCS2A02G478300	0.192003	2.09496	0.639305	-0.18415	-0.700309	-0.656681	-0.338526	-1.04661
TraesCS2A02G104100	-0.0537999	2.09504	-0.346465	0.108535	-1.31698	0.319178	-0.00568145	-0.799828
TraesCS5A02G396600	0.0655045	2.09521	-0.556039	-0.6987	0.467274	0.310992	-0.6484	-1.03584
TraesCS1B02G364700	-0.664916	2.09534	-0.0871511	-0.794997	-0.646422	-0.248604	-0.529487	0.876233
TraesCS2D02G448900	-0.188708	2.09544	0.203036	0.526032	-0.658178	-0.760514	-1.11021	-0.106901
TraesCS3D02G497200	0.643102	2.09544	-0.576812	0.226148	-0.748031	-0.0711438	-0.693114	-0.875592
TraesCS3B02G472500	0.439124	2.09564	-0.620722	-0.339867	-1.05117	0.266593	0.0672215	-0.856815
TraesCS5D02G174900	0.252372	2.09571	-0.0183483	-0.125241	-0.942782	-0.217691	0.201542	-1.24556
TraesCS7D02G475100	-0.362769	2.09572	-0.82365	-0.519938	0.232783	-0.69788	0.739131	-0.663395
TraesCS4A02G162600	-0.0829842	2.09584	-0.914454	0.575769	-0.927706	-0.485118	0.258376	-0.51972
TraesCS5D02G562100	-0.0253559	2.09596	-0.966478	0.179678	-0.132616	-0.00507167	0.12177	-1.26788
TraesCS5B02G349400	0.379584	2.09596	-1.07798	-0.174926	-0.900629	0.210166	-0.635757	0.103581
TraesCS6A02G029700	0.505214	2.09599	0.46585	-0.636759	-0.336365	-0.422918	-0.692396	-0.978616
TraesCS6B02G438200	0.196071	2.09609	-0.796639	-0.42371	-1.24717	0.106951	0.337997	-0.269592
TraesCS3A02G483000	0.32647	2.09614	0.288979	-0.153092	-0.753164	-1.07496	-0.814151	0.0837755
TraesCS4A02G314800	0.696114	2.0963	-0.744176	-0.0158543	-0.817335	-0.19496	-0.0973882	-0.9227
TraesCS4A02G039800	0.492492	2.09653	0.220025	-0.610469	-0.398803	0.0754058	-0.842664	-1.03252
TraesCS6B02G158000	-0.153128	2.09659	-0.877883	-0.172072	-1.11836	0.101205	-0.444115	0.567764
TraesCS6A02G326900	-0.0332047	2.09664	0.749819	-0.33857	-0.237179	-0.714429	-0.445609	-1.07746
TraesCS6B02G429700	-0.419503	2.09676	-0.0809286	0.329605	0.225522	-0.0299467	-1.13242	-0.989086
TraesCS6B02G021000	0.0585082	2.09681	-0.556826	0.154306	-1.16406	-0.0220043	0.329006	-0.895738
TraesCS2D02G375000	0.637206	2.09682	0.0470481	-0.019084	-0.380458	-1.09779	-0.539789	-0.743956
TraesCS3B02G153800	-0.493912	2.09686	-0.932402	-0.694982	-0.688602	0.265253	0.649382	-0.201595
TraesCS4B02G350000	0.337551	2.09708	-0.761362	-0.825943	-0.948743	0.0272254	0.438866	-0.364678
TraesCS4D02G002700	-0.347108	2.09709	-0.496714	-0.487316	-0.936202	0.916382	-0.411515	-0.334614
TraesCS2B02G045200	0.141416	2.09714	-0.391128	-0.102783	-0.447244	0.616755	-1.0121	-0.902052
TraesCS2A02G510900	-0.913738	2.09734	0.288754	-0.419644	0.122733	0.435821	-0.762602	-0.84866
TraesCS4A02G449800	0.334847	2.09747	-0.116268	-0.290121	-0.0515952	-0.656871	0.0791162	-1.39657
TraesCS2A02G393000	0.236189	2.09779	0.366943	0.089411	-0.686903	-0.868618	-0.16347	-1.07135
TraesCS5B02G305700	0.377103	2.09784	-0.934291	-0.101591	-1.23593	0.06358	-0.0762466	-0.190458
TraesCS7A02G438200	-0.99419	2.09791	-0.363037	-0.016648	0.777795	-0.597647	-0.6838	-0.220381
TraesCS2A02G307600	0.250199	2.09792	-0.145359	-0.790547	-0.742259	-1.11266	0.260616	0.182096
TraesCS2A02G041000	0.404519	2.09796	-1.05176	-0.213807	-0.741232	0.369671	-0.0991075	-0.766244
TraesCS1A02G349300	-0.60729	2.09802	-0.156299	0.178954	0.347342	0.0799607	-0.684946	-1.25574
TraesCS7B02G242000	0.0530249	2.09806	-0.585017	-0.328218	-1.24432	0.594179	-0.482646	-0.105066
TraesCS6A02G054800	0.177414	2.09814	-0.820599	0.421412	-0.542283	0.275649	-0.962527	-0.6472
TraesCS1D02G317000	0.678966	2.09816	-0.19707	0.0427495	-0.899056	-0.161807	-0.925429	-0.636516
TraesCS5D02G417100	-0.807574	2.09832	0.0784317	-1.33363	0.0360566	0.297979	-0.214562	-0.155022
TraesCS4A02G014800	-0.113098	2.09858	-0.467085	0.12445	0.328252	0.116617	-0.887538	-1.20018
TraesCS4A02G219600	0.193912	2.09862	-0.575514	-0.4916	-0.784835	-0.0404733	-1.00244	0.602333
TraesCS2A02G256500	-0.863674	2.09863	0.499411	0.164125	-0.411719	-0.0942432	-1.15753	-0.235001
TraesCS5D02G227700	0.425997	2.09875	-0.764871	-0.797602	-0.433722	-0.864117	-0.149611	0.48518
TraesCS6D02G040100	-0.209553	2.0988	-0.0737854	-0.851437	-0.406136	0.789317	-0.923886	-0.423321
TraesCS6D02G397800	0.791686	2.09884	-0.873652	-0.283569	-0.821668	-0.590575	-0.316999	-0.00406482
TraesCS7B02G315300	-1.11121	2.09898	0.440565	0.345391	-0.270662	-0.58578	-0.135383	-0.781903
TraesCS2B02G235700	0.732384	2.09901	-0.337783	-0.0652587	-0.60027	-0.491909	-0.196679	-1.13949
TraesCS3B02G328200	-0.110689	2.09901	0.0144694	-0.543894	-0.467873	-0.756978	-0.97334	0.739291
TraesCS5D02G483500	-1.36996	2.09908	0.298129	-0.102958	0.106632	0.0557319	-0.623047	-0.463601
TraesCS1B02G198700	-1.16052	2.09972	-0.661764	0.122281	0.251259	0.399121	-0.619116	-0.430983
TraesCS3D02G402300	0.828669	2.09996	-0.535326	-0.189599	-0.987242	-0.181819	-0.655206	-0.379433
TraesCS4D02G028900	0.395675	2.10002	-0.498078	-0.038978	-0.203627	-0.473685	0.0999522	-1.38128
TraesCS2B02G554200	0.0437397	2.10006	-0.0860375	0.181762	-1.49589	-0.163487	-0.0505984	-0.52955
TraesCSU02G120000	-0.486174	2.10044	0.306741	0.21698	0.220599	-0.50394	-0.620626	-1.23402
TraesCS3B02G412900	-1.07882	2.10056	0.194983	-0.355949	-0.866394	-0.416567	0.561669	-0.13948
TraesCS5B02G398100	0.917867	2.10079	-0.825634	-0.399563	-0.441384	-0.211381	-0.490409	-0.650287
TraesCS2B02G330600	-0.251089	2.10105	0.217196	-0.0976497	-0.161245	-0.122337	-1.55137	-0.134557
TraesCS3B02G363100	-1.40109	2.10107	-0.343518	-0.517497	0.151844	0.187626	0.195804	-0.374232
TraesCSU02G132700	0.665327	2.10112	-0.312386	-0.336851	-0.981996	0.162542	-0.87108	-0.426678
TraesCS4B02G280300	-1.08178	2.10116	0.282211	0.358385	0.0158834	-0.395171	-0.979668	-0.30102
TraesCS6B02G187000	-1.00235	2.10128	0.531782	-0.911984	0.0611972	-0.658946	0.0399172	-0.160895
TraesCS7B02G074900	0.812693	2.10136	-0.734307	-0.0835863	-0.483817	-0.112138	-0.803373	-0.696829
TraesCS4A02G048700	0.948264	2.1014	-0.587364	-0.527475	-0.638577	-0.212653	-0.645699	-0.437897
TraesCS5D02G182800	0.302224	2.10148	-0.289183	-0.145265	0.43087	-1.22616	-0.51813	-0.655838
TraesCSU02G065800	0.727464	2.10157	-0.132142	-0.475333	-0.538717	-0.387241	-0.132383	-1.16322
TraesCS1D02G433000	0.14754	2.10209	-0.322297	0.104957	-0.823837	0.0460931	0.0715842	-1.32613
TraesCS7B02G391900	-1.00265	2.10211	-0.754443	0.0380574	-0.32703	-0.395886	-0.414788	0.754635
TraesCS6B02G434500	0.78172	2.10211	-0.596715	-0.501092	-0.17245	-0.158215	-0.374793	-1.08057
TraesCS3A02G024300	-0.566	2.10248	-0.619759	-0.323191	-0.974471	-0.538184	0.693052	0.226074
TraesCS5A02G206800	0.44122	2.10255	-0.626887	-0.95229	-0.530106	-0.158416	-0.746536	0.470466
TraesCS2B02G023300	0.141255	2.10265	-1.39909	-0.33377	-0.671088	0.186073	0.0357363	-0.0617633
TraesCS2A02G332400	0.109577	2.1027	-0.160513	0.0964472	-1.2484	0.136593	-0.0614007	-0.975005
TraesCS5A02G056500	0.0922824	2.10277	0.398439	-0.684826	-1.32241	-0.405379	-0.0109973	-0.169885
TraesCS4A02G348000	-0.431171	2.1028	-0.207299	-0.150164	-1.01285	0.0851891	0.587439	-0.973944
TraesCS2A02G481500	0.782862	2.10301	-0.722101	-0.202631	-0.960108	-0.0946939	-0.279237	-0.627098
TraesCS2D02G010600	-0.574786	2.10308	0.197667	-0.415163	-1.17233	-0.63927	-0.001423	0.502224
TraesCS3A02G418800	-0.329513	2.10311	0.298111	0.654986	-0.515168	-0.546297	-0.840946	-0.824283
TraesCS6D02G076400	0.848563	2.10312	-0.80816	-0.423214	-0.690829	-0.231079	-0.695201	-0.1032
TraesCS1B02G456600	0.490649	2.10333	-0.829201	-0.535244	-0.949388	0.359692	-0.0691092	-0.570727
TraesCS3A02G373100	-0.349073	2.1034	-1.08709	-0.765242	-0.118867	-0.179479	-0.331722	0.728073
TraesCS1B02G400400	0.903536	2.10349	-0.761126	-0.231959	-0.682449	-0.380289	-0.653196	-0.298008
TraesCS7D02G116500	0.0393453	2.10353	0.257303	-0.149214	-0.222778	-0.0658782	-1.48406	-0.478255
TraesCS1B02G348600	-0.329456	2.10389	-0.374215	-0.100476	-1.20396	0.0950774	0.551943	-0.742804
TraesCS5D02G019500	-0.944101	2.10393	0.463414	-0.146684	-0.470454	-0.271281	0.296287	-1.03111
TraesCS6A02G322200	0.482817	2.10419	-0.153253	-0.16078	0.00801705	-0.281552	-0.674375	-1.32507
TraesCS3A02G472900	0.272762	2.10428	-0.269234	0.445053	-0.229312	-0.431126	-0.631615	-1.26081
TraesCS6A02G142700	0.874988	2.10435	-0.70663	-0.718066	-0.290481	-0.243776	-0.761968	-0.258414
TraesCS2D02G111900	0.213893	2.10436	0.435594	-0.0458359	-0.580857	-0.163473	-1.12661	-0.837069
TraesCS7B02G377600	0.315031	2.1044	-0.261351	-0.77612	-0.505207	0.302536	-1.20587	0.0265892
TraesCS4B02G371800	0.210199	2.10446	-0.965423	-0.0258038	-0.0969935	-1.25847	0.0348069	-0.0027789
TraesCS1A02G353200	-0.175347	2.10446	-0.0813413	-0.639047	-1.44723	0.0547515	0.166544	0.0172036
TraesCS3D02G402800	0.372538	2.10465	-0.136459	-1.12505	-1.03175	-0.27954	0.0410497	0.0545504
TraesCS5B02G347800	0.514539	2.10466	-0.357503	0.250969	-0.939805	-0.730649	-0.835303	-0.00690925
TraesCS2B02G410200	0.634905	2.10475	-0.338189	-0.557915	-1.04531	-0.447612	0.264454	-0.615084
TraesCS3B02G311100	0.880944	2.10485	-0.343016	-0.564446	-0.617665	-0.882578	-0.16707	-0.411016
TraesCSU02G132600	0.390693	2.10498	-0.926825	-0.515992	-0.416428	0.442053	-0.126469	-0.952015
TraesCS1B02G040500	0.830014	2.10501	-0.291732	-0.833099	-0.777396	-0.0378593	-0.504972	-0.489967
TraesCS2B02G608900	0.438012	2.10572	-0.672764	-0.486417	0.336078	-0.291981	-0.231526	-1.19712
TraesCS1D02G036800	-0.687056	2.10575	0.944917	-0.451321	-0.640702	-0.280627	-0.587569	-0.403393
TraesCS4B02G378800	-0.46545	2.10581	-1.37175	-0.489979	0.0925524	0.404421	-0.230148	-0.0454572
TraesCS2D02G330500	0.621394	2.10588	-1.01837	-0.0473551	-0.883219	0.0430419	-0.512073	-0.309298
TraesCS4A02G111200	-0.718495	2.10618	0.151986	-1.02418	-0.809564	-0.0236418	-0.208099	0.52582
TraesCS1D02G211900	-1.00355	2.10618	-0.750282	0.678524	-0.165718	0.0653819	-0.650895	-0.279641
TraesCS7D02G159400	0.628264	2.10635	0.290226	-0.19624	-0.869202	-0.682601	-0.570389	-0.70641
TraesCS3D02G314500	0.173789	2.10636	-0.624077	-1.0058	-0.758925	0.506568	-0.530772	0.132856
TraesCS3A02G267600	-0.518228	2.10637	0.907494	-0.557979	-0.406284	-0.358451	-0.287844	-0.885075
TraesCS3B02G593900	0.223432	2.10654	-0.286725	-0.698771	-0.967649	0.66308	-0.407394	-0.632516
TraesCS7B02G057800	0.532892	2.10673	-1.27353	-0.0542887	0.0179422	-0.256749	-0.462325	-0.610666
TraesCS2D02G254000	-0.477814	2.10679	-0.0925358	-0.104952	-1.44061	0.201448	0.203084	-0.395416
TraesCS5B02G305200	-0.722912	2.10702	0.689419	-0.0179663	-0.235552	-0.316186	-0.380415	-1.12341
TraesCS4D02G264500	-0.49367	2.10733	-0.76768	-0.751483	-0.852415	0.342736	0.547542	-0.132358
TraesCS5D02G349900	0.804255	2.10741	-0.430999	-0.482673	-0.084175	-0.281554	-0.622796	-1.00947
TraesCS2B02G601500	0.127771	2.10745	-0.329722	0.39529	-0.873628	0.175803	-1.11651	-0.486453
TraesCS3B02G417400	0.845181	2.10748	-0.440873	-0.764474	-0.692583	0.0116922	-0.441035	-0.625385
TraesCS2A02G147800	0.302504	2.1076	-1.2303	-0.843294	-0.00497228	0.258957	-0.307674	-0.282823
TraesCS4B02G278600	0.506325	2.10774	-0.547252	-0.352421	-0.510319	-1.26143	-0.0810938	0.138448
TraesCS3D02G443200	0.738017	2.10785	-0.341399	-0.872642	-0.221938	-0.0170765	-0.456895	-0.935916
TraesCS4D02G017500	-0.0669976	2.10811	0.139974	-0.322796	-1.19138	0.427782	-0.211159	-0.883532
TraesCS3D02G385000	0.461307	2.10811	-0.309281	0.083689	-1.25733	-0.718729	0.010198	-0.377961
TraesCS3D02G338900	-0.427869	2.10831	0.172819	0.0541299	-0.612344	0.394964	-1.28096	-0.409049
TraesCS5A02G373400	-1.02366	2.10861	0.242407	-0.799424	-0.515511	-0.590166	0.405314	0.172427
TraesCS1B02G021500	0.298568	2.10863	0.355841	-0.0649436	-0.950799	-0.107289	-0.628485	-1.01152
TraesCS1B02G042400	0.333271	2.10871	-1.03117	0.104737	-0.950135	0.268718	-0.266824	-0.567302
TraesCS1D02G053400	-0.285973	2.10875	-0.504689	-0.441334	-1.1887	-0.0141876	0.690098	-0.363962
TraesCS5B02G346000	0.409156	2.10876	-1.03204	-0.314529	-0.513215	0.414576	-0.211479	-0.861223
TraesCS7D02G106600	-0.372619	2.10889	0.535907	0.347744	-0.640298	-0.346752	-0.549758	-1.08312
TraesCS5B02G322700	0.908378	2.10895	-0.478017	-0.890606	-0.38963	-0.300641	-0.524097	-0.434331
TraesCS2D02G270000	-0.516357	2.109	0.30701	-0.974713	-0.749843	0.0720684	-0.690664	0.443496
TraesCS1D02G355200	0.721385	2.10907	-0.244209	-0.398074	0.109585	-0.900455	-0.783205	-0.614092
TraesCS5D02G529000	-0.0735471	2.10917	0.0675627	0.211705	-1.00019	0.0967272	-0.210342	-1.20109
TraesCS1D02G269700	-0.959294	2.10922	0.257159	-0.210043	0.0438517	-0.227908	-1.19705	0.184064
TraesCS1D02G057200	-0.418709	2.10932	0.29344	-0.961354	-0.0615828	-0.949706	-0.484942	0.47353
TraesCS2D02G340600	0.361854	2.10939	0.282107	-0.178271	-0.389342	-1.32283	-0.562555	-0.300355
TraesCS6A02G256300	-0.501878	2.1095	0.121574	-0.0501471	-1.01524	-0.796245	0.617291	-0.484855
TraesCS3D02G082400	-0.105499	2.10951	0.131042	-0.520277	-1.24116	-0.0210443	0.39287	-0.745447
TraesCSU02G033600	-1.03341	2.10958	0.257472	0.163202	-0.448202	0.112016	-0.079429	-1.08123
TraesCS6B02G074400	0.140375	2.10973	-0.198429	0.352069	-0.33038	-0.213853	-1.4208	-0.438704
TraesCS6B02G185300	0.507111	2.10987	-0.704682	-0.181381	-1.02292	0.359515	-0.624312	-0.443199
TraesCS7B02G209700	0.0500467	2.11007	0.628714	-0.618155	-0.112531	-1.15636	-0.375849	-0.525932
TraesCS2B02G011400	-1.00433	2.11015	-0.523403	0.558793	-0.912063	0.0712529	0.0373428	-0.337736
TraesCS6B02G141000	-0.180786	2.11031	-1.20474	0.183523	0.521488	-0.685874	-0.441712	-0.30221
TraesCS6A02G381600	-1.00228	2.11035	-0.1444	0.11402	-1.09225	0.329048	0.12316	-0.437643
TraesCS3B02G261800	-0.457051	2.11037	0.0722572	-0.837927	-1.17075	0.210366	0.362349	-0.289615
TraesCS3D02G351700	0.220103	2.11042	0.472921	-0.592407	0.15824	-0.846104	-0.656379	-0.866792
TraesCSU02G030400	0.543514	2.11048	-0.929816	-0.626624	-0.937782	-0.163293	-0.207004	0.210529
TraesCS2A02G406800	-0.0222476	2.11055	0.452451	0.0048569	-1.07343	-0.844055	0.0590448	-0.687161
TraesCS7A02G381200	-1.32825	2.11055	-0.649861	0.0814383	0.416928	-0.282596	-0.0361008	-0.312109
TraesCS6B02G152100	0.570113	2.11074	-0.488864	-0.754705	-0.0764373	0.0488164	-1.15727	-0.252389
TraesCS4D02G143900	0.161319	2.11082	-0.236416	-0.248224	-1.44131	-0.127562	-0.48572	0.2671
TraesCS3D02G251500	-0.759757	2.11084	0.581351	-0.628076	0.0046388	-0.133282	-0.0751583	-1.10056
TraesCS2B02G066700	0.536143	2.11095	-0.513854	0.369309	-0.918927	-0.194299	-0.628574	-0.760744
TraesCS1B02G018900	0.576216	2.1111	-0.465632	0.152606	-0.0450621	-0.48095	-0.802175	-1.0461
TraesCS1A02G024700	0.21721	2.11113	-0.759872	-0.0456588	-0.406506	0.223461	-0.0359251	-1.30384
TraesCS1B02G057000	-0.630216	2.11114	-0.566437	-0.243125	0.342121	0.273176	-0.0323773	-1.25428
TraesCS2D02G500600	0.481041	2.11116	-0.996854	0.0457545	-0.859062	0.199481	-0.658541	-0.322984
TraesCS5D02G384800	0.660824	2.11126	-0.587178	-0.644996	-0.844099	0.0573689	-0.792331	0.0391561
TraesCS5A02G104200	0.538528	2.11129	-0.215338	0.280668	-0.95928	-0.265754	-0.859566	-0.63055
TraesCS7B02G474800	0.529304	2.11173	-0.500017	-0.393508	-1.32891	-0.283395	-0.0747398	-0.0604706
TraesCS6B02G072100	0.258741	2.11184	-0.670488	-0.201813	-0.16345	0.482258	-0.717913	-1.09918
TraesCS7B02G057100	0.856793	2.112	-0.200707	-0.515066	-0.719087	-0.171874	-0.794028	-0.568034
TraesCS6B02G135000	0.895809	2.11208	-0.764074	-0.441948	-0.636421	-0.170942	-0.61711	-0.377396
TraesCS2D02G584900	0.419939	2.11228	-1.18371	0.288551	-0.203334	-0.544858	-0.713	-0.175866
TraesCS6B02G038700	-0.248518	2.1123	-0.127315	-0.310448	-0.48058	0.312259	0.159981	-1.41767
TraesCS2A02G007000	0.126055	2.11237	0.442072	0.174139	-1.03659	-0.366702	-0.595214	-0.85613
TraesCS2D02G503400	0.666349	2.11239	-0.8029	-0.564151	-0.966965	0.143679	-0.26171	-0.326691
TraesCS2D02G186200	0.569415	2.11242	-0.691617	-0.54557	-0.969495	0.31043	-0.607977	-0.177607
TraesCS6B02G264700	0.133703	2.11256	0.268219	-0.176748	-1.30754	0.0378755	-0.79344	-0.274628
TraesCS7D02G114700	0.426728	2.11267	0.449848	-0.318199	-0.870574	-0.97393	-0.451433	-0.375105
TraesCS1A02G101300	0.48129	2.11293	-0.473904	-0.541801	-1.10943	0.0115863	-0.708984	0.228306
TraesCS5B02G056400	0.838582	2.11308	-0.258192	-0.288336	-0.636276	-0.984414	-0.404432	-0.380008
TraesCS2B02G328600	-0.355089	2.11341	-0.227705	-0.51142	-1.00323	0.844355	-0.382642	-0.47768
TraesCS7A02G404200	0.281117	2.11347	-0.539493	-0.438911	-0.305051	0.587646	-0.638185	-1.06059
TraesCS7D02G317300	0.145462	2.11348	-1.24741	0.150631	0.193442	-0.823502	-0.461222	-0.0708865
TraesCS3B02G527700	-0.896351	2.11351	0.471901	-0.353121	0.335604	-0.778029	-0.0826805	-0.810834
TraesCS2D02G555400	-0.00517515	2.11368	0.499	-0.123542	-1.17034	-0.738104	-0.59433	0.018806
TraesCS2A02G418300	-0.206037	2.11368	0.773569	-0.721953	-0.261079	-0.162426	-0.548262	-0.987492
TraesCS1A02G365100	-0.087543	2.11388	-1.07483	-0.60656	0.630093	0.100872	-0.452239	-0.623674
TraesCS2B02G495100	-0.313662	2.11393	0.0140591	-0.57005	-0.864533	0.554328	-1.02238	0.0883044
TraesCS4D02G121000	-0.357561	2.11402	0.467032	0.469371	-0.833667	-0.618985	-0.3778	-0.862413
TraesCS3D02G460900	-0.783472	2.11424	0.801106	-0.525969	-0.72434	-0.0282276	-0.1941	-0.65924
TraesCS2A02G468100	0.291816	2.11438	-0.307452	0.156629	-1.36463	0.0614327	-0.421956	-0.530227
TraesCS7D02G112600	0.843037	2.11443	-0.874546	-0.195399	-0.633494	-0.643559	-0.387868	-0.222598
TraesCS4B02G360000	0.156873	2.11448	0.639693	-0.72256	-0.426186	-0.118698	-0.937153	-0.706452
TraesCS5B02G463800	0.479995	2.11454	-0.537825	-0.812006	-1.07526	-0.363629	-0.0485969	0.24278
TraesCS2D02G460300	-0.258034	2.11473	-1.00688	-0.622094	-0.183949	0.133767	0.615879	-0.793413
TraesCS6B02G468000	0.432023	2.11477	-0.941413	-0.100159	-1.14278	-0.140696	0.106507	-0.328249
TraesCS5D02G514700	0.586237	2.11504	-0.603768	-0.665109	-0.843516	-0.34967	-0.626372	0.387155
TraesCS3D02G016200	0.695541	2.11518	-0.875184	-0.209829	-0.919785	0.0332389	-0.291057	-0.548109
TraesCS3D02G123400	0.222389	2.11521	-0.0226188	0.429562	-0.766567	-0.335703	-0.47288	-1.16939
TraesCS6B02G276300	0.554134	2.11535	-0.454103	0.102009	-0.16068	-0.221402	-0.803257	-1.13205
TraesCS4B02G165200	-0.551922	2.11554	-0.316482	-0.256996	-1.18281	0.71414	-0.194923	-0.32654
TraesCS5B02G405600	0.777664	2.11555	-0.665848	-0.549426	-0.485354	-0.0310206	-0.217917	-0.943645
TraesCS3B02G447100	-0.323951	2.11565	-0.769859	0.415523	-1.12105	-0.21475	0.364972	-0.466541
TraesCS5B02G570400	-0.689129	2.11574	0.490406	0.174181	-0.513903	-0.149238	-1.19976	-0.228294
TraesCS4B02G336700	-0.184152	2.11576	-0.358966	-0.561834	-1.332	0.480507	-0.196519	0.0372061
TraesCS3D02G440100	0.284326	2.1161	-0.34388	-0.814726	-1.08299	0.425955	-0.551195	-0.0335836
TraesCS4A02G400200	0.282005	2.11612	0.563763	-0.47268	-0.876931	-0.341618	-0.312647	-0.958014
TraesCS1B02G398200	-0.0111855	2.11619	0.425274	-0.613974	-0.00307773	0.0513613	-0.857075	-1.10751
TraesCSU02G016600	-0.313521	2.11666	0.136996	-0.338266	-0.548769	-0.846999	-0.893138	0.687038
TraesCS5D02G350900	0.75112	2.11679	-0.729572	-0.791818	-0.710014	-0.137451	0.0227147	-0.521769
TraesCS2D02G168000	-0.441217	2.11712	-0.484481	-0.447686	0.536986	-0.178574	-1.24402	0.141872
TraesCS6B02G044100	-0.060913	2.11723	-0.375607	0.166486	-1.51078	-0.034862	-0.239308	-0.0622438
TraesCS6B02G072900	-0.0444834	2.11746	0.0876416	0.053482	-0.767729	0.186312	-1.33926	-0.293422
TraesCS6B02G154300	0.0344265	2.11747	-0.95363	0.615894	-0.783038	-0.751719	-0.0721274	-0.207278
TraesCS6D02G130600	0.261984	2.11761	-0.247595	-0.81757	-1.27727	-0.0896073	0.221869	-0.169427
TraesCS3A02G467900	-0.310106	2.11791	-0.515465	-0.374206	-0.361432	0.900417	-0.797713	-0.659408
TraesCS6B02G144400	-0.423275	2.11795	-0.366849	-0.657701	-1.17457	0.0996014	-0.182619	0.587464
TraesCS5A02G402900	-0.268447	2.11803	-0.886489	-0.478532	0.459393	0.45096	-0.556544	-0.838373
TraesCS5A02G396700	0.293157	2.11804	-0.550761	-0.227941	-1.16127	0.102148	0.237396	-0.810768
TraesCS7B02G326600	0.82558	2.11827	-0.432439	-0.873961	-0.795224	-0.198628	-0.349915	-0.293686
TraesCS4A02G041300	0.603448	2.11828	-0.850432	-0.811069	-0.76561	-0.253596	-0.261704	0.22068
TraesCS6B02G084400	-0.36541	2.11835	0.0105678	-0.763231	-0.898362	0.0259688	0.636248	-0.764131
TraesCS5D02G273200	0.118211	2.11838	-0.471958	0.573736	-1.06302	-0.764592	-0.0300888	-0.48067
TraesCS1D02G308300	0.516337	2.11857	-1.10352	0.155043	-0.788285	-0.0515456	-0.525403	-0.321193
TraesCS4B02G224000	0.279486	2.11859	0.379749	-0.0519703	-1.20623	-0.590633	-0.624536	-0.30445
TraesCS3A02G071900	-0.42462	2.11873	0.314547	-0.106491	-1.06406	0.00236228	0.185973	-1.02644
TraesCS7A02G465200	-0.440462	2.11887	-0.0751115	-0.341858	-0.519518	0.829744	-0.771194	-0.800472
TraesCS4B02G044600	-0.373327	2.11898	-0.367448	0.370107	-0.0810306	-1.38198	-0.408587	0.123287
TraesCS7D02G491000	-0.451564	2.11901	-0.526208	0.36832	-0.186528	0.416393	-0.576134	-1.16329
TraesCS4D02G289800	0.883128	2.11918	-0.367399	-0.329082	-0.724713	-0.293123	-0.493496	-0.794494
TraesCS7A02G279600	-0.0791154	2.11923	-0.196833	-0.165719	-0.982819	-0.308006	-0.999843	0.613101
TraesCS2D02G516600	-0.215816	2.11942	-1.07947	-0.389795	0.686917	-0.282777	-0.76634	-0.0721332
TraesCS5A02G545500	0.692608	2.1197	-0.14277	-0.117242	-0.157533	-0.738387	-0.668173	-0.988203
TraesCS1D02G308400	0.209861	2.11984	-0.440415	0.323257	-1.08707	0.0218242	-0.975778	-0.171525
TraesCS3A02G051200	0.327284	2.11986	-0.108137	-1.01548	0.0121635	0.161667	-1.07183	-0.42553
TraesCS3A02G071500	-0.676179	2.12002	0.597111	0.114134	-0.160931	-0.702777	-1.04887	-0.242504
TraesCS7B02G006200	0.749476	2.12012	-0.238638	-0.402052	-1.14255	-0.24939	-0.359729	-0.477243
TraesCS3B02G427200	0.81486	2.1202	-0.655805	-0.0912223	-0.314028	-0.350336	-0.862345	-0.661327
TraesCS2A02G449561	0.4225	2.1205	-0.200788	-0.275811	-0.397268	0.250486	-0.690025	-1.22959
TraesCS1B02G172700	0.0256313	2.12055	-0.388706	-1.22342	0.380536	-0.240823	-0.797864	0.124097
TraesCS2A02G086700	-0.222527	2.12061	0.0438987	-1.23892	-0.602681	0.46027	0.0233222	-0.583974
TraesCS5A02G002400	-0.287328	2.12065	-1.04145	-0.380488	0.232802	0.589799	-0.734251	-0.499726
TraesCS1A02G085900	-0.521065	2.12073	0.800726	-0.478695	-1.03796	-0.416235	-0.21351	-0.253988
TraesCS2D02G450400	-0.266475	2.12073	-0.384571	-0.48169	0.397541	0.285128	-1.29178	-0.378875
TraesCS7A02G459700	0.868306	2.12087	-0.580307	-0.841473	-0.559379	-0.422245	-0.150826	-0.434946
TraesCS5D02G378600	-0.315578	2.12111	0.193682	0.353512	-0.709895	-0.0806335	-0.277062	-1.28514
TraesCS5D02G532600	0.363295	2.12117	0.0199263	-0.446601	-1.22509	0.244925	-0.421899	-0.65573
TraesCS4D02G089300	0.453325	2.1212	-0.45895	-0.0872076	0.319252	-0.56646	-0.706549	-1.07461
TraesCS4D02G267200	-0.809453	2.12128	0.536232	0.153992	-0.743527	-0.266337	-0.953093	-0.0390965
TraesCS1B02G302100	0.702035	2.12132	-0.296497	-0.371221	-0.283123	-0.0304579	-0.877632	-0.964424
TraesCS6A02G353000	0.292954	2.12154	-0.00895361	0.0489715	-0.694648	0.186066	-0.961052	-0.984879
TraesCS1B02G012900	0.205182	2.12173	-0.461342	0.222414	0.0977128	-0.648704	-0.228897	-1.30809
TraesCS7B02G364800	0.859642	2.12173	-0.454503	-0.606987	-0.0575271	-0.569803	-0.544009	-0.748548
TraesCS6D02G198700	0.442839	2.12185	-0.725134	-0.889382	-0.50653	-0.747051	-0.0974236	0.400829
TraesCS7D02G522300	0.314749	2.12187	0.568106	-0.322908	-0.471033	-0.467667	-0.948231	-0.794889
TraesCS5D02G194300	0.0182068	2.12219	-0.167936	-0.30167	0.143472	-0.0584645	-0.240968	-1.51483
TraesCS3B02G610900	-0.389372	2.12236	0.0560132	0.277009	-1.16343	0.207117	-0.19995	-0.909751
TraesCS2A02G373300	0.0819069	2.12282	-0.627239	-0.836286	0.287141	-0.12569	0.215192	-1.11784
TraesCS1B02G430000	-0.942495	2.12305	0.04311	-0.511678	0.0837682	0.19952	0.134244	-1.12952
TraesCS3A02G120100	0.338801	2.1231	-0.842523	0.135535	-0.542968	-0.633655	-0.916002	0.337711
TraesCS2A02G274400	0.413846	2.12313	-0.243321	-0.346636	-1.37679	-0.0553621	-0.492523	-0.022349
TraesCS4D02G353600	0.376527	2.12322	-0.64624	-0.597811	-0.431378	0.590722	-0.568015	-0.847029
TraesCS1A02G009320	-0.874303	2.1234	0.715988	-0.101618	-0.219429	-0.17447	-0.885464	-0.584101
TraesCS3B02G396500	0.284977	2.12344	-0.608943	0.18526	-1.02118	0.298008	-0.434204	-0.827351
TraesCS2A02G480900	0.170011	2.12353	-0.401443	0.270723	0.318753	-0.755322	-0.682587	-1.04366
TraesCS7A02G131500	0.488262	2.1237	-0.817376	-0.534612	-0.689587	-0.437428	0.491143	-0.6241
TraesCS4B02G103200	0.636656	2.12404	-0.978935	-0.267289	-0.514653	0.210833	-0.530509	-0.680145
TraesCS3B02G507600	0.170743	2.12412	-0.96689	-0.348531	0.199504	-0.772189	0.381355	-0.788108
TraesCS7D02G129400	-0.0618261	2.12413	-0.0653065	-0.275393	-0.859442	0.278126	0.114706	-1.25499
TraesCS7B02G276600	-0.292697	2.12421	0.571853	-0.587211	-1.21795	-0.0386214	-0.490489	-0.0690962
TraesCS7A02G489600	-0.444653	2.1243	-0.972948	-0.486343	-0.456576	-0.510649	-0.0498534	0.796721
TraesCS2D02G052900	-1.19487	2.12432	-0.436143	-0.18289	0.186822	-0.857664	0.165829	0.194594
TraesCS6A02G057900	-0.0895345	2.12447	-0.123987	-0.960347	0.29171	-0.355576	-1.12757	0.240835
TraesCS2D02G520300	0.0394493	2.12451	0.349621	-0.32322	-1.43651	-0.19419	-0.292646	-0.267008
TraesCS5B02G436600	0.133016	2.12453	-0.758356	0.237863	-1.08185	-0.615215	-0.399002	0.359013
TraesCS5D02G513400	0.487482	2.12454	-0.578986	-0.846075	-0.567706	0.481306	-0.412328	-0.688232
TraesCS5D02G060500	0.635728	2.12482	-0.357767	-0.464769	-1.02981	-0.34489	-0.728241	0.164929
TraesCS6B02G028500	-0.107866	2.1249	-0.560301	0.098212	-1.19056	0.526948	-0.614828	-0.276506
TraesCS3D02G125000	0.877974	2.12497	-0.203041	-0.441909	-0.826449	-0.458824	-0.472015	-0.6007
TraesCS2D02G351100	0.403595	2.12499	-0.61193	-0.195311	-1.00066	-0.0403209	-0.920925	0.240554
TraesCS3A02G311500	-0.0678177	2.12501	-0.859991	0.357007	-0.161843	-0.859991	-0.859991	0.327617
TraesCS5D02G417600	0.575307	2.12524	-1.00301	-0.620103	-0.158185	-0.126411	0.0544163	-0.847261
TraesCS4B02G114800	-0.864506	2.12526	0.484207	-0.309063	-0.754582	0.416869	-0.376257	-0.721928
TraesCS1A02G270000	0.400209	2.12529	-0.120531	-0.11299	-1.40044	-0.464617	-0.330677	-0.096244
TraesCS7A02G149200	-0.400179	2.12564	0.681042	-0.0492217	-0.902574	-0.324193	-0.950286	-0.180229
TraesCS2D02G561800	0.193933	2.12581	0.029406	-0.367785	-0.64541	0.0465863	-0.00835522	-1.37419
TraesCS7A02G087700	0.379771	2.12586	0.562776	-0.685686	-0.771064	-0.314708	-0.561977	-0.734977
TraesCS2A02G083900	0.60519	2.12604	-0.665527	0.1897	-0.371031	-1.0143	-0.646933	-0.223141
TraesCS1B02G319700	0.541231	2.12639	-0.343012	0.3702	-0.913968	-0.433801	-0.679008	-0.66803
TraesCS3D02G222700	-0.432396	2.12646	-0.982458	-0.547719	-0.268397	0.709388	0.0634733	-0.66835
TraesCS7D02G001800	0.331694	2.12654	0.485944	-0.269989	-0.745072	-0.344867	-0.537377	-1.04687
TraesCS2D02G074000	0.224791	2.12655	-0.389073	-0.297271	-0.786151	-1.1554	-0.174992	0.451539
TraesCS3B02G237300	0.837463	2.12717	-0.801892	-0.39323	-0.788241	-0.449207	-0.190264	-0.3418
TraesCS1B02G409100	-0.20396	2.12734	-0.676688	-0.300773	0.0657385	0.367433	-1.3197	-0.0593904
TraesCS6B02G034500	0.464463	2.12743	-0.456129	-0.166864	-0.878183	0.101365	-0.0810672	-1.11102
TraesCS1B02G315400	0.161528	2.12777	-0.203626	0.086746	-1.48227	-0.0638801	-0.323149	-0.303125
TraesCSU02G093200	-0.509556	2.12796	0.871596	-0.436512	-0.779809	-0.599151	-0.153763	-0.520764
TraesCS2D02G519900	0.127465	2.12803	0.0222597	0.0635747	0.194894	-1.22008	-0.82841	-0.487729
TraesCS2D02G053300	-0.0891172	2.12838	-0.0125197	-0.6272	-0.0856646	-0.764438	0.539483	-1.08893
TraesCS2D02G341700	0.133193	2.12862	-1.15386	-0.471792	-0.419793	0.131072	0.393499	-0.740947
TraesCS3A02G053000	-0.0258541	2.12868	-0.274691	0.5478	-1.17231	-0.00525487	-0.606721	-0.591653
TraesCS2A02G518300	0.230679	2.12881	0.437246	-0.054096	-0.761148	-0.288042	-0.597075	-1.09637
TraesCS3D02G391300	0.791745	2.12901	-0.64463	-0.457368	-0.588243	0.0649371	-0.762564	-0.532887
TraesCSU02G140700	0.403813	2.12925	-0.299429	-0.37588	-0.91712	0.175084	-0.0202329	-1.09549
TraesCS1A02G232500	-0.590111	2.12936	0.497295	-1.15892	0.190587	-0.217164	-0.62751	-0.223534
TraesCS1B02G414500	0.443983	2.12952	0.189313	0.119213	-1.00616	-0.533038	-0.771183	-0.571638
TraesCS7D02G183500	0.105007	2.12957	-0.11626	-0.512125	-0.77611	-1.21828	0.284123	0.104071
TraesCS7D02G305300	0.175575	2.12972	-0.0908068	0.538428	-0.659013	-1.0939	-0.453143	-0.546856
TraesCS3D02G002900	0.49337	2.12975	-1.13788	-0.660333	-0.0847641	-0.519112	-0.417807	0.196785
TraesCS6B02G062000	0.646789	2.1298	-0.364842	0.0841045	-0.719956	-0.354247	-0.356518	-1.06513
TraesCS5B02G371200	-0.461295	2.1298	0.484201	-0.493402	-1.23621	0.0728289	-0.489583	-0.00634669
TraesCS4A02G300600	-0.153597	2.12992	-0.68127	-0.452896	-0.535481	0.55208	0.207152	-1.06591
TraesCS1D02G032700	0.579016	2.13007	-0.671475	-0.312605	-0.550811	0.218343	-0.336877	-1.05566
TraesCS1B02G068100	-1.32643	2.13008	-0.278839	-0.731325	0.110953	0.0568837	0.212301	-0.173623
TraesCS4A02G417800	0.563462	2.13034	-0.478131	-0.142401	-0.879681	0.25056	-0.632911	-0.811234
TraesCS7A02G454700	0.192625	2.13034	0.397257	-1.06436	-0.715382	-0.358771	0.111768	-0.69347
TraesCS3B02G031200	0.441634	2.13039	-0.274539	0.402555	-0.919471	-0.358583	-0.562772	-0.859215
TraesCS3D02G535900	0.476477	2.13042	-0.845287	-0.896392	0.347784	-0.156615	-0.448275	-0.608116
TraesCS2B02G412900	0.761649	2.13043	-0.85588	-0.731421	-0.666611	-0.189182	-0.352335	-0.0966516
TraesCS5D02G352200	0.339033	2.13055	-0.825736	-0.480566	0.242773	-0.351576	-1.11652	0.0620432
TraesCS5A02G050400	-0.340327	2.13066	-0.708522	-0.732999	-0.460883	-0.375079	0.889101	-0.401953
TraesCS5A02G095200	-0.147909	2.13093	-1.05455	0.568624	-0.508695	-0.792148	-0.317587	0.12134
TraesCS4D02G006000	-0.554448	2.13119	0.228135	0.457665	-1.17402	-0.554982	-0.440645	-0.092896
TraesCS7D02G167400	0.0100958	2.13134	0.0383319	-0.286085	0.258262	-0.60794	-0.161392	-1.38261
TraesCS2A02G477400	-0.636215	2.13143	-0.242624	0.0432741	-0.759209	0.405318	-1.10626	0.164282
TraesCS6D02G378300	0.75303	2.13149	-0.630542	-0.347596	-0.247249	-0.637262	-0.0739322	-0.947939
TraesCS7B02G022600	0.433816	2.13152	-0.205199	-0.8653	-0.348909	-0.680221	0.393527	-0.859232
TraesCS6B02G046100	0.776526	2.13214	-0.685878	-0.482231	-0.92945	-0.243868	-0.46218	-0.105063
TraesCS2B02G072300	-0.10775	2.13245	0.183823	-0.496046	-1.39399	0.0291581	-0.453753	0.106114
TraesCS2A02G179700	-0.355352	2.1326	-0.410409	0.145155	-0.681354	-0.497998	-0.993565	0.660923
TraesCS5D02G230000	-0.324678	2.13261	-0.45438	-0.56914	-1.24526	-0.157287	0.151399	0.466738
TraesCS1D02G215400	0.607902	2.13279	-0.720552	0.129887	-0.965995	-0.705739	-0.236951	-0.24134
TraesCS7D02G528500	-0.321564	2.13285	-0.456716	-0.565966	-1.15166	0.598767	0.112368	-0.348086
TraesCS2D02G478100	0.301347	2.13321	-0.917813	-0.164419	-1.03034	0.300057	-0.579421	-0.0426169
TraesCS1D02G380300	-0.0356603	2.13328	-0.295046	0.719963	-0.704822	-0.314249	-0.510164	-0.993303
TraesCS7A02G216800	0.622475	2.13331	-0.830933	-0.0322074	-0.73769	-0.859906	-0.00112999	-0.293922
TraesCS2B02G554200	0.322494	2.13334	-1.04272	0.111531	-1.04687	-0.111666	-0.369791	0.00367343
TraesCS1A02G203900	0.266801	2.13337	-1.15914	-0.780595	0.0798389	0.209591	-0.590788	-0.159074
TraesCS4D02G325600	-0.806429	2.13359	0.0598521	-0.345026	0.541075	-1.0487	-0.0030348	-0.531324
TraesCS3B02G267200	-0.60991	2.13395	0.342377	-0.225538	-1.22359	-0.238211	-0.499552	0.320469
TraesCS3B02G080700	0.485102	2.134	-0.455275	-0.0567275	-0.685294	0.276338	-0.770373	-0.927771
TraesCS6B02G385300	-0.210727	2.13413	-0.573099	0.0771063	-0.418917	-1.12332	-0.500597	0.615423
TraesCS2D02G103100	0.657757	2.13413	-0.162579	-0.332897	-0.518121	-0.377842	-1.19202	-0.208429
TraesCS5D02G293900	0.32053	2.13414	-1.36058	0.203157	-0.326022	-0.437084	-0.338664	-0.195474
TraesCS5B02G144200	0.288854	2.1342	-0.276511	-0.0479708	-1.26622	0.0169801	-0.0254693	-0.823856
TraesCS2A02G353900	-0.295464	2.1342	-0.0896616	0.676087	-0.0541475	-0.809609	-0.693079	-0.868328
TraesCS1D02G205600	-0.0884972	2.13445	-1.17115	-0.67757	-0.257063	0.00247903	0.547269	-0.489918
TraesCS7D02G430500	0.208151	2.13447	-0.875623	0.170455	-1.23957	-0.217723	-0.138896	-0.0412721
TraesCS1B02G437300	0.269365	2.13449	0.203746	-0.416808	-0.0813584	-0.160602	-1.30965	-0.639182
TraesCS1D02G354500	0.2246	2.13486	0.0776129	-0.0448158	0.195067	-1.13863	-0.723186	-0.725505
TraesCS6B02G302200	0.471164	2.13497	-1.09093	0.177424	-0.644125	-0.582993	-0.492756	0.0272459
TraesCS5D02G034900	0.323778	2.13505	-0.00257138	-0.0947731	-1.37384	-0.420814	-0.0569287	-0.509899
TraesCS5A02G474500	0.481217	2.13514	0.252394	-0.110076	-0.981798	-0.334019	-0.814688	-0.628165
TraesCS7D02G504500	0.493046	2.13546	-0.26388	0.324015	-0.702315	-0.30158	-0.745611	-0.939134
TraesCS7A02G094000	-0.562928	2.13564	0.638908	-0.536907	-1.06012	-0.481297	0.108408	-0.241703
TraesCS6D02G318100	0.582258	2.13571	-0.0949281	-0.36428	-0.917138	0.102137	-0.901049	-0.542713
TraesCS1B02G292500	-0.177746	2.13586	-0.0819087	-0.712622	-0.840144	0.426241	0.226588	-0.97627
TraesCS7D02G511200	-0.492129	2.13613	0.0609319	0.201942	-0.548996	-1.11617	-0.656488	0.414777
TraesCS6D02G064900	-0.103831	2.13618	0.588679	-0.718232	-0.343057	-0.106276	-1.16163	-0.291839
TraesCS2D02G518500	0.307573	2.13633	-0.0958534	-0.161232	-1.28723	-0.405965	0.179053	-0.672672
TraesCS5D02G176400	0.725857	2.13633	-0.283137	-0.548297	-0.817999	-0.592119	-0.707865	0.087225
TraesCS5D02G350100	0.665668	2.13644	-0.334159	-0.0115875	-0.475322	-0.360523	-0.484883	-1.13564
TraesCS6B02G277000	-0.182913	2.13653	-0.822132	-0.123984	0.112345	-1.14386	-0.429109	0.453127
TraesCS4B02G178800	0.462846	2.13656	0.442809	-0.528033	-0.753589	-0.863768	-0.326234	-0.57059
TraesCS4B02G375700	-0.105782	2.13657	-0.661351	-0.737546	-0.823707	0.661651	0.0935982	-0.563438
TraesCS6B02G392500	-0.130831	2.13659	0.25354	-0.0512983	-0.748939	-1.29481	-0.305752	0.1415
TraesCS3D02G398400	-0.387042	2.13659	0.13159	-0.43033	0.106655	0.301718	-1.28454	-0.574649
TraesCS7D02G087200	0.427602	2.13681	-0.265397	0.305292	-0.885604	-0.3248	-0.36057	-1.03333
TraesCS1B02G049600	0.289484	2.13703	-0.202258	-0.909917	-0.81357	0.329797	0.0118274	-0.842396
TraesCS3A02G191500	0.550079	2.13724	-0.45864	-0.809651	-0.615216	0.0836636	-0.935889	0.0484116
TraesCS2B02G483800	0.0330882	2.13736	0.315056	-0.112833	-0.788895	-0.192791	-1.28356	-0.107423
TraesCSU02G110600	-0.289861	2.13753	0.321515	-0.331914	-1.27505	-0.659682	0.23277	-0.1353
TraesCS5A02G223600	0.342263	2.13779	0.0511266	-0.218634	-0.937873	-0.424127	-1.08806	0.137512
TraesCS3A02G438600	-0.352531	2.13791	-0.750652	-0.500537	-0.806604	0.697219	0.150994	-0.575795
TraesCS4D02G169300	0.390957	2.13796	0.0789634	0.241689	-0.652425	-1.03352	-0.72465	-0.438974
TraesCS6A02G408600	0.171762	2.13801	-0.521501	-1.03295	-0.864184	-0.0522387	0.466533	-0.305431
TraesCS7A02G558300	-0.782237	2.13809	-0.71373	0.0674992	-0.97567	0.514071	0.042914	-0.290942
TraesCS3D02G062900	0.620097	2.13858	-0.747716	0.28995	-0.633564	-0.645534	-0.339653	-0.682157
TraesCS3A02G069100	-0.0188123	2.1388	0.3214	-0.695604	-0.662465	-1.18035	0.0235666	0.0734635
TraesCS6B02G072000	0.393041	2.13884	-0.676414	-0.434933	-0.977569	0.419896	-0.186516	-0.676345
TraesCS2D02G486100	0.710191	2.139	-0.3944	-0.226194	-0.19748	-0.879556	-0.920679	-0.230886
TraesCS3B02G487100	0.151166	2.13905	-0.778269	-0.0506144	-0.996341	0.251277	0.132255	-0.84853
TraesCS2B02G069400	0.286813	2.1392	0.000546547	0.389797	-0.423386	-1.05747	-0.680741	-0.654761
TraesCS4A02G200900	-0.0683564	2.13952	-0.377656	-0.701335	-0.82272	0.690574	-0.790362	-0.0696644
TraesCS7D02G273400	0.0322113	2.13973	-1.13862	0.0462091	-0.672037	0.374128	-0.0555073	-0.726114
TraesCS4A02G343200	0.226744	2.14014	-0.96589	-0.10747	-0.00797661	-0.934236	-0.670288	0.318976
TraesCS3A02G453800	0.560332	2.14017	-0.643169	-1.18647	-0.431467	-0.208817	-0.233586	0.00301052
TraesCS2A02G014500	0.646355	2.14032	-0.721012	-0.850188	-0.011129	0.0263746	-0.629944	-0.600775
TraesCS4D02G089500	-0.938396	2.14036	-0.51668	-0.6481	0.614103	0.191415	-0.624357	-0.21835
TraesCS1B02G411000	-0.772125	2.1404	0.187406	-0.533354	0.554486	-0.891272	-0.630967	-0.0545754
TraesCS4A02G306800	0.448522	2.14047	-0.0507027	-0.00701202	-0.550683	-0.0411226	-0.849589	-1.08988
TraesCS7B02G186300	-0.204647	2.1405	-0.0644444	-0.376708	0.720228	-0.596344	-0.657502	-0.961078
TraesCS6B02G072800	0.0443036	2.1406	-0.230419	-0.23882	-0.336329	0.343661	-1.40472	-0.318276
TraesCS3B02G067600	-0.213509	2.14115	0.37704	0.152642	0.0485065	-0.806634	-1.08172	-0.617481
TraesCS2D02G263200	-0.226831	2.14121	-0.346721	-0.627824	-0.816097	0.839725	-0.565774	-0.397684
TraesCS1A02G050100	0.552827	2.14134	0.0597791	-0.468998	-0.875471	-0.541166	0.0397612	-0.908076
TraesCS7B02G358600	-0.578733	2.14145	0.621197	-0.620932	-1.10495	-0.0845768	-0.257518	-0.115939
TraesCS2A02G369200	0.194864	2.14162	-0.183349	-0.80349	-1.16939	0.348262	-0.0800676	-0.448451
TraesCS4B02G274900	0.0932751	2.14189	-1.15566	-0.434838	-0.136902	-0.0872933	-0.828388	0.40792
TraesCS2B02G081200	-0.106461	2.14258	-1.17522	-0.962093	-0.231421	0.131809	0.0914011	0.109399
TraesCS5A02G456400	-0.120363	2.14273	-0.222975	-0.85102	-1.13011	0.184526	0.391724	-0.394503
TraesCS7D02G397600	0.280268	2.14276	-0.895935	-0.979542	-0.311605	0.435037	-0.503375	-0.167607
TraesCS5B02G353400	-0.342764	2.14281	0.112056	-0.623028	-1.24926	0.454101	-0.221126	-0.272784
TraesCS2B02G515700	0.693891	2.14291	-0.335772	-0.568119	-0.59037	0.14029	-0.633367	-0.849462
TraesCS7A02G068700	-1.15643	2.14295	0.298822	-0.514016	-0.707401	0.344243	-0.289888	-0.118275
TraesCS1B02G319500	0.585342	2.14301	-0.699199	-0.177482	-0.548451	0.217411	-0.618431	-0.902203
TraesCS5D02G213900	0.217676	2.14316	-0.836268	0.234331	-0.84326	-0.163514	-0.9167	0.164578
TraesCS6D02G041200	-0.794278	2.14319	0.123842	-0.190663	-1.3108	0.00780422	-0.0429005	0.0638052
TraesCS6D02G035900	0.695644	2.14329	-0.54901	-0.347873	-0.711267	0.153309	-0.77166	-0.612437
TraesCS2A02G153200	0.270663	2.1434	-0.384178	0.161136	-0.272817	-0.707017	-1.25799	0.0468027
TraesCS5B02G293600	-0.091958	2.14363	-1.08951	-0.283282	-0.971753	0.406953	-0.13667	0.0225947
TraesCS4D02G329200	0.469964	2.14372	-0.782362	-0.386392	-0.425558	0.432358	-0.711101	-0.740626
TraesCS7A02G255300	-0.34705	2.14375	0.177084	-0.0221341	0.447771	-0.938454	-0.502813	-0.958149
TraesCS5A02G345800	0.340255	2.14398	-0.756344	-0.870837	-0.949414	0.0477612	-0.139738	0.184339
TraesCS3D02G322600	0.385481	2.14405	-0.177331	-0.136988	-0.599012	0.267354	-0.946699	-0.936857
TraesCS4B02G085600	-0.861578	2.14406	0.484188	0.192024	-0.745845	-0.864077	-0.0611088	-0.287659
TraesCS1B02G227500	0.234534	2.14407	0.00720827	-0.119468	-0.487933	-1.42597	-0.182909	-0.169531
TraesCS4B02G379300	0.355824	2.14416	-0.146852	0.479728	-0.626805	-0.688285	-0.812811	-0.704962
TraesCS5A02G520300	-0.442171	2.14419	-1.06646	-0.25075	-0.285941	0.637034	-0.72036	-0.015539
TraesCS4B02G174700	0.171952	2.14426	0.293178	-0.58695	-1.10851	-0.0268977	-0.843022	-0.0440081
TraesCS7A02G450900	0.291337	2.14433	-0.562672	-0.798896	-0.456879	0.610468	-0.497354	-0.73033
TraesCS7D02G038100	0.431666	2.14447	-0.856593	-1.13403	0.128344	-0.264835	-0.162341	-0.286678
TraesCS1B02G374500	0.456696	2.14458	-0.149628	-0.593093	0.0987755	-0.419421	-0.294728	-1.24318
TraesCS4B02G372300	0.723965	2.14488	-0.886091	-0.343584	-0.633804	-0.709499	-0.0399874	-0.255877
TraesCS4B02G322300	0.235517	2.14491	-0.582017	0.0787198	0.0895972	-1.13619	0.00610754	-0.836643
TraesCS1D02G283400	0.640578	2.14501	-0.381238	-0.0681418	-0.940391	-0.0314635	-0.788393	-0.575959
TraesCS4B02G041500	0.813136	2.1454	-0.605384	-0.543612	-0.80633	-0.0932645	-0.479431	-0.430515
TraesCS3D02G224600	-0.758892	2.1455	-0.0462342	-0.0446188	0.175593	0.336497	-1.04278	-0.765063
TraesCS6D02G006500	-0.540998	2.14565	-0.783168	-0.527561	-0.692388	0.633583	0.271905	-0.507022
TraesCS2A02G117900	0.350408	2.14593	-0.575098	-0.135162	-0.162849	-0.826307	0.270994	-1.06792
TraesCS3B02G488800	-1.39611	2.14598	-0.144848	-0.236425	0.310037	-0.403247	0.0521892	-0.327571
TraesCS2A02G133600	0.226744	2.14606	0.000576198	0.390175	-0.975499	-0.626419	-0.87413	-0.28751
TraesCS1A02G362000	0.39459	2.14615	-0.0413025	-0.187819	0.019268	-0.771278	-0.338274	-1.22134
TraesCS3A02G151200	-0.563073	2.14618	0.628661	0.0238208	-0.597367	-0.635747	-0.0443168	-0.958162
TraesCS6D02G069300	-1.08225	2.14625	-0.464658	-0.293326	-0.170004	0.393409	0.281463	-0.810878
TraesCS2B02G013000	-0.174555	2.1463	-0.301351	0.277112	-0.826386	0.260951	-0.196443	-1.18563
TraesCS6B02G044300	0.272883	2.14676	-1.07558	-0.505563	-0.495828	0.505946	-0.570259	-0.278363
TraesCS1B02G032500	-0.0501607	2.14687	-0.00699612	0.125362	0.27653	-0.482888	-0.853404	-1.15531
TraesCS2B02G030800	0.328875	2.14749	-0.52243	0.193611	-0.850851	-0.988377	0.178505	-0.486826
TraesCS2B02G536200	0.149642	2.14763	-0.0042902	0.293052	-1.11186	-0.578371	-0.0558474	-0.839952
TraesCS7B02G470700	-0.430296	2.14772	-0.101765	0.464531	-0.818494	0.0529084	-0.188706	-1.1259
TraesCS1B02G064900	0.588178	2.14792	-0.265893	-0.172748	-1.08714	-0.0115876	-0.739789	-0.458942
TraesCS1A02G421500	-0.29073	2.14798	-0.366478	-0.0558453	0.0340915	-1.3203	0.377761	-0.526473
TraesCS3A02G506200	0.151915	2.1481	-1.10627	-0.68171	-0.565346	0.497141	-0.288099	-0.155733
TraesCS4B02G214500	-0.00213659	2.14812	-0.638986	-0.344582	-1.26181	-0.144347	0.450368	-0.206623
TraesCS7A02G376600	-0.122662	2.14813	0.342179	0.304831	-0.897845	-0.262351	-0.489678	-1.02261
TraesCS3A02G465200	0.0443775	2.14817	-0.18538	-0.334288	-0.482533	-1.39215	-0.0507683	0.252579
TraesCS5D02G271600	0.346857	2.14825	-0.210671	-0.512125	-1.31213	0.0945126	-0.469167	-0.0855244
TraesCS5A02G442700	0.498036	2.14833	-0.80326	-0.161389	-0.384504	0.120259	-1.09502	-0.322452
TraesCS1A02G380000	0.657391	2.14842	-0.369956	-0.491578	-1.02215	0.0842912	-0.415762	-0.59065
TraesCS3D02G082100	0.122869	2.14843	-0.13851	-0.606139	-1.26655	-0.126388	-0.487274	0.353556
TraesCS7B02G369600	-0.00553993	2.14851	-0.374118	-0.182454	-0.781325	-1.20994	0.0377403	0.367127
TraesCS4D02G004000	0.616985	2.14881	-1.00306	0.0884781	-0.511787	-0.176517	-0.678197	-0.484713
TraesCS4A02G206800	-0.497211	2.14897	-0.444063	0.1865	-1.2743	0.195987	-0.466629	0.150746
TraesCS2B02G511100	0.0617084	2.149	-0.327826	-0.649223	-0.736217	-0.858878	-0.321295	0.682734
TraesCS2B02G055100	0.457538	2.14913	-0.222096	0.321853	-0.552345	-0.941749	-0.391525	-0.820804
TraesCS3B02G357700	0.0441192	2.14931	-0.416842	-0.0682256	-1.29687	-0.395463	0.417269	-0.433288
TraesCS5D02G182400	0.719965	2.14977	-0.0779669	-0.870747	-0.771769	-0.320773	-0.578798	-0.249679
TraesCS5B02G265500	-0.386578	2.14985	-0.0122926	-0.605451	-1.28594	0.0864808	-0.288768	0.342698
TraesCS5B02G387000	0.55661	2.14988	-0.526082	-0.45436	-0.380804	0.148942	-0.358827	-1.13536
TraesCS3D02G206500	0.306085	2.15054	0.311594	0.0740047	-0.821957	-0.780907	-0.369199	-0.870161
TraesCSU02G051900	0.0364508	2.15057	0.410475	-1.05461	-0.62945	0.167081	-0.746612	-0.333905
TraesCS6A02G013900	0.202986	2.15133	0.162964	-0.419595	0.236622	-0.726115	-0.449432	-1.15876
TraesCS1B02G322600	0.288317	2.15146	-1.0344	-0.975941	-0.445452	0.216603	-0.109993	-0.0905917
TraesCS2D02G184400	0.510158	2.15149	-0.275609	0.154898	-1.12014	-0.683389	-0.275837	-0.461578
TraesCS1B02G356300	-0.684655	2.15181	-0.756481	0.0707546	0.343998	-1.03819	0.205069	-0.292309
TraesCS7B02G030100	0.69361	2.15199	-0.812907	-0.643583	-0.836424	-0.131871	-0.149958	-0.270853
TraesCS7B02G226800	0.557267	2.15208	-0.823442	-0.33761	0.269963	-0.578607	-0.831869	-0.407783
TraesCS1A02G101300	0.524354	2.15209	-0.981336	0.00199551	-0.871521	-0.471995	-0.383775	0.0301846
TraesCS3A02G036100	-1.19378	2.15238	-0.28763	0.0968139	-0.902544	0.184478	-0.0152168	-0.0344993
TraesCS1D02G062200	-0.0532118	2.15253	-0.11642	-0.872412	-0.365563	0.125463	-1.16353	0.293149
TraesCS6D02G129200	0.713207	2.15255	-0.112526	-0.30185	-0.457913	-1.01357	-0.353923	-0.625976
TraesCS2A02G436900	-0.456892	2.15266	0.448479	-0.281432	-0.857137	-0.0105803	0.0712364	-1.06634
TraesCS6B02G069000	-0.119199	2.15269	0.247371	0.0953519	-1.30667	-0.0370974	-0.375365	-0.657079
TraesCS3D02G307700	0.198736	2.15276	-0.684307	0.660537	-0.660957	-0.36289	-0.613765	-0.690118
TraesCS7A02G041000	-0.0608684	2.15296	-0.154067	-0.0247941	-0.518783	0.507714	-0.969586	-0.932576
TraesCSU02G006200	0.356008	2.15307	-0.231959	0.0283763	-1.17652	-0.536194	0.113208	-0.705989
TraesCS6B02G445700	0.50529	2.15307	-0.423396	-0.335571	-0.131744	-0.0478547	-0.460774	-1.25902
TraesCS2A02G527000	0.290131	2.15316	-0.995005	-0.122417	-0.257453	-0.716223	0.386689	-0.738878
TraesCS7D02G298000	0.0674902	2.15338	0.603143	-0.389859	-0.601228	-0.341483	-0.390505	-1.10094
TraesCS1B02G288000	0.28542	2.15388	-0.85541	-0.30856	-1.11365	0.100537	0.158473	-0.420685
TraesCS1B02G410900	0.702713	2.15407	-0.00117547	-0.828756	-0.547227	-0.496298	-0.765619	-0.217708
TraesCS3D02G432400	0.419674	2.15407	-0.271715	-0.359846	-1.25863	-0.545759	0.142084	-0.279874
TraesCS4B02G382900	-0.957441	2.15422	0.750486	-0.640153	-0.486268	-0.239129	-0.349055	-0.232662
TraesCS3A02G334400	-0.509578	2.15481	0.0972402	-0.331931	-0.972092	0.477543	-0.896719	-0.0192741
TraesCS7A02G490900	-0.961295	2.15499	0.498628	-0.295314	-0.661104	0.235269	-0.228582	-0.742589
TraesCS5A02G048500	-0.673009	2.15509	-0.909721	0.426587	-0.426677	-0.20278	0.363731	-0.733219
TraesCS4D02G303300	0.273562	2.15538	-0.0742557	-0.461609	0.288045	-0.618948	-0.348286	-1.21389
TraesCS6D02G072400	-0.501125	2.15539	0.768381	-0.235637	-0.283504	-0.633602	-0.344173	-0.925725
TraesCS7D02G551700	-0.29088	2.15559	-0.567448	-1.23312	-0.203143	0.0863083	0.460015	-0.407325
TraesCS6B02G022400	0.133106	2.15575	0.250747	-0.0423228	-1.29348	-0.144981	-0.618009	-0.440803
TraesCS7B02G291400	0.349521	2.15583	-0.174724	0.367679	-0.853252	-0.305619	-0.940188	-0.599251
TraesCS3A02G292500	-0.156518	2.15615	-0.245343	-0.544086	-1.33425	0.228518	-0.309545	0.205076
TraesCS4A02G450900	-0.237394	2.15638	-0.685799	-0.177617	-0.893572	0.636166	-0.766568	-0.0315957
TraesCS1B02G243500	0.678352	2.15653	-0.0703829	-0.432204	-1.06545	-0.322141	-0.393985	-0.550714
TraesCS3D02G404900	0.509828	2.15756	0.0947518	-0.336006	-0.777105	-0.326144	-0.226767	-1.09611
TraesCS7A02G350400	-0.086508	2.1576	-0.210652	0.554393	-1.04852	-0.483571	-0.803785	-0.0789594
TraesCS7D02G123000	0.638608	2.15769	-0.926111	-0.844469	-0.420116	-0.0535378	-0.145709	-0.406359
TraesCS3A02G229400	-0.267186	2.15776	-0.193085	-0.409841	-1.20676	0.404308	0.163601	-0.648794
TraesCS5D02G524500	-0.697981	2.15786	-0.829521	-0.408337	-0.00765489	0.485342	0.160647	-0.860352
TraesCS4D02G047500	0.191513	2.15806	-1.10667	-0.0863086	0.0447161	-0.0322961	-1.02473	-0.144276
TraesCS5D02G083700	-1.04766	2.15817	-0.534245	0.161441	0.57907	-0.326981	-0.471132	-0.518663
TraesCS6A02G043700	0.297125	2.15825	-0.0476165	-0.748255	-0.885215	-0.0419962	0.198656	-0.930953
TraesCS7D02G431700	0.291697	2.15849	-1.03732	0.0523603	-0.667753	-0.539702	0.322031	-0.579808
TraesCS3D02G406600	-1.2125	2.15854	-0.205419	-0.0858217	-0.632279	0.486553	-0.420213	-0.0888664
TraesCS6D02G093600	-0.726605	2.15908	-0.300984	-0.698194	-0.268282	0.820877	-0.476253	-0.509637
TraesCS2A02G307000	-0.293441	2.15931	-0.011084	-0.299812	-1.11094	-0.729866	-0.277518	0.563355
TraesCS2D02G184700	0.0625032	2.15937	0.118073	-0.289605	-0.213161	-0.464934	-1.40454	0.0322923
TraesCS1B02G079100	0.603458	2.15953	-0.559614	0.133042	-0.515633	-0.302735	-1.01557	-0.502476
TraesCS4D02G214500	-0.295861	2.1596	-0.578651	0.508631	-1.0248	-0.322289	-0.671214	0.224579
TraesCS2B02G568400	0.429865	2.16018	-0.717861	-0.138637	-1.01873	-0.0743464	-0.747926	0.107455
TraesCS3A02G015500	-0.25475	2.16064	-0.819285	0.0371323	-0.126955	-0.440255	0.505731	-1.06226
TraesCS2D02G053400	0.0829945	2.16088	-1.13728	-0.181928	-0.594647	0.0012203	-0.708179	0.376945
TraesCS2D02G163800	-0.363672	2.16099	0.670248	-0.70982	-0.725179	-0.513464	-0.659878	0.140773
TraesCS3B02G514500	-0.764948	2.1611	-0.14042	0.305307	-0.497312	-0.383741	0.369173	-1.04915
TraesCS2B02G518500	0.489115	2.16137	-0.914029	-0.332369	0.151259	-0.129975	-0.503238	-0.922129
TraesCS1D02G338100	0.0331921	2.16145	0.162998	-0.045314	-0.0296694	-1.05516	-0.149638	-1.07786
TraesCS5B02G481700	0.793599	2.16147	-0.384217	-0.485488	-0.26189	-0.342625	-0.613013	-0.86784
TraesCS7B02G072600	-0.530484	2.16152	-0.793416	-0.939935	-0.516857	-0.0973755	0.365406	0.351146
TraesCS6A02G031200	0.831168	2.16184	-0.320305	-0.402416	-0.457701	-0.42384	-0.600537	-0.788212
TraesCS2B02G493000	0.406851	2.16188	-1.01471	-0.923564	-0.232199	-0.0139318	0.0818717	-0.466192
TraesCS5A02G507700	0.569729	2.1619	-0.483183	0.0327464	-0.308205	-0.899836	-0.158083	-0.915072
TraesCS5A02G289500	-0.473252	2.16191	-0.498499	-0.193376	-1.08895	0.675821	-0.250438	-0.333214
TraesCS4A02G038100	-0.484608	2.16197	-0.226568	-1.01426	-0.368057	0.315745	0.400344	-0.78457
TraesCS2A02G585200	-0.197144	2.16203	-0.754795	-0.684311	-0.0603871	0.345731	0.22556	-1.03668
TraesCS4B02G149400	0.00861301	2.16233	-0.568303	0.524522	-0.453056	-0.854365	-0.886818	0.0670732
TraesCS5D02G260300	0.764469	2.16274	-0.303515	-0.823444	-0.586962	-0.539573	-0.566354	-0.107365
TraesCS6A02G050200	-0.0811323	2.16278	0.463017	-0.635423	-0.360898	-0.457258	0.0721371	-1.16323
TraesCS2D02G599600	0.0520932	2.16304	-0.245899	0.179123	-0.730818	-0.196832	0.0634819	-1.28419
TraesCS6A02G067700	-0.762121	2.1631	0.20951	-0.291513	-1.23011	0.222499	-0.164159	-0.147202
TraesCS3A02G481300	0.701481	2.16316	-0.180954	-0.770644	-0.73717	-0.10355	-0.727169	-0.34515
TraesCS2A02G261600	0.782249	2.16319	-0.635982	-0.741699	-0.295834	-0.476731	-0.149457	-0.645736
TraesCS3A02G058100	0.245746	2.1632	-1.21981	-0.614095	-0.409056	0.309778	-0.141305	-0.334461
TraesCS5B02G310300	-0.60001	2.16337	-0.0860336	0.0445529	-0.953465	-0.565854	0.599193	-0.601755
TraesCS6D02G056700	-0.185525	2.16341	-0.110553	0.387298	-0.472643	0.100749	-1.18337	-0.699365
TraesCS4A02G452500	-0.478932	2.16346	0.290997	-0.30176	-0.974286	0.40311	-0.863342	-0.239247
TraesCS6A02G053500	0.269668	2.1639	-0.300642	-0.54889	-1.00834	0.501736	-0.492693	-0.584741
TraesCS6B02G065700	-0.532463	2.16397	0.109516	0.454634	-0.952852	-0.200885	-0.923419	-0.118502
TraesCS1B02G305400	-0.611236	2.164	0.173327	-0.274809	-0.463272	0.292648	-1.23934	-0.0413129
TraesCS2D02G008200	-0.123213	2.16441	-0.355626	0.289871	0.00598715	-1.25457	-0.718042	-0.00881568
TraesCS7A02G536400	0.436934	2.16452	-0.456812	-0.0555994	-0.791471	0.259605	-0.724038	-0.833138
TraesCS4D02G078700	-0.587702	2.16467	-0.879524	-0.0866932	-0.792306	0.348873	0.376924	-0.544242
TraesCS6A02G011100	-0.327227	2.16468	-0.433846	0.435613	-0.400599	0.315971	-0.998752	-0.755838
TraesCS2D02G370900	0.131145	2.16476	0.0461492	-0.40051	-1.02049	-0.998583	0.253858	-0.176326
TraesCS2D02G136200	-0.361367	2.16522	-0.0742731	-0.122013	-0.619697	-0.676359	0.641367	-0.952881
TraesCS1D02G036100	-0.756931	2.16522	0.325084	-0.584985	-1.11325	-0.0620976	-0.140506	0.167466
TraesCS3B02G039300	0.765574	2.16541	-0.470065	-0.372252	-0.663875	-0.0861079	-0.566394	-0.772287
TraesCS3D02G464500	-0.120033	2.16565	-0.0975224	-0.720367	-0.364222	0.492195	-0.191415	-1.16429
TraesCS4D02G015900	-0.672774	2.16569	0.318217	-0.0160264	0.309909	-0.867612	-0.35293	-0.884473
TraesCS3A02G268700	0.271898	2.16579	-1.12742	0.232643	0.0285666	-0.712674	-0.557369	-0.30143
TraesCS7B02G441500	-0.277636	2.16587	0.299123	-0.761122	-0.72553	0.494213	-0.795682	-0.399236
TraesCS6B02G335300	-0.32161	2.16601	-0.731917	0.354258	-0.99863	0.198597	0.0439988	-0.710711
TraesCS5D02G168200	0.282486	2.16616	-0.672728	-0.58796	-0.976578	-0.180262	-0.486203	0.455084
TraesCS5A02G375400	0.496533	2.16618	-0.579507	-0.242787	-1.22017	-0.0974184	-0.386671	-0.136158
TraesCS7B02G028400	0.277349	2.16642	-1.02295	-0.775962	-0.436592	0.050927	0.291335	-0.550529
TraesCS7B02G467800	-0.155007	2.16656	-0.909033	-1.05486	0.137011	-0.464547	0.32592	-0.0460375
TraesCS4D02G281300	-0.759218	2.16669	0.77582	-0.338437	-0.114902	-0.575234	-0.54708	-0.607637
TraesCS6D02G047600	-0.716263	2.16713	-0.60005	0.193638	-1.0784	0.376083	-0.293608	-0.0485287
TraesCS3D02G326500	-0.170317	2.16718	-0.318768	0.0592701	-0.291819	-0.0518163	0.0481458	-1.44188
TraesCS3A02G031000	0.316996	2.16722	-0.781478	0.480998	-0.312307	-0.865331	-0.566979	-0.439115
TraesCS2D02G311100	0.547194	2.16733	-0.250764	-0.179951	-0.721144	0.0195229	-1.05177	-0.530423
TraesCS2B02G386700	0.531519	2.16744	-0.536162	-0.191415	-0.367709	-0.444761	-1.16726	0.00835399
TraesCS3D02G384500	-0.106085	2.16759	0.605135	-0.595627	-1.09329	-0.222726	-0.237036	-0.517961
TraesCS6B02G119100	-0.718768	2.16761	-0.108885	0.121732	-1.20887	0.221294	0.023187	-0.497303
TraesCS5A02G482700	0.314054	2.16769	-0.316702	-0.810662	-0.892326	-0.536217	-0.386295	0.460459
TraesCS2A02G321100	-0.794673	2.16827	0.300866	0.030635	0.0568069	-0.882504	-0.890765	0.0113613
TraesCS6B02G403800	-0.323673	2.16837	-0.806537	-0.032709	-0.623352	-0.0790536	-0.893512	0.590465
TraesCS6A02G247700	-0.344993	2.16841	0.0789949	-0.621951	0.529982	-1.01168	-0.684454	-0.114304
TraesCS7B02G171100	0.172882	2.16877	-1.07291	0.393086	-0.357114	-0.0180161	-0.591985	-0.694712
TraesCS5A02G249100	0.334545	2.16916	-0.495474	0.337036	-0.479222	-1.1477	-0.262017	-0.456326
TraesCS1A02G080000	0.208796	2.16951	-0.998234	-0.36105	-0.383921	-0.225852	-0.852953	0.443705
TraesCS1D02G061800	0.684712	2.16998	-0.390163	-0.466701	-0.776972	-0.227959	-0.10673	-0.886165
TraesCS3A02G123400	0.000716654	2.16999	-0.21848	-0.797042	-0.872156	-0.826149	0.178157	0.364958
TraesCS4A02G056000	0.197731	2.17002	-0.950282	0.233503	-0.827318	-0.00777354	-0.780112	-0.0357656
TraesCS3B02G280600	0.500669	2.17024	0.251924	-0.438836	-0.250686	-0.835902	-0.548035	-0.849373
TraesCS1B02G008400	-0.867599	2.17067	0.23364	-0.681979	0.173437	-0.803247	0.284527	-0.50945
TraesCS2A02G519500	0.0644824	2.17092	-0.721149	-1.27361	0.190215	-0.0943348	-0.0284192	-0.308102
TraesCS5A02G097000	0.747045	2.17123	-0.765505	-0.39535	-0.391718	-0.245211	-0.291856	-0.828634
TraesCS1D02G349600	0.328528	2.17169	-0.562224	-0.284338	-1.17378	-0.140341	0.232584	-0.572117
TraesCS4D02G190900	0.343434	2.17169	-0.480874	0.24872	-1.06009	-0.10044	-0.794545	-0.327901
TraesCS3A02G205200	0.690443	2.17202	-0.618804	-0.489665	-0.98013	-0.3796	-0.212081	-0.182185
TraesCS4A02G231700	-0.508364	2.1722	-0.544495	0.478566	-0.172656	0.218413	-0.635705	-1.00796
TraesCS7D02G087200	-0.237379	2.17264	-0.252434	0.159048	-0.830907	0.303843	-1.15095	-0.163869
TraesCS1B02G440300	0.109512	2.17266	-0.622478	-0.00552524	-0.15975	-0.248581	-1.3359	0.0900603
TraesCS5A02G392700	0.716965	2.17293	-0.579194	-0.873165	-0.359303	-0.632928	-0.0855012	-0.359802
TraesCS2A02G069700	-0.198886	2.17298	0.313252	-0.830639	-0.438162	-0.634309	0.433327	-0.817562
TraesCS2B02G506400	0.230772	2.17314	-0.0907703	-0.274833	0.311194	-0.505032	-0.713045	-1.13142
TraesCS7D02G194500	-0.512911	2.17321	-0.195998	-0.474198	-0.695606	0.700973	-0.871946	-0.123529
TraesCS3D02G126900	0.256398	2.17331	-0.892461	0.220733	0.0859531	-0.468722	-0.998316	-0.376894
TraesCS1D02G033300	0.739501	2.17355	-0.464162	-0.509786	-0.00257587	-0.602501	-0.685494	-0.648529
TraesCS2A02G275500	-0.966509	2.1741	0.454021	-0.493889	-0.52765	-0.770397	0.131085	-0.000758398
TraesCS5B02G433200	-1.35654	2.17413	-0.266186	-0.351866	-0.250851	-0.322871	0.210476	0.16371
TraesCS2B02G055500	-0.263569	2.17432	-1.1971	-0.196763	-0.514413	-0.364486	-0.185119	0.547129
TraesCS5A02G518500	0.0628515	2.17443	0.308736	0.0478517	-0.11277	-0.981636	-0.562934	-0.936527
TraesCS7A02G104100	0.472906	2.17474	-0.207175	-1.18435	-0.0180621	-0.657487	-0.297855	-0.282711
TraesCS3D02G435500	0.0665469	2.17567	0.456784	-0.834872	-0.524692	-0.409354	0.025356	-0.955438
TraesCS5D02G515200	0.537596	2.17568	-0.521997	-0.744169	-0.777311	0.0908318	-0.0272001	-0.733434
TraesCS1A02G164400	0.558811	2.17607	-0.665158	-0.760792	-0.658747	-0.480625	-0.439669	0.270111
TraesCS2A02G533600	-0.82854	2.1762	0.0864788	-0.232685	-0.280149	0.43657	-0.275802	-1.08208
TraesCS6D02G043800	0.475093	2.17637	-0.3839	-1.06064	-0.192221	-0.840323	-0.0277694	-0.146607
TraesCS6B02G071900	0.291803	2.17639	-0.374492	-0.178978	-0.875352	0.40746	-0.607301	-0.839532
TraesCS4A02G305900	0.566592	2.17644	-0.536909	-0.154797	-0.458877	-0.208335	-1.14921	-0.234913
TraesCS2A02G585300	0.237041	2.17662	-0.307736	0.236265	-0.606107	-0.00607875	-0.55536	-1.17464
TraesCS3A02G210700	-0.127159	2.17674	0.241266	0.165295	-1.09567	-0.893807	-0.394324	-0.0723353
TraesCS3B02G500400	0.657919	2.17694	-0.164637	-0.601384	-0.212811	-0.227752	-0.723354	-0.904925
TraesCS3D02G192700	-0.0486435	2.17698	0.0931717	-1.0418	-0.27647	-0.872783	-0.418788	0.38833
TraesCS7B02G398800	0.22877	2.17721	0.414027	-0.412446	-0.299922	-0.288798	-1.0481	-0.770738
TraesCS5A02G481900	-0.082664	2.17771	0.23635	0.317402	-0.707267	-1.04872	-0.227841	-0.664967
TraesCS6A02G362200	-0.723583	2.17818	-0.869158	0.169529	0.52822	-0.683554	-0.195592	-0.404045
TraesCS6A02G245700	0.636404	2.17828	0.0861187	-0.560853	-0.91755	-0.416811	-0.561493	-0.444094
TraesCS1D02G308300	0.309115	2.17852	-0.120434	0.348657	-0.405234	-0.876669	-0.541531	-0.892423
TraesCS5A02G250900	-1.03455	2.17853	0.0342342	-0.433625	-0.647561	-0.16259	0.555557	-0.489991
TraesCS5D02G422800	0.341151	2.17874	-0.674806	-0.289378	-0.727769	-0.0538191	0.231589	-1.0057
TraesCS7A02G051600	-1.07589	2.17879	-0.65057	-0.425623	-0.506946	-0.16233	0.345195	0.297377
TraesCS5D02G458100	0.497455	2.17903	-0.693022	-0.693022	-0.15052	-0.693022	-0.693022	0.246118
TraesCS3D02G011800	0.45844	2.17938	-0.841262	-0.227313	-0.1421	0.142208	-0.717929	-0.851421
TraesCS3D02G124900	0.588202	2.17947	-0.647131	-0.461134	-1.04746	-0.38738	-0.106517	-0.118052
TraesCS6B02G355500	0.634886	2.1795	-0.195328	-0.0858223	-0.647135	-0.583126	-0.340444	-0.96253
TraesCS7A02G052900	-0.485563	2.17951	-0.555659	-0.063806	0.622214	-0.39048	-1.04579	-0.260429
TraesCS5A02G009300	-0.80866	2.18039	0.158387	-0.211786	-1.0203	-0.480069	-0.251038	0.433075
TraesCS3D02G489800	0.318826	2.18094	-0.0507991	-0.507361	-1.3159	-0.101479	-0.297784	-0.226441
TraesCS6B02G369600	0.279785	2.18099	-0.965176	0.327139	-0.00713576	-0.714748	-0.619623	-0.481227
TraesCS4D02G277700	-0.324335	2.18116	0.462245	-0.360132	-1.23387	0.0113286	-0.380312	-0.356078
TraesCS6D02G050100	-0.66095	2.1812	0.31756	-0.650463	-0.607412	-0.588525	0.53638	-0.527789
TraesCS2A02G121100	-0.0180523	2.18162	-0.237143	-0.154678	-1.08427	-0.85272	-0.266399	0.431644
TraesCS3D02G036400	0.0885038	2.18162	-0.818103	-0.77509	-0.121379	0.365652	-0.0190815	-0.902126
TraesCS4B02G271100	-0.493742	2.18199	-0.195572	-0.171232	0.324627	-0.942188	-0.937922	0.234038
TraesCS5D02G411000	0.776628	2.18207	-0.641385	-0.141482	-0.560562	-0.42409	-0.579905	-0.611274
TraesCS6D02G277000	0.673764	2.18207	-0.0983224	-0.750412	-0.237956	-0.472077	-0.862009	-0.43506
TraesCS5D02G125900	0.274493	2.18215	-0.644214	0.176293	-0.884631	-0.155454	0.00529636	-0.953937
TraesCS4D02G341900	-0.659729	2.18247	-0.484004	0.267072	-0.0634432	0.38659	-0.903249	-0.725708
TraesCS2B02G473900	-0.490437	2.18252	0.419729	-0.150361	-0.998733	-0.506024	0.24043	-0.697121
TraesCS5D02G355000	0.233706	2.18253	-1.01623	0.113653	0.150577	-0.871822	-0.536892	-0.255527
TraesCS5A02G196800	0.247271	2.18273	-0.800236	-0.306046	-0.192452	0.225458	-1.14327	-0.213461
TraesCS4D02G170700	-1.17976	2.1828	-0.201159	0.536839	-0.501338	-0.337394	-0.138821	-0.36117
TraesCS4A02G423800	-0.254715	2.18294	0.329859	-0.541544	0.377668	-0.691257	-0.987157	-0.415791
TraesCS5D02G304400	0.523793	2.18318	0.0196092	-0.116329	-0.256548	-0.701029	-0.720218	-0.932458
TraesCS4A02G051600	-0.272622	2.18328	0.453729	-0.0532956	-0.210139	-0.871677	-0.172641	-1.05663
TraesCS4A02G002800	-0.347122	2.1835	-0.948462	-0.275285	0.335138	-0.159356	0.19229	-0.980704
TraesCS2B02G312700	-0.786307	2.18364	-0.0988997	-0.0834582	-0.933214	0.513772	-0.667391	-0.128143
TraesCS7D02G115300	0.517986	2.18378	-0.877583	-0.500387	-0.712533	-0.655345	-0.0232662	0.0673495
TraesCS5D02G453900	-0.737476	2.18392	0.464039	-0.0267162	-0.611882	0.07108	-0.363801	-0.979166
TraesCS1B02G291600	0.48204	2.18399	-0.779287	-0.546014	-0.030268	0.131339	-0.588957	-0.852847
TraesCS1B02G437900	0.145209	2.18425	-1.13939	0.134321	-0.440444	-0.619895	0.241215	-0.505261
TraesCS4B02G195500	0.175537	2.18441	0.470099	-0.273065	-0.776428	-0.19569	-0.842248	-0.742613
TraesCS2A02G127900	-0.585642	2.18444	0.202185	0.179411	-0.866069	-0.359902	-0.946423	0.192002
TraesCS6A02G010300	0.318456	2.18453	-0.444358	-0.535909	-0.877389	0.379414	-0.193814	-0.830928
TraesCS7A02G212800	-0.0051455	2.18484	-0.0290278	-1.11462	0.37899	-0.60011	-0.135993	-0.678935
TraesCS4B02G056300	-0.401745	2.18496	-0.0973424	-0.0672526	-1.35363	-0.42435	0.192543	-0.0331727
TraesCS7D02G029400	0.128133	2.185	0.302608	-0.253061	-1.27519	-0.281017	-0.511594	-0.294878
TraesCS2D02G489700	0.412912	2.18519	-0.609337	-0.254262	-1.18869	-0.166427	0.0403679	-0.419755
TraesCS2A02G191300	0.391136	2.18532	-0.73439	-0.466968	-0.56192	-0.14639	-0.947611	0.280827
TraesCS5A02G382800	0.161512	2.18543	-0.860385	-0.339257	0.381155	-0.928726	-0.0216346	-0.57809
TraesCS7D02G156000	0.242584	2.18543	0.188207	-0.729411	-0.307359	-0.519023	0.0492054	-1.10964
TraesCS6A02G238900	0.642706	2.18556	-0.594232	-0.112295	-1.01758	-0.398215	-0.327261	-0.378681
TraesCS1A02G401100	0.134738	2.18579	-0.350723	-1.20025	-0.155034	0.21719	-0.081588	-0.75013
TraesCS2A02G091600	0.256175	2.18582	-1.15943	0.154198	-0.5034	-0.0244908	-0.207974	-0.700901
TraesCS6D02G346200	-0.151386	2.18583	0.383959	0.0991395	-0.849173	-0.0443077	-0.804338	-0.819726
TraesCS3D02G307700	-1.32081	2.18594	-0.0772661	-0.378038	-0.457758	-0.00405168	0.26819	-0.216203
TraesCS5D02G502800	0.528968	2.18609	-0.968968	-0.106886	-0.555291	-0.037634	-0.264505	-0.781771
TraesCS4D02G001500	0.421089	2.18612	-0.446263	-0.496128	-0.975249	0.0311599	0.0792117	-0.799943
TraesCS3A02G318600	0.499364	2.18635	-0.0952855	-0.145394	-0.71494	-1.11134	-0.273084	-0.345673
TraesCS5B02G420000	-0.713213	2.18643	-0.703888	-0.000112294	-0.467276	0.618519	-0.769163	-0.151293
TraesCS1A02G335700	-0.511566	2.18668	0.629641	-0.67444	-0.241584	-0.268291	-0.976979	-0.14346
TraesCS6D02G034900	-0.548373	2.1868	0.303428	-0.0714784	-0.385063	-0.721708	-1.03729	0.273687
TraesCS2D02G053300	0.362842	2.18698	-0.216878	0.2998	-0.77969	-0.309152	-0.935099	-0.608805
TraesCS4D02G104700	0.358819	2.18732	-0.694	-0.57782	0.220943	-0.53008	-0.970338	0.00516154
TraesCS7A02G514200	0.247408	2.1876	-0.981004	-1.04623	0.0847363	-0.0980023	-0.225716	-0.168788
TraesCS3A02G335100	0.471303	2.18804	-0.68724	-0.472999	-0.372451	-0.1282	-1.06523	0.0667756
TraesCS4D02G365900	0.356813	2.18805	0.0555515	-0.580983	-0.636525	-0.271281	0.0133487	-1.12497
TraesCS2D02G504500	-0.242594	2.18822	-0.631499	-0.44048	-1.13486	0.416641	0.130208	-0.285637
TraesCS2A02G472200	0.137066	2.18841	-1.03972	0.451466	-0.644149	-0.227982	-0.614426	-0.250657
TraesCS7D02G231300	-0.73385	2.18857	-0.985606	-0.650014	-0.318729	0.209469	0.357346	-0.0671886
TraesCS3B02G581500	0.324988	2.18864	-0.410913	-1.25235	-0.0475337	0.00218395	-0.259826	-0.545191
TraesCS3A02G080800	-0.0766229	2.18973	-0.808196	-0.245978	-0.657641	0.0585968	-0.916907	0.457013
TraesCS7A02G537500	-0.456601	2.18998	-0.0797977	-0.0536344	-0.934453	0.567637	-0.492997	-0.740135
TraesCS3A02G516200	0.0215224	2.19006	-1.01324	-0.420466	-0.0952303	-0.729346	-0.454985	0.501683
TraesCS7B02G452500	-0.63883	2.19013	0.050434	-1.01485	0.0630737	-0.81896	0.27658	-0.107576
TraesCS1A02G000500	-0.357298	2.19021	0.50168	-0.50334	-0.195593	0.00705351	-1.12362	-0.519087
TraesCS3B02G003200	-0.0226036	2.19053	-0.14722	-0.420759	-0.652031	-0.102798	0.355099	-1.20022
TraesCS5A02G046400	0.449417	2.19057	-0.386592	0.0103612	0.0262213	-0.621598	-1.02267	-0.645709
TraesCS5D02G047100	-0.121794	2.19116	0.239127	-1.25364	-0.505451	-0.151403	0.115318	-0.513311
TraesCS3B02G595500	-0.415964	2.19117	0.133736	-0.32253	-1.287	0.0569257	-0.47879	0.122451
TraesCS4A02G318200	-0.409556	2.19133	-0.118991	0.0278613	-1.22208	0.150336	-0.701748	0.0828419
TraesCS3A02G128500	-0.0487795	2.19169	-0.225575	-0.027782	-0.855522	-0.900632	-0.610068	0.476666
TraesCS7D02G414000	-0.728648	2.1917	0.0433766	-0.0824011	-1.18436	0.219235	-0.00499676	-0.453906
TraesCS5B02G263200	-0.447209	2.19181	0.338666	-0.798315	0.310759	-0.0859609	-0.767722	-0.74203
TraesCS4D02G157200	-0.541889	2.19185	0.428807	0.323846	-0.597452	-0.670569	-0.28172	-0.852878
TraesCS6A02G252300	-0.190344	2.19188	0.176102	-0.6123	-1.09727	0.0140463	-0.706406	0.224293
TraesCS3A02G244600	-0.28722	2.19214	0.492218	-1.01878	-0.36398	-0.823107	-0.137754	-0.053513
TraesCS5B02G012600	-0.136908	2.19226	-0.30042	-0.238672	-1.25689	-0.130246	0.395312	-0.524436
TraesCS4A02G234700	0.614948	2.19266	-0.496757	-0.479296	-0.0682166	-1.0164	-0.271213	-0.47573
TraesCS5B02G047400	-0.454148	2.19311	0.6313	-0.518424	-0.773091	0.110178	-0.603398	-0.585522
TraesCS6D02G046500	-0.0614248	2.19334	-0.263636	-0.599975	-0.538465	0.574702	-0.274863	-1.02968
TraesCS6A02G272600	-0.0828473	2.1935	0.216945	0.293113	-0.782973	-0.611919	-0.219277	-1.00654
TraesCS5D02G200600	-0.619347	2.1939	-0.425846	-0.739673	-0.698463	0.525605	-0.494074	0.257894
TraesCS7B02G474900	0.327179	2.19418	-0.364382	-0.474658	-1.05699	0.20031	-0.746193	-0.0794457
TraesCS7A02G524700	-0.155608	2.19434	-1.30912	-0.397887	-0.434849	0.273502	-0.0140397	-0.156347
TraesCS2B02G131400	0.407213	2.19448	-0.030147	-0.523399	-0.0990911	-0.516654	-0.24667	-1.18573
TraesCS5D02G025700	0.261413	2.19451	-0.278497	-0.59234	0.25591	-0.0582876	-1.01266	-0.770054
TraesCS2A02G020700	-0.301021	2.19489	-0.0506405	-0.979312	-0.932258	0.191911	0.267339	-0.390912
TraesCS5D02G218800	-0.404268	2.19495	-0.631609	0.179621	-0.639305	-0.497908	0.574039	-0.775518
TraesCS1A02G240500	-0.00277382	2.19496	0.150955	-0.139933	-1.16989	0.104409	-0.806557	-0.331174
TraesCS1D02G355100	0.582186	2.19498	0.117269	-0.295345	-0.730983	-0.528753	-0.794788	-0.544564
TraesCS2D02G517000	0.248192	2.19534	-0.435274	-0.666056	-1.10993	0.164203	0.0740618	-0.470534
TraesCS4A02G349000	0.721793	2.19563	-0.589425	-0.226359	-0.823181	-0.269009	-0.498282	-0.511165
TraesCS5B02G354200	0.243154	2.19593	-0.616894	0.235299	-0.377737	-1.18637	-0.172552	-0.320825
TraesCS5B02G179200	-0.671218	2.19597	0.251625	0.392654	-0.127848	-0.792922	-0.417304	-0.830954
TraesCS6D02G363000	0.460201	2.19609	-0.414502	0.0949613	-0.281993	-0.240996	-0.874554	-0.939211
TraesCS4D02G100000	-0.44991	2.19647	0.0423053	-0.348062	-1.24144	-0.0652678	0.317484	-0.451581
TraesCSU02G038200	-0.249005	2.19654	0.388162	-0.0235164	-1.22075	-0.438516	-0.508586	-0.144328
TraesCS1B02G118700	-0.911657	2.19687	0.0482657	-0.0806242	0.195436	-0.150313	-1.11301	-0.184968
TraesCS3A02G312300	0.0940549	2.19688	0.233381	-0.572131	0.0604227	-0.465896	-0.345442	-1.20127
TraesCSU02G132800	0.502115	2.19692	-0.718492	-0.41785	-0.755227	0.228799	-0.329806	-0.706463
TraesCS5A02G037300	-0.786808	2.19723	-0.265047	0.229767	0.339603	-0.81659	-0.798778	-0.0993758
TraesCS4A02G294700	-0.672945	2.1974	-0.353006	-0.60731	-0.978518	-0.0362241	0.512355	-0.0617551
TraesCS7A02G503200	0.50472	2.19742	-0.404058	-0.0552981	-0.416459	-1.12791	-0.174851	-0.523565
TraesCSU02G029600	-0.310132	2.19766	-0.99792	0.144053	0.358335	-0.28734	-0.896147	-0.208508
TraesCS2A02G229200	0.587427	2.19775	-0.276515	-0.467812	-0.846038	-0.0393469	-0.308788	-0.846674
TraesCS7A02G174200	0.594243	2.1979	0.146862	-0.65935	-0.676491	-0.677275	-0.376932	-0.548962
TraesCS5D02G386100	0.126655	2.19799	-0.414154	-0.434653	-0.542294	0.14936	-1.2084	0.125495
TraesCS2B02G492900	-0.269073	2.19804	-0.158902	-0.650399	-1.21859	0.210631	-0.292902	0.181201
TraesCS3A02G450800	-0.593704	2.19819	-1.16725	0.0374159	-0.221805	-0.0125966	0.311944	-0.552201
TraesCS3D02G103700	0.303234	2.19856	-0.270267	-0.398122	-1.27901	-0.0361105	-0.0702627	-0.44802
TraesCS6A02G417900	-0.581399	2.19868	-0.573836	-0.911156	-0.645208	-0.12712	0.444559	0.195483
TraesCS4B02G276400	0.0580318	2.19901	-0.339661	-0.990664	-0.668634	-0.178833	-0.579067	0.499814
TraesCS1D02G056500	0.0613675	2.19921	-0.59329	-0.613309	-0.327705	0.0315935	0.340787	-1.09865
TraesCS6B02G437900	0.0355624	2.19961	0.547785	-0.455763	-0.945101	-0.604908	-0.602494	-0.174695
TraesCS2B02G108100	-0.181637	2.19987	-0.749798	-0.122319	0.345515	-0.377596	0.0208682	-1.13491
TraesCS3D02G467900	-0.45679	2.20025	0.689702	-0.638078	-0.28975	-0.163036	-0.838497	-0.503797
TraesCS6A02G361700	-0.955873	2.20035	-0.109515	-0.211239	0.0730329	0.0841186	0.00342187	-1.0843
TraesCS1D02G172300	0.587389	2.20063	0.103678	-0.57717	-0.682877	-0.415926	-0.820037	-0.395685
TraesCS7B02G017400	-0.616355	2.20101	0.330457	-0.305024	-0.81202	0.141104	0.00639335	-0.945565
TraesCS4B02G073400	0.120396	2.20105	0.171719	0.265298	-0.791987	-0.919325	-0.624502	-0.422645
TraesCS1A02G016400	-0.547122	2.20127	-1.17393	0.259033	-0.451275	0.247581	-0.240505	-0.295048
TraesCS3A02G058100	-0.889862	2.20202	-0.335128	0.358022	-0.0967555	0.152155	-0.450723	-0.93973
TraesCS5A02G493300	0.130313	2.20203	-0.774465	0.239497	-0.668738	0.181837	-0.392558	-0.917913
TraesCS6B02G285300	-0.322868	2.20239	-0.364919	0.458408	-0.849375	-0.30111	-0.936411	0.113888
TraesCS7A02G452500	-0.0135323	2.20255	-0.101198	-1.11646	-0.296049	-0.532437	0.433805	-0.57668
TraesCS4A02G090900	0.381672	2.2026	0.0209773	-0.203435	-1.21801	-0.340894	-0.476452	-0.366457
TraesCS7B02G377600	0.347695	2.20279	0.315969	-0.316416	-0.397964	-0.429141	-0.867082	-0.855854
TraesCS7A02G066800	0.508896	2.20319	-0.21407	0.000452128	-0.450009	-0.306365	-0.987913	-0.754185
TraesCS6B02G009400	-1.00269	2.20321	-0.334425	-0.16464	-0.94302	0.313633	0.0391736	-0.111241
TraesCS2D02G565500	0.394741	2.20381	-0.670065	-0.439458	-0.439098	-0.360201	0.281586	-0.971314
TraesCS7A02G231200	-0.82659	2.20396	-0.279142	0.129662	-1.08965	0.174896	-0.3775	0.0643678
TraesCS3D02G001500	0.630661	2.20415	-0.229657	-0.142222	-0.424843	-0.425183	-0.739216	-0.873686
TraesCS5B02G129900	-0.168621	2.20455	-0.56796	-0.433354	-1.20241	-0.0581533	0.364437	-0.138479
TraesCS4A02G309000	0.427646	2.20481	-0.678211	-0.909347	0.109744	-0.667968	-0.0283967	-0.458277
TraesCS1D02G372300	-0.226307	2.20521	-0.48126	-0.0179891	0.237731	-1.11052	0.132457	-0.739314
TraesCSU02G140800	-0.601637	2.20538	-0.742617	-0.418118	-0.94326	0.242931	0.310551	-0.0532295
TraesCS3B02G124600	-0.646214	2.20547	-1.03371	-0.339972	-0.455032	-0.232323	0.522216	-0.0204392
TraesCS5A02G268200	0.130407	2.20555	0.217673	-0.115611	0.0288505	-0.733329	-0.95787	-0.775672
TraesCS2D02G175300	0.635646	2.20626	-0.204299	-0.552933	-0.616217	-0.921204	-0.311031	-0.236226
TraesCS7D02G077900	-0.308462	2.20646	0.185039	0.378511	-0.271164	-0.793905	-0.398276	-0.998208
TraesCS3D02G087600	-0.154148	2.20673	-0.808231	-0.732976	-0.62951	0.0626664	-0.479383	0.53485
TraesCS2B02G471400	0.209029	2.20693	-0.500933	-0.480253	-0.485475	0.171468	-1.15664	0.0358672
TraesCS5A02G215600	0.0156468	2.20727	-0.088899	-0.353119	0.242102	-0.0571019	-1.00371	-0.962192
TraesCS2A02G002900	0.206752	2.20749	-0.250598	0.326952	-0.927244	-0.211391	-0.456704	-0.895259
TraesCS3D02G016200	0.424599	2.20862	-0.373221	-0.826998	-0.871685	0.215921	-0.317895	-0.459338
TraesCS5A02G343600	0.326724	2.20893	-0.438659	-0.820826	-0.207611	0.0238319	-0.0425214	-1.04987
TraesCS2D02G486000	0.333025	2.20928	-0.870976	-0.256982	-0.239738	0.175489	-0.371808	-0.978286
TraesCS2D02G341900	0.329499	2.20931	-1.25694	-0.319634	-0.247519	-0.0155944	-0.243749	-0.455375
TraesCS2A02G209200	0.0374704	2.20942	0.581529	-0.329992	-0.623071	-0.684836	-0.367132	-0.823391
TraesCS2B02G313900	0.719606	2.20953	-0.496789	-0.703998	-0.177302	-0.389827	-0.588273	-0.572947
TraesCS3D02G534100	0.0514166	2.20957	-0.885616	0.54397	-0.204844	-0.477908	-0.616493	-0.620096
TraesCS7D02G546800	0.525468	2.20959	-0.765721	-0.499605	-0.521613	0.156343	-0.329516	-0.774948
TraesCS2A02G454800	-1.28866	2.20974	-0.152879	-0.266173	-0.290112	0.347466	-0.299997	-0.259385
TraesCS2A02G478800	0.710928	2.21014	-0.392189	-0.580101	-0.352321	-0.295187	-0.475153	-0.826122
TraesCS2A02G094800	-0.774762	2.21015	-0.234927	-0.577436	-0.235206	-0.44642	-0.630253	0.688852
TraesCS3B02G045000	0.140858	2.21018	-1.20097	-0.184951	-0.448692	0.275621	-0.513882	-0.278161
TraesCS6A02G053600	0.425256	2.21025	-0.449108	-0.530069	-0.852154	0.299744	-0.438097	-0.665825
TraesCS6A02G261800	0.330357	2.21034	0.29025	-0.177529	-0.448986	-0.834169	-0.521986	-0.848282
TraesCS7A02G218700	0.553855	2.21048	-0.287817	-0.274598	-0.918953	-0.0271562	-0.714583	-0.541231
TraesCS3A02G513000	-0.412015	2.21069	-1.26029	0.0628463	-0.567391	0.123779	-0.102826	-0.0547901
TraesCS2D02G228300	-0.150969	2.21074	0.227036	-0.118921	-0.955021	-0.83962	-0.597387	0.224141
TraesCS3B02G154100	-0.31858	2.21086	-1.10669	-0.0501432	0.269977	-0.542349	-0.624659	0.161581
TraesCS3A02G096700	0.273131	2.21101	-0.259849	0.11017	-0.860563	-0.623288	-0.908188	0.0575772
TraesCS1B02G033200	0.31846	2.21144	-0.153754	-0.254252	-0.430712	-1.08066	-0.741231	0.130709
TraesCS6B02G072800	0.252181	2.21173	-0.323627	-0.249609	-0.174253	0.139488	-1.15774	-0.698164
TraesCS2D02G489700	-0.35376	2.21205	-0.824443	-0.0828328	-0.949773	-0.027025	0.455609	-0.429823
TraesCS5B02G041200	-0.222578	2.21209	0.333074	0.0621543	-0.537892	-0.800549	-1.00519	-0.0411119
TraesCSU02G133800	0.516818	2.21246	0.0852778	-0.456464	-0.299757	-0.586036	-0.965487	-0.506807
TraesCS1D02G340200	0.628426	2.21271	-0.153311	-0.572713	-0.866618	-0.618859	-0.427196	-0.202439
TraesCS5D02G015800	-0.468863	2.21272	-0.381557	-0.108024	0.420159	-0.164928	-1.19277	-0.316742
TraesCS1D02G154400	-0.147186	2.21296	0.637985	-0.293279	-0.846544	-0.345479	-0.5393	-0.679159
TraesCS2D02G053300	-1.12469	2.21355	-0.632384	-0.353971	-0.26912	-0.121108	-0.157457	0.445188
TraesCS4B02G241900	-0.600939	2.21363	-0.659826	-0.3296	-0.968344	0.248861	-0.260489	0.356707
TraesCSU02G047200	0.389777	2.2141	-1.04748	-0.598323	-0.00931846	-0.251971	-0.651949	-0.0448427
TraesCS5B02G324100	-0.359175	2.21415	-0.681108	0.126394	0.284188	-1.03224	-0.584266	0.0320577
TraesCS3A02G044600	-0.596309	2.21442	-0.31425	-0.110096	-1.23511	0.160103	0.129974	-0.248734
TraesCS5D02G047100	-0.782441	2.21452	0.431051	-0.706215	-0.222041	-0.512898	-0.656943	0.234969
TraesCS2B02G081700	0.429154	2.21465	-0.379767	-0.41599	-0.358261	0.190989	-0.749482	-0.931296
TraesCS3D02G070300	0.622145	2.21483	-0.442032	-0.42412	-0.713325	-0.56711	-0.708123	0.0177377
TraesCS3A02G053400	-0.370611	2.21488	-0.647928	-0.0329365	0.521699	-0.784646	-0.101783	-0.798672
TraesCS7D02G066200	0.488996	2.21517	0.0411614	-0.878023	-0.627601	-0.121622	-0.40482	-0.713261
TraesCS7D02G335400	-0.144832	2.21588	-0.473318	-0.974757	-0.907884	0.121767	-0.0639363	0.227086
TraesCS1A02G333400	0.14896	2.21604	-0.00773067	-0.424238	-0.8074	-0.0341893	0.0191833	-1.11063
TraesCS3A02G442800	-0.135197	2.21607	-0.294195	0.148708	0.0174805	-0.370183	-0.256417	-1.32627
TraesCS4A02G497500	-0.0403932	2.21621	-0.596255	-0.365012	-1.14453	-0.23343	0.413552	-0.250135
TraesCS1A02G017000	-0.0990354	2.21627	0.271166	-1.25727	-0.29095	-0.521556	-0.0680887	-0.250543
TraesCS1D02G319200	-0.0649932	2.21706	-0.587099	-0.530158	-0.635461	-0.0511868	-0.876799	0.528637
TraesCS6A02G327100	0.593914	2.2172	-0.819167	-0.360832	-0.627409	-0.173476	-0.130818	-0.699418
TraesCS2D02G230900	0.436428	2.21759	0.122804	-0.113839	-0.481022	-0.633061	-0.647838	-0.901067
TraesCS3D02G328200	0.363213	2.218	0.0116078	-0.381381	-0.0661794	-0.295232	-0.933003	-0.917025
TraesCS6A02G079200	-0.401691	2.21807	-1.18333	-0.127999	0.0282638	0.317737	-0.56378	-0.287274
TraesCS7D02G477500	0.0712176	2.21836	-0.380582	0.459289	-0.997356	-0.366886	-0.707732	-0.296314
TraesCS5D02G342500	0.13796	2.21846	-0.9539	-0.0221005	0.275156	-0.250562	-0.594133	-0.810877
TraesCS2B02G543800	0.243772	2.21848	0.200073	-0.319369	-0.42844	-1.0813	-0.714111	-0.119102
TraesCS5A02G067900	-0.0648963	2.21848	-0.673781	-0.741399	-0.886019	-0.381284	0.254306	0.274592
TraesCS2D02G064100	0.540537	2.2189	-1.01556	-0.46011	-0.242159	-0.266837	-0.623278	-0.151493
TraesCS2D02G388100	-0.0450624	2.21931	-0.665401	-0.746258	-0.384723	0.570233	-0.748236	-0.199861
TraesCS5D02G496800	0.14917	2.21948	-0.0782597	-0.422753	0.369891	-0.830736	-0.544718	-0.862072
TraesCS1A02G338100	-0.142042	2.2195	0.257948	-0.069688	-0.350562	-0.0601365	-0.667508	-1.18751
TraesCS5A02G042200	-0.432709	2.21964	-0.12292	0.325321	0.243659	-0.647863	-0.914268	-0.670857
TraesCS1D02G438700	-0.978036	2.21975	0.128328	0.201104	-0.537541	0.170622	-0.691783	-0.512446
TraesCSU02G085000	0.0680088	2.21981	-0.587669	-1.01999	-0.691014	0.0890031	0.27204	-0.350193
TraesCSU02G055900	-0.656573	2.22015	-0.296297	0.56709	-0.707704	-0.161696	-0.827361	-0.137611
TraesCS7B02G040500	-1.00388	2.22027	0.325703	-0.3345	-0.133733	-0.243492	0.0445571	-0.874927
TraesCS4D02G286400	-0.0779212	2.22035	-1.11138	-0.488535	0.113085	-0.587717	-0.372787	0.30491
TraesCS5A02G484200	-0.739902	2.22094	-1.05383	-0.325828	-0.0405655	-0.149619	-0.326611	0.415416
TraesCS5A02G345600	-0.228982	2.22112	-0.4877	-0.211648	-0.939012	0.170751	-0.846682	0.322154
TraesCS4B02G371600	0.435757	2.22121	-0.580147	-0.367382	-1.03136	0.126312	-0.373782	-0.430606
TraesCS2B02G301100	-0.902605	2.2213	0.0908872	-0.0370366	-0.603254	-0.923358	-0.00399976	0.158068
TraesCS2B02G472900	-0.210387	2.22135	-0.898015	0.339132	-0.781078	0.251902	-0.477443	-0.445456
TraesCS1B02G284900	0.40803	2.22136	-0.508761	-0.595153	0.146538	-0.777399	-0.807876	-0.0867431
TraesCS3D02G124000	-0.560725	2.22145	-0.665128	0.00422908	-0.757105	-0.720087	0.465233	0.0121303
TraesCS6B02G030600	0.605886	2.2215	-0.176372	-0.553915	-0.248831	-0.336736	-0.610421	-0.90111
TraesCS1B02G478000	-0.54895	2.22154	0.266582	-0.911705	-0.77563	0.00198425	-0.464046	0.210223
TraesCS2B02G159300	-0.341715	2.22276	-0.875202	-0.140178	0.294517	-0.41332	-0.930423	0.183565
TraesCS1A02G016500	0.395807	2.22353	-0.965878	-0.140811	-0.76668	0.0881979	-0.378469	-0.455702
TraesCS1A02G050100	0.0777072	2.22355	-0.501899	-0.594622	0.0170626	-1.14662	-0.289038	0.213864
TraesCS2B02G108100	-0.622194	2.22428	-0.500352	0.0286498	-0.18839	-0.980311	-0.437492	0.475814
TraesCS5A02G450700	0.576022	2.22453	-0.576766	-0.228004	-0.276298	-0.211536	-0.557795	-0.950153
TraesCS5A02G297300	-0.455622	2.22482	-0.477564	-0.293069	-0.966089	-0.319222	0.61891	-0.332168
TraesCS3D02G182100	-0.517419	2.22496	0.131571	-0.388037	-1.13977	0.284422	-0.466018	-0.129705
TraesCS6A02G038800	-0.300064	2.22534	0.0503392	-1.07956	-0.77176	0.219094	-0.38056	0.0371705
TraesCS2A02G016800	0.562056	2.22541	-0.804878	-0.2766	-0.782414	-0.251884	-0.105493	-0.566194
TraesCS6D02G270700	-0.533266	2.22622	0.0804256	-0.293298	0.0291116	-1.26332	-0.264441	0.0185659
TraesCS6A02G054900	0.249552	2.22624	-0.246085	-0.455886	-0.449661	0.165257	-1.17742	-0.312001
TraesCS1A02G036300	0.107753	2.22633	0.175715	0.0326607	-0.519685	-0.187968	-0.992319	-0.842489
TraesCS2B02G549000	-0.619817	2.22677	-0.755487	-0.244077	-0.0943345	0.19	0.254634	-0.957685
TraesCS2D02G397000	0.350041	2.22694	-0.182018	-0.173135	-0.585985	0.0838646	-0.973849	-0.745859
TraesCS2B02G517400	0.231449	2.22732	-0.509352	0.0695071	-1.20392	-0.39039	-0.333239	-0.0913698
TraesCS6D02G369500	0.327286	2.22778	-0.474886	-0.0433312	-1.20398	-0.39299	-0.190657	-0.249223
TraesCS6D02G055500	0.117436	2.22819	-0.981402	-0.38413	-0.373702	-0.118541	0.320867	-0.808716
TraesCS2A02G173200	-0.355214	2.22822	-1.00021	0.113297	0.0629091	0.210947	-0.466523	-0.793422
TraesCS7B02G353900	-0.00370751	2.22827	-0.0396483	-0.336099	-0.0176444	0.0452008	-1.21884	-0.657529
TraesCS2B02G610500	0.0610296	2.22898	-1.25397	-0.311991	-0.484387	0.144115	-0.312518	-0.071265
TraesCS3D02G192600	0.203271	2.22902	-0.063282	-0.0281057	-0.488505	-0.707608	-0.0289316	-1.11586
TraesCS3B02G604200	-0.0978497	2.22943	-0.239889	0.435031	-0.0872115	-0.522522	-0.954975	-0.762012
TraesCS7A02G075600	-0.122744	2.22944	-0.602321	0.452438	0.0754662	-0.498735	-0.858299	-0.675241
TraesCS2D02G352300	0.69111	2.22962	-0.355336	-0.348997	-0.536194	-0.339753	-0.69991	-0.64054
TraesCS5A02G542000	0.547814	2.22997	-0.396264	-0.190677	-0.0563586	-0.800234	-0.673498	-0.660754
TraesCS1B02G204100	-0.355913	2.23011	-0.814552	-0.202467	-0.735666	0.592917	-0.203125	-0.511304
TraesCS7B02G140600	0.617518	2.23028	-0.161846	-0.339968	-0.681482	-0.564067	-0.789679	-0.310756
TraesCS3B02G431500	0.280728	2.23032	-0.888734	-0.290284	-0.433066	0.199649	-0.201545	-0.897068
TraesCS2B02G163500	0.0501896	2.23041	0.389502	-0.200555	-0.378173	-0.999466	-0.330603	-0.761303
TraesCS7D02G520500	-0.268833	2.23064	0.602702	-0.404345	-0.377304	-0.377955	-0.979164	-0.425741
TraesCS5A02G006800	-0.097209	2.23092	0.0342828	-0.0974443	-1.30044	-0.23494	-0.505648	-0.0295177
TraesCS5A02G406800	0.195859	2.23111	-0.271227	-0.557646	-0.932625	0.214189	-0.824988	-0.0546716
TraesCS1B02G319500	0.31915	2.23124	-0.140517	0.0212017	-0.638731	-0.0956682	-0.701675	-0.995003
TraesCS2D02G590200	0.17719	2.23125	-0.8001	-0.306317	-0.564242	-0.17699	-0.892443	0.331653
TraesCS5D02G125900	-0.57622	2.23134	-0.161135	-0.317465	-0.972133	0.120789	0.361728	-0.686908
TraesCS5A02G017200	0.101221	2.23136	-0.124736	-0.107059	-1.19293	-0.141696	-0.73456	-0.031602
TraesCS5B02G316700	0.454095	2.23174	0.131579	-0.874841	-0.605512	-0.610101	-0.480496	-0.246462
TraesCS2B02G410800	0.0589155	2.23195	-0.42089	-0.361271	0.140168	-0.255731	-1.26745	-0.125693
TraesCS4A02G044500	-1.01112	2.23202	-0.476179	0.0145456	0.415173	-0.689579	-0.283405	-0.201456
TraesCS5B02G283000	-0.445307	2.23206	0.400508	-0.739729	-0.820419	-0.556378	0.216502	-0.287233
TraesCS2A02G398600	0.169874	2.23214	-0.728928	-0.310273	-0.825094	-0.438845	-0.540787	0.441917
TraesCS5B02G219300	-0.108828	2.23276	-1.02937	-0.297416	-0.823955	-0.0167766	-0.273809	0.317396
TraesCS4D02G328400	0.0315202	2.23276	0.0351478	0.256204	-0.325225	-0.480508	-1.07394	-0.675961
TraesCS2A02G428100	0.240527	2.23307	-0.0408708	-0.272302	-0.386026	0.0355078	-0.69095	-1.11895
TraesCS2A02G494600	0.416392	2.23307	-0.163763	-0.152235	-0.659801	-0.0303228	-0.780092	-0.863252
TraesCS3A02G074500	-0.249708	2.23327	-0.198474	-0.347737	-1.13026	0.362197	-0.0542747	-0.615013
TraesCS3D02G461700	0.372858	2.23332	-0.883354	-0.828176	-0.225263	0.148162	-0.418019	-0.399529
TraesCS2A02G073300	0.211021	2.23337	0.455155	-0.381682	-0.676502	-0.633214	-0.718638	-0.489511
TraesCS4D02G275000	-0.488462	2.23419	-0.64286	-0.383257	0.0730866	0.503393	-0.883623	-0.412465
TraesCS5A02G065700	-0.208348	2.23455	-0.0176279	-0.934585	0.235844	0.0488719	-0.446363	-0.912342
TraesCS1A02G394200	-0.519796	2.23478	-0.576098	-0.897927	0.244087	0.23289	-0.0229217	-0.695018
TraesCS5A02G313400	-0.0494654	2.23514	-0.290012	-0.476399	-0.629171	0.14853	0.175744	-1.11437
TraesCS6B02G435300	-0.949793	2.23543	-0.906192	-0.222458	0.253971	-0.0327981	0.0265587	-0.404717
TraesCS3B02G604700	0.265929	2.236	-0.141611	-0.00454202	-0.987997	-0.404865	-0.872525	-0.0903865
TraesCS3D02G415800	-0.232921	2.23607	-0.320246	-0.570546	-0.90354	0.292754	-0.745653	0.244082
TraesCS3A02G534400	-0.152507	2.23639	-0.313061	0.162964	-1.25911	-0.0461423	-0.495536	-0.133005
TraesCS5B02G398800	0.187164	2.23677	-0.038733	0.0293476	-0.76074	0.00755973	-0.813162	-0.848206
TraesCS2D02G498400	-0.848547	2.23699	-0.355313	0.287486	-0.273773	-0.0119711	-0.995127	-0.0397437
TraesCS4B02G005500	0.225051	2.23711	-0.622278	0.30209	-0.474935	-0.760981	-0.0986999	-0.807354
TraesCS5B02G189700	0.499538	2.23787	-0.851575	-0.704691	-0.444216	-0.273175	-0.497528	0.0337763
TraesCS2B02G528300	-0.764566	2.23791	-1.0683	-0.278691	-0.356201	0.20879	0.104278	-0.0832117
TraesCS2A02G564300	0.273146	2.23956	-0.305781	-0.795437	-0.442952	0.297452	-0.412235	-0.853758
TraesCS7D02G114900	0.25521	2.23968	-0.131561	-0.570347	-0.889706	0.219825	-0.791233	-0.331871
TraesCS4D02G033800	0.136038	2.24007	-0.445698	-0.288754	-0.7542	0.401166	-0.890827	-0.397792
TraesCS1D02G061800	0.243293	2.24027	-0.302737	-0.236645	-0.616204	-1.16899	-0.1674	0.00841551
TraesCS5D02G321900	0.0142679	2.24036	0.225109	-0.0411216	-0.140962	-1.04194	-0.758798	-0.496912
TraesCS6A02G047300	-1.02449	2.24078	-0.157876	0.120046	-0.71813	0.0811065	-0.603218	0.0617754
TraesCS5D02G137500	0.214144	2.24135	-1.01227	-0.0544209	-0.26841	-0.298572	-0.860332	0.0385142
TraesCS3B02G447300	-0.199766	2.24137	0.303226	-0.178106	-0.75238	0.0629113	-1.01387	-0.463383
TraesCS2D02G147400	0.240564	2.2417	-0.25629	-0.676529	-0.492495	0.261424	-0.98598	-0.332394
TraesCS6A02G413200	-0.252948	2.2419	-0.391704	-0.500141	-1.11024	0.430683	-0.231394	-0.186161
TraesCS2A02G287600	-0.0342726	2.24246	-0.700695	-0.329195	-0.65357	-0.837313	-0.154952	0.467536
TraesCS5D02G160600	-0.581665	2.2426	-0.630357	0.634256	-0.738585	-0.282455	-0.333197	-0.310597
TraesCS3D02G257500	0.410619	2.2426	-0.179255	-0.9927	-0.370869	0.02648	-0.573933	-0.562941
TraesCS3A02G063300	-0.811718	2.24266	-0.172347	0.463929	-0.539192	0.0285853	-0.74864	-0.463281
TraesCS6D02G335700	-0.675898	2.24307	0.484495	-0.439875	-0.642534	-0.728405	0.11532	-0.356171
TraesCS3B02G258100	-0.239843	2.24318	-0.980813	0.141176	-0.783569	0.161196	-0.53734	-0.00398204
TraesCS1B02G294000	-0.25573	2.24324	0.368212	-0.544358	-0.452763	0.0628319	-1.06525	-0.356185
TraesCS4D02G195400	0.457482	2.2435	-0.279885	-0.543709	-0.75066	-0.143698	-0.0939102	-0.889116
TraesCS2A02G154300	0.317204	2.24373	-0.353776	-0.191989	-0.402955	-0.735988	0.11647	-0.992693
TraesCS2B02G328800	-0.345088	2.24373	-0.188601	-0.089198	0.0241994	-0.274107	-1.313	-0.057935
TraesCS4A02G255800	-0.0254962	2.24449	-0.715083	-0.489469	-1.05346	-0.0203503	-0.192504	0.251872
TraesCS3D02G414400	0.21019	2.24449	-0.242782	0.297657	-0.81363	-0.290673	-0.838036	-0.567219
TraesCS7B02G080700	-0.495148	2.24457	0.114855	0.0563606	-1.17233	-0.01409	-0.534856	-0.199366
TraesCS6B02G012700	-0.0179065	2.24463	-0.110683	0.313039	-0.838991	-0.326744	-0.283557	-0.979789
TraesCS5A02G406700	-0.426047	2.2448	0.492187	-0.286094	-0.930745	-0.686928	-0.334409	-0.0727599
TraesCS6D02G310100	-0.187805	2.24543	0.261967	-0.245514	-1.08681	0.0464105	-0.321469	-0.712203
TraesCS2D02G449100	0.311912	2.24592	-0.0105708	-0.586303	-1.03413	-0.213938	-0.086849	-0.62605
TraesCS7B02G074500	0.240962	2.24602	-0.329204	0.0540024	-0.260133	-0.114608	-0.824043	-1.013
TraesCS6A02G324600	0.0440246	2.2462	-0.564023	-0.800924	-0.263776	0.410445	-0.83638	-0.235563
TraesCS4D02G308800	0.554855	2.24621	-0.12411	-0.84843	-0.470621	-0.458617	-0.255613	-0.643669
TraesCS7A02G283200	-0.0289162	2.24692	-0.408495	-0.30894	-0.493049	-0.595628	-0.914999	0.503111
TraesCS3D02G322200	0.178996	2.24716	-0.390556	-0.459742	-0.722985	0.150451	-1.0045	0.00117585
TraesCS7D02G015200	0.510655	2.24721	0.131462	-0.566277	-0.554663	-0.560975	-0.598506	-0.608907
TraesCS2D02G170700	0.230787	2.24723	-0.828212	-0.145059	-0.716194	-0.817451	0.0781574	-0.0492637
TraesCS2B02G549200	-0.729008	2.24886	0.314474	-1.04562	-0.208437	-0.0598322	-0.395364	-0.125072
TraesCS1D02G348400	-0.128678	2.24902	-0.0803377	-0.059484	-1.02483	0.0963744	-0.13722	-0.914848
TraesCS3B02G366400	0.483855	2.24904	-0.344894	-0.673716	0.0680425	-0.425493	-0.558672	-0.798164
TraesCS3D02G166800	0.296354	2.24934	-0.206629	0.188933	-0.931835	-0.438648	-0.431155	-0.726366
TraesCS3A02G120800	-0.204271	2.24939	0.444257	-0.73649	-0.522728	0.0556756	-0.809815	-0.476019
TraesCS4A02G295900	-0.274691	2.2498	0.612435	-0.762541	-0.417206	-0.447639	-0.668507	-0.29165
TraesCS7D02G540100	-0.10964	2.25004	-0.43033	-0.802545	-0.640138	-0.588431	0.540316	-0.219269
TraesCS4B02G003700	0.419394	2.25039	-0.567137	0.146983	-0.850702	-0.308933	-0.503538	-0.586456
TraesCS7A02G195200	0.334558	2.25039	-0.330463	-0.854388	-0.182068	-0.374938	-0.898768	0.0556724
TraesCS7B02G386900	0.404749	2.25055	-0.608764	-0.226629	-1.05703	-0.151668	-0.410814	-0.200394
TraesCS2D02G031700	-0.728366	2.25058	0.291762	-0.42048	-0.834241	0.194189	-0.626682	-0.126758
TraesCS1A02G353100	-0.0577222	2.25084	-0.582935	-0.492051	-0.655347	-0.862005	0.418986	-0.0197636
TraesCS4A02G443800	-0.826883	2.25103	-0.123307	0.347849	0.0272056	-0.862549	-0.269917	-0.543434
TraesCS3B02G447300	-0.437679	2.25154	-0.515387	-0.211001	-0.346951	0.172599	-1.11299	0.199867
TraesCS4A02G004000	0.30767	2.25215	-0.377324	-0.298809	-0.81466	0.0788142	-0.204558	-0.943282
TraesCS6B02G470400	-0.44698	2.25261	0.0360479	-0.427027	-0.984957	0.433014	-0.352115	-0.510589
TraesCS5B02G506300	-0.368586	2.25279	0.403202	0.00605996	-0.347524	-0.890872	-0.24871	-0.806356
TraesCS3A02G449500	-0.0484484	2.2536	-0.953447	-0.118094	-0.24442	-0.68153	-0.578243	0.370579
TraesCS1A02G435000	-0.324824	2.25381	-0.101706	-0.0447637	-1.26357	-0.0892203	0.0148953	-0.444626
TraesCS6A02G361800	-0.157405	2.2542	-0.922966	-0.0318821	0.0551133	0.185416	-0.5365	-0.845976
TraesCS1A02G037100	0.356502	2.25423	-0.339123	-1.0131	-0.243377	-0.368874	-0.673739	0.027486
TraesCS3A02G251100	-0.267948	2.25441	0.134626	-0.190792	0.0907838	-0.149393	-0.86823	-1.00346
TraesCS5B02G448200	0.397967	2.25452	-0.10859	-0.509093	-0.902125	-0.138182	-0.214065	-0.780427
TraesCS2D02G052900	0.506348	2.25472	-0.195023	-0.613876	-0.605703	-0.0598655	-0.490259	-0.796342
TraesCS7A02G283400	-0.446436	2.25477	0.397984	-0.762196	-0.277528	0.0814531	-0.384346	-0.863702
TraesCS5B02G324100	-0.620768	2.25489	-0.856642	-0.0573351	-0.847339	0.255744	-0.0903748	-0.0381711
TraesCS7D02G071200	-0.152543	2.2549	0.34471	-0.459459	0.0253992	-0.81443	-0.899268	-0.299312
TraesCS5A02G317200	-0.192118	2.25491	-0.933642	0.04445	-0.825595	0.151494	-0.545987	0.0464904
TraesCS6B02G169500	0.00306084	2.25558	0.0700801	-0.60483	-0.967749	-0.044683	-0.774055	0.0625962
TraesCS3A02G178600	0.495867	2.25563	-0.476091	-0.497528	-0.744962	-0.541093	-0.580088	0.0882633
TraesCS7A02G530800	-0.312398	2.25612	0.0521328	-0.539078	-0.280171	-0.586153	-0.974426	0.383976
TraesCS6D02G078500	0.20819	2.25614	0.1453	-0.104421	-0.600145	-0.497235	-1.04746	-0.360373
TraesCS7D02G003300	-0.286014	2.25646	-0.0924404	0.385794	-0.815967	-0.848108	-0.528201	-0.0715229
TraesCS3D02G526200	0.196137	2.25702	-0.09615	-0.0734658	-0.30732	-0.755615	-1.08062	-0.139997
TraesCS2A02G023800	-0.0896329	2.25719	-1.01172	0.183235	-0.374944	-0.115829	-0.0203521	-0.827947
TraesCS2A02G469400	-1.17554	2.25723	-0.00472711	0.0822693	-0.595816	-0.0085722	-0.337632	-0.217209
TraesCS7B02G131500	0.0408666	2.25764	-1.12861	-0.386189	-0.294906	-0.30222	-0.469302	0.282724
TraesCS6A02G014300	-0.0164749	2.25798	-0.725136	-0.539271	-0.882996	-0.217687	-0.291699	0.415282
TraesCS3D02G462500	-0.313671	2.258	-0.107423	-0.872896	0.0659594	-0.186843	-0.984975	0.141849
TraesCS2A02G384700	-0.362481	2.25812	0.399197	-0.992548	-0.669275	-0.372902	-0.0842867	-0.175823
TraesCS5B02G282400	0.256902	2.25919	-0.660636	-0.486333	-0.986514	-0.13394	0.135498	-0.384168
TraesCS4D02G326700	-0.355784	2.2594	-0.414397	-0.0910513	-1.08967	0.287415	-0.563468	-0.0324442
TraesCS4D02G205400	-0.602714	2.25941	0.289037	-0.811828	-0.796361	0.0522755	0.00038532	-0.390207
TraesCS4A02G311300	-0.699471	2.25958	-0.263206	-0.650195	-0.0367864	0.363023	-0.0949688	-0.877976
TraesCS2A02G267100	0.359613	2.25986	-0.221702	-0.74604	-0.426515	-0.629301	-0.746559	0.150644
TraesCS3D02G256600	-0.0290552	2.26015	0.289469	-0.630478	-0.685996	0.0362225	-0.329928	-0.910389
TraesCS3D02G378000	-0.38361	2.26023	-0.195762	0.475985	-0.780436	-0.837037	-0.379604	-0.159763
TraesCS7B02G017700	-0.116425	2.26034	-0.158527	-0.122713	-0.775165	-1.07995	0.183197	-0.190755
TraesCS2B02G468500	0.567839	2.26035	-0.594653	-0.283924	-0.727432	-0.615591	-0.448357	-0.158229
TraesCS1D02G388600	-0.155089	2.26061	-0.479028	-0.6057	-1.1184	0.112079	0.0464519	-0.0609291
TraesCS7B02G062700	0.498772	2.26065	0.00688258	-0.287619	-0.659118	-0.550712	-0.547236	-0.721619
TraesCS2B02G193300	0.497818	2.26076	-0.796429	-0.597919	-0.633023	-0.0816232	-0.200383	-0.449204
TraesCS7B02G447700	0.197678	2.26139	0.30021	-0.281023	-0.863497	-0.333938	-0.624194	-0.65663
TraesCS4B02G100100	-0.092357	2.26169	0.165422	0.180158	-0.42603	-0.839934	-0.897844	-0.351109
TraesCS7D02G130700	0.410757	2.26172	-0.606824	-0.14185	-0.480769	-0.206224	-0.998541	-0.238273
TraesCS2B02G440500	-0.308239	2.26246	-0.520061	-0.222223	-0.212961	0.449541	-1.01571	-0.432804
TraesCS7D02G109400	-0.676993	2.26312	-0.196512	0.122782	-0.382696	0.312792	-0.92325	-0.519238
TraesCSU02G051600	0.58396	2.26327	-0.46482	-0.491951	-0.430686	-0.156388	-0.749651	-0.553731
TraesCS7D02G385500	-0.721566	2.26372	0.548695	-0.322761	-0.245491	-0.446184	-0.773775	-0.302641
TraesCS7B02G335100	-0.317743	2.26437	0.269201	-0.459556	-1.15417	-0.0559075	-0.315608	-0.230586
TraesCS1A02G012200	0.181329	2.26488	-0.962124	0.163946	-0.245668	-0.154782	-0.72945	-0.518132
TraesCS4A02G197100	-0.392614	2.2649	-0.138458	-0.116203	-0.6103	-0.15978	-1.1043	0.256757
TraesCS2D02G512600	-0.403659	2.2651	-0.135964	-1.08269	-0.329632	0.393807	-0.38549	-0.32147
TraesCS7A02G065600	-0.0808869	2.26526	-0.552408	-0.271417	-1.01671	0.157987	-0.63734	0.13552
TraesCS1B02G293700	-0.646413	2.26541	-0.0985799	0.569678	-0.562656	-0.397566	-0.602925	-0.526945
TraesCS2A02G021100	-0.657205	2.26584	0.248949	-0.636493	0.335511	-0.613796	-0.342512	-0.600289
TraesCS3B02G423600	0.0349242	2.26628	0.21138	-1.05986	-0.449998	-0.0351838	-0.376539	-0.591003
TraesCS6B02G428200	-0.607844	2.26737	-0.641533	-0.106441	-0.648926	-0.399789	0.556594	-0.419434
TraesCS4A02G057000	0.206903	2.26772	-0.6231	-0.284882	-0.775447	-0.546181	-0.578342	0.333327
TraesCS7D02G035600	-0.853705	2.26798	-0.456905	0.435981	-0.6078	0.0337272	-0.515563	-0.303717
TraesCS2B02G197500	-0.0977271	2.26843	-0.265266	0.106738	0.104979	-0.323915	-1.0365	-0.756736
TraesCS2D02G504500	0.0483155	2.26852	-0.854099	-0.0211316	-0.299379	0.138554	-0.950656	-0.330124
TraesCS5B02G459600	-0.655719	2.26872	-0.723317	0.165803	-0.874248	0.0860739	-0.313691	0.0463805
TraesCS5D02G261700	-0.241602	2.26888	0.520055	-0.598802	-0.463282	-0.51066	-0.159805	-0.81478
TraesCS1D02G167600	0.315487	2.26893	-0.0581862	-0.653682	-0.616202	-0.676408	0.107738	-0.687677
TraesCS6A02G268500	-0.34694	2.26938	0.231666	0.0137498	-0.558501	-0.0435059	-0.522228	-1.04362
TraesCS2A02G320300	0.294649	2.2694	0.0188847	-0.162307	-0.474847	-0.303459	-0.633929	-1.00839
TraesCS2B02G175500	0.349548	2.27068	-0.428519	-0.409545	-1.09247	-0.260461	-0.122411	-0.306828
TraesCS1B02G309500	0.451517	2.27093	0.0680224	-0.474933	-0.384612	-0.714013	-0.535414	-0.681492
TraesCS1B02G079700	-0.184559	2.27154	-0.247681	-0.0828652	-0.664168	0.199502	-1.10554	-0.186227
TraesCS5B02G344400	-0.407111	2.27159	-0.44646	-1.06909	-0.358911	-0.353564	0.104421	0.259125
TraesCS5B02G467700	-0.321339	2.27165	0.568383	-0.382177	-0.696956	-0.303188	-0.420055	-0.716319
TraesCS4B02G095300	-0.0178118	2.2718	-0.0720379	-0.694634	-0.820392	-0.743452	-0.208929	0.285458
TraesCS3B02G197500	-0.0183219	2.27193	0.303624	-0.239528	-1.0643	-0.414487	-0.293001	-0.54592
TraesCS6A02G039100	-0.207579	2.2725	0.120081	-0.393484	-1.2063	-0.0228478	-0.21191	-0.350461
TraesCS6B02G410200	-0.0513304	2.27323	-0.606207	0.291913	0.0159835	-0.339724	-0.732312	-0.851552
TraesCS5A02G402200	-0.531121	2.27373	0.336949	-0.352136	-0.447619	-0.0847058	-1.03849	-0.156606
TraesCS1B02G115100	-0.529231	2.27412	-0.580938	-0.369834	-0.923714	-0.025384	0.400063	-0.245086
TraesCS2A02G138800	0.425409	2.27445	-0.576802	-0.743637	-0.717863	0.0178659	-0.256712	-0.422706
TraesCS7A02G046000	0.168704	2.27447	-0.644312	0.0516208	-0.803922	-0.467946	-0.706358	0.127744
TraesCS5D02G502200	0.345213	2.2745	-0.187987	0.0399904	-0.72268	-0.304704	-0.643467	-0.800864
TraesCS5B02G344700	0.0429473	2.27461	-0.595039	-1.01726	-0.280007	0.302921	-0.372546	-0.355624
TraesCS2B02G526000	0.288313	2.27463	-0.499375	-0.338013	-0.665764	0.231157	-0.802541	-0.488409
TraesCS5B02G221600	-0.0883061	2.27494	-0.765251	-0.585908	0.0304671	0.057166	-0.939939	0.0168338
TraesCS6D02G123800	-0.558467	2.27543	-0.000346384	-1.06419	-0.403824	0.248881	-0.127733	-0.369749
TraesCS3A02G065800	0.103123	2.27546	-0.565101	-0.396386	-0.569534	-0.815221	0.39958	-0.431924
TraesCS2A02G119600	0.0427432	2.27561	-0.224503	-0.366192	-0.480917	0.348797	-0.72903	-0.86651
TraesCS4B02G249200	-0.599176	2.2758	-0.443486	0.602313	-0.3269	-0.658062	-0.444005	-0.406481
TraesCS3B02G517100	-0.0341809	2.27631	-0.160385	-0.667096	0.183703	-0.0778267	-0.485737	-1.03478
TraesCS4B02G357500	0.546951	2.27636	-0.526458	-0.677365	-0.699514	-0.341046	-0.359574	-0.219354
TraesCS4B02G353600	0.34514	2.27651	-0.985165	-0.0435762	-0.37015	-0.376629	-0.212023	-0.634111
TraesCS7D02G002300	0.219435	2.27697	-0.265225	-0.162713	-0.0312349	-0.242747	-0.911918	-0.88257
TraesCS3A02G031800	-0.250664	2.27728	-0.922829	-0.085309	0.406868	-0.503097	-0.616588	-0.305665
TraesCS2B02G490500	-0.589172	2.27769	-0.928229	-0.571371	-0.300031	-0.308607	0.252137	0.167577
TraesCS5A02G322600	0.0673588	2.27775	-0.815965	0.258373	-0.865596	-0.366055	-0.141847	-0.414015
TraesCS5D02G391900	-0.0864353	2.27851	0.253756	-0.00978679	-0.616969	-0.925206	-0.22301	-0.670857
TraesCS1D02G178100	0.317398	2.27852	-0.696883	-0.0894608	-0.745784	-0.52106	-0.617033	0.0743018
TraesCS6A02G081300	0.112956	2.27858	0.0795116	-1.05719	-0.299063	-0.0850068	-0.365782	-0.664001
TraesCS1A02G068700	0.158038	2.27885	-0.444422	0.0757033	-0.775863	-0.326132	-0.0338877	-0.932286
TraesCS3D02G351700	-0.231195	2.27886	0.256136	-0.776477	-0.462674	0.200105	-0.508059	-0.756696
TraesCS2B02G476700	0.358187	2.27898	-0.718112	-0.619666	-0.795615	-0.265835	0.0332069	-0.271143
TraesCS7D02G435400	0.100792	2.27918	0.05011	-0.32802	-0.880338	0.0993038	-0.542877	-0.778148
TraesCS1A02G262600	0.614727	2.27929	-0.365825	-0.474624	-0.476808	-0.613386	-0.4923	-0.471073
TraesCS1D02G360200	-0.0393676	2.27942	-0.388443	-0.869267	-0.874687	-0.16806	0.254945	-0.194544
TraesCS3D02G326300	-0.271343	2.27955	0.258756	-0.296242	-1.10244	-0.536753	-0.07388	-0.257652
TraesCS2A02G489500	0.34277	2.27963	0.0217766	-0.107641	-0.622499	-0.735024	-0.429883	-0.749126
TraesCS6A02G392600	0.397557	2.2797	-0.697929	-0.255836	-0.472689	-0.363821	-0.0292462	-0.857734
TraesCS7D02G521600	-0.142973	2.27973	-0.643987	-0.191798	-1.02504	-0.417559	-0.148026	0.289646
[truncated: 244 more rows]

## Sheet: DPA4
geneId	DPA0	DPA2	DPA4	DPA6	DPA8	DPA12	DPA16	DPA22
TraesCS5B02G294100	-0.365307	-0.405848	2.46629	-0.353067	-0.230771	-0.510874	-0.307233	-0.29319
TraesCS7B02G090900	-0.45514	-0.346462	2.46466	-0.395811	-0.145691	-0.349592	-0.396428	-0.375531
TraesCS2D02G282100	-0.0977706	-0.526779	2.45246	-0.218668	-0.35753	-0.401403	-0.431961	-0.41835
TraesCS2D02G556100	-0.538474	-0.27371	2.44846	-0.102136	-0.484831	-0.347932	-0.4683	-0.233075
TraesCS7D02G475500	-0.529981	-0.308496	2.4409	-0.12819	-0.551816	-0.19105	-0.508961	-0.22241
TraesCS2D02G063700	-0.37314	-0.589517	2.44008	-0.245479	-0.352044	-0.565544	-0.103392	-0.210968
TraesCS1B02G449100	-0.214862	-0.354245	2.43748	-0.366682	-0.712181	-0.420929	-0.19562	-0.172965
TraesCS7B02G146500	-0.507917	-0.303274	2.4374	-0.0953508	-0.447522	-0.280129	-0.179467	-0.623745
TraesCS5B02G281000	-0.549995	-0.473026	2.43092	-0.0580082	-0.366649	-0.308823	-0.109375	-0.565039
TraesCS4D02G119400	-0.495494	-0.0985357	2.42929	-0.167245	-0.584863	-0.457684	-0.128038	-0.497427
TraesCS4D02G134400	-0.742412	-0.424936	2.42545	-0.402912	-0.107884	-0.15665	-0.374397	-0.216258
TraesCS4B02G139700	-0.52822	-0.159782	2.4238	-0.121633	-0.0984188	-0.498418	-0.631717	-0.385608
TraesCS3A02G143100	-0.383501	-0.437561	2.42102	-0.727719	-0.266238	-0.39379	-0.000964691	-0.211242
TraesCS5A02G455500	-0.642116	-0.428245	2.41826	-0.183327	-0.578347	-0.404438	-0.0270864	-0.154696
TraesCS3B02G205500	-0.744468	-0.303468	2.41821	-0.151222	-0.0365225	-0.32499	-0.493649	-0.363891
TraesCS2B02G484100	-0.262456	-0.669382	2.41778	-0.0904783	-0.452445	-0.0418416	-0.541914	-0.359265
TraesCS1D02G117300	-0.452766	-0.241878	2.41663	-0.174136	-0.223585	-0.68261	-0.589399	-0.052257
TraesCS1B02G126100	-0.540584	-0.572022	2.41618	-0.148873	0.0251068	-0.375295	-0.235864	-0.568648
TraesCS7D02G114200	-0.635922	-0.258929	2.41578	-0.193709	-0.223981	-0.731975	-0.194216	-0.177052
TraesCS1A02G187400	-0.285374	-0.540038	2.41156	-0.547565	-0.164497	-0.346355	0.0717054	-0.599433
TraesCS2D02G221100	-0.640946	-0.382539	2.41153	-0.320532	0.0748533	-0.24444	-0.616538	-0.281386
TraesCS5B02G077300	-0.135227	-0.318571	2.41128	-0.089378	-0.226606	-0.783011	-0.541111	-0.317374
TraesCS5D02G217400	-0.359665	-0.859906	2.41024	-0.129593	-0.178181	-0.276501	-0.222287	-0.384107
TraesCS6A02G280800	-0.408474	-0.792021	2.40673	-0.106741	-0.291753	-0.241879	-0.504712	-0.0611513
TraesCS5A02G452800	-0.218648	-0.0748399	2.40432	-0.137549	-0.612521	-0.286252	-0.774463	-0.300043
TraesCS3D02G156400	-0.777746	-0.523004	2.40395	-0.105286	-0.118236	-0.246819	-0.148542	-0.484314
TraesCS3A02G131500	-0.468336	0.0344419	2.40191	-0.259167	-0.45073	-0.314737	-0.784707	-0.158671
TraesCS2A02G283800	-0.236793	-0.144489	2.40092	-0.848218	-0.212931	-0.403948	-0.0812215	-0.473322
TraesCS1B02G225400	-0.490759	-0.232926	2.40012	-0.305391	0.179157	-0.572314	-0.40741	-0.570476
TraesCS3D02G056300	-0.426682	-0.452578	2.40005	-0.337738	0.121479	-0.375237	-0.739817	-0.189481
TraesCS3B02G533700	-0.43488	-0.362814	2.39947	-0.0608513	-0.877952	-0.200701	-0.239874	-0.222399
TraesCS2D02G097700	-0.628947	-0.631714	2.39783	0.0386603	-0.0688242	-0.350793	-0.235745	-0.520472
TraesCS7A02G235600	0.0474535	-0.709513	2.39725	-0.172874	-0.506345	-0.21863	-0.596022	-0.241317
TraesCS6A02G420600	-0.207349	-0.758599	2.39693	-0.511166	-0.340037	0.0404602	-0.49087	-0.129373
TraesCS6A02G083800	-0.465283	-0.440774	2.39607	-0.0873513	-0.393165	-0.649661	0.135585	-0.495418
TraesCS1D02G386600	-0.612089	-0.646387	2.39445	-0.392639	-0.548931	-0.0766714	-0.00473126	-0.112997
TraesCS2D02G199900	0.0463982	-0.249507	2.39347	-0.03808	-0.711444	-0.521535	-0.410845	-0.508452
TraesCS5D02G259300	-0.398504	-0.0852195	2.39319	-0.124422	-0.678908	0.00990234	-0.61848	-0.497558
TraesCS7D02G530600	-0.196224	-0.120473	2.39289	-0.394845	-0.50129	0.052793	-0.776306	-0.456545
TraesCS6B02G171200	-0.709688	-0.389424	2.39105	-0.00422231	0.0348577	-0.601615	-0.407821	-0.313142
TraesCS1A02G430000	-0.0648916	0.0341952	2.39073	-0.432499	-0.629299	-0.140649	-0.523204	-0.634382
TraesCS2A02G148400	-0.22674	-0.588968	2.3902	0.223531	-0.355488	-0.570974	-0.492712	-0.378851
TraesCS5A02G211200	-0.528092	-0.386949	2.38934	-0.193443	-0.872661	-0.161572	-0.0643281	-0.182296
TraesCS7B02G153200	-0.55635	0.0452174	2.38747	-0.20847	-0.725919	-0.153753	-0.189489	-0.598707
TraesCS3D02G290600	-0.809644	-0.223265	2.38678	-0.455037	-0.0574844	0.00454305	-0.54496	-0.300929
TraesCS1A02G279500	-0.411103	0.23629	2.38655	-0.359824	-0.389004	-0.598814	-0.24928	-0.614819
TraesCS5D02G167900	-0.310374	0.275399	2.38521	-0.481775	-0.4133	-0.421176	-0.40804	-0.625941
TraesCS1D02G273600	-0.300099	0.138014	2.38509	-0.429446	-0.576164	-0.568092	-0.0486934	-0.600612
TraesCS5D02G534000	-0.614899	-0.260694	2.38434	0.0688066	-0.70193	-0.22683	-0.0904074	-0.558386
TraesCS2B02G348200	-0.268297	-0.0141127	2.38369	0.0852158	-0.620182	-0.437367	-0.677163	-0.451783
TraesCS3B02G375800	-0.306356	-0.309218	2.38323	-0.366886	-0.748866	0.225076	-0.446906	-0.430072
TraesCS2B02G625400	-0.282147	-0.750207	2.38215	-0.300258	0.101106	-0.128402	-0.363518	-0.658726
TraesCS3B02G003100	-0.362512	0.0602315	2.38112	-0.284188	-0.918811	-0.197731	-0.314311	-0.3638
TraesCS3A02G006900	-0.132871	-0.429526	2.3808	-0.550898	-0.144905	0.00707743	-0.275866	-0.853814
TraesCS6D02G232300	-0.209719	-0.112269	2.38063	-0.0703476	-0.75309	-0.392956	-0.733211	-0.109041
TraesCS4A02G202200	-0.758744	-0.259344	2.38057	-0.068924	0.0881137	-0.429282	-0.616954	-0.335433
TraesCS5B02G332400	0.0863735	-0.592019	2.38057	-0.16039	-0.428277	-0.709426	-0.507689	-0.0691387
TraesCS3A02G213300	-0.440457	-0.142615	2.38035	-0.336052	-0.224134	-0.125589	-0.153935	-0.957571
TraesCS6D02G087900	-0.345729	-0.144647	2.3792	0.00601279	-0.231207	-0.859196	-0.606753	-0.197683
TraesCS3A02G439600	-0.310384	-0.255519	2.37896	-0.228452	0.176084	-0.709482	-0.666742	-0.384466
TraesCS3A02G423400	0.170863	-0.579515	2.37828	-0.586182	-0.515489	-0.0206852	-0.494467	-0.352809
TraesCS1B02G209400	-0.856659	-0.349005	2.3775	0.148657	-0.462382	-0.20524	-0.307933	-0.344938
TraesCS1B02G031900	-0.0706847	-0.563506	2.37619	0.116918	-0.255416	-0.374544	-0.445904	-0.783052
TraesCS2A02G311500	-0.607871	-0.159801	2.37603	0.2138	-0.681111	-0.422776	-0.278185	-0.440088
TraesCS6D02G317800	-0.0626771	-0.92955	2.37591	-0.25885	-0.346618	-0.342054	-0.427606	-0.00855272
TraesCS7D02G420600	-0.838254	-0.00158111	2.37515	-0.332477	-0.273218	-0.240214	-0.0485131	-0.640894
TraesCS5D02G304600	0.222522	-0.55352	2.37512	-0.512345	-0.102208	-0.367852	-0.655363	-0.406359
TraesCS7A02G208600	-0.453562	-0.375967	2.37505	-0.448814	0.341846	-0.452519	-0.530795	-0.455241
TraesCS4B02G122700	-0.0702715	-0.296996	2.37443	-0.0265147	-0.58865	-0.101537	-0.843686	-0.446775
TraesCS4B02G226900	-0.303722	-0.452603	2.37358	0.20241	-0.784803	-0.501548	-0.36256	-0.170749
TraesCS7B02G142500	-0.878803	-0.422574	2.37337	0.0404831	-0.536014	-0.228514	-0.259291	-0.0886558
TraesCS7D02G362900	-0.301392	-0.452008	2.3733	0.215644	-0.251649	-0.264368	-0.554932	-0.764598
TraesCS5D02G201400	-0.418218	-0.467596	2.37317	-0.403275	0.225097	-0.18269	-0.347171	-0.779313
TraesCS1D02G231200	-0.474559	-0.68326	2.37293	0.177066	-0.164201	-0.146115	-0.462612	-0.61925
TraesCS5A02G169900	-0.55454	-0.773138	2.37241	0.03475	-0.573606	-0.352585	-0.0845604	-0.0687282
TraesCS4A02G252800	-0.624606	-0.775836	2.37228	-0.190405	-0.547389	0.00141093	-0.20885	-0.0266091
TraesCS7B02G422100	-0.22815	-0.414989	2.37112	0.0518139	-0.381672	-0.399053	-0.083075	-0.915992
TraesCS7A02G385800	-0.714106	0.165337	2.37072	-0.11451	-0.248705	-0.652198	-0.494957	-0.311583
TraesCS7D02G268500	-0.196434	0.229895	2.37066	-0.652736	-0.662071	-0.234456	-0.470976	-0.383878
TraesCS3D02G003900	-0.618387	-0.0850036	2.36989	-0.190227	-0.576877	0.133522	-0.324476	-0.708445
TraesCS1B02G107400	0.0643625	-0.670187	2.36969	-0.260115	-0.44663	-0.0338398	-0.77571	-0.247567
TraesCS3A02G087700	-0.0345016	-0.360056	2.36953	-0.313849	-0.614026	-0.155387	-0.0232137	-0.868497
TraesCS7B02G088300	-0.681035	-0.128377	2.36934	-0.413284	-0.725446	-0.456116	0.00769054	0.0272223
TraesCS3B02G432300	-0.0792763	-0.403748	2.36874	0.17099	-0.272122	-0.404946	-0.669653	-0.709983
TraesCS3D02G444300	-0.225163	-0.644622	2.36803	0.0177369	-0.790612	-0.522036	-0.163491	-0.0398379
TraesCS7A02G168000	-0.544005	-0.39869	2.36798	-0.583891	0.211386	-0.382128	-0.636387	-0.0342603
TraesCS5B02G528400	-0.470857	-0.421504	2.36643	-0.293986	-0.752988	-0.502145	-0.177227	0.252275
TraesCS5D02G040500	-0.56284	-0.58914	2.36641	0.0188838	-0.780788	-0.347235	-0.0610949	-0.0441927
TraesCS3B02G498400	-0.744727	-0.281264	2.36575	0.123793	-0.401676	-0.422826	0.00438391	-0.643438
TraesCS7A02G022700	-0.387395	0.211085	2.36541	-0.0343465	-0.64519	-0.354788	-0.584497	-0.570283
TraesCS7D02G081100	-0.626603	-0.131147	2.36499	0.0628588	-0.0634023	-0.313107	-0.482055	-0.811537
TraesCS5B02G494800	-0.123961	-0.337437	2.3648	-0.407639	0.269846	-0.57411	-0.601948	-0.589549
TraesCS3B02G008600	-0.222744	-0.479915	2.36472	0.0219906	-0.586067	-0.187414	-0.0463319	-0.864244
TraesCS5A02G531200	-0.209402	0.0939941	2.36466	-0.140604	-0.64285	-0.809677	-0.167063	-0.489059
TraesCS2B02G557600	-0.134753	-0.988726	2.36416	-0.374395	-0.457927	-0.164125	-0.0573535	-0.186879
TraesCS7A02G303200	-0.745715	-0.061452	2.36394	-0.0240833	-0.0625371	-0.76576	-0.43269	-0.271701
TraesCS1A02G271000	-0.455481	-0.0118881	2.36379	0.0275116	-0.158983	-0.882502	-0.368159	-0.51429
TraesCS1B02G173900	-0.427551	-0.429772	2.36344	0.0137514	0.156755	-0.507597	-0.785686	-0.383336
TraesCS2A02G196900	-0.782223	0.0946239	2.36327	-0.187974	-0.0888516	-0.711538	-0.408573	-0.278732
TraesCS1A02G344100	-0.207331	-0.391371	2.36271	-0.246604	-0.744325	0.00575734	-1.49224e-05	-0.778823
TraesCS5B02G219600	-0.24302	-0.40577	2.36268	-0.727041	-0.097096	0.211399	-0.500309	-0.600844
TraesCS2A02G389700	-0.164314	-0.0834604	2.36226	-0.376313	-0.932068	-0.42034	0.0564011	-0.44217
TraesCS4D02G095900	-0.167718	0.0480414	2.36161	-0.212987	-0.236485	-0.509548	-0.964338	-0.318574
TraesCS7B02G102800	-0.488889	-0.624905	2.36086	0.111351	-0.0366343	-0.359628	-0.790001	-0.172155
TraesCS7B02G206900	-0.592309	-0.241174	2.36062	-0.657256	-0.413004	-0.625067	0.00965931	0.158533
TraesCS5A02G092000	-0.283504	-0.531656	2.35996	-0.41752	-0.421989	0.160617	-0.0364106	-0.829492
TraesCS6B02G280700	-0.733439	-0.598066	2.35994	-0.230011	-0.40098	0.272171	-0.227304	-0.442309
TraesCS5A02G169300	-0.34751	0.258113	2.35988	-0.689145	-0.37281	-0.546845	-0.567165	-0.0945223
TraesCS3B02G050800	-0.27838	-0.621815	2.35964	-0.0056675	-0.503594	-0.414463	0.178817	-0.714536
TraesCS1B02G145400	-0.571511	-0.13484	2.35944	0.175586	-0.31014	-0.862408	-0.361185	-0.294947
TraesCS6B02G089200	0.25496	-0.617681	2.35942	-0.673194	-0.452294	-0.452793	-0.34386	-0.0745613
TraesCS2D02G180400	-0.178533	-0.932069	2.35942	-0.00797796	-0.180359	-0.318856	-0.122552	-0.61907
TraesCS5B02G204200	-0.0816024	-0.717261	2.3591	-0.195643	-0.594679	0.17699	-0.328586	-0.618317
TraesCS7B02G207600	-0.741633	-0.681075	2.3591	0.118827	-0.283888	-0.543744	-0.0663195	-0.161264
TraesCS1A02G105000	0.0457487	-0.711938	2.35786	-0.445259	-0.356711	-0.295873	0.116717	-0.710546
TraesCS2D02G201600	-0.298156	-0.592942	2.35771	-0.520429	-0.370518	-0.0290996	-0.743599	0.197037
TraesCS5D02G165200	-0.488326	-0.0833999	2.3569	-0.281074	-0.991032	-0.0480573	-0.350846	-0.114169
TraesCS2B02G354400	-0.534472	-0.345887	2.35682	-0.233076	-0.855166	-0.0198634	-0.489309	0.120947
TraesCS5A02G049700	-0.219175	-0.345913	2.35661	-0.310897	-0.973063	-0.18802	-0.43252	0.112979
TraesCS5B02G451700	-0.430535	-0.527554	2.35642	0.136957	-0.211564	-0.0541973	-0.398851	-0.870675
TraesCS2A02G314300	0.160828	-0.367637	2.3562	-0.199581	-0.533073	-0.284531	-0.913536	-0.218665
TraesCS6B02G360600	-0.363106	-0.773119	2.35588	0.132811	0.0275975	-0.344974	-0.67106	-0.364033
TraesCS2D02G186400	-0.386704	-0.65319	2.35574	0.309033	-0.543081	-0.138895	-0.37145	-0.571458
TraesCS4A02G222800	-0.766802	0.0876215	2.35442	-0.329446	-0.394433	0.105273	-0.645791	-0.410844
TraesCS5B02G030600	-0.241839	-0.909286	2.35441	-0.36027	-0.303213	0.120961	-0.0886966	-0.572062
TraesCS6D02G159300	-0.973666	0.105103	2.35404	-0.356227	-0.263908	-0.109009	-0.328258	-0.428075
TraesCS6B02G397900	-0.564603	-0.152835	2.35397	-0.308762	0.0195139	0.0191396	-0.891815	-0.474612
TraesCS3A02G329800	-0.647618	-0.182066	2.35372	-0.246911	-0.750715	-0.243775	-0.51785	0.235219
TraesCS7B02G215800	-0.409322	0.214432	2.35359	-0.518177	-0.749123	-0.464764	-0.448237	0.0215988
TraesCS3B02G324100	-0.474857	-0.546593	2.35353	-0.419951	-0.657336	-0.457223	0.323313	-0.120883
TraesCS1B02G448100	-0.538277	-0.14958	2.35343	-0.217503	-0.468874	-0.938679	-0.0288409	-0.0116795
TraesCS3D02G160300	-0.670571	-0.884331	2.35325	-0.103809	-0.0226082	-0.0108617	-0.313518	-0.347553
TraesCS7B02G155300	-0.545419	-0.521352	2.35313	-0.0112353	-0.0564452	-0.866438	0.0206416	-0.372881
TraesCS5A02G173800	-0.124907	-0.606862	2.3531	-0.265188	-0.632932	-0.778775	0.0211406	0.0344252
TraesCS3D02G534100	-0.74526	-0.716278	2.35224	0.017946	-0.0453588	0.0204339	-0.390667	-0.493052
TraesCS3D02G195900	-0.384112	-0.616627	2.35149	-0.202317	-0.170001	-0.882015	0.164283	-0.260697
TraesCS2D02G287800	-0.762013	-0.232746	2.35144	-0.106926	-0.128057	-0.152279	-0.0878443	-0.881571
TraesCS3B02G453300	-0.307644	-0.214572	2.35116	0.0535768	-0.0942181	-0.994559	-0.484777	-0.308966
TraesCS3D02G004900	-0.449	-0.618662	2.35105	0.290916	-0.556384	-0.652953	-0.159224	-0.205742
TraesCS4B02G275100	-0.960837	-0.353766	2.35068	-0.0583342	-0.0664451	-0.285105	-0.0478082	-0.578388
TraesCS6D02G089300	-0.52093	0.0343067	2.35043	-0.450622	-0.208722	0.0905905	-0.88152	-0.413535
TraesCS2D02G419000	-0.940114	-0.233156	2.35001	-0.21992	0.104977	-0.37343	-0.116691	-0.571679
TraesCS3D02G399400	-0.496572	-0.232806	2.34994	-0.0351802	0.192597	-0.521008	-0.431947	-0.825021
TraesCS4A02G311500	-0.443861	-0.612692	2.34982	-0.0631761	-0.416429	-0.830589	0.147223	-0.130296
TraesCS2B02G244100	0.227946	-0.777739	2.34924	-0.231726	-0.721407	-0.336504	-0.313663	-0.196151
TraesCS4D02G299600	-0.527538	-0.265842	2.34904	0.277209	-0.147996	-0.429688	-0.803559	-0.451625
TraesCS4B02G176800	-0.931513	-0.345809	2.34898	-0.435843	0.132663	-0.0265984	-0.29504	-0.446842
TraesCS6D02G029900	-0.817152	0.128251	2.34896	-0.287487	-0.684991	-0.132333	-0.0843748	-0.470872
TraesCS2D02G141800	0.375143	-0.436046	2.34875	-0.230743	-0.652	-0.401609	-0.570113	-0.433385
TraesCS5B02G050100	0.0101226	-0.108113	2.34848	0.0458194	-0.697069	-0.81813	-0.318198	-0.462906
TraesCS7A02G192100	-0.179184	-0.0967162	2.34846	-0.276507	-0.654101	-0.447038	-0.846294	0.151381
TraesCS5A02G411900	-0.590027	0.394066	2.34826	-0.304568	-0.364404	-0.536128	-0.575225	-0.371978
TraesCS3A02G134300	-0.554597	-0.0580248	2.34776	-0.0775999	-0.0182047	-0.685833	-0.126186	-0.827312
TraesCS2A02G303900	-0.583501	-0.144916	2.34773	-0.421769	-0.900837	-0.32796	0.136575	-0.10532
TraesCS5B02G012900	-0.836342	-0.561565	2.34737	0.0192498	-0.10795	-0.382278	0.0788601	-0.557348
TraesCS5A02G087200	-1.01108	-0.0882445	2.34674	-0.0087468	-0.361885	-0.151315	-0.211684	-0.513785
TraesCS7D02G192900	-0.300456	-0.392444	2.34653	0.116217	0.109271	-0.789491	-0.604574	-0.48505
TraesCS1D02G200100	-0.458691	-0.845394	2.34618	-0.231696	0.0359184	-0.0975867	-0.710174	-0.038561
TraesCS5B02G056700	-0.411584	0.0385738	2.34599	-0.122605	-0.529598	-0.224567	-0.98323	-0.11298
TraesCS4D02G248600	-0.257278	-0.645563	2.34594	0.0871891	-0.248759	-0.782153	0.0725565	-0.571933
TraesCS7B02G459600	-0.504615	0.333768	2.3458	-0.36713	-0.432666	-0.619223	-0.113327	-0.642603
TraesCS1A02G114600	-0.520749	-0.550212	2.34554	0.19012	0.067836	-0.622031	-0.658182	-0.25232
TraesCS5B02G494800	-0.0705974	-0.533677	2.34545	-0.271607	0.24163	-0.519118	-0.375893	-0.816184
TraesCS1A02G416100	-0.0302808	-0.39101	2.34479	-0.562261	-0.483695	-0.884184	-0.0868374	0.0934788
TraesCS3D02G416000	-0.0519385	-0.725296	2.34477	0.133996	-0.0164754	-0.516019	-0.636838	-0.5322
TraesCS3D02G284100	-0.81408	-0.267363	2.3442	-0.132963	0.283242	-0.539274	-0.432494	-0.441274
TraesCS7B02G136100	-0.131121	-0.571314	2.34386	-0.189457	0.274223	-0.657317	-0.689858	-0.379018
TraesCS7B02G420700	-0.925363	-0.679442	2.34367	-0.161358	-0.0366927	-0.0187771	-0.148616	-0.373422
TraesCS5D02G376200	-0.222178	-0.402973	2.34305	-0.139809	0.052704	-0.0964654	-0.978884	-0.555446
TraesCS3A02G320100	0.106887	-0.618169	2.34255	0.083359	-0.196624	-0.816495	-0.461832	-0.43968
TraesCS7B02G154600	-0.425358	0.402487	2.34244	-0.528371	-0.684433	-0.359517	-0.29008	-0.457172
TraesCS4B02G199300	-0.551615	-0.25983	2.3424	-0.444977	-0.464615	-0.227351	-0.743906	0.349898
TraesCS2A02G296900	-0.774503	-0.144737	2.34235	0.0922298	-0.360779	0.0418901	-0.733183	-0.463267
TraesCS1B02G250600	-0.231545	-0.71438	2.34201	0.154992	0.08505	-0.674076	-0.517141	-0.444915
TraesCS2D02G309800	-0.577904	-0.619958	2.34198	0.311131	-0.169942	-0.379375	-0.69468	-0.211252
TraesCS4A02G482400	-0.407355	-0.97447	2.34162	0.123664	-0.0653839	-0.254539	-0.494565	-0.268968
TraesCS6B02G468100	-0.432611	-0.714929	2.34161	-0.387157	-0.0990518	-0.582773	0.332065	-0.457154
TraesCS3D02G288600	0.151695	-0.679243	2.34136	-0.46301	-0.629234	0.141016	-0.556691	-0.305888
TraesCS5B02G159300	-0.738586	0.0528836	2.34117	-0.191245	-0.70245	0.148419	-0.50166	-0.408535
TraesCS7A02G039900	0.325694	-0.165199	2.34036	-0.185437	-0.637434	-0.593235	-0.477679	-0.60707
TraesCS3B02G162400	-0.35108	-0.0638914	2.34025	0.0927179	-0.385201	-0.941844	-0.107662	-0.583295
TraesCS5A02G293600	-0.719773	-0.923531	2.33975	-0.0540009	-0.288757	-0.225474	-0.13206	0.00384643
TraesCS4D02G170000	-0.49882	-1.01814	2.33922	-0.111176	-0.414447	-0.185889	-0.149741	0.0389948
TraesCS3A02G290800	-0.941574	-0.00579422	2.3392	-0.526641	0.112224	-0.405635	-0.394538	-0.17724
[truncated: 6,177 more rows]

## Sheet: DPA6
geneId	DPA0	DPA2	DPA4	DPA6	DPA8	DPA12	DPA16	DPA22
[truncated: 1,059 more rows]

[truncated: 4 more sheets: DPA8, DPA12, DPA16, DPA22]
