# Supplementary material for: Dynamic chromatin regulatory programs during embryogenesis of hexaploid wheat
Source: Genome Biol. 2023 Jan 13;24:7. doi: 10.1186/s13059-022-02844-2 (PMC9837924; doi:10.1186/s13059-022-02844-2)
Supplement: Supplementary file 3 — Additional file 3: Dataset S2. DEGs between DPA2 and DPA0. [file 13059_2022_2844_MOESM3_ESM.xlsx]

## Sheet: Up
Dataset S2 DEGs between DPA2 and DPA0
	sampleA	sampleB	logFC	logCPM	PValue	FDR
TraesCS4B02G327100	DPA00Es	DPA02Es	9.46108	5.52813	7.95785e-183	4.19076e-178
TraesCS4B02G191500	DPA00Es	DPA02Es	6.43954	6.43828	1.04688e-135	2.75654e-131
TraesCS2A02G385900	DPA00Es	DPA02Es	4.53192	9.77569	7.30414e-129	1.28217e-124
TraesCS2B02G402800	DPA00Es	DPA02Es	4.36604	9.87301	3.69427e-128	4.86369e-124
TraesCS7D02G263100	DPA00Es	DPA02Es	4.57512	7.01253	2.30393e-127	2.42659e-123
TraesCS4B02G326600	DPA00Es	DPA02Es	9.34247	3.78593	1.83125e-123	1.60729e-119
TraesCS4D02G104300	DPA00Es	DPA02Es	7.09926	4.70214	2.10602e-117	1.58439e-113
TraesCS6D02G340200	DPA00Es	DPA02Es	7.39162	3.64581	1.39144e-108	8.14178e-105
TraesCS4D02G119000	DPA00Es	DPA02Es	6.89553	3.46186	1.05517e-102	5.16449e-99
TraesCS3B02G157900	DPA00Es	DPA02Es	5.34197	3.89127	1.07875e-102	5.16449e-99
TraesCS5B02G476000	DPA00Es	DPA02Es	6.47531	3.70049	5.32592e-99	2.33728e-95
TraesCS7B02G160000	DPA00Es	DPA02Es	6.40189	6.98931	7.15338e-99	2.89778e-95
TraesCS4B02G326500	DPA00Es	DPA02Es	8.0859	3.40849	1.33941e-97	4.70241e-94
TraesCS7D02G460300	DPA00Es	DPA02Es	6.59571	3.73543	6.26053e-92	2.06057e-88
TraesCS5A02G381100	DPA00Es	DPA02Es	6.59721	3.41992	6.81754e-92	2.11191e-88
TraesCS6D02G154200	DPA00Es	DPA02Es	3.38897	8.48747	7.97372e-92	2.33284e-88
TraesCS5A02G520700	DPA00Es	DPA02Es	3.44449	7.72932	3.79159e-88	1.05091e-84
TraesCS5B02G233700	DPA00Es	DPA02Es	3.92301	5.74199	4.52126e-88	1.19049e-84
TraesCS4B02G316400	DPA00Es	DPA02Es	9.68454	3.35137	8.42856e-87	2.11364e-83
TraesCS1A02G278400	DPA00Es	DPA02Es	5.96003	3.51087	5.59096e-86	1.33832e-82
TraesCS6A02G357700	DPA00Es	DPA02Es	6.95611	3.77226	6.61833e-85	1.45223e-81
TraesCS6A02G165400	DPA00Es	DPA02Es	3.15364	7.56577	6.93736e-84	1.40514e-80
TraesCS3B02G498700	DPA00Es	DPA02Es	6.86621	3.43401	1.37118e-83	2.67441e-80
TraesCS4D02G313000	DPA00Es	DPA02Es	10.7328	2.59939	7.43091e-83	1.39759e-79
TraesCS4B02G013700	DPA00Es	DPA02Es	8.86439	2.5373	2.9227e-82	5.30742e-79
TraesCS2A02G342800	DPA00Es	DPA02Es	3.1201	6.12659	3.34709e-82	5.87547e-79
TraesCS2D02G260000	DPA00Es	DPA02Es	4.26337	4.83611	1.61644e-81	2.66016e-78
TraesCS4A02G002300	DPA00Es	DPA02Es	4.92533	4.20083	2.59242e-81	4.13703e-78
TraesCS5B02G317200	DPA00Es	DPA02Es	4.60499	4.20316	2.89198e-81	4.47934e-78
TraesCS4D02G301300	DPA00Es	DPA02Es	5.06137	3.16242	5.17848e-78	7.37052e-75
TraesCS4A02G265000	DPA00Es	DPA02Es	3.97937	7.67167	6.03678e-78	8.36602e-75
TraesCS5B02G319700	DPA00Es	DPA02Es	3.72822	7.57289	3.47699e-77	4.69501e-74
TraesCS2D02G588000	DPA00Es	DPA02Es	7.40371	3.02759	5.83115e-77	7.67699e-74
TraesCS4A02G066700	DPA00Es	DPA02Es	6.76484	3.02512	6.58504e-77	8.25869e-74
TraesCS4A02G203500	DPA00Es	DPA02Es	6.31634	3.45132	9.4267e-76	1.12825e-72
TraesCS3B02G366800	DPA00Es	DPA02Es	5.33383	3.60588	1.75694e-75	2.05609e-72
TraesCS1D02G411300	DPA00Es	DPA02Es	4.0633	4.57042	1.99129e-75	2.27968e-72
TraesCS2A02G449561	DPA00Es	DPA02Es	3.09053	9.78872	3.36879e-75	3.69598e-72
TraesCS2A02G387100	DPA00Es	DPA02Es	3.89011	4.54561	4.11865e-75	4.42646e-72
TraesCS7D02G048500	DPA00Es	DPA02Es	4.79818	4.45447	7.91994e-75	8.34159e-72
TraesCS5D02G325500	DPA00Es	DPA02Es	4.23107	7.12578	1.93553e-74	1.99861e-71
TraesCS4B02G352100	DPA00Es	DPA02Es	2.93815	7.87509	2.50577e-74	2.53767e-71
TraesCS6A02G103600	DPA00Es	DPA02Es	5.60588	5.5731	4.07576e-74	4.04977e-71
TraesCS6B02G339100	DPA00Es	DPA02Es	4.70396	5.30782	1.02373e-72	9.98362e-70
TraesCS2B02G515700	DPA00Es	DPA02Es	5.17358	3.88836	2.1012e-72	2.01188e-69
TraesCS2D02G519700	DPA00Es	DPA02Es	6.09489	2.80888	1.72328e-71	1.60067e-68
TraesCS4B02G026100	DPA00Es	DPA02Es	7.14609	6.13451	1.73253e-71	1.60067e-68
TraesCS3D02G380100	DPA00Es	DPA02Es	4.06675	3.97785	1.96656e-71	1.78557e-68
TraesCS2B02G423300	DPA00Es	DPA02Es	6.79101	2.86963	1.40397e-70	1.25315e-67
TraesCS5D02G194400	DPA00Es	DPA02Es	3.77662	9.54951	1.51151e-69	1.3049e-66
TraesCS4D02G086400	DPA00Es	DPA02Es	3.32455	4.95018	2.23312e-69	1.89679e-66
TraesCS2B02G347200	DPA00Es	DPA02Es	3.32027	8.20593	2.81757e-69	2.35522e-66
TraesCS5B02G249100	DPA00Es	DPA02Es	4.97182	3.84384	4.25653e-69	3.50246e-66
TraesCS4A02G339100	DPA00Es	DPA02Es	7.31616	2.27618	7.5711e-69	6.13399e-66
TraesCS2A02G518100	DPA00Es	DPA02Es	6.63926	2.51614	8.75751e-69	6.9877e-66
TraesCS2D02G099200	DPA00Es	DPA02Es	6.81569	4.19787	8.96913e-69	7.04974e-66
TraesCS5B02G011800	DPA00Es	DPA02Es	6.95957	2.29234	1.57681e-68	1.20345e-65
TraesCS7A02G439800	DPA00Es	DPA02Es	5.89098	2.60666	1.9316e-68	1.45317e-65
TraesCS1A02G445400	DPA00Es	DPA02Es	6.92942	2.55419	2.69279e-68	1.99729e-65
TraesCS2B02G308900	DPA00Es	DPA02Es	3.6894	3.50767	4.00751e-68	2.93116e-65
TraesCS3D02G319200	DPA00Es	DPA02Es	5.8924	2.84728	5.11061e-68	3.68678e-65
TraesCS2D02G049500	DPA00Es	DPA02Es	4.21907	5.03851	6.51063e-68	4.57151e-65
TraesCS4B02G107400	DPA00Es	DPA02Es	7.90681	2.85985	3.14046e-67	2.14783e-64
TraesCS4A02G194300	DPA00Es	DPA02Es	5.24547	3.23416	3.18354e-67	2.14938e-64
TraesCS5B02G066300	DPA00Es	DPA02Es	6.52885	2.61016	6.21023e-67	4.13979e-64
TraesCS6D02G402100	DPA00Es	DPA02Es	5.83217	3.06966	1.60189e-66	1.05448e-63
TraesCS7B02G300200	DPA00Es	DPA02Es	3.40609	6.79264	3.28551e-66	2.11002e-63
TraesCS2A02G202100	DPA00Es	DPA02Es	4.19253	5.32386	1.26004e-65	7.89954e-63
TraesCS5D02G535400	DPA00Es	DPA02Es	6.84262	3.40523	1.35917e-65	8.4208e-63
TraesCS6A02G058800	DPA00Es	DPA02Es	4.70844	3.444	4.3148e-65	2.61179e-62
TraesCS6D02G057000	DPA00Es	DPA02Es	5.16332	4.05817	9.07002e-65	5.42779e-62
TraesCS5A02G172200	DPA00Es	DPA02Es	6.08117	3.39319	1.16575e-64	6.8763e-62
TraesCS4B02G090200	DPA00Es	DPA02Es	6.23392	2.94205	1.17517e-64	6.8763e-62
TraesCS1D02G079800	DPA00Es	DPA02Es	3.81626	3.62602	1.73698e-64	1.00519e-61
TraesCS4A02G371900	DPA00Es	DPA02Es	6.84579	2.18063	2.15515e-64	1.23364e-61
TraesCS4B02G333600	DPA00Es	DPA02Es	7.59322	2.92071	2.804e-64	1.58779e-61
TraesCS3A02G011100	DPA00Es	DPA02Es	6.00471	3.04746	5.32002e-64	2.98046e-61
TraesCS2A02G061800	DPA00Es	DPA02Es	5.91015	3.38185	8.22958e-64	4.4679e-61
TraesCS2A02G134300	DPA00Es	DPA02Es	2.90628	5.54738	9.22602e-64	4.95776e-61
TraesCS3A02G140900	DPA00Es	DPA02Es	3.03736	5.08513	2.5114e-63	1.32255e-60
TraesCS3D02G288500	DPA00Es	DPA02Es	3.01639	4.27692	2.65878e-63	1.38631e-60
TraesCS1D02G277600	DPA00Es	DPA02Es	4.31819	4.60601	2.98236e-63	1.53978e-60
TraesCS2D02G402100	DPA00Es	DPA02Es	6.91676	4.03853	3.19324e-63	1.63264e-60
TraesCS3B02G319100	DPA00Es	DPA02Es	3.15139	4.03586	3.43685e-63	1.7403e-60
TraesCS3D02G328900	DPA00Es	DPA02Es	6.13567	4.29408	4.10981e-63	2.06125e-60
TraesCS4A02G201700	DPA00Es	DPA02Es	2.92125	4.53387	6.77852e-63	3.36765e-60
TraesCS5D02G030100	DPA00Es	DPA02Es	6.96561	2.59113	1.31451e-62	6.40969e-60
TraesCS4B02G101800	DPA00Es	DPA02Es	2.89678	10.3279	2.28043e-62	1.10176e-59
TraesCS4B02G282200	DPA00Es	DPA02Es	3.26668	4.36924	2.55405e-62	1.22274e-59
TraesCS3A02G483700	DPA00Es	DPA02Es	5.70684	2.65847	2.73046e-62	1.29542e-59
TraesCS7D02G084500	DPA00Es	DPA02Es	6.54377	3.23958	2.90253e-62	1.36476e-59
TraesCS3D02G005600	DPA00Es	DPA02Es	7.13688	3.55048	1.43365e-61	6.56511e-59
TraesCS1D02G389400	DPA00Es	DPA02Es	6.68675	2.55694	2.67796e-61	1.21575e-58
TraesCS2B02G560100	DPA00Es	DPA02Es	5.19034	2.89547	2.88978e-61	1.3007e-58
TraesCS3A02G496600	DPA00Es	DPA02Es	6.12149	2.21431	7.80541e-61	3.42541e-58
TraesCS3A02G325300	DPA00Es	DPA02Es	6.11966	3.25427	8.26012e-61	3.595e-58
TraesCS7B02G156900	DPA00Es	DPA02Es	5.63322	2.69024	1.06736e-60	4.56988e-58
TraesCS4D02G323800	DPA00Es	DPA02Es	9.01312	3.45955	1.42008e-60	6.03097e-58
TraesCS6A02G379700	DPA00Es	DPA02Es	5.65512	2.49559	1.50878e-60	6.35644e-58
TraesCS2D02G209900	DPA00Es	DPA02Es	3.30872	4.77467	5.6952e-60	2.36158e-57
TraesCS3B02G354900	DPA00Es	DPA02Es	6.06355	2.6457	6.24364e-60	2.56877e-57
TraesCS5A02G542000	DPA00Es	DPA02Es	5.42442	6.26892	1.14072e-59	4.65679e-57
TraesCS1B02G292800	DPA00Es	DPA02Es	5.61425	3.47805	1.31791e-59	5.33877e-57
TraesCS2A02G292400	DPA00Es	DPA02Es	5.2769	3.67274	1.35823e-59	5.46009e-57
TraesCS3B02G014200	DPA00Es	DPA02Es	6.89474	2.51951	2.11166e-59	8.42457e-57
TraesCS7A02G131287	DPA00Es	DPA02Es	3.77384	3.17393	2.18841e-59	8.61858e-57
TraesCS2A02G334000	DPA00Es	DPA02Es	3.31821	8.75066	2.19302e-59	8.61858e-57
TraesCS4D02G204700	DPA00Es	DPA02Es	3.56458	4.28031	2.24925e-59	8.77407e-57
TraesCS2D02G550500	DPA00Es	DPA02Es	5.36873	2.70279	2.78636e-59	1.07894e-56
TraesCS3B02G140700	DPA00Es	DPA02Es	5.56906	3.25671	4.14501e-59	1.59332e-56
TraesCS4D02G220800	DPA00Es	DPA02Es	4.14727	6.65106	4.64576e-59	1.77286e-56
TraesCS6A02G173700	DPA00Es	DPA02Es	2.91331	4.73117	5.41377e-59	2.05108e-56
TraesCS4A02G388400	DPA00Es	DPA02Es	6.49319	2.57625	7.48698e-59	2.81628e-56
TraesCS3B02G163700	DPA00Es	DPA02Es	3.67059	4.61922	1.24518e-58	4.61785e-56
TraesCS7D02G134100	DPA00Es	DPA02Es	6.44861	2.87191	1.46729e-58	5.36601e-56
TraesCS7A02G261100	DPA00Es	DPA02Es	3.87835	6.15953	2.02011e-58	7.2865e-56
TraesCS7A02G089200	DPA00Es	DPA02Es	7.08652	2.94954	5.55957e-58	1.97823e-55
TraesCS3B02G257900	DPA00Es	DPA02Es	3.06223	5.47933	6.16509e-58	2.17897e-55
TraesCS1A02G445300	DPA00Es	DPA02Es	6.7642	2.10269	6.46614e-58	2.27013e-55
TraesCS3A02G335900	DPA00Es	DPA02Es	10.17	2.04231	7.91196e-58	2.75933e-55
TraesCS5A02G018100	DPA00Es	DPA02Es	6.74486	2.08111	8.80644e-58	3.05108e-55
TraesCS4B02G252200	DPA00Es	DPA02Es	8.13342	1.81745	1.18765e-57	4.08784e-55
TraesCS5B02G185200	DPA00Es	DPA02Es	4.57533	3.62281	1.58706e-57	5.42714e-55
TraesCS4D02G005600	DPA00Es	DPA02Es	6.78228	2.11768	1.72262e-57	5.85269e-55
TraesCS1B02G432700	DPA00Es	DPA02Es	3.704	4.32944	4.25325e-57	1.42665e-54
TraesCS4A02G187200	DPA00Es	DPA02Es	4.66962	2.83243	4.36792e-57	1.45584e-54
TraesCS3B02G611300	DPA00Es	DPA02Es	7.05986	2.02378	8.10159e-57	2.68331e-54
TraesCS4B02G255800	DPA00Es	DPA02Es	4.76463	2.60806	1.17557e-56	3.84521e-54
TraesCS1B02G186300	DPA00Es	DPA02Es	3.60419	4.55048	1.29989e-56	4.2256e-54
TraesCS3D02G502300	DPA00Es	DPA02Es	8.66149	2.33527	2.26266e-56	7.26562e-54
TraesCS7D02G517800	DPA00Es	DPA02Es	2.80836	9.5886	4.03932e-56	1.2892e-53
TraesCS2D02G563600	DPA00Es	DPA02Es	7.76172	3.08911	6.98493e-56	2.21591e-53
TraesCS5A02G319300	DPA00Es	DPA02Es	4.6676	7.29251	7.17232e-56	2.26173e-53
TraesCSU02G048700	DPA00Es	DPA02Es	6.48375	3.18569	1.08975e-55	3.41597e-53
TraesCS2A02G052900	DPA00Es	DPA02Es	5.65682	2.10489	1.13874e-55	3.54841e-53
TraesCS6D02G198800	DPA00Es	DPA02Es	2.65594	8.34611	1.36162e-55	4.21797e-53
TraesCS7B02G035900	DPA00Es	DPA02Es	5.99364	2.93075	1.75114e-55	5.39291e-53
TraesCS3A02G353900	DPA00Es	DPA02Es	4.79634	3.08221	1.86196e-55	5.70085e-53
TraesCS7A02G443000	DPA00Es	DPA02Es	6.51347	1.85867	2.87968e-55	8.7155e-53
TraesCS2A02G545600	DPA00Es	DPA02Es	3.12306	9.24965	3.8883e-55	1.16344e-52
TraesCS7A02G053200	DPA00Es	DPA02Es	4.72943	4.2038	5.56141e-55	1.65466e-52
TraesCS5D02G194600	DPA00Es	DPA02Es	2.62884	7.94315	6.42288e-55	1.90023e-52
TraesCS4B02G333400	DPA00Es	DPA02Es	5.50159	6.20986	8.74747e-55	2.57352e-52
TraesCS7A02G074300	DPA00Es	DPA02Es	9.96751	1.84357	1.46626e-54	4.28977e-52
TraesCS3B02G014400	DPA00Es	DPA02Es	6.11938	2.20897	1.54152e-54	4.48506e-52
TraesCS2A02G305900	DPA00Es	DPA02Es	4.82393	4.64706	1.73866e-54	5.03083e-52
TraesCS5B02G187000	DPA00Es	DPA02Es	3.4437	5.70946	2.37258e-54	6.82759e-52
TraesCS1D02G081200	DPA00Es	DPA02Es	3.40935	7.00349	3.34997e-54	9.58782e-52
TraesCS4B02G089500	DPA00Es	DPA02Es	3.36722	4.59081	4.31102e-54	1.22717e-51
TraesCS6A02G042600	DPA00Es	DPA02Es	2.45625	10.0319	4.77251e-54	1.35124e-51
TraesCS2A02G546600	DPA00Es	DPA02Es	5.21353	2.38338	5.31212e-54	1.49597e-51
TraesCS3B02G530500	DPA00Es	DPA02Es	6.37798	3.19481	1.34428e-53	3.76556e-51
TraesCS6B02G193400	DPA00Es	DPA02Es	2.80315	4.21544	2.0332e-53	5.6652e-51
TraesCS5A02G165700	DPA00Es	DPA02Es	3.08669	6.06842	2.34222e-53	6.4919e-51
TraesCS6D02G312600	DPA00Es	DPA02Es	6.76351	2.38992	3.39861e-53	9.37054e-51
TraesCS7A02G464200	DPA00Es	DPA02Es	2.73608	9.0949	4.29671e-53	1.17505e-50
TraesCS5B02G353200	DPA00Es	DPA02Es	3.08356	5.38309	4.30644e-53	1.17505e-50
TraesCS5B02G252000	DPA00Es	DPA02Es	5.87058	3.93882	5.39211e-53	1.46371e-50
TraesCS7A02G183500	DPA00Es	DPA02Es	5.29999	3.17606	5.51551e-53	1.48953e-50
TraesCS5D02G019100	DPA00Es	DPA02Es	6.27031	2.69586	7.31239e-53	1.96472e-50
TraesCS2B02G190300	DPA00Es	DPA02Es	5.72363	2.16631	7.80559e-53	2.08659e-50
TraesCS6A02G022700	DPA00Es	DPA02Es	6.18391	1.82641	2.43566e-52	6.47811e-50
TraesCS5B02G392500	DPA00Es	DPA02Es	4.77954	2.36723	2.55427e-52	6.75945e-50
TraesCS3B02G382800	DPA00Es	DPA02Es	7.31195	1.77564	3.70743e-52	9.76203e-50
TraesCS3D02G379800	DPA00Es	DPA02Es	2.54909	4.54499	4.25906e-52	1.11587e-49
TraesCS7A02G494200	DPA00Es	DPA02Es	5.13898	2.47875	4.81965e-52	1.2565e-49
TraesCS4A02G266900	DPA00Es	DPA02Es	3.28729	4.45171	5.35295e-52	1.38866e-49
TraesCS2B02G593000	DPA00Es	DPA02Es	7.43485	2.39687	6.10108e-52	1.57498e-49
TraesCS2A02G436200	DPA00Es	DPA02Es	4.53331	2.79326	6.49909e-52	1.66954e-49
TraesCS1D02G168700	DPA00Es	DPA02Es	3.93945	3.70586	9.14389e-52	2.33646e-49
TraesCS4D02G053100	DPA00Es	DPA02Es	4.89548	4.16008	9.18397e-52	2.33646e-49
TraesCS2B02G163200	DPA00Es	DPA02Es	6.15712	3.88907	1.19936e-51	3.03657e-49
TraesCS4D02G011500	DPA00Es	DPA02Es	6.70512	2.33156	1.26851e-51	3.19629e-49
TraesCS1B02G424300	DPA00Es	DPA02Es	5.12938	2.77646	1.38802e-51	3.48076e-49
TraesCS4A02G226900	DPA00Es	DPA02Es	3.22389	4.64204	2.05793e-51	5.112e-49
TraesCS5D02G169600	DPA00Es	DPA02Es	3.0439	5.57669	2.3301e-51	5.73402e-49
TraesCS3D02G434600	DPA00Es	DPA02Es	5.78496	2.36786	2.67636e-51	6.52512e-49
TraesCS3D02G030200	DPA00Es	DPA02Es	4.41145	3.22018	3.10554e-51	7.53659e-49
TraesCS2B02G342200	DPA00Es	DPA02Es	3.13857	5.0696	3.38914e-51	8.1871e-49
TraesCS1B02G443800	DPA00Es	DPA02Es	5.58255	2.17315	3.42519e-51	8.2364e-49
TraesCS2B02G233400	DPA00Es	DPA02Es	3.29012	4.91341	3.62765e-51	8.68361e-49
TraesCS1D02G177000	DPA00Es	DPA02Es	3.76642	4.27885	3.79454e-51	9.042e-49
TraesCS7D02G016300	DPA00Es	DPA02Es	2.54619	5.13967	3.8927e-51	9.23411e-49
TraesCS4D02G051600	DPA00Es	DPA02Es	6.15073	2.23972	5.05958e-51	1.19483e-48
TraesCS4D02G192600	DPA00Es	DPA02Es	3.53085	5.70677	5.36189e-51	1.26057e-48
TraesCS4A02G338000	DPA00Es	DPA02Es	4.63733	2.75161	7.59341e-51	1.7616e-48
TraesCS4B02G347400	DPA00Es	DPA02Es	3.51169	3.14306	8.56019e-51	1.97718e-48
TraesCS5B02G499800	DPA00Es	DPA02Es	5.23647	2.20462	1.02951e-50	2.34702e-48
TraesCS2A02G254600	DPA00Es	DPA02Es	3.20939	4.84642	1.04213e-50	2.36554e-48
TraesCS7A02G431900	DPA00Es	DPA02Es	4.96214	2.04438	1.08853e-50	2.46026e-48
TraesCS2A02G549800	DPA00Es	DPA02Es	6.16186	1.80396	1.36624e-50	3.07474e-48
TraesCS4A02G415600	DPA00Es	DPA02Es	10.2561	2.12742	1.41194e-50	3.15067e-48
TraesCS1A02G403300	DPA00Es	DPA02Es	3.99208	4.2015	2.06118e-50	4.56075e-48
TraesCS6D02G092200	DPA00Es	DPA02Es	3.4177	7.10759	2.79012e-50	6.14785e-48
TraesCS2B02G139400	DPA00Es	DPA02Es	6.39355	1.73882	3.91676e-50	8.59436e-48
TraesCS5D02G238300	DPA00Es	DPA02Es	3.00685	4.1448	4.04145e-50	8.83116e-48
TraesCS6D02G289100	DPA00Es	DPA02Es	5.53408	4.11462	5.7382e-50	1.2487e-47
TraesCS5D02G347500	DPA00Es	DPA02Es	6.40753	2.28306	5.81171e-50	1.25949e-47
TraesCS3B02G457400	DPA00Es	DPA02Es	3.28724	3.65783	6.0666e-50	1.30934e-47
TraesCS5A02G188600	DPA00Es	DPA02Es	3.55738	9.11165	7.55829e-50	1.62463e-47
TraesCS2A02G523300	DPA00Es	DPA02Es	3.65389	5.15856	8.05362e-50	1.72406e-47
TraesCS7B02G446900	DPA00Es	DPA02Es	2.78722	9.75266	9.00818e-50	1.9206e-47
TraesCS2D02G012400	DPA00Es	DPA02Es	6.6961	1.66822	9.54614e-50	2.02709e-47
TraesCS7A02G428100	DPA00Es	DPA02Es	5.117	3.98176	1.2926e-49	2.73377e-47
TraesCS5A02G322500	DPA00Es	DPA02Es	3.10068	4.30441	1.55418e-49	3.27386e-47
TraesCS3B02G380600	DPA00Es	DPA02Es	2.74196	4.25624	1.76319e-49	3.69932e-47
TraesCS7D02G328300	DPA00Es	DPA02Es	2.87733	5.94199	2.08576e-49	4.34152e-47
TraesCS2A02G313100	DPA00Es	DPA02Es	4.24052	3.89994	2.26662e-49	4.6994e-47
TraesCS1A02G118400	DPA00Es	DPA02Es	3.09813	3.4967	2.5414e-49	5.23041e-47
TraesCS2A02G215000	DPA00Es	DPA02Es	2.92895	4.69793	2.5426e-49	5.23041e-47
TraesCS2D02G532800	DPA00Es	DPA02Es	7.83548	1.5267	2.99769e-49	6.14258e-47
TraesCS2B02G392900	DPA00Es	DPA02Es	4.28075	2.41373	3.19855e-49	6.52877e-47
TraesCS6A02G183200	DPA00Es	DPA02Es	3.73683	5.2098	3.24204e-49	6.59197e-47
TraesCS1B02G460800	DPA00Es	DPA02Es	4.21283	3.9114	4.36984e-49	8.85094e-47
TraesCS2D02G578000	DPA00Es	DPA02Es	7.20193	1.6704	5.78341e-49	1.16247e-46
TraesCS2A02G229100	DPA00Es	DPA02Es	3.66745	3.95195	6.6355e-49	1.32363e-46
TraesCS7D02G130605	DPA00Es	DPA02Es	3.53186	4.1603	7.37255e-49	1.46511e-46
TraesCS7A02G016100	DPA00Es	DPA02Es	6.18352	2.0664	7.92573e-49	1.56912e-46
TraesCS1A02G369600	DPA00Es	DPA02Es	3.68878	2.60783	9.76861e-49	1.92672e-46
TraesCS5D02G329200	DPA00Es	DPA02Es	2.74326	3.90073	1.20015e-48	2.34953e-46
TraesCS5A02G350600	DPA00Es	DPA02Es	3.11599	5.88998	1.95132e-48	3.7919e-46
TraesCS7A02G231200	DPA00Es	DPA02Es	4.71115	2.96084	2.1772e-48	4.21528e-46
TraesCS2A02G267200	DPA00Es	DPA02Es	5.28099	2.69391	2.39829e-48	4.62634e-46
TraesCS7D02G000300	DPA00Es	DPA02Es	3.02012	4.3759	3.09279e-48	5.94426e-46
TraesCS4A02G386000	DPA00Es	DPA02Es	4.34538	3.78257	3.16849e-48	6.06759e-46
TraesCS4B02G051500	DPA00Es	DPA02Es	7.10922	1.57828	3.24536e-48	6.19229e-46
TraesCS5D02G280800	DPA00Es	DPA02Es	5.85923	2.80315	3.51818e-48	6.68861e-46
TraesCS5A02G454900	DPA00Es	DPA02Es	4.05506	2.34222	4.00028e-48	7.55064e-46
TraesCSU02G009200	DPA00Es	DPA02Es	3.73269	5.40827	4.05178e-48	7.62052e-46
TraesCS3A02G381000	DPA00Es	DPA02Es	3.57201	4.28343	4.65153e-48	8.71739e-46
TraesCS4D02G245000	DPA00Es	DPA02Es	3.80499	4.38234	5.30424e-48	9.90539e-46
TraesCS2D02G485800	DPA00Es	DPA02Es	5.76927	2.35119	5.64551e-48	1.05054e-45
TraesCS2A02G590600	DPA00Es	DPA02Es	9.65633	1.53862	6.84755e-48	1.26086e-45
TraesCS2B02G098400	DPA00Es	DPA02Es	4.92871	2.63679	7.0254e-48	1.2891e-45
TraesCS7D02G232600	DPA00Es	DPA02Es	4.34766	3.21523	9.48106e-48	1.73365e-45
TraesCS5B02G496000	DPA00Es	DPA02Es	2.84554	3.83732	1.42718e-47	2.60063e-45
TraesCS3D02G146200	DPA00Es	DPA02Es	4.62965	5.17521	1.63096e-47	2.96172e-45
TraesCS5A02G498600	DPA00Es	DPA02Es	5.91172	2.61971	1.69048e-47	3.05526e-45
TraesCS1D02G435900	DPA00Es	DPA02Es	6.7347	3.76055	1.69408e-47	3.05526e-45
TraesCS5B02G232900	DPA00Es	DPA02Es	2.64248	7.49436	2.5907e-47	4.64244e-45
TraesCS1D02G420500	DPA00Es	DPA02Es	2.44483	5.65643	2.59177e-47	4.64244e-45
TraesCS5B02G499700	DPA00Es	DPA02Es	6.31197	2.18798	2.80179e-47	5.00162e-45
TraesCS7D02G209600	DPA00Es	DPA02Es	2.96286	4.24264	3.81943e-47	6.77235e-45
TraesCS1D02G403800	DPA00Es	DPA02Es	4.33223	3.14844	3.91162e-47	6.91255e-45
TraesCS6D02G230500	DPA00Es	DPA02Es	4.08033	2.53375	4.38869e-47	7.72968e-45
TraesCS6D02G049100	DPA00Es	DPA02Es	2.31506	9.40606	6.26974e-47	1.10059e-44
TraesCS3D02G419900	DPA00Es	DPA02Es	5.95233	2.04959	6.41637e-47	1.12259e-44
TraesCS5D02G169100	DPA00Es	DPA02Es	6.29151	1.64382	8.03756e-47	1.40157e-44
TraesCS7A02G529900	DPA00Es	DPA02Es	2.84564	9.7191	8.09141e-47	1.4063e-44
TraesCS5A02G097700	DPA00Es	DPA02Es	5.42972	2.1567	1.26709e-46	2.18779e-44
TraesCS6A02G333500	DPA00Es	DPA02Es	6.857	2.48006	1.5229e-46	2.62088e-44
TraesCS7D02G074200	DPA00Es	DPA02Es	5.23543	1.97219	2.13556e-46	3.66328e-44
TraesCS3D02G123300	DPA00Es	DPA02Es	4.38252	5.59142	3.70259e-46	6.31022e-44
TraesCS1A02G400500	DPA00Es	DPA02Es	2.9712	3.4773	3.83865e-46	6.521e-44
TraesCS2A02G386600	DPA00Es	DPA02Es	5.66666	9.21283	4.11579e-46	6.96931e-44
TraesCS6D02G222100	DPA00Es	DPA02Es	3.48668	4.83136	4.75011e-46	8.01764e-44
TraesCS4A02G214200	DPA00Es	DPA02Es	2.54646	10.0777	5.90425e-46	9.90221e-44
TraesCS3A02G400600	DPA00Es	DPA02Es	5.39457	2.72204	6.36669e-46	1.06439e-43
TraesCS4A02G402800	DPA00Es	DPA02Es	2.26166	5.41522	9.38872e-46	1.56465e-43
TraesCS2A02G204800	DPA00Es	DPA02Es	4.09478	3.84691	9.71299e-46	1.61358e-43
TraesCS3A02G325800	DPA00Es	DPA02Es	4.38814	2.46759	1.08548e-45	1.79018e-43
TraesCS4A02G110000	DPA00Es	DPA02Es	5.9759	1.62673	1.0878e-45	1.79018e-43
TraesCS7D02G030700	DPA00Es	DPA02Es	2.55606	6.70529	1.11657e-45	1.83181e-43
TraesCS2B02G267500	DPA00Es	DPA02Es	3.15062	5.03475	1.32903e-45	2.16016e-43
TraesCS6B02G193000	DPA00Es	DPA02Es	3.9843	8.23929	1.34644e-45	2.18173e-43
TraesCS2D02G255100	DPA00Es	DPA02Es	3.02064	4.96347	2.11859e-45	3.42237e-43
TraesCS3D02G351500	DPA00Es	DPA02Es	6.6333	2.89033	2.40685e-45	3.87614e-43
TraesCS5B02G246900	DPA00Es	DPA02Es	4.53301	2.44427	2.79953e-45	4.49478e-43
TraesCS7D02G074100	DPA00Es	DPA02Es	5.51449	1.62877	3.2158e-45	5.14743e-43
TraesCS7B02G176100	DPA00Es	DPA02Es	2.39944	4.3432	4.9711e-45	7.88518e-43
TraesCS7D02G473300	DPA00Es	DPA02Es	4.00208	4.07308	6.53844e-45	1.03402e-42
TraesCS5B02G099600	DPA00Es	DPA02Es	5.83246	2.10938	7.20931e-45	1.1333e-42
TraesCS3D02G336900	DPA00Es	DPA02Es	2.53494	5.18861	7.53017e-45	1.18022e-42
TraesCS7A02G125100	DPA00Es	DPA02Es	9.92148	1.79657	7.96103e-45	1.24405e-42
TraesCS5B02G169600	DPA00Es	DPA02Es	6.92032	1.39748	9.12131e-45	1.42114e-42
TraesCS5D02G284100	DPA00Es	DPA02Es	3.13225	4.75535	1.33638e-44	2.07396e-42
TraesCS2A02G567500	DPA00Es	DPA02Es	5.7142	1.99584	1.33901e-44	2.07396e-42
TraesCS4B02G227900	DPA00Es	DPA02Es	6.97589	1.44909	1.66236e-44	2.56725e-42
TraesCS2A02G156700	DPA00Es	DPA02Es	5.5345	1.83225	2.80593e-44	4.30804e-42
TraesCS2A02G405300	DPA00Es	DPA02Es	6.63861	2.26575	3.06804e-44	4.69678e-42
TraesCS6D02G233800	DPA00Es	DPA02Es	4.32812	2.46032	3.55456e-44	5.40484e-42
TraesCS4A02G369800	DPA00Es	DPA02Es	5.47242	2.19563	3.56135e-44	5.40484e-42
TraesCS5D02G315400	DPA00Es	DPA02Es	5.64291	1.54619	3.74684e-44	5.67e-42
TraesCS1A02G261400	DPA00Es	DPA02Es	3.71957	4.85199	3.91569e-44	5.90853e-42
TraesCS5A02G234400	DPA00Es	DPA02Es	2.42055	7.24302	4.86186e-44	7.31529e-42
TraesCS5D02G169900	DPA00Es	DPA02Es	2.5296	5.50784	5.24008e-44	7.86191e-42
TraesCS2D02G065100	DPA00Es	DPA02Es	4.58465	2.10845	5.45331e-44	8.15858e-42
TraesCS4B02G380100	DPA00Es	DPA02Es	5.82878	1.7245	5.83184e-44	8.70018e-42
TraesCS3D02G143600	DPA00Es	DPA02Es	6.35693	2.00032	6.15609e-44	9.15796e-42
TraesCS5D02G013200	DPA00Es	DPA02Es	5.87186	1.96995	6.36294e-44	9.43901e-42
TraesCS4B02G105800	DPA00Es	DPA02Es	3.70078	4.72381	6.88987e-44	1.01634e-41
TraesCS2D02G488400	DPA00Es	DPA02Es	4.79897	2.91282	8.99145e-44	1.32265e-41
TraesCS4D02G087300	DPA00Es	DPA02Es	5.33809	2.18468	1.06923e-43	1.56847e-41
TraesCS2B02G611300	DPA00Es	DPA02Es	5.0997	1.8415	1.12403e-43	1.64428e-41
TraesCS4D02G102600	DPA00Es	DPA02Es	3.89508	3.65226	1.18018e-43	1.72162e-41
TraesCS7D02G133700	DPA00Es	DPA02Es	5.48059	1.93016	1.28708e-43	1.87239e-41
TraesCS4D02G253800	DPA00Es	DPA02Es	2.42104	6.64704	1.29967e-43	1.88549e-41
TraesCS3B02G433600	DPA00Es	DPA02Es	3.6227	3.18404	1.615e-43	2.33651e-41
TraesCS4D02G098400	DPA00Es	DPA02Es	2.50636	10.0928	1.78151e-43	2.57036e-41
TraesCS5D02G242400	DPA00Es	DPA02Es	4.99057	6.32313	1.8918e-43	2.72202e-41
TraesCSU02G240700	DPA00Es	DPA02Es	6.23022	1.58102	1.95391e-43	2.80372e-41
TraesCS3D02G061400	DPA00Es	DPA02Es	5.10323	3.4214	1.96899e-43	2.81768e-41
TraesCS4D02G319400	DPA00Es	DPA02Es	3.05738	4.92508	2.6795e-43	3.81902e-41
TraesCS2A02G206200	DPA00Es	DPA02Es	3.1027	4.66552	2.68322e-43	3.81902e-41
TraesCS3A02G316500	DPA00Es	DPA02Es	3.75177	3.36286	2.7737e-43	3.93716e-41
TraesCS1D02G400100	DPA00Es	DPA02Es	2.6761	4.73735	3.0773e-43	4.34469e-41
TraesCS5B02G222300	DPA00Es	DPA02Es	6.62427	1.60368	3.21091e-43	4.5212e-41
TraesCS1B02G480000	DPA00Es	DPA02Es	7.73229	1.42546	3.93214e-43	5.52198e-41
TraesCS1B02G097400	DPA00Es	DPA02Es	3.99457	6.7077	4.47975e-43	6.27427e-41
TraesCS6A02G138000	DPA00Es	DPA02Es	5.79213	1.68756	4.5746e-43	6.39013e-41
TraesCS5B02G150700	DPA00Es	DPA02Es	2.70899	4.55743	5.46572e-43	7.6147e-41
TraesCS5D02G499900	DPA00Es	DPA02Es	5.53977	1.44869	5.76798e-43	8.01459e-41
TraesCS3A02G082900	DPA00Es	DPA02Es	6.48437	1.83038	5.97124e-43	8.27519e-41
TraesCS7A02G000400	DPA00Es	DPA02Es	2.70589	4.27915	6.46128e-43	8.93081e-41
TraesCS6A02G069500	DPA00Es	DPA02Es	4.13855	4.88476	6.70004e-43	9.23658e-41
TraesCS7A02G341000	DPA00Es	DPA02Es	4.57491	1.77497	7.10925e-43	9.76145e-41
TraesCS3D02G061300	DPA00Es	DPA02Es	6.46062	1.4408	7.11784e-43	9.76145e-41
TraesCS2A02G060500	DPA00Es	DPA02Es	4.89106	3.03877	7.61746e-43	1.04195e-40
TraesCSU02G033800	DPA00Es	DPA02Es	2.20414	9.79273	8.11825e-43	1.10757e-40
TraesCS2A02G168200	DPA00Es	DPA02Es	3.05803	4.32324	9.70855e-43	1.32112e-40
TraesCS2D02G325600	DPA00Es	DPA02Es	2.30538	4.89421	9.86266e-43	1.33863e-40
TraesCS3B02G061900	DPA00Es	DPA02Es	5.04644	1.796	1.15889e-42	1.56888e-40
TraesCS2B02G079300	DPA00Es	DPA02Es	3.52642	3.08349	1.27862e-42	1.72653e-40
TraesCS5A02G249200	DPA00Es	DPA02Es	4.38609	3.6131	1.90371e-42	2.56402e-40
TraesCS5A02G322400	DPA00Es	DPA02Es	3.29755	3.24758	1.99531e-42	2.68054e-40
TraesCS3B02G323300	DPA00Es	DPA02Es	6.26307	1.61507	2.28517e-42	3.06213e-40
TraesCS4A02G103400	DPA00Es	DPA02Es	3.07465	3.61736	2.54965e-42	3.40063e-40
TraesCS4B02G315500	DPA00Es	DPA02Es	7.50956	1.20932	2.5507e-42	3.40063e-40
TraesCS5D02G159800	DPA00Es	DPA02Es	3.69124	2.54986	2.57419e-42	3.42329e-40
TraesCS3D02G010100	DPA00Es	DPA02Es	6.0084	1.65399	2.77563e-42	3.67262e-40
TraesCS7D02G196100	DPA00Es	DPA02Es	7.70309	1.3955	3.30734e-42	4.35428e-40
TraesCS2D02G208800	DPA00Es	DPA02Es	4.93241	4.73041	4.122e-42	5.38642e-40
TraesCS3A02G350200	DPA00Es	DPA02Es	6.33618	2.59783	4.48346e-42	5.84426e-40
TraesCS7A02G353700	DPA00Es	DPA02Es	5.58654	2.03615	4.82631e-42	6.26018e-40
TraesCS6A02G354400	DPA00Es	DPA02Es	3.48117	3.93065	5.41307e-42	6.98684e-40
TraesCS1A02G178700	DPA00Es	DPA02Es	2.93254	4.71424	6.12955e-42	7.89228e-40
TraesCS6D02G067500	DPA00Es	DPA02Es	3.45657	5.17546	7.66018e-42	9.83903e-40
TraesCS7A02G146200	DPA00Es	DPA02Es	3.93418	2.31247	1.04165e-41	1.33468e-39
TraesCS3A02G441800	DPA00Es	DPA02Es	4.59765	1.79295	1.05023e-41	1.34241e-39
TraesCS6A02G050700	DPA00Es	DPA02Es	5.00177	1.61942	1.27736e-41	1.62484e-39
TraesCS3B02G266900	DPA00Es	DPA02Es	2.6206	3.37195	1.29155e-41	1.63894e-39
TraesCS6D02G170300	DPA00Es	DPA02Es	5.90874	1.55824	1.31066e-41	1.65918e-39
TraesCS5D02G202400	DPA00Es	DPA02Es	3.9056	9.47753	1.40001e-41	1.76804e-39
TraesCS7D02G098600	DPA00Es	DPA02Es	2.19581	5.47883	1.41914e-41	1.78791e-39
TraesCS2A02G342600	DPA00Es	DPA02Es	2.99386	4.15718	1.66911e-41	2.09283e-39
TraesCS2A02G548700	DPA00Es	DPA02Es	7.58754	2.04487	1.71473e-41	2.14491e-39
TraesCS5D02G251100	DPA00Es	DPA02Es	6.18707	2.88435	1.94188e-41	2.4233e-39
TraesCS4B02G323000	DPA00Es	DPA02Es	2.96587	5.00565	1.95091e-41	2.42882e-39
TraesCS1B02G248900	DPA00Es	DPA02Es	5.88516	1.5382	1.97695e-41	2.45543e-39
TraesCS5B02G162600	DPA00Es	DPA02Es	3.2136	6.08995	2.34204e-41	2.89523e-39
TraesCS4D02G010000	DPA00Es	DPA02Es	6.01936	1.37936	2.94911e-41	3.62864e-39
TraesCS5A02G043400	DPA00Es	DPA02Es	3.9917	2.56237	3.41206e-41	4.18848e-39
TraesCS7A02G169100	DPA00Es	DPA02Es	2.2023	8.11528	3.84414e-41	4.70791e-39
TraesCS1D02G453300	DPA00Es	DPA02Es	6.80675	1.7737	4.5103e-41	5.51094e-39
TraesCS1B02G315300	DPA00Es	DPA02Es	6.05162	1.93521	6.56708e-41	7.94449e-39
TraesCS6D02G157400	DPA00Es	DPA02Es	6.46489	1.44654	6.57742e-41	7.94449e-39
TraesCS6D02G280300	DPA00Es	DPA02Es	2.35803	4.96241	6.63122e-41	7.99116e-39
TraesCS7D02G311300	DPA00Es	DPA02Es	3.57806	2.90783	8.13514e-41	9.73666e-39
TraesCS5D02G256400	DPA00Es	DPA02Es	4.86598	2.57676	9.6112e-41	1.14772e-38
TraesCS4A02G480800	DPA00Es	DPA02Es	6.25739	1.6072	1.20859e-40	1.43997e-38
TraesCS5D02G241200	DPA00Es	DPA02Es	2.52973	7.16519	1.28087e-40	1.52264e-38
TraesCS1D02G029600	DPA00Es	DPA02Es	6.89773	1.37483	1.66572e-40	1.97124e-38
TraesCS2B02G139900	DPA00Es	DPA02Es	5.8147	2.52128	1.74771e-40	2.06363e-38
TraesCS3D02G539700	DPA00Es	DPA02Es	9.18327	1.07855	1.92536e-40	2.2683e-38
TraesCS5A02G537300	DPA00Es	DPA02Es	5.10547	2.60287	2.09813e-40	2.46633e-38
TraesCS1B02G313900	DPA00Es	DPA02Es	6.65027	2.9032	2.12818e-40	2.49609e-38
TraesCS6B02G390000	DPA00Es	DPA02Es	7.50574	2.83123	2.6374e-40	3.08646e-38
TraesCS3A02G537400	DPA00Es	DPA02Es	4.79321	1.66964	2.64455e-40	3.08797e-38
TraesCS4B02G193500	DPA00Es	DPA02Es	2.74533	4.30599	3.53429e-40	4.10867e-38
TraesCS5D02G411500	DPA00Es	DPA02Es	5.64803	1.31268	3.69229e-40	4.28289e-38
TraesCS5A02G499200	DPA00Es	DPA02Es	4.43036	2.60566	3.74622e-40	4.3359e-38
TraesCS6A02G181400	DPA00Es	DPA02Es	2.82477	2.9474	3.87836e-40	4.47899e-38
TraesCS5A02G414400	DPA00Es	DPA02Es	3.18919	3.61997	5.4123e-40	6.2232e-38
TraesCS4D02G195000	DPA00Es	DPA02Es	5.10138	1.71092	5.49225e-40	6.30137e-38
TraesCS2D02G449000	DPA00Es	DPA02Es	2.29756	8.70597	6.29551e-40	7.20727e-38
TraesCS2A02G099500	DPA00Es	DPA02Es	6.47372	1.45439	6.5131e-40	7.42409e-38
TraesCS7B02G403800	DPA00Es	DPA02Es	4.25345	2.12451	6.77551e-40	7.70652e-38
TraesCS1A02G259800	DPA00Es	DPA02Es	2.40575	6.22385	6.7968e-40	7.71408e-38
TraesCS4B02G302800	DPA00Es	DPA02Es	3.35852	3.26839	7.85162e-40	8.854e-38
TraesCS6B02G342400	DPA00Es	DPA02Es	3.03625	3.40273	8.8597e-40	9.94818e-38
TraesCS2B02G471300	DPA00Es	DPA02Es	2.16623	10.1435	1.01432e-39	1.13652e-37
TraesCS3D02G504600	DPA00Es	DPA02Es	5.94905	1.31089	1.12957e-39	1.26296e-37
TraesCS3A02G495000	DPA00Es	DPA02Es	5.00593	1.62295	1.14523e-39	1.27776e-37
TraesCS5B02G417400	DPA00Es	DPA02Es	2.79526	4.11777	1.81393e-39	2.00684e-37
TraesCS5A02G482800	DPA00Es	DPA02Es	2.69214	3.94511	1.83752e-39	2.02867e-37
TraesCS3B02G102000	DPA00Es	DPA02Es	5.61955	2.34433	1.97777e-39	2.17894e-37
TraesCS3A02G226400	DPA00Es	DPA02Es	4.86753	7.75596	1.98586e-39	2.18328e-37
TraesCS4A02G499500	DPA00Es	DPA02Es	2.75373	4.37705	2.00345e-39	2.19803e-37
TraesCS3D02G359900	DPA00Es	DPA02Es	3.14627	3.55172	2.45852e-39	2.68055e-37
TraesCS2A02G101700	DPA00Es	DPA02Es	2.78053	10.2014	2.57864e-39	2.80571e-37
TraesCS5B02G214100	DPA00Es	DPA02Es	4.6057	2.13032	2.64428e-39	2.8712e-37
TraesCS5A02G265800	DPA00Es	DPA02Es	9.72756	1.61028	2.70373e-39	2.92971e-37
TraesCS6D02G247400	DPA00Es	DPA02Es	2.85602	3.40128	3.60501e-39	3.89031e-37
TraesCS4B02G342800	DPA00Es	DPA02Es	9.78257	1.65992	4.32093e-39	4.65335e-37
TraesCS1A02G307600	DPA00Es	DPA02Es	5.97285	1.3341	4.98402e-39	5.3565e-37
TraesCS5B02G162800	DPA00Es	DPA02Es	2.8839	5.90561	5.16334e-39	5.53792e-37
TraesCS2D02G493400	DPA00Es	DPA02Es	5.20286	1.50959	5.41771e-39	5.79893e-37
TraesCS7D02G231300	DPA00Es	DPA02Es	4.15315	3.97644	5.50431e-39	5.87967e-37
TraesCS3D02G045500	DPA00Es	DPA02Es	6.58008	1.5552	6.00891e-39	6.40569e-37
TraesCS3A02G244100	DPA00Es	DPA02Es	3.06298	2.66847	6.58194e-39	7.00238e-37
TraesCS1B02G286800	DPA00Es	DPA02Es	3.50775	9.5703	7.36616e-39	7.8209e-37
TraesCS7D02G321400	DPA00Es	DPA02Es	4.57076	4.44329	8.26829e-39	8.76106e-37
TraesCS2D02G253200	DPA00Es	DPA02Es	3.19948	2.73428	9.45183e-39	9.97499e-37
TraesCS2A02G423900	DPA00Es	DPA02Es	2.68871	6.35444	9.74434e-39	1.02631e-36
TraesCS5D02G209700	DPA00Es	DPA02Es	3.51402	2.82071	1.0069e-38	1.05839e-36
TraesCS3B02G515900	DPA00Es	DPA02Es	5.00812	1.8712	1.08437e-38	1.13529e-36
TraesCS5D02G496400	DPA00Es	DPA02Es	2.90169	3.88652	1.23308e-38	1.28842e-36
TraesCS7D02G170200	DPA00Es	DPA02Es	2.321	6.86952	1.24106e-38	1.29419e-36
TraesCS4B02G333200	DPA00Es	DPA02Es	7.91575	1.60323	1.50758e-38	1.56902e-36
TraesCS6A02G312200	DPA00Es	DPA02Es	3.33329	3.15964	1.54859e-38	1.60851e-36
TraesCS4A02G206400	DPA00Es	DPA02Es	2.77213	5.29533	1.6911e-38	1.75309e-36
TraesCS3B02G272700	DPA00Es	DPA02Es	6.18726	1.82608	1.86193e-38	1.92638e-36
TraesCS7A02G172600	DPA00Es	DPA02Es	3.22418	3.61723	2.15874e-38	2.22909e-36
TraesCS5B02G047200	DPA00Es	DPA02Es	3.42426	2.5288	2.2718e-38	2.34124e-36
TraesCS7B02G241000	DPA00Es	DPA02Es	5.32518	1.44456	2.51241e-38	2.58415e-36
TraesCS1A02G413800	DPA00Es	DPA02Es	8.0495	1.73278	2.64399e-38	2.70891e-36
TraesCS2A02G011800	DPA00Es	DPA02Es	4.92602	3.02592	2.67483e-38	2.73518e-36
TraesCS6D02G319700	DPA00Es	DPA02Es	3.11242	4.41081	2.71948e-38	2.77416e-36
TraesCS1A02G394000	DPA00Es	DPA02Es	6.3293	2.74712	2.72349e-38	2.77416e-36
TraesCS7A02G533300	DPA00Es	DPA02Es	5.70414	1.60005	2.74704e-38	2.79276e-36
TraesCS3D02G235200	DPA00Es	DPA02Es	3.42655	2.8948	3.13074e-38	3.16085e-36
TraesCS3A02G534300	DPA00Es	DPA02Es	7.63892	1.33515	3.13312e-38	3.16085e-36
TraesCS1D02G307000	DPA00Es	DPA02Es	6.75719	1.23879	3.32589e-38	3.34252e-36
TraesCS5B02G548600	DPA00Es	DPA02Es	5.08145	1.55372	3.36544e-38	3.37582e-36
TraesCS1A02G445200	DPA00Es	DPA02Es	7.67778	1.37212	3.78775e-38	3.77595e-36
TraesCS4D02G077800	DPA00Es	DPA02Es	9.29339	1.18464	3.79301e-38	3.77595e-36
TraesCS1D02G365000	DPA00Es	DPA02Es	6.44717	3.00838	4.09324e-38	4.06714e-36
TraesCS2D02G320900	DPA00Es	DPA02Es	2.93439	4.05669	4.5689e-38	4.53121e-36
TraesCS7D02G324200	DPA00Es	DPA02Es	4.26084	1.94298	4.76089e-38	4.71274e-36
TraesCS2D02G449100	DPA00Es	DPA02Es	2.53487	9.79567	4.83913e-38	4.78121e-36
TraesCS2B02G142400	DPA00Es	DPA02Es	5.79161	1.16058	5.52452e-38	5.42785e-36
TraesCS4A02G021400	DPA00Es	DPA02Es	9.85858	1.73759	5.82219e-38	5.70965e-36
TraesCS4A02G010500	DPA00Es	DPA02Es	3.34177	2.14281	6.71081e-38	6.56886e-36
TraesCS3B02G607300	DPA00Es	DPA02Es	6.47689	2.34865	8.8482e-38	8.62896e-36
TraesCS2B02G075800	DPA00Es	DPA02Es	4.80896	5.54283	8.88794e-38	8.6517e-36
TraesCS7B02G407100	DPA00Es	DPA02Es	6.06104	2.32643	9.30495e-38	9.04091e-36
TraesCS2B02G130300	DPA00Es	DPA02Es	3.1904	3.71816	9.54894e-38	9.24619e-36
TraesCS2B02G211100	DPA00Es	DPA02Es	3.60601	2.90666	9.55134e-38	9.24619e-36
TraesCS4D02G035000	DPA00Es	DPA02Es	3.94286	3.94825	9.85726e-38	9.52482e-36
TraesCS2A02G252600	DPA00Es	DPA02Es	2.80538	3.5851	9.933e-38	9.58043e-36
TraesCS7B02G309200	DPA00Es	DPA02Es	3.01753	4.01823	1.06688e-37	1.02713e-35
TraesCS4A02G472500	DPA00Es	DPA02Es	4.03338	2.27733	1.07012e-37	1.02837e-35
TraesCS3D02G140900	DPA00Es	DPA02Es	3.10436	3.73157	1.13771e-37	1.09133e-35
TraesCS3B02G349300	DPA00Es	DPA02Es	5.351	1.64812	1.18784e-37	1.13734e-35
TraesCS7A02G482300	DPA00Es	DPA02Es	6.01275	2.83316	1.19742e-37	1.14444e-35
TraesCS2D02G328200	DPA00Es	DPA02Es	2.02354	8.54296	1.39368e-37	1.3272e-35
TraesCS1D02G261400	DPA00Es	DPA02Es	2.43277	5.37363	1.58247e-37	1.50155e-35
TraesCS4D02G144700	DPA00Es	DPA02Es	6.05699	1.41621	1.62077e-37	1.53512e-35
TraesCS4D02G247900	DPA00Es	DPA02Es	2.45367	3.98315	1.72412e-37	1.63008e-35
TraesCS1A02G057000	DPA00Es	DPA02Es	5.61431	1.27743	1.7306e-37	1.63327e-35
TraesCS1B02G409000	DPA00Es	DPA02Es	3.44715	2.9659	1.75221e-37	1.65071e-35
TraesCS3B02G475700	DPA00Es	DPA02Es	5.50341	1.79063	1.7986e-37	1.69139e-35
TraesCS5B02G108600	DPA00Es	DPA02Es	2.61761	3.57241	1.80327e-37	1.69276e-35
TraesCS1B02G443200	DPA00Es	DPA02Es	2.27952	5.0653	1.9468e-37	1.82425e-35
TraesCS2D02G500600	DPA00Es	DPA02Es	2.83046	3.69664	2.01439e-37	1.88423e-35
TraesCS4A02G110600	DPA00Es	DPA02Es	2.63401	4.65617	2.12773e-37	1.98671e-35
TraesCS7A02G146600	DPA00Es	DPA02Es	5.51043	3.32285	2.31067e-37	2.15371e-35
TraesCS5A02G034000	DPA00Es	DPA02Es	2.59339	3.16202	2.3753e-37	2.21004e-35
TraesCS4A02G066800	DPA00Es	DPA02Es	2.55934	4.10833	2.39142e-37	2.22111e-35
TraesCS2B02G405900	DPA00Es	DPA02Es	6.61867	1.10483	2.65038e-37	2.45298e-35
TraesCS4B02G176900	DPA00Es	DPA02Es	6.2255	1.58171	3.19959e-37	2.95091e-35
TraesCS6D02G158500	DPA00Es	DPA02Es	2.26963	3.87039	3.99468e-37	3.67134e-35
TraesCS5A02G186800	DPA00Es	DPA02Es	3.06681	3.57476	4.32539e-37	3.96836e-35
TraesCS3D02G092600	DPA00Es	DPA02Es	5.31408	1.43751	4.34567e-37	3.98003e-35
TraesCS1A02G268100	DPA00Es	DPA02Es	5.08791	1.70136	4.42033e-37	4.04138e-35
TraesCS3D02G344200	DPA00Es	DPA02Es	6.36683	2.62366	6.7359e-37	6.13713e-35
TraesCS2A02G066800	DPA00Es	DPA02Es	4.40722	1.70174	6.89412e-37	6.25962e-35
TraesCS4D02G342400	DPA00Es	DPA02Es	3.62416	3.09548	7.2582e-37	6.57885e-35
TraesCS2B02G118700	DPA00Es	DPA02Es	2.17797	4.65971	9.82512e-37	8.87497e-35
TraesCS2B02G079100	DPA00Es	DPA02Es	4.21042	1.68391	9.84769e-37	8.88012e-35
TraesCS3B02G258500	DPA00Es	DPA02Es	2.79871	4.92497	1.00861e-36	9.07957e-35
TraesCS4D02G178600	DPA00Es	DPA02Es	9.47897	1.36573	1.13685e-36	1.01991e-34
TraesCS6A02G416900	DPA00Es	DPA02Es	4.97433	3.55607	1.18965e-36	1.06546e-34
TraesCS6A02G309700	DPA00Es	DPA02Es	6.41421	5.42672	1.19978e-36	1.07272e-34
TraesCS5B02G115300	DPA00Es	DPA02Es	2.73853	3.3606	1.2249e-36	1.09332e-34
TraesCS6B02G336300	DPA00Es	DPA02Es	2.41478	4.3269	1.24855e-36	1.11254e-34
TraesCS3B02G556700	DPA00Es	DPA02Es	5.64883	2.3596	1.33509e-36	1.18364e-34
TraesCS1B02G138100	DPA00Es	DPA02Es	2.89176	3.59234	1.44379e-36	1.27786e-34
TraesCS3D02G538100	DPA00Es	DPA02Es	2.22263	3.88532	1.5202e-36	1.34323e-34
TraesCS1D02G428200	DPA00Es	DPA02Es	3.21679	4.04565	1.68738e-36	1.48597e-34
TraesCS4A02G418200	DPA00Es	DPA02Es	3.41671	5.57556	1.75001e-36	1.53599e-34
TraesCS3A02G332300	DPA00Es	DPA02Es	3.69426	2.96296	1.88069e-36	1.64793e-34
TraesCS5A02G326800	DPA00Es	DPA02Es	6.3128	1.29653	2.24481e-36	1.95722e-34
TraesCS3A02G399600	DPA00Es	DPA02Es	4.92396	1.79306	2.30478e-36	2.00618e-34
TraesCS4B02G143800	DPA00Es	DPA02Es	4.93971	1.42173	2.40709e-36	2.09179e-34
TraesCS6D02G162800	DPA00Es	DPA02Es	3.78399	2.93378	2.47829e-36	2.15011e-34
TraesCS3B02G420700	DPA00Es	DPA02Es	2.79542	3.30321	2.67523e-36	2.31716e-34
TraesCS7B02G358200	DPA00Es	DPA02Es	6.4067	3.09571	2.80954e-36	2.42949e-34
TraesCS7D02G345000	DPA00Es	DPA02Es	4.29615	2.61434	2.83505e-36	2.44753e-34
TraesCS2D02G248400	DPA00Es	DPA02Es	2.4819	5.36616	2.93401e-36	2.52882e-34
TraesCS4A02G377000	DPA00Es	DPA02Es	5.66242	2.37231	3.05055e-36	2.62497e-34
TraesCS1D02G148900	DPA00Es	DPA02Es	3.92896	3.06002	3.06155e-36	2.62754e-34
TraesCS5D02G203300	DPA00Es	DPA02Es	2.64185	3.14183	3.06352e-36	2.62754e-34
TraesCS4A02G100700	DPA00Es	DPA02Es	5.37788	2.43121	3.12788e-36	2.67838e-34
TraesCS3A02G081300	DPA00Es	DPA02Es	5.50275	1.17802	3.38621e-36	2.89488e-34
TraesCS1B02G226000	DPA00Es	DPA02Es	2.93822	4.28481	3.41e-36	2.91049e-34
TraesCS2A02G377600	DPA00Es	DPA02Es	4.21208	2.19609	4.37061e-36	3.71234e-34
TraesCS1D02G250200	DPA00Es	DPA02Es	3.8737	3.08901	4.6314e-36	3.92751e-34
TraesCS7D02G185200	DPA00Es	DPA02Es	4.46391	2.13229	5.64222e-36	4.77702e-34
TraesCS7A02G373700	DPA00Es	DPA02Es	4.63287	2.23336	5.8838e-36	4.97356e-34
TraesCS7D02G428300	DPA00Es	DPA02Es	2.18962	5.09527	6.1306e-36	5.17388e-34
TraesCS1B02G081300	DPA00Es	DPA02Es	6.30106	1.94497	6.52415e-36	5.4972e-34
TraesCS5A02G036200	DPA00Es	DPA02Es	3.02589	2.89493	6.97049e-36	5.85455e-34
TraesCS7A02G523300	DPA00Es	DPA02Es	7.08202	1.55095	7.6743e-36	6.43542e-34
TraesCS3D02G183300	DPA00Es	DPA02Es	3.28583	2.18297	9.02171e-36	7.55328e-34
TraesCS1D02G436000	DPA00Es	DPA02Es	5.2454	1.54495	9.97416e-36	8.32423e-34
TraesCS4D02G107400	DPA00Es	DPA02Es	2.72541	5.22003	1.10108e-35	9.16035e-34
TraesCS2D02G233300	DPA00Es	DPA02Es	2.06043	5.32227	1.34018e-35	1.10795e-33
TraesCS7A02G108600	DPA00Es	DPA02Es	4.05506	1.61579	1.42525e-35	1.17644e-33
TraesCS2A02G104100	DPA00Es	DPA02Es	2.09148	4.68133	1.58874e-35	1.30933e-33
TraesCS1A02G303500	DPA00Es	DPA02Es	5.6822	2.11917	1.69289e-35	1.39298e-33
TraesCS4D02G066000	DPA00Es	DPA02Es	4.35551	2.22389	1.79123e-35	1.4716e-33
TraesCS7A02G104800	DPA00Es	DPA02Es	2.33876	5.92893	2.4705e-35	2.02021e-33
TraesCS4D02G012900	DPA00Es	DPA02Es	2.19462	6.50631	2.48221e-35	2.02664e-33
TraesCS2B02G050600	DPA00Es	DPA02Es	3.67427	2.23587	2.72781e-35	2.22028e-33
TraesCS3A02G283400	DPA00Es	DPA02Es	3.85666	5.56057	2.81374e-35	2.28668e-33
TraesCS1B02G260300	DPA00Es	DPA02Es	5.49864	1.40801	3.41321e-35	2.76109e-33
TraesCS5B02G473900	DPA00Es	DPA02Es	5.58176	2.02317	4.04439e-35	3.26665e-33
TraesCS6D02G291600	DPA00Es	DPA02Es	3.63073	3.94978	4.13095e-35	3.32636e-33
TraesCS5D02G223400	DPA00Es	DPA02Es	3.31932	2.70091	4.15823e-35	3.34322e-33
TraesCS2D02G220800	DPA00Es	DPA02Es	2.39543	4.51953	4.36155e-35	3.50134e-33
TraesCS3A02G041000	DPA00Es	DPA02Es	2.50863	4.4363	4.7861e-35	3.83048e-33
TraesCS1D02G255100	DPA00Es	DPA02Es	3.19623	2.22008	5.05938e-35	4.03693e-33
TraesCS2D02G088000	DPA00Es	DPA02Es	5.99522	0.995783	5.14777e-35	4.10124e-33
TraesCS1B02G316000	DPA00Es	DPA02Es	3.9321	1.88673	5.38711e-35	4.28544e-33
TraesCS7B02G109700	DPA00Es	DPA02Es	5.35553	1.27256	6.12885e-35	4.8535e-33
TraesCS5D02G116500	DPA00Es	DPA02Es	9.18185	1.07571	6.50557e-35	5.14409e-33
TraesCS3B02G471500	DPA00Es	DPA02Es	3.39192	2.55107	6.53087e-35	5.15635e-33
TraesCS7B02G068900	DPA00Es	DPA02Es	8.88279	0.790649	6.58874e-35	5.19425e-33
TraesCS6A02G341800	DPA00Es	DPA02Es	5.71609	1.08865	8.28282e-35	6.5103e-33
TraesCS7B02G265200	DPA00Es	DPA02Es	3.43822	3.2228	8.53844e-35	6.69124e-33
TraesCS4D02G341900	DPA00Es	DPA02Es	2.83993	2.87915	9.71976e-35	7.60567e-33
TraesCS7A02G350500	DPA00Es	DPA02Es	4.05526	6.48466	1.04893e-34	8.19566e-33
TraesCS2A02G377100	DPA00Es	DPA02Es	2.74918	2.58845	1.06126e-34	8.27971e-33
TraesCS2B02G521500	DPA00Es	DPA02Es	3.81401	2.07219	1.14161e-34	8.89344e-33
TraesCS6A02G358100	DPA00Es	DPA02Es	2.39191	4.57793	1.2667e-34	9.85332e-33
TraesCS4D02G004100	DPA00Es	DPA02Es	5.83426	2.26602	1.4242e-34	1.10296e-32
TraesCS1A02G161400	DPA00Es	DPA02Es	5.07797	1.38782	1.45618e-34	1.12442e-32
TraesCS4D02G117100	DPA00Es	DPA02Es	2.88068	3.88323	1.50564e-34	1.16091e-32
TraesCS1D02G065100	DPA00Es	DPA02Es	5.70147	1.07485	1.63661e-34	1.26004e-32
TraesCS7B02G277800	DPA00Es	DPA02Es	4.7086	3.33739	1.64345e-34	1.26346e-32
TraesCS2B02G576100	DPA00Es	DPA02Es	2.12736	9.29015	1.65091e-34	1.26735e-32
TraesCS2B02G240000	DPA00Es	DPA02Es	3.02482	4.28786	1.65469e-34	1.2684e-32
TraesCS3D02G271800	DPA00Es	DPA02Es	2.84617	3.27259	1.74038e-34	1.33022e-32
TraesCS6D02G057200	DPA00Es	DPA02Es	5.43031	2.75056	1.99739e-34	1.52444e-32
TraesCS5A02G468600	DPA00Es	DPA02Es	3.54417	2.60749	2.11043e-34	1.60838e-32
TraesCS1D02G267600	DPA00Es	DPA02Es	3.21945	2.0951	2.12022e-34	1.61351e-32
TraesCS7A02G226000	DPA00Es	DPA02Es	4.17259	2.3556	2.16457e-34	1.64489e-32
TraesCS4A02G308500	DPA00Es	DPA02Es	7.07307	0.792915	2.20346e-34	1.67203e-32
TraesCS4B02G277000	DPA00Es	DPA02Es	3.02313	2.66759	2.31255e-34	1.75228e-32
TraesCS4D02G181000	DPA00Es	DPA02Es	2.52705	3.95884	2.35713e-34	1.78349e-32
TraesCS2B02G272300	DPA00Es	DPA02Es	3.23245	2.83764	2.39309e-34	1.80811e-32
TraesCS4A02G027100	DPA00Es	DPA02Es	6.44697	0.942271	2.69363e-34	2.03226e-32
TraesCS2D02G121100	DPA00Es	DPA02Es	5.51528	1.79899	2.71967e-34	2.04897e-32
TraesCS4B02G203700	DPA00Es	DPA02Es	4.21271	2.72598	2.77005e-34	2.08394e-32
TraesCS3D02G379300	DPA00Es	DPA02Es	2.53698	5.11168	2.80389e-34	2.10639e-32
TraesCS2B02G157800	DPA00Es	DPA02Es	2.37631	7.28764	2.96495e-34	2.22422e-32
TraesCS1A02G304700	DPA00Es	DPA02Es	3.62769	2.48792	3.06731e-34	2.29773e-32
TraesCS5B02G430100	DPA00Es	DPA02Es	5.77375	1.6772	3.09986e-34	2.31882e-32
TraesCS7D02G321200	DPA00Es	DPA02Es	2.58532	3.53553	3.57302e-34	2.66897e-32
TraesCS2D02G463300	DPA00Es	DPA02Es	7.19707	0.909654	4.39429e-34	3.27779e-32
TraesCS2B02G340600	DPA00Es	DPA02Es	4.70934	1.4733	4.69352e-34	3.4911e-32
TraesCS2A02G411500	DPA00Es	DPA02Es	4.23045	1.70634	4.81538e-34	3.57669e-32
TraesCS5A02G315800	DPA00Es	DPA02Es	3.56234	1.89112	5.47628e-34	4.05614e-32
TraesCS2D02G012500	DPA00Es	DPA02Es	7.6418	1.33452	5.749e-34	4.25216e-32
TraesCS2A02G337300	DPA00Es	DPA02Es	1.85611	5.55796	6.13517e-34	4.53142e-32
TraesCS5B02G509400	DPA00Es	DPA02Es	4.46601	7.80158	6.65962e-34	4.89817e-32
TraesCS4B02G011700	DPA00Es	DPA02Es	8.91864	0.825908	7.09347e-34	5.20999e-32
TraesCS1D02G119500	DPA00Es	DPA02Es	2.79129	3.53213	7.15248e-34	5.23872e-32
TraesCS5D02G333100	DPA00Es	DPA02Es	5.27672	1.19958	8.12927e-34	5.94588e-32
TraesCS1D02G304600	DPA00Es	DPA02Es	5.08826	1.22234	1.05149e-33	7.64826e-32
TraesCS5B02G366700	DPA00Es	DPA02Es	2.17504	4.07777	1.10044e-33	7.99222e-32
TraesCS7A02G376800	DPA00Es	DPA02Es	2.58021	5.15257	1.10181e-33	7.99222e-32
TraesCS7B02G058500	DPA00Es	DPA02Es	7.30765	1.76945	1.3136e-33	9.50167e-32
TraesCS2B02G474300	DPA00Es	DPA02Es	5.30278	1.22401	1.31532e-33	9.50167e-32
TraesCS1B02G059000	DPA00Es	DPA02Es	2.12033	4.95639	1.40195e-33	1.01136e-31
TraesCS1B02G212400	DPA00Es	DPA02Es	1.84589	5.14933	1.42643e-33	1.02621e-31
TraesCS4A02G402300	DPA00Es	DPA02Es	4.05158	2.3862	1.46259e-33	1.04936e-31
TraesCS4B02G242700	DPA00Es	DPA02Es	3.3401	3.67439	1.64405e-33	1.17635e-31
TraesCS2B02G075700	DPA00Es	DPA02Es	5.0755	2.90102	1.70799e-33	1.22044e-31
TraesCS4D02G048600	DPA00Es	DPA02Es	5.85121	1.50138	1.72969e-33	1.23427e-31
TraesCS1B02G000600	DPA00Es	DPA02Es	3.17473	3.01882	1.73214e-33	1.23434e-31
TraesCS7B02G035400	DPA00Es	DPA02Es	5.6647	1.32336	1.7882e-33	1.27257e-31
TraesCS4A02G300100	DPA00Es	DPA02Es	5.77512	1.67319	1.8937e-33	1.34273e-31
TraesCS7B02G221200	DPA00Es	DPA02Es	4.88238	1.63608	1.89444e-33	1.34273e-31
TraesCS3A02G288600	DPA00Es	DPA02Es	2.05785	9.13619	2.11643e-33	1.49605e-31
TraesCS3D02G005300	DPA00Es	DPA02Es	6.46581	0.959648	2.18945e-33	1.54352e-31
TraesCS7D02G098000	DPA00Es	DPA02Es	8.99833	0.901253	2.23148e-33	1.57105e-31
TraesCS7A02G486600	DPA00Es	DPA02Es	4.0467	2.18888	2.39618e-33	1.68475e-31
TraesCS1A02G181100	DPA00Es	DPA02Es	1.9986	5.79618	2.53787e-33	1.78199e-31
TraesCS6B02G239400	DPA00Es	DPA02Es	3.46624	5.49752	2.63977e-33	1.85107e-31
TraesCS1D02G436400	DPA00Es	DPA02Es	4.36333	2.90779	2.65635e-33	1.86022e-31
TraesCS2B02G457000	DPA00Es	DPA02Es	6.55714	1.05084	2.71226e-33	1.89685e-31
TraesCS2B02G546700	DPA00Es	DPA02Es	3.86966	2.6852	2.86083e-33	1.99811e-31
TraesCS3A02G495200	DPA00Es	DPA02Es	5.89938	3.20368	3.08271e-33	2.15022e-31
TraesCS6B02G196100	DPA00Es	DPA02Es	6.08983	1.72832	3.08956e-33	2.15215e-31
TraesCS6D02G095800	DPA00Es	DPA02Es	3.33025	2.15822	3.0999e-33	2.1565e-31
TraesCS6D02G286900	DPA00Es	DPA02Es	2.60198	4.36902	3.30188e-33	2.28794e-31
TraesCS7B02G232400	DPA00Es	DPA02Es	2.96166	3.48773	3.52702e-33	2.43434e-31
TraesCS3B02G362100	DPA00Es	DPA02Es	3.40059	3.00028	3.82744e-33	2.63478e-31
TraesCS6B02G197100	DPA00Es	DPA02Es	2.80908	3.74768	3.84085e-33	2.64056e-31
TraesCS4D02G319600	DPA00Es	DPA02Es	4.08077	1.96384	4.03978e-33	2.7737e-31
TraesCS3D02G428300	DPA00Es	DPA02Es	2.75156	3.27293	4.18932e-33	2.87263e-31
TraesCS1D02G120500	DPA00Es	DPA02Es	1.90634	5.23594	5.45796e-33	3.72798e-31
TraesCS7D02G278100	DPA00Es	DPA02Es	2.39276	4.66901	5.57503e-33	3.80301e-31
TraesCS5B02G186700	DPA00Es	DPA02Es	3.66616	9.15408	5.73799e-33	3.90406e-31
TraesCS6D02G265800	DPA00Es	DPA02Es	5.48048	1.39554	5.82154e-33	3.9558e-31
TraesCS7B02G114100	DPA00Es	DPA02Es	3.19615	4.19816	6.298e-33	4.26854e-31
TraesCS3B02G560600	DPA00Es	DPA02Es	6.23585	0.743962	6.96839e-33	4.71683e-31
TraesCS6A02G276700	DPA00Es	DPA02Es	1.92849	6.90204	7.50699e-33	5.06837e-31
TraesCS1D02G357700	DPA00Es	DPA02Es	7.06109	0.780678	7.97213e-33	5.37552e-31
TraesCS1D02G358000	DPA00Es	DPA02Es	5.24685	1.37009	8.27866e-33	5.57508e-31
TraesCS3B02G265000	DPA00Es	DPA02Es	1.76856	6.29167	8.46178e-33	5.69111e-31
TraesCS2B02G079200	DPA00Es	DPA02Es	4.44246	1.64566	9.405e-33	6.30938e-31
TraesCS7A02G491200	DPA00Es	DPA02Es	2.40416	3.2922	9.79364e-33	6.56174e-31
TraesCS2A02G074300	DPA00Es	DPA02Es	4.69785	1.4647	1.00919e-32	6.753e-31
TraesCS5A02G041100	DPA00Es	DPA02Es	5.17627	1.103	1.03272e-32	6.90167e-31
TraesCS4B02G323400	DPA00Es	DPA02Es	3.25942	2.61715	1.04653e-32	6.97627e-31
TraesCS4A02G093100	DPA00Es	DPA02Es	3.52752	2.75118	1.06372e-32	7.08185e-31
TraesCS3A02G225500	DPA00Es	DPA02Es	1.81112	5.81521	1.11075e-32	7.37633e-31
TraesCS6D02G054000	DPA00Es	DPA02Es	4.40057	1.60971	1.14171e-32	7.5724e-31
TraesCS5B02G103200	DPA00Es	DPA02Es	5.22585	1.82604	1.1531e-32	7.63831e-31
TraesCS7B02G390200	DPA00Es	DPA02Es	5.49878	3.35993	1.27499e-32	8.42452e-31
TraesCS2D02G373700	DPA00Es	DPA02Es	4.92478	1.67867	1.30755e-32	8.62459e-31
TraesCS3B02G398300	DPA00Es	DPA02Es	2.97661	3.61466	1.30854e-32	8.62459e-31
TraesCS1A02G381600	DPA00Es	DPA02Es	5.30515	1.59973	1.38943e-32	9.14628e-31
TraesCS5D02G114300	DPA00Es	DPA02Es	3.75996	1.88244	1.51342e-32	9.92525e-31
TraesCS2B02G424500	DPA00Es	DPA02Es	2.9464	3.27893	1.62433e-32	1.06261e-30
TraesCS5A02G187700	DPA00Es	DPA02Es	3.6508	2.82686	1.66578e-32	1.08838e-30
TraesCS1D02G234400	DPA00Es	DPA02Es	4.27211	2.29675	1.67913e-32	1.09574e-30
TraesCS1D02G421200	DPA00Es	DPA02Es	6.30825	1.65299	1.68356e-32	1.09727e-30
TraesCS7D02G179400	DPA00Es	DPA02Es	3.92891	1.70184	1.75903e-32	1.14505e-30
TraesCS7D02G127300	DPA00Es	DPA02Es	6.31262	0.814279	1.8696e-32	1.21402e-30
TraesCS3D02G526300	DPA00Es	DPA02Es	5.9596	2.04744	1.93934e-32	1.25775e-30
TraesCS3A02G367000	DPA00Es	DPA02Es	2.92005	3.5846	2.04011e-32	1.31985e-30
TraesCS4A02G269600	DPA00Es	DPA02Es	2.06738	3.93168	2.0514e-32	1.32553e-30
TraesCS2D02G290300	DPA00Es	DPA02Es	2.38899	3.15343	2.12802e-32	1.37335e-30
TraesCS2B02G125400	DPA00Es	DPA02Es	5.95305	2.04502	2.21395e-32	1.42706e-30
TraesCS6D02G336800	DPA00Es	DPA02Es	2.648	4.08168	2.38974e-32	1.53849e-30
TraesCS1B02G202400	DPA00Es	DPA02Es	3.79502	2.14411	2.43758e-32	1.56737e-30
TraesCS7A02G523200	DPA00Es	DPA02Es	5.25498	1.70863	2.47068e-32	1.58672e-30
TraesCS4B02G041900	DPA00Es	DPA02Es	2.18019	3.81799	2.5266e-32	1.62066e-30
TraesCS7D02G404900	DPA00Es	DPA02Es	4.75704	1.24954	2.56212e-32	1.63945e-30
TraesCS5D02G495500	DPA00Es	DPA02Es	5.86699	0.874701	2.73033e-32	1.74073e-30
TraesCS7D02G391100	DPA00Es	DPA02Es	6.10672	1.10062	2.95515e-32	1.88179e-30
TraesCS3A02G115000	DPA00Es	DPA02Es	8.74821	0.663664	2.99742e-32	1.9064e-30
TraesCS7D02G361300	DPA00Es	DPA02Es	2.28533	5.73125	3.01465e-32	1.91505e-30
TraesCSU02G184500	DPA00Es	DPA02Es	6.17137	0.682402	3.26735e-32	2.07307e-30
TraesCSU02G162400	DPA00Es	DPA02Es	3.67349	1.80799	3.35892e-32	2.12861e-30
TraesCS3D02G185100	DPA00Es	DPA02Es	5.47529	1.15254	3.3892e-32	2.14522e-30
TraesCS4A02G364000	DPA00Es	DPA02Es	3.69411	8.34227	3.43091e-32	2.16901e-30
TraesCS3B02G530600	DPA00Es	DPA02Es	4.07442	4.66288	3.49837e-32	2.20901e-30
TraesCS5D02G422800	DPA00Es	DPA02Es	2.79795	3.75727	3.53749e-32	2.23103e-30
TraesCS3D02G542900	DPA00Es	DPA02Es	6.53537	1.02513	3.6075e-32	2.27246e-30
TraesCS2D02G478900	DPA00Es	DPA02Es	4.91635	1.39651	3.65767e-32	2.30131e-30
TraesCS5B02G180800	DPA00Es	DPA02Es	3.28805	4.64461	3.74741e-32	2.35497e-30
TraesCS5D02G148100	DPA00Es	DPA02Es	2.84711	2.7621	3.91384e-32	2.45662e-30
TraesCS4D02G190100	DPA00Es	DPA02Es	2.93905	2.81583	4.004e-32	2.51022e-30
TraesCS5B02G195500	DPA00Es	DPA02Es	2.11422	4.09992	4.27302e-32	2.67569e-30
TraesCS3D02G227900	DPA00Es	DPA02Es	2.20499	5.0664	4.47553e-32	2.79917e-30
TraesCS1B02G300000	DPA00Es	DPA02Es	3.48366	2.75038	4.60049e-32	2.87392e-30
TraesCS1D02G065200	DPA00Es	DPA02Es	6.1801	0.690613	4.69437e-32	2.92908e-30
TraesCS3A02G485200	DPA00Es	DPA02Es	6.23501	0.742171	4.75446e-32	2.96307e-30
TraesCS7D02G081500	DPA00Es	DPA02Es	3.52216	2.80534	4.99357e-32	3.10841e-30
TraesCS1B02G082600	DPA00Es	DPA02Es	6.05525	1.05071	5.00829e-32	3.11389e-30
TraesCS7D02G185100	DPA00Es	DPA02Es	5.04636	1.66204	5.11974e-32	3.17943e-30
TraesCS5D02G449400	DPA00Es	DPA02Es	3.37313	3.65808	5.69773e-32	3.53421e-30
TraesCS6A02G105400	DPA00Es	DPA02Es	2.82884	3.45786	5.80661e-32	3.5975e-30
TraesCS1A02G233800	DPA00Es	DPA02Es	2.947	2.66883	6.26508e-32	3.87244e-30
TraesCS3D02G130400	DPA00Es	DPA02Es	5.54733	2.13315	7.00854e-32	4.32689e-30
TraesCS2D02G571500	DPA00Es	DPA02Es	5.00392	3.54421	7.20162e-32	4.44089e-30
TraesCSU02G225800	DPA00Es	DPA02Es	5.27544	1.19201	7.28747e-32	4.48857e-30
TraesCS1D02G280000	DPA00Es	DPA02Es	4.22378	1.35077	7.56528e-32	4.65424e-30
TraesCS3D02G085200	DPA00Es	DPA02Es	7.18627	0.899777	8.1735e-32	5.02255e-30
TraesCS7A02G352900	DPA00Es	DPA02Es	8.68992	0.608472	9.56247e-32	5.86922e-30
TraesCS5B02G108700	DPA00Es	DPA02Es	5.96019	0.961584	1.0144e-31	6.21167e-30
TraesCS3B02G137600	DPA00Es	DPA02Es	6.02889	1.39143	1.10774e-31	6.75963e-30
TraesCS1B02G460900	DPA00Es	DPA02Es	5.57917	1.48842	1.20588e-31	7.35002e-30
TraesCS3D02G429700	DPA00Es	DPA02Es	2.59435	4.03089	1.2465e-31	7.57129e-30
TraesCS6D02G012200	DPA00Es	DPA02Es	2.74411	3.56844	1.27416e-31	7.73041e-30
TraesCS7D02G483600	DPA00Es	DPA02Es	3.33603	4.39524	1.35207e-31	8.18423e-30
TraesCS5A02G060000	DPA00Es	DPA02Es	6.88817	0.618344	1.4079e-31	8.51236e-30
TraesCS2A02G207900	DPA00Es	DPA02Es	2.32459	4.31854	1.42453e-31	8.60305e-30
TraesCS5B02G565900	DPA00Es	DPA02Es	4.24392	1.92356	1.43175e-31	8.63673e-30
TraesCS6D02G281600	DPA00Es	DPA02Es	3.44994	7.54648	1.51797e-31	9.14639e-30
TraesCS6A02G002200	DPA00Es	DPA02Es	5.07859	1.5445	1.57158e-31	9.45857e-30
TraesCS7B02G297500	DPA00Es	DPA02Es	5.47543	0.865259	1.61821e-31	9.72809e-30
TraesCS7D02G464900	DPA00Es	DPA02Es	8.795	0.706546	1.66835e-31	1.00181e-29
TraesCS1D02G418800	DPA00Es	DPA02Es	3.35388	2.91829	1.73172e-31	1.03868e-29
TraesCS3D02G123400	DPA00Es	DPA02Es	3.04059	3.82152	1.74374e-31	1.0447e-29
TraesCS3A02G342900	DPA00Es	DPA02Es	2.23517	4.08143	1.99712e-31	1.19514e-29
TraesCS7D02G123500	DPA00Es	DPA02Es	4.74304	1.50843	2.15076e-31	1.28562e-29
TraesCS6A02G171800	DPA00Es	DPA02Es	3.21185	3.15264	2.29177e-31	1.36836e-29
TraesCS2D02G550400	DPA00Es	DPA02Es	5.41934	1.0936	2.30331e-31	1.37369e-29
TraesCS5D02G209900	DPA00Es	DPA02Es	4.47346	2.51158	2.52254e-31	1.50274e-29
TraesCS3D02G374200	DPA00Es	DPA02Es	3.04614	3.82253	2.5397e-31	1.51125e-29
TraesCS5A02G365100	DPA00Es	DPA02Es	1.77853	6.32563	2.69005e-31	1.5971e-29
TraesCS5A02G495400	DPA00Es	DPA02Es	3.8339	2.716	2.82237e-31	1.67378e-29
TraesCS2B02G457600	DPA00Es	DPA02Es	3.35096	2.24673	3.0312e-31	1.7956e-29
TraesCS7B02G211600	DPA00Es	DPA02Es	2.6054	3.41004	3.10901e-31	1.83756e-29
TraesCS6A02G169100	DPA00Es	DPA02Es	2.72151	3.83873	3.3673e-31	1.98799e-29
TraesCS6A02G406500	DPA00Es	DPA02Es	3.35064	3.237	3.3813e-31	1.99402e-29
TraesCS1B02G059200	DPA00Es	DPA02Es	6.78037	2.11103	3.45449e-31	2.0349e-29
TraesCS7A02G206700	DPA00Es	DPA02Es	2.7043	4.21654	3.75221e-31	2.20535e-29
TraesCS6D02G257000	DPA00Es	DPA02Es	1.89607	6.36515	3.78155e-31	2.21769e-29
TraesCS2D02G546500	DPA00Es	DPA02Es	2.20891	9.59831	3.78163e-31	2.21769e-29
TraesCS7B02G093800	DPA00Es	DPA02Es	2.20337	5.35026	3.82624e-31	2.24135e-29
TraesCS5D02G475200	DPA00Es	DPA02Es	5.98915	1.34602	3.98986e-31	2.3346e-29
TraesCS3D02G275800	DPA00Es	DPA02Es	4.5385	1.73312	4.16496e-31	2.43435e-29
TraesCS5B02G426500	DPA00Es	DPA02Es	3.01441	2.76695	4.65752e-31	2.71622e-29
TraesCSU02G121000	DPA00Es	DPA02Es	2.85078	5.38317	5.67983e-31	3.30145e-29
TraesCS2D02G098900	DPA00Es	DPA02Es	7.38326	1.08617	5.97014e-31	3.46637e-29
TraesCS2A02G453000	DPA00Es	DPA02Es	5.25268	1.17084	6.28529e-31	3.64533e-29
TraesCS2D02G384100	DPA00Es	DPA02Es	7.19357	0.908774	6.33324e-31	3.6691e-29
TraesCS2D02G421700	DPA00Es	DPA02Es	2.03087	5.26247	6.68941e-31	3.87119e-29
TraesCS1D02G184600	DPA00Es	DPA02Es	2.8481	4.84744	6.7677e-31	3.91219e-29
TraesCS4B02G089300	DPA00Es	DPA02Es	6.28171	2.35989	7.38389e-31	4.26371e-29
TraesCS5A02G330200	DPA00Es	DPA02Es	7.14004	0.856955	7.5552e-31	4.35785e-29
TraesCS7D02G327100	DPA00Es	DPA02Es	1.77096	4.50345	1.00281e-30	5.77161e-29
TraesCS4D02G286500	DPA00Es	DPA02Es	3.59206	3.41082	1.07792e-30	6.19034e-29
TraesCS2B02G074100	DPA00Es	DPA02Es	2.42452	3.4581	1.08979e-30	6.25169e-29
TraesCS4B02G248500	DPA00Es	DPA02Es	2.27005	3.23962	1.1452e-30	6.55741e-29
TraesCS4B02G017100	DPA00Es	DPA02Es	4.21011	1.52096	1.43958e-30	8.22246e-29
TraesCS7D02G308300	DPA00Es	DPA02Es	3.5427	2.6652	1.54213e-30	8.79868e-29
TraesCS1B02G261200	DPA00Es	DPA02Es	3.29553	1.97105	1.54427e-30	8.80133e-29
TraesCS6D02G089100	DPA00Es	DPA02Es	3.42792	3.37632	1.67122e-30	9.49406e-29
TraesCS2B02G629100	DPA00Es	DPA02Es	5.29497	1.21641	1.73729e-30	9.85872e-29
TraesCS5D02G212600	DPA00Es	DPA02Es	5.61573	0.997653	1.82157e-30	1.03148e-28
TraesCS3A02G536500	DPA00Es	DPA02Es	6.09036	2.35005	1.86188e-30	1.05317e-28
TraesCS6D02G148700	DPA00Es	DPA02Es	1.71499	7.61825	1.87658e-30	1.06035e-28
TraesCS6D02G325200	DPA00Es	DPA02Es	7.00163	0.723418	1.90545e-30	1.07435e-28
TraesCS7A02G439500	DPA00Es	DPA02Es	4.99062	2.15441	1.99943e-30	1.12494e-28
TraesCS3A02G141800	DPA00Es	DPA02Es	2.12677	3.64966	2.35111e-30	1.31998e-28
TraesCS2D02G372200	DPA00Es	DPA02Es	5.02887	0.967401	2.98222e-30	1.66719e-28
TraesCS2B02G152300	DPA00Es	DPA02Es	3.31799	4.20017	3.13363e-30	1.74813e-28
TraesCS5B02G016200	DPA00Es	DPA02Es	4.83378	1.81542	3.22634e-30	1.79794e-28
TraesCS5A02G464300	DPA00Es	DPA02Es	2.63332	2.90913	3.37908e-30	1.87908e-28
TraesCS4B02G240500	DPA00Es	DPA02Es	4.55658	2.51758	3.73166e-30	2.07296e-28
TraesCS2D02G318500	DPA00Es	DPA02Es	2.8959	2.59251	3.79146e-30	2.10396e-28
TraesCS6A02G339400	DPA00Es	DPA02Es	2.96117	6.14877	3.9039e-30	2.16408e-28
TraesCS2B02G163300	DPA00Es	DPA02Es	4.81232	1.14184	4.07318e-30	2.25554e-28
TraesCS3A02G222100	DPA00Es	DPA02Es	3.80093	2.01778	4.86767e-30	2.69266e-28
TraesCS5A02G046400	DPA00Es	DPA02Es	4.94351	2.28566	5.11902e-30	2.82873e-28
TraesCS1D02G002000	DPA00Es	DPA02Es	6.86462	0.595044	5.27737e-30	2.91317e-28
TraesCS1A02G076700	DPA00Es	DPA02Es	6.1952	1.54819	5.45919e-30	3.01039e-28
TraesCS3B02G432600	DPA00Es	DPA02Es	3.96584	1.67511	5.52106e-30	3.04132e-28
TraesCS4A02G372200	DPA00Es	DPA02Es	3.11543	3.08642	5.6446e-30	3.10288e-28
TraesCS6B02G370300	DPA00Es	DPA02Es	3.7901	6.68735	6.09802e-30	3.34863e-28
TraesCS4B02G052900	DPA00Es	DPA02Es	3.71981	4.72458	6.22168e-30	3.41298e-28
TraesCS6A02G133100	DPA00Es	DPA02Es	4.24436	1.55515	6.33015e-30	3.46887e-28
TraesCS4D02G230600	DPA00Es	DPA02Es	3.14181	3.03299	6.50085e-30	3.55871e-28
TraesCS1A02G313300	DPA00Es	DPA02Es	1.93357	4.52882	6.58379e-30	3.60037e-28
TraesCS6A02G241100	DPA00Es	DPA02Es	4.30228	1.42827	6.81163e-30	3.71725e-28
TraesCS2D02G150900	DPA00Es	DPA02Es	6.03073	0.551331	7.43089e-30	4.04262e-28
TraesCSU02G009600	DPA00Es	DPA02Es	7.70904	2.15798	7.64777e-30	4.15203e-28
TraesCS3B02G170100	DPA00Es	DPA02Es	4.59651	1.58862	8.36153e-30	4.52554e-28
TraesCS7B02G242200	DPA00Es	DPA02Es	3.04737	2.33995	8.53696e-30	4.61575e-28
TraesCS6A02G260600	DPA00Es	DPA02Es	3.07612	2.45532	8.77522e-30	4.7397e-28
TraesCS2A02G187200	DPA00Es	DPA02Es	2.32176	3.98394	8.88573e-30	4.79447e-28
TraesCS1D02G439100	DPA00Es	DPA02Es	5.19109	1.65065	9.0271e-30	4.86576e-28
TraesCS5A02G229300	DPA00Es	DPA02Es	2.54854	3.92455	9.14292e-30	4.91813e-28
TraesCS4A02G056500	DPA00Es	DPA02Es	3.60729	1.74396	9.2329e-30	4.96146e-28
TraesCS1B02G081000	DPA00Es	DPA02Es	7.43617	1.14126	9.48191e-30	5.07972e-28
TraesCS1D02G375100	DPA00Es	DPA02Es	4.54471	0.896063	9.58957e-30	5.12697e-28
TraesCS1D02G144000	DPA00Es	DPA02Es	3.01383	6.45946	1.05429e-29	5.61954e-28
TraesCS7B02G341800	DPA00Es	DPA02Es	6.03975	0.559803	1.07256e-29	5.70538e-28
TraesCS4D02G243600	DPA00Es	DPA02Es	6.87547	0.604966	1.13311e-29	6.00922e-28
TraesCS3A02G272200	DPA00Es	DPA02Es	2.34874	3.67545	1.19065e-29	6.30803e-28
TraesCS4B02G035700	DPA00Es	DPA02Es	4.19074	1.73688	1.22882e-29	6.50373e-28
TraesCSU02G027300	DPA00Es	DPA02Es	5.81338	1.18438	1.23418e-29	6.52557e-28
TraesCS7A02G222600	DPA00Es	DPA02Es	2.26364	3.58168	1.30762e-29	6.89999e-28
TraesCS6A02G210500	DPA00Es	DPA02Es	4.8063	1.56375	1.33323e-29	7.02808e-28
TraesCS5A02G495100	DPA00Es	DPA02Es	2.83115	4.74301	1.40263e-29	7.38652e-28
TraesCS3B02G413700	DPA00Es	DPA02Es	2.70603	4.34388	1.42081e-29	7.47482e-28
TraesCS7A02G227100	DPA00Es	DPA02Es	2.69469	4.18446	1.69036e-29	8.85747e-28
TraesCS2A02G090100	DPA00Es	DPA02Es	8.53241	0.460353	1.79957e-29	9.42039e-28
TraesCSU02G048800	DPA00Es	DPA02Es	5.00013	1.61292	1.95122e-29	1.01839e-27
TraesCS3D02G285100	DPA00Es	DPA02Es	2.38795	4.66416	2.11821e-29	1.10267e-27
TraesCS4B02G048700	DPA00Es	DPA02Es	8.74502	0.661651	2.24359e-29	1.16521e-27
TraesCS1D02G357200	DPA00Es	DPA02Es	1.94476	4.68607	2.27886e-29	1.18236e-27
TraesCS3B02G396500	DPA00Es	DPA02Es	2.63436	3.19341	2.36879e-29	1.2266e-27
TraesCS7B02G226200	DPA00Es	DPA02Es	2.9372	2.63031	2.40464e-29	1.24394e-27
TraesCS2B02G250500	DPA00Es	DPA02Es	2.84619	4.37988	2.57988e-29	1.33328e-27
TraesCS2D02G214700	DPA00Es	DPA02Es	2.59856	3.62613	2.67251e-29	1.37845e-27
TraesCS3B02G074100	DPA00Es	DPA02Es	5.3667	2.68667	2.67916e-29	1.38053e-27
TraesCS7A02G341900	DPA00Es	DPA02Es	4.994	1.60553	2.73203e-29	1.40365e-27
TraesCS5A02G287800	DPA00Es	DPA02Es	6.19944	1.18768	2.83881e-29	1.45709e-27
TraesCS2D02G452600	DPA00Es	DPA02Es	6.83406	0.566288	3.03256e-29	1.55502e-27
TraesCS3A02G207800	DPA00Es	DPA02Es	2.30675	4.12782	3.18613e-29	1.63059e-27
TraesCSU02G129700	DPA00Es	DPA02Es	5.59337	0.975776	3.28241e-29	1.67661e-27
TraesCS3D02G224000	DPA00Es	DPA02Es	2.32734	4.98853	3.30448e-29	1.68625e-27
TraesCS6A02G344100	DPA00Es	DPA02Es	6.00277	1.00378	3.35612e-29	1.71094e-27
TraesCS6A02G370400	DPA00Es	DPA02Es	6.33641	0.838459	3.61481e-29	1.83748e-27
TraesCS6D02G094200	DPA00Es	DPA02Es	2.65162	3.66585	3.64678e-29	1.85195e-27
TraesCS5A02G387400	DPA00Es	DPA02Es	4.24017	2.75055	3.6959e-29	1.87508e-27
TraesCS3D02G220900	DPA00Es	DPA02Es	2.48614	3.13429	3.71078e-29	1.88082e-27
TraesCS2D02G132500	DPA00Es	DPA02Es	2.4575	3.27149	3.92795e-29	1.98898e-27
TraesCS6D02G312500	DPA00Es	DPA02Es	5.26282	1.37946	3.96752e-29	2.00709e-27
TraesCS2B02G443500	DPA00Es	DPA02Es	2.66588	4.62176	4.35515e-29	2.19685e-27
TraesCS7B02G065200	DPA00Es	DPA02Es	2.71083	3.20344	4.70582e-29	2.36693e-27
TraesCS7D02G378900	DPA00Es	DPA02Es	1.82615	4.17855	4.79014e-29	2.40705e-27
TraesCS4B02G281000	DPA00Es	DPA02Es	8.89444	0.800681	5.22222e-29	2.61419e-27
TraesCS1A02G234700	DPA00Es	DPA02Es	8.66266	0.582431	6.03888e-29	3.01726e-27
TraesCS2B02G340300	DPA00Es	DPA02Es	2.44688	4.0761	6.45285e-29	3.21799e-27
TraesCS6D02G019400	DPA00Es	DPA02Es	5.64764	0.671156	6.72733e-29	3.3517e-27
TraesCS5A02G093500	DPA00Es	DPA02Es	5.9147	0.917595	6.74044e-29	3.35506e-27
TraesCS3D02G268700	DPA00Es	DPA02Es	2.1179	3.43212	7.43163e-29	3.69212e-27
TraesCS3A02G128300	DPA00Es	DPA02Es	6.29759	1.28257	7.69016e-29	3.81337e-27
TraesCS5D02G347700	DPA00Es	DPA02Es	6.0309	1.02549	8.43522e-29	4.17104e-27
TraesCS2A02G348800	DPA00Es	DPA02Es	2.26841	3.50144	9.21508e-29	4.53537e-27
TraesCS7D02G403000	DPA00Es	DPA02Es	2.54091	2.87375	9.73042e-29	4.78453e-27
TraesCS2A02G554300	DPA00Es	DPA02Es	4.84127	1.32505	9.94759e-29	4.88676e-27
TraesCS7D02G016800	DPA00Es	DPA02Es	2.76899	2.192	1.09441e-28	5.3713e-27
TraesCS2B02G275300	DPA00Es	DPA02Es	4.00049	1.41175	1.11144e-28	5.4498e-27
TraesCS1B02G436700	DPA00Es	DPA02Es	5.42124	0.816222	1.16281e-28	5.69634e-27
TraesCS5A02G165400	DPA00Es	DPA02Es	2.71388	6.01815	1.19958e-28	5.87101e-27
TraesCS2D02G200700	DPA00Es	DPA02Es	2.29382	3.58848	1.51671e-28	7.39566e-27
TraesCS2B02G344600	DPA00Es	DPA02Es	2.02027	6.00803	1.61113e-28	7.84152e-27
TraesCS1A02G212400	DPA00Es	DPA02Es	1.78881	5.55872	1.63388e-28	7.9449e-27
TraesCS1A02G214800	DPA00Es	DPA02Es	5.72498	1.0968	1.65827e-28	8.04209e-27
TraesCS1A02G339300	DPA00Es	DPA02Es	2.84476	2.90418	1.65845e-28	8.04209e-27
TraesCS3D02G051800	DPA00Es	DPA02Es	2.46072	4.23218	1.75955e-28	8.51667e-27
TraesCS5B02G038400	DPA00Es	DPA02Es	3.41761	2.14434	1.91263e-28	9.21526e-27
TraesCS5A02G485900	DPA00Es	DPA02Es	5.97643	0.974156	1.95494e-28	9.41053e-27
TraesCS1B02G061500	DPA00Es	DPA02Es	5.01142	1.75272	1.96225e-28	9.43369e-27
TraesCS1A02G112200	DPA00Es	DPA02Es	2.40135	3.53714	2.02253e-28	9.70926e-27
TraesCS4B02G098300	DPA00Es	DPA02Es	1.90338	4.7177	2.15802e-28	1.03502e-26
TraesCS5A02G495200	DPA00Es	DPA02Es	5.4873	2.53482	2.44773e-28	1.17078e-26
TraesCS4D02G323300	DPA00Es	DPA02Es	5.26406	2.10992	2.49106e-28	1.18934e-26
TraesCS3A02G301900	DPA00Es	DPA02Es	1.91406	5.74704	2.77633e-28	1.32194e-26
TraesCS1B02G188600	DPA00Es	DPA02Es	4.71499	1.79864	2.79441e-28	1.32935e-26
TraesCS3B02G177900	DPA00Es	DPA02Es	8.59334	0.516426	2.8877e-28	1.37249e-26
TraesCS5D02G390900	DPA00Es	DPA02Es	4.52152	1.16557	2.90331e-28	1.37867e-26
TraesCS3B02G139800	DPA00Es	DPA02Es	5.105	1.03135	3.37939e-28	1.59897e-26
TraesCS7A02G125900	DPA00Es	DPA02Es	3.85743	1.80894	3.46055e-28	1.6359e-26
TraesCS1D02G254000	DPA00Es	DPA02Es	3.75573	3.13196	3.6956e-28	1.74389e-26
TraesCS1D02G077600	DPA00Es	DPA02Es	2.7187	6.48978	3.73967e-28	1.7631e-26
TraesCS5B02G316400	DPA00Es	DPA02Es	3.42265	1.84947	3.8852e-28	1.83008e-26
TraesCS7A02G281200	DPA00Es	DPA02Es	3.0848	2.00704	4.00087e-28	1.88119e-26
TraesCS5A02G027900	DPA00Es	DPA02Es	6.31149	0.812686	4.1943e-28	1.96863e-26
TraesCS4B02G123100	DPA00Es	DPA02Es	2.41986	3.48947	4.20451e-28	1.97166e-26
TraesCS7A02G079500	DPA00Es	DPA02Es	4.66611	1.16345	4.21218e-28	1.97351e-26
TraesCS5B02G256400	DPA00Es	DPA02Es	3.2463	2.14472	4.49762e-28	2.1035e-26
TraesCS4A02G177500	DPA00Es	DPA02Es	2.70162	4.3322	4.85809e-28	2.27007e-26
TraesCS3D02G537300	DPA00Es	DPA02Es	2.02459	6.13991	4.94764e-28	2.30986e-26
TraesCS4B02G167200	DPA00Es	DPA02Es	1.86559	5.66063	5.04707e-28	2.3542e-26
TraesCS6A02G182900	DPA00Es	DPA02Es	6.36842	0.866896	5.1062e-28	2.37967e-26
TraesCS2B02G201900	DPA00Es	DPA02Es	6.91486	0.641642	5.24691e-28	2.44308e-26
TraesCS5D02G044400	DPA00Es	DPA02Es	2.73811	2.89838	5.27164e-28	2.45243e-26
TraesCS3A02G226200	DPA00Es	DPA02Es	2.25723	3.29779	5.29082e-28	2.45918e-26
TraesCS7A02G317800	DPA00Es	DPA02Es	7.03096	0.754978	5.29698e-28	2.45987e-26
TraesCS3D02G334500	DPA00Es	DPA02Es	1.78905	7.32601	5.46554e-28	2.53368e-26
TraesCS5B02G554700	DPA00Es	DPA02Es	4.71326	2.60511	5.62407e-28	2.60259e-26
TraesCS3B02G416500	DPA00Es	DPA02Es	4.99467	1.13686	5.68239e-28	2.62727e-26
TraesCS5B02G175700	DPA00Es	DPA02Es	1.69974	6.11487	5.73417e-28	2.64889e-26
TraesCS6A02G009200	DPA00Es	DPA02Es	2.79909	3.53698	5.82003e-28	2.68619e-26
TraesCS2D02G034400	DPA00Es	DPA02Es	3.05975	1.7218	5.93616e-28	2.735e-26
TraesCS2B02G069700	DPA00Es	DPA02Es	8.69052	0.606861	6.2121e-28	2.85963e-26
TraesCS6D02G193600	DPA00Es	DPA02Es	4.50893	5.596	6.39903e-28	2.94311e-26
TraesCS5A02G110300	DPA00Es	DPA02Es	3.14291	2.22073	6.43351e-28	2.95638e-26
TraesCS3D02G300100	DPA00Es	DPA02Es	1.88256	6.18343	6.7338e-28	3.08898e-26
TraesCS1A02G392000	DPA00Es	DPA02Es	2.48282	3.53329	6.7927e-28	3.11329e-26
TraesCS5D02G357600	DPA00Es	DPA02Es	3.18792	5.70098	6.81668e-28	3.11909e-26
TraesCS6A02G123900	DPA00Es	DPA02Es	3.49793	1.87587	6.93315e-28	3.16939e-26
TraesCS6D02G390000	DPA00Es	DPA02Es	3.23396	2.7759	7.54801e-28	3.44448e-26
TraesCS5B02G211200	DPA00Es	DPA02Es	1.69103	4.39341	7.56391e-28	3.44875e-26
TraesCS1A02G064200	DPA00Es	DPA02Es	5.94605	0.473669	7.67497e-28	3.49636e-26
TraesCS6D02G131000	DPA00Es	DPA02Es	3.20913	3.68836	8.08168e-28	3.67846e-26
TraesCS1A02G396800	DPA00Es	DPA02Es	2.53586	3.64985	8.29784e-28	3.77358e-26
TraesCS7D02G395300	DPA00Es	DPA02Es	7.11207	6.83936	9.29592e-28	4.22383e-26
TraesCS2B02G016900	DPA00Es	DPA02Es	8.39272	0.330091	9.45265e-28	4.29134e-26
TraesCS5D02G155800	DPA00Es	DPA02Es	1.67916	5.13482	1.01627e-27	4.60575e-26
TraesCS1A02G395800	DPA00Es	DPA02Es	2.86371	3.05325	1.05364e-27	4.77099e-26
TraesCS3A02G404200	DPA00Es	DPA02Es	2.44596	3.69445	1.06314e-27	4.80991e-26
TraesCS4B02G396600	DPA00Es	DPA02Es	2.05577	6.60264	1.09108e-27	4.92783e-26
TraesCS4D02G217600	DPA00Es	DPA02Es	4.36307	1.38257	1.13255e-27	5.11074e-26
TraesCS4A02G409100	DPA00Es	DPA02Es	3.08696	5.27436	1.36527e-27	6.15564e-26
TraesCS7B02G207000	DPA00Es	DPA02Es	2.91457	2.84888	1.37808e-27	6.2081e-26
TraesCS5B02G473200	DPA00Es	DPA02Es	5.68199	1.34088	1.41097e-27	6.35083e-26
TraesCS7D02G439900	DPA00Es	DPA02Es	2.64222	3.27334	1.41355e-27	6.35701e-26
TraesCS4A02G083100	DPA00Es	DPA02Es	3.24919	3.56398	1.52154e-27	6.82516e-26
TraesCS2A02G341400	DPA00Es	DPA02Es	4.24842	3.05609	1.54606e-27	6.92923e-26
TraesCS6B02G036400	DPA00Es	DPA02Es	3.93653	1.26933	1.55218e-27	6.95076e-26
TraesCSU02G079100	DPA00Es	DPA02Es	6.70402	0.447153	1.60027e-27	7.16001e-26
TraesCS5D02G044900	DPA00Es	DPA02Es	3.17807	1.86462	1.60351e-27	7.1684e-26
TraesCS7A02G337400	DPA00Es	DPA02Es	4.76679	1.39521	1.61543e-27	7.2156e-26
TraesCS5A02G172700	DPA00Es	DPA02Es	1.88387	5.10944	1.62692e-27	7.26073e-26
TraesCS6B02G185200	DPA00Es	DPA02Es	5.40056	1.68906	1.65638e-27	7.37972e-26
TraesCS6B02G277100	DPA00Es	DPA02Es	3.42943	2.70144	1.66736e-27	7.42238e-26
TraesCS4D02G252500	DPA00Es	DPA02Es	5.20605	0.891608	1.72859e-27	7.68841e-26
TraesCS2B02G277600	DPA00Es	DPA02Es	1.70388	4.99469	1.73468e-27	7.709e-26
TraesCS4A02G263300	DPA00Es	DPA02Es	5.1472	1.60657	1.84434e-27	8.18253e-26
TraesCS5A02G499100	DPA00Es	DPA02Es	9.18145	1.07268	1.8538e-27	8.21758e-26
TraesCS1D02G116300	DPA00Es	DPA02Es	8.84616	0.758239	2.03634e-27	9.00399e-26
TraesCS4D02G240300	DPA00Es	DPA02Es	3.19983	3.81575	2.09986e-27	9.27707e-26
TraesCS4A02G126800	DPA00Es	DPA02Es	2.39499	3.22465	2.1828e-27	9.63541e-26
TraesCS2B02G011100	DPA00Es	DPA02Es	8.39591	0.332682	2.42768e-27	1.06985e-25
TraesCS2B02G195200	DPA00Es	DPA02Es	1.85317	6.28311	2.46795e-27	1.08668e-25
TraesCS7D02G451800	DPA00Es	DPA02Es	3.85881	8.02037	2.50653e-27	1.10275e-25
TraesCS7B02G419900	DPA00Es	DPA02Es	9.24259	1.13024	2.74671e-27	1.2054e-25
TraesCS5A02G308400	DPA00Es	DPA02Es	4.79009	0.943593	2.79176e-27	1.22414e-25
TraesCS3B02G014300	DPA00Es	DPA02Es	4.76206	5.58599	2.94232e-27	1.28802e-25
TraesCS1B02G455200	DPA00Es	DPA02Es	4.01091	1.0589	2.95047e-27	1.29051e-25
TraesCS6A02G307700	DPA00Es	DPA02Es	2.92703	5.33359	2.96442e-27	1.29554e-25
TraesCS7A02G086600	DPA00Es	DPA02Es	5.24148	0.925149	3.10431e-27	1.3533e-25
TraesCS5B02G006100	DPA00Es	DPA02Es	5.53941	0.922882	3.21313e-27	1.39958e-25
TraesCS4A02G339700	DPA00Es	DPA02Es	4.46482	1.11538	3.36976e-27	1.4666e-25
TraesCS7D02G481100	DPA00Es	DPA02Es	3.72929	3.1581	3.44393e-27	1.49641e-25
TraesCS4B02G218100	DPA00Es	DPA02Es	2.68903	2.73076	3.44911e-27	1.49742e-25
TraesCS6D02G196300	DPA00Es	DPA02Es	1.88766	8.35664	3.4618e-27	1.50169e-25
TraesCS2B02G156300	DPA00Es	DPA02Es	4.23822	1.03844	3.6606e-27	1.58662e-25
TraesCS2B02G121100	DPA00Es	DPA02Es	2.02907	5.38746	3.82015e-27	1.65441e-25
TraesCS7A02G278300	DPA00Es	DPA02Es	1.96957	4.27937	3.82818e-27	1.65653e-25
TraesCS4D02G135000	DPA00Es	DPA02Es	2.60689	4.40958	4.15987e-27	1.79563e-25
TraesCS5D02G126000	DPA00Es	DPA02Es	1.83871	4.40152	4.54841e-27	1.9571e-25
TraesCS1B02G270100	DPA00Es	DPA02Es	2.60496	4.58251	4.54881e-27	1.9571e-25
TraesCS7A02G240400	DPA00Es	DPA02Es	3.36344	3.47996	4.68341e-27	2.01337e-25
TraesCS2D02G082700	DPA00Es	DPA02Es	3.65911	1.93108	4.69329e-27	2.0146e-25
TraesCS2D02G504900	DPA00Es	DPA02Es	2.20544	4.27358	4.69392e-27	2.0146e-25
TraesCS1B02G360500	DPA00Es	DPA02Es	4.64367	1.53197	4.7116e-27	2.02054e-25
TraesCS7D02G508100	DPA00Es	DPA02Es	1.63504	4.76552	4.74716e-27	2.03413e-25
TraesCS5B02G122500	DPA00Es	DPA02Es	2.99988	2.65948	4.75475e-27	2.03573e-25
TraesCS4D02G190900	DPA00Es	DPA02Es	4.17565	0.983711	4.85095e-27	2.07355e-25
TraesCS6D02G097300	DPA00Es	DPA02Es	1.64725	6.01115	5.08805e-27	2.17137e-25
TraesCS7A02G294700	DPA00Es	DPA02Es	2.57999	2.56593	5.28407e-27	2.25137e-25
TraesCS6D02G090400	DPA00Es	DPA02Es	1.73507	7.97714	5.41166e-27	2.30387e-25
TraesCS4B02G140300	DPA00Es	DPA02Es	2.55569	4.84793	5.4199e-27	2.30551e-25
TraesCS3B02G041700	DPA00Es	DPA02Es	1.99428	7.48964	5.45463e-27	2.31842e-25
TraesCS4B02G179400	DPA00Es	DPA02Es	2.82817	4.00121	5.49085e-27	2.33193e-25
TraesCS6D02G122800	DPA00Es	DPA02Es	3.34972	1.78633	5.54705e-27	2.352e-25
TraesCS7A02G532400	DPA00Es	DPA02Es	4.87957	1.35555	5.61999e-27	2.38101e-25
TraesCS3D02G322500	DPA00Es	DPA02Es	2.22378	3.59409	5.64078e-27	2.3879e-25
TraesCS1D02G283900	DPA00Es	DPA02Es	3.11122	1.97081	6.29617e-27	2.65893e-25
TraesCS5A02G212500	DPA00Es	DPA02Es	1.79827	4.4774	6.63448e-27	2.79732e-25
TraesCS3B02G268900	DPA00Es	DPA02Es	2.46369	3.41681	6.71819e-27	2.83035e-25
TraesCS3B02G255000	DPA00Es	DPA02Es	1.9945	4.98813	6.85819e-27	2.88702e-25
TraesCS7A02G036200	DPA00Es	DPA02Es	1.92301	6.98638	7.31327e-27	3.06878e-25
TraesCS6B02G450500	DPA00Es	DPA02Es	2.91988	2.71566	7.6554e-27	3.20723e-25
TraesCS2A02G074400	DPA00Es	DPA02Es	4.75964	1.51307	7.6951e-27	3.2213e-25
TraesCS2A02G264000	DPA00Es	DPA02Es	5.4498	0.845388	7.71189e-27	3.22576e-25
TraesCS2A02G130200	DPA00Es	DPA02Es	2.62712	4.11419	7.88011e-27	3.29351e-25
TraesCS2B02G142600	DPA00Es	DPA02Es	6.73843	0.476493	7.95071e-27	3.32038e-25
TraesCS7D02G500100	DPA00Es	DPA02Es	4.37287	1.02966	8.10859e-27	3.38364e-25
TraesCS7D02G179300	DPA00Es	DPA02Es	4.64355	1.52497	8.14813e-27	3.39475e-25
TraesCS7D02G127400	DPA00Es	DPA02Es	5.03368	2.09957	8.83023e-27	3.67603e-25
TraesCS6B02G191500	DPA00Es	DPA02Es	2.2523	3.27575	9.16627e-27	3.8099e-25
TraesCS5B02G011700	DPA00Es	DPA02Es	4.53301	1.30206	9.18995e-27	3.81673e-25
TraesCS3D02G224800	DPA00Es	DPA02Es	1.916	3.94805	9.58339e-27	3.97699e-25
TraesCS3B02G586500	DPA00Es	DPA02Es	8.80441	0.717593	9.61556e-27	3.9872e-25
TraesCS6A02G279600	DPA00Es	DPA02Es	1.92459	3.67683	9.64795e-27	3.99748e-25
TraesCS5A02G356100	DPA00Es	DPA02Es	4.03861	1.07987	9.69422e-27	4.0135e-25
TraesCS2B02G532600	DPA00Es	DPA02Es	3.84741	2.02357	1.03251e-26	4.268e-25
TraesCS3D02G283300	DPA00Es	DPA02Es	3.04788	5.11152	1.05994e-26	4.37794e-25
TraesCS3D02G393700	DPA00Es	DPA02Es	3.82847	1.54608	1.091e-26	4.50268e-25
TraesCS5D02G420300	DPA00Es	DPA02Es	1.68823	6.0911	1.13161e-26	4.66663e-25
TraesCS7D02G437000	DPA00Es	DPA02Es	3.0498	2.51169	1.13328e-26	4.66985e-25
TraesCS4D02G039100	DPA00Es	DPA02Es	2.37926	3.36075	1.16749e-26	4.80329e-25
TraesCS3D02G224600	DPA00Es	DPA02Es	4.1096	2.2926	1.21116e-26	4.97133e-25
TraesCS2D02G324900	DPA00Es	DPA02Es	2.58908	3.09575	1.33363e-26	5.46273e-25
TraesCS7D02G111100	DPA00Es	DPA02Es	2.97045	2.28072	1.33399e-26	5.46273e-25
TraesCS2D02G120500	DPA00Es	DPA02Es	6.55159	0.305862	1.33558e-26	5.46498e-25
TraesCS3D02G240800	DPA00Es	DPA02Es	2.61035	3.40684	1.41238e-26	5.75688e-25
TraesCS4B02G244400	DPA00Es	DPA02Es	3.04956	3.29295	1.54188e-26	6.27016e-25
TraesCS2D02G181100	DPA00Es	DPA02Es	3.83268	1.33681	1.56789e-26	6.37101e-25
TraesCS1A02G346600	DPA00Es	DPA02Es	3.38686	1.93455	1.6952e-26	6.88301e-25
TraesCS4A02G120600	DPA00Es	DPA02Es	2.94941	3.23328	1.74195e-26	7.06739e-25
TraesCS3D02G236200	DPA00Es	DPA02Es	2.05163	5.98279	1.81956e-26	7.37657e-25
TraesCS3D02G381600	DPA00Es	DPA02Es	2.69617	2.38917	1.83837e-26	7.44709e-25
TraesCS2D02G399100	DPA00Es	DPA02Es	4.35608	1.01442	1.84251e-26	7.45814e-25
TraesCS6D02G380700	DPA00Es	DPA02Es	6.0454	1.04281	1.9651e-26	7.94214e-25
TraesCS3A02G315200	DPA00Es	DPA02Es	6.6932	0.434496	1.97424e-26	7.97297e-25
TraesCS1A02G374200	DPA00Es	DPA02Es	6.34435	0.845686	2.30476e-26	9.2793e-25
TraesCS3B02G151700	DPA00Es	DPA02Es	5.37641	1.66118	2.31411e-26	9.30981e-25
TraesCS6B02G015000	DPA00Es	DPA02Es	2.50211	2.95832	2.40765e-26	9.67876e-25
TraesCS4A02G112800	DPA00Es	DPA02Es	2.23312	5.37865	2.44889e-26	9.82954e-25
TraesCS3A02G052700	DPA00Es	DPA02Es	2.46126	4.2533	2.45454e-26	9.8447e-25
TraesCS7D02G373100	DPA00Es	DPA02Es	2.11778	5.05753	2.47577e-26	9.91522e-25
TraesCS3B02G099100	DPA00Es	DPA02Es	4.69657	1.57544	2.47589e-26	9.91522e-25
TraesCS6B02G390300	DPA00Es	DPA02Es	5.56798	0.947901	2.5971e-26	1.03927e-24
TraesCS3B02G286700	DPA00Es	DPA02Es	4.30283	1.76771	2.6211e-26	1.04808e-24
TraesCS2D02G488100	DPA00Es	DPA02Es	4.50089	1.14558	2.85186e-26	1.13804e-24
TraesCS1A02G061100	DPA00Es	DPA02Es	5.56072	1.45619	2.85256e-26	1.13804e-24
TraesCS1B02G429200	DPA00Es	DPA02Es	2.8764	3.32854	2.9417e-26	1.17272e-24
TraesCS7D02G140900	DPA00Es	DPA02Es	4.80639	1.28476	3.00016e-26	1.19512e-24
TraesCS5D02G187100	DPA00Es	DPA02Es	1.62257	4.93322	3.05111e-26	1.21449e-24
TraesCS3A02G425000	DPA00Es	DPA02Es	3.21183	2.14857	3.22754e-26	1.28375e-24
TraesCS6D02G356100	DPA00Es	DPA02Es	3.82867	1.0872	3.40018e-26	1.35038e-24
TraesCS1B02G420100	DPA00Es	DPA02Es	2.45903	3.89921	3.46996e-26	1.37602e-24
TraesCS2B02G230500	DPA00Es	DPA02Es	2.53082	3.6739	3.50155e-26	1.3875e-24
TraesCS3B02G373000	DPA00Es	DPA02Es	1.78878	7.53905	3.87434e-26	1.53176e-24
TraesCS7A02G086700	DPA00Es	DPA02Es	5.51934	0.907645	4.05746e-26	1.59936e-24
TraesCS2A02G039900	DPA00Es	DPA02Es	5.53121	0.914432	4.1205e-26	1.62299e-24
TraesCS5D02G481500	DPA00Es	DPA02Es	2.87614	2.7104	4.23295e-26	1.66479e-24
TraesCS2A02G584700	DPA00Es	DPA02Es	2.6189	3.05327	4.2405e-26	1.66652e-24
TraesCS7B02G048700	DPA00Es	DPA02Es	4.01024	2.11127	4.39312e-26	1.72521e-24
TraesCS5A02G024200	DPA00Es	DPA02Es	5.08262	0.780296	4.79642e-26	1.87799e-24
TraesCS3A02G435700	DPA00Es	DPA02Es	2.95875	2.97388	4.806e-26	1.88034e-24
TraesCS1D02G063700	DPA00Es	DPA02Es	6.96755	4.32705	5.28036e-26	2.06401e-24
TraesCS7A02G442900	DPA00Es	DPA02Es	2.6646	5.06639	5.4205e-26	2.11291e-24
TraesCS4A02G125000	DPA00Es	DPA02Es	2.2389	4.16393	5.47224e-26	2.1315e-24
TraesCS1B02G168100	DPA00Es	DPA02Es	4.00345	1.88891	5.60327e-26	2.18093e-24
TraesCS7A02G324800	DPA00Es	DPA02Es	1.91062	4.09572	5.61313e-26	2.18315e-24
TraesCS3B02G331600	DPA00Es	DPA02Es	2.8893	1.74226	5.79858e-26	2.25362e-24
TraesCS4D02G263300	DPA00Es	DPA02Es	2.18904	3.15566	5.81856e-26	2.25971e-24
TraesCS2A02G401000	DPA00Es	DPA02Es	2.79251	2.72506	5.91072e-26	2.29212e-24
TraesCS7A02G400100	DPA00Es	DPA02Es	1.63172	4.53193	5.93952e-26	2.3016e-24
TraesCS7A02G438400	DPA00Es	DPA02Es	1.60397	5.86255	6.05059e-26	2.34291e-24
TraesCS1D02G256500	DPA00Es	DPA02Es	1.79143	4.25996	6.0657e-26	2.34704e-24
TraesCS7A02G558000	DPA00Es	DPA02Es	6.56978	0.321541	6.21705e-26	2.4024e-24
TraesCS4D02G225600	DPA00Es	DPA02Es	2.33541	3.97163	6.382e-26	2.46039e-24
TraesCS2A02G405100	DPA00Es	DPA02Es	3.26574	1.97384	6.81083e-26	2.61996e-24
TraesCS5D02G036600	DPA00Es	DPA02Es	5.17044	1.09425	6.95239e-26	2.67246e-24
TraesCS4B02G184400	DPA00Es	DPA02Es	2.98124	3.64392	7.05385e-26	2.70948e-24
TraesCS6A02G002100	DPA00Es	DPA02Es	5.51463	1.41538	7.14899e-26	2.74403e-24
TraesCS7B02G041200	DPA00Es	DPA02Es	4.54395	1.43003	8.67517e-26	3.32256e-24
TraesCS2A02G493600	DPA00Es	DPA02Es	1.72703	8.10281	9.25182e-26	3.54084e-24
TraesCS2B02G123800	DPA00Es	DPA02Es	5.45233	0.489404	9.29029e-26	3.55298e-24
TraesCS6D02G103500	DPA00Es	DPA02Es	1.99657	6.7463	9.93876e-26	3.79547e-24
TraesCS3A02G384600	DPA00Es	DPA02Es	5.74951	1.41339	1.01851e-25	3.88392e-24
TraesCS2D02G480800	DPA00Es	DPA02Es	5.81733	0.354184	1.03524e-25	3.94484e-24
TraesCS1A02G214700	DPA00Es	DPA02Es	3.97987	1.30815	1.03849e-25	3.95438e-24
TraesCS4D02G011600	DPA00Es	DPA02Es	5.397	0.438699	1.03961e-25	3.95579e-24
TraesCS1D02G395400	DPA00Es	DPA02Es	6.47418	0.964293	1.09706e-25	4.17138e-24
TraesCS3A02G374400	DPA00Es	DPA02Es	5.46399	0.501564	1.10474e-25	4.19755e-24
TraesCS7B02G492400	DPA00Es	DPA02Es	6.61306	0.363739	1.12266e-25	4.26254e-24
TraesCS2D02G346900	DPA00Es	DPA02Es	3.06886	2.28652	1.13138e-25	4.29071e-24
TraesCS3B02G390300	DPA00Es	DPA02Es	6.05219	2.74568	1.17043e-25	4.43432e-24
TraesCS3A02G519000	DPA00Es	DPA02Es	6.74402	3.41937	1.19248e-25	4.51464e-24
TraesCS3A02G377200	DPA00Es	DPA02Es	5.23179	1.52533	1.30328e-25	4.92348e-24
TraesCS4A02G450900	DPA00Es	DPA02Es	5.4917	0.524278	1.50159e-25	5.66859e-24
TraesCS3D02G208200	DPA00Es	DPA02Es	2.30029	4.32089	1.64431e-25	6.19846e-24
TraesCS3A02G515500	DPA00Es	DPA02Es	5.5074	0.539749	1.65105e-25	6.21944e-24
TraesCS3A02G268600	DPA00Es	DPA02Es	2.296	3.23832	1.68327e-25	6.33626e-24
TraesCS3B02G161000	DPA00Es	DPA02Es	6.42085	0.187289	1.71976e-25	6.469e-24
TraesCS7D02G190100	DPA00Es	DPA02Es	2.46235	4.71467	1.74699e-25	6.56673e-24
TraesCS3A02G311000	DPA00Es	DPA02Es	4.32288	3.89617	1.76245e-25	6.62013e-24
TraesCS3D02G296900	DPA00Es	DPA02Es	3.45206	1.79422	1.78774e-25	6.70555e-24
TraesCS2D02G065200	DPA00Es	DPA02Es	4.08956	1.12721	1.80644e-25	6.77087e-24
TraesCS1D02G375700	DPA00Es	DPA02Es	2.57887	3.0073	1.80848e-25	6.7737e-24
TraesCS7B02G258300	DPA00Es	DPA02Es	1.59565	5.47834	1.86111e-25	6.96586e-24
TraesCS1D02G142700	DPA00Es	DPA02Es	1.5869	5.59754	1.87035e-25	6.99052e-24
TraesCS1A02G352800	DPA00Es	DPA02Es	1.79319	4.49281	1.94737e-25	7.27321e-24
TraesCSU02G047500	DPA00Es	DPA02Es	3.48639	1.48021	2.1371e-25	7.97618e-24
TraesCS6B02G058000	DPA00Es	DPA02Es	6.90256	3.44486	2.21683e-25	8.25036e-24
TraesCS3A02G285200	DPA00Es	DPA02Es	2.05867	4.20782	2.2698e-25	8.44154e-24
TraesCS6A02G279100	DPA00Es	DPA02Es	1.62428	6.93101	2.49456e-25	9.25782e-24
TraesCS2B02G610400	DPA00Es	DPA02Es	8.72648	0.638515	2.59355e-25	9.61164e-24
TraesCSU02G160300	DPA00Es	DPA02Es	2.52591	2.24057	2.62723e-25	9.72824e-24
TraesCS7A02G002800	DPA00Es	DPA02Es	5.73201	0.745975	2.62871e-25	9.72824e-24
TraesCS7A02G276400	DPA00Es	DPA02Es	2.68543	2.99781	2.6846e-25	9.92812e-24
TraesCS2D02G076300	DPA00Es	DPA02Es	2.47126	2.9986	2.75288e-25	1.01735e-23
TraesCS1D02G413600	DPA00Es	DPA02Es	2.02954	4.19029	2.84534e-25	1.05004e-23
TraesCS3B02G344200	DPA00Es	DPA02Es	2.70749	3.23621	3.02315e-25	1.11332e-23
TraesCS4D02G193700	DPA00Es	DPA02Es	1.98119	4.60301	3.3038e-25	1.21342e-23
TraesCS3B02G350500	DPA00Es	DPA02Es	3.26014	3.25555	3.38349e-25	1.24168e-23
TraesCS5D02G500000	DPA00Es	DPA02Es	4.66083	1.151	3.76047e-25	1.37785e-23
TraesCS4B02G192500	DPA00Es	DPA02Es	2.25427	4.54185	3.76237e-25	1.37785e-23
TraesCS7A02G395600	DPA00Es	DPA02Es	4.57292	0.747069	3.98031e-25	1.45563e-23
TraesCS7D02G454600	DPA00Es	DPA02Es	2.89621	5.31803	4.09919e-25	1.49703e-23
TraesCS1D02G062200	DPA00Es	DPA02Es	4.28642	1.49806	4.13059e-25	1.50745e-23
TraesCS2B02G181600	DPA00Es	DPA02Es	2.20052	5.03391	4.39141e-25	1.60153e-23
TraesCS2A02G066700	DPA00Es	DPA02Es	3.52698	1.27402	4.4255e-25	1.61284e-23
TraesCS4A02G091100	DPA00Es	DPA02Es	2.53778	2.13775	4.48657e-25	1.63307e-23
TraesCS3A02G426800	DPA00Es	DPA02Es	1.62015	5.52366	4.50355e-25	1.63676e-23
TraesCS7B02G368100	DPA00Es	DPA02Es	2.7005	4.6636	4.51583e-25	1.64009e-23
TraesCS2B02G079400	DPA00Es	DPA02Es	3.58186	1.39052	4.57496e-25	1.66042e-23
TraesCS6A02G335200	DPA00Es	DPA02Es	5.20702	4.84556	4.9247e-25	1.78489e-23
TraesCS2D02G065600	DPA00Es	DPA02Es	4.01463	1.05771	4.9295e-25	1.7854e-23
TraesCS7B02G253300	DPA00Es	DPA02Es	6.20112	0.708511	5.0683e-25	1.83441e-23
TraesCS4A02G020100	DPA00Es	DPA02Es	3.25458	1.38058	5.29875e-25	1.91547e-23
TraesCS2D02G294300	DPA00Es	DPA02Es	2.46075	3.68807	5.34657e-25	1.93115e-23
TraesCS6A02G317100	DPA00Es	DPA02Es	5.80974	0.349436	5.44266e-25	1.9645e-23
TraesCS5D02G108700	DPA00Es	DPA02Es	1.77274	4.57109	5.62978e-25	2.03065e-23
TraesCS6A02G245100	DPA00Es	DPA02Es	2.38353	4.97498	5.65774e-25	2.03934e-23
TraesCS1D02G433300	DPA00Es	DPA02Es	2.88214	3.26688	5.77273e-25	2.07794e-23
TraesCS1D02G107200	DPA00Es	DPA02Es	1.59478	5.69169	6.05688e-25	2.17874e-23
TraesCS3A02G313400	DPA00Es	DPA02Es	4.76028	4.32271	6.23332e-25	2.24068e-23
TraesCS2B02G234500	DPA00Es	DPA02Es	2.33648	3.57363	7.48244e-25	2.67509e-23
TraesCS2B02G085400	DPA00Es	DPA02Es	3.52582	1.33694	7.55771e-25	2.70016e-23
TraesCS7D02G039200	DPA00Es	DPA02Es	2.71797	2.47376	7.72849e-25	2.75744e-23
TraesCS4D02G252400	DPA00Es	DPA02Es	5.13967	0.828724	7.85277e-25	2.79799e-23
TraesCS7A02G314100	DPA00Es	DPA02Es	2.87003	3.10048	7.88925e-25	2.80909e-23
TraesCS5D02G545200	DPA00Es	DPA02Es	2.21904	3.87788	8.05765e-25	2.86517e-23
TraesCS5B02G118000	DPA00Es	DPA02Es	2.27305	3.49196	8.32221e-25	2.95725e-23
TraesCS2A02G500400	DPA00Es	DPA02Es	2.58772	3.31118	9.0047e-25	3.19761e-23
TraesCS7D02G206000	DPA00Es	DPA02Es	4.70173	0.668806	9.19872e-25	3.2643e-23
TraesCS7A02G431800	DPA00Es	DPA02Es	4.20986	1.60399	9.2257e-25	3.27167e-23
TraesCS3A02G497500	DPA00Es	DPA02Es	5.28512	0.340376	9.28618e-25	3.29091e-23
TraesCS6D02G061300	DPA00Es	DPA02Es	2.90797	2.14352	9.37899e-25	3.32156e-23
TraesCS3B02G252000	DPA00Es	DPA02Es	3.71329	2.25983	1.0319e-24	3.64957e-23
TraesCS7D02G200800	DPA00Es	DPA02Es	1.77706	6.63371	1.06219e-24	3.74915e-23
TraesCS1A02G338000	DPA00Es	DPA02Es	3.98534	5.12144	1.11984e-24	3.94998e-23
TraesCS1D02G030600	DPA00Es	DPA02Es	2.64972	3.06211	1.14909e-24	4.04502e-23
TraesCS5B02G407400	DPA00Es	DPA02Es	3.37564	2.55834	1.16911e-24	4.11273e-23
TraesCS3A02G407100	DPA00Es	DPA02Es	7.01827	0.738734	1.21182e-24	4.26015e-23
TraesCS5B02G473400	DPA00Es	DPA02Es	6.2125	2.7677	1.32558e-24	4.64148e-23
TraesCS2A02G146400	DPA00Es	DPA02Es	5.22519	0.628725	1.3662e-24	4.78052e-23
TraesCS5D02G295800	DPA00Es	DPA02Es	4.82609	0.549493	1.49981e-24	5.24109e-23
TraesCS4B02G069600	DPA00Es	DPA02Es	6.57238	0.324221	1.51158e-24	5.2787e-23
TraesCS2B02G200900	DPA00Es	DPA02Es	2.43299	4.04477	1.54422e-24	5.38556e-23
TraesCS6D02G372000	DPA00Es	DPA02Es	4.10665	1.42449	1.57272e-24	5.48131e-23
TraesCS1B02G395300	DPA00Es	DPA02Es	5.61633	0.990895	1.59127e-24	5.54231e-23
TraesCS7D02G339600	DPA00Es	DPA02Es	2.45322	2.38637	1.74485e-24	6.06918e-23
TraesCS3B02G331200	DPA00Es	DPA02Es	3.90164	2.02101	1.76817e-24	6.14623e-23
TraesCS6A02G213700	DPA00Es	DPA02Es	1.82551	8.45263	1.77394e-24	6.16221e-23
TraesCS1B02G080900	DPA00Es	DPA02Es	5.07391	0.774574	1.81671e-24	6.30664e-23
TraesCS2A02G268800	DPA00Es	DPA02Es	2.2298	2.66532	1.83239e-24	6.3527e-23
TraesCS2D02G101100	DPA00Es	DPA02Es	2.66114	9.85575	1.83643e-24	6.36252e-23
TraesCS3A02G358100	DPA00Es	DPA02Es	5.46421	0.501093	1.84171e-24	6.37662e-23
TraesCS7A02G090700	DPA00Es	DPA02Es	4.68884	0.655843	1.85258e-24	6.41004e-23
TraesCS1B02G451100	DPA00Es	DPA02Es	3.3434	2.68263	1.86041e-24	6.43289e-23
TraesCS5A02G524800	DPA00Es	DPA02Es	4.66657	0.634546	1.93505e-24	6.67882e-23
TraesCS7A02G405400	DPA00Es	DPA02Es	5.16721	0.860445	1.95117e-24	6.72462e-23
TraesCS3B02G334700	DPA00Es	DPA02Es	2.10153	3.34988	1.95314e-24	6.72702e-23
TraesCS3D02G543100	DPA00Es	DPA02Es	1.68416	6.04633	1.965e-24	6.76345e-23
TraesCS2A02G164400	DPA00Es	DPA02Es	6.48456	0.244998	2.06363e-24	7.0983e-23
TraesCS4D02G094500	DPA00Es	DPA02Es	1.89576	3.75873	2.11416e-24	7.2626e-23
TraesCS6A02G323800	DPA00Es	DPA02Es	3.1934	2.01249	2.14775e-24	7.36839e-23
TraesCS5B02G342700	DPA00Es	DPA02Es	3.94595	0.774658	2.24611e-24	7.70084e-23
TraesCS5B02G105700	DPA00Es	DPA02Es	2.18714	3.4171	2.40526e-24	8.23041e-23
TraesCS2D02G181700	DPA00Es	DPA02Es	2.30454	3.57566	2.56555e-24	8.76181e-23
TraesCS3B02G463000	DPA00Es	DPA02Es	1.72802	5.55543	2.60902e-24	8.90447e-23
TraesCS3B02G607800	DPA00Es	DPA02Es	6.27745	0.779665	2.65827e-24	9.06668e-23
TraesCS1A02G099300	DPA00Es	DPA02Es	1.51182	5.39777	2.67622e-24	9.122e-23
TraesCS2D02G136500	DPA00Es	DPA02Es	3.46082	5.60112	2.72593e-24	9.28543e-23
TraesCS4B02G325800	DPA00Es	DPA02Es	3.22163	1.75784	2.81963e-24	9.59841e-23
TraesCS7D02G012700	DPA00Es	DPA02Es	4.92723	0.640807	2.84604e-24	9.68204e-23
TraesCS7B02G336700	DPA00Es	DPA02Es	1.86222	5.56438	2.86871e-24	9.75286e-23
TraesCSU02G033000	DPA00Es	DPA02Es	2.0564	9.00278	2.9523e-24	1.00306e-22
TraesCS1B02G463600	DPA00Es	DPA02Es	3.66058	1.87927	2.97479e-24	1.01005e-22
TraesCS5D02G364900	DPA00Es	DPA02Es	4.51279	0.862207	3.11858e-24	1.05751e-22
TraesCS1A02G443300	DPA00Es	DPA02Es	4.39352	1.28928	3.18671e-24	1.07991e-22
TraesCS2A02G344600	DPA00Es	DPA02Es	3.08739	4.79827	3.24238e-24	1.09807e-22
TraesCS4D02G336100	DPA00Es	DPA02Es	3.9222	1.25448	3.46042e-24	1.17116e-22
TraesCS2B02G502800	DPA00Es	DPA02Es	4.83202	0.549847	3.59467e-24	1.21582e-22
TraesCS6A02G379000	DPA00Es	DPA02Es	1.89971	4.32469	3.6113e-24	1.22066e-22
TraesCS5A02G545700	DPA00Es	DPA02Es	3.81778	1.66367	3.65651e-24	1.23515e-22
TraesCS4A02G495800	DPA00Es	DPA02Es	5.27386	0.954857	3.69823e-24	1.24844e-22
TraesCS5B02G207700	DPA00Es	DPA02Es	6.17036	0.680882	3.7038e-24	1.24952e-22
TraesCSU02G095400	DPA00Es	DPA02Es	3.37632	1.20904	3.74988e-24	1.26425e-22
TraesCSU02G134900	DPA00Es	DPA02Es	8.92937	0.833535	3.86927e-24	1.30367e-22
TraesCS3D02G018000	DPA00Es	DPA02Es	5.66901	1.03832	4.04152e-24	1.35823e-22
TraesCS3B02G468900	DPA00Es	DPA02Es	3.00197	2.10299	4.11663e-24	1.38259e-22
TraesCS7D02G392200	DPA00Es	DPA02Es	8.74565	0.659715	4.12666e-24	1.38507e-22
TraesCS5B02G049800	DPA00Es	DPA02Es	4.14618	1.54566	4.57513e-24	1.53267e-22
TraesCS1D02G003700	DPA00Es	DPA02Es	2.18387	3.58617	4.58983e-24	1.53662e-22
TraesCS5D02G321900	DPA00Es	DPA02Es	3.51118	1.39064	4.61952e-24	1.54557e-22
TraesCS2A02G067300	DPA00Es	DPA02Es	4.18954	1.74605	4.72436e-24	1.57965e-22
TraesCS2A02G156100	DPA00Es	DPA02Es	2.39138	5.00734	4.83152e-24	1.61343e-22
TraesCS1B02G090700	DPA00Es	DPA02Es	6.47298	3.84365	4.83828e-24	1.61466e-22
TraesCS7A02G070100	DPA00Es	DPA02Es	3.60398	4.90529	4.94705e-24	1.64887e-22
TraesCS4B02G221100	DPA00Es	DPA02Es	2.85778	2.09991	5.03244e-24	1.67627e-22
TraesCS7A02G565800	DPA00Es	DPA02Es	5.08886	0.780851	5.23923e-24	1.74184e-22
TraesCS2B02G117100	DPA00Es	DPA02Es	5.14542	4.74989	5.25858e-24	1.74718e-22
TraesCS5A02G552800	DPA00Es	DPA02Es	5.05762	1.19406	5.35668e-24	1.77865e-22
TraesCS3A02G001600	DPA00Es	DPA02Es	6.77797	0.517103	5.56321e-24	1.8449e-22
TraesCS3D02G256700	DPA00Es	DPA02Es	2.82651	2.32462	6.67742e-24	2.2033e-22
TraesCS3A02G398800	DPA00Es	DPA02Es	2.50083	3.99929	7.72881e-24	2.54067e-22
TraesCS2D02G161900	DPA00Es	DPA02Es	2.07279	5.40546	8.20923e-24	2.69691e-22
TraesCS5A02G100000	DPA00Es	DPA02Es	4.59295	1.08689	8.25076e-24	2.70886e-22
TraesCS2A02G417600	DPA00Es	DPA02Es	3.4844	1.23717	8.25675e-24	2.70914e-22
TraesCS3A02G242700	DPA00Es	DPA02Es	2.78061	2.08413	8.37475e-24	2.74614e-22
TraesCS6A02G380400	DPA00Es	DPA02Es	8.38273	0.320486	8.56039e-24	2.80527e-22
TraesCS3A02G226600	DPA00Es	DPA02Es	3.74279	2.61589	8.89431e-24	2.91108e-22
TraesCS2B02G048200	DPA00Es	DPA02Es	3.66373	1.02933	8.94169e-24	2.92461e-22
TraesCS7D02G393900	DPA00Es	DPA02Es	1.94077	4.5561	8.94678e-24	2.92461e-22
TraesCS5A02G473100	DPA00Es	DPA02Es	4.80462	0.758901	9.07072e-24	2.96329e-22
TraesCS4B02G098400	DPA00Es	DPA02Es	3.13466	1.92659	9.19661e-24	3.00256e-22
TraesCS7A02G477400	DPA00Es	DPA02Es	6.70522	0.444759	9.22861e-24	3.01052e-22
TraesCS7A02G350100	DPA00Es	DPA02Es	1.51308	5.22387	9.23246e-24	3.01052e-22
TraesCS4D02G280700	DPA00Es	DPA02Es	5.807	1.89278	9.32581e-24	3.0372e-22
TraesCS1D02G176400	DPA00Es	DPA02Es	3.72446	1.68621	9.41776e-24	3.06525e-22
TraesCS7A02G409800	DPA00Es	DPA02Es	1.84397	4.22504	9.45587e-24	3.07386e-22
TraesCS7D02G552000	DPA00Es	DPA02Es	5.62588	0.649963	9.47423e-24	3.07603e-22
TraesCS5B02G171100	DPA00Es	DPA02Es	3.27507	1.67784	9.50885e-24	3.08537e-22
TraesCS5A02G486000	DPA00Es	DPA02Es	5.04341	1.64542	9.54593e-24	3.09549e-22
TraesCS2B02G528300	DPA00Es	DPA02Es	3.2033	3.73445	9.81169e-24	3.1758e-22
TraesCS4B02G109900	DPA00Es	DPA02Es	2.36384	4.96956	9.85131e-24	3.18667e-22
TraesCS3B02G306000	DPA00Es	DPA02Es	2.53987	3.63876	9.93706e-24	3.21243e-22
TraesCS4A02G452700	DPA00Es	DPA02Es	1.67825	7.25568	9.9965e-24	3.22967e-22
TraesCS7D02G315500	DPA00Es	DPA02Es	1.89632	4.27511	1.0011e-23	3.23237e-22
TraesCS2D02G550200	DPA00Es	DPA02Es	5.54556	3.65359	1.05005e-23	3.38625e-22
TraesCS5B02G006300	DPA00Es	DPA02Es	5.17957	0.863747	1.10388e-23	3.55552e-22
TraesCS4B02G217300	DPA00Es	DPA02Es	5.15054	1.27529	1.13038e-23	3.63863e-22
TraesCS6A02G242300	DPA00Es	DPA02Es	2.11949	3.24599	1.15784e-23	3.72476e-22
TraesCS2D02G065300	DPA00Es	DPA02Es	3.96025	0.900994	1.16401e-23	3.7423e-22
TraesCS5A02G163400	DPA00Es	DPA02Es	4.12393	1.34887	1.17544e-23	3.77676e-22
TraesCS4A02G099800	DPA00Es	DPA02Es	1.85966	3.41978	1.19709e-23	3.84162e-22
TraesCS2A02G585200	DPA00Es	DPA02Es	3.47804	1.71721	1.34923e-23	4.32196e-22
TraesCS6A02G223400	DPA00Es	DPA02Es	1.55887	7.5941	1.4018e-23	4.48765e-22
TraesCS7D02G154700	DPA00Es	DPA02Es	4.51476	0.692519	1.41152e-23	4.51599e-22
TraesCS1D02G268000	DPA00Es	DPA02Es	3.86154	1.86498	1.60999e-23	5.14474e-22
TraesCS7D02G276300	DPA00Es	DPA02Es	2.75022	2.66991	1.6229e-23	5.18286e-22
TraesCS2D02G065400	DPA00Es	DPA02Es	5.96603	0.487542	1.63929e-23	5.23202e-22
TraesCS3D02G143300	DPA00Es	DPA02Es	4.02009	1.34109	1.64712e-23	5.25383e-22
TraesCS5B02G015600	DPA00Es	DPA02Es	5.22952	0.637292	1.73537e-23	5.52862e-22
TraesCS1A02G283600	DPA00Es	DPA02Es	4.85875	3.36271	1.75486e-23	5.58734e-22
TraesCS6B02G040900	DPA00Es	DPA02Es	6.61673	1.09689	1.77049e-23	5.63367e-22
TraesCS3A02G452900	DPA00Es	DPA02Es	1.57791	7.39227	1.7737e-23	5.64051e-22
TraesCS6A02G105000	DPA00Es	DPA02Es	3.497	1.11134	1.78722e-23	5.67665e-22
TraesCS6A02G000400	DPA00Es	DPA02Es	3.2451	1.47348	1.85422e-23	5.88184e-22
TraesCS1B02G082700	DPA00Es	DPA02Es	5.43835	0.474235	1.85518e-23	5.88184e-22
TraesCS3B02G042600	DPA00Es	DPA02Es	2.13237	5.35492	1.91012e-23	6.05238e-22
TraesCS4D02G029800	DPA00Es	DPA02Es	3.31155	1.14886	1.99977e-23	6.32883e-22
TraesCS6A02G067900	DPA00Es	DPA02Es	4.92247	2.42077	2.02339e-23	6.39973e-22
TraesCS7A02G393800	DPA00Es	DPA02Es	3.98607	1.54217	2.04828e-23	6.47457e-22
TraesCS7B02G258500	DPA00Es	DPA02Es	1.6269	5.60874	2.13894e-23	6.75304e-22
TraesCS7B02G031800	DPA00Es	DPA02Es	2.60772	4.14825	2.23207e-23	7.03865e-22
TraesCS5B02G242300	DPA00Es	DPA02Es	5.87034	0.403732	2.27414e-23	7.167e-22
TraesCS3B02G408300	DPA00Es	DPA02Es	3.8141	1.58898	2.38735e-23	7.5193e-22
TraesCS3D02G194300	DPA00Es	DPA02Es	2.31134	3.77836	2.40207e-23	7.56005e-22
TraesCS3D02G054600	DPA00Es	DPA02Es	3.23268	1.45889	2.40316e-23	7.56005e-22
TraesCS7B02G219800	DPA00Es	DPA02Es	2.09583	3.65686	2.41004e-23	7.57718e-22
TraesCS1D02G337400	DPA00Es	DPA02Es	3.22247	2.0651	2.41773e-23	7.59681e-22
TraesCS1D02G307100	DPA00Es	DPA02Es	1.82814	4.06332	2.45567e-23	7.70681e-22
TraesCS3B02G279700	DPA00Es	DPA02Es	1.55898	4.98817	2.60846e-23	8.17173e-22
TraesCS3D02G231000	DPA00Es	DPA02Es	3.99762	2.553	2.65909e-23	8.3254e-22
TraesCS7A02G351100	DPA00Es	DPA02Es	1.97941	3.19499	2.69428e-23	8.42553e-22
TraesCS2D02G103800	DPA00Es	DPA02Es	1.72512	4.18137	2.70127e-23	8.4424e-22
TraesCS7D02G081200	DPA00Es	DPA02Es	5.98188	0.503889	2.89579e-23	9.03959e-22
TraesCS2B02G313700	DPA00Es	DPA02Es	2.15032	5.51858	3.02263e-23	9.42995e-22
TraesCS6D02G212000	DPA00Es	DPA02Es	1.45275	7.44024	3.12581e-23	9.74032e-22
TraesCS1A02G061200	DPA00Es	DPA02Es	4.04354	2.44629	3.13175e-23	9.75306e-22
TraesCS3B02G322800	DPA00Es	DPA02Es	3.19425	1.68982	3.14589e-23	9.78552e-22
TraesCS6B02G272300	DPA00Es	DPA02Es	4.02093	0.958625	3.26333e-23	1.01413e-21
TraesCSU02G197200	DPA00Es	DPA02Es	3.49277	2.90398	3.32183e-23	1.03084e-21
TraesCS6D02G003200	DPA00Es	DPA02Es	4.5199	1.95815	3.39584e-23	1.05319e-21
TraesCSU02G025500	DPA00Es	DPA02Es	3.84526	1.10265	3.58079e-23	1.10794e-21
TraesCS5B02G322900	DPA00Es	DPA02Es	2.64704	4.19351	3.61221e-23	1.11701e-21
TraesCS2B02G194200	DPA00Es	DPA02Es	4.71016	5.92634	3.62084e-23	1.11902e-21
TraesCS2D02G518700	DPA00Es	DPA02Es	1.98391	4.70272	3.74517e-23	1.15676e-21
TraesCS5D02G337000	DPA00Es	DPA02Es	8.29969	0.241928	3.76103e-23	1.16098e-21
TraesCS6A02G035100	DPA00Es	DPA02Es	2.94824	5.88295	3.81432e-23	1.17674e-21
TraesCS7A02G198200	DPA00Es	DPA02Es	1.66238	6.78596	3.97444e-23	1.22471e-21
TraesCS1B02G036600	DPA00Es	DPA02Es	5.27086	1.39142	4.01459e-23	1.23635e-21
TraesCS4A02G111400	DPA00Es	DPA02Es	1.57169	4.98821	4.21828e-23	1.29756e-21
TraesCS5B02G062800	DPA00Es	DPA02Es	4.8441	1.17454	4.56389e-23	1.40224e-21
TraesCS6A02G109300	DPA00Es	DPA02Es	4.66047	5.64594	4.59064e-23	1.40931e-21
TraesCS1A02G305300	DPA00Es	DPA02Es	4.92055	1.06101	4.59225e-23	1.40931e-21
TraesCS1A02G030100	DPA00Es	DPA02Es	2.96045	3.05946	4.72054e-23	1.44783e-21
TraesCS7D02G228500	DPA00Es	DPA02Es	3.18001	2.8376	4.74807e-23	1.45458e-21
TraesCS2B02G500900	DPA00Es	DPA02Es	3.42933	2.08506	4.76948e-23	1.46029e-21
TraesCS6D02G246700	DPA00Es	DPA02Es	2.48405	4.6568	5.13006e-23	1.56796e-21
TraesCS3D02G165500	DPA00Es	DPA02Es	1.95181	3.6885	5.1765e-23	1.58123e-21
TraesCS1B02G325100	DPA00Es	DPA02Es	1.56149	4.43828	5.2398e-23	1.59964e-21
TraesCS2A02G592700	DPA00Es	DPA02Es	3.66038	1.92827	5.27287e-23	1.60881e-21
TraesCS7D02G032800	DPA00Es	DPA02Es	1.74286	7.16085	5.46832e-23	1.66554e-21
TraesCS2D02G237800	DPA00Es	DPA02Es	1.6426	6.16417	5.66791e-23	1.72335e-21
TraesCS3B02G134400	DPA00Es	DPA02Es	5.99885	0.51767	5.94099e-23	1.80534e-21
TraesCS2D02G321200	DPA00Es	DPA02Es	2.07719	5.42007	5.98564e-23	1.81785e-21
TraesCS1A02G290700	DPA00Es	DPA02Es	3.91092	2.28181	6.06755e-23	1.84167e-21
TraesCS7A02G324900	DPA00Es	DPA02Es	4.12963	4.97273	6.22632e-23	1.88877e-21
TraesCS1D02G339900	DPA00Es	DPA02Es	4.88358	1.02348	6.33905e-23	1.92186e-21
TraesCS7D02G009300	DPA00Es	DPA02Es	5.9206	0.445595	6.77281e-23	2.04865e-21
TraesCS5D02G122700	DPA00Es	DPA02Es	3.99341	1.76703	6.97069e-23	2.10729e-21
TraesCS7B02G337400	DPA00Es	DPA02Es	1.70415	5.86457	7.09578e-23	2.14388e-21
TraesCS7D02G353100	DPA00Es	DPA02Es	1.68804	5.67201	7.72543e-23	2.33011e-21
TraesCS2D02G115700	DPA00Es	DPA02Es	2.57063	3.75643	7.82854e-23	2.3585e-21
TraesCS3D02G363700	DPA00Es	DPA02Es	3.08823	2.25614	7.99862e-23	2.40699e-21
TraesCS5D02G241000	DPA00Es	DPA02Es	3.9117	0.865059	8.08663e-23	2.4307e-21
TraesCS4D02G238500	DPA00Es	DPA02Es	4.15874	0.546159	8.33932e-23	2.50237e-21
TraesCS7A02G160200	DPA00Es	DPA02Es	2.34746	2.05814	8.5016e-23	2.54526e-21
TraesCS5A02G461500	DPA00Es	DPA02Es	4.08078	0.631802	8.73804e-23	2.61307e-21
TraesCS6B02G052700	DPA00Es	DPA02Es	5.50722	1.60601	9.0852e-23	2.71074e-21
TraesCS6D02G288800	DPA00Es	DPA02Es	2.73481	4.54689	9.09296e-23	2.71152e-21
TraesCS3B02G561000	DPA00Es	DPA02Es	8.12868	0.0863365	9.39807e-23	2.79775e-21
TraesCS2B02G177600	DPA00Es	DPA02Es	3.08129	2.35586	9.43865e-23	2.80824e-21
TraesCS6B02G161600	DPA00Es	DPA02Es	3.09326	1.75439	9.68193e-23	2.87737e-21
TraesCS7D02G171800	DPA00Es	DPA02Es	4.44842	1.09689	1.01438e-22	3.01122e-21
TraesCSU02G037500	DPA00Es	DPA02Es	1.54291	4.60507	1.05352e-22	3.12391e-21
TraesCS7D02G069300	DPA00Es	DPA02Es	5.57435	0.134423	1.06146e-22	3.1439e-21
TraesCS1B02G162300	DPA00Es	DPA02Es	2.11038	6.87304	1.07509e-22	3.1807e-21
TraesCS2D02G012600	DPA00Es	DPA02Es	5.30826	1.59564	1.12022e-22	3.31237e-21
TraesCS5B02G476100	DPA00Es	DPA02Es	2.31598	3.67262	1.15174e-22	3.40365e-21
TraesCS2B02G367200	DPA00Es	DPA02Es	2.26018	3.23989	1.16567e-22	3.44287e-21
TraesCS3A02G135200	DPA00Es	DPA02Es	6.45788	0.220754	1.17439e-22	3.46418e-21
TraesCS5A02G036300	DPA00Es	DPA02Es	8.3881	0.327628	1.17486e-22	3.46418e-21
TraesCS2D02G561800	DPA00Es	DPA02Es	5.24628	0.926695	1.23381e-22	3.63599e-21
TraesCS1A02G426600	DPA00Es	DPA02Es	5.07921	0.496743	1.28032e-22	3.77093e-21
TraesCS3D02G297900	DPA00Es	DPA02Es	2.47186	2.38888	1.28934e-22	3.79537e-21
TraesCS4B02G263100	DPA00Es	DPA02Es	2.22762	2.65752	1.29247e-22	3.80246e-21
TraesCS2D02G014600	DPA00Es	DPA02Es	8.0633	0.0278527	1.31092e-22	3.85459e-21
TraesCS5B02G231800	DPA00Es	DPA02Es	5.68436	0.233646	1.33643e-22	3.9252e-21
TraesCS1A02G064500	DPA00Es	DPA02Es	8.51536	0.446921	1.34344e-22	3.94359e-21
TraesCS4B02G229500	DPA00Es	DPA02Es	3.48072	2.40569	1.37725e-22	4.0361e-21
TraesCS7B02G231800	DPA00Es	DPA02Es	2.36732	2.48557	1.4049e-22	4.11028e-21
TraesCS6B02G273000	DPA00Es	DPA02Es	3.25977	1.7871	1.46439e-22	4.27955e-21
TraesCS5A02G104400	DPA00Es	DPA02Es	6.24745	0.0290299	1.52216e-22	4.44345e-21
TraesCS4A02G027200	DPA00Es	DPA02Es	5.38774	0.778174	1.54021e-22	4.49366e-21
TraesCS3D02G395000	DPA00Es	DPA02Es	2.14455	3.41249	1.55183e-22	4.52505e-21
TraesCS5D02G162700	DPA00Es	DPA02Es	8.05051	0.0158594	1.56329e-22	4.55596e-21
TraesCS2D02G560000	DPA00Es	DPA02Es	4.94472	0.376453	1.58157e-22	4.60667e-21
TraesCS2D02G493500	DPA00Es	DPA02Es	1.57082	8.64015	1.62335e-22	4.72576e-21
TraesCS3D02G505300	DPA00Es	DPA02Es	4.51345	0.689598	1.69007e-22	4.91455e-21
TraesCS7B02G083400	DPA00Es	DPA02Es	4.33777	2.24746	1.72691e-22	5.01891e-21
TraesCS2B02G159400	DPA00Es	DPA02Es	5.44047	0.479461	1.75219e-22	5.08957e-21
TraesCS3D02G426300	DPA00Es	DPA02Es	2.58501	3.0007	1.79634e-22	5.21492e-21
TraesCS3A02G358400	DPA00Es	DPA02Es	6.30404	0.0806682	1.85189e-22	5.37322e-21
TraesCS6A02G122100	DPA00Es	DPA02Es	4.59216	0.338924	1.89014e-22	5.4812e-21
TraesCS2D02G343300	DPA00Es	DPA02Es	2.50716	2.51708	1.89604e-22	5.49529e-21
TraesCS1B02G267200	DPA00Es	DPA02Es	2.82213	4.83438	1.9128e-22	5.54081e-21
TraesCS6B02G387400	DPA00Es	DPA02Es	2.15153	3.88602	2.02766e-22	5.85741e-21
TraesCS4B02G164800	DPA00Es	DPA02Es	2.03561	4.22	2.02952e-22	5.85958e-21
TraesCS2B02G474400	DPA00Es	DPA02Es	4.01553	2.80256	2.05525e-22	5.92736e-21
TraesCS1D02G453400	DPA00Es	DPA02Es	5.12753	0.197618	2.09188e-22	6.02953e-21
TraesCS2B02G118800	DPA00Es	DPA02Es	1.79202	10.3951	2.09297e-22	6.02953e-21
TraesCS3B02G506900	DPA00Es	DPA02Es	1.89706	3.49777	2.10788e-22	6.06918e-21
TraesCS3A02G230000	DPA00Es	DPA02Es	3.56788	2.13923	2.14303e-22	6.16365e-21
TraesCS2B02G343900	DPA00Es	DPA02Es	2.32988	2.9296	2.20099e-22	6.30622e-21
TraesCS3B02G603100	DPA00Es	DPA02Es	1.71572	5.74608	2.282e-22	6.52768e-21
TraesCS2B02G200300	DPA00Es	DPA02Es	2.76412	2.17858	2.3167e-22	6.62335e-21
TraesCS1B02G302000	DPA00Es	DPA02Es	8.23258	0.183795	2.32386e-22	6.64021e-21
TraesCS3A02G389900	DPA00Es	DPA02Es	1.84808	4.63802	2.41947e-22	6.90591e-21
TraesCS3A02G369200	DPA00Es	DPA02Es	2.50548	2.46214	2.59088e-22	7.39116e-21
TraesCS5B02G263300	DPA00Es	DPA02Es	4.59954	0.571998	2.6716e-22	7.61318e-21
TraesCS3A02G341000	DPA00Es	DPA02Es	1.76865	7.09558	2.68998e-22	7.66144e-21
TraesCS6A02G027300	DPA00Es	DPA02Es	5.15805	0.222335	2.69917e-22	7.68345e-21
TraesCS7A02G401500	DPA00Es	DPA02Es	6.1655	5.76495	2.74813e-22	7.81015e-21
TraesCS7D02G266400	DPA00Es	DPA02Es	4.95986	1.09361	2.78038e-22	7.89753e-21
TraesCS4A02G295300	DPA00Es	DPA02Es	2.46511	2.66791	2.98742e-22	8.45826e-21
TraesCS1B02G363000	DPA00Es	DPA02Es	2.54078	1.99664	3.07779e-22	8.70943e-21
TraesCS3D02G532800	DPA00Es	DPA02Es	2.12616	3.10056	3.09927e-22	8.76551e-21
TraesCS4D02G035100	DPA00Es	DPA02Es	1.60445	5.33556	3.18552e-22	8.99976e-21
TraesCS6D02G018400	DPA00Es	DPA02Es	4.64809	3.54261	3.26715e-22	9.21558e-21
TraesCS3D02G451200	DPA00Es	DPA02Es	1.63855	5.40958	3.2915e-22	9.27928e-21
TraesCS3D02G357800	DPA00Es	DPA02Es	2.35242	3.11686	3.3404e-22	9.40706e-21
TraesCS3B02G531300	DPA00Es	DPA02Es	4.8596	7.60159	3.42767e-22	9.64768e-21
TraesCS7D02G162300	DPA00Es	DPA02Es	1.7743	4.9456	3.45488e-22	9.71907e-21
TraesCS6A02G016900	DPA00Es	DPA02Es	6.43997	0.201874	3.45954e-22	9.72698e-21
TraesCS2B02G271300	DPA00Es	DPA02Es	2.79987	2.8061	3.58728e-22	1.00808e-20
TraesCS7A02G500000	DPA00Es	DPA02Es	5.76129	2.45659	3.59494e-22	1.00969e-20
TraesCS2D02G038500	DPA00Es	DPA02Es	5.06756	0.484784	3.60079e-22	1.01079e-20
TraesCS5D02G228900	DPA00Es	DPA02Es	2.20728	2.91237	3.6662e-22	1.02861e-20
TraesCS3D02G164500	DPA00Es	DPA02Es	2.77142	2.17614	3.69973e-22	1.03746e-20
TraesCS1D02G301700	DPA00Es	DPA02Es	2.20914	4.57202	3.72308e-22	1.04345e-20
TraesCS4D02G168800	DPA00Es	DPA02Es	4.20239	1.12807	3.81698e-22	1.0692e-20
TraesCS4D02G088800	DPA00Es	DPA02Es	2.6773	1.68956	3.84466e-22	1.07638e-20
TraesCS3B02G219700	DPA00Es	DPA02Es	2.34872	3.74449	3.96155e-22	1.10852e-20
TraesCS6A02G101900	DPA00Es	DPA02Es	1.54318	7.74885	4.01475e-22	1.12162e-20
TraesCS2B02G220100	DPA00Es	DPA02Es	2.17157	3.3506	4.07895e-22	1.13895e-20
TraesCS5A02G468400	DPA00Es	DPA02Es	1.528	6.60836	4.16583e-22	1.16259e-20
TraesCS6D02G299200	DPA00Es	DPA02Es	4.05793	0.750566	4.69997e-22	1.30958e-20
TraesCS2B02G497900	DPA00Es	DPA02Es	5.42838	0.466016	4.8235e-22	1.34258e-20
TraesCS5B02G486000	DPA00Es	DPA02Es	5.23209	3.20024	4.87787e-22	1.35699e-20
TraesCS6B02G390600	DPA00Es	DPA02Es	2.03182	4.06069	4.99393e-22	1.38854e-20
TraesCS5B02G078500	DPA00Es	DPA02Es	1.95121	3.18248	5.02412e-22	1.3962e-20
TraesCS3A02G479400	DPA00Es	DPA02Es	3.03276	1.86996	5.0457e-22	1.40146e-20
TraesCSU02G030200	DPA00Es	DPA02Es	1.97075	4.17323	5.20236e-22	1.44421e-20
TraesCS6B02G210300	DPA00Es	DPA02Es	3.18872	3.56719	5.30928e-22	1.47234e-20
TraesCS2B02G229200	DPA00Es	DPA02Es	3.19466	5.68524	5.51136e-22	1.52597e-20
TraesCS6B02G058300	DPA00Es	DPA02Es	2.55589	9.42406	5.62828e-22	1.55752e-20
TraesCS2A02G214700	DPA00Es	DPA02Es	2.10134	5.9366	5.64477e-22	1.56127e-20
TraesCS3B02G290300	DPA00Es	DPA02Es	2.89893	3.36149	5.9203e-22	1.6349e-20
TraesCS1D02G313800	DPA00Es	DPA02Es	2.0199	4.35464	6.35622e-22	1.75344e-20
TraesCS4B02G324000	DPA00Es	DPA02Es	3.55959	1.81071	6.43969e-22	1.77553e-20
TraesCS1B02G249800	DPA00Es	DPA02Es	1.4909	4.7861	6.68859e-22	1.84223e-20
TraesCS2B02G140100	DPA00Es	DPA02Es	6.49876	0.253825	6.76984e-22	1.86363e-20
TraesCS5D02G228200	DPA00Es	DPA02Es	4.11747	0.509099	6.77792e-22	1.86489e-20
TraesCS6D02G132500	DPA00Es	DPA02Es	1.71878	3.70452	6.87201e-22	1.88979e-20
TraesCS5A02G515700	DPA00Es	DPA02Es	3.20098	2.73827	7.12154e-22	1.95636e-20
TraesCS3A02G210000	DPA00Es	DPA02Es	3.56696	0.937079	7.36559e-22	2.01919e-20
TraesCS6B02G248700	DPA00Es	DPA02Es	3.69343	0.874102	7.66926e-22	2.10135e-20
TraesCS3D02G315000	DPA00Es	DPA02Es	2.64263	2.65388	7.81063e-22	2.13675e-20
TraesCS5D02G516700	DPA00Es	DPA02Es	3.42044	1.85247	7.90643e-22	2.16183e-20
TraesCS5D02G165400	DPA00Es	DPA02Es	1.9461	2.82812	7.94983e-22	2.17144e-20
TraesCS6D02G237500	DPA00Es	DPA02Es	1.83257	5.39851	8.07466e-22	2.20325e-20
TraesCS7D02G352900	DPA00Es	DPA02Es	1.49404	5.14033	8.18849e-22	2.23315e-20
TraesCS7B02G327500	DPA00Es	DPA02Es	3.65801	1.0978	8.79679e-22	2.39657e-20
TraesCS3A02G226300	DPA00Es	DPA02Es	2.93974	5.72358	8.82882e-22	2.40405e-20
TraesCS5D02G354900	DPA00Es	DPA02Es	4.49498	0.476224	8.8443e-22	2.40598e-20
TraesCS2D02G148500	DPA00Es	DPA02Es	5.75828	0.301832	8.84503e-22	2.40598e-20
TraesCS4B02G335100	DPA00Es	DPA02Es	1.5232	6.77589	9.15689e-22	2.48952e-20
TraesCS5B02G253800	DPA00Es	DPA02Es	5.56223	0.122949	9.22584e-22	2.50697e-20
TraesCS4D02G305900	DPA00Es	DPA02Es	2.23212	5.29813	9.47752e-22	2.57403e-20
TraesCS7B02G290600	DPA00Es	DPA02Es	3.03148	3.40119	9.67079e-22	2.62382e-20
TraesCS2B02G352000	DPA00Es	DPA02Es	3.0282	2.24271	9.74514e-22	2.64263e-20
TraesCS3D02G218300	DPA00Es	DPA02Es	2.05902	3.88431	9.88006e-22	2.67784e-20
TraesCS4D02G142600	DPA00Es	DPA02Es	1.4788	4.60418	1.00902e-21	2.73339e-20
TraesCS7D02G477800	DPA00Es	DPA02Es	3.2478	1.88414	1.02553e-21	2.77669e-20
TraesCS6D02G154600	DPA00Es	DPA02Es	3.91034	3.2042	1.12649e-21	3.04534e-20
TraesCS3A02G081100	DPA00Es	DPA02Es	1.48008	5.23805	1.24325e-21	3.35583e-20
TraesCS4B02G189900	DPA00Es	DPA02Es	1.82777	4.54687	1.26418e-21	3.40883e-20
TraesCS7D02G173400	DPA00Es	DPA02Es	1.8899	3.04287	1.26647e-21	3.41151e-20
TraesCS1D02G092200	DPA00Es	DPA02Es	2.39942	2.4994	1.2721e-21	3.42492e-20
TraesCS2A02G170300	DPA00Es	DPA02Es	5.50041	0.0693415	1.31545e-21	3.53981e-20
TraesCS2B02G318300	DPA00Es	DPA02Es	1.71823	3.69518	1.33573e-21	3.59241e-20
TraesCS3B02G079700	DPA00Es	DPA02Es	4.65824	0.816567	1.33636e-21	3.59241e-20
TraesCS2D02G465900	DPA00Es	DPA02Es	5.20811	0.26764	1.48272e-21	3.98181e-20
TraesCS3B02G437700	DPA00Es	DPA02Es	1.73099	3.45416	1.49353e-21	4.00878e-20
TraesCS6B02G284800	DPA00Es	DPA02Es	3.6738	4.81647	1.5041e-21	4.0351e-20
TraesCS6D02G314800	DPA00Es	DPA02Es	3.20153	1.43162	1.55729e-21	4.17353e-20
TraesCS1B02G302400	DPA00Es	DPA02Es	4.97565	1.1109	1.56803e-21	4.20018e-20
TraesCS1A02G148400	DPA00Es	DPA02Es	1.66942	5.7023	1.58885e-21	4.25378e-20
TraesCS5D02G194300	DPA00Es	DPA02Es	3.78429	4.96143	1.72009e-21	4.60049e-20
TraesCS5A02G454300	DPA00Es	DPA02Es	3.46544	1.08572	1.75173e-21	4.68271e-20
TraesCS7D02G520600	DPA00Es	DPA02Es	4.83301	0.777341	1.76433e-21	4.71401e-20
TraesCS2D02G183000	DPA00Es	DPA02Es	6.15173	1.49582	1.83347e-21	4.89627e-20
TraesCS3D02G117500	DPA00Es	DPA02Es	6.45501	0.214945	1.92317e-21	5.128e-20
TraesCS7B02G093200	DPA00Es	DPA02Es	2.21735	2.555	1.95086e-21	5.1992e-20
TraesCS5B02G099000	DPA00Es	DPA02Es	2.09157	3.17913	1.99027e-21	5.29619e-20
TraesCS3B02G161100	DPA00Es	DPA02Es	3.78647	3.2099	1.99538e-21	5.30174e-20
TraesCS6D02G170100	DPA00Es	DPA02Es	5.2034	4.28116	2.00149e-21	5.3153e-20
TraesCS3D02G417300	DPA00Es	DPA02Es	2.47284	3.1013	2.00569e-21	5.32377e-20
TraesCS2B02G322600	DPA00Es	DPA02Es	2.63191	3.07923	2.11312e-21	5.60327e-20
TraesCS1D02G002800	DPA00Es	DPA02Es	4.92918	1.07098	2.14756e-21	5.68888e-20
TraesCS4A02G341500	DPA00Es	DPA02Es	1.93751	6.81357	2.20317e-21	5.83324e-20
TraesCS5A02G203300	DPA00Es	DPA02Es	3.14457	2.93301	2.35844e-21	6.24121e-20
TraesCS3B02G240500	DPA00Es	DPA02Es	2.72159	2.10867	2.37998e-21	6.29505e-20
TraesCS3A02G129500	DPA00Es	DPA02Es	5.18414	0.247248	2.50803e-21	6.62377e-20
TraesCS6D02G301100	DPA00Es	DPA02Es	3.13075	1.16558	2.62961e-21	6.93551e-20
TraesCS2A02G177500	DPA00Es	DPA02Es	4.59014	0.337118	2.63002e-21	6.93551e-20
TraesCS2A02G517100	DPA00Es	DPA02Es	2.38992	4.05467	2.64072e-21	6.96024e-20
TraesCS7B02G341600	DPA00Es	DPA02Es	2.94035	4.93816	2.65016e-21	6.98162e-20
TraesCS7A02G078600	DPA00Es	DPA02Es	4.75189	0.704896	2.72068e-21	7.16309e-20
TraesCS5D02G052300	DPA00Es	DPA02Es	2.75793	2.50092	2.72176e-21	7.16309e-20
TraesCS2B02G530200	DPA00Es	DPA02Es	3.65473	1.24702	2.72549e-21	7.16931e-20
TraesCS6D02G023800	DPA00Es	DPA02Es	5.33078	0.379295	2.76879e-21	7.27596e-20
TraesCS6D02G077400	DPA00Es	DPA02Es	6.44631	0.941234	2.87332e-21	7.5431e-20
TraesCS5B02G199400	DPA00Es	DPA02Es	2.32023	3.91551	2.89844e-21	7.60528e-20
TraesCS1B02G048400	DPA00Es	DPA02Es	4.26056	0.637953	2.92923e-21	7.68221e-20
TraesCS5B02G430500	DPA00Es	DPA02Es	2.54835	3.20478	2.93542e-21	7.69464e-20
TraesCS4D02G142400	DPA00Es	DPA02Es	3.06001	3.5027	2.99271e-21	7.83309e-20
TraesCS2A02G296400	DPA00Es	DPA02Es	2.60024	3.23118	3.01713e-21	7.8931e-20
TraesCS5B02G516600	DPA00Es	DPA02Es	3.73068	1.53339	3.08026e-21	8.05025e-20
TraesCS6A02G413200	DPA00Es	DPA02Es	4.68524	0.646835	3.08944e-21	8.07023e-20
TraesCS3D02G168600	DPA00Es	DPA02Es	2.15278	3.97495	3.10578e-21	8.10891e-20
TraesCS2A02G376000	DPA00Es	DPA02Es	4.4107	0.601905	3.16357e-21	8.25568e-20
TraesCS5B02G170100	DPA00Es	DPA02Es	2.12765	5.28567	3.23177e-21	8.42949e-20
TraesCS3B02G222600	DPA00Es	DPA02Es	2.0373	3.61072	3.27587e-21	8.5403e-20
TraesCS3D02G085900	DPA00Es	DPA02Es	4.26318	4.60175	3.2878e-21	8.56715e-20
TraesCS1D02G074700	DPA00Es	DPA02Es	4.6558	1.42437	3.54571e-21	9.21639e-20
TraesCS4B02G115400	DPA00Es	DPA02Es	2.30971	3.45745	3.5784e-21	9.29533e-20
TraesCS3D02G159100	DPA00Es	DPA02Es	1.78516	5.32453	3.57961e-21	9.29533e-20
TraesCS6A02G157500	DPA00Es	DPA02Es	1.51488	4.56387	3.73434e-21	9.68281e-20
TraesCS7A02G311800	DPA00Es	DPA02Es	2.3174	3.69602	3.79425e-21	9.82848e-20
TraesCS2B02G311100	DPA00Es	DPA02Es	3.9572	1.00367	3.96474e-21	1.02557e-19
TraesCS3B02G431100	DPA00Es	DPA02Es	2.53105	3.93666	3.96503e-21	1.02557e-19
TraesCS7B02G492200	DPA00Es	DPA02Es	5.85296	0.389434	3.98563e-21	1.02989e-19
TraesCS6A02G158300	DPA00Es	DPA02Es	1.40212	7.48528	4.07176e-21	1.05163e-19
TraesCS6D02G053400	DPA00Es	DPA02Es	3.82467	0.984929	4.11907e-21	1.06281e-19
TraesCS1D02G394400	DPA00Es	DPA02Es	3.47587	0.779028	4.25165e-21	1.09648e-19
TraesCS2A02G259900	DPA00Es	DPA02Es	1.89011	3.16534	4.26302e-21	1.09887e-19
TraesCS6D02G114200	DPA00Es	DPA02Es	3.14123	1.96095	4.3155e-21	1.11178e-19
TraesCS3A02G168100	DPA00Es	DPA02Es	2.72606	1.47454	4.32173e-21	1.11237e-19
TraesCS2D02G251000	DPA00Es	DPA02Es	2.54664	2.76732	4.40893e-21	1.13426e-19
TraesCS5B02G116300	DPA00Es	DPA02Es	1.63249	5.03699	4.50622e-21	1.15804e-19
TraesCS1B02G125100	DPA00Es	DPA02Es	1.49841	5.61966	4.50798e-21	1.15804e-19
TraesCS5A02G235300	DPA00Es	DPA02Es	2.04176	3.59733	4.76689e-21	1.22336e-19
TraesCS1B02G219600	DPA00Es	DPA02Es	3.881	0.456279	4.8718e-21	1.24907e-19
TraesCS3D02G504200	DPA00Es	DPA02Es	3.90373	0.850749	5.00122e-21	1.281e-19
TraesCS4D02G081600	DPA00Es	DPA02Es	4.2794	0.659676	5.01249e-21	1.28264e-19
TraesCS2A02G101800	DPA00Es	DPA02Es	4.3152	3.58104	5.05894e-21	1.2939e-19
TraesCS3B02G039300	DPA00Es	DPA02Es	1.72066	3.50048	5.22915e-21	1.33549e-19
TraesCS5B02G409400	DPA00Es	DPA02Es	2.28304	2.09631	5.31662e-21	1.35651e-19
TraesCS4A02G200000	DPA00Es	DPA02Es	2.02808	3.59836	5.46577e-21	1.39322e-19
TraesCS3D02G371600	DPA00Es	DPA02Es	3.22416	1.13592	5.48153e-21	1.39656e-19
TraesCS1A02G423700	DPA00Es	DPA02Es	2.04685	3.42083	5.53903e-21	1.41052e-19
TraesCS1B02G327700	DPA00Es	DPA02Es	4.9645	4.64775	5.60789e-21	1.42668e-19
TraesCS5A02G269100	DPA00Es	DPA02Es	4.7766	0.73466	5.7063e-21	1.44962e-19
TraesCS2B02G128100	DPA00Es	DPA02Es	8.16222	0.119612	5.85297e-21	1.48544e-19
TraesCS1D02G283300	DPA00Es	DPA02Es	2.42308	3.83588	5.93297e-21	1.50285e-19
TraesCS3B02G107900	DPA00Es	DPA02Es	1.88021	3.36946	6.06503e-21	1.53482e-19
TraesCS2D02G315500	DPA00Es	DPA02Es	4.16183	1.18933	6.17385e-21	1.56161e-19
TraesCS4A02G127900	DPA00Es	DPA02Es	5.68089	0.231319	6.20533e-21	1.56882e-19
TraesCS7B02G285200	DPA00Es	DPA02Es	1.90207	3.37566	6.22902e-21	1.57405e-19
TraesCS7D02G520000	DPA00Es	DPA02Es	4.29743	0.820025	6.45766e-21	1.62948e-19
TraesCS7A02G450600	DPA00Es	DPA02Es	2.01794	3.29549	6.53708e-21	1.64873e-19
TraesCS3B02G595800	DPA00Es	DPA02Es	3.60081	2.95835	6.82083e-21	1.71783e-19
TraesCS7D02G372700	DPA00Es	DPA02Es	2.29443	3.89911	7.05254e-21	1.77364e-19
TraesCS3D02G478800	DPA00Es	DPA02Es	6.23423	0.73639	7.17157e-21	1.801e-19
TraesCS3D02G268900	DPA00Es	DPA02Es	3.11016	1.4903	7.2713e-21	1.8243e-19
TraesCS5B02G147600	DPA00Es	DPA02Es	2.10586	3.37616	7.29569e-21	1.82955e-19
TraesCS5D02G260900	DPA00Es	DPA02Es	4.35384	0.871039	7.3753e-21	1.84864e-19
TraesCS5A02G172100	DPA00Es	DPA02Es	6.93957	3.94596	7.53136e-21	1.88685e-19
TraesCS2A02G084800	DPA00Es	DPA02Es	2.97377	3.11795	7.66319e-21	1.91897e-19
TraesCS1A02G292500	DPA00Es	DPA02Es	6.06884	0.579538	7.91132e-21	1.98016e-19
TraesCS3B02G259300	DPA00Es	DPA02Es	3.0802	2.40981	8.29669e-21	2.07268e-19
TraesCS3D02G452500	DPA00Es	DPA02Es	4.75499	0.208344	8.42916e-21	2.10377e-19
TraesCS1D02G184900	DPA00Es	DPA02Es	2.81838	1.40589	8.73935e-21	2.1781e-19
TraesCS5B02G147300	DPA00Es	DPA02Es	2.17151	2.34756	9.03055e-21	2.24642e-19
TraesCS3D02G174500	DPA00Es	DPA02Es	7.9347	-0.088194	9.09652e-21	2.26176e-19
TraesCS3B02G131300	DPA00Es	DPA02Es	2.45124	2.2915	9.26095e-21	2.30047e-19
TraesCS3D02G039200	DPA00Es	DPA02Es	1.56309	4.19353	9.30577e-21	2.30943e-19
TraesCS5A02G411500	DPA00Es	DPA02Es	1.3975	6.44106	9.56127e-21	2.3706e-19
TraesCS1D02G064700	DPA00Es	DPA02Es	1.5194	4.88351	9.63275e-21	2.3872e-19
TraesCS5B02G174400	DPA00Es	DPA02Es	2.09088	3.60542	9.74806e-21	2.41464e-19
TraesCS2B02G395400	DPA00Es	DPA02Es	2.17555	3.22259	9.83516e-21	2.43278e-19
TraesCS3D02G531800	DPA00Es	DPA02Es	4.85064	0.565019	1.00385e-20	2.47959e-19
TraesCS3D02G479300	DPA00Es	DPA02Es	2.47284	6.65456	1.02099e-20	2.52074e-19
TraesCS4B02G367400	DPA00Es	DPA02Es	2.23347	2.45793	1.056e-20	2.60594e-19
TraesCS5A02G505800	DPA00Es	DPA02Es	2.70676	1.73876	1.06294e-20	2.62062e-19
TraesCS5D02G177200	DPA00Es	DPA02Es	1.70558	5.54427	1.15666e-20	2.8477e-19
TraesCS4D02G280900	DPA00Es	DPA02Es	3.02896	3.75343	1.17218e-20	2.88456e-19
TraesCS2A02G213300	DPA00Es	DPA02Es	5.00916	0.434534	1.19288e-20	2.93276e-19
TraesCS2D02G261600	DPA00Es	DPA02Es	2.31843	3.95233	1.1957e-20	2.93831e-19
TraesCS2A02G247100	DPA00Es	DPA02Es	4.7732	0.223849	1.36341e-20	3.34108e-19
TraesCS5A02G516100	DPA00Es	DPA02Es	2.44092	2.62772	1.378e-20	3.3737e-19
TraesCS2A02G223600	DPA00Es	DPA02Es	2.00167	2.60732	1.38681e-20	3.39212e-19
TraesCS7D02G080800	DPA00Es	DPA02Es	4.14668	0.825297	1.40316e-20	3.4305e-19
TraesCS3D02G038700	DPA00Es	DPA02Es	3.84516	0.905916	1.40495e-20	3.43329e-19
TraesCS2B02G066400	DPA00Es	DPA02Es	4.66956	4.43754	1.42414e-20	3.47697e-19
TraesCS6D02G259500	DPA00Es	DPA02Es	1.71374	6.71182	1.42821e-20	3.48529e-19
TraesCS5B02G195900	DPA00Es	DPA02Es	2.88319	1.91014	1.43425e-20	3.49839e-19
TraesCS5A02G457500	DPA00Es	DPA02Es	2.6906	2.11991	1.5316e-20	3.73067e-19
TraesCS4D02G201700	DPA00Es	DPA02Es	2.399	3.55907	1.59814e-20	3.88557e-19
TraesCS3A02G256400	DPA00Es	DPA02Es	2.72055	2.32947	1.64478e-20	3.99158e-19
TraesCS7D02G147700	DPA00Es	DPA02Es	2.7815	1.88212	1.68692e-20	4.09007e-19
TraesCS3A02G304900	DPA00Es	DPA02Es	3.21515	1.93042	1.70003e-20	4.11998e-19
TraesCS5A02G175200	DPA00Es	DPA02Es	2.65432	2.08987	1.70742e-20	4.13599e-19
TraesCS4A02G050800	DPA00Es	DPA02Es	2.14146	6.93039	1.72588e-20	4.17877e-19
TraesCS1D02G262000	DPA00Es	DPA02Es	2.74765	4.69978	1.74237e-20	4.21675e-19
TraesCS1A02G222500	DPA00Es	DPA02Es	3.4466	1.20353	1.75324e-20	4.23918e-19
TraesCS1A02G392400	DPA00Es	DPA02Es	1.64334	3.55416	1.79316e-20	4.33371e-19
TraesCS3A02G226800	DPA00Es	DPA02Es	1.81089	4.00111	1.82543e-20	4.40874e-19
TraesCS5D02G052100	DPA00Es	DPA02Es	4.71312	1.34193	1.82588e-20	4.40874e-19
TraesCS3A02G161300	DPA00Es	DPA02Es	1.60077	4.09522	1.8851e-20	4.54338e-19
TraesCS7D02G296800	DPA00Es	DPA02Es	1.8129	3.3339	2.03265e-20	4.89452e-19
TraesCS5A02G102500	DPA00Es	DPA02Es	3.51232	0.808463	2.07673e-20	4.99838e-19
TraesCS6D02G002600	DPA00Es	DPA02Es	7.93798	-0.0859426	2.09201e-20	5.03286e-19
TraesCS1D02G282700	DPA00Es	DPA02Es	5.76732	3.06439	2.16085e-20	5.19609e-19
TraesCS2B02G521600	DPA00Es	DPA02Es	1.46304	8.24109	2.29715e-20	5.51629e-19
TraesCS3B02G084300	DPA00Es	DPA02Es	5.02543	1.15676	2.32578e-20	5.58045e-19
TraesCS5A02G391800	DPA00Es	DPA02Es	8.39645	0.32816	2.32598e-20	5.58045e-19
TraesCS6B02G171100	DPA00Es	DPA02Es	4.00507	1.56962	2.37579e-20	5.69216e-19
TraesCS2D02G321800	DPA00Es	DPA02Es	1.47407	4.88136	2.39494e-20	5.73545e-19
TraesCS2B02G489800	DPA00Es	DPA02Es	2.3452	2.35394	2.44523e-20	5.85321e-19
TraesCS7A02G370000	DPA00Es	DPA02Es	1.52313	5.59052	2.46133e-20	5.88908e-19
TraesCS5A02G007700	DPA00Es	DPA02Es	5.52523	0.549259	2.6146e-20	6.24161e-19
TraesCS5A02G279500	DPA00Es	DPA02Es	1.47023	6.4909	3.03988e-20	7.247e-19
TraesCS4B02G091100	DPA00Es	DPA02Es	4.19135	0.874809	3.09644e-20	7.37515e-19
TraesCS3A02G318300	DPA00Es	DPA02Es	1.83987	3.21665	3.18971e-20	7.59045e-19
TraesCS5D02G031300	DPA00Es	DPA02Es	1.37765	8.32492	3.26899e-20	7.77209e-19
TraesCS7D02G519600	DPA00Es	DPA02Es	3.62995	3.5102	3.30775e-20	7.85713e-19
TraesCS1D02G304000	DPA00Es	DPA02Es	8.12048	0.076217	3.33527e-20	7.91538e-19
TraesCS7B02G023400	DPA00Es	DPA02Es	4.90332	0.337071	3.3374e-20	7.91685e-19
TraesCS5A02G152100	DPA00Es	DPA02Es	2.03937	4.08779	3.34175e-20	7.9236e-19
TraesCS7B02G489300	DPA00Es	DPA02Es	4.34686	0.347547	3.39133e-20	8.03394e-19
TraesCS3A02G043100	DPA00Es	DPA02Es	3.67745	0.948044	3.42455e-20	8.10897e-19
TraesCS5B02G282100	DPA00Es	DPA02Es	6.23842	1.21638	3.43731e-20	8.13553e-19
TraesCS3A02G055300	DPA00Es	DPA02Es	3.83871	1.68054	3.50294e-20	8.27971e-19
TraesCS7D02G322100	DPA00Es	DPA02Es	3.29704	2.10863	3.65438e-20	8.63378e-19
TraesCS3B02G592200	DPA00Es	DPA02Es	2.48464	1.5835	3.7169e-20	8.77756e-19
TraesCS2D02G192300	DPA00Es	DPA02Es	1.92442	4.41389	3.868e-20	9.12211e-19
TraesCS5D02G217700	DPA00Es	DPA02Es	3.11772	3.5928	4.07938e-20	9.612e-19
TraesCS3D02G122500	DPA00Es	DPA02Es	4.80769	1.97449	4.10312e-20	9.66362e-19
TraesCS2A02G188000	DPA00Es	DPA02Es	1.56976	5.1805	4.21416e-20	9.91184e-19
TraesCS3B02G096500	DPA00Es	DPA02Es	4.47723	0.663163	4.36407e-20	1.02598e-18
TraesCS4A02G085400	DPA00Es	DPA02Es	2.97163	3.1113	4.36631e-20	1.02605e-18
TraesCS5A02G074000	DPA00Es	DPA02Es	1.90962	2.83594	4.37718e-20	1.02815e-18
TraesCS5A02G146900	DPA00Es	DPA02Es	2.16437	2.84882	4.49564e-20	1.0555e-18
TraesCS5A02G100600	DPA00Es	DPA02Es	1.49199	3.9138	4.51049e-20	1.05827e-18
TraesCS7A02G139600	DPA00Es	DPA02Es	4.44477	1.08639	4.51145e-20	1.05827e-18
TraesCS1A02G002500	DPA00Es	DPA02Es	1.47648	4.53949	4.57e-20	1.07105e-18
TraesCS5B02G267900	DPA00Es	DPA02Es	1.71333	5.50899	4.6138e-20	1.08084e-18
TraesCS7D02G260900	DPA00Es	DPA02Es	1.99099	2.86189	4.62758e-20	1.08358e-18
TraesCS3A02G488600	DPA00Es	DPA02Es	2.24494	3.42525	4.65238e-20	1.08853e-18
TraesCS2A02G297500	DPA00Es	DPA02Es	1.9312	5.3681	4.65286e-20	1.08853e-18
TraesCS7D02G218100	DPA00Es	DPA02Es	3.50733	0.970094	4.77744e-20	1.11718e-18
TraesCS2B02G221600	DPA00Es	DPA02Es	1.77165	6.10914	4.87807e-20	1.14021e-18
TraesCS5A02G554300	DPA00Es	DPA02Es	1.43199	9.84816	4.90912e-20	1.14696e-18
TraesCS4D02G242100	DPA00Es	DPA02Es	3.76715	3.57191	4.93734e-20	1.15304e-18
TraesCS2A02G059600	DPA00Es	DPA02Es	5.19778	1.78877	4.99565e-20	1.16614e-18
TraesCS6B02G315100	DPA00Es	DPA02Es	4.80191	0.524964	5.16542e-20	1.2047e-18
TraesCS7D02G428400	DPA00Es	DPA02Es	2.17264	4.69345	5.35391e-20	1.24756e-18
TraesCS3A02G082700	DPA00Es	DPA02Es	2.66084	1.34873	5.71329e-20	1.33012e-18
TraesCS5B02G016300	DPA00Es	DPA02Es	5.03027	0.453631	5.72954e-20	1.33331e-18
TraesCS1B02G189600	DPA00Es	DPA02Es	4.58132	0.556983	5.74019e-20	1.3352e-18
TraesCS5B02G160700	DPA00Es	DPA02Es	6.02395	-0.167166	5.87652e-20	1.36631e-18
TraesCS5D02G475300	DPA00Es	DPA02Es	5.58135	0.958896	5.91107e-20	1.37374e-18
TraesCS6D02G110700	DPA00Es	DPA02Es	7.98561	-0.0426861	5.97475e-20	1.38792e-18
TraesCS1B02G145600	DPA00Es	DPA02Es	8.29036	0.231285	5.97967e-20	1.38845e-18
TraesCS3A02G125800	DPA00Es	DPA02Es	3.7372	1.00505	6.04319e-20	1.40259e-18
TraesCS2D02G434500	DPA00Es	DPA02Es	2.72869	1.86908	6.25531e-20	1.44926e-18
TraesCS7D02G122100	DPA00Es	DPA02Es	4.2429	0.906366	6.30712e-20	1.46062e-18
TraesCS6D02G030000	DPA00Es	DPA02Es	4.84634	0.284362	6.38094e-20	1.47707e-18
TraesCS5A02G076100	DPA00Es	DPA02Es	6.63539	1.60328	6.42868e-20	1.48747e-18
TraesCS5A02G169400	DPA00Es	DPA02Es	2.02886	5.40583	6.46451e-20	1.49444e-18
TraesCS3B02G173900	DPA00Es	DPA02Es	2.70599	2.19161	6.51647e-20	1.50579e-18
TraesCS6A02G101800	DPA00Es	DPA02Es	1.35765	8.86558	6.72519e-20	1.55266e-18
TraesCS3A02G377600	DPA00Es	DPA02Es	2.96546	1.67116	6.88782e-20	1.58882e-18
TraesCS7B02G116700	DPA00Es	DPA02Es	3.26734	3.46127	6.95569e-20	1.60307e-18
TraesCS7D02G368700	DPA00Es	DPA02Es	4.41647	1.19248	6.99987e-20	1.61254e-18
TraesCS6D02G048100	DPA00Es	DPA02Es	4.91699	0.636928	7.07144e-20	1.62832e-18
TraesCS2A02G283600	DPA00Es	DPA02Es	1.62839	3.83222	7.26277e-20	1.67091e-18
TraesCS2B02G609800	DPA00Es	DPA02Es	1.52567	4.73138	7.2732e-20	1.67258e-18
TraesCS6D02G030900	DPA00Es	DPA02Es	5.25554	0.309055	7.35634e-20	1.69096e-18
TraesCS7A02G406500	DPA00Es	DPA02Es	2.03227	2.60645	7.62839e-20	1.75273e-18
TraesCS1B02G224400	DPA00Es	DPA02Es	8.08134	0.0435488	7.66387e-20	1.76012e-18
TraesCS7B02G103500	DPA00Es	DPA02Es	2.54197	2.42142	8.05817e-20	1.84987e-18
TraesCS4D02G242900	DPA00Es	DPA02Es	5.1935	0.250992	8.15848e-20	1.87126e-18
TraesCS3D02G066800	DPA00Es	DPA02Es	4.64183	4.86854	8.97296e-20	2.0536e-18
TraesCS6A02G389500	DPA00Es	DPA02Es	7.9707	-0.0565405	9.05901e-20	2.0724e-18
TraesCS3A02G234500	DPA00Es	DPA02Es	6.02777	-0.166143	9.28183e-20	2.12153e-18
TraesCS1D02G062100	DPA00Es	DPA02Es	5.02628	2.83429	1.02896e-19	2.34679e-18
TraesCS2B02G079500	DPA00Es	DPA02Es	3.63874	1.61627	1.03573e-19	2.36121e-18
TraesCS4D02G338800	DPA00Es	DPA02Es	5.25786	0.312771	1.06519e-19	2.42731e-18
TraesCS6D02G003100	DPA00Es	DPA02Es	7.89794	-0.12044	1.07401e-19	2.44636e-18
TraesCS5B02G287400	DPA00Es	DPA02Es	6.02389	-0.168828	1.08219e-19	2.46285e-18
TraesCS6D02G252800	DPA00Es	DPA02Es	2.82639	1.4059	1.10638e-19	2.51573e-18
TraesCS6A02G369400	DPA00Es	DPA02Es	6.33296	0.102021	1.23579e-19	2.80634e-18
TraesCS3A02G191700	DPA00Es	DPA02Es	2.08254	4.12728	1.26538e-19	2.87231e-18
TraesCS1D02G196000	DPA00Es	DPA02Es	3.0389	1.33542	1.26766e-19	2.87501e-18
TraesCS2D02G217200	DPA00Es	DPA02Es	7.81421	-0.19626	1.274e-19	2.88815e-18
TraesCS5A02G007000	DPA00Es	DPA02Es	6.18848	-0.0257766	1.33637e-19	3.02692e-18
TraesCS4A02G031700	DPA00Es	DPA02Es	3.59432	1.05346	1.33709e-19	3.02726e-18
TraesCS3B02G074200	DPA00Es	DPA02Es	5.29696	1.20734	1.36121e-19	3.07921e-18
TraesCS4B02G218800	DPA00Es	DPA02Es	1.79082	4.19915	1.36296e-19	3.08185e-18
TraesCS7D02G242200	DPA00Es	DPA02Es	1.66714	4.14131	1.37334e-19	3.10399e-18
TraesCS6A02G008800	DPA00Es	DPA02Es	3.8574	1.10364	1.38024e-19	3.11824e-18
TraesCS2B02G525800	DPA00Es	DPA02Es	1.6188	4.2301	1.4095e-19	3.18297e-18
TraesCS4B02G355600	DPA00Es	DPA02Es	5.25781	0.664527	1.43392e-19	3.23535e-18
TraesCS4A02G132200	DPA00Es	DPA02Es	1.82895	3.12998	1.43799e-19	3.24315e-18
TraesCS2D02G409900	DPA00Es	DPA02Es	3.39179	1.54587	1.5295e-19	3.44659e-18
TraesCS3B02G390100	DPA00Es	DPA02Es	2.51129	5.16527	1.58072e-19	3.55895e-18
TraesCS2A02G063000	DPA00Es	DPA02Es	6.28348	0.0639423	1.60992e-19	3.61695e-18
TraesCS7B02G420400	DPA00Es	DPA02Es	6.28572	1.62092	1.62e-19	3.63805e-18
TraesCS1A02G171000	DPA00Es	DPA02Es	2.57352	3.90626	1.64996e-19	3.7006e-18
TraesCS7B02G025400	DPA00Es	DPA02Es	3.65123	1.6165	1.65723e-19	3.71374e-18
TraesCS7D02G486200	DPA00Es	DPA02Es	1.35841	5.92886	1.66699e-19	3.73403e-18
TraesCS2B02G075300	DPA00Es	DPA02Es	6.52403	0.276469	1.67492e-19	3.75021e-18
TraesCS3D02G513800	DPA00Es	DPA02Es	6.12697	-0.0770995	1.7196e-19	3.84697e-18
TraesCS3A02G055600	DPA00Es	DPA02Es	1.29646	6.92865	1.73003e-19	3.86866e-18
TraesCS6D02G290400	DPA00Es	DPA02Es	4.53046	0.871221	1.79422e-19	4.00709e-18
TraesCS6A02G053000	DPA00Es	DPA02Es	4.51452	0.266251	1.8451e-19	4.11375e-18
TraesCS1B02G388200	DPA00Es	DPA02Es	3.29559	0.942438	1.85171e-19	4.12675e-18
TraesCS1D02G056500	DPA00Es	DPA02Es	2.74118	2.24017	1.85535e-19	4.13309e-18
TraesCS2B02G116300	DPA00Es	DPA02Es	6.02404	0.544115	2.00229e-19	4.4529e-18
TraesCS6B02G294700	DPA00Es	DPA02Es	2.77947	3.05211	2.06861e-19	4.5965e-18
TraesCS4B02G189500	DPA00Es	DPA02Es	3.16608	1.35673	2.22353e-19	4.92825e-18
TraesCS4B02G347000	DPA00Es	DPA02Es	2.06578	2.86362	2.32121e-19	5.14044e-18
TraesCS7B02G288600	DPA00Es	DPA02Es	3.17545	1.41553	2.32694e-19	5.15095e-18
TraesCS5B02G209500	DPA00Es	DPA02Es	2.80443	4.42696	2.38426e-19	5.27563e-18
TraesCS7D02G086200	DPA00Es	DPA02Es	4.06941	0.470802	2.44224e-19	5.40164e-18
TraesCS4D02G151500	DPA00Es	DPA02Es	1.88758	4.05032	2.46459e-19	5.4488e-18
TraesCS3A02G482300	DPA00Es	DPA02Es	3.77924	1.88569	2.48199e-19	5.48265e-18
TraesCS7D02G327700	DPA00Es	DPA02Es	2.64392	2.62179	2.51714e-19	5.55798e-18
TraesCS3B02G061700	DPA00Es	DPA02Es	2.67612	4.20028	2.52725e-19	5.57796e-18
TraesCS2A02G521400	DPA00Es	DPA02Es	2.01654	3.69994	2.54277e-19	5.60894e-18
TraesCS6A02G219200	DPA00Es	DPA02Es	4.16499	0.978441	2.54342e-19	5.60894e-18
TraesCS2B02G530700	DPA00Es	DPA02Es	3.63435	1.37432	2.5944e-19	5.71897e-18
TraesCS7A02G345400	DPA00Es	DPA02Es	2.07259	2.64118	2.61745e-19	5.76736e-18
TraesCS3D02G270100	DPA00Es	DPA02Es	1.32684	5.11207	2.83369e-19	6.2308e-18
TraesCS4B02G098100	DPA00Es	DPA02Es	4.52514	8.20949	2.87209e-19	6.31259e-18
TraesCS4D02G361700	DPA00Es	DPA02Es	2.34905	4.55268	2.9489e-19	6.47331e-18
TraesCS4B02G037200	DPA00Es	DPA02Es	2.90596	2.70759	3.00551e-19	6.5921e-18
TraesCS3B02G092700	DPA00Es	DPA02Es	3.2802	0.84812	3.04487e-19	6.67564e-18
TraesCS1B02G067100	DPA00Es	DPA02Es	1.97711	4.14161	3.05719e-19	6.69987e-18
TraesCS1D02G216400	DPA00Es	DPA02Es	3.99053	0.552823	3.07306e-19	6.73184e-18
TraesCS2D02G220500	DPA00Es	DPA02Es	1.76499	5.90161	3.07695e-19	6.73755e-18
TraesCS7D02G227300	DPA00Es	DPA02Es	2.34937	4.07902	3.14473e-19	6.8774e-18
TraesCS5D02G541000	DPA00Es	DPA02Es	7.99364	-0.0380681	3.14899e-19	6.88386e-18
TraesCS2D02G402000	DPA00Es	DPA02Es	2.49112	2.06363	3.18005e-19	6.946e-18
TraesCS6D02G162200	DPA00Es	DPA02Es	1.93614	3.57818	3.18457e-19	6.95298e-18
TraesCS5A02G204300	DPA00Es	DPA02Es	3.4748	1.08821	3.27679e-19	7.14839e-18
TraesCS6D02G155800	DPA00Es	DPA02Es	1.4187	5.48854	3.38048e-19	7.36849e-18
TraesCS1A02G145000	DPA00Es	DPA02Es	2.13058	6.64602	3.46424e-19	7.54482e-18
TraesCS1B02G435700	DPA00Es	DPA02Es	1.61595	4.17795	3.51893e-19	7.66077e-18
TraesCS2A02G474400	DPA00Es	DPA02Es	8.60862	0.524244	3.53255e-19	7.68723e-18
TraesCS7A02G223300	DPA00Es	DPA02Es	2.74419	1.86161	3.58696e-19	7.80242e-18
TraesCS3A02G433000	DPA00Es	DPA02Es	2.23001	3.33069	3.66739e-19	7.96749e-18
TraesCS7B02G336800	DPA00Es	DPA02Es	2.64808	5.44278	3.68799e-19	8.00895e-18
TraesCS3A02G537200	DPA00Es	DPA02Es	5.29024	3.02667	3.91121e-19	8.47972e-18
TraesCS3A02G084700	DPA00Es	DPA02Es	4.61604	0.791724	3.93113e-19	8.51939e-18
TraesCS5A02G209600	DPA00Es	DPA02Es	4.81304	1.28523	3.94271e-19	8.54098e-18
TraesCS6A02G418400	DPA00Es	DPA02Es	3.55666	1.01752	4.03649e-19	8.73695e-18
TraesCS5D02G534600	DPA00Es	DPA02Es	1.93436	3.29485	4.08296e-19	8.83026e-18
TraesCS4D02G291200	DPA00Es	DPA02Es	3.52824	2.1233	4.10146e-19	8.8639e-18
TraesCS2B02G547900	DPA00Es	DPA02Es	4.65853	1.92226	4.10188e-19	8.8639e-18
TraesCS6D02G245200	DPA00Es	DPA02Es	1.95616	2.65359	4.12534e-19	8.91093e-18
TraesCS4A02G011200	DPA00Es	DPA02Es	3.5194	0.811154	4.3852e-19	9.46449e-18
TraesCS7B02G013001	DPA00Es	DPA02Es	4.38081	1.15553	4.50512e-19	9.71534e-18
TraesCS5D02G464800	DPA00Es	DPA02Es	3.33053	1.59658	4.54648e-19	9.80053e-18
TraesCS2A02G493700	DPA00Es	DPA02Es	1.30916	5.68515	4.55879e-19	9.82304e-18
TraesCS3B02G390200	DPA00Es	DPA02Es	2.43963	4.82794	4.85411e-19	1.04423e-17
TraesCS4B02G188800	DPA00Es	DPA02Es	4.66093	1.42256	4.86015e-19	1.0451e-17
TraesCS1B02G300600	DPA00Es	DPA02Es	1.90746	3.44191	4.86331e-19	1.04535e-17
TraesCS2A02G281200	DPA00Es	DPA02Es	2.64446	1.25774	4.87159e-19	1.04671e-17
TraesCS4D02G214300	DPA00Es	DPA02Es	2.59641	2.54472	4.87594e-19	1.04721e-17
TraesCS3B02G347600	DPA00Es	DPA02Es	2.20866	2.58292	4.88478e-19	1.04868e-17
TraesCS3A02G121300	DPA00Es	DPA02Es	2.52198	2.85361	5.12659e-19	1.09881e-17
TraesCS2B02G589800	DPA00Es	DPA02Es	3.42175	0.728412	5.42038e-19	1.15941e-17
TraesCS2B02G085200	DPA00Es	DPA02Es	4.12053	0.797561	5.68282e-19	1.21407e-17
TraesCS1B02G001400	DPA00Es	DPA02Es	5.42857	0.00214101	5.71859e-19	1.22122e-17
TraesCS5B02G240100	DPA00Es	DPA02Es	4.08838	0.770599	5.84911e-19	1.24707e-17
TraesCS2B02G506400	DPA00Es	DPA02Es	4.36795	1.01635	5.93399e-19	1.26465e-17
TraesCS4A02G099500	DPA00Es	DPA02Es	4.28884	1.29738	6.05271e-19	1.28891e-17
TraesCS1B02G270000	DPA00Es	DPA02Es	1.70011	3.24919	6.08142e-19	1.2945e-17
TraesCS4B02G001300	DPA00Es	DPA02Es	1.78576	4.84734	6.15768e-19	1.3102e-17
TraesCS3D02G272800	DPA00Es	DPA02Es	2.09853	4.23726	6.45178e-19	1.37001e-17
TraesCS4D02G029200	DPA00Es	DPA02Es	1.524	7.23154	6.48164e-19	1.3758e-17
TraesCS3D02G536800	DPA00Es	DPA02Es	5.33504	-0.0775904	6.52871e-19	1.38523e-17
TraesCS7D02G406200	DPA00Es	DPA02Es	5.95017	-0.233555	6.9464e-19	1.47208e-17
TraesCS7B02G142700	DPA00Es	DPA02Es	3.3304	0.739185	7.14231e-19	1.51116e-17
TraesCS7D02G312200	DPA00Es	DPA02Es	2.47914	2.03181	7.15425e-19	1.51308e-17
TraesCS6D02G005700	DPA00Es	DPA02Es	4.8888	0.605333	7.18216e-19	1.51837e-17
TraesCS1B02G369000	DPA00Es	DPA02Es	1.35229	4.76492	7.24179e-19	1.53036e-17
TraesCS1D02G277100	DPA00Es	DPA02Es	1.35527	5.14805	7.27504e-19	1.53677e-17
TraesCS3D02G118400	DPA00Es	DPA02Es	5.06472	1.18914	7.29814e-19	1.54089e-17
TraesCS5D02G157300	DPA00Es	DPA02Es	1.8521	5.05858	7.30039e-19	1.54089e-17
TraesCS5D02G089600	DPA00Es	DPA02Es	5.44405	1.55632	7.45069e-19	1.57128e-17
TraesCS3B02G380500	DPA00Es	DPA02Es	2.54073	1.79188	7.52122e-19	1.58496e-17
TraesCS6A02G347000	DPA00Es	DPA02Es	2.65858	2.29801	7.73448e-19	1.62795e-17
TraesCS7D02G481300	DPA00Es	DPA02Es	7.75353	-0.249104	8.07331e-19	1.69723e-17
TraesCS4A02G461300	DPA00Es	DPA02Es	3.9193	0.339789	8.10368e-19	1.70294e-17
TraesCS3B02G576900	DPA00Es	DPA02Es	3.57039	1.93208	8.1132e-19	1.7039e-17
TraesCS3B02G583700	DPA00Es	DPA02Es	5.91262	-0.266456	8.35409e-19	1.75346e-17
TraesCS2B02G400500	DPA00Es	DPA02Es	2.41933	4.29375	8.52903e-19	1.78875e-17
TraesCS6D02G291000	DPA00Es	DPA02Es	2.91243	2.40752	8.56598e-19	1.79579e-17
TraesCS5A02G492900	DPA00Es	DPA02Es	2.83045	1.15941	8.69219e-19	1.82152e-17
TraesCS6B02G022400	DPA00Es	DPA02Es	3.37011	1.00551	8.90693e-19	1.86578e-17
TraesCS5B02G153100	DPA00Es	DPA02Es	4.58322	1.47353	9.33983e-19	1.95258e-17
TraesCS2A02G471300	DPA00Es	DPA02Es	6.08191	-0.117537	9.39188e-19	1.96268e-17
TraesCS3D02G351300	DPA00Es	DPA02Es	2.90616	4.82775	9.48105e-19	1.97974e-17
TraesCS4D02G170200	DPA00Es	DPA02Es	1.52502	4.78125	9.5422e-19	1.99172e-17
TraesCS2D02G374200	DPA00Es	DPA02Es	1.59221	4.08137	1.01618e-18	2.11937e-17
TraesCS7B02G449700	DPA00Es	DPA02Es	3.91059	3.88592	1.01917e-18	2.12476e-17
TraesCS3B02G496800	DPA00Es	DPA02Es	2.55822	2.43026	1.03514e-18	2.15636e-17
TraesCS7B02G403700	DPA00Es	DPA02Es	2.95438	1.95741	1.05218e-18	2.19012e-17
TraesCS4D02G068100	DPA00Es	DPA02Es	1.59363	3.61047	1.09157e-18	2.27032e-17
TraesCS2A02G504300	DPA00Es	DPA02Es	3.00387	2.00134	1.09724e-18	2.28096e-17
TraesCS1A02G082700	DPA00Es	DPA02Es	4.32899	0.107472	1.09756e-18	2.28096e-17
TraesCS5B02G292500	DPA00Es	DPA02Es	4.67669	0.407119	1.11264e-18	2.3103e-17
TraesCS3B02G378900	DPA00Es	DPA02Es	2.55486	6.64428	1.12529e-18	2.3349e-17
TraesCS2B02G419800	DPA00Es	DPA02Es	1.81469	2.55181	1.12874e-18	2.34116e-17
TraesCS1A02G249100	DPA00Es	DPA02Es	1.79731	5.07728	1.14126e-18	2.36618e-17
TraesCS1B02G172400	DPA00Es	DPA02Es	1.43374	7.87578	1.15199e-18	2.38749e-17
TraesCS4D02G212000	DPA00Es	DPA02Es	3.22388	2.25592	1.1699e-18	2.42365e-17
TraesCS4B02G293000	DPA00Es	DPA02Es	5.2989	-0.107312	1.18955e-18	2.46339e-17
TraesCS1B02G400200	DPA00Es	DPA02Es	2.33957	2.51538	1.23254e-18	2.54842e-17
TraesCS2A02G440800	DPA00Es	DPA02Es	3.33084	0.737191	1.23636e-18	2.5553e-17
TraesCS2B02G589000	DPA00Es	DPA02Es	3.24419	1.59774	1.27425e-18	2.63259e-17
TraesCS7B02G282100	DPA00Es	DPA02Es	1.44415	4.24976	1.28029e-18	2.64403e-17
TraesCS5A02G382700	DPA00Es	DPA02Es	1.35082	7.26845	1.28601e-18	2.6548e-17
TraesCS2D02G106700	DPA00Es	DPA02Es	7.75821	-0.245969	1.29243e-18	2.66701e-17
TraesCS2B02G389900	DPA00Es	DPA02Es	3.40621	0.878552	1.33124e-18	2.74495e-17
TraesCS5B02G557300	DPA00Es	DPA02Es	4.621	0.592119	1.33354e-18	2.74861e-17
TraesCS2D02G099600	DPA00Es	DPA02Es	5.15085	4.63098	1.38097e-18	2.84525e-17
TraesCS5B02G349800	DPA00Es	DPA02Es	2.08877	2.49291	1.44992e-18	2.98031e-17
TraesCS2B02G545600	DPA00Es	DPA02Es	2.14154	4.41547	1.45611e-18	2.99186e-17
TraesCS5B02G489600	DPA00Es	DPA02Es	1.3176	4.9155	1.4627e-18	3.00423e-17
TraesCS3B02G602900	DPA00Es	DPA02Es	5.97479	-0.212145	1.49758e-18	3.0711e-17
TraesCS6A02G272200	DPA00Es	DPA02Es	1.37379	4.61287	1.54312e-18	3.16202e-17
TraesCS4A02G368800	DPA00Es	DPA02Es	2.12864	4.1028	1.54453e-18	3.16367e-17
TraesCS3B02G183300	DPA00Es	DPA02Es	2.63333	2.47534	1.56471e-18	3.20375e-17
TraesCS5B02G448800	DPA00Es	DPA02Es	2.37432	2.22353	1.61501e-18	3.30418e-17
TraesCS1B02G370400	DPA00Es	DPA02Es	5.95339	-0.231454	1.6161e-18	3.30512e-17
TraesCS2D02G379600	DPA00Es	DPA02Es	2.20002	4.23929	1.63708e-18	3.34673e-17
TraesCS3A02G092300	DPA00Es	DPA02Es	4.2459	1.04236	1.65129e-18	3.37447e-17
TraesCSU02G163500	DPA00Es	DPA02Es	8.07798	0.0359608	1.7059e-18	3.47933e-17
TraesCS1B02G037100	DPA00Es	DPA02Es	1.59379	3.6819	1.74471e-18	3.55572e-17
TraesCSU02G009500	DPA00Es	DPA02Es	4.8894	-0.0149251	1.76095e-18	3.58743e-17
TraesCS5B02G473800	DPA00Es	DPA02Es	5.47215	0.0442992	1.77593e-18	3.61654e-17
TraesCS5A02G268100	DPA00Es	DPA02Es	1.52487	5.56048	1.82786e-18	3.71655e-17
TraesCS5D02G478400	DPA00Es	DPA02Es	2.59279	2.34118	1.84814e-18	3.75635e-17
TraesCS5A02G193800	DPA00Es	DPA02Es	3.37185	0.495075	1.85669e-18	3.77081e-17
TraesCS6D02G397200	DPA00Es	DPA02Es	3.53065	1.13583	1.86341e-18	3.78299e-17
TraesCS2B02G431700	DPA00Es	DPA02Es	3.09497	2.15045	1.87467e-18	3.80438e-17
TraesCS5D02G055700	DPA00Es	DPA02Es	3.14057	1.91898	1.87966e-18	3.81305e-17
TraesCS5D02G432900	DPA00Es	DPA02Es	2.23187	2.97952	1.88205e-18	3.81643e-17
TraesCS4A02G073300	DPA00Es	DPA02Es	3.21596	3.80447	1.90594e-18	3.86339e-17
TraesCS6A02G209800	DPA00Es	DPA02Es	1.79879	4.61355	1.90745e-18	3.86495e-17
TraesCS3D02G172000	DPA00Es	DPA02Es	2.19687	2.45386	1.95339e-18	3.95499e-17
TraesCS5D02G465300	DPA00Es	DPA02Es	3.51111	1.84163	1.97504e-18	3.99728e-17
TraesCS3B02G251600	DPA00Es	DPA02Es	1.67908	4.65861	1.9785e-18	4.00275e-17
TraesCS5D02G505200	DPA00Es	DPA02Es	8.14932	0.102272	2.0111e-18	4.06412e-17
TraesCS2B02G011700	DPA00Es	DPA02Es	4.29823	1.74816	2.01115e-18	4.06412e-17
TraesCS6D02G052100	DPA00Es	DPA02Es	3.77725	0.839308	2.03742e-18	4.11563e-17
TraesCS6A02G141600	DPA00Es	DPA02Es	2.60362	3.26415	2.04525e-18	4.12986e-17
TraesCS4B02G240900	DPA00Es	DPA02Es	2.51614	7.32012	2.08327e-18	4.20502e-17
TraesCS5B02G401600	DPA00Es	DPA02Es	2.92808	1.7383	2.11722e-18	4.27192e-17
TraesCS1D02G065000	DPA00Es	DPA02Es	7.94251	-0.0781375	2.15234e-18	4.33779e-17
TraesCS5A02G503500	DPA00Es	DPA02Es	4.58417	0.33627	2.1659e-18	4.36345e-17
TraesCS2D02G137900	DPA00Es	DPA02Es	4.77888	0.234757	2.1948e-18	4.41999e-17
TraesCS6A02G016300	DPA00Es	DPA02Es	4.45186	0.208053	2.20942e-18	4.44773e-17
TraesCS7B02G367100	DPA00Es	DPA02Es	7.94525	-0.0822615	2.24865e-18	4.52497e-17
TraesCS6D02G230800	DPA00Es	DPA02Es	2.29295	2.19778	2.27649e-18	4.57574e-17
TraesCS4B02G225000	DPA00Es	DPA02Es	2.22815	4.82655	2.44063e-18	4.89446e-17
TraesCS6A02G059000	DPA00Es	DPA02Es	2.74088	5.20424	2.451e-18	4.91152e-17
TraesCS4A02G111800	DPA00Es	DPA02Es	1.41308	4.44992	2.46482e-18	4.93732e-17
TraesCS3B02G520700	DPA00Es	DPA02Es	1.74954	5.26968	2.47174e-18	4.9493e-17
TraesCS1D02G201200	DPA00Es	DPA02Es	1.54018	5.52094	2.69777e-18	5.39574e-17
TraesCS4D02G185400	DPA00Es	DPA02Es	3.13258	3.14545	2.73403e-18	5.46619e-17
TraesCS1B02G134800	DPA00Es	DPA02Es	5.67272	0.217191	2.76818e-18	5.53236e-17
TraesCS4D02G329600	DPA00Es	DPA02Es	4.85569	-0.0442271	2.80939e-18	5.6126e-17
TraesCS2A02G363200	DPA00Es	DPA02Es	6.08516	-0.117123	2.85206e-18	5.69352e-17
TraesCS3A02G205200	DPA00Es	DPA02Es	2.76904	2.18626	2.8725e-18	5.73216e-17
TraesCS5D02G309000	DPA00Es	DPA02Es	1.61766	4.99198	2.88936e-18	5.76362e-17
TraesCS6A02G234400	DPA00Es	DPA02Es	2.20558	2.11404	2.90473e-18	5.7899e-17
TraesCS3D02G032600	DPA00Es	DPA02Es	5.32638	-0.0872063	2.90849e-18	5.79519e-17
TraesCS6B02G122100	DPA00Es	DPA02Es	3.70275	9.25821	2.9155e-18	5.80697e-17
TraesCS6B02G331300	DPA00Es	DPA02Es	2.2745	6.8277	2.99259e-18	5.95824e-17
TraesCS2A02G465500	DPA00Es	DPA02Es	4.81539	-0.0762079	3.04896e-18	6.0682e-17
TraesCS6A02G042000	DPA00Es	DPA02Es	2.52177	1.52377	3.12372e-18	6.20873e-17
TraesCS5B02G262500	DPA00Es	DPA02Es	5.44567	0.0184141	3.12429e-18	6.20873e-17
TraesCS6D02G322100	DPA00Es	DPA02Es	4.69928	0.155757	3.14405e-18	6.24564e-17
TraesCS7A02G079700	DPA00Es	DPA02Es	5.94754	-0.235201	3.20136e-18	6.35469e-17
TraesCS5A02G511900	DPA00Es	DPA02Es	5.95986	0.949563	3.2146e-18	6.37856e-17
TraesCS3B02G354200	DPA00Es	DPA02Es	4.50491	0.257376	3.3137e-18	6.57025e-17
TraesCS2D02G313000	DPA00Es	DPA02Es	1.62326	5.22256	3.33721e-18	6.61438e-17
TraesCS2B02G498000	DPA00Es	DPA02Es	5.54626	0.567588	3.59756e-18	7.11434e-17
TraesCS7B02G449800	DPA00Es	DPA02Es	5.34107	-0.0720332	3.60277e-18	7.12197e-17
TraesCS6D02G193000	DPA00Es	DPA02Es	1.88052	4.20656	3.62283e-18	7.15894e-17
TraesCS3D02G155400	DPA00Es	DPA02Es	2.58431	2.19178	3.69675e-18	7.29953e-17
TraesCS5A02G476700	DPA00Es	DPA02Es	1.37928	4.77554	3.74605e-18	7.3941e-17
TraesCS2D02G112700	DPA00Es	DPA02Es	2.26718	2.62058	3.75117e-18	7.40142e-17
TraesCS3D02G172900	DPA00Es	DPA02Es	4.51884	0.872263	3.86364e-18	7.61763e-17
TraesCS2A02G162100	DPA00Es	DPA02Es	1.43989	6.12026	3.94768e-18	7.78043e-17
TraesCS5A02G547300	DPA00Es	DPA02Es	1.39918	4.50733	3.95243e-18	7.78687e-17
TraesCS5D02G385100	DPA00Es	DPA02Es	1.41568	5.23151	3.98786e-18	7.85079e-17
TraesCS2B02G598600	DPA00Es	DPA02Es	2.86304	1.66033	4.04535e-18	7.95802e-17
TraesCS4D02G329700	DPA00Es	DPA02Es	4.13839	6.90385	4.04986e-18	7.96391e-17
TraesCS7D02G487400	DPA00Es	DPA02Es	5.94786	-0.234973	4.26752e-18	8.37942e-17
TraesCS5D02G531400	DPA00Es	DPA02Es	1.95913	6.66599	4.2758e-18	8.38843e-17
TraesCS6A02G145100	DPA00Es	DPA02Es	1.91258	3.42301	4.27674e-18	8.38843e-17
TraesCS4D02G047400	DPA00Es	DPA02Es	2.07765	5.69292	4.28534e-18	8.40187e-17
TraesCS2A02G388000	DPA00Es	DPA02Es	7.67897	-0.315472	4.38641e-18	8.59684e-17
TraesCS2B02G359000	DPA00Es	DPA02Es	2.11201	2.27376	4.40081e-18	8.62185e-17
TraesCS2B02G494100	DPA00Es	DPA02Es	3.42401	1.05134	4.45846e-18	8.73155e-17
TraesCS1A02G401600	DPA00Es	DPA02Es	7.71264	-0.284566	4.52466e-18	8.8568e-17
TraesCS4D02G293900	DPA00Es	DPA02Es	2.62565	1.38518	4.55871e-18	8.91463e-17
TraesCS2D02G112000	DPA00Es	DPA02Es	2.89383	3.45792	4.56568e-18	8.92494e-17
TraesCS1D02G176300	DPA00Es	DPA02Es	2.66144	1.23469	4.64141e-18	9.06961e-17
TraesCS7A02G381700	DPA00Es	DPA02Es	3.13208	0.724206	4.65129e-18	9.08555e-17
TraesCS2A02G319400	DPA00Es	DPA02Es	6.28257	0.0637221	4.80829e-18	9.38178e-17
TraesCS4B02G293900	DPA00Es	DPA02Es	4.19788	0.987967	4.82778e-18	9.41631e-17
TraesCS1D02G434100	DPA00Es	DPA02Es	3.68774	2.46904	4.84011e-18	9.42989e-17
TraesCS6D02G370200	DPA00Es	DPA02Es	3.24588	1.15709	4.87468e-18	9.49372e-17
TraesCS6A02G092600	DPA00Es	DPA02Es	2.5057	2.91699	4.95587e-18	9.64472e-17
TraesCS3D02G228800	DPA00Es	DPA02Es	1.53765	3.55381	5.037e-18	9.79898e-17
TraesCS5A02G316600	DPA00Es	DPA02Es	5.21037	-0.18522	5.04195e-18	9.80499e-17
TraesCS3A02G236700	DPA00Es	DPA02Es	2.28245	2.62255	5.07526e-18	9.86248e-17
TraesCS1D02G432300	DPA00Es	DPA02Es	1.73347	3.54424	5.08036e-18	9.86875e-17
TraesCS7B02G049100	DPA00Es	DPA02Es	5.42664	3.27758	5.2061e-18	1.01055e-16
TraesCS5D02G300700	DPA00Es	DPA02Es	7.65436	-0.336189	5.2562e-18	1.0199e-16
TraesCS2B02G238100	DPA00Es	DPA02Es	5.01638	0.70725	5.35739e-18	1.03882e-16
TraesCS7A02G459400	DPA00Es	DPA02Es	1.73696	5.01871	5.35761e-18	1.03882e-16
TraesCS2A02G467000	DPA00Es	DPA02Es	2.34588	1.77464	5.39435e-18	1.04556e-16
TraesCS4A02G137100	DPA00Es	DPA02Es	1.42302	5.3005	5.462e-18	1.05828e-16
TraesCS2D02G150600	DPA00Es	DPA02Es	1.72663	5.90357	5.63304e-18	1.09102e-16
TraesCS6B02G007200	DPA00Es	DPA02Es	8.52698	0.44923	5.71559e-18	1.10619e-16
TraesCS7A02G466800	DPA00Es	DPA02Es	2.27186	5.23311	6.01105e-18	1.16209e-16
TraesCS2B02G260200	DPA00Es	DPA02Es	3.13855	0.729292	6.08375e-18	1.17572e-16
TraesCS2B02G273900	DPA00Es	DPA02Es	2.00591	2.39648	6.1194e-18	1.18217e-16
TraesCS1B02G201800	DPA00Es	DPA02Es	1.89701	2.81557	6.20711e-18	1.19868e-16
TraesCS5B02G330300	DPA00Es	DPA02Es	7.7916	-0.2154	6.31883e-18	1.21936e-16
TraesCSU02G033100	DPA00Es	DPA02Es	3.63465	0.716304	6.56204e-18	1.26536e-16
TraesCS7B02G364700	DPA00Es	DPA02Es	2.95228	8.69478	6.77922e-18	1.30628e-16
TraesCS3D02G541400	DPA00Es	DPA02Es	4.64589	0.376144	6.85437e-18	1.3198e-16
TraesCS2B02G312600	DPA00Es	DPA02Es	2.11191	3.61579	6.90582e-18	1.32922e-16
TraesCS7A02G190600	DPA00Es	DPA02Es	3.92396	0.865348	6.91949e-18	1.33136e-16
TraesCS6B02G211700	DPA00Es	DPA02Es	4.96338	3.13746	7.13126e-18	1.37111e-16
TraesCS1D02G284300	DPA00Es	DPA02Es	5.01926	0.102483	7.16706e-18	1.3771e-16
TraesCS4B02G271700	DPA00Es	DPA02Es	7.79287	-0.214604	7.19483e-18	1.38081e-16
TraesCS5B02G260100	DPA00Es	DPA02Es	8.03116	-0.00665504	7.21889e-18	1.38492e-16
TraesCS7B02G250500	DPA00Es	DPA02Es	2.34624	2.10848	7.26656e-18	1.39356e-16
TraesCS6A02G118000	DPA00Es	DPA02Es	3.39454	1.0208	7.59309e-18	1.45406e-16
TraesCS6A02G173100	DPA00Es	DPA02Es	1.8171	3.46357	7.62622e-18	1.45988e-16
TraesCS5A02G388500	DPA00Es	DPA02Es	5.14159	0.204108	7.67609e-18	1.46889e-16
TraesCS7D02G431800	DPA00Es	DPA02Es	7.7405	-0.262213	7.88314e-18	1.50687e-16
TraesCS6D02G056700	DPA00Es	DPA02Es	5.92857	4.07104	8.0757e-18	1.54144e-16
TraesCS1B02G082500	DPA00Es	DPA02Es	7.91065	-0.107182	8.17707e-18	1.55966e-16
TraesCS1A02G196500	DPA00Es	DPA02Es	3.62833	0.907824	8.29387e-18	1.58136e-16
TraesCS7B02G068500	DPA00Es	DPA02Es	5.26313	-0.136605	8.35361e-18	1.5916e-16
TraesCS3A02G357400	DPA00Es	DPA02Es	2.40748	5.26985	8.49448e-18	1.61668e-16
TraesCS5D02G042200	DPA00Es	DPA02Es	7.92924	-0.0971499	8.52345e-18	1.62161e-16
TraesCS5A02G509800	DPA00Es	DPA02Es	1.69505	3.42973	8.5767e-18	1.63056e-16
TraesCS2B02G404700	DPA00Es	DPA02Es	3.70572	2.38568	8.63972e-18	1.64195e-16
TraesCS2A02G573500	DPA00Es	DPA02Es	3.39487	1.02448	8.7301e-18	1.65793e-16
TraesCS1A02G413700	DPA00Es	DPA02Es	2.17393	4.26455	8.76449e-18	1.66386e-16
TraesCS6A02G040200	DPA00Es	DPA02Es	3.02426	5.28187	8.91252e-18	1.69075e-16
TraesCS1A02G291700	DPA00Es	DPA02Es	2.47828	5.07487	8.96631e-18	1.70034e-16
TraesCS5B02G471500	DPA00Es	DPA02Es	3.16035	0.670605	8.97424e-18	1.70123e-16
TraesCS7A02G418300	DPA00Es	DPA02Es	3.71809	0.790515	9.07181e-18	1.71849e-16
TraesCS1A02G155200	DPA00Es	DPA02Es	1.33151	7.29336	9.15116e-18	1.7329e-16
TraesCS1B02G014000	DPA00Es	DPA02Es	1.4061	3.96714	9.35485e-18	1.77019e-16
TraesCS3A02G186000	DPA00Es	DPA02Es	4.32858	0.328574	9.54603e-18	1.80572e-16
TraesCS2A02G247300	DPA00Es	DPA02Es	1.70678	5.80584	9.58581e-18	1.8126e-16
TraesCS4B02G201800	DPA00Es	DPA02Es	1.98977	2.83041	9.60385e-18	1.81536e-16
TraesCS3B02G390000	DPA00Es	DPA02Es	2.56558	4.45391	9.68388e-18	1.82983e-16
TraesCS4A02G063500	DPA00Es	DPA02Es	2.43164	1.98423	9.79968e-18	1.85104e-16
TraesCS2A02G060400	DPA00Es	DPA02Es	6.16174	3.81205	9.85172e-18	1.86021e-16
TraesCS2D02G596600	DPA00Es	DPA02Es	5.94596	-0.236052	1.02218e-17	1.92663e-16
TraesCS4B02G299400	DPA00Es	DPA02Es	6.55695	1.04007	1.03328e-17	1.94685e-16
TraesCS3B02G184900	DPA00Es	DPA02Es	1.55509	3.23998	1.049e-17	1.97436e-16
TraesCS1A02G295900	DPA00Es	DPA02Es	2.57372	3.08415	1.05467e-17	1.98361e-16
TraesCS2D02G502600	DPA00Es	DPA02Es	2.96271	1.17587	1.06751e-17	2.00704e-16
TraesCS1A02G320500	DPA00Es	DPA02Es	1.4127	5.61822	1.08749e-17	2.04388e-16
TraesCS7B02G104400	DPA00Es	DPA02Es	1.4699	6.91906	1.10925e-17	2.07957e-16
TraesCS2B02G404300	DPA00Es	DPA02Es	1.90812	4.92287	1.11279e-17	2.08546e-16
TraesCS7B02G437500	DPA00Es	DPA02Es	7.65587	-0.335144	1.1226e-17	2.10236e-16
TraesCS4B02G213600	DPA00Es	DPA02Es	2.09128	2.97261	1.15739e-17	2.1652e-16
TraesCS3A02G328300	DPA00Es	DPA02Es	2.80022	1.2299	1.17965e-17	2.20449e-16
TraesCS7B02G337500	DPA00Es	DPA02Es	1.59571	4.83619	1.18365e-17	2.21119e-16
TraesCS1B02G228500	DPA00Es	DPA02Es	1.47917	4.42138	1.20381e-17	2.24646e-16
TraesCS1A02G387500	DPA00Es	DPA02Es	4.54971	0.0256554	1.20832e-17	2.25408e-16
TraesCS3A02G157900	DPA00Es	DPA02Es	1.63323	3.5733	1.20933e-17	2.25517e-16
TraesCS6A02G177300	DPA00Es	DPA02Es	3.8228	0.253299	1.21128e-17	2.25799e-16
TraesCS1D02G382300	DPA00Es	DPA02Es	5.18165	0.238676	1.23588e-17	2.29978e-16
TraesCS5D02G464700	DPA00Es	DPA02Es	3.66674	0.853955	1.24116e-17	2.30798e-16
TraesCS7A02G499400	DPA00Es	DPA02Es	1.42504	4.70048	1.25021e-17	2.32373e-16
TraesCS7B02G492500	DPA00Es	DPA02Es	5.12931	0.195636	1.25137e-17	2.3245e-16
TraesCS7D02G467500	DPA00Es	DPA02Es	1.89181	3.60324	1.29707e-17	2.40769e-16
TraesCS5B02G015700	DPA00Es	DPA02Es	5.41383	-0.0100707	1.31002e-17	2.42916e-16
TraesCS7B02G130900	DPA00Es	DPA02Es	3.46401	3.2005	1.31203e-17	2.43204e-16
TraesCS2A02G092500	DPA00Es	DPA02Es	4.5344	0.0122609	1.31824e-17	2.44268e-16
TraesCS1B02G321000	DPA00Es	DPA02Es	2.6203	2.27969	1.3335e-17	2.4701e-16
TraesCS2D02G561500	DPA00Es	DPA02Es	3.66143	0.400149	1.33995e-17	2.48117e-16
TraesCS6D02G194200	DPA00Es	DPA02Es	8.04829	0.00820532	1.35556e-17	2.50832e-16
TraesCS5A02G018600	DPA00Es	DPA02Es	2.22349	2.0526	1.37095e-17	2.5359e-16
TraesCS5B02G539000	DPA00Es	DPA02Es	1.29164	5.28438	1.38867e-17	2.5677e-16
TraesCS4A02G206800	DPA00Es	DPA02Es	2.78136	1.07272	1.40783e-17	2.60045e-16
TraesCS1D02G320300	DPA00Es	DPA02Es	1.55766	4.13135	1.41417e-17	2.61125e-16
TraesCS6B02G201600	DPA00Es	DPA02Es	2.63443	2.47815	1.43953e-17	2.65716e-16
TraesCS4A02G403600	DPA00Es	DPA02Es	7.63706	-0.351951	1.45078e-17	2.67698e-16
TraesCS3D02G150800	DPA00Es	DPA02Es	1.7047	4.05433	1.46173e-17	2.69529e-16
TraesCS2D02G322800	DPA00Es	DPA02Es	2.38341	4.77819	1.46324e-17	2.69713e-16
TraesCS7D02G370000	DPA00Es	DPA02Es	4.48555	0.83967	1.4803e-17	2.72762e-16
TraesCS4A02G311300	DPA00Es	DPA02Es	2.00405	3.64503	1.4846e-17	2.73364e-16
TraesCS6A02G387800	DPA00Es	DPA02Es	3.85734	0.564448	1.491e-17	2.74349e-16
TraesCS5B02G426200	DPA00Es	DPA02Es	3.11729	1.09622	1.50062e-17	2.76024e-16
TraesCS3B02G553200	DPA00Es	DPA02Es	2.73043	1.47122	1.50213e-17	2.76206e-16
TraesCS7D02G247600	DPA00Es	DPA02Es	4.81673	0.263144	1.52074e-17	2.79433e-16
TraesCS3B02G289600	DPA00Es	DPA02Es	3.17073	2.17003	1.52568e-17	2.80242e-16
TraesCS2D02G310000	DPA00Es	DPA02Es	2.74245	1.37312	1.62799e-17	2.98513e-16
TraesCS5D02G202900	DPA00Es	DPA02Es	1.51425	4.19198	1.64876e-17	3.02218e-16
TraesCS1A02G425100	DPA00Es	DPA02Es	3.32182	3.26015	1.66198e-17	3.04535e-16
TraesCS1A02G152100	DPA00Es	DPA02Es	3.40571	3.67743	1.70775e-17	3.12594e-16
TraesCS3D02G505000	DPA00Es	DPA02Es	4.202	0.407947	1.71213e-17	3.13288e-16
TraesCS7B02G202500	DPA00Es	DPA02Es	1.58892	3.30021	1.72366e-17	3.15241e-16
TraesCS1B02G317500	DPA00Es	DPA02Es	4.37419	0.373015	1.724e-17	3.15241e-16
TraesCS5B02G481000	DPA00Es	DPA02Es	1.31099	7.07036	1.76859e-17	3.23171e-16
TraesCS3B02G350100	DPA00Es	DPA02Es	2.17644	4.31851	1.7686e-17	3.23171e-16
TraesCS2A02G198000	DPA00Es	DPA02Es	2.01993	4.3044	1.77366e-17	3.23984e-16
TraesCS7B02G129700	DPA00Es	DPA02Es	3.82019	3.36863	1.77756e-17	3.24584e-16
TraesCS6A02G275400	DPA00Es	DPA02Es	3.84132	1.18094	1.80471e-17	3.29199e-16
TraesCS7A02G047100	DPA00Es	DPA02Es	1.31931	4.26519	1.81595e-17	3.31134e-16
TraesCS7A02G474800	DPA00Es	DPA02Es	3.84015	1.25317	1.83306e-17	3.34139e-16
TraesCS2B02G106000	DPA00Es	DPA02Es	4.57304	0.0497753	1.84218e-17	3.35685e-16
TraesCS3D02G534300	DPA00Es	DPA02Es	3.7172	0.568732	1.88216e-17	3.42732e-16
TraesCSU02G095600	DPA00Es	DPA02Es	2.157	2.62212	1.88336e-17	3.42833e-16
TraesCS4B02G244300	DPA00Es	DPA02Es	8.00752	-0.0190024	1.91598e-17	3.48409e-16
TraesCS5A02G426900	DPA00Es	DPA02Es	5.06283	0.134891	1.93472e-17	3.51696e-16
TraesCS3D02G276900	DPA00Es	DPA02Es	4.27593	1.06426	1.96657e-17	3.57362e-16
TraesCS6A02G153500	DPA00Es	DPA02Es	1.60064	4.14297	2.03178e-17	3.69085e-16
TraesCS3D02G477900	DPA00Es	DPA02Es	6.54197	3.73283	2.03688e-17	3.69883e-16
TraesCS6A02G303800	DPA00Es	DPA02Es	2.43632	1.89501	2.05103e-17	3.72325e-16
TraesCS5A02G032500	DPA00Es	DPA02Es	2.11209	4.78635	2.0848e-17	3.78324e-16
TraesCS5B02G035900	DPA00Es	DPA02Es	1.30848	4.87677	2.12543e-17	3.85432e-16
TraesCS6D02G252900	DPA00Es	DPA02Es	2.22318	1.74082	2.14016e-17	3.87836e-16
TraesCS4B02G211400	DPA00Es	DPA02Es	3.46157	1.92499	2.28713e-17	4.14326e-16
TraesCS2B02G328200	DPA00Es	DPA02Es	3.08013	1.46632	2.35205e-17	4.25649e-16
TraesCS6A02G002300	DPA00Es	DPA02Es	4.71142	0.162694	2.40651e-17	4.35354e-16
TraesCS1A02G412900	DPA00Es	DPA02Es	1.28605	5.43265	2.41077e-17	4.35976e-16
TraesCS2A02G577600	DPA00Es	DPA02Es	1.44449	4.70968	2.41335e-17	4.36292e-16
TraesCS1D02G366500	DPA00Es	DPA02Es	2.69427	4.60972	2.42219e-17	4.3774e-16
TraesCS5B02G348900	DPA00Es	DPA02Es	2.21279	6.08957	2.43758e-17	4.4022e-16
TraesCS3A02G136900	DPA00Es	DPA02Es	5.39781	-0.0249899	2.4449e-17	4.4139e-16
TraesCS2A02G386800	DPA00Es	DPA02Es	2.81292	2.73933	2.45195e-17	4.4251e-16
TraesCS7A02G437900	DPA00Es	DPA02Es	1.6659	5.46818	2.46354e-17	4.44451e-16
TraesCS7B02G350400	DPA00Es	DPA02Es	1.61462	3.71773	2.47275e-17	4.45958e-16
TraesCS3A02G225200	DPA00Es	DPA02Es	1.72413	2.93426	2.5192e-17	4.54025e-16
TraesCS5A02G236500	DPA00Es	DPA02Es	2.13712	2.41705	2.52824e-17	4.55499e-16
TraesCS5A02G453600	DPA00Es	DPA02Es	7.82111	-0.192875	2.56107e-17	4.61256e-16
TraesCS2B02G418600	DPA00Es	DPA02Es	5.51465	0.0748059	2.56925e-17	4.62571e-16
TraesCS5B02G095200	DPA00Es	DPA02Es	1.68662	4.38368	2.58368e-17	4.65009e-16
TraesCS2B02G156500	DPA00Es	DPA02Es	3.82123	0.975716	2.62612e-17	4.72164e-16
TraesCS4B02G379500	DPA00Es	DPA02Es	2.29633	2.53599	2.65746e-17	4.77473e-16
TraesCS1D02G241400	DPA00Es	DPA02Es	4.58032	0.0528098	2.75145e-17	4.93855e-16
TraesCS2B02G366900	DPA00Es	DPA02Es	2.28438	1.74612	2.81009e-17	5.04036e-16
TraesCS5A02G064300	DPA00Es	DPA02Es	1.98593	3.04083	2.87256e-17	5.1454e-16
TraesCS2A02G210700	DPA00Es	DPA02Es	7.63378	-0.354048	2.94329e-17	5.2685e-16
TraesCS7D02G141100	DPA00Es	DPA02Es	1.3736	4.19739	2.95909e-17	5.29499e-16
TraesCS7B02G148100	DPA00Es	DPA02Es	1.93188	4.31748	3.18885e-17	5.69644e-16
TraesCS5A02G178100	DPA00Es	DPA02Es	1.39914	6.23522	3.25404e-17	5.81093e-16
TraesCS2B02G553100	DPA00Es	DPA02Es	2.80718	5.25466	3.40086e-17	6.06694e-16
TraesCS3D02G129300	DPA00Es	DPA02Es	4.23839	0.446931	3.51045e-17	6.25821e-16
TraesCS6A02G267300	DPA00Es	DPA02Es	2.73945	3.09114	3.51375e-17	6.26196e-16
TraesCS1B02G191700	DPA00Es	DPA02Es	3.76568	0.355144	3.56666e-17	6.34981e-16
TraesCS2A02G197900	DPA00Es	DPA02Es	1.96937	2.22684	3.74083e-17	6.6509e-16
TraesCS4B02G251700	DPA00Es	DPA02Es	2.65911	0.974864	3.82254e-17	6.79159e-16
TraesCS6B02G323200	DPA00Es	DPA02Es	5.27319	0.323055	3.85282e-17	6.84068e-16
TraesCS6A02G236000	DPA00Es	DPA02Es	3.00176	1.38861	3.85537e-17	6.84068e-16
TraesCS5D02G568300	DPA00Es	DPA02Es	1.83312	6.03107	3.86531e-17	6.85602e-16
TraesCS6B02G100400	DPA00Es	DPA02Es	6.77698	0.504036	3.89678e-17	6.90949e-16
TraesCS2D02G099100	DPA00Es	DPA02Es	3.36371	1.52527	3.93799e-17	6.97788e-16
TraesCS5D02G219500	DPA00Es	DPA02Es	1.70094	4.27639	3.98998e-17	7.06287e-16
TraesCS1D02G291800	DPA00Es	DPA02Es	6.47407	0.2415	4.03988e-17	7.1464e-16
TraesCS3A02G441300	DPA00Es	DPA02Es	3.06894	1.26347	4.0463e-17	7.15535e-16
TraesCS7B02G100100	DPA00Es	DPA02Es	5.19361	-0.197882	4.20453e-17	7.42518e-16
TraesCS2A02G415800	DPA00Es	DPA02Es	4.13314	0.822225	4.22936e-17	7.46403e-16
TraesCS6A02G144100	DPA00Es	DPA02Es	2.13294	2.47729	4.24506e-17	7.48922e-16
TraesCS5A02G462500	DPA00Es	DPA02Es	5.92278	0.439946	4.28112e-17	7.55032e-16
TraesCS5D02G112500	DPA00Es	DPA02Es	7.59469	-0.388796	4.32793e-17	7.62775e-16
TraesCS7B02G160700	DPA00Es	DPA02Es	1.92409	3.24412	4.3759e-17	7.70714e-16
TraesCS4A02G218400	DPA00Es	DPA02Es	5.01023	0.716725	4.49073e-17	7.89619e-16
TraesCS7D02G407100	DPA00Es	DPA02Es	3.32544	0.816984	4.54641e-17	7.99143e-16
TraesCS3B02G610800	DPA00Es	DPA02Es	2.54376	6.65395	4.70623e-17	8.26682e-16
TraesCS6A02G161200	DPA00Es	DPA02Es	2.23099	3.93381	4.7183e-17	8.28526e-16
[truncated: 6,382 more rows]

## Sheet: Dn
	sampleA	sampleB	logFC	logCPM	PValue	FDR
TraesCS1A02G360700	DPA00Es	DPA02Es	-5.71658	6.03311	6.71903e-112	4.42297e-108
TraesCS3D02G109300	DPA00Es	DPA02Es	-5.48978	5.7994	2.11608e-98	7.95979e-95
TraesCS7D02G466400	DPA00Es	DPA02Es	-7.54063	3.3706	6.95829e-86	1.59321e-82
TraesCS2B02G575500	DPA00Es	DPA02Es	-6.20478	3.73936	5.90551e-84	1.24398e-80
TraesCS4A02G392500	DPA00Es	DPA02Es	-4.98752	5.03097	8.66092e-82	1.47129e-78
TraesCS2B02G286900	DPA00Es	DPA02Es	-10.0017	7.11353	2.08757e-79	3.14102e-76
TraesCS7A02G479100	DPA00Es	DPA02Es	-7.20557	3.67555	2.25881e-78	3.30426e-75
TraesCS2D02G081900	DPA00Es	DPA02Es	-6.07566	6.71033	6.58663e-77	8.25869e-74
TraesCS5B02G318000	DPA00Es	DPA02Es	-5.39479	3.31823	8.274e-77	1.01332e-73
TraesCS1D02G394100	DPA00Es	DPA02Es	-5.28508	4.01707	3.06588e-75	3.43522e-72
TraesCS3D02G127300	DPA00Es	DPA02Es	-3.67847	5.28854	1.01476e-69	8.90658e-67
TraesCS7D02G087500	DPA00Es	DPA02Es	-7.08649	5.25859	1.18704e-68	9.19289e-66
TraesCS2D02G346300	DPA00Es	DPA02Es	-4.15645	4.97479	6.08091e-68	4.32747e-65
TraesCS1D02G413100	DPA00Es	DPA02Es	-8.56935	3.71282	9.43409e-68	6.53708e-65
TraesCS1D02G365100	DPA00Es	DPA02Es	-4.4158	5.61667	2.64759e-66	1.72132e-63
TraesCS5D02G097600	DPA00Es	DPA02Es	-3.43587	7.61887	1.06406e-65	6.75125e-63
TraesCS5A02G085200	DPA00Es	DPA02Es	-3.4051	7.06837	3.47263e-65	2.12646e-62
TraesCS4D02G142800	DPA00Es	DPA02Es	-4.23689	5.49298	5.96664e-64	3.30753e-61
TraesCS3A02G107200	DPA00Es	DPA02Es	-6.36485	6.31626	6.119e-64	3.35665e-61
TraesCS3D02G284100	DPA00Es	DPA02Es	-3.36784	6.43261	2.13082e-63	1.13347e-60
TraesCS2B02G098600	DPA00Es	DPA02Es	-5.60834	3.91061	7.64355e-63	3.76191e-60
TraesCS4D02G069100	DPA00Es	DPA02Es	-6.27902	4.03612	5.09792e-62	2.37581e-59
TraesCS4B02G167100	DPA00Es	DPA02Es	-7.10683	3.75075	1.14076e-61	5.26971e-59
TraesCS1A02G181000	DPA00Es	DPA02Es	-4.65373	2.67439	4.12562e-61	1.84122e-58
TraesCS6A02G013200	DPA00Es	DPA02Es	-3.44902	3.73353	7.00694e-61	3.10084e-58
TraesCS5B02G271200	DPA00Es	DPA02Es	-6.29191	3.08718	1.03548e-60	4.46973e-58
TraesCS5D02G323700	DPA00Es	DPA02Es	-5.09885	3.55021	2.54307e-60	1.06288e-57
TraesCS3B02G422400	DPA00Es	DPA02Es	-5.32018	2.71201	1.04975e-58	3.92072e-56
TraesCS3D02G260500	DPA00Es	DPA02Es	-7.61715	2.29031	1.35384e-58	4.98572e-56
TraesCS3B02G318200	DPA00Es	DPA02Es	-3.04283	5.13969	1.5752e-58	5.7209e-56
TraesCS7D02G087600	DPA00Es	DPA02Es	-3.38168	4.90692	5.06437e-58	1.81429e-55
TraesCS3D02G355300	DPA00Es	DPA02Es	-2.92995	4.86306	3.06916e-57	1.03608e-54
TraesCS1B02G413300	DPA00Es	DPA02Es	-6.63758	4.15672	1.10527e-56	3.63787e-54
TraesCS2A02G255600	DPA00Es	DPA02Es	-6.00054	7.00297	2.22895e-56	7.20128e-54
TraesCS7D02G088500	DPA00Es	DPA02Es	-3.5122	4.46978	2.34132e-55	7.1271e-53
TraesCS5B02G091200	DPA00Es	DPA02Es	-4.61702	8.04104	3.34877e-55	1.00773e-52
TraesCS4A02G245100	DPA00Es	DPA02Es	-4.71715	5.17616	1.66176e-51	4.14748e-49
TraesCS5B02G566100	DPA00Es	DPA02Es	-4.2228	3.03952	2.25808e-51	5.58286e-49
TraesCS7D02G037100	DPA00Es	DPA02Es	-8.57072	3.21211	2.38453e-51	5.84066e-49
TraesCS3B02G125600	DPA00Es	DPA02Es	-5.78514	6.03484	5.39876e-51	1.2636e-48
TraesCS5A02G251800	DPA00Es	DPA02Es	-4.11802	3.16637	7.3445e-51	1.7114e-48
TraesCS1A02G242400	DPA00Es	DPA02Es	-6.73472	4.077	9.55053e-51	2.19629e-48
TraesCS3B02G293200	DPA00Es	DPA02Es	-6.36083	1.94336	9.70236e-51	2.2215e-48
TraesCS7B02G000200	DPA00Es	DPA02Es	-7.43016	2.10727	1.38844e-50	3.11141e-48
TraesCS7A02G204500	DPA00Es	DPA02Es	-2.98224	4.97047	1.57217e-50	3.49341e-48
TraesCS7A02G057700	DPA00Es	DPA02Es	-5.76788	2.58879	1.85231e-49	3.87088e-47
TraesCS2D02G093100	DPA00Es	DPA02Es	-6.52354	4.41345	5.33081e-49	1.0756e-46
TraesCS2A02G448300	DPA00Es	DPA02Es	-3.43507	4.26432	6.12761e-49	1.22697e-46
TraesCS2D02G483100	DPA00Es	DPA02Es	-8.45375	3.60196	1.1889e-48	2.33619e-46
TraesCS3A02G126300	DPA00Es	DPA02Es	-3.7574	4.82797	1.62736e-48	3.17407e-46
TraesCS3D02G260300	DPA00Es	DPA02Es	-5.82385	2.15985	3.64982e-48	6.91392e-46
TraesCS7B02G325100	DPA00Es	DPA02Es	-5.52627	3.83325	6.70232e-48	1.24281e-45
TraesCS4B02G297100	DPA00Es	DPA02Es	-4.07431	5.16944	6.75518e-48	1.24821e-45
TraesCS2D02G435200	DPA00Es	DPA02Es	-4.35435	2.76205	3.21627e-47	5.72214e-45
TraesCS3A02G362200	DPA00Es	DPA02Es	-3.47097	5.26184	1.13185e-46	1.96071e-44
TraesCS4A02G129400	DPA00Es	DPA02Es	-2.80529	4.88349	2.63892e-46	4.51204e-44
TraesCS6A02G068300	DPA00Es	DPA02Es	-3.09639	6.97185	5.52732e-46	9.29968e-44
TraesCS7D02G087700	DPA00Es	DPA02Es	-4.26431	5.03354	1.07687e-45	1.78333e-43
TraesCS4D02G055600	DPA00Es	DPA02Es	-4.70622	2.83481	1.15285e-45	1.88544e-43
TraesCS7D02G338100	DPA00Es	DPA02Es	-5.53968	3.79316	1.28605e-45	2.09678e-43
TraesCS2A02G427700	DPA00Es	DPA02Es	-3.77289	5.48827	3.94925e-45	6.30229e-43
TraesCS3A02G284200	DPA00Es	DPA02Es	-2.94073	5.72792	4.44856e-45	7.07764e-43
TraesCS4D02G275300	DPA00Es	DPA02Es	-4.58025	2.47563	7.11402e-45	1.12167e-42
TraesCS5D02G568000	DPA00Es	DPA02Es	-5.95518	5.42126	2.46182e-44	3.79078e-42
TraesCS3A02G255700	DPA00Es	DPA02Es	-5.48741	2.87113	3.37121e-44	5.14593e-42
TraesCS3A02G260200	DPA00Es	DPA02Es	-5.40334	2.10151	6.77061e-44	1.00156e-41
TraesCS5D02G481200	DPA00Es	DPA02Es	-3.7837	6.36993	2.95477e-43	4.18291e-41
TraesCS5A02G069600	DPA00Es	DPA02Es	-4.15733	5.46612	2.63525e-42	3.49565e-40
TraesCS3D02G355900	DPA00Es	DPA02Es	-3.47767	5.41654	3.14663e-42	4.15307e-40
TraesCS5A02G477600	DPA00Es	DPA02Es	-4.78718	2.21091	3.55958e-42	4.67468e-40
TraesCS5B02G267800	DPA00Es	DPA02Es	-3.95416	3.28787	3.621e-42	4.7435e-40
TraesCS4A02G262900	DPA00Es	DPA02Es	-2.4826	4.83625	4.65943e-42	6.05864e-40
TraesCS1D02G184500	DPA00Es	DPA02Es	-4.39692	2.37258	5.13136e-42	6.6395e-40
TraesCS5D02G531600	DPA00Es	DPA02Es	-3.44407	5.29485	1.11718e-41	1.42453e-39
TraesCS6A02G143600	DPA00Es	DPA02Es	-4.03482	2.72201	1.45119e-41	1.82393e-39
TraesCS1B02G377100	DPA00Es	DPA02Es	-3.40315	5.30731	2.08841e-41	2.58776e-39
TraesCS6A02G235100	DPA00Es	DPA02Es	-4.56155	2.33446	2.5134e-41	3.09978e-39
TraesCS3B02G394600	DPA00Es	DPA02Es	-3.51246	5.33843	4.67265e-41	5.69609e-39
TraesCS2A02G435100	DPA00Es	DPA02Es	-5.56112	1.71148	4.76166e-41	5.7912e-39
TraesCS3B02G422300	DPA00Es	DPA02Es	-6.57359	3.36696	5.43794e-41	6.59846e-39
TraesCS7D02G397700	DPA00Es	DPA02Es	-2.13387	7.16425	7.15953e-41	8.60811e-39
TraesCS1B02G137300	DPA00Es	DPA02Es	-4.32424	5.76214	7.29068e-41	8.74583e-39
TraesCS1A02G351200	DPA00Es	DPA02Es	-2.14235	5.48506	1.60037e-40	1.89817e-38
TraesCS2B02G572500	DPA00Es	DPA02Es	-3.55562	4.55266	3.53199e-40	4.10867e-38
TraesCS4D02G339400	DPA00Es	DPA02Es	-4.94369	3.94156	4.93102e-40	5.68221e-38
TraesCS5A02G513200	DPA00Es	DPA02Es	-4.47127	2.67828	6.42429e-40	7.33874e-38
TraesCS3D02G413500	DPA00Es	DPA02Es	-6.18361	3.4403	6.87596e-40	7.78714e-38
TraesCS7B02G152000	DPA00Es	DPA02Es	-2.33482	5.77238	6.98239e-40	7.89069e-38
TraesCS4D02G020300	DPA00Es	DPA02Es	-3.51066	3.06229	8.50856e-40	9.57432e-38
TraesCS1D02G118000	DPA00Es	DPA02Es	-5.00232	2.31725	1.46701e-39	1.63331e-37
TraesCS2D02G425700	DPA00Es	DPA02Es	-3.11257	5.10253	1.50416e-39	1.67114e-37
TraesCS1A02G385900	DPA00Es	DPA02Es	-2.05674	5.17389	1.7282e-39	1.91601e-37
TraesCS7A02G404300	DPA00Es	DPA02Es	-2.04985	6.86453	2.15756e-39	2.3622e-37
TraesCS4B02G228000	DPA00Es	DPA02Es	-3.99725	3.75335	2.34059e-39	2.55727e-37
TraesCS2D02G063000	DPA00Es	DPA02Es	-5.72049	4.89553	3.15339e-39	3.40994e-37
TraesCS3A02G361500	DPA00Es	DPA02Es	-2.2683	6.19097	8.94412e-39	9.45813e-37
TraesCS4B02G070300	DPA00Es	DPA02Es	-5.57358	4.84204	1.02608e-38	1.0764e-36
TraesCS7D02G125400	DPA00Es	DPA02Es	-4.75277	2.26073	2.54488e-38	2.61245e-36
TraesCS7A02G426600	DPA00Es	DPA02Es	-5.20437	4.42432	2.82523e-38	2.8628e-36
TraesCS6B02G263800	DPA00Es	DPA02Es	-6.92122	1.62619	2.82682e-38	2.8628e-36
TraesCS7B02G167800	DPA00Es	DPA02Es	-4.19704	3.08509	3.14255e-38	3.1643e-36
TraesCS3B02G453200	DPA00Es	DPA02Es	-10.917	2.81393	3.38961e-38	3.3936e-36
TraesCS5A02G263500	DPA00Es	DPA02Es	-3.02452	4.63098	3.45817e-38	3.45568e-36
TraesCS3B02G205100	DPA00Es	DPA02Es	-5.00951	3.82364	4.91079e-38	4.84292e-36
TraesCS2B02G232900	DPA00Es	DPA02Es	-3.65191	4.62771	5.43645e-38	5.35129e-36
TraesCS2B02G508600	DPA00Es	DPA02Es	-4.75111	1.98175	7.52142e-38	7.34866e-36
TraesCS2D02G508400	DPA00Es	DPA02Es	-4.98413	2.38782	1.28609e-37	1.22696e-35
TraesCS7B02G138900	DPA00Es	DPA02Es	-2.54892	5.13516	1.48999e-37	1.41635e-35
TraesCS2A02G188500	DPA00Es	DPA02Es	-9.88218	6.97752	2.45092e-37	2.27236e-35
TraesCS2B02G408500	DPA00Es	DPA02Es	-5.29751	4.22723	2.84584e-37	2.62925e-35
TraesCS4B02G218900	DPA00Es	DPA02Es	-7.92924	3.08461	3.82051e-37	3.51741e-35
TraesCS1D02G376600	DPA00Es	DPA02Es	-6.46464	3.25352	5.89026e-37	5.37596e-35
TraesCS3D02G288600	DPA00Es	DPA02Es	-2.23117	5.31585	6.80584e-37	6.19014e-35
TraesCS6A02G132700	DPA00Es	DPA02Es	-8.45368	3.97012	7.46867e-37	6.75799e-35
TraesCS5A02G468300	DPA00Es	DPA02Es	-4.34409	6.82613	1.10995e-36	9.97478e-35
TraesCS3B02G079100	DPA00Es	DPA02Es	-3.1154	3.68478	1.25659e-36	1.11781e-34
TraesCS7D02G052400	DPA00Es	DPA02Es	-5.45606	2.74991	1.32708e-36	1.17853e-34
TraesCS3A02G506000	DPA00Es	DPA02Es	-4.1964	2.56541	1.5551e-36	1.37177e-34
TraesCS6B02G334600	DPA00Es	DPA02Es	-5.95258	1.20137	1.72614e-36	1.51756e-34
TraesCS4A02G118300	DPA00Es	DPA02Es	-4.19106	4.00753	1.97578e-36	1.72838e-34
TraesCS4D02G062900	DPA00Es	DPA02Es	-2.77003	5.13122	2.12901e-36	1.85933e-34
TraesCSU02G096500	DPA00Es	DPA02Es	-4.69991	1.94388	3.46077e-36	2.94904e-34
TraesCS6D02G065900	DPA00Es	DPA02Es	-2.4502	6.19595	3.54548e-36	3.01635e-34
TraesCS7B02G303900	DPA00Es	DPA02Es	-1.91662	6.81678	6.67537e-36	5.61563e-34
TraesCS5B02G480900	DPA00Es	DPA02Es	-3.16473	6.23185	9.72408e-36	8.1284e-34
TraesCS5B02G262900	DPA00Es	DPA02Es	-2.89904	4.91843	1.07369e-35	8.94662e-34
TraesCS2B02G293600	DPA00Es	DPA02Es	-2.7632	3.08183	1.1309e-35	9.3936e-34
TraesCS6D02G240300	DPA00Es	DPA02Es	-4.70034	3.04196	1.14118e-35	9.46409e-34
TraesCS5D02G413200	DPA00Es	DPA02Es	-3.50599	4.4805	1.16016e-35	9.60636e-34
TraesCS1B02G392300	DPA00Es	DPA02Es	-7.65828	4.27226	1.89747e-35	1.55646e-33
TraesCS1B02G269100	DPA00Es	DPA02Es	-3.10485	4.79556	2.38015e-35	1.94935e-33
TraesCS3B02G393900	DPA00Es	DPA02Es	-2.51727	5.21552	2.58845e-35	2.11011e-33
TraesCS5B02G494400	DPA00Es	DPA02Es	-2.7006	6.9609	3.07425e-35	2.49455e-33
TraesCS3A02G488700	DPA00Es	DPA02Es	-2.53625	3.79181	3.14881e-35	2.55111e-33
TraesCS6B02G092200	DPA00Es	DPA02Es	-3.13844	6.37919	4.06979e-35	3.28213e-33
TraesCS6D02G122400	DPA00Es	DPA02Es	-9.4629	3.30083	4.69435e-35	3.76277e-33
TraesCS1B02G288800	DPA00Es	DPA02Es	-4.67208	1.80158	4.82644e-35	3.8569e-33
TraesCS7A02G424800	DPA00Es	DPA02Es	-9.58686	3.42038	5.63029e-35	4.47213e-33
TraesCS1B02G403900	DPA00Es	DPA02Es	-5.35269	2.74234	5.75236e-35	4.56221e-33
TraesCS3D02G382600	DPA00Es	DPA02Es	-5.46416	3.01679	8.22542e-35	6.47485e-33
TraesCS6B02G160900	DPA00Es	DPA02Es	-11.2014	3.09147	8.44555e-35	6.62831e-33
TraesCS3A02G255600	DPA00Es	DPA02Es	-6.33478	2.81796	1.38027e-34	1.07209e-32
TraesCS1B02G278500	DPA00Es	DPA02Es	-2.30808	3.90062	1.41184e-34	1.095e-32
TraesCS1A02G266600	DPA00Es	DPA02Es	-3.84127	4.65031	1.44156e-34	1.11477e-32
TraesCS6D02G135500	DPA00Es	DPA02Es	-2.12132	4.48773	1.66915e-34	1.27762e-32
TraesCS6B02G051100	DPA00Es	DPA02Es	-3.83521	4.78751	4.57448e-34	3.40737e-32
TraesCS2B02G594400	DPA00Es	DPA02Es	-5.49005	1.1284	5.24463e-34	3.89004e-32
TraesCS5A02G153900	DPA00Es	DPA02Es	-3.56736	5.02281	6.32891e-34	4.66797e-32
TraesCS1A02G206800	DPA00Es	DPA02Es	-4.04564	3.6256	6.47138e-34	4.76637e-32
TraesCS1D02G332000	DPA00Es	DPA02Es	-4.08847	1.65794	7.11068e-34	5.21536e-32
TraesCS5D02G043700	DPA00Es	DPA02Es	-2.09788	5.16809	8.821e-34	6.44288e-32
TraesCS2B02G448100	DPA00Es	DPA02Es	-2.99587	5.11347	9.03669e-34	6.59128e-32
TraesCS3D02G302200	DPA00Es	DPA02Es	-4.15113	5.25197	9.68588e-34	7.05502e-32
TraesCS2B02G218800	DPA00Es	DPA02Es	-10.1954	5.31627	1.17135e-33	8.48495e-32
TraesCS3D02G180900	DPA00Es	DPA02Es	-4.54037	2.62674	1.42564e-33	1.02621e-31
TraesCS5D02G494800	DPA00Es	DPA02Es	-1.9936	5.79964	1.43777e-33	1.03296e-31
TraesCS2D02G260200	DPA00Es	DPA02Es	-6.20835	1.43845	1.59636e-33	1.14377e-31
TraesCS4D02G209200	DPA00Es	DPA02Es	-5.72621	3.91944	1.87594e-33	1.33321e-31
TraesCS4A02G392100	DPA00Es	DPA02Es	-4.43558	4.12076	2.02435e-33	1.43288e-31
TraesCS2D02G447400	DPA00Es	DPA02Es	-3.38522	4.0764	2.16201e-33	1.52622e-31
TraesCS4A02G007800	DPA00Es	DPA02Es	-5.23277	5.18882	3.23961e-33	2.25072e-31
TraesCS2A02G045100	DPA00Es	DPA02Es	-2.35225	3.46365	3.28644e-33	2.28024e-31
TraesCS1A02G386100	DPA00Es	DPA02Es	-4.17629	3.51813	3.38049e-33	2.33934e-31
TraesCS7D02G416800	DPA00Es	DPA02Es	-4.9156	3.07992	3.4107e-33	2.35714e-31
TraesCS2A02G084100	DPA00Es	DPA02Es	-3.22789	3.09725	3.64119e-33	2.50985e-31
TraesCS2D02G267100	DPA00Es	DPA02Es	-7.58865	7.08163	5.20869e-33	3.56697e-31
TraesCS5A02G223800	DPA00Es	DPA02Es	-2.75091	2.60757	5.44427e-33	3.72345e-31
TraesCS3D02G246900	DPA00Es	DPA02Es	-2.28544	3.90687	5.59078e-33	3.80882e-31
TraesCS2B02G469000	DPA00Es	DPA02Es	-3.89477	4.45545	5.87747e-33	3.98865e-31
TraesCS7D02G452000	DPA00Es	DPA02Es	-3.41619	3.56336	7.31621e-33	4.94591e-31
TraesCS3D02G195100	DPA00Es	DPA02Es	-2.9076	4.51722	8.61482e-33	5.78666e-31
TraesCS2B02G098100	DPA00Es	DPA02Es	-4.28872	3.6902	1.04437e-32	6.97064e-31
TraesCS2B02G118100	DPA00Es	DPA02Es	-3.04755	3.7023	1.09693e-32	7.29376e-31
TraesCS5B02G048500	DPA00Es	DPA02Es	-9.30327	1.26576	1.16266e-32	7.69194e-31
TraesCS4B02G344300	DPA00Es	DPA02Es	-3.4333	3.90067	1.47467e-32	9.69528e-31
TraesCS1D02G072700	DPA00Es	DPA02Es	-3.62497	4.28563	1.50579e-32	9.88755e-31
TraesCS4A02G172600	DPA00Es	DPA02Es	-2.84275	5.22213	1.58283e-32	1.03675e-30
TraesCS1D02G267700	DPA00Es	DPA02Es	-2.29666	3.80176	1.84592e-32	1.20012e-30
TraesCS3D02G191400	DPA00Es	DPA02Es	-4.71396	1.59418	2.02969e-32	1.31473e-30
TraesCS7D02G088000	DPA00Es	DPA02Es	-4.26751	4.63158	2.54385e-32	1.62974e-30
TraesCS2D02G398300	DPA00Es	DPA02Es	-2.60799	3.76372	2.58035e-32	1.64911e-30
TraesCS5A02G203500	DPA00Es	DPA02Es	-3.39502	7.26652	2.65388e-32	1.69404e-30
TraesCS5D02G210000	DPA00Es	DPA02Es	-4.00637	6.47794	5.83616e-32	3.61156e-30
TraesCS4B02G222200	DPA00Es	DPA02Es	-6.83854	0.795839	9.70209e-32	5.94798e-30
TraesCS2B02G545100	DPA00Es	DPA02Es	-2.60492	3.46365	1.01878e-31	6.23124e-30
TraesCS4D02G255800	DPA00Es	DPA02Es	-3.37402	3.63151	1.09761e-31	6.70561e-30
TraesCS6D02G075800	DPA00Es	DPA02Es	-3.15982	2.81783	1.2111e-31	7.37332e-30
TraesCS1A02G314200	DPA00Es	DPA02Es	-4.05766	1.92687	1.23989e-31	7.53982e-30
TraesCS6A02G406000	DPA00Es	DPA02Es	-2.36439	4.7619	1.30737e-31	7.92273e-30
TraesCS6D02G305200	DPA00Es	DPA02Es	-6.8521	0.809024	2.6027e-31	1.54699e-29
TraesCS1D02G417300	DPA00Es	DPA02Es	-3.01031	3.34476	3.0392e-31	1.79832e-29
TraesCS1A02G372300	DPA00Es	DPA02Es	-6.42636	4.59156	3.60931e-31	2.12372e-29
TraesCS6B02G451100	DPA00Es	DPA02Es	-2.24403	4.98978	4.17713e-31	2.43876e-29
TraesCS5A02G266000	DPA00Es	DPA02Es	-3.90966	2.60856	5.07028e-31	2.95366e-29
TraesCS5A02G163600	DPA00Es	DPA02Es	-5.36665	5.10126	5.36301e-31	3.12074e-29
TraesCS1B02G418400	DPA00Es	DPA02Es	-3.96881	4.3416	9.35404e-31	5.38952e-29
TraesCS2D02G534500	DPA00Es	DPA02Es	-3.96615	4.132	1.01503e-30	5.83556e-29
TraesCS3B02G288100	DPA00Es	DPA02Es	-5.97842	2.77523	1.14557e-30	6.55741e-29
TraesCS3A02G235700	DPA00Es	DPA02Es	-2.91749	2.86824	1.36563e-30	7.80858e-29
TraesCS2A02G291900	DPA00Es	DPA02Es	-8.67147	0.679675	1.56594e-30	8.91517e-29
TraesCS2A02G221700	DPA00Es	DPA02Es	-3.51077	3.24936	1.61748e-30	9.19866e-29
TraesCS2B02G486800	DPA00Es	DPA02Es	-2.23893	9.31978	1.816e-30	1.02943e-28
TraesCS3B02G399200	DPA00Es	DPA02Es	-2.46213	3.51613	1.89847e-30	1.07157e-28
TraesCS2A02G100900	DPA00Es	DPA02Es	-2.8343	3.23905	1.96871e-30	1.10884e-28
TraesCS1D02G118500	DPA00Es	DPA02Es	-3.40346	6.76867	2.33386e-30	1.31169e-28
TraesCS7D02G167000	DPA00Es	DPA02Es	-2.59133	5.78836	2.39654e-30	1.34405e-28
TraesCS4D02G353900	DPA00Es	DPA02Es	-4.77272	3.16559	2.40851e-30	1.34933e-28
TraesCS4D02G024900	DPA00Es	DPA02Es	-2.00416	6.14581	2.95376e-30	1.65304e-28
TraesCS2A02G190200	DPA00Es	DPA02Es	-3.62613	4.01889	3.04475e-30	1.70034e-28
TraesCS5B02G125400	DPA00Es	DPA02Es	-3.88924	1.63355	3.3568e-30	1.86867e-28
TraesCS1A02G150900	DPA00Es	DPA02Es	-2.65732	5.88345	5.55049e-30	3.05434e-28
TraesCS6D02G066200	DPA00Es	DPA02Es	-2.79556	2.39892	6.77838e-30	3.70294e-28
TraesCS2D02G153100	DPA00Es	DPA02Es	-2.32562	3.69114	7.22752e-30	3.94012e-28
TraesCS6D02G250400	DPA00Es	DPA02Es	-3.06419	3.1715	7.42661e-30	4.04262e-28
TraesCS7A02G312800	DPA00Es	DPA02Es	-2.34158	3.65104	7.55483e-30	4.10581e-28
TraesCS3A02G280800	DPA00Es	DPA02Es	-5.21321	2.86029	7.791e-30	4.22544e-28
TraesCS6A02G333600	DPA00Es	DPA02Es	-3.06358	3.61368	7.9221e-30	4.29211e-28
TraesCS3D02G256400	DPA00Es	DPA02Es	-7.0797	1.77049	9.13094e-30	4.91671e-28
TraesCS7D02G061400	DPA00Es	DPA02Es	-3.05988	5.52598	9.30064e-30	4.99277e-28
TraesCS5B02G386800	DPA00Es	DPA02Es	-3.49256	1.83774	9.37745e-30	5.02887e-28
TraesCS6B02G307400	DPA00Es	DPA02Es	-2.1641	5.43554	9.52462e-30	5.09741e-28
TraesCS7A02G264100	DPA00Es	DPA02Es	-7.77634	3.60439	1.00532e-29	5.3644e-28
TraesCS5A02G253700	DPA00Es	DPA02Es	-3.35959	4.62288	1.0054e-29	5.3644e-28
TraesCS5D02G271100	DPA00Es	DPA02Es	-2.74226	5.7774	1.07009e-29	5.69796e-28
TraesCS5B02G225700	DPA00Es	DPA02Es	-2.4431	3.29507	1.08155e-29	5.74737e-28
TraesCS4A02G130300	DPA00Es	DPA02Es	-5.46474	1.81888	1.11182e-29	5.90228e-28
TraesCS5B02G070300	DPA00Es	DPA02Es	-3.34155	2.52473	1.26935e-29	6.70476e-28
TraesCS7A02G088700	DPA00Es	DPA02Es	-1.88234	5.9156	1.57183e-29	8.26107e-28
TraesCS1D02G372700	DPA00Es	DPA02Es	-3.31077	2.57888	1.62102e-29	8.51108e-28
TraesCS3A02G375500	DPA00Es	DPA02Es	-5.65858	5.82387	1.65036e-29	8.65652e-28
TraesCS4B02G019600	DPA00Es	DPA02Es	-4.74095	2.06651	1.82283e-29	9.53267e-28
TraesCS5D02G387500	DPA00Es	DPA02Es	-2.25617	4.09619	1.92283e-29	1.00457e-27
TraesCS6D02G302400	DPA00Es	DPA02Es	-4.8072	2.03273	1.99954e-29	1.04257e-27
TraesCS2B02G357500	DPA00Es	DPA02Es	-2.19357	5.0912	2.11898e-29	1.10267e-27
TraesCS2A02G586500	DPA00Es	DPA02Es	-5.1424	6.7327	2.18514e-29	1.13597e-27
TraesCS3B02G146300	DPA00Es	DPA02Es	-4.39706	2.01414	2.29103e-29	1.1875e-27
TraesCS4D02G184000	DPA00Es	DPA02Es	-2.45803	3.45202	2.59483e-29	1.33969e-27
TraesCS2A02G199600	DPA00Es	DPA02Es	-2.14486	6.22557	2.71852e-29	1.39944e-27
TraesCS5D02G383500	DPA00Es	DPA02Es	-4.96322	3.93422	2.73066e-29	1.40365e-27
TraesCS3A02G367500	DPA00Es	DPA02Es	-2.49653	4.36883	3.07035e-29	1.57287e-27
TraesCS2B02G215000	DPA00Es	DPA02Es	-4.59823	1.61198	3.26359e-29	1.66861e-27
TraesCS6B02G369400	DPA00Es	DPA02Es	-3.83984	2.78205	3.45205e-29	1.75814e-27
TraesCS1D02G378900	DPA00Es	DPA02Es	-9.66901	4.28614	3.49789e-29	1.77977e-27
TraesCS5B02G192000	DPA00Es	DPA02Es	-3.3389	2.59245	4.24989e-29	2.14787e-27
TraesCSU02G071300	DPA00Es	DPA02Es	-3.06657	3.70012	4.34312e-29	2.19288e-27
TraesCS5B02G408000	DPA00Es	DPA02Es	-3.07601	4.43174	4.56022e-29	2.29809e-27
TraesCS5A02G485300	DPA00Es	DPA02Es	-7.84082	1.73108	4.67118e-29	2.35176e-27
TraesCS7A02G092700	DPA00Es	DPA02Es	-5.41176	4.92049	4.83926e-29	2.42941e-27
TraesCS2B02G299700	DPA00Es	DPA02Es	-3.63498	2.50592	5.06014e-29	2.53788e-27
TraesCS1A02G367000	DPA00Es	DPA02Es	-4.00034	3.15068	5.16341e-29	2.58721e-27
TraesCS2D02G194400	DPA00Es	DPA02Es	-2.41233	3.42664	5.69377e-29	2.84753e-27
TraesCS3D02G017100	DPA00Es	DPA02Es	-2.57245	2.76698	6.23124e-29	3.11042e-27
TraesCS7B02G267900	DPA00Es	DPA02Es	-3.17324	3.41666	7.28404e-29	3.62221e-27
TraesCS1A02G314300	DPA00Es	DPA02Es	-2.41688	4.9259	7.50519e-29	3.72515e-27
TraesCS7B02G017200	DPA00Es	DPA02Es	-3.15456	2.40698	8.27205e-29	4.09805e-27
TraesCS7D02G088100	DPA00Es	DPA02Es	-7.98681	4.74026	8.3314e-29	4.12357e-27
TraesCS7B02G462200	DPA00Es	DPA02Es	-4.33586	1.49859	8.87322e-29	4.38351e-27
TraesCS2D02G146400	DPA00Es	DPA02Es	-4.86113	2.7344	8.92452e-29	4.40472e-27
TraesCS3D02G366700	DPA00Es	DPA02Es	-4.23267	3.70437	9.02902e-29	4.45212e-27
TraesCS3D02G147900	DPA00Es	DPA02Es	-4.21223	3.20052	9.14564e-29	4.5054e-27
TraesCS4A02G011900	DPA00Es	DPA02Es	-2.63455	3.74823	1.31543e-28	6.43207e-27
TraesCS3A02G376800	DPA00Es	DPA02Es	-2.62277	6.35231	1.32983e-28	6.49641e-27
TraesCS2D02G195800	DPA00Es	DPA02Es	-4.54977	1.30324	1.37518e-28	6.71177e-27
TraesCS1A02G259100	DPA00Es	DPA02Es	-2.42235	4.89547	1.57078e-28	7.65219e-27
TraesCS2B02G322100	DPA00Es	DPA02Es	-7.63444	2.79387	1.64804e-28	8.00636e-27
TraesCS3B02G044400	DPA00Es	DPA02Es	-3.24385	1.93041	1.71499e-28	8.30863e-27
TraesCS1A02G262700	DPA00Es	DPA02Es	-1.65745	6.72348	1.77441e-28	8.58073e-27
TraesCS5B02G087700	DPA00Es	DPA02Es	-1.80564	9.3222	1.78215e-28	8.61022e-27
TraesCS5A02G031000	DPA00Es	DPA02Es	-8.88701	0.879106	1.8543e-28	8.95061e-27
TraesCS2A02G366000	DPA00Es	DPA02Es	-2.39978	4.3775	1.90686e-28	9.19586e-27
TraesCS2B02G394400	DPA00Es	DPA02Es	-2.3533	3.6928	1.96334e-28	9.43369e-27
TraesCS3D02G369800	DPA00Es	DPA02Es	-3.26634	6.84291	2.18995e-28	1.04938e-26
TraesCS4D02G169100	DPA00Es	DPA02Es	-2.41284	3.99181	2.44172e-28	1.16896e-26
TraesCS1D02G279000	DPA00Es	DPA02Es	-4.05655	1.5431	2.48061e-28	1.18542e-26
TraesCS1A02G258500	DPA00Es	DPA02Es	-2.85256	5.36205	2.52485e-28	1.20438e-26
TraesCS4A02G158100	DPA00Es	DPA02Es	-2.1393	4.27073	2.71879e-28	1.29572e-26
TraesCS5B02G263000	DPA00Es	DPA02Es	-4.42183	1.45683	3.11818e-28	1.47937e-26
TraesCS7A02G354300	DPA00Es	DPA02Es	-3.60195	1.45661	3.32569e-28	1.57639e-26
TraesCSU02G121800	DPA00Es	DPA02Es	-3.52374	4.80353	3.3485e-28	1.58578e-26
TraesCS5A02G270700	DPA00Es	DPA02Es	-3.74914	2.16192	3.4755e-28	1.6415e-26
TraesCS2B02G368200	DPA00Es	DPA02Es	-3.27784	4.70839	3.98271e-28	1.87433e-26
TraesCS2D02G315400	DPA00Es	DPA02Es	-1.86117	5.80157	4.03705e-28	1.89652e-26
TraesCS4D02G249200	DPA00Es	DPA02Es	-1.72992	6.14897	4.31137e-28	2.01818e-26
TraesCS3D02G009200	DPA00Es	DPA02Es	-3.31233	2.86442	5.4208e-28	2.51515e-26
TraesCS5A02G191700	DPA00Es	DPA02Es	-3.6176	3.74992	5.48434e-28	2.54016e-26
TraesCS3D02G223700	DPA00Es	DPA02Es	-7.83597	1.72443	5.8659e-28	2.70499e-26
TraesCS6D02G217800	DPA00Es	DPA02Es	-6.6749	0.648544	6.64227e-28	3.04965e-26
TraesCS2D02G000300	DPA00Es	DPA02Es	-6.60813	2.1754	6.8172e-28	3.11909e-26
TraesCS5B02G202200	DPA00Es	DPA02Es	-4.29882	6.5204	6.96212e-28	3.17987e-26
TraesCS6B02G347400	DPA00Es	DPA02Es	-5.76574	2.27832	9.64903e-28	4.37672e-26
TraesCS2A02G324800	DPA00Es	DPA02Es	-2.23856	5.30506	1.06685e-27	4.82254e-26
TraesCS1D02G072200	DPA00Es	DPA02Es	-2.70143	4.5215	1.42125e-27	6.38615e-26
TraesCS7B02G181700	DPA00Es	DPA02Es	-1.81507	4.55292	1.52113e-27	6.82516e-26
TraesCS3D02G372900	DPA00Es	DPA02Es	-5.1944	3.88251	1.63197e-27	7.27712e-26
TraesCS3B02G264200	DPA00Es	DPA02Es	-2.74716	2.16809	1.75124e-27	7.77602e-26
TraesCS6A02G264400	DPA00Es	DPA02Es	-4.97346	5.55983	1.95992e-27	8.68069e-26
TraesCS1D02G302500	DPA00Es	DPA02Es	-4.4238	3.40741	1.9722e-27	8.72773e-26
TraesCS5A02G043800	DPA00Es	DPA02Es	-2.37778	4.57855	2.19269e-27	9.67095e-26
TraesCS3A02G179500	DPA00Es	DPA02Es	-3.22971	2.17415	2.64048e-27	1.16071e-25
TraesCS3A02G390300	DPA00Es	DPA02Es	-6.92251	2.11013	2.65473e-27	1.166e-25
TraesCS2B02G109700	DPA00Es	DPA02Es	-7.90269	1.78733	2.93383e-27	1.28537e-25
TraesCS7A02G341500	DPA00Es	DPA02Es	-6.07684	2.8747	2.9801e-27	1.30131e-25
TraesCS4D02G295900	DPA00Es	DPA02Es	-4.73032	5.37279	3.10363e-27	1.3533e-25
TraesCS4A02G423600	DPA00Es	DPA02Es	-4.66406	4.33816	3.42083e-27	1.4876e-25
TraesCS2D02G517300	DPA00Es	DPA02Es	-4.14603	2.73389	3.96643e-27	1.71494e-25
TraesCS1D02G257800	DPA00Es	DPA02Es	-3.25406	4.45371	3.99663e-27	1.72659e-25
TraesCS4B02G208500	DPA00Es	DPA02Es	-2.2916	3.85154	4.16329e-27	1.79564e-25
TraesCS4B02G309100	DPA00Es	DPA02Es	-2.63783	3.25814	4.37384e-27	1.8849e-25
TraesCS3B02G407700	DPA00Es	DPA02Es	-4.55064	5.37334	4.80625e-27	2.05611e-25
TraesCS1D02G030300	DPA00Es	DPA02Es	-2.49917	4.94868	5.03818e-27	2.15183e-25
TraesCS2D02G351000	DPA00Es	DPA02Es	-2.17917	3.16034	5.18621e-27	2.21147e-25
TraesCS3A02G260100	DPA00Es	DPA02Es	-9.25096	1.21495	5.5191e-27	2.34204e-25
TraesCS1A02G136900	DPA00Es	DPA02Es	-3.1659	2.11431	5.74748e-27	2.43112e-25
TraesCS1B02G413500	DPA00Es	DPA02Es	-2.16512	3.96899	6.1375e-27	2.594e-25
TraesCS5D02G233100	DPA00Es	DPA02Es	-3.00755	2.82922	6.33215e-27	2.67198e-25
TraesCS7B02G170400	DPA00Es	DPA02Es	-3.14619	2.40343	6.8706e-27	2.88993e-25
TraesCS3A02G214400	DPA00Es	DPA02Es	-3.85072	1.80965	6.95519e-27	2.92318e-25
TraesCS1A02G300000	DPA00Es	DPA02Es	-2.45545	2.83502	7.26272e-27	3.05e-25
TraesCS2A02G571300	DPA00Es	DPA02Es	-2.57471	3.34122	7.41309e-27	3.10818e-25
TraesCS2A02G305400	DPA00Es	DPA02Es	-2.23792	3.41672	8.13351e-27	3.39134e-25
TraesCS3A02G041700	DPA00Es	DPA02Es	-2.45457	4.18391	9.12479e-27	3.79565e-25
TraesCS4B02G292600	DPA00Es	DPA02Es	-2.55548	3.89173	1.02453e-26	4.23833e-25
TraesCS3A02G471700	DPA00Es	DPA02Es	-3.36887	1.821	1.14743e-26	4.72447e-25
TraesCS6D02G224700	DPA00Es	DPA02Es	-3.67672	4.39205	1.19636e-26	4.91824e-25
TraesCS2D02G540600	DPA00Es	DPA02Es	-3.71241	2.73624	1.20676e-26	4.95714e-25
TraesCS1D02G154700	DPA00Es	DPA02Es	-8.13273	3.94717	1.22314e-26	5.01657e-25
TraesCS2D02G338100	DPA00Es	DPA02Es	-1.81823	5.50741	1.36435e-26	5.57836e-25
TraesCS2D02G199200	DPA00Es	DPA02Es	-10.422	7.27266	1.39815e-26	5.71214e-25
TraesCS5B02G249800	DPA00Es	DPA02Es	-3.14871	2.52828	1.40173e-26	5.72234e-25
TraesCS7A02G453100	DPA00Es	DPA02Es	-2.76459	4.97175	1.40975e-26	5.75059e-25
TraesCS7D02G247800	DPA00Es	DPA02Es	-2.63955	4.0152	1.50294e-26	6.12126e-25
TraesCS7D02G052500	DPA00Es	DPA02Es	-9.22077	1.1866	1.52825e-26	6.21954e-25
TraesCS3D02G008900	DPA00Es	DPA02Es	-4.48918	2.87693	1.9213e-26	7.7711e-25
TraesCS7D02G419300	DPA00Es	DPA02Es	-5.21745	3.4165	2.08311e-26	8.40618e-25
TraesCS1D02G073100	DPA00Es	DPA02Es	-3.3169	4.6435	2.26151e-26	9.1191e-25
TraesCS2A02G455400	DPA00Es	DPA02Es	-3.45496	3.74627	2.26629e-26	9.13141e-25
TraesCS2B02G187200	DPA00Es	DPA02Es	-3.85563	3.66161	2.43678e-26	9.7884e-25
TraesCS4B02G267200	DPA00Es	DPA02Es	-2.9634	4.46754	2.67919e-26	1.0705e-24
TraesCS4D02G304100	DPA00Es	DPA02Es	-3.63827	2.74895	3.26813e-26	1.29891e-24
TraesCS7A02G195800	DPA00Es	DPA02Es	-5.07177	3.63629	3.40519e-26	1.35135e-24
TraesCS2A02G417300	DPA00Es	DPA02Es	-3.77478	4.3368	3.61942e-26	1.43313e-24
TraesCS3B02G262800	DPA00Es	DPA02Es	-8.80463	2.65407	3.66682e-26	1.45081e-24
TraesCS2A02G309900	DPA00Es	DPA02Es	-2.54267	4.54522	3.96599e-26	1.56682e-24
TraesCS3D02G149600	DPA00Es	DPA02Es	-3.96693	6.04383	4.00589e-26	1.58139e-24
TraesCS7B02G196300	DPA00Es	DPA02Es	-4.44863	2.3528	4.05021e-26	1.59769e-24
TraesCS7A02G333100	DPA00Es	DPA02Es	-6.47931	4.58298	4.16759e-26	1.64031e-24
TraesCS2B02G458400	DPA00Es	DPA02Es	-4.13343	2.55547	4.58638e-26	1.79976e-24
TraesCS6A02G139600	DPA00Es	DPA02Es	-4.2535	2.17906	4.62813e-26	1.81479e-24
TraesCS2A02G153300	DPA00Es	DPA02Es	-5.63222	5.14264	4.65707e-26	1.82478e-24
TraesCS2D02G346500	DPA00Es	DPA02Es	-2.09671	3.04851	5.28631e-26	2.06401e-24
TraesCS2A02G102300	DPA00Es	DPA02Es	-1.65406	5.33749	5.2872e-26	2.06401e-24
TraesCS4A02G433200	DPA00Es	DPA02Es	-5.40724	1.56228	5.33078e-26	2.07948e-24
TraesCS5A02G492100	DPA00Es	DPA02Es	-2.47051	3.24731	5.89254e-26	2.28676e-24
TraesCS3D02G360400	DPA00Es	DPA02Es	-2.24459	3.62528	6.2179e-26	2.4024e-24
TraesCS4D02G307300	DPA00Es	DPA02Es	-3.41104	2.86162	6.23903e-26	2.4088e-24
TraesCS1A02G126100	DPA00Es	DPA02Es	-3.65092	3.63757	6.30741e-26	2.43341e-24
TraesCS5B02G272900	DPA00Es	DPA02Es	-4.32311	3.12815	6.39244e-26	2.46261e-24
TraesCS6D02G371600	DPA00Es	DPA02Es	-3.24052	2.41303	6.57541e-26	2.53124e-24
TraesCS4A02G096100	DPA00Es	DPA02Es	-2.39638	2.78175	7.26889e-26	2.78801e-24
TraesCS4D02G052200	DPA00Es	DPA02Es	-3.44375	3.18948	7.6161e-26	2.91906e-24
TraesCS4A02G041400	DPA00Es	DPA02Es	-2.2583	4.13213	9.75044e-26	3.72625e-24
TraesCS5B02G265700	DPA00Es	DPA02Es	-5.39171	1.03621	1.00272e-25	3.82646e-24
TraesCS6B02G175100	DPA00Es	DPA02Es	-4.8731	5.29427	1.13171e-25	4.29071e-24
TraesCS4D02G223700	DPA00Es	DPA02Es	-4.43879	3.09166	1.24515e-25	4.71064e-24
TraesCS6B02G466700	DPA00Es	DPA02Es	-2.77305	4.19206	1.27568e-25	4.82266e-24
TraesCS7B02G008400	DPA00Es	DPA02Es	-1.98516	4.38444	1.57716e-25	5.94959e-24
TraesCS2B02G484300	DPA00Es	DPA02Es	-2.6845	2.82168	1.78364e-25	6.69494e-24
TraesCS3D02G368000	DPA00Es	DPA02Es	-4.36061	5.29425	1.86395e-25	6.97156e-24
TraesCS5D02G259700	DPA00Es	DPA02Es	-2.93656	2.8143	2.18859e-25	8.16257e-24
TraesCS4D02G290100	DPA00Es	DPA02Es	-3.225	4.00184	2.20561e-25	8.22023e-24
TraesCS2A02G190800	DPA00Es	DPA02Es	-1.95435	4.56544	2.21016e-25	8.23136e-24
TraesCS3B02G165300	DPA00Es	DPA02Es	-5.0947	2.51104	2.32104e-25	8.62601e-24
TraesCS4D02G021000	DPA00Es	DPA02Es	-7.08179	1.76969	2.40374e-25	8.92706e-24
TraesCS5D02G148800	DPA00Es	DPA02Es	-9.89806	7.444	2.59218e-25	9.61164e-24
TraesCS3D02G107500	DPA00Es	DPA02Es	-5.46776	1.62964	2.8446e-25	1.05004e-23
TraesCS2A02G083900	DPA00Es	DPA02Es	-3.31329	2.64329	2.99802e-25	1.10561e-23
TraesCS2D02G543900	DPA00Es	DPA02Es	-4.00101	3.02982	3.01167e-25	1.10987e-23
TraesCS4A02G075100	DPA00Es	DPA02Es	-4.39491	0.843478	3.19383e-25	1.17536e-23
TraesCS2A02G405800	DPA00Es	DPA02Es	-5.60676	2.13213	3.24575e-25	1.19363e-23
TraesCS4D02G296000	DPA00Es	DPA02Es	-5.68619	4.87191	3.30418e-25	1.21342e-23
TraesCS4A02G457600	DPA00Es	DPA02Es	-5.40281	3.37608	3.72215e-25	1.36501e-23
TraesCS7B02G241400	DPA00Es	DPA02Es	-6.44999	2.94103	3.7786e-25	1.38283e-23
TraesCS7B02G127700	DPA00Es	DPA02Es	-6.56483	0.549682	4.03036e-25	1.47291e-23
TraesCS7D02G181500	DPA00Es	DPA02Es	-2.37272	3.37688	4.48721e-25	1.63307e-23
TraesCS6D02G379200	DPA00Es	DPA02Es	-4.69203	4.16723	4.49796e-25	1.63585e-23
TraesCS7B02G278600	DPA00Es	DPA02Es	-5.99274	0.762423	4.89545e-25	1.77551e-23
TraesCS2B02G562200	DPA00Es	DPA02Es	-4.48614	3.96997	5.29952e-25	1.91547e-23
TraesCS1B02G127400	DPA00Es	DPA02Es	-8.57231	0.58842	5.76531e-25	2.07669e-23
TraesCS4D02G273200	DPA00Es	DPA02Es	-1.67759	7.96643	6.40891e-25	2.30223e-23
TraesCS4B02G175100	DPA00Es	DPA02Es	-2.88374	5.66165	6.4671e-25	2.32154e-23
TraesCS1D02G220300	DPA00Es	DPA02Es	-7.59648	1.49634	6.50334e-25	2.33296e-23
TraesCS4B02G297000	DPA00Es	DPA02Es	-3.80689	4.72775	6.57777e-25	2.35806e-23
TraesCS4A02G407000	DPA00Es	DPA02Es	-2.15596	4.7519	6.68715e-25	2.39564e-23
TraesCS7A02G091800	DPA00Es	DPA02Es	-4.60244	2.20419	6.95719e-25	2.49069e-23
TraesCS2B02G077100	DPA00Es	DPA02Es	-4.71314	0.934017	7.47867e-25	2.67509e-23
TraesCS7A02G499500	DPA00Es	DPA02Es	-2.39364	2.30627	7.58492e-25	2.70805e-23
TraesCS2A02G294700	DPA00Es	DPA02Es	-3.30159	2.66294	7.80817e-25	2.78398e-23
TraesCS4A02G235800	DPA00Es	DPA02Es	-4.41024	2.97366	7.91859e-25	2.81763e-23
TraesCS2B02G418900	DPA00Es	DPA02Es	-2.77158	3.7622	9.79159e-25	3.46535e-23
TraesCS2A02G348000	DPA00Es	DPA02Es	-3.34488	4.18371	1.04467e-24	3.69225e-23
TraesCS6D02G129700	DPA00Es	DPA02Es	-3.21364	1.82287	1.05645e-24	3.73136e-23
TraesCS7D02G254000	DPA00Es	DPA02Es	-2.09593	5.8358	1.13456e-24	3.99919e-23
TraesCS1A02G385800	DPA00Es	DPA02Es	-5.32191	4.3528	1.14605e-24	4.03702e-23
TraesCS4B02G223400	DPA00Es	DPA02Es	-4.17038	3.2497	1.22589e-24	4.30674e-23
TraesCS1B02G079000	DPA00Es	DPA02Es	-1.71516	5.38274	1.23259e-24	4.32736e-23
TraesCS1B02G135300	DPA00Es	DPA02Es	-2.07068	3.16212	1.24282e-24	4.36037e-23
TraesCS7B02G381500	DPA00Es	DPA02Es	-5.76417	3.92741	1.25058e-24	4.3847e-23
TraesCS3D02G361800	DPA00Es	DPA02Es	-6.03317	3.92908	1.28194e-24	4.49167e-23
TraesCS3A02G289000	DPA00Es	DPA02Es	-2.31387	2.65264	1.4107e-24	4.93296e-23
TraesCS4B02G037600	DPA00Es	DPA02Es	-2.96424	2.21627	1.5136e-24	5.28226e-23
TraesCS4B02G037300	DPA00Es	DPA02Es	-1.56101	7.32584	1.65546e-24	5.76204e-23
TraesCS6A02G259200	DPA00Es	DPA02Es	-4.62971	3.44703	1.82575e-24	6.33384e-23
TraesCS2A02G064900	DPA00Es	DPA02Es	-2.52621	4.88203	1.86819e-24	6.45554e-23
TraesCS3A02G259900	DPA00Es	DPA02Es	-4.76819	5.13301	1.93534e-24	6.67882e-23
TraesCS3D02G209200	DPA00Es	DPA02Es	-3.50276	3.85778	1.94555e-24	6.70966e-23
TraesCS1A02G117500	DPA00Es	DPA02Es	-3.41877	5.59691	2.09805e-24	7.21199e-23
TraesCS1D02G067700	DPA00Es	DPA02Es	-3.82876	4.00157	2.13164e-24	7.31788e-23
TraesCS1A02G078100	DPA00Es	DPA02Es	-4.60219	2.11808	2.2596e-24	7.74205e-23
TraesCS1B02G146600	DPA00Es	DPA02Es	-1.67544	5.04161	2.35809e-24	8.07425e-23
TraesCS4A02G040600	DPA00Es	DPA02Es	-7.62018	5.10904	2.42726e-24	8.3003e-23
TraesCS2B02G322200	DPA00Es	DPA02Es	-2.19972	3.56933	2.43145e-24	8.30921e-23
TraesCS2A02G526300	DPA00Es	DPA02Es	-3.19509	4.44765	3.05739e-24	1.03742e-22
TraesCS3D02G403100	DPA00Es	DPA02Es	-2.81382	4.76386	3.94957e-24	1.32988e-22
TraesCS6D02G302800	DPA00Es	DPA02Es	-3.71453	2.6776	3.96023e-24	1.33261e-22
TraesCS6D02G352300	DPA00Es	DPA02Es	-4.16631	2.48849	3.98621e-24	1.3405e-22
TraesCS7B02G278800	DPA00Es	DPA02Es	-1.88266	4.43566	4.36925e-24	1.46556e-22
TraesCS7D02G340400	DPA00Es	DPA02Es	-6.76567	3.0635	4.49379e-24	1.50638e-22
TraesCS2D02G107100	DPA00Es	DPA02Es	-2.7798	4.07352	4.78171e-24	1.59781e-22
TraesCS7B02G278100	DPA00Es	DPA02Es	-4.71702	4.23135	4.86983e-24	1.62416e-22
TraesCS3B02G042400	DPA00Es	DPA02Es	-1.55452	6.08308	5.04288e-24	1.67869e-22
TraesCS1B02G200900	DPA00Es	DPA02Es	-1.75197	4.28783	5.15816e-24	1.71598e-22
TraesCS2D02G387800	DPA00Es	DPA02Es	-5.08912	5.02794	5.47403e-24	1.81647e-22
TraesCS2B02G215100	DPA00Es	DPA02Es	-4.76471	1.17731	5.65107e-24	1.87286e-22
TraesCS7A02G416600	DPA00Es	DPA02Es	-1.93538	3.73815	5.68668e-24	1.88347e-22
TraesCS1B02G446500	DPA00Es	DPA02Es	-2.01823	3.53874	5.99269e-24	1.98358e-22
TraesCS5A02G377500	DPA00Es	DPA02Es	-2.4488	4.24549	6.0353e-24	1.99643e-22
TraesCS3B02G220900	DPA00Es	DPA02Es	-3.4283	4.7591	6.17383e-24	2.04097e-22
TraesCS6D02G320700	DPA00Es	DPA02Es	-7.60907	1.50966	6.34545e-24	2.09639e-22
TraesCS5A02G262800	DPA00Es	DPA02Es	-2.47821	3.10347	6.40391e-24	2.11437e-22
TraesCS4B02G305900	DPA00Es	DPA02Es	-2.42405	4.22186	7.02556e-24	2.31672e-22
TraesCS6D02G272400	DPA00Es	DPA02Es	-2.73389	3.49459	7.24517e-24	2.38764e-22
TraesCS2D02G512000	DPA00Es	DPA02Es	-6.71485	2.27826	7.43915e-24	2.44962e-22
TraesCS4D02G261600	DPA00Es	DPA02Es	-10.8734	2.7696	7.44255e-24	2.44962e-22
TraesCS7A02G041900	DPA00Es	DPA02Es	-7.08023	3.3756	7.53653e-24	2.479e-22
TraesCS6A02G269200	DPA00Es	DPA02Es	-2.56103	2.77905	8.84615e-24	2.89712e-22
TraesCS3B02G337000	DPA00Es	DPA02Es	-2.56614	5.28383	9.2819e-24	3.02477e-22
TraesCS5D02G074300	DPA00Es	DPA02Es	-5.51622	5.25191	9.42454e-24	3.06557e-22
TraesCS4B02G023200	DPA00Es	DPA02Es	-6.6457	2.7296	9.46295e-24	3.07426e-22
TraesCS7B02G095900	DPA00Es	DPA02Es	-2.57252	2.46855	9.55451e-24	3.09637e-22
TraesCS2B02G101600	DPA00Es	DPA02Es	-1.90105	4.84514	9.63237e-24	3.11968e-22
TraesCS2B02G399200	DPA00Es	DPA02Es	-2.5456	5.41876	1.02389e-23	3.30392e-22
TraesCS5D02G460000	DPA00Es	DPA02Es	-8.49806	0.519941	1.07848e-23	3.47584e-22
TraesCS2A02G389400	DPA00Es	DPA02Es	-7.77387	4.39601	1.17724e-23	3.78023e-22
TraesCS1A02G221700	DPA00Es	DPA02Es	-3.043	2.71917	1.26048e-23	4.04259e-22
TraesCS1D02G137800	DPA00Es	DPA02Es	-2.10397	3.68158	1.31188e-23	4.2049e-22
TraesCS2A02G542700	DPA00Es	DPA02Es	-3.66339	4.29384	1.58244e-23	5.05976e-22
TraesCS1A02G179600	DPA00Es	DPA02Es	-2.10036	5.24195	1.688e-23	5.38094e-22
TraesCS3D02G256500	DPA00Es	DPA02Es	-4.99956	1.39671	1.78458e-23	5.67168e-22
TraesCS3A02G139000	DPA00Es	DPA02Es	-1.82579	5.19141	1.81782e-23	5.77035e-22
TraesCS1B02G455900	DPA00Es	DPA02Es	-3.05243	5.35169	1.92606e-23	6.09923e-22
TraesCS7D02G486300	DPA00Es	DPA02Es	-2.5155	3.4683	2.06895e-23	6.53599e-22
TraesCS7D02G523500	DPA00Es	DPA02Es	-4.55174	2.67024	2.2069e-23	6.96345e-22
TraesCS2B02G109800	DPA00Es	DPA02Es	-5.16415	1.72018	2.43424e-23	7.64413e-22
TraesCS5B02G036900	DPA00Es	DPA02Es	-1.95611	3.20463	2.47676e-23	7.76837e-22
TraesCS1A02G255600	DPA00Es	DPA02Es	-6.45475	1.66999	2.54599e-23	7.98077e-22
TraesCS5A02G481200	DPA00Es	DPA02Es	-2.01256	4.51587	2.66453e-23	8.33747e-22
TraesCS4D02G279300	DPA00Es	DPA02Es	-6.51176	1.24471	2.85251e-23	8.90977e-22
TraesCS4D02G316600	DPA00Es	DPA02Es	-3.96854	1.96976	3.05772e-23	9.53379e-22
TraesCS3B02G336900	DPA00Es	DPA02Es	-2.94852	4.56589	3.1348e-23	9.75678e-22
TraesCS3A02G256300	DPA00Es	DPA02Es	-6.92977	2.12832	3.26412e-23	1.01413e-21
TraesCS5A02G227100	DPA00Es	DPA02Es	-2.48705	4.08818	3.28671e-23	1.02055e-21
TraesCS6D02G016300	DPA00Es	DPA02Es	-2.47596	3.5925	3.42185e-23	1.06063e-21
TraesCS6D02G136200	DPA00Es	DPA02Es	-4.37172	5.18275	3.4842e-23	1.07932e-21
TraesCS2D02G378400	DPA00Es	DPA02Es	-2.71275	5.84592	3.56487e-23	1.10366e-21
TraesCS1D02G010200	DPA00Es	DPA02Es	-2.16611	3.30662	3.83699e-23	1.18304e-21
TraesCS5A02G477900	DPA00Es	DPA02Es	-4.15286	2.42277	4.12482e-23	1.26956e-21
TraesCS3B02G426900	DPA00Es	DPA02Es	-2.68602	2.40288	4.41994e-23	1.3588e-21
TraesCS2B02G124100	DPA00Es	DPA02Es	-2.17255	3.24462	4.72728e-23	1.44906e-21
TraesCS2A02G142200	DPA00Es	DPA02Es	-1.77107	3.49689	4.86354e-23	1.48823e-21
TraesCS2B02G127800	DPA00Es	DPA02Es	-4.56576	3.61714	5.08518e-23	1.55514e-21
TraesCS3A02G351400	DPA00Es	DPA02Es	-5.71753	1.33417	5.31995e-23	1.62223e-21
TraesCS1A02G127500	DPA00Es	DPA02Es	-2.46961	2.20986	5.37409e-23	1.63779e-21
TraesCS5B02G142100	DPA00Es	DPA02Es	-9.34138	7.45718	5.5472e-23	1.68859e-21
TraesCS2A02G456200	DPA00Es	DPA02Es	-3.58947	2.52359	5.63367e-23	1.71392e-21
TraesCS1B02G284200	DPA00Es	DPA02Es	-3.01824	3.31393	6.37087e-23	1.9304e-21
TraesCS6B02G330000	DPA00Es	DPA02Es	-4.52255	0.963792	6.69425e-23	2.02721e-21
TraesCS6A02G269500	DPA00Es	DPA02Es	-3.08759	1.75731	6.70001e-23	2.02779e-21
TraesCS3A02G065700	DPA00Es	DPA02Es	-3.55655	1.84038	7.13206e-23	2.1536e-21
TraesCS7D02G242300	DPA00Es	DPA02Es	-1.92547	3.4203	7.70438e-23	2.32509e-21
TraesCS3D02G131000	DPA00Es	DPA02Es	-2.08971	3.67213	7.78376e-23	2.34636e-21
TraesCS1D02G403400	DPA00Es	DPA02Es	-1.67595	6.22365	7.97693e-23	2.40184e-21
TraesCS5A02G374000	DPA00Es	DPA02Es	-2.77063	2.36273	8.04973e-23	2.42099e-21
TraesCS4A02G405000	DPA00Es	DPA02Es	-3.88693	1.56056	8.23589e-23	2.47415e-21
TraesCS3D02G251200	DPA00Es	DPA02Es	-2.79937	3.17978	8.27061e-23	2.48316e-21
TraesCS6D02G349100	DPA00Es	DPA02Es	-5.78875	3.15338	8.41941e-23	2.52417e-21
TraesCS4A02G445100	DPA00Es	DPA02Es	-8.3282	2.20197	8.42158e-23	2.52417e-21
TraesCS7A02G106100	DPA00Es	DPA02Es	-4.66893	2.1741	8.44436e-23	2.52956e-21
TraesCS6D02G389600	DPA00Es	DPA02Es	-2.09152	4.19012	8.56482e-23	2.56273e-21
TraesCS7D02G230900	DPA00Es	DPA02Es	-4.599	4.16739	8.74783e-23	2.61452e-21
TraesCS4B02G296900	DPA00Es	DPA02Es	-6.82688	3.73227	8.76299e-23	2.61757e-21
TraesCS7A02G317500	DPA00Es	DPA02Es	-5.3537	2.30277	9.00993e-23	2.6898e-21
TraesCS5B02G093000	DPA00Es	DPA02Es	-5.82953	2.77	9.11738e-23	2.71726e-21
TraesCS5A02G553600	DPA00Es	DPA02Es	-3.66347	1.09985	9.15359e-23	2.72651e-21
TraesCS3B02G156600	DPA00Es	DPA02Es	-1.72357	4.97824	9.53625e-23	2.83567e-21
TraesCS3D02G159200	DPA00Es	DPA02Es	-5.94457	4.72181	9.98582e-23	2.96601e-21
TraesCS1B02G379300	DPA00Es	DPA02Es	-2.82796	3.42877	1.05015e-22	3.11567e-21
TraesCS5B02G442000	DPA00Es	DPA02Es	-9.30909	1.26774	1.05659e-22	3.13124e-21
TraesCS4D02G344300	DPA00Es	DPA02Es	-3.24425	2.51267	1.06563e-22	3.15448e-21
TraesCS6D02G158400	DPA00Es	DPA02Es	-3.57523	2.67653	1.1664e-22	3.44311e-21
TraesCS1D02G376700	DPA00Es	DPA02Es	-5.89968	3.06545	1.32505e-22	3.89396e-21
TraesCS6D02G020700	DPA00Es	DPA02Es	-7.19343	1.87326	1.34549e-22	3.94743e-21
TraesCS7B02G085900	DPA00Es	DPA02Es	-2.64894	3.19293	1.35718e-22	3.97951e-21
TraesCS1B02G136800	DPA00Es	DPA02Es	-2.79314	2.77605	1.38212e-22	4.04812e-21
TraesCS3D02G303300	DPA00Es	DPA02Es	-2.85439	1.59559	1.38745e-22	4.06146e-21
TraesCS4D02G044800	DPA00Es	DPA02Es	-3.42331	2.77955	1.42639e-22	4.17084e-21
TraesCS7D02G442500	DPA00Es	DPA02Es	-2.61721	5.23976	1.49946e-22	4.37963e-21
TraesCS1A02G215500	DPA00Es	DPA02Es	-1.757	4.48579	1.63101e-22	4.74542e-21
TraesCS3D02G039000	DPA00Es	DPA02Es	-2.02653	6.17179	1.92441e-22	5.57138e-21
TraesCS1D02G359100	DPA00Es	DPA02Es	-5.24278	2.0902	1.92574e-22	5.57215e-21
TraesCS3B02G288300	DPA00Es	DPA02Es	-7.23689	1.91655	1.95371e-22	5.64999e-21
TraesCS5D02G234600	DPA00Es	DPA02Es	-2.09702	3.67001	1.98598e-22	5.74015e-21
TraesCS2D02G371300	DPA00Es	DPA02Es	-4.39731	4.40285	2.04112e-22	5.88985e-21
TraesCS5D02G081800	DPA00Es	DPA02Es	-3.70546	5.72768	2.11512e-22	6.08669e-21
TraesCS2B02G332500	DPA00Es	DPA02Es	-4.25084	2.9696	2.16387e-22	6.22018e-21
TraesCS1A02G362100	DPA00Es	DPA02Es	-2.73744	3.81902	2.17154e-22	6.23882e-21
TraesCS2A02G150600	DPA00Es	DPA02Es	-2.1266	3.18113	2.1741e-22	6.23992e-21
TraesCS1B02G344300	DPA00Es	DPA02Es	-1.58402	5.09878	2.17429e-22	6.23992e-21
TraesCS4D02G097400	DPA00Es	DPA02Es	-2.4274	4.30654	2.18695e-22	6.27284e-21
TraesCS3D02G275900	DPA00Es	DPA02Es	-2.72328	3.08681	2.19397e-22	6.28954e-21
TraesCS6A02G319600	DPA00Es	DPA02Es	-4.3764	2.632	2.22706e-22	6.37745e-21
TraesCS1A02G405100	DPA00Es	DPA02Es	-4.96146	1.16554	2.2294e-22	6.38069e-21
TraesCS4D02G219100	DPA00Es	DPA02Es	-8.70853	0.710203	2.37862e-22	6.79301e-21
TraesCS5A02G386700	DPA00Es	DPA02Es	-3.19015	2.57281	2.63182e-22	7.50391e-21
TraesCS7A02G189800	DPA00Es	DPA02Es	-5.21416	1.38478	2.7161e-22	7.72746e-21
TraesCS3D02G260100	DPA00Es	DPA02Es	-4.20473	3.87166	2.72461e-22	7.74748e-21
TraesCS5B02G232200	DPA00Es	DPA02Es	-3.25338	2.19793	2.8004e-22	7.95012e-21
TraesCS3D02G050400	DPA00Es	DPA02Es	-2.73725	3.89421	2.80931e-22	7.97111e-21
TraesCS2A02G319500	DPA00Es	DPA02Es	-8.85835	0.847823	2.82575e-22	8.01343e-21
TraesCS3A02G113500	DPA00Es	DPA02Es	-3.091	2.61074	2.82763e-22	8.01445e-21
TraesCS2D02G577900	DPA00Es	DPA02Es	-6.33991	0.344537	2.84038e-22	8.04627e-21
TraesCS7D02G067400	DPA00Es	DPA02Es	-2.68149	2.44878	3.14832e-22	8.89944e-21
TraesCS3D02G302100	DPA00Es	DPA02Es	-2.91707	5.63696	3.22843e-22	9.11612e-21
TraesCS3B02G441600	DPA00Es	DPA02Es	-2.94386	4.14989	3.24635e-22	9.1618e-21
TraesCS2A02G191600	DPA00Es	DPA02Es	-8.11709	0.1786	3.31022e-22	9.32707e-21
TraesCS4A02G422800	DPA00Es	DPA02Es	-1.9417	3.4388	3.97197e-22	1.11084e-20
TraesCS5A02G143200	DPA00Es	DPA02Es	-9.74621	6.46599	3.98108e-22	1.1128e-20
TraesCS3D02G497300	DPA00Es	DPA02Es	-5.43487	1.58654	4.27233e-22	1.19168e-20
TraesCS3D02G108700	DPA00Es	DPA02Es	-5.11097	0.786224	4.37377e-22	1.21933e-20
TraesCS4B02G304600	DPA00Es	DPA02Es	-4.07556	4.32628	4.81647e-22	1.34133e-20
TraesCS2D02G224700	DPA00Es	DPA02Es	-4.94835	2.93977	5.22767e-22	1.45047e-20
TraesCS2A02G218700	DPA00Es	DPA02Es	-4.86975	2.51886	5.3892e-22	1.49371e-20
TraesCS7A02G126900	DPA00Es	DPA02Es	-3.21491	2.75198	5.47517e-22	1.51675e-20
TraesCS5D02G015800	DPA00Es	DPA02Es	-2.65194	2.48591	5.67293e-22	1.56823e-20
TraesCS3B02G145500	DPA00Es	DPA02Es	-3.14192	5.04716	5.72992e-22	1.58315e-20
TraesCS1A02G358600	DPA00Es	DPA02Es	-3.14426	3.79644	5.93811e-22	1.63895e-20
TraesCS6A02G036600	DPA00Es	DPA02Es	-2.17976	3.37539	6.59705e-22	1.81797e-20
TraesCS5D02G270400	DPA00Es	DPA02Es	-2.51491	3.70656	7.00821e-22	1.92623e-20
TraesCS2D02G353000	DPA00Es	DPA02Es	-1.9286	5.93077	7.25074e-22	1.99082e-20
TraesCS4A02G259400	DPA00Es	DPA02Es	-4.2369	4.07947	7.27804e-22	1.99727e-20
TraesCS4A02G012800	DPA00Es	DPA02Es	-3.03252	5.13981	7.34708e-22	2.01517e-20
TraesCS3A02G050800	DPA00Es	DPA02Es	-3.03716	4.37443	7.70897e-22	2.11113e-20
TraesCS1B02G389700	DPA00Es	DPA02Es	-5.79116	3.24437	7.77164e-22	2.12718e-20
TraesCS5B02G069300	DPA00Es	DPA02Es	-4.4535	4.27051	7.9217e-22	2.16488e-20
TraesCS5A02G147700	DPA00Es	DPA02Es	-3.34217	3.16422	8.03026e-22	2.19227e-20
TraesCS5A02G491900	DPA00Es	DPA02Es	-5.33637	0.999341	8.6437e-22	2.35608e-20
TraesCS5A02G153300	DPA00Es	DPA02Es	-1.42969	6.47924	9.48419e-22	2.57452e-20
TraesCS2D02G600100	DPA00Es	DPA02Es	-3.43106	6.45208	1.04221e-21	2.82039e-20
TraesCS5B02G261500	DPA00Es	DPA02Es	-3.29493	1.81437	1.07453e-21	2.90637e-20
TraesCS1D02G117900	DPA00Es	DPA02Es	-3.35969	4.60983	1.14905e-21	3.10474e-20
TraesCS6D02G143100	DPA00Es	DPA02Es	-4.33791	2.93195	1.21945e-21	3.29327e-20
TraesCS3B02G258800	DPA00Es	DPA02Es	-9.60316	1.5461	1.25458e-21	3.38468e-20
TraesCS3B02G288700	DPA00Es	DPA02Es	-5.84143	1.44851	1.26533e-21	3.41018e-20
TraesCS2D02G201200	DPA00Es	DPA02Es	-8.40638	2.26987	1.43385e-21	3.85251e-20
TraesCS6A02G230700	DPA00Es	DPA02Es	-2.86154	2.91416	1.55383e-21	4.16639e-20
TraesCS4A02G102200	DPA00Es	DPA02Es	-2.57646	5.48633	1.66366e-21	4.4518e-20
TraesCS3B02G059700	DPA00Es	DPA02Es	-2.89487	3.91426	1.84148e-21	4.91516e-20
TraesCSU02G075000	DPA00Es	DPA02Es	-3.15648	2.457	1.84325e-21	4.9174e-20
TraesCS7A02G376700	DPA00Es	DPA02Es	-3.80154	3.89055	1.97249e-21	5.25419e-20
TraesCSU02G024200	DPA00Es	DPA02Es	-6.7299	0.696302	1.97493e-21	5.25803e-20
TraesCS1B02G288200	DPA00Es	DPA02Es	-2.30929	3.42156	1.99439e-21	5.30174e-20
TraesCS3A02G299600	DPA00Es	DPA02Es	-3.04642	5.62676	1.99467e-21	5.30174e-20
TraesCS2B02G175800	DPA00Es	DPA02Es	-2.05577	4.82068	2.00858e-21	5.32875e-20
TraesCS2D02G207200	DPA00Es	DPA02Es	-1.98224	6.81732	2.1146e-21	5.60437e-20
TraesCS4A02G298400	DPA00Es	DPA02Es	-2.06171	2.61251	2.42663e-21	6.41276e-20
TraesCS3D02G237900	DPA00Es	DPA02Es	-2.39834	5.71385	2.42692e-21	6.41276e-20
TraesCS2A02G369700	DPA00Es	DPA02Es	-3.71472	2.85153	2.57271e-21	6.79118e-20
TraesCS3D02G283700	DPA00Es	DPA02Es	-3.7263	3.06024	2.742e-21	7.20915e-20
TraesCS4B02G175400	DPA00Es	DPA02Es	-4.02964	1.10488	2.86468e-21	7.52418e-20
TraesCS5A02G524500	DPA00Es	DPA02Es	-2.5804	2.05654	2.97292e-21	7.78905e-20
TraesCS1B02G234900	DPA00Es	DPA02Es	-3.64349	2.54761	2.98008e-21	7.80393e-20
TraesCS1D02G372600	DPA00Es	DPA02Es	-3.34928	2.2227	3.07662e-21	8.04473e-20
TraesCS2B02G355000	DPA00Es	DPA02Es	-1.48786	6.84116	3.32363e-21	8.65624e-20
TraesCS2A02G481700	DPA00Es	DPA02Es	-3.10999	1.64126	3.33614e-21	8.68453e-20
TraesCS3B02G151500	DPA00Es	DPA02Es	-7.6043	2.26553	3.37357e-21	8.77761e-20
TraesCS6B02G356500	DPA00Es	DPA02Es	-2.30786	5.36859	3.47443e-21	9.03559e-20
TraesCS2A02G374100	DPA00Es	DPA02Es	-2.19429	5.42148	3.60754e-21	9.36324e-20
TraesCS3B02G126400	DPA00Es	DPA02Es	-4.55129	4.05318	3.70594e-21	9.6139e-20
TraesCS2D02G084400	DPA00Es	DPA02Es	-3.55802	4.484	3.75749e-21	9.73804e-20
TraesCS3A02G131700	DPA00Es	DPA02Es	-3.01013	4.07595	3.86187e-21	9.9987e-20
TraesCS1A02G218600	DPA00Es	DPA02Es	-7.72742	1.61823	3.98257e-21	1.0296e-19
TraesCS2B02G462400	DPA00Es	DPA02Es	-1.41884	6.90223	4.11812e-21	1.06281e-19
TraesCS3D02G468100	DPA00Es	DPA02Es	-4.25504	1.04836	4.31732e-21	1.11178e-19
TraesCS5D02G389300	DPA00Es	DPA02Es	-4.24229	0.874229	4.49998e-21	1.15712e-19
TraesCS2D02G203000	DPA00Es	DPA02Es	-1.5903	4.80862	4.66678e-21	1.19825e-19
TraesCS4D02G071100	DPA00Es	DPA02Es	-7.63332	3.16713	4.84096e-21	1.24177e-19
TraesCS2D02G473400	DPA00Es	DPA02Es	-3.17166	3.61736	4.95945e-21	1.27092e-19
TraesCS4A02G094300	DPA00Es	DPA02Es	-5.4618	3.84175	5.00712e-21	1.28189e-19
TraesCS6A02G185100	DPA00Es	DPA02Es	-6.83373	2.3807	5.10706e-21	1.30557e-19
TraesCS3B02G203700	DPA00Es	DPA02Es	-4.6714	5.19435	5.20999e-21	1.33124e-19
TraesCS7A02G464400	DPA00Es	DPA02Es	-3.76725	3.97385	5.28782e-21	1.34982e-19
TraesCS7D02G466800	DPA00Es	DPA02Es	-3.12263	1.46051	5.32275e-21	1.35742e-19
TraesCS5D02G333300	DPA00Es	DPA02Es	-3.35845	4.4231	5.54239e-21	1.4107e-19
TraesCS5B02G380300	DPA00Es	DPA02Es	-4.75033	2.17397	5.62416e-21	1.43013e-19
TraesCS5B02G223900	DPA00Es	DPA02Es	-2.86907	4.15397	5.65253e-21	1.43665e-19
TraesCS1D02G367000	DPA00Es	DPA02Es	-2.39734	4.40546	5.8136e-21	1.47616e-19
TraesCS2D02G228500	DPA00Es	DPA02Es	-4.11454	1.90386	5.86709e-21	1.48831e-19
TraesCS2A02G011300	DPA00Es	DPA02Es	-1.49634	5.18857	5.9099e-21	1.49845e-19
TraesCS7B02G082500	DPA00Es	DPA02Es	-4.05387	1.44751	5.9217e-21	1.50072e-19
TraesCS3A02G141300	DPA00Es	DPA02Es	-1.59965	6.00607	5.95412e-21	1.50748e-19
TraesCS3A02G275900	DPA00Es	DPA02Es	-3.64581	1.08007	6.37653e-21	1.61056e-19
TraesCS6B02G355900	DPA00Es	DPA02Es	-4.80388	1.54497	6.40983e-21	1.61819e-19
TraesCS3A02G065900	DPA00Es	DPA02Es	-1.61433	3.62839	6.56463e-21	1.65489e-19
TraesCS5B02G209800	DPA00Es	DPA02Es	-9.25861	1.21946	6.73437e-21	1.69687e-19
TraesCS7D02G130700	DPA00Es	DPA02Es	-3.51711	2.31117	6.91337e-21	1.74031e-19
TraesCS7D02G084100	DPA00Es	DPA02Es	-1.46311	6.79484	6.93895e-21	1.74591e-19
TraesCS2A02G193000	DPA00Es	DPA02Es	-2.63756	3.56082	7.0875e-21	1.78159e-19
TraesCS2D02G387300	DPA00Es	DPA02Es	-8.23099	4.84793	7.14709e-21	1.79571e-19
TraesCS2A02G170600	DPA00Es	DPA02Es	-3.44139	1.50782	7.211e-21	1.81004e-19
TraesCS3B02G409300	DPA00Es	DPA02Es	-3.03887	6.06302	8.0112e-21	2.00421e-19
TraesCS7D02G207600	DPA00Es	DPA02Es	-1.92337	4.24647	8.0395e-21	2.01033e-19
TraesCS7B02G316600	DPA00Es	DPA02Es	-5.96821	1.21424	8.05971e-21	2.01443e-19
TraesCS1A02G070600	DPA00Es	DPA02Es	-2.60367	3.81733	8.42676e-21	2.10377e-19
TraesCS1D02G161500	DPA00Es	DPA02Es	-2.72117	2.99431	8.48472e-21	2.11664e-19
TraesCS3D02G166300	DPA00Es	DPA02Es	-1.85228	4.48094	8.63122e-21	2.15217e-19
TraesCS6D02G226100	DPA00Es	DPA02Es	-2.46805	4.24999	8.90127e-21	2.2174e-19
TraesCS1D02G079600	DPA00Es	DPA02Es	-2.75256	4.16335	8.90643e-21	2.21764e-19
TraesCS5A02G041900	DPA00Es	DPA02Es	-1.57	6.35758	8.96288e-21	2.23064e-19
TraesCS4D02G195600	DPA00Es	DPA02Es	-2.6798	3.99957	9.13202e-21	2.26952e-19
TraesCS5A02G458700	DPA00Es	DPA02Es	-2.30099	2.50326	9.28725e-21	2.30592e-19
TraesCS4A02G407900	DPA00Es	DPA02Es	-8.30114	0.342799	9.47276e-21	2.34976e-19
TraesCS1B02G385300	DPA00Es	DPA02Es	-3.47844	1.20133	9.77208e-21	2.41945e-19
TraesCS3B02G036900	DPA00Es	DPA02Es	-5.68204	1.58845	9.80226e-21	2.42578e-19
TraesCS4B02G186100	DPA00Es	DPA02Es	-4.98829	3.51988	9.88483e-21	2.44392e-19
TraesCS5D02G067800	DPA00Es	DPA02Es	-7.28208	1.20338	9.91068e-21	2.44916e-19
TraesCS1A02G370600	DPA00Es	DPA02Es	-5.1222	3.57452	1.058e-20	2.60967e-19
TraesCS5B02G236900	DPA00Es	DPA02Es	-4.72826	1.83946	1.09801e-20	2.70582e-19
TraesCS7D02G465400	DPA00Es	DPA02Es	-2.17795	3.26293	1.12427e-20	2.76923e-19
TraesCS1A02G395200	DPA00Es	DPA02Es	-1.77379	5.19744	1.18873e-20	2.9239e-19
TraesCS5B02G222700	DPA00Es	DPA02Es	-3.58231	2.14581	1.21701e-20	2.98929e-19
TraesCS4D02G039200	DPA00Es	DPA02Es	-3.08147	2.28549	1.25972e-20	3.09273e-19
TraesCS1D02G043200	DPA00Es	DPA02Es	-3.01506	2.42412	1.28914e-20	3.1635e-19
TraesCS1D02G039600	DPA00Es	DPA02Es	-1.45448	4.93985	1.31571e-20	3.2272e-19
TraesCS6B02G383200	DPA00Es	DPA02Es	-8.19637	4.96754	1.31694e-20	3.22871e-19
TraesCS6D02G250500	DPA00Es	DPA02Es	-3.00976	4.17086	1.37589e-20	3.3701e-19
TraesCS2B02G477000	DPA00Es	DPA02Es	-2.13609	2.43913	1.38626e-20	3.39212e-19
TraesCS1A02G258400	DPA00Es	DPA02Es	-2.94024	2.50314	1.41118e-20	3.44692e-19
TraesCS4B02G077600	DPA00Es	DPA02Es	-6.16031	1.39697	1.4674e-20	3.57759e-19
TraesCS6D02G403900	DPA00Es	DPA02Es	-1.59267	4.369	1.52125e-20	3.70717e-19
TraesCS7D02G153100	DPA00Es	DPA02Es	-2.87917	1.65989	1.5482e-20	3.76937e-19
TraesCS2A02G190900	DPA00Es	DPA02Es	-1.84289	5.79961	1.57497e-20	3.83278e-19
TraesCS3A02G040800	DPA00Es	DPA02Es	-5.37443	4.45085	1.58941e-20	3.86612e-19
TraesCS2B02G544300	DPA00Es	DPA02Es	-2.91493	6.38158	1.61373e-20	3.92165e-19
TraesCS5D02G288700	DPA00Es	DPA02Es	-3.77594	1.6008	1.62459e-20	3.94621e-19
TraesCS7A02G106000	DPA00Es	DPA02Es	-5.53993	1.44517	1.62714e-20	3.95059e-19
TraesCS2D02G301000	DPA00Es	DPA02Es	-8.44403	0.474505	1.65099e-20	4.00481e-19
TraesCS5A02G551600	DPA00Es	DPA02Es	-5.41571	0.707485	1.74653e-20	4.22489e-19
TraesCS4A02G068400	DPA00Es	DPA02Es	-2.76886	4.10233	1.8277e-20	4.41111e-19
TraesCS4D02G177000	DPA00Es	DPA02Es	-4.33236	5.06305	1.83291e-20	4.42164e-19
TraesCS3B02G155600	DPA00Es	DPA02Es	-2.23143	4.18177	1.83774e-20	4.43129e-19
TraesCS7A02G267000	DPA00Es	DPA02Es	-3.68947	2.51314	1.91994e-20	4.62524e-19
TraesCS2B02G579700	DPA00Es	DPA02Es	-7.95286	0.0332391	2.20718e-20	5.30509e-19
TraesCS4A02G297800	DPA00Es	DPA02Es	-4.57686	3.9163	2.29168e-20	5.50568e-19
TraesCS1A02G323000	DPA00Es	DPA02Es	-6.2419	2.55144	2.33429e-20	5.59784e-19
TraesCS6B02G020100	DPA00Es	DPA02Es	-2.49081	2.79578	2.34011e-20	5.60924e-19
TraesCS6D02G299100	DPA00Es	DPA02Es	-4.51835	2.1231	2.53186e-20	6.05508e-19
TraesCS1D02G177900	DPA00Es	DPA02Es	-1.80904	4.89925	2.5363e-20	6.06293e-19
TraesCS7D02G290800	DPA00Es	DPA02Es	-1.51387	7.77043	2.54619e-20	6.08381e-19
TraesCS7B02G070900	DPA00Es	DPA02Es	-2.05431	4.77063	2.59931e-20	6.20794e-19
TraesCS3A02G298300	DPA00Es	DPA02Es	-1.82623	5.53859	2.91531e-20	6.95632e-19
TraesCS1D02G402000	DPA00Es	DPA02Es	-3.41634	4.9789	3.01421e-20	7.18907e-19
TraesCS3A02G192000	DPA00Es	DPA02Es	-3.07189	4.51401	3.05451e-20	7.27858e-19
TraesCS7A02G176400	DPA00Es	DPA02Es	-4.78265	1.77898	3.13918e-20	7.47359e-19
TraesCS1A02G203200	DPA00Es	DPA02Es	-3.50278	4.89643	3.23077e-20	7.68467e-19
TraesCS4D02G303100	DPA00Es	DPA02Es	-4.80147	1.01336	3.27163e-20	7.77485e-19
TraesCS5D02G075200	DPA00Es	DPA02Es	-1.55155	4.29405	3.32304e-20	7.88989e-19
TraesCS4A02G291600	DPA00Es	DPA02Es	-1.69818	3.69598	3.37732e-20	8.00434e-19
TraesCSU02G021600	DPA00Es	DPA02Es	-3.41759	6.24399	3.45056e-20	8.16322e-19
TraesCS5A02G364200	DPA00Es	DPA02Es	-1.86367	4.01068	3.47814e-20	8.22479e-19
TraesCS3D02G038600	DPA00Es	DPA02Es	-2.12451	5.71684	3.8215e-20	9.02052e-19
TraesCS4D02G303700	DPA00Es	DPA02Es	-9.06501	1.03891	3.84651e-20	9.07549e-19
TraesCS6B02G184400	DPA00Es	DPA02Es	-4.53309	2.281	4.05283e-20	9.55373e-19
TraesCS4A02G062600	DPA00Es	DPA02Es	-5.33909	1.2739	4.16805e-20	9.81215e-19
TraesCS3D02G329900	DPA00Es	DPA02Es	-2.18087	3.8505	4.19042e-20	9.8604e-19
TraesCS6A02G316800	DPA00Es	DPA02Es	-5.61114	1.75789	4.54267e-20	1.06512e-18
TraesCS5A02G155000	DPA00Es	DPA02Es	-2.08543	3.82549	5.1335e-20	1.19779e-18
TraesCS1A02G116900	DPA00Es	DPA02Es	-4.13198	4.76487	5.20693e-20	1.21384e-18
TraesCS4D02G022000	DPA00Es	DPA02Es	-1.38911	6.66209	5.55406e-20	1.29362e-18
TraesCS7D02G373800	DPA00Es	DPA02Es	-1.64373	4.6896	6.12832e-20	1.42172e-18
TraesCS4B02G218700	DPA00Es	DPA02Es	-2.49599	2.57524	6.19731e-20	1.43709e-18
TraesCS5B02G523300	DPA00Es	DPA02Es	-1.87044	3.25546	6.2105e-20	1.43951e-18
TraesCS3A02G127100	DPA00Es	DPA02Es	-3.81836	2.43618	6.45139e-20	1.49207e-18
TraesCS3B02G329700	DPA00Es	DPA02Es	-2.80006	3.88513	6.6231e-20	1.52976e-18
TraesCS2D02G281100	DPA00Es	DPA02Es	-2.51061	2.71381	6.86591e-20	1.58445e-18
TraesCS3B02G436800	DPA00Es	DPA02Es	-5.40528	0.238091	6.92343e-20	1.59633e-18
TraesCS6B02G367100	DPA00Es	DPA02Es	-2.83876	2.87158	7.0996e-20	1.63409e-18
TraesCS6D02G281200	DPA00Es	DPA02Es	-3.79174	5.61375	8.15426e-20	1.87111e-18
TraesCS2D02G463100	DPA00Es	DPA02Es	-3.30638	2.94961	8.23943e-20	1.88901e-18
TraesCS7A02G537600	DPA00Es	DPA02Es	-3.37306	1.81647	8.26405e-20	1.89383e-18
TraesCS4B02G261600	DPA00Es	DPA02Es	-9.96418	6.93564	8.74062e-20	2.00217e-18
TraesCS4B02G276700	DPA00Es	DPA02Es	-3.01004	2.05171	8.84881e-20	2.02607e-18
TraesCS3B02G240000	DPA00Es	DPA02Es	-1.9405	5.15437	9.07035e-20	2.07409e-18
TraesCS2B02G213900	DPA00Es	DPA02Es	-2.02999	2.45399	9.32121e-20	2.1296e-18
TraesCS5B02G291700	DPA00Es	DPA02Es	-4.21121	1.68581	9.48449e-20	2.16597e-18
TraesCS2A02G514300	DPA00Es	DPA02Es	-3.56962	2.3059	9.70504e-20	2.21537e-18
TraesCS5D02G235300	DPA00Es	DPA02Es	-3.20211	4.82208	1.00927e-19	2.30287e-18
TraesCS6A02G187600	DPA00Es	DPA02Es	-6.54133	0.52174	1.07453e-19	2.44648e-18
TraesCS4B02G043100	DPA00Es	DPA02Es	-1.59239	5.5498	1.09045e-19	2.48057e-18
TraesCS6B02G307500	DPA00Es	DPA02Es	-1.70297	5.0367	1.11309e-19	2.52988e-18
TraesCS1D02G118600	DPA00Es	DPA02Es	-3.81873	5.30203	1.18477e-19	2.69164e-18
TraesCS7A02G189100	DPA00Es	DPA02Es	-2.20599	3.56992	1.26765e-19	2.87501e-18
TraesCS2B02G024500	DPA00Es	DPA02Es	-1.58	6.59206	1.33084e-19	3.0157e-18
TraesCS1A02G069600	DPA00Es	DPA02Es	-2.33006	4.23569	1.3579e-19	3.07304e-18
TraesCS3B02G438400	DPA00Es	DPA02Es	-2.35552	3.81593	1.41575e-19	3.19572e-18
TraesCS2A02G109800	DPA00Es	DPA02Es	-9.36147	1.31644	1.52501e-19	3.43793e-18
TraesCS4A02G113100	DPA00Es	DPA02Es	-3.99523	2.54803	1.53708e-19	3.46217e-18
TraesCS1B02G199600	DPA00Es	DPA02Es	-2.54847	3.49713	1.58798e-19	3.57376e-18
TraesCS2A02G210400	DPA00Es	DPA02Es	-7.69906	1.60183	1.58933e-19	3.57527e-18
TraesCS7A02G201200	DPA00Es	DPA02Es	-6.40304	2.26554	1.59576e-19	3.58822e-18
TraesCS7B02G084300	DPA00Es	DPA02Es	-3.80677	0.910334	1.6024e-19	3.60161e-18
TraesCS4B02G141400	DPA00Es	DPA02Es	-2.08968	3.49186	1.6337e-19	3.66726e-18
TraesCS3A02G282900	DPA00Es	DPA02Es	-3.63263	1.47642	1.64781e-19	3.69736e-18
TraesCS7D02G264600	DPA00Es	DPA02Es	-5.25184	1.41744	1.65398e-19	3.70805e-18
TraesCS7A02G174100	DPA00Es	DPA02Es	-1.84479	3.43817	1.68582e-19	3.77301e-18
TraesCS2B02G573100	DPA00Es	DPA02Es	-1.69082	4.47163	1.73676e-19	3.88205e-18
TraesCS2B02G475100	DPA00Es	DPA02Es	-5.26393	1.19605	1.74536e-19	3.89962e-18
TraesCS6B02G288700	DPA00Es	DPA02Es	-4.92793	1.49904	1.7955e-19	4.00824e-18
TraesCS5D02G264900	DPA00Es	DPA02Es	-1.61551	4.75485	1.82312e-19	4.06818e-18
TraesCS3A02G250800	DPA00Es	DPA02Es	-2.98713	1.71223	1.83315e-19	4.08883e-18
TraesCS5A02G306900	DPA00Es	DPA02Es	-2.48542	4.56166	1.86185e-19	4.14583e-18
TraesCS6D02G349700	DPA00Es	DPA02Es	-4.33191	2.31413	1.87925e-19	4.1828e-18
TraesCS7A02G178500	DPA00Es	DPA02Es	-3.75181	2.75987	1.99409e-19	4.43653e-18
TraesCS6D02G201900	DPA00Es	DPA02Es	-1.9738	6.39013	2.0278e-19	4.50772e-18
TraesCS5A02G262100	DPA00Es	DPA02Es	-6.06101	1.30303	2.08311e-19	4.62677e-18
TraesCS1D02G415000	DPA00Es	DPA02Es	-8.11052	0.171134	2.08414e-19	4.6271e-18
TraesCS3B02G126900	DPA00Es	DPA02Es	-2.28259	2.58818	2.09008e-19	4.63834e-18
TraesCS6D02G357700	DPA00Es	DPA02Es	-3.48115	3.92318	2.09991e-19	4.6582e-18
TraesCS1A02G277400	DPA00Es	DPA02Es	-5.71558	3.46593	2.19618e-19	4.8697e-18
TraesCS2B02G461300	DPA00Es	DPA02Es	-1.35871	6.74253	2.27683e-19	5.04428e-18
TraesCS3A02G363900	DPA00Es	DPA02Es	-2.59179	2.0894	2.47544e-19	5.47048e-18
TraesCS5B02G406000	DPA00Es	DPA02Es	-4.83565	3.96607	2.65628e-19	5.85047e-18
TraesCS3D02G139300	DPA00Es	DPA02Es	-1.75353	5.07368	2.78052e-19	6.12155e-18
TraesCS4A02G107400	DPA00Es	DPA02Es	-2.83573	1.41145	2.78373e-19	6.12606e-18
TraesCS2A02G176300	DPA00Es	DPA02Es	-2.02545	4.43782	2.82963e-19	6.22448e-18
TraesCS4A02G044000	DPA00Es	DPA02Es	-5.48814	3.55535	2.90617e-19	6.38485e-18
TraesCS5D02G491400	DPA00Es	DPA02Es	-3.98293	0.484212	2.93242e-19	6.43983e-18
TraesCS5B02G407200	DPA00Es	DPA02Es	-4.30326	5.16759	2.99282e-19	6.567e-18
TraesCS2D02G455800	DPA00Es	DPA02Es	-3.69743	3.44994	3.12118e-19	6.83156e-18
TraesCS5B02G490900	DPA00Es	DPA02Es	-3.82082	0.798786	3.12308e-19	6.8329e-18
TraesCS2D02G288000	DPA00Es	DPA02Es	-3.27407	3.63636	3.16991e-19	6.92672e-18
TraesCS4A02G228100	DPA00Es	DPA02Es	-2.90882	2.51667	3.19201e-19	6.96633e-18
TraesCS2D02G081400	DPA00Es	DPA02Es	-6.18757	0.209843	3.30219e-19	7.20082e-18
TraesCS1B02G119100	DPA00Es	DPA02Es	-2.13596	6.03581	3.42093e-19	7.45357e-18
TraesCS3A02G025700	DPA00Es	DPA02Es	-1.38064	5.09531	3.59803e-19	7.82327e-18
TraesCS7A02G363500	DPA00Es	DPA02Es	-2.27732	3.42569	3.63696e-19	7.90464e-18
TraesCS2B02G533300	DPA00Es	DPA02Es	-2.55446	5.28667	3.73667e-19	8.11132e-18
TraesCS7D02G550900	DPA00Es	DPA02Es	-1.46711	4.00368	3.89633e-19	8.45441e-18
TraesCS2D02G215000	DPA00Es	DPA02Es	-1.49625	4.69262	3.90041e-19	8.45978e-18
TraesCS2A02G273300	DPA00Es	DPA02Es	-1.81887	3.1585	3.94618e-19	8.54498e-18
TraesCS4D02G265000	DPA00Es	DPA02Es	-4.91009	3.66011	4.05202e-19	8.76694e-18
TraesCS6B02G226200	DPA00Es	DPA02Es	-2.62195	5.23644	4.21977e-19	9.11118e-18
TraesCS2B02G372900	DPA00Es	DPA02Es	-2.65277	9.37491	4.4952e-19	9.69793e-18
TraesCS3A02G423700	DPA00Es	DPA02Es	-2.61318	1.61718	4.5973e-19	9.90196e-18
TraesCS4A02G369500	DPA00Es	DPA02Es	-1.74304	3.78886	4.73948e-19	1.0204e-17
TraesCS3B02G426600	DPA00Es	DPA02Es	-1.96648	4.46687	4.85169e-19	1.04413e-17
TraesCS4D02G042200	DPA00Es	DPA02Es	-3.85088	2.49921	4.89502e-19	1.05045e-17
TraesCS4D02G013400	DPA00Es	DPA02Es	-2.99912	2.07297	4.99634e-19	1.07176e-17
TraesCS1D02G100900	DPA00Es	DPA02Es	-4.29589	1.35176	5.12228e-19	1.09833e-17
TraesCS1B02G318500	DPA00Es	DPA02Es	-2.14012	3.4077	5.18364e-19	1.11058e-17
TraesCS6A02G149700	DPA00Es	DPA02Es	-8.70867	0.709925	5.21122e-19	1.11604e-17
TraesCS6B02G321400	DPA00Es	DPA02Es	-2.80607	2.69993	5.3498e-19	1.14525e-17
TraesCS5D02G442300	DPA00Es	DPA02Es	-1.50258	6.20609	5.37496e-19	1.15017e-17
TraesCS2D02G168300	DPA00Es	DPA02Es	-2.92553	3.23753	5.48531e-19	1.17283e-17
TraesCS3A02G336900	DPA00Es	DPA02Es	-2.70345	3.88945	5.67809e-19	1.21355e-17
TraesCS1B02G137200	DPA00Es	DPA02Es	-3.601	5.2504	5.75046e-19	1.22753e-17
TraesCS3A02G152200	DPA00Es	DPA02Es	-2.26601	5.08264	5.76555e-19	1.23025e-17
TraesCS3B02G558400	DPA00Es	DPA02Es	-1.97519	3.14944	5.79161e-19	1.23531e-17
TraesCS3D02G184400	DPA00Es	DPA02Es	-2.40183	2.25141	6.01945e-19	1.28235e-17
TraesCS1B02G131700	DPA00Es	DPA02Es	-6.62161	0.599053	6.29335e-19	1.33853e-17
TraesCS1A02G426800	DPA00Es	DPA02Es	-6.19036	1.4142	6.32189e-19	1.34404e-17
TraesCS5B02G387300	DPA00Es	DPA02Es	-1.85007	4.38628	6.32433e-19	1.34404e-17
TraesCS1B02G248600	DPA00Es	DPA02Es	-8.34094	4.15174	6.35805e-19	1.35066e-17
TraesCS7B02G393700	DPA00Es	DPA02Es	-2.95965	3.86454	6.60319e-19	1.40047e-17
TraesCS1D02G173800	DPA00Es	DPA02Es	-3.66672	4.85237	6.90657e-19	1.46423e-17
TraesCS1A02G396400	DPA00Es	DPA02Es	-2.17318	3.84049	6.98186e-19	1.479e-17
TraesCS4B02G275300	DPA00Es	DPA02Es	-4.44668	1.05737	6.99911e-19	1.48206e-17
TraesCS2A02G327000	DPA00Es	DPA02Es	-1.38387	6.14012	7.08195e-19	1.49899e-17
TraesCS7D02G124700	DPA00Es	DPA02Es	-2.04512	3.21426	7.37803e-19	1.55666e-17
TraesCS5A02G401200	DPA00Es	DPA02Es	-5.00516	2.64147	7.45328e-19	1.57128e-17
TraesCS6D02G242100	DPA00Es	DPA02Es	-4.41615	0.442958	7.53535e-19	1.58731e-17
TraesCS6A02G351300	DPA00Es	DPA02Es	-4.22907	7.20651	7.55648e-19	1.59112e-17
TraesCS5D02G485100	DPA00Es	DPA02Es	-3.37187	1.67193	7.885e-19	1.65897e-17
TraesCS6A02G383700	DPA00Es	DPA02Es	-3.10943	3.95659	8.01773e-19	1.68622e-17
TraesCS6A02G332000	DPA00Es	DPA02Es	-1.91077	3.31724	8.11473e-19	1.7039e-17
TraesCS1B02G304800	DPA00Es	DPA02Es	-7.27566	5.37404	8.47181e-19	1.77746e-17
TraesCS7D02G197500	DPA00Es	DPA02Es	-3.66163	1.27219	9.01275e-19	1.88719e-17
TraesCS4B02G347800	DPA00Es	DPA02Es	-1.67138	4.53658	9.02265e-19	1.88852e-17
TraesCS4A02G259300	DPA00Es	DPA02Es	-4.21326	3.64029	9.14324e-19	1.913e-17
TraesCS2D02G126400	DPA00Es	DPA02Es	-2.4019	5.31073	9.15618e-19	1.91494e-17
TraesCS4D02G291700	DPA00Es	DPA02Es	-2.45815	3.65626	9.45942e-19	1.97601e-17
TraesCS6B02G383600	DPA00Es	DPA02Es	-10.7632	5.365	1.00017e-18	2.08681e-17
TraesCS3D02G397200	DPA00Es	DPA02Es	-2.21888	2.40445	1.02456e-18	2.13515e-17
TraesCS7D02G350500	DPA00Es	DPA02Es	-2.13831	4.00472	1.05112e-18	2.18877e-17
TraesCS3A02G395000	DPA00Es	DPA02Es	-2.96644	3.74807	1.0868e-18	2.26128e-17
TraesCS7B02G214400	DPA00Es	DPA02Es	-2.35435	3.33405	1.1101e-18	2.30612e-17
TraesCS1A02G256400	DPA00Es	DPA02Es	-1.60567	3.75549	1.11299e-18	2.3103e-17
TraesCS2A02G315100	DPA00Es	DPA02Es	-4.21151	5.31194	1.19055e-18	2.46449e-17
TraesCS7B02G262300	DPA00Es	DPA02Es	-4.17121	4.53879	1.19743e-18	2.47776e-17
TraesCS2D02G312200	DPA00Es	DPA02Es	-3.45311	3.30168	1.20407e-18	2.49053e-17
TraesCS3B02G069100	DPA00Es	DPA02Es	-3.72677	1.24115	1.33083e-18	2.74495e-17
TraesCS7A02G091900	DPA00Es	DPA02Es	-2.63811	3.8373	1.40992e-18	2.90377e-17
TraesCS3D02G092900	DPA00Es	DPA02Es	-5.12726	2.1108	1.41973e-18	2.92282e-17
TraesCS6D02G403400	DPA00Es	DPA02Es	-5.51536	2.71019	1.43745e-18	2.95814e-17
TraesCS1B02G209200	DPA00Es	DPA02Es	-3.13501	4.61433	1.44329e-18	2.96901e-17
TraesCS4B02G291500	DPA00Es	DPA02Es	-2.51478	4.97635	1.44738e-18	2.97625e-17
TraesCS6B02G365200	DPA00Es	DPA02Es	-3.20045	5.92585	1.4646e-18	3.00697e-17
TraesCS3A02G299700	DPA00Es	DPA02Es	-2.11251	4.7574	1.47673e-18	3.0307e-17
TraesCS5D02G059900	DPA00Es	DPA02Es	-2.98612	1.74613	1.49286e-18	3.0626e-17
TraesCS2D02G163300	DPA00Es	DPA02Es	-9.77491	6.64311	1.52634e-18	3.12886e-17
TraesCS2B02G421900	DPA00Es	DPA02Es	-2.4414	2.20445	1.57879e-18	3.23133e-17
TraesCS3B02G129800	DPA00Es	DPA02Es	-2.01573	3.47003	1.67199e-18	3.41545e-17
TraesCSU02G069000	DPA00Es	DPA02Es	-3.67097	2.33682	1.68808e-18	3.44698e-17
TraesCS7D02G165300	DPA00Es	DPA02Es	-4.43218	4.11937	1.68903e-18	3.44758e-17
TraesCS5B02G226500	DPA00Es	DPA02Es	-1.83848	4.59613	1.69874e-18	3.46607e-17
TraesCS4A02G208500	DPA00Es	DPA02Es	-2.76384	2.25355	1.71718e-18	3.50098e-17
TraesCS5A02G317400	DPA00Es	DPA02Es	-3.87955	2.07728	1.78569e-18	3.63501e-17
TraesCS4B02G258200	DPA00Es	DPA02Es	-3.60934	5.95328	1.78718e-18	3.63665e-17
TraesCS3D02G474500	DPA00Es	DPA02Es	-2.24292	5.7596	1.82619e-18	3.7146e-17
TraesCS1A02G394400	DPA00Es	DPA02Es	-2.86435	3.77948	1.84996e-18	3.75858e-17
TraesCS2D02G477900	DPA00Es	DPA02Es	-4.59248	3.22954	1.94647e-18	3.94251e-17
TraesCS2B02G226900	DPA00Es	DPA02Es	-2.36954	6.72358	2.00609e-18	4.05703e-17
TraesCS2A02G170400	DPA00Es	DPA02Es	-4.68075	1.27412	2.11969e-18	4.27526e-17
TraesCS5D02G491500	DPA00Es	DPA02Es	-5.59849	0.404543	2.13719e-18	4.30891e-17
TraesCS6B02G347300	DPA00Es	DPA02Es	-4.4887	2.58271	2.25808e-18	4.5422e-17
TraesCS4A02G130600	DPA00Es	DPA02Es	-4.85681	5.76671	2.26377e-18	4.55191e-17
TraesCS4A02G129100	DPA00Es	DPA02Es	-9.06119	1.03427	2.30254e-18	4.62635e-17
TraesCS4B02G142000	DPA00Es	DPA02Es	-2.16809	7.10838	2.36769e-18	4.75543e-17
TraesCS3D02G318500	DPA00Es	DPA02Es	-3.02622	1.70205	2.37674e-18	4.77178e-17
TraesCS3D02G134000	DPA00Es	DPA02Es	-7.87673	1.7592	2.41515e-18	4.84705e-17
TraesCS6B02G411300	DPA00Es	DPA02Es	-3.13187	4.78189	2.41956e-18	4.85406e-17
TraesCS4D02G136800	DPA00Es	DPA02Es	-1.92773	6.93769	2.44479e-18	4.90094e-17
TraesCS1A02G167100	DPA00Es	DPA02Es	-3.32594	4.57474	2.64504e-18	5.29431e-17
TraesCS4A02G388000	DPA00Es	DPA02Es	-1.74735	6.21755	2.68617e-18	5.37458e-17
TraesCS6D02G319300	DPA00Es	DPA02Es	-6.40021	0.396719	2.81773e-18	5.62713e-17
TraesCS2D02G043700	DPA00Es	DPA02Es	-1.723	3.52313	2.89109e-18	5.76489e-17
TraesCS3D02G401200	DPA00Es	DPA02Es	-3.87062	5.8971	3.08349e-18	6.13459e-17
TraesCS1B02G420300	DPA00Es	DPA02Es	-3.89221	0.577089	3.11492e-18	6.19479e-17
TraesCS5A02G166400	DPA00Es	DPA02Es	-2.27926	3.92758	3.15519e-18	6.2654e-17
TraesCS4D02G295800	DPA00Es	DPA02Es	-9.80219	1.73405	3.24991e-18	6.4462e-17
TraesCS5A02G025400	DPA00Es	DPA02Es	-4.39639	6.36468	3.39328e-18	6.72299e-17
TraesCS2B02G232000	DPA00Es	DPA02Es	-4.52396	3.04507	3.53052e-18	6.99226e-17
TraesCS1A02G328000	DPA00Es	DPA02Es	-2.64901	2.31849	3.545e-18	7.0183e-17
TraesCS6B02G309000	DPA00Es	DPA02Es	-3.04135	2.98164	3.54813e-18	7.02109e-17
TraesCS2B02G101800	DPA00Es	DPA02Es	-4.58159	2.96523	3.54908e-18	7.02109e-17
TraesCS1A02G194200	DPA00Es	DPA02Es	-4.35687	4.32528	3.63225e-18	7.17486e-17
TraesCS7D02G088700	DPA00Es	DPA02Es	-5.2968	4.25626	3.76664e-18	7.42917e-17
TraesCS2D02G308100	DPA00Es	DPA02Es	-2.48063	5.40986	3.98094e-18	7.84009e-17
TraesCS6B02G217000	DPA00Es	DPA02Es	-4.00884	1.80787	4.00579e-18	7.88315e-17
TraesCS3B02G481600	DPA00Es	DPA02Es	-1.84599	4.19953	4.12866e-18	8.11584e-17
TraesCS6D02G303200	DPA00Es	DPA02Es	-1.50073	4.31169	4.13602e-18	8.12727e-17
TraesCS1B02G036900	DPA00Es	DPA02Es	-2.62829	3.66334	4.14771e-18	8.14721e-17
TraesCS3B02G574000	DPA00Es	DPA02Es	-3.85788	0.945712	4.27688e-18	8.38843e-17
TraesCS4D02G014300	DPA00Es	DPA02Es	-3.78138	4.52659	4.52698e-18	8.8568e-17
TraesCS6A02G168900	DPA00Es	DPA02Es	-2.17775	3.05323	4.52746e-18	8.8568e-17
TraesCS7B02G350200	DPA00Es	DPA02Es	-2.45348	4.32347	4.68852e-18	9.15487e-17
TraesCS4D02G239400	DPA00Es	DPA02Es	-4.77339	3.03858	4.79336e-18	9.35612e-17
TraesCS6A02G113000	DPA00Es	DPA02Es	-2.53368	2.77122	4.83281e-18	9.42263e-17
TraesCS3B02G317500	DPA00Es	DPA02Es	-4.7508	3.84975	4.83542e-18	9.42424e-17
TraesCS4A02G392000	DPA00Es	DPA02Es	-2.60846	2.77621	4.87722e-18	9.49516e-17
TraesCS5D02G044500	DPA00Es	DPA02Es	-1.63426	3.45566	5.06935e-18	9.85463e-17
TraesCS5A02G063100	DPA00Es	DPA02Es	-5.35101	3.67878	5.19708e-18	1.00918e-16
TraesCS1B02G423500	DPA00Es	DPA02Es	-1.49667	5.19033	5.66873e-18	1.09753e-16
TraesCS1A02G081600	DPA00Es	DPA02Es	-1.38829	4.60143	5.84117e-18	1.13008e-16
TraesCS7B02G026300	DPA00Es	DPA02Es	-3.58698	2.2783	5.87849e-18	1.13688e-16
TraesCS7B02G105600	DPA00Es	DPA02Es	-5.14094	1.08442	6.2495e-18	1.20642e-16
TraesCS5D02G468600	DPA00Es	DPA02Es	-1.84795	3.82139	6.35038e-18	1.225e-16
TraesCS4D02G262500	DPA00Es	DPA02Es	-1.57709	5.13638	6.68355e-18	1.28832e-16
TraesCS4A02G008000	DPA00Es	DPA02Es	-5.5783	3.11016	6.80216e-18	1.31022e-16
TraesCS6B02G127100	DPA00Es	DPA02Es	-3.94749	3.85878	7.06477e-18	1.35882e-16
TraesCS6B02G400900	DPA00Es	DPA02Es	-7.37097	2.05366	7.16768e-18	1.3771e-16
TraesCS4A02G081600	DPA00Es	DPA02Es	-3.94215	1.88485	7.18072e-18	1.37886e-16
TraesCS1D02G288800	DPA00Es	DPA02Es	-8.03373	1.90713	7.18207e-18	1.37886e-16
TraesCS2D02G211000	DPA00Es	DPA02Es	-2.73467	4.13071	7.33955e-18	1.40705e-16
TraesCS2A02G298600	DPA00Es	DPA02Es	-2.68179	3.56854	7.45743e-18	1.42912e-16
TraesCS3A02G299800	DPA00Es	DPA02Es	-3.25426	4.86926	7.47554e-18	1.43207e-16
TraesCS3D02G212100	DPA00Es	DPA02Es	-1.63701	5.1422	7.76997e-18	1.48631e-16
TraesCS6A02G325900	DPA00Es	DPA02Es	-12.2719	4.14522	7.83633e-18	1.49846e-16
TraesCS3B02G042000	DPA00Es	DPA02Es	-2.4454	4.83155	7.88621e-18	1.50691e-16
TraesCS2B02G439100	DPA00Es	DPA02Es	-6.32355	3.74826	8.03355e-18	1.5344e-16
TraesCS4B02G174100	DPA00Es	DPA02Es	-3.84177	3.7503	8.03593e-18	1.5344e-16
TraesCS7D02G418600	DPA00Es	DPA02Es	-6.8711	5.46396	8.13399e-18	1.552e-16
TraesCS1A02G279800	DPA00Es	DPA02Es	-3.67246	2.01292	8.32492e-18	1.58671e-16
TraesCS3A02G326200	DPA00Es	DPA02Es	-1.41704	4.63675	8.40883e-18	1.60154e-16
TraesCS5A02G402300	DPA00Es	DPA02Es	-3.171	4.25919	8.47824e-18	1.61418e-16
TraesCS3B02G284800	DPA00Es	DPA02Es	-4.02646	3.72157	8.56723e-18	1.62935e-16
TraesCS2D02G183700	DPA00Es	DPA02Es	-2.30313	4.99809	8.64572e-18	1.6425e-16
TraesCS7A02G206400	DPA00Es	DPA02Es	-4.12491	2.78801	8.88428e-18	1.686e-16
TraesCS4A02G130400	DPA00Es	DPA02Es	-3.32978	2.8178	9.06919e-18	1.71849e-16
TraesCS6D02G126600	DPA00Es	DPA02Es	-4.26817	2.05652	9.19551e-18	1.74067e-16
TraesCS5A02G304300	DPA00Es	DPA02Es	-1.82558	3.73039	9.87734e-18	1.86437e-16
TraesCS5D02G259100	DPA00Es	DPA02Es	-1.36151	5.98953	9.89263e-18	1.86659e-16
TraesCSU02G136100	DPA00Es	DPA02Es	-4.5664	0.301423	9.90547e-18	1.86834e-16
TraesCS5D02G284800	DPA00Es	DPA02Es	-3.10819	5.72134	1.00899e-17	1.90245e-16
TraesCS4D02G229200	DPA00Es	DPA02Es	-1.40837	5.28996	1.04064e-17	1.96002e-16
TraesCS4D02G310800	DPA00Es	DPA02Es	-5.32897	0.170932	1.04483e-17	1.96721e-16
TraesCS6B02G120200	DPA00Es	DPA02Es	-3.42646	5.53865	1.05121e-17	1.97781e-16
TraesCS7D02G315000	DPA00Es	DPA02Es	-7.90061	-0.0148218	1.09031e-17	2.04844e-16
TraesCS4D02G092900	DPA00Es	DPA02Es	-1.7383	3.24775	1.09356e-17	2.05382e-16
TraesCS2D02G348200	DPA00Es	DPA02Es	-2.32194	4.07352	1.0971e-17	2.05973e-16
TraesCS7A02G255600	DPA00Es	DPA02Es	-1.77095	5.93702	1.10516e-17	2.07412e-16
TraesCS3D02G352100	DPA00Es	DPA02Es	-1.47385	5.17453	1.10661e-17	2.0761e-16
TraesCS7D02G052600	DPA00Es	DPA02Es	-7.06036	1.7494	1.10739e-17	2.07683e-16
TraesCS2B02G247900	DPA00Es	DPA02Es	-6.70548	3.00882	1.12013e-17	2.09848e-16
TraesCS5A02G382900	DPA00Es	DPA02Es	-1.48281	4.97245	1.12928e-17	2.11412e-16
TraesCS1B02G134300	DPA00Es	DPA02Es	-2.58277	1.89517	1.13157e-17	2.11764e-16
TraesCS6D02G334000	DPA00Es	DPA02Es	-3.97809	7.72695	1.15845e-17	2.16641e-16
TraesCS2A02G271700	DPA00Es	DPA02Es	-5.37584	3.93262	1.17287e-17	2.19261e-16
TraesCS4A02G467700	DPA00Es	DPA02Es	-2.71353	4.46234	1.18931e-17	2.22097e-16
TraesCS2D02G099400	DPA00Es	DPA02Es	-3.29157	4.57065	1.19596e-17	2.23261e-16
TraesCS1A02G024100	DPA00Es	DPA02Es	-9.51209	1.47098	1.21371e-17	2.26173e-16
TraesCS2D02G275000	DPA00Es	DPA02Es	-2.00638	4.11883	1.21795e-17	2.26882e-16
TraesCS5D02G066100	DPA00Es	DPA02Es	-3.68919	1.30181	1.23323e-17	2.29648e-16
TraesCS5A02G493800	DPA00Es	DPA02Es	-1.61461	5.27825	1.23381e-17	2.29675e-16
TraesCS2A02G182800	DPA00Es	DPA02Es	-1.80198	2.94956	1.24091e-17	2.30798e-16
TraesCS4B02G239400	DPA00Es	DPA02Es	-3.95611	1.3588	1.25051e-17	2.32373e-16
TraesCS5B02G533400	DPA00Es	DPA02Es	-2.25367	4.33018	1.29704e-17	2.40769e-16
TraesCS1B02G381000	DPA00Es	DPA02Es	-2.77645	3.57412	1.30755e-17	2.42629e-16
TraesCS5B02G277200	DPA00Es	DPA02Es	-2.64973	5.6537	1.30879e-17	2.42774e-16
TraesCS5A02G398000	DPA00Es	DPA02Es	-8.96393	0.942966	1.35041e-17	2.49966e-16
TraesCS6A02G373500	DPA00Es	DPA02Es	-2.66308	3.5946	1.38912e-17	2.5677e-16
TraesCS6A02G133700	DPA00Es	DPA02Es	-2.42191	3.8591	1.39575e-17	2.57905e-16
TraesCS3A02G256200	DPA00Es	DPA02Es	-6.97147	1.6719	1.45717e-17	2.68783e-16
TraesCS7D02G357400	DPA00Es	DPA02Es	-5.78798	5.22369	1.4835e-17	2.73257e-16
TraesCS2D02G383200	DPA00Es	DPA02Es	-4.02075	2.0781	1.4882e-17	2.73931e-16
TraesCS3A02G283800	DPA00Es	DPA02Es	-3.57949	2.94116	1.51383e-17	2.78259e-16
TraesCS6D02G397500	DPA00Es	DPA02Es	-3.68143	2.60114	1.55884e-17	2.86233e-16
TraesCS2B02G407600	DPA00Es	DPA02Es	-9.00668	5.24011	1.58659e-17	2.91226e-16
TraesCS3D02G138800	DPA00Es	DPA02Es	-1.92453	3.79889	1.5896e-17	2.91678e-16
TraesCS5A02G063200	DPA00Es	DPA02Es	-1.47596	3.91676	1.61339e-17	2.9594e-16
TraesCS3B02G357500	DPA00Es	DPA02Es	-1.97022	4.55628	1.69661e-17	3.10771e-16
TraesCS6D02G027000	DPA00Es	DPA02Es	-3.3718	1.181	1.69814e-17	3.10944e-16
TraesCS4D02G258000	DPA00Es	DPA02Es	-2.78772	5.54417	1.77959e-17	3.24841e-16
TraesCS6B02G280800	DPA00Es	DPA02Es	-8.24222	0.285837	1.80103e-17	3.28641e-16
TraesCS4B02G237600	DPA00Es	DPA02Es	-6.91288	3.18561	1.8554e-17	3.37977e-16
TraesCS2D02G103600	DPA00Es	DPA02Es	-2.02314	2.49208	1.88714e-17	3.43401e-16
TraesCS6B02G298000	DPA00Es	DPA02Es	-1.50088	4.497	1.9142e-17	3.48205e-16
TraesCS1D02G398400	DPA00Es	DPA02Es	-2.46435	3.80545	2.09517e-17	3.80076e-16
TraesCS5D02G205100	DPA00Es	DPA02Es	-2.28988	5.55941	2.13902e-17	3.87763e-16
TraesCS5D02G164600	DPA00Es	DPA02Es	-3.03354	3.96596	2.30753e-17	4.17878e-16
TraesCS2B02G615800	DPA00Es	DPA02Es	-4.70872	5.26473	2.3367e-17	4.23016e-16
TraesCS4B02G055300	DPA00Es	DPA02Es	-2.67602	3.23453	2.43411e-17	4.39743e-16
TraesCS7A02G000300	DPA00Es	DPA02Es	-1.53292	3.58891	2.50389e-17	4.5142e-16
TraesCS3D02G388400	DPA00Es	DPA02Es	-1.71691	3.95955	2.61404e-17	4.70312e-16
TraesCS7B02G353600	DPA00Es	DPA02Es	-1.9678	4.86968	2.62198e-17	4.7158e-16
TraesCS7A02G180000	DPA00Es	DPA02Es	-2.1144	2.91713	2.62737e-17	4.72228e-16
TraesCS4D02G224900	DPA00Es	DPA02Es	-1.74407	4.14446	2.67901e-17	4.8118e-16
TraesCS4B02G056600	DPA00Es	DPA02Es	-2.9633	3.49141	2.68334e-17	4.81794e-16
TraesCS7A02G511800	DPA00Es	DPA02Es	-1.65434	3.90678	2.78304e-17	4.99354e-16
TraesCS5D02G099100	DPA00Es	DPA02Es	-5.18158	2.95681	2.81201e-17	5.04208e-16
TraesCS3A02G103500	DPA00Es	DPA02Es	-3.62029	1.31275	2.86322e-17	5.13216e-16
TraesCS6A02G085300	DPA00Es	DPA02Es	-1.76482	3.48286	2.87032e-17	5.14314e-16
TraesCS3B02G108000	DPA00Es	DPA02Es	-6.54812	2.38774	2.94104e-17	5.26626e-16
TraesCS2B02G505800	DPA00Es	DPA02Es	-3.71392	2.02047	2.9691e-17	5.31111e-16
TraesCS2A02G094500	DPA00Es	DPA02Es	-5.42772	0.251719	3.01137e-17	5.38488e-16
TraesCS7B02G262400	DPA00Es	DPA02Es	-4.69125	3.44693	3.07114e-17	5.48991e-16
TraesCS5B02G532900	DPA00Es	DPA02Es	-1.80535	3.53121	3.16664e-17	5.65868e-16
TraesCS7D02G087800	DPA00Es	DPA02Es	-2.2573	5.01426	3.27179e-17	5.84064e-16
TraesCS6A02G406600	DPA00Es	DPA02Es	-2.35368	3.09243	3.30817e-17	5.90359e-16
TraesCS3B02G045500	DPA00Es	DPA02Es	-2.58649	5.73733	3.44847e-17	6.14979e-16
TraesCS2A02G404000	DPA00Es	DPA02Es	-4.2304	3.96131	3.53498e-17	6.29766e-16
TraesCS2D02G545800	DPA00Es	DPA02Es	-2.04103	4.42056	3.56165e-17	6.34303e-16
TraesCS6B02G017800	DPA00Es	DPA02Es	-1.84643	4.05482	3.57284e-17	6.35867e-16
TraesCS7A02G248800	DPA00Es	DPA02Es	-1.88513	4.4548	3.57776e-17	6.36526e-16
TraesCS7D02G430000	DPA00Es	DPA02Es	-1.2441	6.31435	3.7282e-17	6.63068e-16
TraesCS6D02G042500	DPA00Es	DPA02Es	-2.19789	6.39778	3.80301e-17	6.75918e-16
TraesCS6D02G263600	DPA00Es	DPA02Es	-3.16464	1.00433	3.84203e-17	6.82392e-16
TraesCS4D02G187200	DPA00Es	DPA02Es	-3.13255	2.66047	3.85458e-17	6.84068e-16
TraesCS7D02G271900	DPA00Es	DPA02Es	-3.04841	1.68149	3.90026e-17	6.91334e-16
TraesCS1D02G259100	DPA00Es	DPA02Es	-2.8068	2.24134	3.96e-17	7.01451e-16
TraesCS5A02G246700	DPA00Es	DPA02Es	-1.56381	4.69911	3.98379e-17	7.05428e-16
TraesCS3D02G397900	DPA00Es	DPA02Es	-8.24299	0.286213	4.01734e-17	7.10891e-16
TraesCS6B02G291400	DPA00Es	DPA02Es	-4.09924	4.5087	4.12033e-17	7.28381e-16
TraesCS7A02G092600	DPA00Es	DPA02Es	-2.99737	1.63137	4.1323e-17	7.30253e-16
TraesCS1A02G325800	DPA00Es	DPA02Es	-2.62059	2.62029	4.15052e-17	7.33226e-16
TraesCS5A02G167100	DPA00Es	DPA02Es	-6.31316	2.41885	4.2085e-17	7.42971e-16
TraesCS7B02G493000	DPA00Es	DPA02Es	-2.46969	2.33586	4.29436e-17	7.57114e-16
TraesCS1D02G325300	DPA00Es	DPA02Es	-1.86737	2.45788	4.35966e-17	7.68111e-16
TraesCS6B02G284000	DPA00Es	DPA02Es	-8.26562	3.78687	4.40013e-17	7.74724e-16
TraesCS5B02G144300	DPA00Es	DPA02Es	-1.84393	3.26944	4.40389e-17	7.75126e-16
TraesCS4A02G341100	DPA00Es	DPA02Es	-2.45245	4.55892	4.45294e-17	7.83497e-16
TraesCS2A02G514200	DPA00Es	DPA02Es	-2.7039	2.28515	4.4744e-17	7.8701e-16
TraesCS5A02G484800	DPA00Es	DPA02Es	-3.44769	4.55512	4.60138e-17	8.08535e-16
TraesCS7B02G363800	DPA00Es	DPA02Es	-4.10811	1.57981	4.74628e-17	8.32885e-16
TraesCS1A02G099000	DPA00Es	DPA02Es	-2.10792	3.61795	4.85686e-17	8.5032e-16
TraesCS7A02G338900	DPA00Es	DPA02Es	-3.22449	3.98194	4.85856e-17	8.5032e-16
TraesCS1B02G129800	DPA00Es	DPA02Es	-6.83299	1.53733	4.91341e-17	8.59349e-16
TraesCS2D02G440100	DPA00Es	DPA02Es	-1.51131	4.03182	4.97257e-17	8.69407e-16
TraesCS5B02G492500	DPA00Es	DPA02Es	-1.22888	9.34201	4.9979e-17	8.73256e-16
TraesCS2A02G504200	DPA00Es	DPA02Es	-1.95707	3.2343	5.1749e-17	9.02686e-16
TraesCS5B02G395100	DPA00Es	DPA02Es	-2.09647	5.3933	5.19931e-17	9.06042e-16
TraesCS1D02G372500	DPA00Es	DPA02Es	-4.48812	2.62263	5.20439e-17	9.06627e-16
TraesCS7A02G172300	DPA00Es	DPA02Es	-1.51455	3.73231	5.24744e-17	9.13825e-16
TraesCS5A02G037100	DPA00Es	DPA02Es	-2.89015	1.15807	5.27212e-17	9.17214e-16
TraesCS4B02G355300	DPA00Es	DPA02Es	-2.24447	2.08634	5.30848e-17	9.23234e-16
TraesCS5B02G097200	DPA00Es	DPA02Es	-5.52289	2.04185	5.33524e-17	9.27581e-16
TraesCS3D02G250500	DPA00Es	DPA02Es	-3.03414	2.27698	5.35546e-17	9.3079e-16
TraesCS3B02G138900	DPA00Es	DPA02Es	-2.35173	5.26818	5.37023e-17	9.33049e-16
TraesCS2A02G505000	DPA00Es	DPA02Es	-2.05834	2.68605	5.54835e-17	9.63489e-16
TraesCS2D02G412200	DPA00Es	DPA02Es	-5.91874	2.70939	5.54909e-17	9.63489e-16
TraesCS7B02G101500	DPA00Es	DPA02Es	-3.63753	2.22483	5.61348e-17	9.74026e-16
TraesCS7D02G250100	DPA00Es	DPA02Es	-2.02718	4.40061	5.78805e-17	1.00333e-15
TraesCS3B02G469000	DPA00Es	DPA02Es	-3.68054	5.40986	6.05379e-17	1.0487e-15
TraesCS2D02G493700	DPA00Es	DPA02Es	-4.9765	1.96512	6.09934e-17	1.05624e-15
TraesCS1B02G183500	DPA00Es	DPA02Es	-3.80386	3.79629	6.15213e-17	1.06504e-15
TraesCS2A02G205500	DPA00Es	DPA02Es	-2.47904	5.23969	6.23406e-17	1.07851e-15
TraesCS1B02G251300	DPA00Es	DPA02Es	-1.80323	5.55085	6.26528e-17	1.08355e-15
TraesCS3B02G293600	DPA00Es	DPA02Es	-2.09672	3.11894	6.31222e-17	1.09131e-15
TraesCS4A02G046700	DPA00Es	DPA02Es	-2.74591	4.53373	6.51042e-17	1.123e-15
TraesCS3A02G249000	DPA00Es	DPA02Es	-2.59151	4.48105	6.59216e-17	1.13561e-15
TraesCS5A02G238400	DPA00Es	DPA02Es	-5.39379	2.69288	6.69628e-17	1.15242e-15
TraesCS5D02G068000	DPA00Es	DPA02Es	-3.25507	1.77309	6.70337e-17	1.15326e-15
TraesCS1D02G262300	DPA00Es	DPA02Es	-2.09291	6.65697	6.78302e-17	1.16582e-15
TraesCS2D02G110000	DPA00Es	DPA02Es	-4.24014	2.78879	7.3433e-17	1.25842e-15
TraesCS3A02G151300	DPA00Es	DPA02Es	-8.21549	3.75166	7.46198e-17	1.27793e-15
TraesCS5B02G068600	DPA00Es	DPA02Es	-3.97198	1.77394	7.54748e-17	1.29215e-15
TraesCS3D02G288700	DPA00Es	DPA02Es	-4.04841	8.03291	7.83176e-17	1.33908e-15
TraesCS4D02G176100	DPA00Es	DPA02Es	-4.39505	4.41395	7.88236e-17	1.34729e-15
TraesCS3D02G321500	DPA00Es	DPA02Es	-2.05715	4.69119	8.01989e-17	1.37036e-15
TraesCS3A02G379900	DPA00Es	DPA02Es	-4.5219	2.04102	8.10271e-17	1.38361e-15
TraesCS3D02G050300	DPA00Es	DPA02Es	-2.15668	2.32201	8.13255e-17	1.3878e-15
TraesCS5A02G159600	DPA00Es	DPA02Es	-3.72075	4.9178	8.18484e-17	1.39628e-15
TraesCS5D02G385125	DPA00Es	DPA02Es	-2.35535	3.12445	8.34395e-17	1.42112e-15
TraesCS3B02G275500	DPA00Es	DPA02Es	-1.54871	3.92354	8.34886e-17	1.42149e-15
TraesCS2B02G615900	DPA00Es	DPA02Es	-8.15537	0.217183	8.37354e-17	1.42478e-15
TraesCS1B02G287500	DPA00Es	DPA02Es	-2.63423	5.31618	8.3736e-17	1.42478e-15
TraesCS2B02G266700	DPA00Es	DPA02Es	-1.40655	4.26905	8.62467e-17	1.46561e-15
TraesCS3B02G368000	DPA00Es	DPA02Es	-2.94971	3.92539	8.79968e-17	1.49294e-15
TraesCS1A02G411600	DPA00Es	DPA02Es	-1.99699	5.28364	8.94154e-17	1.51652e-15
TraesCS4A02G392300	DPA00Es	DPA02Es	-1.87596	4.53132	9.05421e-17	1.53513e-15
TraesCS7D02G106000	DPA00Es	DPA02Es	-2.06328	4.04597	9.08501e-17	1.53965e-15
TraesCS3D02G283600	DPA00Es	DPA02Es	-4.83715	4.97256	9.2201e-17	1.56175e-15
TraesCS5D02G520200	DPA00Es	DPA02Es	-2.05931	3.60482	9.29721e-17	1.5738e-15
TraesCS5D02G562000	DPA00Es	DPA02Es	-2.03098	2.68839	9.3029e-17	1.57426e-15
TraesCS6A02G146900	DPA00Es	DPA02Es	-4.27834	5.58872	9.84158e-17	1.66221e-15
TraesCS1D02G150800	DPA00Es	DPA02Es	-4.01669	0.687355	9.88397e-17	1.66884e-15
TraesCS6A02G386900	DPA00Es	DPA02Es	-2.2359	2.76629	1.00619e-16	1.69779e-15
TraesCS7D02G382200	DPA00Es	DPA02Es	-1.87645	4.93245	1.03598e-16	1.74638e-15
TraesCS3D02G414200	DPA00Es	DPA02Es	-1.94898	3.01841	1.03922e-16	1.75128e-15
TraesCS7D02G426400	DPA00Es	DPA02Es	-2.14499	5.59034	1.06416e-16	1.79217e-15
TraesCS2A02G292000	DPA00Es	DPA02Es	-2.3503	3.37591	1.08223e-16	1.82084e-15
TraesCS7D02G466100	DPA00Es	DPA02Es	-4.78337	1.37226	1.0965e-16	1.84368e-15
TraesCS2D02G515800	DPA00Es	DPA02Es	-2.01694	2.5635	1.12312e-16	1.88723e-15
TraesCS1D02G376500	DPA00Es	DPA02Es	-7.20969	1.88676	1.16174e-16	1.94901e-15
TraesCS1D02G262500	DPA00Es	DPA02Es	-1.38009	8.32577	1.1915e-16	1.99703e-15
TraesCS5A02G222700	DPA00Es	DPA02Es	-1.72542	6.12319	1.22268e-16	2.04798e-15
TraesCS5A02G172800	DPA00Es	DPA02Es	-5.60812	2.4223	1.26866e-16	2.12162e-15
TraesCSU02G004000	DPA00Es	DPA02Es	-3.08026	0.69357	1.28666e-16	2.15036e-15
TraesCS5A02G087100	DPA00Es	DPA02Es	-5.09259	2.7947	1.30297e-16	2.17625e-15
TraesCS1D02G034600	DPA00Es	DPA02Es	-4.13296	1.84742	1.31523e-16	2.19602e-15
TraesCS6B02G341200	DPA00Es	DPA02Es	-8.35722	0.389243	1.40046e-16	2.33168e-15
TraesCS5A02G478100	DPA00Es	DPA02Es	-4.69133	0.0754503	1.44367e-16	2.4021e-15
TraesCS4B02G255700	DPA00Es	DPA02Es	-3.14376	2.82784	1.47793e-16	2.45524e-15
TraesCS2A02G306400	DPA00Es	DPA02Es	-1.60702	6.72122	1.48609e-16	2.46801e-15
TraesCS1D02G083300	DPA00Es	DPA02Es	-1.90709	3.42897	1.51679e-16	2.5174e-15
TraesCS7B02G423100	DPA00Es	DPA02Es	-1.62367	3.56338	1.52059e-16	2.52292e-15
TraesCS6A02G334800	DPA00Es	DPA02Es	-2.74254	6.23596	1.53626e-16	2.5457e-15
TraesCS5D02G159100	DPA00Es	DPA02Es	-2.7834	3.71234	1.56449e-16	2.58923e-15
TraesCS6A02G366100	DPA00Es	DPA02Es	-9.68425	1.61978	1.59205e-16	2.63318e-15
TraesCS3A02G446500	DPA00Es	DPA02Es	-4.00216	1.482	1.6132e-16	2.66732e-15
TraesCS3A02G368800	DPA00Es	DPA02Es	-4.98503	4.02421	1.62449e-16	2.68514e-15
TraesCS6A02G156200	DPA00Es	DPA02Es	-4.31502	1.46308	1.66447e-16	2.74951e-15
TraesCS1D02G094700	DPA00Es	DPA02Es	-3.59459	0.604619	1.68901e-16	2.78655e-15
TraesCS3D02G253700	DPA00Es	DPA02Es	-3.78181	3.36764	1.72923e-16	2.84666e-15
TraesCS5A02G085900	DPA00Es	DPA02Es	-1.61287	3.27188	1.74314e-16	2.86777e-15
TraesCS5B02G313000	DPA00Es	DPA02Es	-4.33603	2.6109	1.77886e-16	2.92563e-15
TraesCS6D02G169200	DPA00Es	DPA02Es	-1.86621	3.92302	1.83028e-16	3.0055e-15
TraesCS1B02G269700	DPA00Es	DPA02Es	-2.01856	3.02958	1.87763e-16	3.08228e-15
TraesCS6D02G285300	DPA00Es	DPA02Es	-3.71425	0.94336	1.89049e-16	3.10243e-15
TraesCS6B02G168100	DPA00Es	DPA02Es	-2.72175	1.07184	1.90147e-16	3.11948e-15
TraesCS2D02G299600	DPA00Es	DPA02Es	-1.89419	2.80012	1.98063e-16	3.2453e-15
TraesCS7B02G273400	DPA00Es	DPA02Es	-4.70703	0.925102	1.99851e-16	3.27256e-15
TraesCS7D02G204600	DPA00Es	DPA02Es	-8.49916	0.516158	2.00001e-16	3.27399e-15
TraesCS3A02G107600	DPA00Es	DPA02Es	-3.32153	4.34116	2.0895e-16	3.41519e-15
TraesCS6A02G153700	DPA00Es	DPA02Es	-3.55558	2.65635	2.09426e-16	3.4219e-15
TraesCS2B02G216800	DPA00Es	DPA02Es	-4.02144	2.69248	2.12125e-16	3.46386e-15
TraesCS7B02G181800	DPA00Es	DPA02Es	-1.34796	7.49201	2.12623e-16	3.47091e-15
TraesCS1B02G385000	DPA00Es	DPA02Es	-5.39889	2.09621	2.18098e-16	3.55648e-15
TraesCS6D02G255200	DPA00Es	DPA02Es	-3.99709	2.88833	2.19102e-16	3.56893e-15
TraesCS3B02G536200	DPA00Es	DPA02Es	-2.62838	4.31382	2.2034e-16	3.58625e-15
TraesCS5A02G115100	DPA00Es	DPA02Es	-3.88118	3.46577	2.22963e-16	3.62733e-15
TraesCS5D02G160400	DPA00Es	DPA02Es	-1.8244	3.02759	2.24345e-16	3.64756e-15
TraesCS3B02G006300	DPA00Es	DPA02Es	-3.59887	4.74562	2.24759e-16	3.65316e-15
TraesCS6A02G264500	DPA00Es	DPA02Es	-2.64722	2.67881	2.26411e-16	3.67662e-15
TraesCS4D02G287100	DPA00Es	DPA02Es	-4.50711	4.23186	2.306e-16	3.74117e-15
TraesCS1B02G444300	DPA00Es	DPA02Es	-10.1819	2.09739	2.40865e-16	3.89931e-15
TraesCS6D02G333100	DPA00Es	DPA02Es	-10.5992	2.50094	2.44664e-16	3.95837e-15
TraesCS3B02G412000	DPA00Es	DPA02Es	-1.48161	3.71801	2.44776e-16	3.95839e-15
TraesCS6B02G296500	DPA00Es	DPA02Es	-2.22781	3.47736	2.46722e-16	3.988e-15
TraesCS1B02G085100	DPA00Es	DPA02Es	-2.5072	4.16221	2.47303e-16	3.99616e-15
TraesCS3A02G284700	DPA00Es	DPA02Es	-2.16948	2.73339	2.53388e-16	4.08696e-15
TraesCS3A02G249300	DPA00Es	DPA02Es	-4.21705	3.83279	2.58606e-16	4.16984e-15
TraesCS7A02G508900	DPA00Es	DPA02Es	-1.68499	3.62214	2.60608e-16	4.20083e-15
TraesCS4B02G064000	DPA00Es	DPA02Es	-1.9439	4.70164	2.63138e-16	4.24032e-15
TraesCS5D02G031800	DPA00Es	DPA02Es	-3.86126	5.40694	2.64628e-16	4.26173e-15
TraesCS2A02G430800	DPA00Es	DPA02Es	-7.59714	-0.277004	2.66087e-16	4.28129e-15
TraesCS2A02G542900	DPA00Es	DPA02Es	-2.64211	3.52367	2.70647e-16	4.35067e-15
TraesCS3D02G333100	DPA00Es	DPA02Es	-2.36901	2.0903	2.73942e-16	4.40231e-15
TraesCS6B02G077900	DPA00Es	DPA02Es	-1.81103	3.74432	2.75306e-16	4.42287e-15
TraesCS2D02G292500	DPA00Es	DPA02Es	-3.46465	2.20946	2.78259e-16	4.46623e-15
TraesCS2B02G122900	DPA00Es	DPA02Es	-1.84737	3.78224	2.79693e-16	4.48787e-15
TraesCS7A02G490400	DPA00Es	DPA02Es	-2.23866	3.52399	2.80999e-16	4.50745e-15
TraesCS3D02G235400	DPA00Es	DPA02Es	-3.10159	1.01972	2.86223e-16	4.58986e-15
TraesCS1A02G389500	DPA00Es	DPA02Es	-1.89204	5.04986	2.99e-16	4.78455e-15
TraesCS1B02G225300	DPA00Es	DPA02Es	-3.32556	1.58135	3.09381e-16	4.94316e-15
TraesCS3B02G324400	DPA00Es	DPA02Es	-1.76792	3.54721	3.10016e-16	4.95179e-15
TraesCS7A02G435800	DPA00Es	DPA02Es	-1.41021	3.5822	3.12608e-16	4.98865e-15
TraesCS7A02G174200	DPA00Es	DPA02Es	-4.0971	0.172143	3.18601e-16	5.08121e-15
TraesCS7B02G116800	DPA00Es	DPA02Es	-2.37042	6.06131	3.22976e-16	5.14787e-15
TraesCS5B02G257700	DPA00Es	DPA02Es	-8.65637	2.50976	3.23473e-16	5.15423e-15
TraesCS3D02G037000	DPA00Es	DPA02Es	-3.02708	5.5907	3.23761e-16	5.15725e-15
TraesCS1B02G322600	DPA00Es	DPA02Es	-5.96173	0.0126108	3.40536e-16	5.41792e-15
TraesCS2B02G373000	DPA00Es	DPA02Es	-1.42197	5.74851	3.423e-16	5.44269e-15
TraesCS6B02G384500	DPA00Es	DPA02Es	-3.92259	7.53152	3.48803e-16	5.54107e-15
TraesCS4D02G302800	DPA00Es	DPA02Es	-2.87881	4.59615	3.75904e-16	5.95364e-15
TraesCS6A02G115400	DPA00Es	DPA02Es	-2.48069	3.04955	3.79696e-16	6.01009e-15
TraesCS4B02G052000	DPA00Es	DPA02Es	-3.64427	0.767866	3.83242e-16	6.06439e-15
TraesCS7B02G151900	DPA00Es	DPA02Es	-2.08592	3.76972	3.85078e-16	6.08978e-15
TraesCS1A02G370700	DPA00Es	DPA02Es	-5.81174	2.13712	3.90392e-16	6.16642e-15
TraesCS3A02G240100	DPA00Es	DPA02Es	-3.26797	1.64069	3.9895e-16	6.29593e-15
TraesCS6D02G208100	DPA00Es	DPA02Es	-2.79264	2.3901	4.00507e-16	6.3186e-15
TraesCS5A02G380900	DPA00Es	DPA02Es	-4.84763	4.00146	4.14253e-16	6.52765e-15
TraesCS4A02G282900	DPA00Es	DPA02Es	-1.38124	6.4807	4.23491e-16	6.66524e-15
TraesCS7B02G422600	DPA00Es	DPA02Es	-3.34649	1.98389	4.25276e-16	6.69133e-15
TraesCS1A02G103900	DPA00Es	DPA02Es	-3.06602	3.80533	4.27014e-16	6.71466e-15
TraesCS6D02G111900	DPA00Es	DPA02Es	-8.31591	0.350563	4.33707e-16	6.81788e-15
TraesCS7D02G088600	DPA00Es	DPA02Es	-6.58095	0.561164	4.33939e-16	6.81948e-15
TraesCS2B02G335700	DPA00Es	DPA02Es	-1.32917	5.29281	4.36518e-16	6.85797e-15
TraesCS2D02G296700	DPA00Es	DPA02Es	-1.90695	3.1363	4.38533e-16	6.88551e-15
TraesCS5B02G437500	DPA00Es	DPA02Es	-1.22066	6.39993	4.42689e-16	6.94663e-15
TraesCS5A02G449400	DPA00Es	DPA02Es	-2.2732	4.19591	4.49178e-16	7.04216e-15
TraesCS3A02G201700	DPA00Es	DPA02Es	-2.36602	2.59849	4.51817e-16	7.08143e-15
TraesCS3A02G158600	DPA00Es	DPA02Es	-1.76154	5.21211	4.53686e-16	7.1086e-15
TraesCS3A02G308500	DPA00Es	DPA02Es	-8.23382	2.10035	4.57548e-16	7.16485e-15
TraesCS5D02G278500	DPA00Es	DPA02Es	-2.59008	1.57029	4.59961e-16	7.19835e-15
TraesCS6B02G428600	DPA00Es	DPA02Es	-1.89635	5.44203	4.81776e-16	7.52188e-15
TraesCS3D02G302900	DPA00Es	DPA02Es	-2.26635	5.33067	4.84283e-16	7.55877e-15
TraesCS5D02G538500	DPA00Es	DPA02Es	-5.92642	4.24225	4.87043e-16	7.5996e-15
TraesCS4D02G266700	DPA00Es	DPA02Es	-2.65443	3.74218	4.88084e-16	7.61359e-15
TraesCS5A02G372900	DPA00Es	DPA02Es	-1.2594	7.40958	4.93651e-16	7.69587e-15
TraesCS3B02G160200	DPA00Es	DPA02Es	-5.10551	0.429347	5.09915e-16	7.94471e-15
TraesCS4A02G175900	DPA00Es	DPA02Es	-1.72679	6.3568	5.14161e-16	8.00851e-15
TraesCS3A02G296700	DPA00Es	DPA02Es	-1.4316	4.02391	5.21546e-16	8.12113e-15
TraesCS4A02G226100	DPA00Es	DPA02Es	-7.06777	1.74844	5.22523e-16	8.13394e-15
TraesCS1A02G249000	DPA00Es	DPA02Es	-3.93027	1.13331	5.27214e-16	8.19727e-15
TraesCS5D02G038800	DPA00Es	DPA02Es	-6.18109	4.73419	5.30782e-16	8.25031e-15
TraesCS5B02G207800	DPA00Es	DPA02Es	-5.63759	4.02006	5.43552e-16	8.44631e-15
TraesCS3D02G335700	DPA00Es	DPA02Es	-2.89982	1.7509	5.59097e-16	8.68017e-15
TraesCS6D02G172200	DPA00Es	DPA02Es	-5.72567	2.38956	5.67383e-16	8.79891e-15
TraesCS7A02G450400	DPA00Es	DPA02Es	-2.2576	5.87491	5.67413e-16	8.79891e-15
TraesCS5A02G024300	DPA00Es	DPA02Es	-3.20355	1.16901	5.95631e-16	9.21608e-15
TraesCS1B02G085000	DPA00Es	DPA02Es	-3.86888	3.30625	6.11274e-16	9.45123e-15
TraesCS2B02G328700	DPA00Es	DPA02Es	-4.37343	0.403125	6.17713e-16	9.54799e-15
TraesCS7B02G047300	DPA00Es	DPA02Es	-1.35996	4.07049	6.18961e-16	9.56447e-15
TraesCS7A02G249500	DPA00Es	DPA02Es	-2.76048	3.21668	6.21142e-16	9.59255e-15
TraesCS3D02G161000	DPA00Es	DPA02Es	-1.6072	4.22455	6.648e-16	1.02428e-14
TraesCS4B02G174000	DPA00Es	DPA02Es	-4.55122	6.31386	6.67014e-16	1.02739e-14
TraesCS3B02G167000	DPA00Es	DPA02Es	-2.9305	3.14461	6.67213e-16	1.02739e-14
TraesCS1A02G239100	DPA00Es	DPA02Es	-2.04912	5.34763	6.67916e-16	1.02817e-14
TraesCS5A02G034800	DPA00Es	DPA02Es	-2.2892	3.23324	6.90015e-16	1.05971e-14
TraesCS7A02G320500	DPA00Es	DPA02Es	-1.23324	6.99373	6.91303e-16	1.06107e-14
TraesCS2D02G595900	DPA00Es	DPA02Es	-2.58123	4.25396	7.2443e-16	1.11062e-14
TraesCS1D02G383700	DPA00Es	DPA02Es	-2.51804	2.75199	7.42071e-16	1.13668e-14
TraesCS2D02G285300	DPA00Es	DPA02Es	-5.53546	1.15845	7.48121e-16	1.14561e-14
TraesCS2A02G131300	DPA00Es	DPA02Es	-1.75114	3.94587	7.62192e-16	1.16648e-14
TraesCS5D02G081700	DPA00Es	DPA02Es	-3.51108	3.79567	7.67254e-16	1.1732e-14
TraesCS6B02G356200	DPA00Es	DPA02Es	-2.18076	2.78903	7.8025e-16	1.19273e-14
TraesCS3A02G153600	DPA00Es	DPA02Es	-1.58757	4.64464	7.82805e-16	1.19614e-14
TraesCS3D02G309700	DPA00Es	DPA02Es	-1.69881	3.10228	7.82935e-16	1.19614e-14
TraesCS1B02G422400	DPA00Es	DPA02Es	-3.43472	3.98657	8.07966e-16	1.23295e-14
TraesCS1B02G326600	DPA00Es	DPA02Es	-2.42236	4.1642	8.08261e-16	1.23304e-14
TraesCS4D02G210900	DPA00Es	DPA02Es	-3.92032	4.42004	8.32302e-16	1.26788e-14
TraesCS5B02G157300	DPA00Es	DPA02Es	-3.45217	3.843	8.43923e-16	1.28484e-14
TraesCS6D02G253100	DPA00Es	DPA02Es	-2.2618	2.84516	8.49811e-16	1.29306e-14
TraesCS2B02G122500	DPA00Es	DPA02Es	-1.22668	4.76931	8.577e-16	1.30431e-14
TraesCS2B02G337700	DPA00Es	DPA02Es	-5.40153	0.230608	8.71885e-16	1.3255e-14
TraesCS2D02G203400	DPA00Es	DPA02Es	-8.3135	0.349252	8.92502e-16	1.35567e-14
TraesCS7B02G250200	DPA00Es	DPA02Es	-3.7502	4.14948	9.03736e-16	1.37194e-14
TraesCS4B02G155500	DPA00Es	DPA02Es	-3.62497	2.93759	9.11712e-16	1.38365e-14
TraesCS2B02G464400	DPA00Es	DPA02Es	-2.14926	6.23377	9.33599e-16	1.41605e-14
TraesCS5D02G232500	DPA00Es	DPA02Es	-1.73129	4.81578	9.34569e-16	1.41711e-14
TraesCS4B02G070800	DPA00Es	DPA02Es	-1.75664	3.18987	9.3956e-16	1.42304e-14
TraesCS6B02G350700	DPA00Es	DPA02Es	-1.81779	5.01632	9.46685e-16	1.43342e-14
TraesCS4B02G079000	DPA00Es	DPA02Es	-3.85931	2.98951	9.93945e-16	1.50282e-14
TraesCS6B02G350400	DPA00Es	DPA02Es	-4.12259	2.60544	1.01565e-15	1.53475e-14
TraesCS4D02G342700	DPA00Es	DPA02Es	-1.45712	4.55107	1.02936e-15	1.55502e-14
TraesCS4D02G253300	DPA00Es	DPA02Es	-2.34284	3.59423	1.04894e-15	1.58339e-14
TraesCS7A02G385600	DPA00Es	DPA02Es	-1.6838	5.10433	1.04904e-15	1.58339e-14
TraesCS3D02G105800	DPA00Es	DPA02Es	-2.14526	2.82041	1.12404e-15	1.69465e-14
TraesCS1D02G370700	DPA00Es	DPA02Es	-4.41966	0.180468	1.1443e-15	1.72372e-14
TraesCS5D02G373100	DPA00Es	DPA02Es	-1.85461	3.56777	1.15483e-15	1.73729e-14
TraesCS2B02G414500	DPA00Es	DPA02Es	-5.64912	4.73076	1.17105e-15	1.75998e-14
TraesCS1A02G115700	DPA00Es	DPA02Es	-2.86667	2.14826	1.2122e-15	1.82079e-14
TraesCS4D02G225800	DPA00Es	DPA02Es	-3.48007	1.85993	1.21517e-15	1.82473e-14
TraesCS5A02G518300	DPA00Es	DPA02Es	-3.08951	2.52585	1.23041e-15	1.84656e-14
TraesCS6B02G389700	DPA00Es	DPA02Es	-1.59409	2.98757	1.24649e-15	1.86909e-14
TraesCS5A02G233700	DPA00Es	DPA02Es	-2.17387	2.20765	1.27056e-15	1.90372e-14
TraesCS5B02G055900	DPA00Es	DPA02Es	-2.75112	2.14622	1.30814e-15	1.95763e-14
TraesCS1B02G250600	DPA00Es	DPA02Es	-2.12831	2.5602	1.32572e-15	1.98281e-14
TraesCS4B02G360900	DPA00Es	DPA02Es	-5.04363	1.42162	1.32764e-15	1.98513e-14
TraesCS6A02G222200	DPA00Es	DPA02Es	-7.96748	2.61959	1.33257e-15	1.99194e-14
TraesCS7A02G341800	DPA00Es	DPA02Es	-1.69598	4.28922	1.3745e-15	2.05112e-14
TraesCS1D02G393900	DPA00Es	DPA02Es	-6.03082	2.82694	1.41239e-15	2.10527e-14
TraesCS6D02G104800	DPA00Es	DPA02Es	-1.81976	3.68732	1.42292e-15	2.11977e-14
TraesCS2D02G335900	DPA00Es	DPA02Es	-1.31161	6.7198	1.43514e-15	2.13737e-14
TraesCS5D02G096900	DPA00Es	DPA02Es	-1.41438	6.27133	1.46217e-15	2.17639e-14
TraesCS1B02G232100	DPA00Es	DPA02Es	-6.84052	1.53387	1.46845e-15	2.1845e-14
TraesCS1B02G145800	DPA00Es	DPA02Es	-1.62159	4.14535	1.49087e-15	2.21598e-14
TraesCS2A02G488000	DPA00Es	DPA02Es	-1.23884	4.79509	1.49157e-15	2.2164e-14
TraesCS7A02G138200	DPA00Es	DPA02Es	-1.76615	2.59815	1.49405e-15	2.21945e-14
TraesCS1B02G441400	DPA00Es	DPA02Es	-4.30942	2.87422	1.52081e-15	2.2573e-14
TraesCS1B02G099600	DPA00Es	DPA02Es	-3.58652	4.56956	1.53773e-15	2.28048e-14
TraesCS6D02G129900	DPA00Es	DPA02Es	-2.84515	3.97244	1.54144e-15	2.28534e-14
TraesCS3B02G148100	DPA00Es	DPA02Es	-1.2444	5.71769	1.54266e-15	2.2865e-14
TraesCS3B02G241600	DPA00Es	DPA02Es	-3.00795	3.98951	1.5495e-15	2.296e-14
TraesCS6A02G011700	DPA00Es	DPA02Es	-1.45337	4.61279	1.62292e-15	2.40141e-14
TraesCS1D02G118100	DPA00Es	DPA02Es	-3.01692	0.877633	1.62491e-15	2.40368e-14
TraesCS3B02G435200	DPA00Es	DPA02Es	-1.70833	4.14501	1.67572e-15	2.47711e-14
TraesCS1B02G439400	DPA00Es	DPA02Es	-1.87559	3.14687	1.67865e-15	2.48039e-14
TraesCS4A02G209900	DPA00Es	DPA02Es	-1.34742	3.92753	1.73274e-15	2.55816e-14
TraesCS5B02G121400	DPA00Es	DPA02Es	-4.00161	4.7935	1.76301e-15	2.59921e-14
TraesCS1D02G254500	DPA00Es	DPA02Es	-2.52313	6.54283	1.79524e-15	2.64449e-14
TraesCS3A02G433200	DPA00Es	DPA02Es	-2.73501	4.85291	1.85188e-15	2.72489e-14
TraesCS5D02G288000	DPA00Es	DPA02Es	-1.70031	4.12382	1.91351e-15	2.81164e-14
TraesCS2A02G214400	DPA00Es	DPA02Es	-2.12292	3.78926	1.99897e-15	2.93312e-14
TraesCS2A02G381900	DPA00Es	DPA02Es	-1.62503	5.00129	2.05257e-15	3.01009e-14
TraesCS4B02G255600	DPA00Es	DPA02Es	-1.80094	3.02243	2.07616e-15	3.04214e-14
TraesCS5B02G408800	DPA00Es	DPA02Es	-5.45961	1.10448	2.08363e-15	3.05224e-14
TraesCS3D02G155300	DPA00Es	DPA02Es	-4.17891	2.7161	2.10254e-15	3.07737e-14
TraesCS1A02G029800	DPA00Es	DPA02Es	-2.41147	4.40675	2.11028e-15	3.08784e-14
TraesCS6D02G296300	DPA00Es	DPA02Es	-4.46775	1.2389	2.14222e-15	3.13196e-14
TraesCS2D02G227400	DPA00Es	DPA02Es	-2.86622	1.85547	2.20517e-15	3.22222e-14
TraesCS5B02G054400	DPA00Es	DPA02Es	-2.65264	1.5391	2.20701e-15	3.22401e-14
TraesCS5A02G277500	DPA00Es	DPA02Es	-2.97041	5.59614	2.21401e-15	3.23334e-14
TraesCS3B02G335800	DPA00Es	DPA02Es	-4.88179	1.09234	2.28048e-15	3.32938e-14
TraesCS4A02G183600	DPA00Es	DPA02Es	-3.80766	3.08123	2.34979e-15	3.42403e-14
TraesCS7A02G432000	DPA00Es	DPA02Es	-2.13152	3.18138	2.39378e-15	3.48524e-14
TraesCS4B02G335500	DPA00Es	DPA02Es	-1.464	5.17375	2.41938e-15	3.52155e-14
TraesCS1D02G405200	DPA00Es	DPA02Es	-4.03171	1.68811	2.4429e-15	3.5548e-14
TraesCS3D02G194600	DPA00Es	DPA02Es	-3.47809	1.19835	2.4444e-15	3.55599e-14
TraesCS5D02G469800	DPA00Es	DPA02Es	-2.56259	2.14433	2.47901e-15	3.60436e-14
TraesCS3A02G113600	DPA00Es	DPA02Es	-1.48623	4.02173	2.48145e-15	3.6069e-14
TraesCS2B02G326900	DPA00Es	DPA02Es	-2.50183	4.6357	2.54256e-15	3.69267e-14
TraesCS5D02G269400	DPA00Es	DPA02Es	-5.95328	1.19045	2.56377e-15	3.72246e-14
TraesCS5B02G306500	DPA00Es	DPA02Es	-2.94783	2.65093	2.62756e-15	3.80982e-14
TraesCS4B02G307900	DPA00Es	DPA02Es	-1.52352	4.07296	2.64103e-15	3.82723e-14
TraesCS1D02G363500	DPA00Es	DPA02Es	-2.6035	3.35666	2.68349e-15	3.88556e-14
TraesCS6B02G400800	DPA00Es	DPA02Es	-5.41241	2.38399	2.69549e-15	3.90186e-14
TraesCS6A02G016200	DPA00Es	DPA02Es	-1.20967	5.36833	2.69633e-15	3.90201e-14
TraesCS7A02G010400	DPA00Es	DPA02Es	-3.62222	4.69398	2.69868e-15	3.90326e-14
TraesCS1B02G272900	DPA00Es	DPA02Es	-1.41616	6.48599	2.70364e-15	3.90937e-14
TraesCS5D02G394300	DPA00Es	DPA02Es	-2.33575	1.69793	2.74931e-15	3.97103e-14
TraesCS3B02G215500	DPA00Es	DPA02Es	-1.30609	4.09549	2.77142e-15	3.99968e-14
TraesCS3A02G184900	DPA00Es	DPA02Es	-2.65871	1.78139	2.78732e-15	4.0207e-14
TraesCS6D02G349800	DPA00Es	DPA02Es	-7.14655	1.82932	2.85065e-15	4.1084e-14
TraesCS5B02G064400	DPA00Es	DPA02Es	-2.52263	1.89931	2.88204e-15	4.14797e-14
TraesCS7B02G085200	DPA00Es	DPA02Es	-1.72187	3.2383	2.9134e-15	4.19081e-14
TraesCS1D02G239300	DPA00Es	DPA02Es	-2.11857	5.34092	2.95673e-15	4.24965e-14
TraesCS2D02G157800	DPA00Es	DPA02Es	-4.05294	2.1569	2.96979e-15	4.2661e-14
TraesCS4D02G254500	DPA00Es	DPA02Es	-2.43491	3.86202	2.97945e-15	4.27881e-14
TraesCS3B02G149200	DPA00Es	DPA02Es	-2.1728	3.64463	2.98923e-15	4.29168e-14
TraesCS7A02G039600	DPA00Es	DPA02Es	-1.66515	3.06623	2.99783e-15	4.30286e-14
TraesCS1B02G130600	DPA00Es	DPA02Es	-1.20632	7.0063	3.11196e-15	4.46424e-14
TraesCS6A02G365800	DPA00Es	DPA02Es	-5.02847	2.11579	3.11454e-15	4.46673e-14
TraesCS1B02G371900	DPA00Es	DPA02Es	-5.23986	1.40927	3.13393e-15	4.49331e-14
TraesCS3B02G132900	DPA00Es	DPA02Es	-3.65449	3.36229	3.13815e-15	4.49813e-14
TraesCS7D02G010100	DPA00Es	DPA02Es	-2.72715	6.05679	3.17437e-15	4.54633e-14
TraesCS1B02G038800	DPA00Es	DPA02Es	-1.67564	2.98279	3.18041e-15	4.55375e-14
TraesCS1A02G108500	DPA00Es	DPA02Es	-3.22374	3.32185	3.26649e-15	4.67318e-14
TraesCS4A02G119400	DPA00Es	DPA02Es	-3.97488	1.64492	3.28088e-15	4.69157e-14
TraesCS3A02G339600	DPA00Es	DPA02Es	-3.66681	3.83679	3.3364e-15	4.76801e-14
TraesCS7A02G110500	DPA00Es	DPA02Es	-2.01001	5.28423	3.34324e-15	4.77649e-14
TraesCS5B02G375900	DPA00Es	DPA02Es	-5.02422	3.18351	3.38554e-15	4.83562e-14
TraesCS2A02G211200	DPA00Es	DPA02Es	-1.73768	3.94417	3.43567e-15	4.90456e-14
TraesCS3B02G229200	DPA00Es	DPA02Es	-1.27114	5.49438	3.44451e-15	4.91451e-14
TraesCS7A02G291300	DPA00Es	DPA02Es	-1.24808	7.24365	3.51534e-15	5.00879e-14
TraesCS5B02G398500	DPA00Es	DPA02Es	-8.4675	0.487625	3.5904e-15	5.1102e-14
TraesCS6A02G099000	DPA00Es	DPA02Es	-3.25327	3.92266	3.61275e-15	5.13924e-14
TraesCS5B02G572600	DPA00Es	DPA02Es	-8.21951	0.264493	3.62263e-15	5.15191e-14
TraesCS5A02G204600	DPA00Es	DPA02Es	-1.66265	4.54158	3.63185e-15	5.16361e-14
TraesCS3D02G333800	DPA00Es	DPA02Es	-2.05955	3.10191	3.65835e-15	5.19989e-14
TraesCS4D02G305100	DPA00Es	DPA02Es	-3.12173	2.03131	3.69602e-15	5.24919e-14
TraesCS3D02G115900	DPA00Es	DPA02Es	-1.28217	4.21174	3.87491e-15	5.49436e-14
TraesCS6A02G360900	DPA00Es	DPA02Es	-1.62	6.10944	3.8963e-15	5.52172e-14
TraesCS3D02G400000	DPA00Es	DPA02Es	-2.71232	2.27606	3.96765e-15	5.6183e-14
TraesCS6D02G332500	DPA00Es	DPA02Es	-11.0508	2.94137	3.97878e-15	5.63254e-14
TraesCS2D02G303800	DPA00Es	DPA02Es	-4.0093	2.68726	4.03395e-15	5.70298e-14
TraesCS3B02G439600	DPA00Es	DPA02Es	-3.64276	5.64019	4.26781e-15	6.01743e-14
TraesCS4D02G089800	DPA00Es	DPA02Es	-1.53045	3.0484	4.28278e-15	6.03693e-14
TraesCSU02G087800	DPA00Es	DPA02Es	-1.38208	3.9552	4.28467e-15	6.03797e-14
TraesCS2D02G465700	DPA00Es	DPA02Es	-1.47927	9.10742	4.39927e-15	6.19782e-14
TraesCS6D02G316600	DPA00Es	DPA02Es	-2.86071	1.94832	4.56389e-15	6.42286e-14
TraesCS5D02G411400	DPA00Es	DPA02Es	-4.69277	3.2345	4.64846e-15	6.53839e-14
TraesCS5D02G532200	DPA00Es	DPA02Es	-3.30269	3.47488	4.83336e-15	6.79483e-14
TraesCS4B02G299300	DPA00Es	DPA02Es	-7.41246	1.32067	4.9636e-15	6.96305e-14
TraesCS3A02G298600	DPA00Es	DPA02Es	-2.29325	1.88169	4.96583e-15	6.96433e-14
TraesCS5B02G205500	DPA00Es	DPA02Es	-2.80101	2.49149	5.04983e-15	7.07837e-14
TraesCS6D02G221100	DPA00Es	DPA02Es	-3.08595	1.82854	5.09618e-15	7.14143e-14
TraesCS4B02G082300	DPA00Es	DPA02Es	-1.277	4.44308	5.1519e-15	7.21567e-14
TraesCS2B02G540300	DPA00Es	DPA02Es	-2.12212	3.58757	5.15517e-15	7.21834e-14
TraesCS1D02G032600	DPA00Es	DPA02Es	-2.18965	3.8703	5.192e-15	7.26797e-14
TraesCS1B02G328000	DPA00Es	DPA02Es	-1.3469	6.54211	5.31934e-15	7.43832e-14
TraesCS7D02G014600	DPA00Es	DPA02Es	-3.51438	2.23618	5.41492e-15	7.55792e-14
TraesCS3B02G310500	DPA00Es	DPA02Es	-8.65873	2.5065	5.50634e-15	7.67942e-14
TraesCS1D02G155900	DPA00Es	DPA02Es	-2.76206	3.99074	5.52149e-15	7.69647e-14
TraesCS3B02G400800	DPA00Es	DPA02Es	-2.82227	4.67687	5.52788e-15	7.70334e-14
TraesCS3A02G229500	DPA00Es	DPA02Es	-8.42293	0.448219	5.71479e-15	7.95329e-14
TraesCS6A02G305800	DPA00Es	DPA02Es	-2.48722	4.66953	5.79581e-15	8.06177e-14
TraesCS3D02G039400	DPA00Es	DPA02Es	-3.51905	1.06223	6.04634e-15	8.39917e-14
TraesCS4A02G296700	DPA00Es	DPA02Es	-2.0225	2.03533	6.21093e-15	8.61644e-14
TraesCS5A02G120000	DPA00Es	DPA02Es	-3.73421	4.89136	6.43654e-15	8.92237e-14
TraesCS5B02G119100	DPA00Es	DPA02Es	-3.5494	2.1143	6.46215e-15	8.95552e-14
TraesCS6D02G256700	DPA00Es	DPA02Es	-8.05331	0.115823	6.60404e-15	9.14012e-14
TraesCS3D02G350800	DPA00Es	DPA02Es	-3.08032	0.782552	6.64382e-15	9.18794e-14
TraesCS5D02G414000	DPA00Es	DPA02Es	-2.7905	1.69662	6.65739e-15	9.20429e-14
TraesCS4A02G172200	DPA00Es	DPA02Es	-3.58117	2.04584	6.85705e-15	9.47288e-14
TraesCS7B02G107900	DPA00Es	DPA02Es	-5.11634	1.66601	6.91495e-15	9.55036e-14
TraesCS5B02G457000	DPA00Es	DPA02Es	-3.50055	2.43881	6.95402e-15	9.59928e-14
TraesCS1D02G122600	DPA00Es	DPA02Es	-3.03239	5.4881	7.17284e-15	9.89356e-14
TraesCS4B02G100800	DPA00Es	DPA02Es	-1.85159	3.92027	7.26558e-15	1.00136e-13
TraesCS3D02G388700	DPA00Es	DPA02Es	-2.19558	3.37784	7.36668e-15	1.0145e-13
TraesCS7B02G101700	DPA00Es	DPA02Es	-5.16608	0.0243297	7.40996e-15	1.01992e-13
TraesCS7B02G113600	DPA00Es	DPA02Es	-3.74245	3.83949	7.49569e-15	1.03092e-13
TraesCS4B02G210100	DPA00Es	DPA02Es	-4.75391	4.91738	7.60336e-15	1.04545e-13
TraesCS2A02G127100	DPA00Es	DPA02Es	-3.32222	5.30942	7.616e-15	1.04692e-13
TraesCS3A02G276500	DPA00Es	DPA02Es	-5.76763	3.75038	7.65195e-15	1.05131e-13
TraesCS1B02G269800	DPA00Es	DPA02Es	-1.90484	4.18946	7.71796e-15	1.05983e-13
TraesCS4D02G120400	DPA00Es	DPA02Es	-3.22387	1.32785	8.25958e-15	1.13213e-13
TraesCS1B02G389800	DPA00Es	DPA02Es	-4.66186	3.29635	8.26377e-15	1.13241e-13
TraesCS2B02G226600	DPA00Es	DPA02Es	-2.68633	2.74884	8.32498e-15	1.14021e-13
TraesCS1D02G413000	DPA00Es	DPA02Es	-5.64103	0.449267	8.4157e-15	1.15203e-13
TraesCS7A02G151300	DPA00Es	DPA02Es	-2.06373	4.94565	8.55781e-15	1.16997e-13
TraesCS2A02G157600	DPA00Es	DPA02Es	-2.35649	3.97744	8.56463e-15	1.1706e-13
TraesCS5B02G360200	DPA00Es	DPA02Es	-1.38753	5.982	8.71352e-15	1.19033e-13
TraesCS2D02G356500	DPA00Es	DPA02Es	-2.0567	5.12791	9.04384e-15	1.23417e-13
TraesCS2B02G140300	DPA00Es	DPA02Es	-4.75741	0.125184	9.25031e-15	1.26104e-13
TraesCS2B02G291800	DPA00Es	DPA02Es	-1.87255	3.41904	9.25839e-15	1.26182e-13
TraesCS5A02G403200	DPA00Es	DPA02Es	-2.67443	4.59892	9.28074e-15	1.26453e-13
TraesCS5B02G159900	DPA00Es	DPA02Es	-1.21346	6.5574	9.28792e-15	1.26486e-13
TraesCS3D02G467300	DPA00Es	DPA02Es	-3.03179	2.87122	9.58595e-15	1.30477e-13
TraesCS2D02G529000	DPA00Es	DPA02Es	-2.9798	4.79371	9.63859e-15	1.3116e-13
TraesCS1D02G175400	DPA00Es	DPA02Es	-1.93492	2.85364	9.73148e-15	1.32355e-13
TraesCS3B02G155100	DPA00Es	DPA02Es	-5.83289	0.622398	9.93616e-15	1.3493e-13
TraesCS7D02G227900	DPA00Es	DPA02Es	-8.97613	0.952392	1.00883e-14	1.36961e-13
TraesCS4A02G250600	DPA00Es	DPA02Es	-1.89131	4.84504	1.01741e-14	1.38054e-13
TraesCS4D02G055700	DPA00Es	DPA02Es	-2.78396	2.19914	1.0269e-14	1.39306e-13
TraesCS6B02G383300	DPA00Es	DPA02Es	-1.73714	4.30349	1.02957e-14	1.39596e-13
TraesCS6A02G384600	DPA00Es	DPA02Es	-1.33496	7.0913	1.0519e-14	1.42404e-13
TraesCS7D02G116300	DPA00Es	DPA02Es	-3.53152	4.75509	1.09287e-14	1.47787e-13
TraesCS4A02G484700	DPA00Es	DPA02Es	-2.84181	2.37957	1.14815e-14	1.54956e-13
TraesCS3D02G383000	DPA00Es	DPA02Es	-3.76504	0.297564	1.15505e-14	1.55768e-13
TraesCS2B02G196700	DPA00Es	DPA02Es	-4.76197	1.75731	1.17864e-14	1.58827e-13
TraesCS3D02G179200	DPA00Es	DPA02Es	-3.99258	3.54938	1.19164e-14	1.60497e-13
TraesCS1B02G170100	DPA00Es	DPA02Es	-7.53245	-0.33002	1.19257e-14	1.60581e-13
TraesCS5D02G482000	DPA00Es	DPA02Es	-1.79563	3.91356	1.19655e-14	1.60952e-13
TraesCS6A02G193600	DPA00Es	DPA02Es	-4.6518	0.0389619	1.19746e-14	1.61033e-13
TraesCS3D02G413600	DPA00Es	DPA02Es	-1.43024	5.50195	1.20397e-14	1.61867e-13
TraesCS3B02G149400	DPA00Es	DPA02Es	-2.73718	2.15586	1.21295e-14	1.62991e-13
TraesCS2B02G434100	DPA00Es	DPA02Es	-3.59492	2.68614	1.2251e-14	1.64582e-13
TraesCS2B02G216200	DPA00Es	DPA02Es	-1.62556	5.03267	1.23916e-14	1.66386e-13
TraesCS2A02G144800	DPA00Es	DPA02Es	-1.80778	5.35109	1.24896e-14	1.67659e-13
TraesCS4A02G109200	DPA00Es	DPA02Es	-4.08142	0.560373	1.25967e-14	1.69054e-13
TraesCS4D02G174200	DPA00Es	DPA02Es	-3.45114	3.22588	1.29297e-14	1.73423e-13
TraesCS5A02G052400	DPA00Es	DPA02Es	-3.30029	1.10821	1.30258e-14	1.74501e-13
TraesCS7B02G162100	DPA00Es	DPA02Es	-8.69767	2.56325	1.30598e-14	1.74868e-13
TraesCS3B02G412500	DPA00Es	DPA02Es	-4.60617	3.51178	1.31462e-14	1.75953e-13
TraesCS7D02G000200	DPA00Es	DPA02Es	-1.43745	3.40151	1.3196e-14	1.76455e-13
TraesCS7D02G105900	DPA00Es	DPA02Es	-2.13212	2.09195	1.3224e-14	1.76723e-13
TraesCS5A02G338800	DPA00Es	DPA02Es	-1.55312	4.58765	1.32252e-14	1.76723e-13
TraesCS6D02G315700	DPA00Es	DPA02Es	-1.46141	3.86587	1.33316e-14	1.78009e-13
TraesCS3D02G345600	DPA00Es	DPA02Es	-6.15276	0.906241	1.3514e-14	1.80308e-13
TraesCS1D02G196900	DPA00Es	DPA02Es	-2.16393	5.46972	1.36471e-14	1.82037e-13
TraesCS4A02G035400	DPA00Es	DPA02Es	-4.14402	1.6142	1.41046e-14	1.87949e-13
TraesCS5B02G001600	DPA00Es	DPA02Es	-1.40733	3.80336	1.41452e-14	1.88395e-13
TraesCS2D02G518100	DPA00Es	DPA02Es	-1.85554	2.54461	1.42018e-14	1.89054e-13
TraesCS1D02G259300	DPA00Es	DPA02Es	-1.84071	2.6885	1.42803e-14	1.89954e-13
TraesCS1A02G070200	DPA00Es	DPA02Es	-3.39973	2.89066	1.45678e-14	1.93444e-13
TraesCS3B02G019300	DPA00Es	DPA02Es	-1.28313	5.1462	1.46767e-14	1.94784e-13
TraesCS1B02G444200	DPA00Es	DPA02Es	-9.99182	1.9136	1.47187e-14	1.95293e-13
TraesCS4D02G042100	DPA00Es	DPA02Es	-2.91076	2.35408	1.48487e-14	1.96868e-13
TraesCS4B02G142500	DPA00Es	DPA02Es	-2.6189	1.1829	1.50128e-14	1.98944e-13
TraesCS7D02G316500	DPA00Es	DPA02Es	-2.91313	1.42244	1.5058e-14	1.99493e-13
TraesCS5A02G381000	DPA00Es	DPA02Es	-1.96858	3.03266	1.52119e-14	2.01431e-13
TraesCS5D02G275200	DPA00Es	DPA02Es	-3.22611	2.30638	1.55623e-14	2.05915e-13
TraesCS1B02G450300	DPA00Es	DPA02Es	-1.6242	3.27908	1.56598e-14	2.07101e-13
TraesCS5A02G011000	DPA00Es	DPA02Es	-1.68	3.61147	1.57488e-14	2.08173e-13
TraesCS4D02G020900	DPA00Es	DPA02Es	-1.64991	2.95004	1.57538e-14	2.08187e-13
TraesCS1B02G242300	DPA00Es	DPA02Es	-4.6717	1.90042	1.60682e-14	2.12236e-13
TraesCS5A02G069500	DPA00Es	DPA02Es	-3.9188	2.30232	1.65178e-14	2.17847e-13
TraesCS7B02G486800	DPA00Es	DPA02Es	-2.64456	2.71485	1.68866e-14	2.22599e-13
TraesCS7B02G364900	DPA00Es	DPA02Es	-3.96808	3.91856	1.70943e-14	2.25224e-13
TraesCS5B02G491300	DPA00Es	DPA02Es	-3.89489	1.54841	1.71095e-14	2.25368e-13
TraesCS6B02G334000	DPA00Es	DPA02Es	-2.22725	3.85493	1.75211e-14	2.30674e-13
TraesCS1A02G111800	DPA00Es	DPA02Es	-2.79826	3.77659	1.76968e-14	2.32863e-13
TraesCS2A02G087100	DPA00Es	DPA02Es	-2.9741	3.31933	1.77456e-14	2.33396e-13
TraesCS4D02G192300	DPA00Es	DPA02Es	-4.23843	2.26367	1.79432e-14	2.35818e-13
TraesCS2B02G569400	DPA00Es	DPA02Es	-4.25201	2.15988	1.81149e-14	2.37897e-13
TraesCS5A02G191800	DPA00Es	DPA02Es	-5.99623	0.754767	1.85642e-14	2.43554e-13
TraesCS2B02G242100	DPA00Es	DPA02Es	-2.54607	4.17135	1.89362e-14	2.48249e-13
TraesCS5D02G118300	DPA00Es	DPA02Es	-3.0194	1.08097	1.91307e-14	2.50736e-13
TraesCS6D02G280200	DPA00Es	DPA02Es	-2.81976	1.64133	1.91355e-14	2.50737e-13
TraesCS4B02G071500	DPA00Es	DPA02Es	-4.00288	3.73901	1.91555e-14	2.50938e-13
TraesCS2B02G182500	DPA00Es	DPA02Es	-5.03865	-0.0825169	1.92264e-14	2.51803e-13
TraesCS5A02G054900	DPA00Es	DPA02Es	-3.4065	0.679332	1.96413e-14	2.56918e-13
TraesCS7B02G241100	DPA00Es	DPA02Es	-2.1669	5.03325	1.97329e-14	2.58052e-13
TraesCS1D02G151500	DPA00Es	DPA02Es	-2.77455	5.98622	1.97541e-14	2.58264e-13
TraesCS5A02G434500	DPA00Es	DPA02Es	-1.15366	6.48267	1.97615e-14	2.58297e-13
TraesCS7A02G453000	DPA00Es	DPA02Es	-4.23606	0.0206792	1.97671e-14	2.58306e-13
TraesCS2D02G462800	DPA00Es	DPA02Es	-2.48482	1.75666	2.00004e-14	2.61161e-13
TraesCS6A02G350600	DPA00Es	DPA02Es	-6.70197	0.664368	2.00874e-14	2.62232e-13
TraesCS1B02G180100	DPA00Es	DPA02Es	-1.49935	3.90075	2.01328e-14	2.62759e-13
TraesCS6B02G231800	DPA00Es	DPA02Es	-1.63776	3.34675	2.02753e-14	2.64357e-13
TraesCS3A02G364600	DPA00Es	DPA02Es	-1.73175	5.58579	2.06143e-14	2.68644e-13
TraesCS3D02G426600	DPA00Es	DPA02Es	-3.34355	4.86127	2.09073e-14	2.7226e-13
TraesCS3D02G474400	DPA00Es	DPA02Es	-1.59053	4.55623	2.18687e-14	2.84358e-13
TraesCS7B02G244300	DPA00Es	DPA02Es	-10.6952	2.59374	2.20562e-14	2.86583e-13
TraesCS4B02G348100	DPA00Es	DPA02Es	-8.75463	0.747698	2.20774e-14	2.86788e-13
TraesCS6A02G057400	DPA00Es	DPA02Es	-4.01461	1.39308	2.26035e-14	2.9355e-13
TraesCS5D02G200900	DPA00Es	DPA02Es	-1.43066	6.5631	2.28763e-14	2.9702e-13
TraesCS6B02G364000	DPA00Es	DPA02Es	-3.39505	2.20178	2.30596e-14	2.99252e-13
TraesCS4B02G181900	DPA00Es	DPA02Es	-3.44046	3.54539	2.36296e-14	3.06574e-13
TraesCS2D02G217100	DPA00Es	DPA02Es	-4.782	0.759007	2.38378e-14	3.09123e-13
TraesCS1D02G124800	DPA00Es	DPA02Es	-1.1151	5.76925	2.45733e-14	3.1819e-13
TraesCS3A02G333500	DPA00Es	DPA02Es	-3.42745	4.15107	2.46429e-14	3.18987e-13
TraesCS1B02G389900	DPA00Es	DPA02Es	-4.67069	2.40969	2.48755e-14	3.21787e-13
TraesCS6A02G368800	DPA00Es	DPA02Es	-2.25547	1.25699	2.52324e-14	3.26083e-13
TraesCS7A02G039700	DPA00Es	DPA02Es	-1.49572	3.11211	2.53556e-14	3.27515e-13
TraesCS6D02G373400	DPA00Es	DPA02Es	-1.55505	5.3481	2.65602e-14	3.42537e-13
TraesCS3B02G584700	DPA00Es	DPA02Es	-4.2407	0.287045	2.67287e-14	3.4449e-13
TraesCS3D02G357400	DPA00Es	DPA02Es	-2.56514	2.11896	2.72197e-14	3.50304e-13
TraesCS4A02G330200	DPA00Es	DPA02Es	-2.24115	4.02327	2.75979e-14	3.54732e-13
TraesCS3B02G472000	DPA00Es	DPA02Es	-2.26713	3.13315	2.76351e-14	3.55043e-13
TraesCS2A02G375000	DPA00Es	DPA02Es	-3.76733	3.59745	2.768e-14	3.55532e-13
TraesCS1B02G135700	DPA00Es	DPA02Es	-4.66678	1.08035	2.77149e-14	3.55894e-13
TraesCS3D02G397000	DPA00Es	DPA02Es	-1.52174	4.09867	2.77606e-14	3.56394e-13
TraesCS2B02G010300	DPA00Es	DPA02Es	-1.25488	4.4072	2.80577e-14	3.60073e-13
TraesCS2B02G306600	DPA00Es	DPA02Es	-3.43424	3.49634	2.83122e-14	3.63121e-13
TraesCS3B02G146900	DPA00Es	DPA02Es	-1.37668	3.29623	2.96738e-14	3.79937e-13
TraesCS2B02G403800	DPA00Es	DPA02Es	-3.97355	1.69327	2.97794e-14	3.81103e-13
TraesCS2B02G328100	DPA00Es	DPA02Es	-2.83671	1.69762	3.01867e-14	3.85941e-13
TraesCS2B02G183100	DPA00Es	DPA02Es	-2.22425	3.68036	3.06052e-14	3.91102e-13
TraesCS1A02G305400	DPA00Es	DPA02Es	-2.11266	1.95731	3.06345e-14	3.91381e-13
TraesCS6D02G159100	DPA00Es	DPA02Es	-1.2427	4.76264	3.13486e-14	4.0002e-13
TraesCS5B02G391600	DPA00Es	DPA02Es	-4.57351	0.567603	3.1977e-14	4.07347e-13
TraesCS1A02G396900	DPA00Es	DPA02Es	-1.93737	4.02886	3.21378e-14	4.09198e-13
TraesCS5A02G527800	DPA00Es	DPA02Es	-5.56616	-0.327764	3.23388e-14	4.11558e-13
TraesCS1A02G267800	DPA00Es	DPA02Es	-2.08899	5.5032	3.24173e-14	4.12342e-13
TraesCS2B02G308500	DPA00Es	DPA02Es	-3.31174	1.80504	3.24239e-14	4.12342e-13
TraesCS7D02G146400	DPA00Es	DPA02Es	-1.2713	4.68242	3.25856e-14	4.14199e-13
TraesCS4B02G155000	DPA00Es	DPA02Es	-1.59372	3.85251	3.26935e-14	4.1547e-13
TraesCS5D02G092600	DPA00Es	DPA02Es	-1.33741	4.25533	3.33655e-14	4.23646e-13
TraesCS2D02G304900	DPA00Es	DPA02Es	-1.3873	7.51509	3.33691e-14	4.23646e-13
TraesCS2D02G172800	DPA00Es	DPA02Es	-1.79612	6.07593	3.33976e-14	4.23906e-13
TraesCS4D02G111100	DPA00Es	DPA02Es	-2.93815	1.19539	3.39132e-14	4.29829e-13
TraesCS1A02G308000	DPA00Es	DPA02Es	-3.10044	2.57745	3.39464e-14	4.30146e-13
TraesCS4A02G095800	DPA00Es	DPA02Es	-1.55391	3.17912	3.41019e-14	4.32012e-13
TraesCS4B02G192700	DPA00Es	DPA02Es	-3.26758	0.559922	3.41862e-14	4.32872e-13
TraesCS3B02G214700	DPA00Es	DPA02Es	-2.11356	2.85615	3.4761e-14	4.39728e-13
TraesCS7A02G201500	DPA00Es	DPA02Es	-7.17064	1.09181	3.54872e-14	4.48374e-13
TraesCS1B02G166700	DPA00Es	DPA02Es	-1.29626	3.53601	3.55431e-14	4.48866e-13
TraesCS6D02G290100	DPA00Es	DPA02Es	-1.41077	4.26491	3.55643e-14	4.49026e-13
TraesCS7A02G255000	DPA00Es	DPA02Es	-2.29051	2.80216	3.5798e-14	4.51652e-13
TraesCS6B02G284900	DPA00Es	DPA02Es	-7.54462	-0.317121	3.59469e-14	4.53422e-13
TraesCS1B02G287700	DPA00Es	DPA02Es	-2.44643	1.18153	3.73224e-14	4.70097e-13
TraesCS7A02G042000	DPA00Es	DPA02Es	-2.13776	2.48478	3.77204e-14	4.74882e-13
TraesCS7D02G402300	DPA00Es	DPA02Es	-2.24808	3.60317	3.77897e-14	4.75641e-13
TraesCS3D02G382800	DPA00Es	DPA02Es	-5.83169	0.615073	3.78272e-14	4.75999e-13
TraesCS4A02G229100	DPA00Es	DPA02Es	-3.38467	1.39674	3.84145e-14	4.83044e-13
TraesCS1B02G467400	DPA00Es	DPA02Es	-1.32133	3.57071	3.84477e-14	4.83345e-13
TraesCS2A02G384300	DPA00Es	DPA02Es	-3.7199	5.69329	3.86329e-14	4.85542e-13
TraesCS7D02G420400	DPA00Es	DPA02Es	-2.72672	4.42668	3.94931e-14	4.95896e-13
TraesCS5B02G005300	DPA00Es	DPA02Es	-1.61532	2.78882	3.96802e-14	4.98007e-13
TraesCS1B02G318700	DPA00Es	DPA02Es	-2.50231	2.44955	4.16961e-14	5.22313e-13
TraesCS1B02G095600	DPA00Es	DPA02Es	-2.79574	3.78713	4.18173e-14	5.23706e-13
TraesCS5A02G437900	DPA00Es	DPA02Es	-1.39314	3.10807	4.22318e-14	5.28395e-13
TraesCS4B02G263300	DPA00Es	DPA02Es	-3.44081	1.79405	4.26467e-14	5.33458e-13
TraesCS3B02G137000	DPA00Es	DPA02Es	-1.43717	3.95004	4.27406e-14	5.34506e-13
TraesCS3D02G444100	DPA00Es	DPA02Es	-4.87709	-0.218223	4.29332e-14	5.36787e-13
TraesCS7A02G569900	DPA00Es	DPA02Es	-3.30605	3.13956	4.30737e-14	5.38288e-13
TraesCS3D02G484600	DPA00Es	DPA02Es	-2.27203	4.13254	4.38579e-14	5.47829e-13
TraesCS2A02G425900	DPA00Es	DPA02Es	-1.22084	5.6068	4.41651e-14	5.51404e-13
TraesCS3B02G002300	DPA00Es	DPA02Es	-5.35226	2.17959	4.44277e-14	5.5442e-13
TraesCS1B02G425200	DPA00Es	DPA02Es	-1.51998	4.37127	4.46279e-14	5.5639e-13
TraesCS5B02G493500	DPA00Es	DPA02Es	-1.37373	4.00728	4.49495e-14	5.60268e-13
TraesCS7A02G284900	DPA00Es	DPA02Es	-1.55546	5.17892	4.63733e-14	5.77331e-13
TraesCS2D02G105100	DPA00Es	DPA02Es	-4.04106	3.4104	4.65503e-14	5.79397e-13
TraesCS5A02G170000	DPA00Es	DPA02Es	-2.07478	5.3897	4.69222e-14	5.83889e-13
TraesCS5A02G401700	DPA00Es	DPA02Es	-1.2807	4.18434	4.71257e-14	5.86144e-13
TraesCS7A02G183100	DPA00Es	DPA02Es	-1.99536	2.19272	4.74192e-14	5.89655e-13
TraesCS1B02G217600	DPA00Es	DPA02Es	-3.53708	0.552617	4.75582e-14	5.91244e-13
TraesCS1B02G181800	DPA00Es	DPA02Es	-2.06139	6.51819	4.95957e-14	6.15413e-13
TraesCS5A02G204900	DPA00Es	DPA02Es	-1.88603	6.38378	5.21117e-14	6.45719e-13
TraesCS5A02G126200	DPA00Es	DPA02Es	-2.77371	0.604451	5.28908e-14	6.55219e-13
TraesCS2B02G278700	DPA00Es	DPA02Es	-1.24419	4.64591	5.3708e-14	6.64561e-13
TraesCS7B02G382000	DPA00Es	DPA02Es	-3.13351	1.55357	5.41397e-14	6.69588e-13
TraesCS2D02G515900	DPA00Es	DPA02Es	-3.892	2.37075	5.43548e-14	6.7209e-13
TraesCS3A02G491300	DPA00Es	DPA02Es	-1.21937	5.66927	5.53376e-14	6.83921e-13
TraesCS1D02G274600	DPA00Es	DPA02Es	-1.93213	1.8611	5.61286e-14	6.93209e-13
TraesCS7A02G191100	DPA00Es	DPA02Es	-2.15201	3.72638	5.75506e-14	7.09772e-13
TraesCS3B02G323600	DPA00Es	DPA02Es	-3.96903	7.92973	5.89316e-14	7.26125e-13
TraesCS4A02G017200	DPA00Es	DPA02Es	-1.64436	6.03583	5.96002e-14	7.34019e-13
TraesCS6A02G336600	DPA00Es	DPA02Es	-2.38637	2.40584	6.04758e-14	7.44281e-13
TraesCS2A02G313900	DPA00Es	DPA02Es	-3.87057	1.88042	6.06255e-14	7.45948e-13
TraesCS7B02G355800	DPA00Es	DPA02Es	-3.16459	2.75763	6.07658e-14	7.475e-13
TraesCS4A02G434900	DPA00Es	DPA02Es	-1.72461	3.00737	6.16173e-14	7.57267e-13
TraesCS3A02G173000	DPA00Es	DPA02Es	-3.50164	3.20368	6.18732e-14	7.60235e-13
TraesCS6D02G019200	DPA00Es	DPA02Es	-1.26087	5.54391	6.31864e-14	7.76008e-13
TraesCS4B02G132100	DPA00Es	DPA02Es	-2.41846	1.51974	6.37239e-14	7.82427e-13
TraesCS6A02G350300	DPA00Es	DPA02Es	-7.84222	3.89452	6.39798e-14	7.85385e-13
TraesCS1A02G163700	DPA00Es	DPA02Es	-1.3005	7.46202	6.49843e-14	7.97345e-13
TraesCS4B02G057500	DPA00Es	DPA02Es	-2.21563	1.82604	6.55966e-14	8.04527e-13
TraesCS5A02G366900	DPA00Es	DPA02Es	-1.47392	3.91563	6.61136e-14	8.10303e-13
TraesCS6D02G384000	DPA00Es	DPA02Es	-1.1671	5.79369	6.62313e-14	8.11511e-13
TraesCS3D02G273400	DPA00Es	DPA02Es	-2.07455	5.14355	6.65769e-14	8.15555e-13
TraesCS6D02G258100	DPA00Es	DPA02Es	-1.80769	3.90522	6.77316e-14	8.29508e-13
TraesCS2D02G511600	DPA00Es	DPA02Es	-1.76561	2.68688	6.87868e-14	8.41647e-13
TraesCS7B02G272500	DPA00Es	DPA02Es	-3.11596	1.34315	6.90466e-14	8.44238e-13
TraesCS6B02G134100	DPA00Es	DPA02Es	-2.02285	3.99403	6.93573e-14	8.4784e-13
TraesCS3A02G429900	DPA00Es	DPA02Es	-1.1969	4.65587	7.2831e-14	8.88652e-13
TraesCS7D02G399900	DPA00Es	DPA02Es	-1.24744	5.6862	7.31766e-14	8.92663e-13
TraesCS1A02G164800	DPA00Es	DPA02Es	-1.58742	5.01993	7.34763e-14	8.95489e-13
TraesCS4A02G013300	DPA00Es	DPA02Es	-2.3955	2.78329	7.40402e-14	9.01944e-13
TraesCS6D02G311300	DPA00Es	DPA02Es	-1.5359	3.76523	7.47216e-14	9.10034e-13
TraesCS3A02G237000	DPA00Es	DPA02Es	-6.04042	1.62379	7.52491e-14	9.1594e-13
TraesCS5A02G217300	DPA00Es	DPA02Es	-2.18989	4.65136	7.52587e-14	9.1594e-13
TraesCS6D02G117400	DPA00Es	DPA02Es	-1.76547	2.61165	7.74402e-14	9.4162e-13
TraesCS5D02G387900	DPA00Es	DPA02Es	-3.53331	4.87203	7.75807e-14	9.43111e-13
TraesCS7A02G411400	DPA00Es	DPA02Es	-1.70412	4.85203	7.76551e-14	9.43797e-13
TraesCS6A02G139400	DPA00Es	DPA02Es	-3.14527	4.12151	7.85361e-14	9.53844e-13
TraesCS6A02G310400	DPA00Es	DPA02Es	-4.47223	1.61272	8.08679e-14	9.81711e-13
TraesCS2A02G152200	DPA00Es	DPA02Es	-9.06776	1.03776	8.20402e-14	9.95254e-13
TraesCS3A02G209200	DPA00Es	DPA02Es	-1.65422	5.97066	8.31775e-14	1.00812e-12
TraesCS5D02G415700	DPA00Es	DPA02Es	-2.20608	5.85173	8.3648e-14	1.01359e-12
TraesCS5A02G267300	DPA00Es	DPA02Es	-2.94138	1.49467	8.50482e-14	1.03008e-12
TraesCS4D02G066400	DPA00Es	DPA02Es	-2.90928	2.51217	8.52469e-14	1.03225e-12
TraesCS7B02G220900	DPA00Es	DPA02Es	-2.65993	1.34766	8.54252e-14	1.03418e-12
TraesCS7B02G108400	DPA00Es	DPA02Es	-7.69102	1.58338	8.56865e-14	1.0371e-12
TraesCS1A02G266100	DPA00Es	DPA02Es	-3.51212	1.72634	8.70736e-14	1.05244e-12
TraesCS3D02G157800	DPA00Es	DPA02Es	-4.28059	1.82467	8.73906e-14	1.05559e-12
TraesCS6D02G152400	DPA00Es	DPA02Es	-1.26213	3.91199	8.74132e-14	1.05559e-12
TraesCS3B02G006400	DPA00Es	DPA02Es	-3.13232	2.77192	8.74975e-14	1.05635e-12
TraesCS4B02G057100	DPA00Es	DPA02Es	-1.27285	4.73159	8.91382e-14	1.07566e-12
TraesCS4D02G256400	DPA00Es	DPA02Es	-5.6106	-0.291507	8.9646e-14	1.08105e-12
TraesCS1B02G103700	DPA00Es	DPA02Es	-1.82703	2.81126	9.07616e-14	1.09425e-12
TraesCS7D02G088200	DPA00Es	DPA02Es	-3.34542	4.9487	9.1228e-14	1.09937e-12
TraesCS7D02G520300	DPA00Es	DPA02Es	-1.78391	5.06372	9.19892e-14	1.10804e-12
TraesCS7B02G062200	DPA00Es	DPA02Es	-1.48619	5.94911	9.4496e-14	1.13667e-12
TraesCS2A02G317700	DPA00Es	DPA02Es	-1.18601	5.84808	9.62779e-14	1.15758e-12
TraesCS3A02G133600	DPA00Es	DPA02Es	-1.28642	5.08696	9.76181e-14	1.17289e-12
TraesCS2A02G311100	DPA00Es	DPA02Es	-3.37015	0.535863	9.81921e-14	1.17952e-12
TraesCS7A02G450700	DPA00Es	DPA02Es	-2.84168	1.7249	9.84913e-14	1.18284e-12
TraesCS3D02G484900	DPA00Es	DPA02Es	-3.05073	4.84285	9.8599e-14	1.18332e-12
TraesCS4B02G338000	DPA00Es	DPA02Es	-1.81138	2.77486	1.03413e-13	1.23856e-12
TraesCS3D02G125500	DPA00Es	DPA02Es	-3.10211	0.421309	1.03936e-13	1.24454e-12
TraesCS2B02G177300	DPA00Es	DPA02Es	-7.13433	1.0696	1.04283e-13	1.24813e-12
TraesCS1A02G026400	DPA00Es	DPA02Es	-1.54668	4.1858	1.04894e-13	1.25516e-12
TraesCS6D02G305900	DPA00Es	DPA02Es	-1.98208	3.57184	1.05074e-13	1.25702e-12
TraesCS4B02G134000	DPA00Es	DPA02Es	-1.18875	5.77879	1.05435e-13	1.26106e-12
TraesCSU02G175000	DPA00Es	DPA02Es	-1.62306	5.52851	1.05505e-13	1.2616e-12
TraesCS7A02G110400	DPA00Es	DPA02Es	-2.06164	3.676	1.0648e-13	1.27298e-12
TraesCS3B02G102600	DPA00Es	DPA02Es	-2.23768	2.56341	1.08843e-13	1.29975e-12
TraesCS1D02G083400	DPA00Es	DPA02Es	-1.59953	4.57774	1.09402e-13	1.30613e-12
TraesCS2A02G512400	DPA00Es	DPA02Es	-1.87737	3.63754	1.11057e-13	1.32439e-12
TraesCS1B02G242400	DPA00Es	DPA02Es	-2.82469	2.66589	1.12338e-13	1.33906e-12
TraesCS1A02G107700	DPA00Es	DPA02Es	-7.91035	1.79096	1.1239e-13	1.33937e-12
TraesCS4B02G347200	DPA00Es	DPA02Es	-1.86927	2.51739	1.12652e-13	1.34188e-12
TraesCS4B02G191100	DPA00Es	DPA02Es	-3.71994	2.26503	1.16677e-13	1.38795e-12
TraesCS6A02G350000	DPA00Es	DPA02Es	-2.15923	5.92964	1.1922e-13	1.41755e-12
TraesCS4D02G310100	DPA00Es	DPA02Es	-2.36926	4.82849	1.20766e-13	1.43356e-12
TraesCS7D02G358000	DPA00Es	DPA02Es	-4.32714	4.0142	1.21123e-13	1.43726e-12
TraesCS2A02G188400	DPA00Es	DPA02Es	-1.90431	3.65664	1.22544e-13	1.45315e-12
TraesCS1D02G242300	DPA00Es	DPA02Es	-7.35615	-0.481951	1.23205e-13	1.46065e-12
TraesCS7B02G372600	DPA00Es	DPA02Es	-1.34271	3.41302	1.23788e-13	1.46658e-12
TraesCS6D02G258200	DPA00Es	DPA02Es	-1.60216	3.20967	1.25939e-13	1.48938e-12
TraesCS6A02G365500	DPA00Es	DPA02Es	-4.03349	2.65654	1.26584e-13	1.49634e-12
TraesCS5D02G491000	DPA00Es	DPA02Es	-4.52984	2.62996	1.26734e-13	1.49778e-12
TraesCS1D02G099000	DPA00Es	DPA02Es	-2.0785	1.97009	1.29164e-13	1.52547e-12
TraesCS5B02G131500	DPA00Es	DPA02Es	-1.51919	5.28864	1.29911e-13	1.53359e-12
TraesCS4A02G247500	DPA00Es	DPA02Es	-1.90079	3.19683	1.31788e-13	1.55471e-12
TraesCS1D02G380000	DPA00Es	DPA02Es	-2.15458	2.46637	1.31788e-13	1.55471e-12
TraesCS7D02G350000	DPA00Es	DPA02Es	-7.95753	4.55312	1.32088e-13	1.5579e-12
TraesCS2D02G217400	DPA00Es	DPA02Es	-1.26368	4.32755	1.32434e-13	1.56086e-12
TraesCS1A02G188700	DPA00Es	DPA02Es	-1.95936	4.65254	1.3248e-13	1.56086e-12
TraesCS6D02G041600	DPA00Es	DPA02Es	-3.61914	5.01799	1.33042e-13	1.56704e-12
TraesCS2B02G119400	DPA00Es	DPA02Es	-1.66987	5.25169	1.34375e-13	1.58168e-12
TraesCS1A02G121800	DPA00Es	DPA02Es	-3.20411	5.03785	1.34725e-13	1.58544e-12
TraesCS1D02G432400	DPA00Es	DPA02Es	-2.03765	4.90156	1.35224e-13	1.59061e-12
TraesCS2A02G583000	DPA00Es	DPA02Es	-3.237	4.10954	1.354e-13	1.59233e-12
TraesCS3D02G237400	DPA00Es	DPA02Es	-8.44606	2.29943	1.36071e-13	1.5995e-12
TraesCS3D02G284500	DPA00Es	DPA02Es	-1.78823	2.93892	1.37185e-13	1.61224e-12
TraesCS5D02G019400	DPA00Es	DPA02Es	-3.65002	4.69139	1.40405e-13	1.64787e-12
TraesCS6A02G370500	DPA00Es	DPA02Es	-2.42484	5.22085	1.41712e-13	1.66284e-12
TraesCS3B02G180200	DPA00Es	DPA02Es	-1.37004	3.5636	1.4268e-13	1.67383e-12
TraesCS7D02G385900	DPA00Es	DPA02Es	-1.14653	5.3566	1.45599e-13	1.70769e-12
TraesCS2D02G273100	DPA00Es	DPA02Es	-1.71043	3.11339	1.45699e-13	1.70848e-12
TraesCS3A02G191100	DPA00Es	DPA02Es	-2.03383	1.86055	1.48685e-13	1.74195e-12
TraesCS1A02G373200	DPA00Es	DPA02Es	-1.7967	2.67757	1.5232e-13	1.78255e-12
TraesCS7A02G225700	DPA00Es	DPA02Es	-2.75855	0.736388	1.568e-13	1.83132e-12
TraesCS6B02G248300	DPA00Es	DPA02Es	-1.40535	4.53144	1.57849e-13	1.84275e-12
TraesCS5D02G491100	DPA00Es	DPA02Es	-3.1517	2.64389	1.59195e-13	1.85764e-12
TraesCS4D02G040400	DPA00Es	DPA02Es	-1.24279	5.1567	1.60642e-13	1.87328e-12
TraesCS4A02G192900	DPA00Es	DPA02Es	-3.49276	1.36005	1.62002e-13	1.88831e-12
TraesCS2A02G157400	DPA00Es	DPA02Es	-8.81025	6.1466	1.63727e-13	1.90714e-12
TraesCS2A02G199300	DPA00Es	DPA02Es	-2.75198	2.34361	1.64861e-13	1.91992e-12
TraesCS6D02G390100	DPA00Es	DPA02Es	-1.58291	3.41936	1.72205e-13	2.00368e-12
TraesCS6D02G189600	DPA00Es	DPA02Es	-1.19402	4.85494	1.73065e-13	2.01324e-12
TraesCS6A02G390100	DPA00Es	DPA02Es	-1.33314	4.63644	1.77111e-13	2.05792e-12
TraesCS3B02G279600	DPA00Es	DPA02Es	-2.10057	2.06747	1.78194e-13	2.06788e-12
TraesCS5A02G250600	DPA00Es	DPA02Es	-1.95501	4.02748	1.78657e-13	2.0728e-12
TraesCS1B02G386800	DPA00Es	DPA02Es	-2.93193	0.802026	1.7883e-13	2.0739e-12
TraesCS7B02G107700	DPA00Es	DPA02Es	-6.50748	2.06994	1.86571e-13	2.16129e-12
TraesCS5A02G433600	DPA00Es	DPA02Es	-4.65019	0.367453	1.87231e-13	2.16845e-12
TraesCS5A02G428700	DPA00Es	DPA02Es	-3.14971	1.90162	1.87429e-13	2.17027e-12
TraesCS4B02G255400	DPA00Es	DPA02Es	-2.24683	2.15805	1.89474e-13	2.19298e-12
TraesCS6A02G366700	DPA00Es	DPA02Es	-4.57146	1.58482	1.90843e-13	2.20689e-12
TraesCS3A02G342000	DPA00Es	DPA02Es	-3.77141	2.07677	1.91774e-13	2.21619e-12
TraesCS7A02G010300	DPA00Es	DPA02Es	-2.49735	4.93764	1.91861e-13	2.21671e-12
TraesCS1D02G206700	DPA00Es	DPA02Es	-4.1645	4.40816	1.92345e-13	2.22181e-12
TraesCS1A02G263600	DPA00Es	DPA02Es	-7.58448	-0.290804	1.92964e-13	2.22848e-12
TraesCS5D02G388800	DPA00Es	DPA02Es	-4.60512	5.7262	1.95341e-13	2.25494e-12
TraesCS5D02G069600	DPA00Es	DPA02Es	-1.22643	4.71927	1.98081e-13	2.28557e-12
TraesCS7A02G423900	DPA00Es	DPA02Es	-6.35931	1.92023	1.98633e-13	2.29094e-12
TraesCS3D02G148300	DPA00Es	DPA02Es	-1.87854	2.16869	1.9908e-13	2.29559e-12
TraesCS4A02G401400	DPA00Es	DPA02Es	-4.34275	5.60406	2.02516e-13	2.33265e-12
TraesCS2D02G563000	DPA00Es	DPA02Es	-3.13877	2.28185	2.03354e-13	2.3418e-12
TraesCS2A02G194900	DPA00Es	DPA02Es	-1.587	3.28013	2.04388e-13	2.35267e-12
TraesCS3B02G552400	DPA00Es	DPA02Es	-4.90128	1.0913	2.0605e-13	2.37128e-12
TraesCS1A02G416200	DPA00Es	DPA02Es	-1.464	4.45612	2.10279e-13	2.41942e-12
TraesCS3D02G280600	DPA00Es	DPA02Es	-4.43686	2.03572	2.10955e-13	2.42614e-12
TraesCS6A02G415500	DPA00Es	DPA02Es	-2.40909	2.02462	2.14102e-13	2.46126e-12
TraesCS7B02G144000	DPA00Es	DPA02Es	-1.44652	3.83341	2.16596e-13	2.48884e-12
TraesCS3A02G438000	DPA00Es	DPA02Es	-2.17318	3.8488	2.17283e-13	2.4962e-12
TraesCS3D02G034000	DPA00Es	DPA02Es	-2.51169	3.59898	2.18164e-13	2.50577e-12
TraesCS2A02G109600	DPA00Es	DPA02Es	-2.08798	3.8375	2.18357e-13	2.50744e-12
TraesCS4A02G231500	DPA00Es	DPA02Es	-5.5482	0.351552	2.19929e-13	2.52301e-12
TraesCS7A02G415900	DPA00Es	DPA02Es	-2.11248	2.15091	2.19952e-13	2.52301e-12
TraesCS2D02G387600	DPA00Es	DPA02Es	-1.9923	3.81067	2.22653e-13	2.55287e-12
TraesCS4A02G085300	DPA00Es	DPA02Es	-7.71073	-0.182342	2.2484e-13	2.57627e-12
TraesCS2B02G051500	DPA00Es	DPA02Es	-1.0985	4.97514	2.26059e-13	2.58854e-12
TraesCS7A02G436600	DPA00Es	DPA02Es	-1.15293	7.01005	2.29895e-13	2.63076e-12
TraesCS3A02G452100	DPA00Es	DPA02Es	-2.36921	1.11501	2.31708e-13	2.64977e-12
TraesCS1B02G197900	DPA00Es	DPA02Es	-4.43252	3.40177	2.32361e-13	2.65666e-12
TraesCS7D02G423400	DPA00Es	DPA02Es	-1.11581	5.57147	2.33097e-13	2.66393e-12
TraesCS2A02G276000	DPA00Es	DPA02Es	-2.31187	3.02625	2.34746e-13	2.6816e-12
TraesCS3A02G500000	DPA00Es	DPA02Es	-7.13632	-0.661558	2.40356e-13	2.74213e-12
TraesCS4A02G042700	DPA00Es	DPA02Es	-3.00123	0.532437	2.4056e-13	2.74385e-12
TraesCS7A02G208300	DPA00Es	DPA02Es	-1.14896	4.40215	2.41803e-13	2.75329e-12
TraesCS2D02G155700	DPA00Es	DPA02Es	-1.72545	3.30763	2.44271e-13	2.77956e-12
TraesCS7D02G180600	DPA00Es	DPA02Es	-3.64476	0.504136	2.444e-13	2.78043e-12
TraesCS5B02G312700	DPA00Es	DPA02Es	-4.28098	0.0629891	2.46529e-13	2.80223e-12
TraesCS7B02G355500	DPA00Es	DPA02Es	-1.86346	1.79005	2.49213e-13	2.83151e-12
TraesCS1B02G174600	DPA00Es	DPA02Es	-2.66678	3.67971	2.52159e-13	2.86313e-12
TraesCS5D02G309900	DPA00Es	DPA02Es	-2.22305	1.65787	2.54667e-13	2.89036e-12
TraesCS1B02G208000	DPA00Es	DPA02Es	-1.92889	5.37504	2.55312e-13	2.89706e-12
TraesCS2A02G274100	DPA00Es	DPA02Es	-1.60188	3.28907	2.57096e-13	2.91604e-12
TraesCS5B02G307300	DPA00Es	DPA02Es	-1.49438	3.67078	2.62413e-13	2.97123e-12
TraesCS3B02G570800	DPA00Es	DPA02Es	-1.63978	2.06062	2.63042e-13	2.97771e-12
TraesCS2B02G202700	DPA00Es	DPA02Es	-2.06786	4.93872	2.64829e-13	2.99665e-12
TraesCS2A02G319000	DPA00Es	DPA02Es	-4.22468	1.01017	2.65658e-13	3.00474e-12
TraesCS1D02G273200	DPA00Es	DPA02Es	-2.33127	3.43371	2.71624e-13	3.06893e-12
TraesCS3D02G249000	DPA00Es	DPA02Es	-2.69576	3.6176	2.72713e-13	3.08057e-12
TraesCS1A02G066700	DPA00Es	DPA02Es	-3.82743	3.89897	2.78687e-13	3.14603e-12
TraesCS6D02G296200	DPA00Es	DPA02Es	-4.33947	2.94618	2.79393e-13	3.15332e-12
TraesCSU02G028300	DPA00Es	DPA02Es	-2.36922	2.61558	2.79775e-13	3.15628e-12
TraesCS6D02G348900	DPA00Es	DPA02Es	-6.50328	2.79706	2.82146e-13	3.18166e-12
TraesCS2A02G453800	DPA00Es	DPA02Es	-2.24026	3.46948	2.86079e-13	3.22463e-12
TraesCS2D02G428900	DPA00Es	DPA02Es	-2.54243	2.28929	2.90597e-13	3.27416e-12
TraesCS1D02G376800	DPA00Es	DPA02Es	-5.31631	2.59034	2.92387e-13	3.29222e-12
TraesCS3D02G311100	DPA00Es	DPA02Es	-1.6329	5.01643	2.93665e-13	3.30519e-12
TraesCS5A02G478400	DPA00Es	DPA02Es	-4.09372	0.161056	2.9502e-13	3.31973e-12
TraesCS4D02G194900	DPA00Es	DPA02Es	-2.56987	4.28812	2.99357e-13	3.36637e-12
TraesCS4B02G195000	DPA00Es	DPA02Es	-5.45118	0.266361	3.00102e-13	3.37403e-12
TraesCS5B02G427600	DPA00Es	DPA02Es	-1.70091	3.57871	3.02434e-13	3.3988e-12
TraesCS7D02G153200	DPA00Es	DPA02Es	-1.77144	4.53825	3.03382e-13	3.40872e-12
TraesCS6D02G285000	DPA00Es	DPA02Es	-1.92233	3.79248	3.03787e-13	3.41255e-12
TraesCS7D02G128300	DPA00Es	DPA02Es	-1.67222	3.96218	3.0522e-13	3.42646e-12
TraesCS3A02G349900	DPA00Es	DPA02Es	-1.73635	2.23255	3.179e-13	3.56374e-12
TraesCS6A02G365700	DPA00Es	DPA02Es	-3.74586	2.87048	3.17923e-13	3.56374e-12
TraesCS1D02G082500	DPA00Es	DPA02Es	-2.68924	3.04076	3.23622e-13	3.623e-12
TraesCS5B02G336000	DPA00Es	DPA02Es	-3.47437	1.66507	3.2824e-13	3.67157e-12
TraesCS6A02G059700	DPA00Es	DPA02Es	-3.6495	0.517375	3.32185e-13	3.71412e-12
TraesCS5D02G168600	DPA00Es	DPA02Es	-3.591	4.00162	3.35409e-13	3.74858e-12
TraesCS3B02G402200	DPA00Es	DPA02Es	-3.22598	1.30582	3.35991e-13	3.75392e-12
TraesCS2A02G367000	DPA00Es	DPA02Es	-2.44385	1.47359	3.39712e-13	3.79184e-12
TraesCS7B02G240400	DPA00Es	DPA02Es	-4.28055	0.31747	3.47745e-13	3.87575e-12
TraesCS5B02G257100	DPA00Es	DPA02Es	-2.6256	1.84802	3.50052e-13	3.90064e-12
TraesCS4B02G262400	DPA00Es	DPA02Es	-1.40192	5.30799	3.54814e-13	3.95287e-12
TraesCS2D02G257800	DPA00Es	DPA02Es	-2.18798	2.16315	3.5743e-13	3.98117e-12
TraesCS4B02G193200	DPA00Es	DPA02Es	-1.2627	6.35184	3.61559e-13	4.02546e-12
TraesCS5D02G109600	DPA00Es	DPA02Es	-1.68345	4.10625	3.64447e-13	4.05676e-12
TraesCS6B02G376200	DPA00Es	DPA02Es	-4.41616	5.59302	3.6681e-13	4.07961e-12
TraesCS2A02G252400	DPA00Es	DPA02Es	-1.26936	4.46362	3.68112e-13	4.09323e-12
TraesCS6D02G117500	DPA00Es	DPA02Es	-1.62439	3.01795	3.75366e-13	4.1686e-12
TraesCS2A02G575700	DPA00Es	DPA02Es	-3.93439	1.32374	3.81813e-13	4.23931e-12
TraesCS7A02G416400	DPA00Es	DPA02Es	-5.62018	2.9075	4.05294e-13	4.49339e-12
TraesCS2A02G309300	DPA00Es	DPA02Es	-1.99452	4.96358	4.07983e-13	4.52129e-12
TraesCS5B02G203400	DPA00Es	DPA02Es	-1.91444	5.79733	4.08106e-13	4.52171e-12
TraesCS7A02G186900	DPA00Es	DPA02Es	-2.13323	3.2999	4.11485e-13	4.55723e-12
TraesCS7A02G271600	DPA00Es	DPA02Es	-3.03406	0.736511	4.18125e-13	4.62979e-12
TraesCS6B02G030900	DPA00Es	DPA02Es	-1.728	2.48945	4.2483e-13	4.69985e-12
TraesCS1B02G478600	DPA00Es	DPA02Es	-4.05857	0.544612	4.24868e-13	4.69985e-12
TraesCS1D02G393500	DPA00Es	DPA02Es	-4.93961	2.03389	4.25116e-13	4.70127e-12
TraesCS3B02G037300	DPA00Es	DPA02Es	-6.16102	0.176426	4.25481e-13	4.70406e-12
TraesCS5B02G374900	DPA00Es	DPA02Es	-1.12454	7.567	4.3371e-13	4.79129e-12
TraesCS6B02G383500	DPA00Es	DPA02Es	-12.2931	4.16582	4.39086e-13	4.84864e-12
TraesCS5B02G275600	DPA00Es	DPA02Es	-7.8	-0.0941419	4.39534e-13	4.85053e-12
TraesCS5A02G406100	DPA00Es	DPA02Es	-4.3678	0.126614	4.43623e-13	4.8936e-12
TraesCS2D02G018000	DPA00Es	DPA02Es	-1.41917	4.83046	4.49173e-13	4.95379e-12
TraesCS1A02G403100	DPA00Es	DPA02Es	-1.87057	2.12973	4.51651e-13	4.98008e-12
TraesCS1B02G277500	DPA00Es	DPA02Es	-2.43757	4.42714	4.53091e-13	4.99491e-12
TraesCS2A02G506500	DPA00Es	DPA02Es	-1.28458	6.15203	4.7097e-13	5.18441e-12
TraesCS4A02G219700	DPA00Es	DPA02Es	-3.3751	4.62076	4.73202e-13	5.2068e-12
TraesCS5A02G312000	DPA00Es	DPA02Es	-4.25192	2.30894	4.75321e-13	5.22794e-12
TraesCS7D02G466900	DPA00Es	DPA02Es	-2.51087	1.78737	4.796e-13	5.2728e-12
TraesCS2D02G414300	DPA00Es	DPA02Es	-7.79901	-0.107682	4.90981e-13	5.39117e-12
TraesCS2B02G274300	DPA00Es	DPA02Es	-1.89402	3.89268	5.02917e-13	5.51878e-12
TraesCS3B02G256500	DPA00Es	DPA02Es	-4.12718	0.923418	5.06708e-13	5.55807e-12
TraesCS2D02G166500	DPA00Es	DPA02Es	-2.11674	2.0438	5.08851e-13	5.57925e-12
TraesCS7D02G010200	DPA00Es	DPA02Es	-2.4518	4.95686	5.17194e-13	5.66937e-12
TraesCS6D02G295100	DPA00Es	DPA02Es	-4.69437	0.406143	5.17929e-13	5.67405e-12
TraesCS4D02G110900	DPA00Es	DPA02Es	-1.39504	3.32624	5.18563e-13	5.67981e-12
TraesCS2D02G301600	DPA00Es	DPA02Es	-1.37132	4.1778	5.32464e-13	5.82844e-12
TraesCS1D02G053700	DPA00Es	DPA02Es	-1.47757	8.37669	5.3571e-13	5.86032e-12
TraesCS2D02G190200	DPA00Es	DPA02Es	-2.48778	2.4758	5.3926e-13	5.89792e-12
TraesCS4D02G331100	DPA00Es	DPA02Es	-1.2837	4.57734	5.45437e-13	5.96425e-12
TraesCS2D02G482100	DPA00Es	DPA02Es	-1.64223	3.09855	5.65944e-13	6.18079e-12
TraesCS2B02G389100	DPA00Es	DPA02Es	-1.28711	4.14181	5.67765e-13	6.1981e-12
TraesCS6D02G294800	DPA00Es	DPA02Es	-3.48156	1.3536	5.67898e-13	6.19827e-12
TraesCS5A02G211600	DPA00Es	DPA02Es	-2.46372	2.66655	5.77435e-13	6.29975e-12
TraesCS1D02G275400	DPA00Es	DPA02Es	-3.98439	1.92463	5.85152e-13	6.37866e-12
TraesCS7B02G339300	DPA00Es	DPA02Es	-1.08653	6.3114	5.90109e-13	6.43003e-12
TraesCS7A02G482200	DPA00Es	DPA02Es	-1.32075	5.03294	6.00796e-13	6.53971e-12
TraesCS4D02G056900	DPA00Es	DPA02Es	-2.67456	3.36875	6.04615e-13	6.57721e-12
TraesCS1B02G393400	DPA00Es	DPA02Es	-1.49143	3.17008	6.07238e-13	6.60301e-12
TraesCS6A02G311900	DPA00Es	DPA02Es	-1.67128	3.28553	6.10337e-13	6.63533e-12
TraesCS3A02G259600	DPA00Es	DPA02Es	-3.67435	1.36493	6.18502e-13	6.71856e-12
TraesCS2D02G286300	DPA00Es	DPA02Es	-4.04774	2.95232	6.26119e-13	6.79569e-12
TraesCS7A02G201100	DPA00Es	DPA02Es	-6.00585	1.88366	6.29199e-13	6.82771e-12
TraesCS5D02G205700	DPA00Es	DPA02Es	-3.1971	4.02082	6.31845e-13	6.8536e-12
TraesCS6A02G144400	DPA00Es	DPA02Es	-1.14378	4.2395	6.36073e-13	6.89804e-12
TraesCS1B02G265900	DPA00Es	DPA02Es	-2.34136	5.17803	6.39012e-13	6.92848e-12
TraesCS4B02G091900	DPA00Es	DPA02Es	-1.57291	4.31809	6.39929e-13	6.937e-12
TraesCS3B02G133000	DPA00Es	DPA02Es	-1.37451	3.56739	6.4803e-13	7.02048e-12
TraesCS2A02G144500	DPA00Es	DPA02Es	-1.1945	4.0448	6.55954e-13	7.10194e-12
TraesCS3A02G312100	DPA00Es	DPA02Es	-2.91868	5.86934	6.70002e-13	7.24957e-12
TraesCS2D02G487200	DPA00Es	DPA02Es	-2.5818	4.48519	6.78944e-13	7.3433e-12
TraesCS2D02G597200	DPA00Es	DPA02Es	-3.12522	3.57037	6.82877e-13	7.38281e-12
TraesCS1D02G400300	DPA00Es	DPA02Es	-7.25948	-0.560584	6.8424e-13	7.39561e-12
TraesCS5B02G303200	DPA00Es	DPA02Es	-1.54004	3.25324	6.86784e-13	7.42048e-12
TraesCS1A02G116700	DPA00Es	DPA02Es	-1.82814	5.60683	6.87131e-13	7.42271e-12
TraesCS1B02G205800	DPA00Es	DPA02Es	-2.02351	3.04044	6.90123e-13	7.45293e-12
TraesCS5D02G274000	DPA00Es	DPA02Es	-5.46293	1.09914	6.90212e-13	7.45293e-12
TraesCS3A02G252800	DPA00Es	DPA02Es	-2.01768	5.67087	6.98712e-13	7.54163e-12
TraesCS5B02G142200	DPA00Es	DPA02Es	-3.07173	2.19279	7.02368e-13	7.57952e-12
TraesCS4B02G320100	DPA00Es	DPA02Es	-2.68211	1.53059	7.08095e-13	7.6382e-12
TraesCS5B02G152500	DPA00Es	DPA02Es	-1.10981	6.61634	7.09852e-13	7.65558e-12
TraesCS4B02G385800	DPA00Es	DPA02Es	-4.75753	1.16829	7.11833e-13	7.67538e-12
TraesCS1A02G307800	DPA00Es	DPA02Es	-1.39838	3.58682	7.13005e-13	7.68487e-12
TraesCS1D02G082900	DPA00Es	DPA02Es	-1.93983	6.84581	7.18484e-13	7.74075e-12
TraesCS7B02G326900	DPA00Es	DPA02Es	-4.2794	4.50107	7.18883e-13	7.74347e-12
TraesCS2B02G289000	DPA00Es	DPA02Es	-2.68014	2.98805	7.20923e-13	7.76385e-12
TraesCS7D02G210700	DPA00Es	DPA02Es	-1.2273	4.80745	7.27083e-13	7.82539e-12
TraesCS2B02G079700	DPA00Es	DPA02Es	-1.51381	2.74271	7.27492e-13	7.82819e-12
TraesCS1B02G313400	DPA00Es	DPA02Es	-4.033	0.977848	7.33785e-13	7.89269e-12
TraesCS1D02G314800	DPA00Es	DPA02Es	-1.94722	4.39379	7.34967e-13	7.90379e-12
TraesCS2D02G198200	DPA00Es	DPA02Es	-2.02016	5.25922	7.35203e-13	7.9047e-12
TraesCS1B02G436800	DPA00Es	DPA02Es	-4.82743	-0.26182	7.37227e-13	7.92485e-12
TraesCS6D02G349400	DPA00Es	DPA02Es	-4.20825	1.38401	7.43039e-13	7.98407e-12
TraesCS7D02G166400	DPA00Es	DPA02Es	-2.03524	2.34756	7.49758e-13	8.0497e-12
TraesCS3D02G041500	DPA00Es	DPA02Es	-2.65834	6.06294	7.58014e-13	8.13462e-12
TraesCS5B02G236200	DPA00Es	DPA02Es	-3.53044	0.411696	7.63533e-13	8.18924e-12
TraesCS2A02G586400	DPA00Es	DPA02Es	-1.28275	3.5699	7.67681e-13	8.23038e-12
TraesCS7A02G533000	DPA00Es	DPA02Es	-2.10396	5.19187	7.78062e-13	8.33998e-12
TraesCS7D02G373000	DPA00Es	DPA02Es	-4.17858	3.70212	7.82435e-13	8.38343e-12
TraesCS2D02G393900	DPA00Es	DPA02Es	-4.72239	4.35816	7.90385e-13	8.46345e-12
TraesCS7A02G212000	DPA00Es	DPA02Es	-2.1063	3.35018	7.94115e-13	8.50166e-12
TraesCSU02G046800	DPA00Es	DPA02Es	-1.5594	3.60593	8.11166e-13	8.67892e-12
TraesCS7D02G419100	DPA00Es	DPA02Es	-2.41253	2.2601	8.12903e-13	8.69574e-12
TraesCS3B02G275400	DPA00Es	DPA02Es	-2.85191	1.00373	8.21637e-13	8.7838e-12
TraesCS2B02G244400	DPA00Es	DPA02Es	-2.74155	5.78178	8.28491e-13	8.85349e-12
TraesCS4B02G253200	DPA00Es	DPA02Es	-2.58381	3.22303	8.32236e-13	8.88991e-12
TraesCS2A02G176500	DPA00Es	DPA02Es	-1.28894	4.03704	8.36383e-13	8.93238e-12
TraesCS1B02G392200	DPA00Es	DPA02Es	-9.69327	1.6282	8.40085e-13	8.96721e-12
TraesCS1A02G330900	DPA00Es	DPA02Es	-2.77018	3.37648	8.46172e-13	9.0296e-12
TraesCS2B02G561300	DPA00Es	DPA02Es	-2.65615	3.72034	8.46931e-13	9.03587e-12
TraesCS2A02G144100	DPA00Es	DPA02Es	-1.2965	3.4592	8.48396e-13	9.04967e-12
TraesCS2A02G376700	DPA00Es	DPA02Es	-3.40649	1.14645	8.50531e-13	9.07061e-12
TraesCS6B02G353300	DPA00Es	DPA02Es	-2.71066	1.25991	8.60515e-13	9.16966e-12
TraesCS6A02G112500	DPA00Es	DPA02Es	-1.4669	2.70632	8.93097e-13	9.50147e-12
TraesCS5B02G193200	DPA00Es	DPA02Es	-1.32767	6.87347	9.0102e-13	9.5829e-12
TraesCS7A02G102600	DPA00Es	DPA02Es	-2.87083	5.32074	9.12748e-13	9.70074e-12
TraesCS1A02G031200	DPA00Es	DPA02Es	-2.6306	4.0531	9.13599e-13	9.70782e-12
TraesCS6A02G245500	DPA00Es	DPA02Es	-1.95021	2.60699	9.21249e-13	9.78713e-12
TraesCS7A02G455200	DPA00Es	DPA02Es	-1.55657	3.32738	9.22731e-13	9.8009e-12
TraesCS3D02G358700	DPA00Es	DPA02Es	-4.87359	0.837827	9.2422e-13	9.81474e-12
TraesCS4D02G112800	DPA00Es	DPA02Es	-1.27347	4.83667	9.28092e-13	9.85188e-12
TraesCS3A02G347500	DPA00Es	DPA02Es	-4.89059	2.67004	9.42189e-13	9.9975e-12
TraesCS5A02G173300	DPA00Es	DPA02Es	-1.56856	3.50693	9.46221e-13	1.00383e-11
TraesCS1B02G384900	DPA00Es	DPA02Es	-5.87403	3.21581	9.64418e-13	1.0221e-11
TraesCS5B02G373100	DPA00Es	DPA02Es	-1.22927	4.0954	1.00718e-12	1.06592e-11
TraesCS1A02G218400	DPA00Es	DPA02Es	-1.50038	3.56988	1.01087e-12	1.0696e-11
TraesCS7B02G237100	DPA00Es	DPA02Es	-5.72061	3.41329	1.02451e-12	1.08296e-11
TraesCS2A02G182400	DPA00Es	DPA02Es	-2.49478	3.41587	1.0275e-12	1.08589e-11
TraesCS6A02G344000	DPA00Es	DPA02Es	-4.82009	6.07661	1.03971e-12	1.0977e-11
TraesCS1B02G155300	DPA00Es	DPA02Es	-2.73633	2.78108	1.0421e-12	1.1e-11
TraesCS5B02G060100	DPA00Es	DPA02Es	-2.42631	1.32282	1.05229e-12	1.11031e-11
TraesCS7D02G057500	DPA00Es	DPA02Es	-1.82005	4.05334	1.06045e-12	1.11847e-11
TraesCS4D02G110000	DPA00Es	DPA02Es	-2.47754	3.66534	1.06555e-12	1.12341e-11
TraesCS5A02G202800	DPA00Es	DPA02Es	-1.91504	2.90349	1.06987e-12	1.12728e-11
TraesCS2A02G123400	DPA00Es	DPA02Es	-2.73878	3.72621	1.07819e-12	1.13537e-11
TraesCS3B02G552700	DPA00Es	DPA02Es	-3.81173	1.12569	1.08212e-12	1.13905e-11
TraesCS7A02G020400	DPA00Es	DPA02Es	-5.25885	-0.581009	1.08751e-12	1.14449e-11
TraesCS5D02G001500	DPA00Es	DPA02Es	-1.54138	4.06421	1.09279e-12	1.14913e-11
TraesCS6D02G104000	DPA00Es	DPA02Es	-1.72826	4.22583	1.09933e-12	1.15554e-11
TraesCS7A02G201400	DPA00Es	DPA02Es	-5.80856	1.05619	1.10878e-12	1.16501e-11
TraesCS7D02G450900	DPA00Es	DPA02Es	-2.4146	1.06703	1.11209e-12	1.16756e-11
TraesCS5B02G551900	DPA00Es	DPA02Es	-2.04669	3.82704	1.1229e-12	1.17868e-11
TraesCS4A02G049200	DPA00Es	DPA02Es	-1.75981	2.81722	1.14996e-12	1.20516e-11
TraesCS7B02G254500	DPA00Es	DPA02Es	-1.93481	3.69206	1.16554e-12	1.221e-11
TraesCS5D02G211200	DPA00Es	DPA02Es	-1.99639	6.20215	1.1717e-12	1.22696e-11
TraesCS3A02G352100	DPA00Es	DPA02Es	-1.84704	1.92274	1.17384e-12	1.22872e-11
TraesCS3A02G217400	DPA00Es	DPA02Es	-8.73139	0.725078	1.17467e-12	1.22934e-11
TraesCS5B02G252600	DPA00Es	DPA02Es	-2.97301	4.34864	1.17624e-12	1.23074e-11
TraesCSU02G043600	DPA00Es	DPA02Es	-1.61219	2.66605	1.17815e-12	1.23237e-11
TraesCS1A02G423800	DPA00Es	DPA02Es	-2.67586	4.43038	1.17826e-12	1.23237e-11
TraesCS4D02G247200	DPA00Es	DPA02Es	-7.19052	-0.618506	1.18036e-12	1.23431e-11
TraesCS5D02G399900	DPA00Es	DPA02Es	-3.37657	2.82654	1.1958e-12	1.24997e-11
TraesCS3D02G306000	DPA00Es	DPA02Es	-1.4033	3.31942	1.20942e-12	1.26345e-11
TraesCS5D02G412400	DPA00Es	DPA02Es	-3.9338	3.04911	1.21707e-12	1.27077e-11
TraesCS4A02G392200	DPA00Es	DPA02Es	-3.93262	2.16985	1.21715e-12	1.27077e-11
TraesCS7A02G479700	DPA00Es	DPA02Es	-3.09327	1.02694	1.22571e-12	1.27919e-11
TraesCS1A02G350700	DPA00Es	DPA02Es	-1.37764	2.85248	1.23025e-12	1.28368e-11
TraesCS1D02G288700	DPA00Es	DPA02Es	-5.80053	1.41471	1.23113e-12	1.2842e-11
TraesCS3B02G396300	DPA00Es	DPA02Es	-3.5202	5.17363	1.23124e-12	1.2842e-11
TraesCS7D02G512800	DPA00Es	DPA02Es	-2.74473	2.61454	1.23442e-12	1.28701e-11
TraesCS3B02G150500	DPA00Es	DPA02Es	-2.33218	1.00433	1.24817e-12	1.30057e-11
TraesCS4A02G121900	DPA00Es	DPA02Es	-2.56357	3.52194	1.25144e-12	1.30372e-11
TraesCS3D02G020000	DPA00Es	DPA02Es	-1.23452	4.9457	1.25958e-12	1.31195e-11
TraesCS6B02G283800	DPA00Es	DPA02Es	-5.1896	0.0402759	1.2674e-12	1.31983e-11
TraesCS1A02G351600	DPA00Es	DPA02Es	-5.27775	1.80441	1.27002e-12	1.3223e-11
TraesCS3D02G337400	DPA00Es	DPA02Es	-4.56759	0.58046	1.27854e-12	1.33091e-11
TraesCS2A02G355400	DPA00Es	DPA02Es	-1.81168	9.38245	1.28247e-12	1.33473e-11
TraesCS2D02G118400	DPA00Es	DPA02Es	-2.1091	5.48041	1.31246e-12	1.36406e-11
TraesCS3B02G248500	DPA00Es	DPA02Es	-3.21027	4.41549	1.32049e-12	1.37132e-11
TraesCS5A02G017900	DPA00Es	DPA02Es	-5.19885	1.13713	1.32228e-12	1.37243e-11
TraesCS2D02G197200	DPA00Es	DPA02Es	-1.40705	4.45134	1.32234e-12	1.37243e-11
TraesCS5D02G425500	DPA00Es	DPA02Es	-1.35934	3.21145	1.33003e-12	1.38014e-11
TraesCS6D02G216100	DPA00Es	DPA02Es	-3.02148	0.949078	1.34165e-12	1.39083e-11
TraesCS6D02G212400	DPA00Es	DPA02Es	-2.30344	5.12111	1.34775e-12	1.39688e-11
TraesCS5B02G350600	DPA00Es	DPA02Es	-3.27028	2.05194	1.37001e-12	1.41855e-11
TraesCS4D02G283600	DPA00Es	DPA02Es	-2.50367	3.07304	1.38049e-12	1.42912e-11
TraesCS6B02G330900	DPA00Es	DPA02Es	-3.17771	0.125638	1.4036e-12	1.45105e-11
TraesCS5B02G205800	DPA00Es	DPA02Es	-1.11871	4.7487	1.41447e-12	1.46143e-11
TraesCS5B02G059900	DPA00Es	DPA02Es	-3.56376	0.570784	1.41855e-12	1.46478e-11
TraesCS5B02G160900	DPA00Es	DPA02Es	-3.69539	4.20275	1.4201e-12	1.46609e-11
TraesCS5B02G300300	DPA00Es	DPA02Es	-1.90258	5.25813	1.50524e-12	1.55186e-11
TraesCS7D02G428800	DPA00Es	DPA02Es	-4.88126	1.99638	1.53676e-12	1.5828e-11
TraesCS1A02G340100	DPA00Es	DPA02Es	-3.21302	3.30811	1.55455e-12	1.59987e-11
TraesCS6D02G083500	DPA00Es	DPA02Es	-2.94828	3.91051	1.56496e-12	1.60965e-11
TraesCS5D02G199800	DPA00Es	DPA02Es	-1.88403	2.598	1.58931e-12	1.63278e-11
TraesCS5B02G065200	DPA00Es	DPA02Es	-1.22303	5.17521	1.60686e-12	1.65049e-11
TraesCS3B02G038700	DPA00Es	DPA02Es	-4.40213	3.4867	1.61289e-12	1.65604e-11
TraesCS6D02G202000	DPA00Es	DPA02Es	-1.6772	2.8333	1.62144e-12	1.66416e-11
TraesCS7D02G325500	DPA00Es	DPA02Es	-3.85377	1.67055	1.63319e-12	1.6759e-11
TraesCS4B02G265100	DPA00Es	DPA02Es	-4.53499	3.86852	1.65226e-12	1.69481e-11
TraesCS4A02G135500	DPA00Es	DPA02Es	-5.28842	1.80722	1.65331e-12	1.69555e-11
TraesCS7D02G235900	DPA00Es	DPA02Es	-1.17111	3.99962	1.65631e-12	1.6983e-11
TraesCS5D02G031600	DPA00Es	DPA02Es	-3.99142	3.84998	1.66623e-12	1.70814e-11
TraesCS5B02G430700	DPA00Es	DPA02Es	-3.31775	2.53563	1.66813e-12	1.70975e-11
TraesCS5D02G044800	DPA00Es	DPA02Es	-2.59452	2.4369	1.67303e-12	1.71444e-11
TraesCS4B02G254700	DPA00Es	DPA02Es	-2.27696	4.04786	1.67608e-12	1.71693e-11
TraesCS7D02G552800	DPA00Es	DPA02Es	-2.01024	2.4863	1.67611e-12	1.71693e-11
TraesCS7B02G450100	DPA00Es	DPA02Es	-2.17946	4.83335	1.68263e-12	1.72294e-11
TraesCS7A02G067100	DPA00Es	DPA02Es	-5.68992	1.31929	1.68596e-12	1.72602e-11
TraesCS3B02G356400	DPA00Es	DPA02Es	-3.48321	2.11909	1.72384e-12	1.76342e-11
TraesCS7A02G108400	DPA00Es	DPA02Es	-1.33383	3.99967	1.73377e-12	1.77323e-11
TraesCS1D02G034100	DPA00Es	DPA02Es	-1.1054	4.77034	1.7564e-12	1.79568e-11
TraesCS4D02G291300	DPA00Es	DPA02Es	-1.54087	2.98527	1.75932e-12	1.79832e-11
TraesCS6A02G394900	DPA00Es	DPA02Es	-1.63708	2.56218	1.76819e-12	1.80633e-11
TraesCS6B02G401100	DPA00Es	DPA02Es	-5.10281	0.441687	1.78825e-12	1.82541e-11
TraesCS7D02G357500	DPA00Es	DPA02Es	-5.14105	3.04993	1.81739e-12	1.8548e-11
TraesCS7B02G245800	DPA00Es	DPA02Es	-1.42375	2.83667	1.83938e-12	1.87687e-11
TraesCS5A02G209800	DPA00Es	DPA02Es	-1.80735	4.5589	1.84307e-12	1.88027e-11
TraesCS2B02G329500	DPA00Es	DPA02Es	-1.45788	2.80895	1.86496e-12	1.90114e-11
TraesCS5A02G088700	DPA00Es	DPA02Es	-2.334	1.35613	1.87899e-12	1.91507e-11
TraesCS3A02G209100	DPA00Es	DPA02Es	-1.87198	5.56448	1.90616e-12	1.94088e-11
TraesCS6D02G332400	DPA00Es	DPA02Es	-2.25969	5.27033	1.91915e-12	1.95335e-11
TraesCS7A02G314800	DPA00Es	DPA02Es	-2.53002	6.69293	1.96602e-12	1.99989e-11
TraesCS5B02G490700	DPA00Es	DPA02Es	-3.37842	1.8151	1.97922e-12	2.01215e-11
TraesCS5A02G408400	DPA00Es	DPA02Es	-1.79546	4.53257	1.98525e-12	2.0179e-11
TraesCS4A02G053000	DPA00Es	DPA02Es	-1.24998	5.66813	1.98893e-12	2.02125e-11
TraesCS3B02G323900	DPA00Es	DPA02Es	-1.92338	6.23264	2.03089e-12	2.0619e-11
TraesCS4D02G194200	DPA00Es	DPA02Es	-1.2948	5.77775	2.05598e-12	2.08617e-11
TraesCS1B02G089100	DPA00Es	DPA02Es	-2.60778	4.43369	2.07182e-12	2.10103e-11
TraesCS3A02G402500	DPA00Es	DPA02Es	-1.41901	3.71603	2.08784e-12	2.11645e-11
TraesCS6D02G207800	DPA00Es	DPA02Es	-2.85806	4.79344	2.09199e-12	2.12025e-11
TraesCS5A02G281600	DPA00Es	DPA02Es	-2.11926	3.11161	2.11891e-12	2.14629e-11
TraesCS4A02G404800	DPA00Es	DPA02Es	-3.48822	3.28333	2.12725e-12	2.15434e-11
TraesCS7D02G177700	DPA00Es	DPA02Es	-3.1442	1.19562	2.13309e-12	2.15983e-11
TraesCS2A02G302300	DPA00Es	DPA02Es	-4.60061	1.01059	2.14487e-12	2.17051e-11
TraesCS4B02G225500	DPA00Es	DPA02Es	-2.56223	3.16414	2.1462e-12	2.17102e-11
TraesCS1D02G082600	DPA00Es	DPA02Es	-2.40527	4.584	2.1656e-12	2.1898e-11
TraesCS5B02G160400	DPA00Es	DPA02Es	-3.90149	0.223219	2.18624e-12	2.20983e-11
TraesCS5D02G331200	DPA00Es	DPA02Es	-7.02637	0.954273	2.21529e-12	2.2379e-11
TraesCS3B02G218000	DPA00Es	DPA02Es	-2.19758	2.17743	2.26741e-12	2.28923e-11
TraesCS2A02G174300	DPA00Es	DPA02Es	-1.27274	4.53212	2.2919e-12	2.31307e-11
TraesCS2D02G100900	DPA00Es	DPA02Es	-2.51566	4.0077	2.30059e-12	2.3214e-11
TraesCS4A02G290300	DPA00Es	DPA02Es	-1.1159	4.49377	2.38125e-12	2.40049e-11
TraesCS3D02G220100	DPA00Es	DPA02Es	-1.68688	4.59445	2.392e-12	2.4104e-11
TraesCS6A02G239200	DPA00Es	DPA02Es	-1.65543	2.65796	2.4181e-12	2.43577e-11
TraesCS2D02G477200	DPA00Es	DPA02Es	-1.0413	5.13396	2.42135e-12	2.43857e-11
TraesCS7D02G096600	DPA00Es	DPA02Es	-3.27495	5.85038	2.43979e-12	2.45573e-11
TraesCS1B02G375100	DPA00Es	DPA02Es	-2.24081	3.65585	2.44409e-12	2.45959e-11
TraesCS6A02G104900	DPA00Es	DPA02Es	-1.69343	3.59734	2.50504e-12	2.51901e-11
TraesCS6B02G109400	DPA00Es	DPA02Es	-1.32539	4.22743	2.51033e-12	2.52336e-11
TraesCS1B02G441900	DPA00Es	DPA02Es	-1.10942	5.45406	2.5219e-12	2.53402e-11
TraesCS1A02G117400	DPA00Es	DPA02Es	-2.34896	4.91769	2.53685e-12	2.54759e-11
TraesCS4B02G251500	DPA00Es	DPA02Es	-1.49733	6.21858	2.55223e-12	2.56254e-11
TraesCS4D02G076000	DPA00Es	DPA02Es	-3.20385	2.64297	2.55815e-12	2.56754e-11
TraesCS5A02G378600	DPA00Es	DPA02Es	-2.46749	3.69838	2.55818e-12	2.56754e-11
TraesCS4A02G003700	DPA00Es	DPA02Es	-1.67616	2.89517	2.57844e-12	2.58739e-11
TraesCS2A02G319200	DPA00Es	DPA02Es	-4.64129	-0.411125	2.65186e-12	2.65751e-11
TraesCS5D02G422300	DPA00Es	DPA02Es	-1.30467	4.16671	2.67284e-12	2.6765e-11
TraesCS1B02G073600	DPA00Es	DPA02Es	-1.86904	2.20703	2.68221e-12	2.68537e-11
TraesCS3A02G295000	DPA00Es	DPA02Es	-1.77683	3.82289	2.68948e-12	2.69214e-11
TraesCS7D02G354900	DPA00Es	DPA02Es	-1.71135	4.3558	2.77999e-12	2.7806e-11
TraesCS3A02G328100	DPA00Es	DPA02Es	-3.46896	0.623616	2.79834e-12	2.79579e-11
TraesCS5A02G063000	DPA00Es	DPA02Es	-3.37354	1.10944	2.80778e-12	2.8031e-11
TraesCS5A02G054700	DPA00Es	DPA02Es	-1.37161	3.72734	2.80937e-12	2.80416e-11
TraesCS6B02G433700	DPA00Es	DPA02Es	-3.90295	2.45334	2.81639e-12	2.81063e-11
TraesCSU02G113800	DPA00Es	DPA02Es	-1.82808	2.90857	2.81933e-12	2.81303e-11
TraesCS7A02G478700	DPA00Es	DPA02Es	-4.50091	0.23978	2.85397e-12	2.84597e-11
TraesCS6B02G264400	DPA00Es	DPA02Es	-3.00318	0.625908	2.86668e-12	2.85757e-11
TraesCS7D02G404500	DPA00Es	DPA02Es	-1.97192	5.08515	2.88743e-12	2.87607e-11
TraesCS6D02G354100	DPA00Es	DPA02Es	-3.18646	4.2408	2.90035e-12	2.88839e-11
TraesCS3D02G109600	DPA00Es	DPA02Es	-2.24703	4.20695	2.91633e-12	2.90376e-11
TraesCS7D02G138700	DPA00Es	DPA02Es	-1.61397	1.96654	2.95861e-12	2.94418e-11
TraesCS2D02G269200	DPA00Es	DPA02Es	-2.64931	2.59413	2.97826e-12	2.96318e-11
TraesCS7D02G505400	DPA00Es	DPA02Es	-1.16297	4.51845	3.03446e-12	3.01682e-11
TraesCS3A02G046100	DPA00Es	DPA02Es	-4.44646	2.52554	3.04359e-12	3.02475e-11
TraesCS6B02G121200	DPA00Es	DPA02Es	-1.22924	3.88967	3.04912e-12	3.0291e-11
TraesCS4B02G168900	DPA00Es	DPA02Es	-1.09796	5.46237	3.10516e-12	3.08187e-11
TraesCS3B02G433400	DPA00Es	DPA02Es	-1.58775	2.99067	3.12266e-12	3.09807e-11
TraesCS1B02G206700	DPA00Es	DPA02Es	-1.14437	3.7453	3.16667e-12	3.14054e-11
TraesCS2D02G311000	DPA00Es	DPA02Es	-1.41165	2.89974	3.18381e-12	3.15636e-11
TraesCS7A02G417300	DPA00Es	DPA02Es	-1.08479	5.48147	3.19724e-12	3.16848e-11
TraesCS2A02G291100	DPA00Es	DPA02Es	-1.2122	3.7458	3.26091e-12	3.22975e-11
TraesCS7A02G550300	DPA00Es	DPA02Es	-2.18267	1.46443	3.26597e-12	3.23416e-11
TraesCS7A02G410700	DPA00Es	DPA02Es	-2.33522	6.39034	3.26706e-12	3.23463e-11
TraesCS4D02G256700	DPA00Es	DPA02Es	-3.00405	2.42955	3.26937e-12	3.23629e-11
TraesCS1D02G127700	DPA00Es	DPA02Es	-1.47304	5.96572	3.26997e-12	3.23629e-11
TraesCS5D02G558900	DPA00Es	DPA02Es	-9.93514	1.85748	3.30186e-12	3.26602e-11
TraesCS3B02G318100	DPA00Es	DPA02Es	-2.64276	1.87774	3.33425e-12	3.29545e-11
TraesCS7B02G167400	DPA00Es	DPA02Es	-2.38013	1.48699	3.3998e-12	3.35722e-11
TraesCS6B02G426600	DPA00Es	DPA02Es	-3.86236	0.186886	3.44644e-12	3.40264e-11
TraesCS3B02G323700	DPA00Es	DPA02Es	-1.93423	2.26733	3.44809e-12	3.40363e-11
TraesCS2D02G305500	DPA00Es	DPA02Es	-2.03436	4.81287	3.46584e-12	3.42051e-11
TraesCS5A02G022100	DPA00Es	DPA02Es	-1.88973	5.07439	3.47346e-12	3.42674e-11
TraesCS1D02G310300	DPA00Es	DPA02Es	-2.02382	4.36412	3.54419e-12	3.4939e-11
TraesCS2D02G281700	DPA00Es	DPA02Es	-3.51752	0.867304	3.58046e-12	3.52702e-11
TraesCS5B02G560600	DPA00Es	DPA02Es	-1.90135	3.26488	3.62703e-12	3.57041e-11
TraesCS1D02G411100	DPA00Es	DPA02Es	-1.34724	3.28859	3.63888e-12	3.57986e-11
TraesCS1D02G083600	DPA00Es	DPA02Es	-3.25787	5.22416	3.63955e-12	3.57986e-11
TraesCS3D02G344400	DPA00Es	DPA02Es	-2.79767	3.77551	3.6649e-12	3.60346e-11
TraesCS7A02G160000	DPA00Es	DPA02Es	-1.01874	6.87696	3.69879e-12	3.63542e-11
TraesCS1D02G280200	DPA00Es	DPA02Es	-3.29188	3.60967	3.70718e-12	3.64299e-11
TraesCS1A02G278900	DPA00Es	DPA02Es	-1.93123	1.40929	3.72016e-12	3.65437e-11
TraesCS4A02G110100	DPA00Es	DPA02Es	-2.3053	4.57506	3.72814e-12	3.66153e-11
TraesCS6D02G146200	DPA00Es	DPA02Es	-4.06923	3.20083	3.75976e-12	3.69121e-11
TraesCS4B02G220200	DPA00Es	DPA02Es	-1.94797	5.45622	3.80072e-12	3.72864e-11
TraesCS4B02G190100	DPA00Es	DPA02Es	-3.60875	0.941584	3.87269e-12	3.79784e-11
TraesCS2B02G598800	DPA00Es	DPA02Es	-2.03251	5.29062	3.88251e-12	3.80675e-11
TraesCS3B02G330000	DPA00Es	DPA02Es	-2.57049	2.28137	3.95448e-12	3.873e-11
TraesCS3D02G078700	DPA00Es	DPA02Es	-1.31543	4.40637	3.99703e-12	3.91248e-11
TraesCS2A02G516300	DPA00Es	DPA02Es	-2.20032	3.48473	4.01481e-12	3.92624e-11
TraesCS1B02G122800	DPA00Es	DPA02Es	-2.86547	3.98688	4.02629e-12	3.93673e-11
TraesCS2B02G582800	DPA00Es	DPA02Es	-2.9354	2.42938	4.05627e-12	3.96531e-11
TraesCS2D02G352900	DPA00Es	DPA02Es	-1.55961	8.96509	4.05872e-12	3.96697e-11
TraesCS5B02G327300	DPA00Es	DPA02Es	-2.48888	3.45283	4.06921e-12	3.97575e-11
TraesCS4A02G072100	DPA00Es	DPA02Es	-3.93485	3.82517	4.15565e-12	4.05644e-11
TraesCS1D02G266900	DPA00Es	DPA02Es	-4.5084	1.72878	4.15701e-12	4.05701e-11
[truncated: 6,080 more rows]
