# Supplementary material for: Dynamic chromatin regulatory programs during embryogenesis of hexaploid wheat
Source: Genome Biol. 2023 Jan 13;24:7. doi: 10.1186/s13059-022-02844-2 (PMC9837924; doi:10.1186/s13059-022-02844-2)
Supplement: Supplementary file 4 — Additional file 4: Dataset S3. H3K27ac and H3K4me3 decreasing at DPA2 compared with DPA0. [file 13059_2022_2844_MOESM4_ESM.xlsx]

## Sheet: H3K27ac Dn
Dataset S3 H3K27ac and H3K4me3 decreasing at DPA2 compared with DPA0
Chr	Start	End	baseMean	log2FoldChange	lfcSE	stat	pvalue	padj
chr1A	237889	238103	32.0122	-1.29052	0.454594	-2.83885	0.00452768	0.0163436
chr1A	701771	702651	24.1808	-2.46589	0.55866	-4.41393	1.01511e-05	0.000124349
chr1A	713213	713678	9.22839	-2.89019	0.948776	-3.04623	0.00231733	0.00966445
chr1A	1164024	1164402	26.6232	-1.2465	0.495348	-2.51641	0.0118556	0.0346304
chr1A	1177090	1178141	22.8978	-1.63767	0.522475	-3.13445	0.00172179	0.00765309
chr1A	1232741	1233135	24.6245	-1.64373	0.559624	-2.9372	0.00331189	0.0127882
chr1A	1297679	1298150	15.0708	-1.61632	0.646113	-2.50161	0.0123631	0.0357924
chr1A	1644424	1645575	57.3698	-1.24794	0.341335	-3.65607	0.000256114	0.00168865
chr1A	1666122	1666681	21.7589	-2.95279	0.573755	-5.14642	2.65502e-07	6.11705e-06
chr1A	1673470	1674203	33.4161	-1.57343	0.425373	-3.69893	0.000216506	0.00147744
chr1A	1675138	1675624	31.7084	-2.51464	0.450162	-5.58607	2.3227e-08	7.8423e-07
chr1A	1697098	1697270	8.45989	-3.05418	0.945779	-3.22927	0.00124105	0.00590713
chr1A	1702002	1702890	55.4176	-2.13619	0.332101	-6.43235	1.25647e-10	8.91738e-09
chr1A	1725447	1725690	5.47617	-2.86363	1.15802	-2.47286	0.0134036	0.0381195
chr1A	1777316	1777732	9.52418	-3.29793	0.900588	-3.66198	0.000250277	0.00165762
chr1A	1789031	1789383	10.5689	-3.2744	0.85495	-3.82993	0.000128181	0.000971661
chr1A	1811726	1812533	22.214	-2.22779	0.531481	-4.19165	2.7693e-05	0.000283069
chr1A	1831783	1832229	15.5684	-4.01276	0.748935	-5.35796	8.4168e-08	2.32885e-06
chr1A	2074979	2075784	17.8399	-2.19334	0.610593	-3.59215	0.000327961	0.00205764
chr1A	2158732	2159103	8.42625	-4.47822	1.07366	-4.17099	3.03285e-05	0.000304842
chr1A	2174252	2174628	8.57928	-3.22543	0.938474	-3.43688	0.000588446	0.00327816
chr1A	2207035	2207396	6.67375	-3.05533	1.05002	-2.90978	0.00361682	0.0137077
chr1A	2291858	2292076	5.91073	-4.05664	1.30543	-3.10751	0.00188671	0.00822049
chr1A	2308222	2308672	7.41421	-2.89554	1.08689	-2.66405	0.00772053	0.0248144
chr1A	2341637	2341969	12.6485	-3.23538	0.7724	-4.18873	2.80519e-05	0.000286176
chr1A	2344634	2345216	15.9808	-2.78789	0.651892	-4.27662	1.89754e-05	0.000207523
chr1A	2358261	2358511	5.53084	-3.20433	1.17009	-2.73855	0.00617114	0.0208427
chr1A	2376052	2376385	8.18846	-3.64785	1.00033	-3.64665	0.000265684	0.00173801
chr1A	2376768	2377157	21.2129	-2.05463	0.58278	-3.52557	0.00042257	0.00251698
chr1A	2398213	2398715	7.27185	-3.19857	1.00787	-3.1736	0.00150562	0.006878
chr1A	2443566	2443769	10.199	-2.57071	0.816821	-3.14722	0.00164831	0.00738952
chr1A	2458521	2459363	14.8832	-4.43785	0.76963	-5.76621	8.10729e-09	3.218e-07
chr1A	2472478	2473330	41.0705	-1.06701	0.376196	-2.83632	0.00456371	0.0164412
chr1A	2486500	2486688	4.49627	-3.07316	1.28847	-2.38512	0.0170736	0.045994
chr1A	2634798	2635185	10.4507	-4.10409	0.921549	-4.45348	8.44915e-06	0.000106988
chr1A	2641136	2641433	7.63186	-4.96247	1.16853	-4.24677	2.16877e-05	0.000231753
chr1A	2666553	2667393	24.5395	-1.93063	0.50509	-3.82235	0.000132184	0.000995525
chr1A	2795676	2796469	30.6904	-2.42443	0.528973	-4.58327	4.57756e-06	6.47225e-05
chr1A	2824159	2824349	7.19629	-2.77594	1.01585	-2.73264	0.00628296	0.0211376
chr1A	2830310	2830548	5.09509	-3.75968	1.26415	-2.97408	0.00293869	0.0116479
chr1A	2918711	2919497	12.1784	-2.30185	0.738707	-3.11605	0.00183293	0.00803232
chr1A	2947204	2947526	11.0375	-2.5036	0.784255	-3.19233	0.00141128	0.00653325
chr1A	3425040	3425245	11.9621	-1.8465	0.7495	-2.46364	0.0137535	0.0389001
chr1A	3430446	3430804	28.4676	-1.94154	0.472455	-4.10947	3.9657e-05	0.000378498
chr1A	3433378	3433746	20.2666	-2.05699	0.567054	-3.62751	0.000286168	0.00184237
chr1A	3437563	3437739	11.6766	-2.08041	0.761994	-2.73022	0.00632917	0.0212584
chr1A	3515344	3515770	9.07694	-2.69902	0.894101	-3.0187	0.00253866	0.0103824
chr1A	3528226	3528737	11.3632	-2.18155	0.782765	-2.78697	0.00532029	0.0185515
chr1A	3569545	3569910	5.72517	-3.13327	1.15871	-2.7041	0.00684889	0.022602
chr1A	3628133	3628704	11.2424	-2.47026	0.807243	-3.06012	0.00221251	0.00931885
chr1A	3642677	3643386	22.3784	-2.16133	0.600488	-3.59929	0.000319082	0.00201286
chr1A	3681098	3681620	13.1704	-2.4393	0.738296	-3.30396	0.000953278	0.00479986
chr1A	3774797	3775242	22.3404	-3.75449	0.576169	-6.5163	7.20638e-11	5.51323e-09
chr1A	3793467	3793725	7.86926	-2.32304	0.930667	-2.49611	0.0125565	0.036239
chr1A	3827607	3827846	8.81794	-4.59613	1.0454	-4.39651	1.10006e-05	0.000132684
chr1A	3829851	3830035	8.13097	-3.04288	0.948228	-3.20902	0.00133188	0.00623926
chr1A	3919379	3919769	13.8891	-2.8762	0.718427	-4.00347	6.2419e-05	0.000545408
chr1A	3925317	3926030	28.8009	-2.93872	0.492383	-5.96835	2.39666e-09	1.13845e-07
chr1A	3943186	3943835	17.5066	-3.47504	0.652791	-5.32335	1.01873e-07	2.73438e-06
chr1A	3980882	3982075	46.2504	-2.90358	0.380193	-7.63712	2.22133e-14	4.61684e-12
chr1A	3982865	3983374	16.4157	-3.14637	0.658395	-4.77885	1.76302e-06	2.95231e-05
chr1A	4044795	4045298	6.97838	-2.65332	1.01899	-2.60388	0.00921739	0.028494
chr1A	4159306	4160436	29.6486	-2.47313	0.462872	-5.34301	9.14176e-08	2.4952e-06
chr1A	4227010	4227365	6.01807	-2.72839	1.15747	-2.3572	0.0184132	0.0487913
chr1A	4233264	4233674	5.06211	-3.31746	1.24956	-2.6549	0.0079331	0.0253387
chr1A	4259446	4260136	19.6795	-2.9349	0.596264	-4.92215	8.55984e-07	1.6168e-05
chr1A	4305888	4306948	13.0825	-2.61265	0.754622	-3.4622	0.000535788	0.00304305
chr1A	4366805	4367476	18.4728	-3.44663	0.66059	-5.21751	1.81348e-07	4.4212e-06
chr1A	4385652	4385954	9.28461	-2.4478	0.862641	-2.83756	0.00454599	0.0163918
chr1A	4428844	4429602	10.5929	-3.53639	0.850362	-4.15869	3.20072e-05	0.000318139
chr1A	4513053	4513236	6.53012	-3.06825	1.09865	-2.79273	0.00522653	0.0182897
chr1A	4657721	4657865	14.8952	-2.9315	0.745486	-3.93233	8.41249e-05	0.000692961
chr1A	4804616	4804978	8.73145	-3.79028	0.950873	-3.98611	6.71663e-05	0.000578306
chr1A	4868693	4869075	12.5274	-2.45885	0.733803	-3.35083	0.000805688	0.00419965
chr1A	5078001	5078177	4.33296	-4.10696	1.41528	-2.90188	0.00370931	0.0139847
chr1A	5100634	5101413	24.9112	-2.121	0.502297	-4.2226	2.41498e-05	0.000253111
chr1A	5107048	5107234	4.25731	-4.07507	1.42192	-2.86589	0.00415838	0.0152902
chr1A	5373450	5374256	12.3675	-3.42828	0.784721	-4.36879	1.24939e-05	0.0001474
chr1A	5462788	5463853	21.8675	-2.95435	0.569415	-5.1884	2.12111e-07	5.05867e-06
chr1A	5550704	5551236	16.7821	-2.08973	0.614752	-3.39931	0.000675569	0.00365508
chr1A	5653653	5654112	13.4845	-2.36187	0.849407	-2.78061	0.00542564	0.0188413
chr1A	5828094	5828809	17.6901	-3.20533	0.632358	-5.06885	4.00228e-07	8.59185e-06
chr1A	6016973	6017474	11.8968	-2.57778	0.751651	-3.42949	0.000604719	0.00335017
chr1A	6022925	6023223	14.6828	-2.56621	0.75411	-3.40297	0.000666574	0.00361789
chr1A	6047978	6048553	24.9204	-1.39038	0.504296	-2.75706	0.00583228	0.0199408
chr1A	6157094	6157463	10.655	-2.05486	0.785553	-2.61581	0.00890155	0.0277238
chr1A	6160139	6160395	10.2069	-1.89599	0.805954	-2.35248	0.0186489	0.049279
chr1A	6200323	6200607	12.569	-1.98408	0.726632	-2.73052	0.00632341	0.0212435
chr1A	6205733	6206376	33.6313	-2.06389	0.42648	-4.83937	1.30253e-06	2.29704e-05
chr1A	6225015	6225391	11.7335	-1.9163	0.758712	-2.52572	0.011546	0.0339207
chr1A	6225979	6226345	11.546	-2.03416	0.762914	-2.66631	0.00766897	0.0246797
chr1A	6283787	6284221	7.59687	-2.64742	0.967729	-2.7357	0.00622469	0.0209861
chr1A	6325008	6325378	10.7203	-2.66927	0.81594	-3.27141	0.00107012	0.0052627
chr1A	6400232	6400734	12.9781	-3.65587	0.765575	-4.77532	1.79421e-06	2.99346e-05
chr1A	6428601	6429174	15.9639	-2.37372	0.683719	-3.47178	0.000517022	0.00295653
chr1A	6500483	6500795	5.82453	-3.96577	1.19824	-3.30967	0.000934046	0.00472317
chr1A	6506201	6506469	14.3801	-3.19784	0.701758	-4.55689	5.19162e-06	7.18886e-05
chr1A	6565137	6565590	19.1216	-2.00593	0.582433	-3.44405	0.000573078	0.00321159
chr1A	6684648	6685007	6.72717	-4.01964	1.22877	-3.27127	0.00107067	0.00526438
chr1A	6871508	6871711	5.95557	-3.22973	1.22572	-2.63496	0.00841482	0.0265282
chr1A	6891517	6892081	15.5283	-2.29353	0.712914	-3.21712	0.00129483	0.00610267
chr1A	6903342	6903995	24.349	-1.46719	0.511107	-2.87062	0.00409672	0.0151088
chr1A	6914731	6916128	42.7949	-1.53304	0.374478	-4.09381	4.24342e-05	0.000399742
chr1A	7067844	7068609	9.67594	-2.46521	0.842432	-2.92631	0.00343011	0.0131414
chr1A	7104230	7104563	11.6879	-2.16505	0.776803	-2.78713	0.00531776	0.0185457
chr1A	7106429	7106878	11.197	-2.0076	0.800027	-2.50942	0.0120929	0.0351698
chr1A	7185382	7186505	25.6371	-1.63919	0.495659	-3.30709	0.000942709	0.00475809
chr1A	7327639	7328115	11.9659	-3.07633	0.799023	-3.85012	0.000118059	0.000909508
chr1A	7519043	7519545	15.4914	-3.46268	0.68942	-5.02261	5.09746e-07	1.05022e-05
chr1A	7536143	7536497	8.90379	-3.21716	0.927996	-3.46678	0.00052673	0.00300154
chr1A	7642203	7642527	11.7788	-2.73637	0.775545	-3.52832	0.000418203	0.00249739
chr1A	7669621	7669957	4.69285	-3.49559	1.45548	-2.40167	0.0163204	0.0443942
chr1A	7786399	7786600	15.3824	-2.48556	0.699537	-3.55315	0.000380653	0.00231499
chr1A	7787212	7787447	7.73007	-3.97151	1.04913	-3.78553	0.000153381	0.00112147
chr1A	7807382	7807684	13.6396	-3.30273	0.783136	-4.21732	2.47228e-05	0.000257784
chr1A	7812149	7813396	48.7596	-3.13928	0.37996	-8.26213	1.431e-16	4.85594e-14
chr1A	7823976	7824372	14.0877	-4.28245	0.809158	-5.29248	1.20668e-07	3.14385e-06
chr1A	7825609	7825833	14.0846	-3.12259	0.809429	-3.85777	0.000114426	0.000887584
chr1A	7838715	7838989	13.1471	-2.17718	0.717033	-3.03637	0.00239445	0.00991795
chr1A	7850739	7851136	7.76219	-3.60851	0.99792	-3.61603	0.000299157	0.00191038
chr1A	7853800	7854035	5.75857	-3.17994	1.17819	-2.699	0.00695486	0.0228771
chr1A	7961053	7961616	16.4906	-3.03715	0.683737	-4.44199	8.91288e-06	0.000111784
chr1A	7987274	7987693	21.0728	-2.91079	0.575022	-5.06204	4.14789e-07	8.85011e-06
chr1A	8012811	8013423	20.3398	-2.25068	0.583349	-3.85821	0.000114223	0.000886232
chr1A	8091199	8091542	5.57437	-3.64058	1.19229	-3.05343	0.00226244	0.0094822
chr1A	8115199	8115550	13.2028	-2.4245	0.705886	-3.43469	0.000593235	0.00329972
chr1A	8122164	8122475	10.6777	-2.56064	0.803378	-3.18734	0.00143586	0.00662602
chr1A	8124465	8124640	9.86244	-2.86307	0.841209	-3.40351	0.000665252	0.00361228
chr1A	8133703	8133927	9.46795	-2.05961	0.840766	-2.44969	0.014298	0.0400897
chr1A	8138372	8138931	19.469	-1.82616	0.582282	-3.13621	0.00171149	0.00761479
chr1A	8144719	8145144	7.80531	-2.31126	0.976051	-2.36797	0.0178858	0.0476982
chr1A	8152477	8152977	18.3964	-3.38764	0.667901	-5.07206	3.93534e-07	8.47515e-06
chr1A	8252777	8253230	17.0976	-2.42937	0.630001	-3.85614	0.000115192	0.000892501
chr1A	8255817	8255997	14.2569	-2.22915	0.712812	-3.12727	0.0017644	0.00780357
chr1A	8286887	8287241	13.9109	-2.55901	0.690124	-3.70805	0.000208861	0.00143537
chr1A	8291755	8291958	9.70006	-3.33298	0.884012	-3.77029	0.000163061	0.00117717
chr1A	8295676	8296048	30.1457	-3.0756	0.486445	-6.32259	2.57212e-10	1.65728e-08
chr1A	8311576	8312138	25.1241	-2.8037	0.50932	-5.5048	3.69588e-08	1.16539e-06
chr1A	8320832	8321282	27.4037	-2.46503	0.520878	-4.73245	2.21822e-06	3.56439e-05
chr1A	8435222	8435526	11.9229	-3.90936	0.883308	-4.42582	9.60787e-06	0.000118913
chr1A	8435856	8436446	14.3814	-3.31759	0.705965	-4.69937	2.6097e-06	4.07861e-05
chr1A	8625520	8626407	31.6961	-2.46422	0.443665	-5.55423	2.78835e-08	9.16904e-07
chr1A	8665024	8665455	9.18774	-2.68834	0.888288	-3.02643	0.00247457	0.0101761
chr1A	8674916	8675059	10.9489	-2.71319	0.809304	-3.35249	0.000800872	0.00417936
chr1A	8679012	8679427	18.0769	-2.73292	0.649679	-4.20658	2.59268e-05	0.000268082
chr1A	8681958	8682108	12.9881	-2.97636	0.761522	-3.90844	9.28947e-05	0.000750395
chr1A	9089767	9090688	29.7848	-3.21658	0.476515	-6.75021	1.47631e-11	1.40568e-09
chr1A	9148805	9149317	7.62058	-3.06784	1.0122	-3.03085	0.00243869	0.0100632
chr1A	9153149	9153320	3.1254	-4.00868	1.69039	-2.37145	0.0177183	0.047348
chr1A	9162027	9163186	38.0862	-2.73178	0.416325	-6.56166	5.3213e-11	4.26539e-09
chr1A	9203371	9203916	13.2871	-2.39328	0.74318	-3.22033	0.00128043	0.00604965
chr1A	9214632	9215272	8.59107	-3.87778	0.986512	-3.9308	8.46642e-05	0.000696635
chr1A	9220984	9221890	18.2384	-2.15395	0.619164	-3.4788	0.000503665	0.00289598
chr1A	9235885	9236584	18.8508	-2.50088	0.619508	-4.03688	5.41679e-05	0.000487133
chr1A	9259147	9259910	29.039	-2.00025	0.4897	-4.08465	4.41432e-05	0.000412716
chr1A	9332702	9333115	24.1214	-2.59088	0.515713	-5.02389	5.06364e-07	1.04504e-05
chr1A	9361090	9361333	13.2778	-1.96201	0.724683	-2.7074	0.00678116	0.0224288
chr1A	9466774	9467503	19.8747	-2.76229	0.594734	-4.64458	3.40763e-06	5.07444e-05
chr1A	9561786	9562095	11.463	-3.19667	0.790388	-4.04443	5.24498e-05	0.000474382
chr1A	9571719	9572210	12.0343	-1.80765	0.743313	-2.43188	0.0150208	0.0416581
chr1A	9600079	9600573	13.2116	-2.47315	0.738443	-3.34914	0.000810636	0.00421955
chr1A	9696189	9696376	8.29543	-3.5374	0.967806	-3.65507	0.000257113	0.00169361
chr1A	9699560	9699870	9.2766	-3.61009	0.940624	-3.83797	0.000124054	0.000946445
chr1A	9700500	9701028	16.092	-3.6431	0.684001	-5.32617	1.00308e-07	2.69892e-06
chr1A	9939824	9940090	6.2057	-2.63082	1.10377	-2.3835	0.0171491	0.0461564
chr1A	9957987	9958341	12.8781	-2.738	0.729583	-3.75283	0.000174848	0.00124543
chr1A	9968670	9969055	10.1754	-2.47657	0.845954	-2.92754	0.00341654	0.013103
chr1A	9972011	9972553	18.7031	-2.71115	0.611807	-4.43138	9.3633e-06	0.000116395
chr1A	10123124	10123300	5.0512	-3.06194	1.21391	-2.52237	0.0116567	0.0341667
chr1A	10130555	10131054	25.595	-1.57614	0.486559	-3.23936	0.001198	0.00574782
chr1A	10173845	10174173	15.2492	-1.80425	0.665158	-2.71251	0.0066775	0.0221627
chr1A	10178624	10179073	9.73016	-2.79276	0.862321	-3.23866	0.00120094	0.00575862
chr1A	10248871	10249336	16.0449	-2.75246	0.64473	-4.26917	1.96201e-05	0.000213257
chr1A	10369534	10370036	8.95002	-3.49077	0.941346	-3.70828	0.000208671	0.00143435
chr1A	10406824	10407229	11.3322	-3.19955	0.798503	-4.00693	6.15121e-05	0.000539429
chr1A	10492212	10492628	7.01135	-2.86727	1.02248	-2.80422	0.00504377	0.0177953
chr1A	10579582	10579740	9.49381	-3.46981	0.900174	-3.8546	0.00011592	0.000896821
chr1A	10602215	10602670	12.6288	-3.11669	0.7529	-4.13958	3.47935e-05	0.000340491
chr1A	10607544	10607857	6.27172	-2.77364	1.11887	-2.47896	0.0131765	0.0376054
chr1A	10709400	10709697	10.5898	-2.74149	0.837657	-3.27281	0.00106484	0.00524139
chr1A	10713478	10713734	9.98299	-2.98056	0.849832	-3.50724	0.000452784	0.00266267
chr1A	10742911	10743382	8.4364	-2.60102	0.904676	-2.87509	0.00403914	0.0149423
chr1A	10958618	10959278	25.6502	-2.676	0.59219	-4.51882	6.21857e-06	8.34605e-05
chr1A	10967297	10967650	15.2917	-2.27429	0.660399	-3.44382	0.000573567	0.00321322
chr1A	11061900	11062434	30.4027	-1.51952	0.459248	-3.30871	0.000937278	0.00473633
chr1A	11067218	11067601	15.327	-2.99522	0.66967	-4.47268	7.7246e-06	9.94777e-05
chr1A	11157073	11157479	9.61261	-3.70341	0.943369	-3.92573	8.64659e-05	0.000708484
chr1A	11160804	11161045	7.76169	-3.19789	0.972887	-3.28701	0.00101256	0.00503781
chr1A	11206857	11207620	39.2547	-2.31599	0.418228	-5.53762	3.06601e-08	9.94011e-07
chr1A	11208183	11208447	11.6108	-1.98414	0.762379	-2.60256	0.00925301	0.0285841
chr1A	11222679	11223378	24.1439	-1.37569	0.500691	-2.74757	0.0060038	0.020398
chr1A	11233852	11234915	22.4426	-2.04535	0.538277	-3.7998	0.000144812	0.00107024
chr1A	11421706	11421903	11.9704	-1.99469	0.739907	-2.69587	0.00702061	0.023047
chr1A	11469902	11470472	20.2863	-1.81258	0.561574	-3.22768	0.00124799	0.00593203
chr1A	11526557	11527341	38.9825	-1.16141	0.395602	-2.9358	0.00332685	0.0128309
chr1A	11553760	11553950	8.44979	-2.7916	1.01536	-2.74938	0.00597084	0.0203116
chr1A	11555543	11555867	13.8053	-2.63838	0.753593	-3.50106	0.000463404	0.00271265
chr1A	11556794	11557110	19.4358	-2.24092	0.602514	-3.71928	0.000199795	0.0013853
chr1A	11633120	11633355	4.11528	-3.36071	1.38733	-2.42243	0.0154171	0.0424986
chr1A	11639491	11639897	14.079	-1.78889	0.730674	-2.44828	0.0143542	0.0402122
chr1A	11659885	11660350	17.88	-1.76697	0.601424	-2.93797	0.00330367	0.0127625
chr1A	11731128	11731534	27.3958	-1.20097	0.472316	-2.54272	0.0109992	0.032663
chr1A	11945948	11946688	57.6733	-2.38869	0.370821	-6.44161	1.1821e-10	8.4591e-09
chr1A	11947286	11947504	20.8606	-2.16143	0.579353	-3.73076	0.0001909	0.00133488
chr1A	12105485	12105779	7.42376	-2.35966	0.971928	-2.42781	0.0151902	0.0420233
chr1A	12115916	12116351	8.81854	-3.24272	0.916826	-3.5369	0.000404847	0.00243346
chr1A	12120927	12121210	9.99146	-2.91272	0.863762	-3.37213	0.000745881	0.00395485
chr1A	12132070	12132366	10.4389	-3.49642	0.914281	-3.82423	0.000131183	0.000989965
chr1A	12209268	12209667	9.57924	-2.79367	0.872981	-3.20015	0.00137356	0.00639374
chr1A	12221407	12221865	13.1162	-2.47864	0.744759	-3.32811	0.00087436	0.00448182
chr1A	12355621	12356417	32.981	-1.6616	0.43022	-3.86222	0.000112361	0.000874513
chr1A	12369772	12370283	27.7532	-1.69295	0.504688	-3.35445	0.000795217	0.00415531
chr1A	12421621	12421819	8.38326	-2.439	0.968914	-2.51726	0.0118273	0.0345679
chr1A	12428603	12429209	28.6466	-1.30716	0.462064	-2.82896	0.00467002	0.0167434
chr1A	12567208	12567410	3.5714	-4.92548	1.76036	-2.798	0.00514203	0.0180564
chr1A	12639748	12639906	6.47646	-2.56276	1.04293	-2.45727	0.0139997	0.0394397
chr1A	12644764	12644945	11.0498	-3.26754	0.860149	-3.79881	0.00014539	0.00107379
chr1A	12646449	12646750	6.89961	-2.81106	1.06262	-2.64541	0.00815923	0.025896
chr1A	12652168	12653338	19.2561	-2.69504	0.599982	-4.49188	7.05982e-06	9.2473e-05
chr1A	12668622	12669230	20.6492	-2.44741	0.565245	-4.32982	1.49231e-05	0.00017063
chr1A	12669335	12670185	49.4129	-1.9513	0.35455	-5.5036	3.72119e-08	1.17203e-06
chr1A	12678252	12678795	15.3009	-2.24868	0.671913	-3.34668	0.00081786	0.00425027
chr1A	12687856	12689032	45.2107	-2.41004	0.391782	-6.15147	7.6767e-10	4.28204e-08
chr1A	12762965	12763540	19.96	-1.60222	0.569333	-2.8142	0.00488993	0.0173583
chr1A	12781144	12781530	12.8574	-3.36751	0.753247	-4.47066	7.79802e-06	0.000100288
chr1A	12861148	12862127	20.1047	-2.85199	0.589579	-4.83733	1.31594e-06	2.31567e-05
chr1A	12976312	12976764	16.5528	-2.19213	0.632038	-3.46835	0.000523663	0.00298715
chr1A	13009673	13009995	35.9251	-1.07192	0.404349	-2.65099	0.00802574	0.0255661
chr1A	13018315	13018551	4.86677	-3.95639	1.31171	-3.0162	0.00255962	0.0104495
chr1A	13081212	13081857	66.4049	-1.14815	0.304898	-3.76568	0.000166096	0.00119502
chr1A	13137283	13138117	20.7858	-2.17416	0.572993	-3.7944	0.000148001	0.00108978
chr1A	13164878	13165198	14.5428	-2.66683	0.686865	-3.88261	0.000103341	0.000817622
chr1A	13270984	13271291	6.75924	-2.84829	1.0356	-2.75036	0.0059529	0.0202642
chr1A	13278173	13278499	6.5975	-4.81389	1.28303	-3.75197	0.000175452	0.0012488
chr1A	13411594	13412386	41.8922	-1.21923	0.419954	-2.90324	0.00369329	0.0139369
chr1A	13425444	13425709	12.1488	-2.79697	0.767578	-3.64389	0.000268553	0.00175272
chr1A	13429872	13430213	11.2999	-2.43534	0.790558	-3.08053	0.0020663	0.00882284
chr1A	13586096	13586354	14.2581	-2.11048	0.67219	-3.13971	0.00169114	0.00754066
chr1A	13592228	13593286	19.2136	-3.04172	0.596226	-5.10163	3.36738e-07	7.43517e-06
chr1A	13643345	13643786	6.85816	-2.68608	1.09394	-2.45541	0.0140725	0.0395878
chr1A	13742304	13743636	46.1851	-1.9874	0.387882	-5.12371	2.99577e-07	6.75893e-06
chr1A	13767364	13768349	19.6412	-1.47926	0.576944	-2.56396	0.0103485	0.0311416
chr1A	13776224	13776789	34.2648	-2.352	0.429429	-5.47705	4.32483e-08	1.32779e-06
chr1A	13805153	13805441	6.76104	-3.50491	1.08492	-3.23056	0.0012355	0.00588642
chr1A	13806660	13806789	5.89962	-2.60256	1.09325	-2.38057	0.0172858	0.0464474
chr1A	13814538	13814925	14.0087	-2.92106	0.708362	-4.12368	3.72862e-05	0.000360063
chr1A	13816181	13816869	18.3112	-2.98436	0.635793	-4.69391	2.68029e-06	4.17147e-05
chr1A	13817356	13817876	14.8349	-1.92069	0.664989	-2.8883	0.0038733	0.0144634
chr1A	13834509	13835283	18.6142	-2.94037	0.630992	-4.65992	3.16332e-06	4.77709e-05
chr1A	13841063	13841481	14.8455	-1.90921	0.66047	-2.89069	0.00384401	0.0143777
chr1A	13841722	13842030	10.1886	-2.45023	0.834306	-2.93685	0.00331564	0.0127991
chr1A	13855488	13856051	11.1679	-2.60876	0.818174	-3.18851	0.00143006	0.00660336
chr1A	13864842	13865125	12.8865	-2.58736	0.74667	-3.46519	0.000529848	0.00301676
chr1A	13880004	13880203	8.81668	-2.36694	0.875021	-2.70501	0.0068302	0.0225562
chr1A	13909546	13909709	6.85703	-2.6341	1.02615	-2.56697	0.010259	0.0309362
chr1A	13979148	13979875	12.0382	-2.93174	0.773274	-3.79133	0.00014984	0.00110072
chr1A	14078459	14079390	33.8616	-2.27245	0.430224	-5.28203	1.27761e-07	3.29724e-06
chr1A	14249224	14249784	16.3019	-1.62376	0.61951	-2.62103	0.00876645	0.0273963
chr1A	14430885	14431481	10.9686	-2.01502	0.805434	-2.50178	0.0123571	0.0357772
chr1A	14499665	14499958	11.1256	-2.79643	0.817326	-3.42144	0.000622911	0.00342915
chr1A	14501631	14501813	12.2121	-2.51586	0.741838	-3.39139	0.000695397	0.00373965
chr1A	14513469	14514168	20.426	-2.04476	0.563204	-3.63058	0.000282787	0.00182517
chr1A	14597325	14597895	20.5363	-2.16146	0.586076	-3.68801	0.000226013	0.00152844
chr1A	14611705	14611989	13.5084	-2.30198	0.700197	-3.28762	0.00101039	0.00502937
chr1A	14623910	14624334	10.1811	-2.53985	0.927846	-2.73736	0.00619347	0.0209018
chr1A	14633730	14633967	9.73248	-2.76169	0.852489	-3.23956	0.00119716	0.00574437
chr1A	14767982	14768244	4.95342	-3.45775	1.24973	-2.76681	0.00566073	0.0194864
chr1A	14799829	14800391	16.6318	-2.37568	0.626869	-3.78976	0.000150793	0.00110627
chr1A	14839353	14839653	6.20567	-4.06219	1.1689	-3.47522	0.000510443	0.00292624
chr1A	14857520	14858182	8.84962	-3.31229	0.930995	-3.55779	0.000373983	0.00228312
chr1A	15012429	15012968	6.58443	-3.21583	1.13008	-2.84568	0.00443166	0.0160732
chr1A	15064587	15065329	7.80581	-3.43968	0.986852	-3.4855	0.000491212	0.00283892
chr1A	15180865	15181095	6.36998	-4.68568	1.23052	-3.8079	0.000140152	0.00104294
chr1A	15322880	15323550	22.6005	-3.17141	0.550756	-5.75829	8.49706e-09	3.35104e-07
chr1A	15324936	15326087	32.1891	-3.34039	0.491076	-6.8022	1.03034e-11	1.01935e-09
chr1A	15464150	15464681	11.8221	-2.60162	0.760112	-3.42268	0.000620073	0.00341686
chr1A	15472606	15473271	32.5071	-3.36736	0.470486	-7.1572	8.23444e-13	1.13273e-10
chr1A	15505442	15505861	15.9045	-3.23629	0.668066	-4.84427	1.27078e-06	2.25054e-05
chr1A	15507715	15508175	13.8672	-2.36131	0.687563	-3.43433	0.000594031	0.00330262
chr1A	15547824	15548311	9.68808	-3.74642	1.00461	-3.72923	0.00019207	0.0013414
chr1A	15587569	15588263	10.4497	-2.65725	0.809527	-3.28247	0.00102901	0.00510157
chr1A	15720296	15721026	11.5723	-3.89976	0.873617	-4.46393	8.04704e-06	0.000102934
chr1A	16022873	16023893	31.589	-2.47896	0.457035	-5.424	5.82795e-08	1.70874e-06
chr1A	16298687	16299062	21.396	-2.43056	0.576929	-4.21292	2.52086e-05	0.0002619
chr1A	16323802	16324344	9.40592	-4.27255	0.974811	-4.38295	1.17083e-05	0.000139702
chr1A	16378734	16379886	24.4694	-2.50841	0.515396	-4.86694	1.13338e-06	2.04683e-05
chr1A	16512560	16512725	12.3224	-2.80605	0.743573	-3.77374	0.000160817	0.00116441
chr1A	16547357	16547885	11.3736	-2.10401	0.759059	-2.77186	0.0055737	0.0192454
chr1A	16816077	16816491	4.8233	-5.36365	1.5887	-3.37613	0.000735127	0.00390991
chr1A	16837476	16838895	20.8898	-3.22768	0.581564	-5.55	2.85672e-08	9.35048e-07
chr1A	16918348	16919173	14.6294	-2.61061	0.677534	-3.85311	0.000116625	0.000900899
chr1A	16926608	16926872	8.65452	-3.44335	0.97296	-3.53905	0.000401575	0.00241806
chr1A	16932144	16932887	57.7684	-1.04464	0.339121	-3.08044	0.00206698	0.00882503
chr1A	17009589	17010978	36.4672	-3.01327	0.423548	-7.11435	1.12441e-12	1.48534e-10
chr1A	17254213	17254676	20.0075	-2.40913	0.574045	-4.19676	2.70764e-05	0.000277795
chr1A	17279275	17279664	10.7784	-3.46005	0.832673	-4.15535	3.24785e-05	0.000321977
chr1A	17280144	17280350	6.95478	-3.48589	1.11348	-3.13061	0.00174442	0.0077355
chr1A	17443579	17444136	12.5943	-2.92111	0.741498	-3.93947	8.16602e-05	0.00067637
chr1A	17698142	17698613	10.2206	-2.21155	0.825979	-2.67749	0.00741754	0.0240535
chr1A	17754866	17755908	21.0525	-3.19737	0.582988	-5.48445	4.14746e-08	1.2836e-06
chr1A	17786342	17786786	10.5929	-3.60382	0.885805	-4.06841	4.73347e-05	0.000436424
chr1A	17791700	17793360	84.4555	-1.23812	0.27545	-4.4949	6.96013e-06	9.1423e-05
chr1A	17818636	17818859	5.46553	-3.38501	1.18633	-2.85333	0.00432636	0.0157779
chr1A	18084535	18084787	8.01141	-2.75787	0.990021	-2.78567	0.0053417	0.0186109
chr1A	18310606	18312301	75.2971	-1.22416	0.285543	-4.28713	1.80997e-05	0.000199717
chr1A	18321658	18321855	4.59332	-4.28807	1.50519	-2.84886	0.00438768	0.0159508
chr1A	18466394	18467030	7.5312	-2.63503	0.979722	-2.68956	0.00715454	0.0233907
chr1A	18485119	18485298	11.9605	-1.98904	0.742	-2.68065	0.00734796	0.0238714
chr1A	19085791	19086349	16.8794	-2.2463	0.65538	-3.42748	0.000609215	0.00337003
chr1A	19126390	19127269	35.761	-2.99049	0.430115	-6.95277	3.58194e-12	4.08003e-10
chr1A	19309638	19310354	17.9074	-3.28566	0.634732	-5.17645	2.26142e-07	5.33981e-06
chr1A	19420268	19420507	5.97518	-3.07746	1.14109	-2.69696	0.00699764	0.0229854
chr1A	19449011	19449743	21.9092	-2.51264	0.551772	-4.55376	5.26943e-06	7.27836e-05
chr1A	19516223	19516688	16.2945	-2.46714	0.632337	-3.90162	9.55496e-05	0.000767322
chr1A	19747891	19748172	11.6163	-3.57992	0.807763	-4.4319	9.34067e-06	0.000116157
chr1A	19876522	19877400	24.3026	-2.40874	0.522016	-4.6143	3.94429e-06	5.72876e-05
chr1A	19891692	19892460	18.0173	-3.1316	0.689465	-4.54207	5.57038e-06	7.62352e-05
chr1A	20030887	20031401	13.0313	-3.51151	0.76221	-4.60701	4.08497e-06	5.89458e-05
chr1A	20036378	20036572	3.28841	-4.14578	1.65137	-2.51051	0.0120557	0.0350799
chr1A	20076038	20076257	6.4008	-2.53919	1.07056	-2.37184	0.0176999	0.0473066
chr1A	20167636	20168432	17.0694	-2.57404	0.632645	-4.06869	4.72784e-05	0.000436022
chr1A	20179553	20180556	71.2828	-1.05289	0.287379	-3.66378	0.000248515	0.00164814
chr1A	20239018	20239453	11.6579	-2.58148	0.76062	-3.39392	0.000689004	0.00371344
chr1A	20251158	20251378	4.32262	-3.73561	1.37809	-2.71071	0.006714	0.0222589
chr1A	20408557	20409041	10.7884	-2.78166	0.805702	-3.45247	0.000555482	0.00313281
chr1A	20416336	20417074	23.3968	-1.93444	0.532032	-3.63594	0.000276967	0.00179511
chr1A	20744597	20745452	18.0582	-2.7695	0.609253	-4.54572	5.47472e-06	7.5142e-05
chr1A	20815722	20815935	7.76142	-2.71569	0.961933	-2.82316	0.00475524	0.0169831
chr1A	20906681	20907517	26.6994	-2.25347	0.483737	-4.65847	3.18574e-06	4.8049e-05
chr1A	20911994	20912401	11.604	-2.53906	0.792784	-3.20271	0.00136139	0.00634772
chr1A	20942319	20942732	13.5596	-1.97288	0.691816	-2.85174	0.00434812	0.0158388
chr1A	20994370	20994654	11.1855	-2.22466	0.848451	-2.62203	0.00874077	0.0273312
chr1A	21029451	21029763	12.6156	-3.45651	0.7954	-4.34562	1.38884e-05	0.000160804
chr1A	21058690	21059198	20.0418	-1.45943	0.555501	-2.62724	0.00860803	0.0270008
chr1A	21081975	21082384	17.3776	-1.88826	0.6238	-3.02702	0.00246978	0.01016
chr1A	21084838	21085156	16.5126	-2.59596	0.650638	-3.98987	6.61097e-05	0.000571153
chr1A	21090204	21091366	32.7635	-2.86995	0.451469	-6.35692	2.05837e-10	1.36576e-08
chr1A	21170724	21171018	7.38019	-2.98979	0.988179	-3.02555	0.00248179	0.0101981
chr1A	21181245	21182068	9.97182	-2.53511	0.855857	-2.96207	0.00305574	0.0120125
chr1A	21211955	21212395	9.27338	-2.71082	0.868427	-3.12153	0.00179916	0.00791839
chr1A	21224768	21225745	32.4586	-3.06904	0.470793	-6.51887	7.08386e-11	5.43509e-09
chr1A	21233598	21233911	9.21014	-3.76722	0.962643	-3.91342	9.09981e-05	0.00073785
chr1A	21412840	21413227	11.4946	-2.81727	0.780822	-3.60808	0.000308472	0.0019582
chr1A	21414870	21415225	11.4403	-3.42182	0.835479	-4.09564	4.20999e-05	0.000397052
chr1A	21418588	21418927	7.64105	-3.46595	1.02817	-3.37099	0.000748979	0.00396747
chr1A	21481583	21482164	17.6444	-3.09514	0.650315	-4.75945	1.94121e-06	3.19032e-05
chr1A	21567843	21568045	3.19026	-4.76089	1.83324	-2.59698	0.00940469	0.0289294
chr1A	21759545	21759981	17.3537	-3.62302	0.651776	-5.55869	2.71807e-08	8.97e-07
chr1A	22039022	22039497	10.2548	-2.70697	0.831674	-3.25484	0.00113456	0.00551014
chr1A	22046300	22046481	4.71561	-4.63727	1.46887	-3.15704	0.0015938	0.00719241
chr1A	22055514	22056460	21.5011	-2.77465	0.574402	-4.83049	1.36194e-06	2.3822e-05
chr1A	22334840	22335315	28.8954	-1.19366	0.466698	-2.55767	0.0105376	0.031576
chr1A	22343449	22344110	20.4872	-2.92532	0.573277	-5.1028	3.34667e-07	7.39537e-06
chr1A	22350602	22351440	11.5915	-2.44985	0.780883	-3.13728	0.00170522	0.00759095
chr1A	22360367	22360551	7.41347	-2.7438	0.978843	-2.80311	0.00506127	0.0178434
chr1A	22484635	22484977	14.0196	-2.96357	0.713867	-4.15144	3.30395e-05	0.000326496
chr1A	22560208	22560447	6.52028	-3.33845	1.08401	-3.07972	0.00207197	0.00884231
chr1A	22608527	22609184	23.3643	-1.89518	0.515315	-3.6777	0.000235342	0.00157925
chr1A	22621798	22622241	9.51133	-2.08435	0.837021	-2.4902	0.0127671	0.0367023
chr1A	22737335	22737571	5.56332	-3.03488	1.15837	-2.61994	0.00879443	0.0274673
chr1A	22873952	22874135	7.03209	-4.03127	1.11468	-3.61653	0.000298583	0.00190738
chr1A	22888937	22889760	37.881	-3.16055	0.457165	-6.91338	4.73251e-12	5.19356e-10
chr1A	22919367	22919891	16.0144	-3.15022	0.666303	-4.72791	2.26843e-06	3.62965e-05
chr1A	22927016	22927287	6.053	-4.29286	1.2133	-3.53816	0.000402927	0.00242456
chr1A	22934531	22935411	15.4502	-3.28788	0.708149	-4.64293	3.43509e-06	5.10846e-05
chr1A	22982919	22983103	8.41491	-2.51709	0.915905	-2.7482	0.00599228	0.0203666
chr1A	23062237	23062696	8.04459	-3.91005	1.13163	-3.45524	0.000549797	0.00310639
chr1A	23170292	23170530	11.9951	-2.30826	0.797267	-2.89522	0.00378894	0.0142172
chr1A	23231158	23231538	7.19786	-3.59652	1.08193	-3.32415	0.000886877	0.00453194
chr1A	23286838	23287209	12.5662	-1.80261	0.760583	-2.37003	0.0177866	0.0474962
chr1A	23314714	23315032	6.42338	-2.95761	1.08302	-2.73088	0.00631647	0.0212248
chr1A	23343749	23343946	7.14011	-2.47563	1.02483	-2.41565	0.015707	0.0431149
chr1A	23395374	23395596	7.1199	-3.63009	1.04532	-3.47272	0.000515221	0.00294849
chr1A	23414095	23414544	13.639	-2.22275	0.698718	-3.18118	0.00146675	0.00673728
chr1A	23417731	23417994	9.71701	-2.52061	0.930872	-2.70779	0.00677325	0.0224083
chr1A	23428209	23428570	9.5035	-3.07381	0.865631	-3.55094	0.000383853	0.0023307
chr1A	23440714	23441217	17.0015	-2.47664	0.620273	-3.99283	6.52896e-05	0.000565394
chr1A	23816149	23818117	145.117	-1.22612	0.216535	-5.66246	1.49215e-08	5.38776e-07
chr1A	23849080	23849641	14.3137	-3.05488	0.712326	-4.2886	1.79804e-05	0.000198678
chr1A	24085098	24086254	62.4706	-1.0344	0.3083	-3.35517	0.000793165	0.00414721
chr1A	24151547	24152022	7.47609	-2.65294	1.01917	-2.60303	0.00924037	0.0285524
chr1A	24326087	24326411	10.5547	-2.22257	0.860362	-2.5833	0.00978611	0.0298347
chr1A	24448489	24448733	7.70793	-4.44746	1.1641	-3.82052	0.00013317	0.00100118
chr1A	24726868	24727280	4.18095	-3.38286	1.37726	-2.45622	0.0140407	0.0395237
chr1A	24765296	24765881	11.0264	-3.0702	0.810632	-3.78742	0.000152222	0.00111459
chr1A	24774464	24774905	7.79467	-3.45586	0.984686	-3.50961	0.00044877	0.00264312
chr1A	24825442	24825838	5.51001	-4.07537	1.28583	-3.16945	0.00152726	0.00695855
chr1A	25089919	25090356	4.4528	-3.82124	1.35736	-2.8152	0.00487468	0.0173173
chr1A	25307451	25308537	129.86	-1.57637	0.21968	-7.17576	7.19086e-13	1.00672e-10
chr1A	25580867	25581519	6.68373	-3.06356	1.04852	-2.92178	0.00348032	0.0132897
chr1A	25679043	25680003	24.6424	-2.30042	0.50445	-4.56026	5.10909e-06	7.08915e-05
chr1A	25799106	25799663	16.2094	-2.95503	0.650673	-4.54149	5.58582e-06	7.64087e-05
chr1A	25948487	25948701	5.31156	-3.19608	1.20817	-2.64539	0.00815972	0.025897
chr1A	26199436	26199641	8.26156	-3.9537	1.13111	-3.49542	0.000473314	0.00275926
chr1A	26487950	26488714	18.9265	-2.58232	0.615651	-4.19445	2.73537e-05	0.00028013
chr1A	26588040	26588977	34.5178	-2.82897	0.431141	-6.5616	5.3235e-11	4.26592e-09
chr1A	26590760	26591153	29.8032	-2.47345	0.465725	-5.31096	1.09051e-07	2.89131e-06
chr1A	26597919	26598434	19.7969	-2.52532	0.591605	-4.26859	1.9671e-05	0.000213683
chr1A	26599056	26599869	29.1106	-3.32924	0.495702	-6.71622	1.86498e-11	1.71487e-09
chr1A	26972845	26973405	23.0129	-1.74843	0.536478	-3.25909	0.0011177	0.00544494
chr1A	27134782	27135150	5.49765	-3.01807	1.16404	-2.59274	0.00952137	0.0292151
chr1A	27248417	27248744	23.6998	-1.59602	0.507287	-3.14618	0.00165415	0.00741091
chr1A	27253017	27253695	61.5417	-1.78085	0.331225	-5.37655	7.59271e-08	2.13397e-06
chr1A	27327382	27328133	36.25	-2.83876	0.423155	-6.70856	1.96553e-11	1.79623e-09
chr1A	27370909	27371112	4.48643	-3.48964	1.36236	-2.56147	0.0104229	0.0313101
chr1A	27382899	27383881	23.7029	-1.88684	0.509452	-3.70366	0.000212511	0.00145528
chr1A	27395531	27396418	48.526	-1.08563	0.360086	-3.01491	0.00257058	0.0104853
chr1A	28069289	28070548	13.5209	-3.57018	0.749401	-4.76405	1.89748e-06	3.13058e-05
chr1A	28745529	28745732	8.49996	-2.57805	0.912349	-2.82573	0.0047173	0.0168754
chr1A	28907215	28907535	7.95451	-2.32146	0.957915	-2.42345	0.015374	0.0424106
chr1A	28909611	28910526	21.8725	-1.89746	0.577508	-3.28561	0.00101763	0.00505679
chr1A	28935933	28936116	11.8517	-2.13532	0.754087	-2.83166	0.00463071	0.0166318
chr1A	28945124	28945678	23.0049	-1.6845	0.515026	-3.2707	0.00107281	0.00527142
chr1A	28969797	28970155	5.62753	-3.92008	1.24939	-3.13761	0.00170331	0.00758502
chr1A	28995235	28995643	12.366	-2.73643	0.743322	-3.68135	0.000232002	0.00156104
chr1A	29008821	29009513	23.9848	-2.2621	0.537342	-4.2098	2.55599e-05	0.000264926
chr1A	29038702	29039073	8.6015	-3.53595	1.00727	-3.51042	0.000447404	0.00263654
chr1A	29048031	29048251	8.6221	-3.23685	0.920818	-3.51519	0.000439441	0.00259932
chr1A	29050042	29050525	25.9375	-1.48677	0.523644	-2.83928	0.0045215	0.0163268
chr1A	29241407	29241801	8.82909	-3.27421	0.912122	-3.58966	0.000331108	0.00207216
chr1A	29883023	29883876	24.4572	-2.40895	0.517381	-4.65604	3.22354e-06	4.84973e-05
chr1A	30269709	30270312	21.898	-2.4962	0.553933	-4.50631	6.59636e-06	8.75692e-05
chr1A	30271449	30271972	29.4246	-2.97442	0.472235	-6.29859	3.00372e-10	1.89644e-08
chr1A	30276651	30277121	12.6063	-2.66892	0.759002	-3.51635	0.000437523	0.00259047
chr1A	30637786	30638647	28.6447	-1.29086	0.470553	-2.74328	0.00608279	0.0206037
chr1A	30772235	30772546	12.824	-3.34455	0.784714	-4.26213	2.0249e-05	0.000218732
chr1A	30791566	30791962	6.28017	-2.75884	1.07958	-2.55547	0.0106046	0.031736
chr1A	30879679	30879881	4.67033	-3.97223	1.44884	-2.74166	0.00611298	0.0206877
chr1A	30880514	30881593	26.0054	-2.71272	0.497919	-5.44812	5.09056e-08	1.52573e-06
chr1A	31008440	31009475	16.3956	-3.03435	0.656662	-4.62087	3.82135e-06	5.5803e-05
chr1A	31127037	31127500	9.64281	-2.76835	0.883488	-3.13343	0.00172775	0.00767451
chr1A	31128082	31128612	13.4765	-2.76808	0.708509	-3.90691	9.3484e-05	0.000753935
chr1A	31149541	31149881	6.43393	-2.99755	1.06246	-2.82132	0.0047827	0.0170577
chr1A	31179008	31179216	7.77245	-3.13549	1.05018	-2.98568	0.00282953	0.0113008
chr1A	31245729	31245908	10.2211	-2.38761	0.838222	-2.84842	0.00439366	0.0159685
chr1A	31254291	31254996	17.0756	-1.97457	0.620496	-3.18224	0.0014614	0.00671831
chr1A	31781329	31781768	18.5201	-1.5459	0.576763	-2.68031	0.00735549	0.0238919
chr1A	31814349	31814958	13.6155	-2.27311	0.705783	-3.22069	0.00127884	0.00604392
chr1A	31841343	31842014	13.1053	-2.44394	0.716448	-3.41119	0.000646797	0.00353083
chr1A	31909465	31909890	5.63983	-3.85664	1.21857	-3.16489	0.00155143	0.0070445
chr1A	32099769	32100002	27.43	-2.31095	0.504549	-4.58023	4.64474e-06	6.54941e-05
chr1A	32105854	32106592	56.0841	-2.15	0.337755	-6.36555	1.94588e-10	1.30112e-08
chr1A	32186394	32186932	34.6768	-1.28641	0.43114	-2.98373	0.00284757	0.0113576
chr1A	32260846	32261198	9.2187	-2.54587	0.863563	-2.9481	0.00319737	0.0124388
chr1A	32382168	32382469	16.3558	-2.08074	0.644345	-3.22923	0.00124124	0.00590777
chr1A	32391598	32392501	23.7481	-2.11981	0.510923	-4.14899	3.33949e-05	0.000329184
chr1A	32543773	32543949	5.37876	-3.25023	1.37757	-2.35939	0.0183051	0.0485609
chr1A	32839637	32839825	6.85833	-2.81902	1.03823	-2.71522	0.00662323	0.0220217
chr1A	32845959	32846369	12.2754	-1.9104	0.728356	-2.62289	0.00871871	0.0272764
chr1A	32914838	32915228	7.63222	-3.4356	1.01565	-3.38265	0.000717892	0.0038367
chr1A	32926262	32926834	16.4551	-2.13835	0.627031	-3.41028	0.00064896	0.00354038
chr1A	33231855	33232172	25.3487	-1.60389	0.545466	-2.9404	0.00327791	0.0126858
chr1A	33237692	33238695	36.8369	-2.77062	0.426778	-6.49194	8.4736e-11	6.36547e-09
chr1A	33385692	33386042	8.42685	-3.13857	0.964031	-3.25567	0.00113123	0.00549699
chr1A	33460364	33461556	40.1146	-1.0355	0.38295	-2.704	0.00685107	0.0226067
chr1A	33863841	33864177	4.94393	-4.29903	1.36817	-3.14216	0.00167705	0.00749164
chr1A	33893417	33894399	40.9048	-2.77038	0.399904	-6.92762	4.27978e-12	4.76871e-10
chr1A	34345654	34346095	9.05644	-2.06402	0.868473	-2.37661	0.0174723	0.0468311
chr1A	34377257	34377864	15.0777	-2.84063	0.676664	-4.19799	2.69296e-05	0.000276587
chr1A	34409920	34410719	38.1467	-1.32484	0.394013	-3.36242	0.000772634	0.00406425
chr1A	34534349	34534492	5.93237	-3.06063	1.12868	-2.71168	0.00669428	0.0222048
chr1A	34555817	34556381	43.0816	-2.74471	0.389275	-7.05081	1.77875e-12	2.23026e-10
chr1A	34893051	34893453	5.48852	-3.80576	1.26636	-3.00527	0.00265345	0.0107507
chr1A	34939530	34940285	6.98818	-3.53584	1.20544	-2.93324	0.00335446	0.0129148
chr1A	34987949	34988270	13.9991	-3.28701	0.719247	-4.57007	4.87566e-06	6.82526e-05
chr1A	35113515	35114220	15.5932	-1.5253	0.632157	-2.41284	0.0158286	0.0433694
chr1A	35126439	35126963	6.41138	-2.50123	1.04787	-2.38698	0.0169876	0.0458116
chr1A	35281560	35282909	38.4054	-1.17071	0.390643	-2.99687	0.00272763	0.0109863
chr1A	35510974	35511251	8.73115	-3.28529	0.946249	-3.47191	0.000516769	0.00295549
chr1A	35565823	35566075	5.3342	-3.35144	1.19796	-2.79761	0.00514823	0.0180711
chr1A	36296175	36297051	18.2112	-2.54974	0.619564	-4.11538	3.86542e-05	0.000370836
chr1A	36620441	36621059	17.0725	-1.56703	0.604888	-2.59061	0.00958061	0.0293584
chr1A	36794046	36794800	18.2844	-2.25079	0.592276	-3.80023	0.00014456	0.0010688
chr1A	37036315	37036643	2.84211	-7.02084	2.18652	-3.21096	0.00132294	0.0062054
chr1A	37439819	37440077	6.36812	-2.74402	1.05628	-2.59781	0.00938211	0.028874
chr1A	37440346	37440926	10.3489	-2.17619	0.821865	-2.64787	0.00810013	0.0257563
chr1A	37460362	37460873	8.18485	-2.6016	0.934336	-2.78444	0.00536204	0.0186679
chr1A	37465171	37465509	10.3712	-2.2004	0.814473	-2.70162	0.00690018	0.0227367
chr1A	37476890	37477075	4.60396	-3.37954	1.33082	-2.53943	0.0111032	0.0328886
chr1A	37512978	37513446	20.4701	-1.54205	0.560357	-2.7519	0.00592503	0.0201878
chr1A	38659313	38659555	21.2046	-2.28881	0.558119	-4.10094	4.11473e-05	0.000389992
chr1A	38699331	38700069	16.3556	-2.10902	0.642061	-3.28476	0.0010207	0.00506955
chr1A	38717983	38718277	9.28431	-2.19674	0.846932	-2.59376	0.00949321	0.0291478
chr1A	39069048	39069230	3.46306	-7.30374	2.06465	-3.53751	0.000403915	0.00242907
chr1A	39182841	39184278	82.8056	-1.6226	0.285449	-5.68438	1.31289e-08	4.83951e-07
chr1A	39822167	39822388	5.70549	-3.87244	1.21359	-3.1909	0.0014183	0.0065588
chr1A	39823217	39823434	7.22761	-2.6915	1.0219	-2.63383	0.0084428	0.0265976
chr1A	39871856	39872184	11.0359	-2.344	0.778829	-3.00965	0.00261549	0.0106279
chr1A	39872532	39873035	15.5138	-3.22198	0.680668	-4.73356	2.2062e-06	3.54694e-05
chr1A	39897202	39897604	14.1936	-2.87318	0.700822	-4.09973	4.13634e-05	0.000391524
chr1A	40907600	40907824	2.92911	-5.61392	2.10117	-2.67181	0.00754433	0.0243721
chr1A	41019846	41020911	37.6761	-1.46645	0.415195	-3.53196	0.000412499	0.00246999
chr1A	41053561	41054589	53.7844	-1.71371	0.339275	-5.05109	4.39286e-07	9.27449e-06
chr1A	41516768	41517460	8.47978	-2.6329	0.910014	-2.89325	0.00381282	0.0142841
chr1A	41550624	41550983	3.14745	-4.73944	1.93375	-2.45091	0.0142496	0.0399848
chr1A	41756359	41757085	30.2907	-2.50726	0.458564	-5.46764	4.56073e-08	1.39124e-06
chr1A	41900630	41901223	32.5953	-1.14258	0.42547	-2.68545	0.00724311	0.0236127
chr1A	41921169	41921432	15.9003	-1.7197	0.631577	-2.72286	0.00647198	0.0216293
chr1A	42100877	42101574	11.3618	-2.30832	0.781907	-2.95216	0.00315558	0.0123128
chr1A	42193621	42194131	15.0404	-1.63373	0.653424	-2.50026	0.0124103	0.0359033
chr1A	42212327	42212921	17.9977	-1.60601	0.602937	-2.66365	0.00772971	0.0248346
chr1A	42217744	42219117	33.4115	-2.43563	0.498664	-4.88432	1.03788e-06	1.90147e-05
chr1A	42228128	42228398	12.6446	-1.80957	0.716272	-2.52638	0.0115245	0.0338715
chr1A	42254483	42255061	14.0439	-3.19527	0.71657	-4.45912	8.22972e-06	0.000104824
chr1A	42255483	42255888	16.622	-2.66398	0.63216	-4.21408	2.50794e-05	0.000260764
chr1A	42448874	42449429	58.3519	-1.13701	0.370543	-3.06851	0.00215131	0.0091089
chr1A	42469770	42470332	15.9214	-1.90704	0.634003	-3.00794	0.00263023	0.0106757
chr1A	42534574	42534885	8.5875	-2.11052	0.882555	-2.39138	0.0167851	0.0453806
chr1A	42677158	42678308	99.4099	-1.00479	0.248928	-4.03648	5.42592e-05	0.000487732
chr1A	42684068	42686017	50.191	-2.48585	0.352349	-7.05509	1.72486e-12	2.17058e-10
chr1A	42693505	42695210	52.1688	-3.17361	0.392113	-8.0936	5.79252e-16	1.71675e-13
chr1A	43327899	43328825	12.4165	-1.75221	0.718074	-2.44016	0.0146808	0.0409235
chr1A	44289909	44290568	15.6222	-3.45878	0.681255	-5.07707	3.83307e-07	8.28786e-06
chr1A	44343592	44343758	9.09839	-2.33163	0.943628	-2.47093	0.0134764	0.0382776
chr1A	44350459	44351194	10.1888	-3.28045	0.862677	-3.80264	0.000143162	0.0010608
chr1A	44370126	44370788	17.4278	-3.12915	0.665332	-4.70314	2.56196e-06	4.01924e-05
chr1A	44413796	44414552	16.6749	-2.53015	0.661455	-3.82513	0.000130701	0.00098681
chr1A	44476539	44477370	10.1348	-2.62045	0.837673	-3.12825	0.00175849	0.00778493
chr1A	45044173	45044854	20.3536	-2.51484	0.574687	-4.37602	1.20867e-05	0.000143383
chr1A	45118655	45118881	7.59708	-2.57124	0.982869	-2.61606	0.00889513	0.027711
chr1A	45269834	45270187	15.7749	-3.1902	0.6708	-4.75582	1.97647e-06	3.2381e-05
chr1A	45271500	45271774	11.4187	-2.9079	0.787538	-3.6924	0.000222151	0.00150781
chr1A	45290659	45290983	23.0026	-2.94114	0.550639	-5.34132	9.22738e-08	2.51534e-06
chr1A	45589646	45589864	6.78359	-4.43009	1.15924	-3.82155	0.000132617	0.000998085
chr1A	45591718	45592391	17.2979	-3.4913	0.652936	-5.34707	8.93883e-08	2.45095e-06
chr1A	45817285	45818176	29.541	-2.07244	0.474064	-4.37165	1.23312e-05	0.000145785
chr1A	45840942	45841148	4.96376	-3.72465	1.28983	-2.88771	0.00388054	0.014484
chr1A	45883240	45883598	12.6884	-2.46926	0.779699	-3.16694	0.00154052	0.0070051
chr1A	46227021	46227388	7.09676	-3.07466	1.02722	-2.99318	0.00276087	0.0110865
chr1A	46233816	46234665	42.8847	-1.12155	0.387453	-2.89467	0.0037956	0.0142372
chr1A	46270669	46270948	9.08155	-4.84408	1.06755	-4.53757	5.69059e-06	7.76283e-05
chr1A	46364351	46364856	7.69466	-2.47554	0.950595	-2.6042	0.0092089	0.0284759
chr1A	47202313	47202808	12.5057	-2.15732	0.746759	-2.88891	0.00386578	0.0144422
chr1A	47203082	47203307	5.74758	-3.54591	1.22095	-2.90422	0.00368166	0.0139034
chr1A	47517420	47517765	12.1576	-2.50134	0.741909	-3.37149	0.000747629	0.00396168
chr1A	47552119	47552288	10.8511	-2.84964	0.829922	-3.43362	0.000595575	0.00331004
chr1A	47795971	47796532	23.6063	-2.23243	0.51992	-4.29379	1.75646e-05	0.000194894
chr1A	47808229	47808795	22.2218	-1.58819	0.525595	-3.02169	0.00251368	0.0103016
chr1A	47815932	47816300	11.4502	-2.42806	0.778645	-3.11831	0.00181889	0.00798472
chr1A	48197879	48198138	7.45736	-3.11504	0.988981	-3.14975	0.00163412	0.00733732
chr1A	48198927	48199907	25.1428	-2.5106	0.520198	-4.82623	1.3914e-06	2.42498e-05
chr1A	48247906	48248209	5.55202	-4.48623	1.30991	-3.42485	0.000615149	0.0033961
chr1A	48756993	48757488	14.2138	-2.07064	0.672614	-3.0785	0.00208042	0.00887176
chr1A	48779767	48780118	23.115	-1.65395	0.530095	-3.1201	0.00180789	0.00794858
chr1A	48988626	48988962	25.7192	-2.21957	0.502729	-4.41503	1.00994e-05	0.000123836
chr1A	48990904	48991554	30.262	-1.5128	0.446061	-3.39146	0.000695209	0.003739
chr1A	48997051	48997544	29.2478	-1.19856	0.453334	-2.64387	0.00819636	0.0259842
chr1A	48998812	48999739	48.6134	-1.19214	0.378989	-3.14558	0.00165756	0.00742231
chr1A	49005934	49006169	10.5588	-2.64569	0.834022	-3.17221	0.00151284	0.00690433
chr1A	49095041	49095383	10.6418	-2.04352	0.810026	-2.52279	0.0116429	0.0341379
chr1A	49103247	49103611	33.0568	-1.10782	0.433817	-2.55366	0.0106596	0.0318641
chr1A	49260945	49261477	7.84813	-2.32484	0.936225	-2.4832	0.0130206	0.0372651
chr1A	49324581	49324960	25.7021	-1.22203	0.50441	-2.4227	0.0154057	0.042476
chr1A	49531651	49532254	52.7128	-1.0076	0.340924	-2.95549	0.0031217	0.0122089
chr1A	49564662	49564847	9.31987	-3.34294	0.899807	-3.71518	0.000203063	0.00140387
chr1A	49965978	49966300	13.9839	-1.84768	0.691789	-2.67088	0.00756533	0.0244224
chr1A	50281470	50282152	26.5161	-2.52715	0.489505	-5.16266	2.43459e-07	5.68699e-06
chr1A	50282384	50283588	52.9617	-3.55886	0.3779	-9.41746	4.62151e-21	3.90385e-18
chr1A	50312336	50312866	15.9001	-2.21243	0.642047	-3.4459	0.000569156	0.00319567
chr1A	50807701	50808302	10.0581	-3.48614	0.878834	-3.96678	7.28512e-05	0.000617044
chr1A	50835235	50835982	15.4696	-2.53643	0.706734	-3.58894	0.000332024	0.00207677
chr1A	50913320	50913597	6.2908	-3.46711	1.17052	-2.96202	0.00305626	0.0120137
chr1A	50934524	50935319	13.1151	-2.35643	0.719196	-3.27648	0.0010511	0.00518695
chr1A	51332889	51333629	21.9499	-2.25671	0.560543	-4.02595	5.67469e-05	0.000505553
chr1A	51463837	51464574	16.5702	-1.5098	0.624371	-2.41811	0.0156013	0.0428902
chr1A	51690958	51691277	12.6925	-3.22963	0.759582	-4.25185	2.12009e-05	0.00022732
chr1A	51697291	51697810	31.4094	-1.25569	0.438605	-2.86292	0.0041976	0.0154041
chr1A	52247716	52248135	24.0934	-2.12346	0.522817	-4.06157	4.87448e-05	0.000446979
chr1A	52532676	52533568	75.8448	-2.05076	0.28406	-7.21944	5.22036e-13	7.61739e-11
chr1A	52540820	52541763	125.345	-1.18916	0.2258	-5.26645	1.39089e-07	3.5341e-06
chr1A	53023374	53024438	38.8314	-1.89577	0.400376	-4.73497	2.19088e-06	3.52724e-05
chr1A	53026110	53026339	11.7891	-3.49355	0.874239	-3.9961	6.4394e-05	0.000559181
chr1A	53036644	53037594	46.6369	-1.02536	0.355629	-2.88324	0.00393607	0.0146493
chr1A	53187479	53187997	13.4095	-2.2437	0.704829	-3.18333	0.00145592	0.00669806
chr1A	53188837	53189771	33.7552	-1.70411	0.459744	-3.70664	0.000210023	0.00144211
chr1A	53454677	53456784	209.942	-1.13601	0.18827	-6.03392	1.60026e-09	8.06471e-08
chr1A	53856921	53857839	35.4087	-2.75303	0.429935	-6.40337	1.51987e-10	1.05086e-08
chr1A	54000567	54000979	17.0431	-1.84313	0.61552	-2.99442	0.00274963	0.0110527
chr1A	54073076	54073376	22.0032	-1.33993	0.531063	-2.52311	0.0116323	0.0341133
chr1A	54083283	54083511	15.2347	-1.74577	0.652087	-2.6772	0.00742401	0.0240697
chr1A	54604486	54605433	39.8488	-1.04353	0.413126	-2.52593	0.0115392	0.0339066
chr1A	55424305	55425565	66.1738	-1.35627	0.311232	-4.35776	1.31403e-05	0.000153641
chr1A	55433006	55433841	54.886	-1.04004	0.33161	-3.13633	0.00171079	0.0076123
chr1A	56368751	56368876	6.09632	-3.22707	1.10633	-2.91692	0.00353501	0.0134569
chr1A	56445995	56446337	5.71504	-2.84117	1.13817	-2.49626	0.012551	0.0362288
chr1A	56600537	56601502	18.0663	-2.51399	0.62095	-4.04862	5.15206e-05	0.000467298
chr1A	56603356	56603655	13.1937	-2.93367	0.729889	-4.01933	5.83632e-05	0.000517068
chr1A	57171670	57172164	14.7274	-2.60947	0.670565	-3.89145	9.96454e-05	0.000793684
chr1A	57192130	57192653	11.4921	-2.29415	0.805357	-2.84862	0.00439098	0.015961
chr1A	57390585	57392075	60.5978	-1.51544	0.324501	-4.67006	3.01115e-06	4.59179e-05
chr1A	57405316	57405882	43.2543	-1.49091	0.369142	-4.03884	5.37164e-05	0.000483751
chr1A	57634353	57634991	21.112	-1.76793	0.540151	-3.27302	0.00106405	0.00523902
chr1A	57639634	57640360	44.3488	-1.02968	0.377635	-2.72667	0.00639775	0.0214371
chr1A	57968905	57969520	11.0243	-2.8319	0.867922	-3.26285	0.00110298	0.00538804
chr1A	58019681	58020568	15.2352	-1.58773	0.642381	-2.47163	0.0134499	0.0382235
chr1A	58192687	58192935	13.2221	-1.87948	0.695556	-2.70213	0.00688976	0.0227083
chr1A	58193562	58194157	18.9755	-2.79451	0.607988	-4.59632	4.30019e-06	6.15325e-05
chr1A	58336679	58337567	19.6451	-2.43353	0.599845	-4.05693	4.9722e-05	0.000454325
chr1A	58358757	58359036	12.602	-1.95285	0.715352	-2.72991	0.00633521	0.0212733
chr1A	58390057	58390525	10.5687	-3.41981	0.918625	-3.72274	0.00019707	0.00136975
chr1A	58418944	58421304	79.1194	-2.51595	0.284044	-8.85758	8.1768e-19	4.48136e-16
chr1A	58839403	58840822	47.5204	-1.11452	0.351735	-3.16865	0.00153148	0.00697306
chr1A	58936571	58937354	25.1224	-2.35895	0.505055	-4.67068	3.00208e-06	4.5804e-05
chr1A	58945258	58945495	4.48412	-3.57197	1.39172	-2.56658	0.0102706	0.0309573
chr1A	59212474	59213375	23.0418	-2.24133	0.522858	-4.28668	1.81362e-05	0.000200047
chr1A	59506304	59506552	9.80742	-2.6174	0.838918	-3.11997	0.00180869	0.0079512
chr1A	59509899	59511042	47.774	-1.91755	0.35593	-5.38744	7.14682e-08	2.02514e-06
chr1A	59981052	59981319	1.98133	-6.50705	2.51515	-2.58715	0.00967742	0.0295871
chr1A	60008843	60009066	3.97396	-3.30252	1.40597	-2.34893	0.0188277	0.0496458
chr1A	60055987	60057397	43.5077	-1.11009	0.365653	-3.03592	0.00239804	0.00992999
chr1A	60283813	60284076	16.0607	-1.99766	0.667296	-2.99366	0.00275649	0.0110723
chr1A	60297293	60297660	13.8199	-1.82317	0.682261	-2.67225	0.00753436	0.0243472
chr1A	60352863	60353354	17.6637	-1.65452	0.603455	-2.74175	0.00611135	0.0206835
chr1A	60574616	60575651	37.3882	-1.16111	0.40837	-2.84328	0.00446512	0.0161689
chr1A	60735935	60736246	11.2541	-2.5173	0.80448	-3.1291	0.00175342	0.00776782
chr1A	61009106	61010162	20.648	-2.21396	0.572342	-3.86824	0.000109623	0.000857091
chr1A	61129247	61129876	18.9647	-3.18178	0.634894	-5.01152	5.40025e-07	1.10445e-05
chr1A	61284210	61285236	31.0082	-3.10163	0.511513	-6.06364	1.33078e-09	6.89143e-08
chr1A	61341163	61342220	21.4968	-2.40353	0.54758	-4.38937	1.1368e-05	0.000136359
chr1A	61656237	61656517	10.7441	-2.71116	0.797492	-3.39961	0.000674816	0.00365201
chr1A	61713404	61713634	16.5713	-1.57676	0.61743	-2.55374	0.0106573	0.0318597
chr1A	62022324	62022603	4.4536	-3.47951	1.35591	-2.56619	0.0102823	0.0309841
chr1A	62256481	62256768	5.84681	-3.91212	1.20081	-3.25792	0.00112234	0.00546347
chr1A	62575497	62576631	64.8074	-1.04156	0.301537	-3.45417	0.00055199	0.00311645
chr1A	63004626	63005900	40.0241	-1.55827	0.391339	-3.98191	6.83648e-05	0.000586599
chr1A	63334591	63335392	41.1796	-1.96044	0.384019	-5.10506	3.30695e-07	7.32106e-06
chr1A	63479677	63480012	10.1436	-2.29816	0.811748	-2.83112	0.0046385	0.0166552
chr1A	63511502	63512231	21.6188	-1.42305	0.536042	-2.65474	0.0079369	0.0253488
chr1A	63737516	63738201	33.7497	-1.90502	0.427362	-4.45763	8.28691e-06	0.000105383
chr1A	63848969	63849430	11.6059	-3.82641	0.822771	-4.65064	3.30907e-06	4.95573e-05
chr1A	63866695	63866930	9.47058	-3.41745	0.901656	-3.79019	0.000150531	0.0011047
chr1A	64413426	64414347	13.5847	-2.86855	0.716017	-4.00626	6.16868e-05	0.000540601
chr1A	64545176	64545498	17.5079	-1.73323	0.604265	-2.86832	0.00412657	0.0151988
chr1A	64845461	64845868	28.2458	-1.29921	0.48853	-2.65942	0.00782752	0.0250757
chr1A	64905331	64905957	13.9433	-2.29871	0.701735	-3.27575	0.00105383	0.00519747
chr1A	65616783	65617128	9.97084	-3.17863	0.858127	-3.70414	0.000212107	0.00145294
chr1A	65649895	65650286	5.89974	-2.93477	1.17208	-2.5039	0.0122833	0.035599
chr1A	65831287	65832340	34.3297	-2.31659	0.431592	-5.36754	7.9816e-08	2.22448e-06
chr1A	65832630	65832975	18.1227	-2.4941	0.629359	-3.96291	7.40406e-05	0.000625389
chr1A	65904297	65905065	20.4234	-4.91542	2.04787	-2.40026	0.0163833	0.0445297
chr1A	66054302	66054816	13.2352	-2.13785	0.70148	-3.04763	0.00230653	0.00962754
chr1A	66174581	66177628	232.111	-1.18266	0.18029	-6.55974	5.39e-11	4.31295e-09
chr1A	66615205	66616036	15.5199	-1.71763	0.649106	-2.64614	0.0081415	0.0258542
chr1A	66696872	66697072	3.8442	-7.45448	2.00563	-3.71678	0.000201779	0.00139657
chr1A	66697297	66698085	16.5334	-2.81241	0.651362	-4.31773	1.5764e-05	0.00017835
chr1A	67137091	67138161	40.1774	-1.24928	0.388479	-3.21581	0.00130077	0.00612512
chr1A	67706807	67707370	19.9774	-1.37369	0.552718	-2.48534	0.0129427	0.0370927
chr1A	68374923	68375665	18.1244	-3.34126	0.640359	-5.21779	1.81071e-07	4.41608e-06
chr1A	68419612	68419804	4.48498	-5.26541	1.65279	-3.18577	0.00144369	0.00665339
chr1A	68454929	68455232	8.29505	-3.47579	1.00377	-3.46273	0.000534732	0.00303854
chr1A	68537497	68537937	14.5845	-2.55209	0.683428	-3.73425	0.000188277	0.00132039
chr1A	69757574	69758581	68.3118	-1.23294	0.300166	-4.10753	3.99914e-05	0.000381005
chr1A	70040121	70041417	44.0898	-1.24311	0.374476	-3.3196	0.00090147	0.00458996
chr1A	70914514	70915086	8.92871	-2.69344	0.99546	-2.70572	0.00681561	0.0225174
chr1A	71085456	71085724	6.4761	-2.45286	1.03335	-2.3737	0.0176107	0.0471226
chr1A	71300938	71301336	10.5138	-2.84798	0.834619	-3.41231	0.000644151	0.00352068
chr1A	71341576	71342398	20.3978	-2.46345	0.592576	-4.15718	3.22194e-05	0.000319833
chr1A	71548426	71548830	8.85117	-2.5778	0.908215	-2.83832	0.0045352	0.016363
chr1A	71694522	71695026	9.1641	-2.211	0.880619	-2.51074	0.012048	0.035063
chr1A	71724271	71725270	43.7709	-1.06749	0.394021	-2.70921	0.00674437	0.0223354
chr1A	71784154	71785625	67.6394	-1.35695	0.305495	-4.4418	8.92109e-06	0.000111856
chr1A	72420237	72420468	6.81303	-2.71438	1.10233	-2.46239	0.0138013	0.0390091
chr1A	72431371	72431593	4.95448	-4.38922	1.47034	-2.98518	0.00283412	0.0113155
chr1A	72494022	72494211	9.03386	-2.35482	0.862031	-2.73172	0.00630052	0.0211841
chr1A	72495912	72496364	10.3953	-2.8237	0.821094	-3.43895	0.000583984	0.00325856
chr1A	72552226	72552578	17.8215	-1.88298	0.643201	-2.92752	0.00341679	0.0131038
chr1A	72784507	72785280	15.2318	-1.97617	0.713526	-2.76958	0.00561291	0.0193546
chr1A	73109688	73110240	8.7177	-2.57867	0.951782	-2.7093	0.00674244	0.0223323
chr1A	73344971	73345828	51.7667	-1.23323	0.33634	-3.66661	0.000245783	0.00163355
chr1A	73584627	73586043	33.6377	-1.26625	0.432938	-2.92479	0.00344694	0.0131911
chr1A	74077797	74078377	8.24995	-2.59332	0.920931	-2.81597	0.00486298	0.0172879
chr1A	74078804	74079317	6.73799	-2.57157	1.0407	-2.471	0.0134738	0.0382713
chr1A	74101785	74102888	43.5047	-1.44453	0.372431	-3.87865	0.000105038	0.000828581
chr1A	74257831	74258948	14.1276	-2.40887	0.681408	-3.53514	0.00040756	0.00244615
chr1A	74274423	74274807	10.2513	-2.23429	0.818526	-2.72965	0.00634016	0.0212868
chr1A	74348279	74349810	22.1984	-3.00958	0.560204	-5.3723	7.77387e-08	2.17669e-06
chr1A	74443752	74444395	25.6629	-1.88563	0.490128	-3.84722	0.000119468	0.000918284
chr1A	75255669	75256242	22.304	-2.73362	0.542999	-5.03431	4.79574e-07	1.00029e-05
chr1A	75451930	75452322	6.12921	-4.37816	1.29233	-3.38779	0.000704573	0.00377979
chr1A	75515843	75516942	43.812	-1.1269	0.364543	-3.09127	0.001993	0.00858257
chr1A	76183600	76184166	9.02523	-2.89756	0.900977	-3.21601	0.00129985	0.00612171
chr1A	76728736	76729861	22.9472	-2.60119	0.540261	-4.8147	1.47423e-06	2.5454e-05
chr1A	76765503	76766008	15.7221	-3.79992	0.720063	-5.2772	1.3117e-07	3.37293e-06
chr1A	77062801	77063060	21.1291	-1.27045	0.536281	-2.36901	0.0178358	0.047603
chr1A	77063210	77063949	30.446	-1.26204	0.445445	-2.83321	0.0046083	0.0165662
chr1A	77103147	77104230	37.4502	-1.26306	0.408773	-3.08987	0.00200242	0.00861238
chr1A	77796821	77797215	22.8916	-1.2989	0.519075	-2.50234	0.0123375	0.0357291
chr1A	78329541	78331498	149.235	-1.29414	0.210698	-6.14217	8.14041e-10	4.51517e-08
chr1A	78550847	78551217	6.31229	-2.52556	1.06251	-2.37697	0.0174555	0.046797
chr1A	78958974	78959444	6.94394	-2.9259	1.03866	-2.81699	0.00484754	0.0172455
chr1A	79086951	79087335	5.23712	-4.47207	1.40917	-3.17355	0.00150587	0.00687887
chr1A	79111254	79111384	10.7222	-3.17289	0.829004	-3.82736	0.000129527	0.000979871
chr1A	79167947	79169335	65.3228	-1.58958	0.301135	-5.27861	1.30164e-07	3.3508e-06
chr1A	79770046	79770924	35.6439	-1.3467	0.41619	-3.23579	0.00121307	0.00580513
chr1A	79932455	79933602	40.5043	-1.58247	0.384629	-4.11427	3.88408e-05	0.000372329
chr1A	80566319	80566730	17.7569	-1.96909	0.644174	-3.05677	0.00223735	0.00939935
chr1A	80680009	80680621	32.1611	-1.12924	0.441843	-2.55576	0.0105957	0.0317147
chr1A	80691442	80692159	23.6846	-1.31306	0.511572	-2.56672	0.0102666	0.0309492
chr1A	82251678	82252221	3.39725	-4.85208	1.79533	-2.70261	0.00687965	0.0226807
chr1A	82662072	82662895	30.5877	-1.48325	0.440592	-3.3665	0.000761292	0.00401744
chr1A	83816483	83816853	11.8433	-2.7569	0.765192	-3.60289	0.0003147	0.0019904
chr1A	83821468	83821802	10.3214	-2.19932	0.883547	-2.48919	0.0128033	0.0367872
chr1A	84051914	84052211	5.89998	-2.73346	1.09659	-2.4927	0.0126776	0.0365099
chr1A	84274629	84275575	46.8699	-1.69753	0.355791	-4.77114	1.83182e-06	3.04408e-05
chr1A	84290983	84291294	10.9818	-3.11068	0.860017	-3.61699	0.000298044	0.00190428
chr1A	84727805	84728161	14.0737	-2.52787	0.733199	-3.44772	0.000565334	0.00317883
chr1A	85028749	85029067	8.64149	-2.54096	0.913495	-2.78158	0.00540943	0.0187972
chr1A	85034870	85035011	12.9721	-1.67417	0.699756	-2.3925	0.0167339	0.0452713
chr1A	85317979	85318515	9.38136	-2.5098	0.864535	-2.90306	0.00369535	0.0139437
chr1A	85337107	85338194	49.0666	-1.75829	0.360485	-4.87758	1.07397e-06	1.95656e-05
chr1A	86134491	86135110	16.2611	-1.88659	0.647202	-2.91499	0.00355695	0.0135227
chr1A	86234619	86234996	14.9443	-2.31335	0.70356	-3.28806	0.0010088	0.00502266
chr1A	86610805	86612036	24.6428	-2.94254	0.544069	-5.40839	6.35939e-08	1.83956e-06
chr1A	87210426	87211103	13.93	-1.81813	0.723334	-2.51354	0.0119527	0.0348546
chr1A	88830933	88831484	14.0173	-1.67384	0.674372	-2.48207	0.0130623	0.0373504
chr1A	89011492	89012629	35.5704	-1.61886	0.421559	-3.84018	0.000122945	0.000939965
chr1A	89438673	89439442	47.1707	-1.06463	0.355653	-2.99344	0.00275847	0.011079
chr1A	89441114	89441499	23.9284	-1.51598	0.506415	-2.99356	0.00275748	0.0110753
chr1A	90109381	90110358	22.1917	-2.23424	0.532918	-4.19246	2.75951e-05	0.000282236
chr1A	90162889	90163861	37.5805	-1.13394	0.395363	-2.8681	0.00412946	0.0152076
chr1A	90997133	90997442	11.3986	-2.91113	0.801942	-3.63009	0.000283317	0.00182812
chr1A	91102013	91103237	26.5342	-1.18528	0.50188	-2.36168	0.0181923	0.0483313
chr1A	91170527	91170888	11.3108	-3.60315	0.856184	-4.20838	2.57206e-05	0.000266279
chr1A	91685442	91685774	11.7776	-2.97918	0.797737	-3.73453	0.000188064	0.00131933
chr1A	91704750	91705091	10.6005	-2.53464	0.81725	-3.10143	0.00192591	0.00835181
chr1A	91705473	91706322	37.9166	-1.43707	0.405048	-3.5479	0.000388318	0.00235342
chr1A	92541966	92542230	1.80718	-6.37388	2.59464	-2.45655	0.0140277	0.0394955
chr1A	92574840	92575643	24.9631	-1.21672	0.506344	-2.40294	0.0162639	0.0442777
chr1A	92576777	92577253	17.7646	-1.53214	0.647773	-2.36525	0.0180181	0.0479658
chr1A	93549381	93550607	61.7719	-1.52244	0.312484	-4.87206	1.10439e-06	2.00493e-05
chr1A	93692806	93693007	14.5189	-2.45252	0.718235	-3.41465	0.000638636	0.0034969
chr1A	94130545	94131165	14.1029	-2.00158	0.692674	-2.88964	0.00385679	0.0144152
chr1A	95064211	95065977	63.8307	-1.54205	0.303782	-5.07617	3.85121e-07	8.32165e-06
chr1A	95114273	95115182	74.7964	-1.20248	0.3113	-3.86278	0.000112105	0.000872856
chr1A	95313281	95314116	31.3906	-2.16278	0.468527	-4.61613	3.90959e-06	5.68882e-05
chr1A	95315381	95315844	28.3413	-2.43706	0.4912	-4.96144	6.99721e-07	1.36915e-05
chr1A	95833502	95833677	10.0667	-2.51063	0.842144	-2.98124	0.00287084	0.0114336
chr1A	95852970	95853578	33.4174	-1.02832	0.428709	-2.39863	0.0164565	0.0446864
chr1A	95965531	95965867	9.21631	-2.25962	0.908026	-2.48849	0.0128286	0.0368422
chr1A	96139871	96140707	29.5942	-1.20811	0.447106	-2.70206	0.00689115	0.0227121
chr1A	96444892	96445202	10.6216	-2.0391	0.795602	-2.56297	0.0103782	0.0312078
chr1A	96476966	96477741	32.4288	-2.07867	0.457162	-4.5469	5.44408e-06	7.47957e-05
chr1A	96742342	96742829	24.2674	-1.91569	0.513586	-3.73004	0.000191453	0.0013381
chr1A	96848003	96848497	19.0782	-2.25014	0.594092	-3.78753	0.000152152	0.00111426
chr1A	97868032	97868207	12.8217	-1.98225	0.717509	-2.76268	0.00573281	0.0196806
chr1A	98019515	98020168	24.7446	-1.44687	0.539401	-2.68237	0.00731031	0.0237805
chr1A	98022352	98023112	32.3671	-1.31373	0.445134	-2.95132	0.00316423	0.0123385
chr1A	98032220	98033071	48.4494	-1.31804	0.349801	-3.76796	0.000164587	0.00118648
chr1A	98288367	98289553	48.3623	-1.96023	0.353787	-5.54071	3.01252e-08	9.79081e-07
chr1A	98487223	98487512	9.50315	-2.36324	0.859252	-2.75035	0.00595313	0.0202642
chr1A	98495952	98496390	13.4298	-2.73365	0.758692	-3.60311	0.000314437	0.00198928
chr1A	98522282	98523789	37.4469	-1.25702	0.404211	-3.10981	0.00187205	0.00817122
chr1A	98581568	98582256	23.7206	-1.26938	0.506068	-2.50832	0.0121305	0.0352541
chr1A	98590467	98591418	14.7069	-1.88528	0.712768	-2.64501	0.00816886	0.0259182
chr1A	98605337	98605728	12.4496	-2.29742	0.748127	-3.07089	0.0021342	0.00905438
chr1A	98983013	98984120	44.7602	-1.23971	0.368146	-3.36743	0.000758714	0.00400782
chr1A	99048962	99049508	13.3982	-2.25127	0.80652	-2.79134	0.00524906	0.0183546
chr1A	99070845	99071346	22.5796	-1.40377	0.520902	-2.69489	0.00704128	0.0230986
chr1A	99139572	99139940	21.1861	-1.4537	0.546064	-2.66215	0.00776433	0.0249189
chr1A	99140124	99140730	22.9956	-1.97586	0.518503	-3.81071	0.000138571	0.00103365
chr1A	99153020	99153816	40.6196	-1.06468	0.391174	-2.72175	0.00649378	0.021685
chr1A	99157456	99158034	35.5162	-2.93865	0.46499	-6.31981	2.61886e-10	1.68111e-08
chr1A	99159194	99159653	23.9222	-2.21471	0.512111	-4.32466	1.52768e-05	0.00017399
chr1A	99160015	99160395	15.7825	-2.56703	0.655195	-3.91796	8.93026e-05	0.000727111
chr1A	99234259	99235086	16.0743	-1.82431	0.63866	-2.85647	0.0042838	0.0156576
chr1A	99319503	99320357	22.9719	-1.71346	0.515994	-3.3207	0.000897935	0.00457706
chr1A	99441550	99442381	10.9303	-4.16958	0.900338	-4.63112	3.63687e-06	5.35719e-05
chr1A	99623876	99624533	13.4345	-2.96155	0.752922	-3.93341	8.37493e-05	0.000690526
chr1A	99641896	99642352	13.9521	-2.43543	0.714847	-3.40693	0.000656991	0.00357769
chr1A	99721233	99722053	29.5577	-1.97685	0.502801	-3.93167	8.43569e-05	0.000694561
chr1A	99748731	99749646	21.268	-2.54984	0.573927	-4.4428	8.87961e-06	0.000111412
chr1A	99854785	99855255	16.9032	-2.54334	0.62561	-4.06538	4.79551e-05	0.000441084
chr1A	99860998	99861270	6.06385	-3.39856	1.12875	-3.01091	0.00260468	0.0105925
chr1A	99868302	99868785	28.0919	-1.46207	0.5013	-2.91655	0.00353925	0.0134695
chr1A	99869085	99871245	119.586	-1.25237	0.230977	-5.42205	5.89203e-08	1.72441e-06
chr1A	100041853	100042162	7.08497	-2.55799	1.02749	-2.48956	0.0127902	0.0367569
chr1A	100098860	100099268	16.8587	-2.64184	0.643658	-4.10442	4.05328e-05	0.00038522
chr1A	100108153	100108758	16.9829	-2.76122	0.661728	-4.17274	3.00964e-05	0.000303093
chr1A	100243573	100243804	2.84211	-7.02084	2.18652	-3.21096	0.00132294	0.0062054
chr1A	100267105	100267839	50.7391	-1.05892	0.34503	-3.06907	0.00214729	0.00909605
chr1A	100418655	100419004	4.57207	-3.53167	1.35237	-2.61146	0.00901568	0.0280009
chr1A	100692692	100693401	12.5628	-2.50459	0.748997	-3.34393	0.000826012	0.00428425
chr1A	100883125	100884332	40.0229	-1.65346	0.417754	-3.95798	7.55856e-05	0.000635876
chr1A	101195846	101196674	43.7889	-1.20204	0.383784	-3.13209	0.00173569	0.00770286
chr1A	101270331	101270779	12.1346	-2.01542	0.735701	-2.73945	0.00615417	0.0207956
chr1A	101326214	101326553	9.54496	-2.51858	0.859738	-2.92947	0.00339537	0.0130412
chr1A	101334093	101334319	12.3213	-2.36472	0.735965	-3.21309	0.00131313	0.00616862
chr1A	102377799	102378868	47.9677	-1.7762	0.353216	-5.02866	4.93925e-07	1.02419e-05
chr1A	103092936	103094007	55.8779	-1.12063	0.327677	-3.4199	0.000626432	0.00344462
chr1A	103325914	103326621	36.8703	-1.49758	0.429594	-3.48604	0.000490233	0.00283456
chr1A	103687026	103687354	11.405	-1.78923	0.751832	-2.37983	0.0173207	0.0465175
chr1A	104826991	104827499	7.66298	-3.28643	1.01534	-3.23678	0.00120888	0.00578876
chr1A	104838423	104839073	9.40305	-2.52374	0.866212	-2.91354	0.0035736	0.0135759
chr1A	104920056	104920531	11.1679	-2.1902	0.797608	-2.74597	0.00603327	0.0204723
chr1A	104930901	104931227	16.5845	-1.65836	0.616006	-2.69211	0.00710008	0.0232445
chr1A	105303497	105304368	19.8205	-2.31171	0.566564	-4.08022	4.49935e-05	0.00041895
chr1A	105321589	105322321	12.0694	-3.11667	0.849939	-3.66693	0.00024548	0.00163213
chr1A	106216932	106217283	10.59	-2.02194	0.78742	-2.56781	0.0102343	0.030878
chr1A	107644146	107644986	38.7852	-1.09098	0.389889	-2.79818	0.00513913	0.0180488
chr1A	108106269	108106487	8.79354	-2.11375	0.869691	-2.43046	0.0150798	0.0417882
chr1A	108107007	108107428	9.70939	-2.88314	0.864917	-3.33343	0.000857814	0.00441611
chr1A	108163419	108164433	23.033	-2.77316	0.535561	-5.17805	2.24221e-07	5.30126e-06
chr1A	108690876	108691429	27.0196	-1.48453	0.477959	-3.10599	0.00189645	0.00825386
chr1A	108796516	108796780	10.6431	-2.12891	0.793688	-2.68229	0.0073119	0.0237847
chr1A	108915960	108916594	34.757	-1.68668	0.421833	-3.99846	6.37567e-05	0.00055471
chr1A	109233504	109234322	16.2627	-3.49359	0.699627	-4.9935	5.92954e-07	1.19247e-05
chr1A	109415482	109416543	25.31	-1.72431	0.498408	-3.45963	0.000540918	0.00306664
chr1A	109420544	109421496	54.8908	-2.17504	0.360955	-6.0258	1.68276e-09	8.41289e-08
chr1A	110071094	110071387	10.5765	-2.38309	0.86639	-2.7506	0.00594857	0.0202532
chr1A	110073605	110073970	12.4938	-2.25523	0.729425	-3.09179	0.00198956	0.00857146
chr1A	111140197	111140492	4.43061	-3.05249	1.29466	-2.35776	0.0183855	0.0487307
chr1A	111148244	111148689	18.2845	-2.36208	0.67213	-3.51432	0.000440876	0.00260613
chr1A	111152912	111154127	60.4366	-1.16932	0.323404	-3.61568	0.000299563	0.00191253
chr1A	111154506	111154789	13.387	-2.06373	0.712404	-2.89685	0.00376927	0.0141607
chr1A	111592528	111592759	4.73449	-3.72477	1.44759	-2.57308	0.0100799	0.0305221
chr1A	111603201	111604093	16.3258	-2.16296	0.656306	-3.29566	0.000981909	0.00491535
chr1A	112819258	112819801	35.7585	-2.35001	0.428454	-5.48485	4.13811e-08	1.281e-06
chr1A	112973323	112973777	6.74875	-2.51991	1.01776	-2.47593	0.0132891	0.0378579
chr1A	112974230	112974470	3.2231	-4.77472	1.83478	-2.60234	0.00925892	0.0285934
chr1A	113228673	113229661	23.2081	-1.6543	0.526636	-3.14126	0.00168221	0.00750894
chr1A	113256723	113257103	14.8341	-2.27098	0.669724	-3.39092	0.000696572	0.00374407
chr1A	113533874	113534513	17.2491	-1.71574	0.607935	-2.82224	0.00476893	0.017022
chr1A	114349592	114350417	39.213	-1.05565	0.398357	-2.65001	0.00804905	0.0256266
chr1A	115712710	115713750	22.4833	-1.90202	0.532207	-3.57384	0.000351786	0.00217452
chr1A	116696416	116696916	13.1359	-1.85324	0.698124	-2.6546	0.00794032	0.025355
chr1A	117194508	117195067	36.2874	-1.61165	0.413891	-3.89391	9.86411e-05	0.000787205
chr1A	117812291	117812526	9.45781	-2.43723	0.85418	-2.8533	0.00432679	0.0157792
chr1A	118557581	118557990	24.5152	-1.57174	0.519211	-3.02716	0.00246861	0.010156
chr1A	118863008	118863665	12.8881	-2.78115	0.735496	-3.78133	0.000155995	0.0011365
chr1A	118877090	118877904	19.522	-1.58566	0.565046	-2.80625	0.00501211	0.0177037
chr1A	119042467	119042817	12.1582	-2.78704	0.756171	-3.68573	0.00022805	0.00153993
chr1A	119166253	119166550	10.6545	-2.37094	0.821449	-2.88629	0.00389815	0.0145369
chr1A	119739265	119740770	105.123	-1.14596	0.244198	-4.69274	2.69571e-06	4.19098e-05
chr1A	120374098	120374696	27.3609	-2.26193	0.493549	-4.583	4.58362e-06	6.47916e-05
chr1A	120847675	120848466	35.6446	-3.19981	0.452196	-7.07617	1.48194e-12	1.9057e-10
chr1A	120850018	120850318	14.1826	-2.31749	0.678768	-3.41426	0.000639566	0.00350068
chr1A	121129236	121129692	27.1559	-1.24397	0.470206	-2.64559	0.0081548	0.0258849
chr1A	121875560	121876172	30.3819	-1.25574	0.507022	-2.4767	0.0132604	0.0377896
chr1A	124181143	124181951	54.9738	-1.06916	0.324807	-3.29166	0.000995968	0.0049714
chr1A	124484955	124485911	29.8842	-2.03181	0.455214	-4.46342	8.06622e-06	0.000103139
chr1A	124884970	124886101	25.8556	-1.93904	0.498101	-3.89286	9.90692e-05	0.000790101
chr1A	124891540	124892492	45.4189	-1.80492	0.389141	-4.63822	3.51419e-06	5.2087e-05
chr1A	125149260	125149534	18.8718	-1.98038	0.579366	-3.41818	0.000630424	0.00346181
chr1A	125149994	125150340	24.3307	-1.6479	0.501624	-3.28512	0.00101938	0.00506366
chr1A	125150611	125151006	18.9818	-1.64376	0.595277	-2.76134	0.00575646	0.0197424
chr1A	125155430	125156154	34.7689	-1.90418	0.421493	-4.51769	6.25178e-06	8.38182e-05
chr1A	125823541	125824821	96.1489	-1.26245	0.250559	-5.03854	4.69095e-07	9.81843e-06
chr1A	126013848	126015063	102.397	-1.22074	0.255708	-4.77394	1.80656e-06	3.00989e-05
chr1A	126523240	126523420	11.7972	-1.76518	0.73765	-2.39298	0.0167122	0.0452239
chr1A	126547942	126548378	28.9252	-1.18418	0.492337	-2.40523	0.0161623	0.0440664
chr1A	126730117	126731594	89.2179	-1.02163	0.304906	-3.35062	0.000806296	0.00420226
chr1A	128494462	128495056	16.4687	-2.71038	0.636443	-4.25864	2.05671e-05	0.000221571
chr1A	128624434	128624828	28.6175	-1.34746	0.457393	-2.94595	0.00321963	0.0125053
chr1A	128634095	128634586	11.5913	-2.24702	0.754158	-2.97951	0.00288706	0.0114832
chr1A	128813785	128813911	14.0817	-2.32659	0.717459	-3.24282	0.00118351	0.00569411
chr1A	129393793	129394528	16.6437	-2.91754	0.638456	-4.56967	4.88488e-06	6.83609e-05
chr1A	130150135	130150966	31.0519	-1.13443	0.438353	-2.58794	0.0096553	0.0295365
chr1A	130345349	130346683	141.861	-1.36785	0.218755	-6.2529	4.02895e-10	2.44374e-08
chr1A	130912303	130912706	20.4372	-1.32634	0.563302	-2.35459	0.0185432	0.0490573
chr1A	130912952	130913371	29.4629	-2.16663	0.4648	-4.66142	3.14028e-06	4.74904e-05
chr1A	131280670	131280928	19.1543	-1.74406	0.57558	-3.03008	0.00244487	0.0100813
chr1A	131801733	131801988	10.3512	-2.64353	0.821592	-3.21757	0.00129281	0.00609491
chr1A	131962045	131962794	47.8276	-1.31508	0.357978	-3.67363	0.000239129	0.00159824
chr1A	132108921	132110113	36.0703	-2.24402	0.426745	-5.25844	1.4528e-07	3.66847e-06
chr1A	132135382	132136235	125.184	-1.0481	0.238629	-4.39219	1.12216e-05	0.00013489
chr1A	132156405	132157548	64.0341	-1.0993	0.305603	-3.59716	0.000321706	0.00202613
chr1A	132791466	132791800	17.6418	-2.1621	0.627105	-3.44775	0.000565279	0.00317859
chr1A	132795678	132795908	14.8099	-1.56504	0.652958	-2.39684	0.016537	0.0448561
chr1A	132796440	132797408	45.2585	-1.51846	0.366856	-4.13911	3.48662e-05	0.000341082
chr1A	133152316	133152437	12.221	-2.38762	0.763263	-3.12817	0.00175897	0.00778618
chr1A	133153148	133153527	35.4059	-2.25113	0.46355	-4.85629	1.19606e-06	2.13974e-05
chr1A	133162543	133163126	24.2231	-2.06955	0.525993	-3.93456	8.33501e-05	0.000687763
chr1A	133517429	133518520	101.464	-1.01288	0.248583	-4.07463	4.60876e-05	0.000427194
chr1A	134004902	134005810	43.6348	-2.28492	0.375012	-6.09292	1.10868e-09	5.89149e-08
chr1A	136923655	136923837	16.9827	-1.53689	0.63043	-2.43785	0.0147748	0.0411299
chr1A	136924017	136925047	32.3879	-1.01803	0.427795	-2.37973	0.0173254	0.0465277
chr1A	137726387	137726707	6.62847	-2.84829	1.05465	-2.70068	0.00691978	0.0227874
chr1A	137733337	137733538	10.7519	-2.35731	0.817354	-2.88407	0.00392566	0.0146202
chr1A	137799248	137799960	23.5606	-2.05668	0.519777	-3.95684	7.59464e-05	0.000638444
chr1A	137859613	137860811	52.6228	-1.52487	0.361226	-4.22138	2.42813e-05	0.000254217
chr1A	137870069	137870255	4.58247	-3.1641	1.30092	-2.43219	0.0150077	0.0416296
chr1A	139557925	139558888	36.4912	-1.06189	0.401068	-2.64767	0.00810498	0.0257691
chr1A	139903499	139904511	27.7806	-1.23397	0.473016	-2.60873	0.00908791	0.0281778
chr1A	140371817	140372549	30.8269	-1.51431	0.456071	-3.32035	0.000899059	0.00458097
chr1A	140373689	140374666	57.7184	-1.07485	0.322616	-3.33166	0.00086331	0.00443762
chr1A	141293298	141294698	113.39	-1.01574	0.244101	-4.16112	3.16686e-05	0.00031534
chr1A	143290676	143290986	11.5497	-3.50279	0.812242	-4.31249	1.61427e-05	0.000181748
chr1A	143292293	143293272	25.8958	-2.56038	0.518787	-4.93532	8.0019e-07	1.52898e-05
chr1A	144509863	144510057	9.09813	-2.48814	0.896462	-2.77551	0.0055115	0.0190752
chr1A	144552466	144553077	10.1436	-2.14039	0.8193	-2.61246	0.00898937	0.0279334
chr1A	144553940	144554428	8.40258	-2.70783	1.10955	-2.44049	0.0146674	0.0408943
chr1A	144779829	144780727	50.8395	-2.56117	0.362565	-7.06404	1.61733e-12	2.05356e-10
chr1A	144781098	144782517	70.1487	-3.25271	0.314403	-10.3457	4.37722e-25	6.79258e-22
chr1A	145051569	145052072	9.7291	-2.05497	0.826584	-2.48609	0.0129154	0.0370368
chr1A	146214051	146215281	54.9024	-1.05967	0.330552	-3.20574	0.00134714	0.00629444
chr1A	146630773	146631673	44.6298	-1.6072	0.370186	-4.34161	1.41441e-05	0.000163263
chr1A	146634708	146635325	39.3216	-1.25461	0.386179	-3.24879	0.00115895	0.00560398
chr1A	146945850	146946135	8.81603	-2.04566	0.871134	-2.34827	0.0188608	0.0497123
chr1A	146952215	146952926	55.35	-1.06234	0.335112	-3.17011	0.00152379	0.0069455
chr1A	147682968	147683332	21.1458	-2.13225	0.549166	-3.8827	0.000103302	0.000817492
chr1A	147690694	147690972	7.53129	-2.33664	0.964159	-2.4235	0.0153719	0.0424073
chr1A	147704960	147705181	2.86344	-5.58441	2.11428	-2.64128	0.0082593	0.0261409
chr1A	148607358	148608000	22.4794	-1.35857	0.521768	-2.60378	0.00922015	0.0285008
chr1A	148744878	148745628	14.8526	-1.67987	0.664697	-2.52727	0.0114952	0.0338022
chr1A	149514194	149515520	37.0302	-1.00568	0.406698	-2.4728	0.013406	0.0381253
chr1A	149630038	149631117	48.8993	-1.69874	0.368405	-4.61106	4.00626e-06	5.80259e-05
chr1A	149800200	149801199	26.1136	-1.201	0.479021	-2.5072	0.0121691	0.0353417
chr1A	149864034	149865099	43.7659	-1.15009	0.38132	-3.01608	0.00256064	0.0104532
chr1A	150449017	150449633	41.786	-1.36779	0.387048	-3.53391	0.000409455	0.00245571
chr1A	150728329	150729694	54.8736	-2.78542	0.340988	-8.16868	3.11783e-16	9.70925e-14
chr1A	150735366	150735997	19.493	-2.43701	0.58227	-4.18536	2.8471e-05	0.00028964
chr1A	150736604	150737010	8.22781	-2.78281	0.949968	-2.92938	0.00339644	0.0130439
chr1A	150783382	150783783	7.00934	-2.47103	1.00189	-2.46637	0.0136489	0.038667
chr1A	150783985	150784511	6.85833	-2.81902	1.03823	-2.71522	0.00662323	0.0220217
chr1A	150860609	150861073	8.28399	-3.0837	0.940911	-3.27735	0.00104786	0.00517532
chr1A	150880582	150881431	26.9866	-1.72549	0.482037	-3.57957	0.000344155	0.00213725
chr1A	150899786	150899984	15.8024	-2.15618	0.640755	-3.36507	0.000765242	0.00403374
chr1A	150900359	150901380	77.3781	-1.02906	0.285963	-3.5986	0.000319939	0.00201698
chr1A	151051838	151052024	8.61835	-2.26491	0.924569	-2.44969	0.0142979	0.0400897
chr1A	151349373	151349594	6.82511	-2.76702	1.03163	-2.68219	0.00731428	0.0237902
chr1A	151351221	151352091	25.952	-2.87643	0.519221	-5.5399	3.02647e-08	9.8267e-07
chr1A	151878136	151878379	11.7451	-2.20901	0.761104	-2.90238	0.00370344	0.0139682
chr1A	152002744	152003101	11.3823	-1.90398	0.759942	-2.50543	0.0122302	0.0354785
chr1A	152442431	152443766	46.6011	-1.46229	0.359623	-4.06617	4.7792e-05	0.000439774
chr1A	152450712	152451861	68.5518	-1.30163	0.296014	-4.39717	1.09671e-05	0.000132378
chr1A	152753456	152754467	20.4609	-2.14929	0.55704	-3.85841	0.000114127	0.000885719
chr1A	153266961	153268192	45.8502	-1.14019	0.363348	-3.13801	0.00170101	0.00757644
chr1A	153337087	153338256	57.5396	-1.28031	0.324698	-3.94307	8.0445e-05	0.000668223
chr1A	153586063	153586508	27.6993	-1.6672	0.487214	-3.4219	0.000621845	0.00342437
chr1A	154690505	154691119	22.9039	-1.73431	0.534216	-3.24646	0.0011685	0.00563948
chr1A	154699401	154701662	111.226	-1.92695	0.239314	-8.05197	8.14724e-16	2.34293e-13
chr1A	155131180	155131777	15.342	-1.54374	0.647	-2.386	0.0170327	0.045908
chr1A	156544205	156545023	9.19805	-2.33475	0.882306	-2.64619	0.00814043	0.025852
chr1A	157511334	157512260	47.8824	-1.29421	0.358865	-3.6064	0.000310478	0.00196852
chr1A	157515512	157516471	52.1966	-1.97001	0.338773	-5.81514	6.05819e-09	2.51715e-07
chr1A	157834159	157835109	27.9148	-1.15489	0.470327	-2.4555	0.0140691	0.0395805
chr1A	158493263	158493827	12.4835	-2.04668	0.718941	-2.8468	0.00441618	0.016033
chr1A	159556966	159557861	51.6241	-1.20487	0.349333	-3.44906	0.000562538	0.00316627
chr1A	160687911	160689245	88.6616	-1.05772	0.262331	-4.03201	5.53029e-05	0.000495213
chr1A	161671198	161672538	32.8272	-2.92503	0.476811	-6.13458	8.53853e-10	4.71045e-08
chr1A	161949421	161950567	67.7436	-1.32197	0.296873	-4.45297	8.46926e-06	0.000107188
chr1A	162721656	162722304	39.0463	-1.03608	0.386371	-2.68158	0.00732761	0.0238232
chr1A	162877636	162879582	64.3857	-2.71821	0.31489	-8.63225	6.01544e-18	2.72839e-15
chr1A	163209071	163210068	38.9844	-1.22828	0.397199	-3.09234	0.00198582	0.00855895
chr1A	163381433	163381747	10.0551	-2.28887	0.871274	-2.62704	0.00861317	0.0270127
chr1A	163388675	163389919	91.1392	-1.39499	0.255963	-5.44997	5.0377e-08	1.51235e-06
chr1A	163745947	163746250	10.1106	-2.69479	0.865137	-3.11487	0.00184025	0.00805762
chr1A	164739717	164740969	42.8627	-1.299	0.396562	-3.27565	0.00105419	0.00519895
chr1A	166659979	166661083	38.5755	-1.58446	0.406101	-3.90163	9.55489e-05	0.000767322
chr1A	166982383	166983332	51.7542	-1.07745	0.379035	-2.84261	0.00447459	0.0161949
chr1A	167145514	167146483	13.1284	-2.64041	0.731213	-3.611	0.000305017	0.00194098
chr1A	167801034	167802089	51.1412	-1.42384	0.340314	-4.18391	2.86541e-05	0.000291156
chr1A	168050108	168050716	20.8699	-1.75974	0.564725	-3.1161	0.00183259	0.00803136
chr1A	168553890	168554332	13.2686	-2.56087	0.730672	-3.50482	0.00045692	0.00268248
chr1A	171034058	171034708	32.2759	-1.02972	0.432964	-2.3783	0.0173925	0.0466709
chr1A	172786724	172787328	27.9692	-2.16001	0.47565	-4.54117	5.59417e-06	7.65066e-05
chr1A	172801774	172802622	32.5968	-1.66638	0.464375	-3.58844	0.000332661	0.00208023
chr1A	172966811	172967939	57.2707	-1.89212	0.359462	-5.26375	1.41148e-07	3.58016e-06
chr1A	173779757	173781181	115.139	-1.02722	0.237647	-4.32246	1.54299e-05	0.000175329
chr1A	173787388	173787781	8.29599	-3.56834	0.967003	-3.6901	0.000224163	0.00151873
chr1A	173977255	173977876	14.1353	-1.79909	0.676391	-2.65984	0.00781781	0.0250504
chr1A	174518451	174519792	107.249	-1.02002	0.236959	-4.30465	1.67254e-05	0.000187131
chr1A	175178204	175179103	53.2302	-1.27064	0.333589	-3.80901	0.000139525	0.00103906
chr1A	175310147	175311580	56.2986	-2.06362	0.338107	-6.10346	1.03798e-09	5.56183e-08
chr1A	177213900	177214622	11.5594	-2.27409	0.762562	-2.98217	0.00286212	0.0114067
chr1A	177434448	177434644	6.97571	-2.58663	1.05136	-2.46027	0.0138832	0.0391828
chr1A	177434823	177435115	12.9192	-2.49158	0.726382	-3.43013	0.000603292	0.00334414
chr1A	177489176	177489685	8.09997	-2.64189	0.99355	-2.65904	0.00783638	0.0250965
chr1A	177512425	177513133	32.622	-1.96966	0.510243	-3.86024	0.000113278	0.000880134
chr1A	177718063	177719293	71.5068	-1.16555	0.29047	-4.01262	6.00496e-05	0.000529056
chr1A	180408004	180408586	41.0382	-1.15142	0.379294	-3.0357	0.00239979	0.00993515
chr1A	181112251	181113004	47.1397	-1.71127	0.372089	-4.59909	4.24346e-06	6.08931e-05
chr1A	181113227	181113668	11.7687	-2.74171	0.797474	-3.43799	0.000586048	0.00326784
chr1A	182075159	182075898	19.8751	-2.23756	0.583994	-3.83147	0.000127379	0.000966857
chr1A	182080906	182081243	9.38284	-2.62658	0.968137	-2.71303	0.00666715	0.0221368
chr1A	184694860	184696228	76.0896	-1.02015	0.281049	-3.62978	0.000283658	0.00183002
chr1A	184857988	184859154	27.045	-1.71182	0.48977	-3.49515	0.000473795	0.00276137
chr1A	184890916	184892024	51.6059	-1.17328	0.337527	-3.47611	0.000508742	0.00291879
chr1A	185117229	185117794	19.0641	-1.68938	0.574189	-2.9422	0.00325885	0.0126246
chr1A	185141542	185141839	13.2669	-1.82876	0.699023	-2.61617	0.00889232	0.0277029
chr1A	185160086	185160448	19.6767	-2.09989	0.567449	-3.70057	0.000215114	0.00146964
chr1A	185849779	185850725	68.9179	-1.64679	0.313436	-5.25401	1.48823e-07	3.74322e-06
chr1A	186212168	186213612	21.9147	-1.80819	0.551495	-3.2787	0.00104285	0.00515696
chr1A	186750687	186751099	29.3203	-1.16828	0.451859	-2.58549	0.00972394	0.029694
chr1A	188213656	188213934	11.0039	-1.83513	0.775908	-2.36514	0.018023	0.0479753
chr1A	189708509	189708964	18.9714	-2.62812	0.591729	-4.44143	8.93632e-06	0.000112022
chr1A	191855598	191856628	25.3691	-1.88057	0.522078	-3.60209	0.000315674	0.00199541
chr1A	193091013	193091323	12.3325	-1.92438	0.765325	-2.51446	0.0119215	0.034783
chr1A	197096711	197097557	34.2716	-2.16361	0.423902	-5.10404	3.32483e-07	7.35417e-06
chr1A	197783070	197783283	1.9485	-6.48473	2.58089	-2.51259	0.0119847	0.0349259
chr1A	201197068	201198322	74.6681	-1.08554	0.292324	-3.71349	0.000204419	0.00141123
chr1A	201886762	201887133	6.97858	-3.59743	1.05354	-3.41461	0.000638739	0.00349733
chr1A	202069771	202070617	42.9617	-2.17504	0.391205	-5.55984	2.7003e-08	8.92199e-07
chr1A	203361157	203362591	70.5071	-1.66301	0.294281	-5.65109	1.59431e-08	5.69851e-07
chr1A	203819233	203819430	14.247	-2.14257	0.702216	-3.05116	0.00227962	0.00953754
chr1A	204833295	204833533	12.2021	-2.23734	0.750272	-2.98204	0.00286334	0.01141
chr1A	204835317	204836178	68.3486	-1.08891	0.298037	-3.6536	0.000258585	0.00170121
chr1A	205875383	205876948	96.0491	-1.63598	0.265799	-6.15494	7.51053e-10	4.20548e-08
chr1A	206951953	206953165	54.7593	-1.24731	0.335705	-3.7155	0.000202803	0.00140243
chr1A	208418156	208419211	64.5278	-1.35188	0.307747	-4.39284	1.11881e-05	0.000134546
chr1A	208918187	208918672	15.3807	-2.39903	0.65406	-3.6679	0.000244551	0.00162701
chr1A	208918814	208919575	23.2597	-2.04371	0.547284	-3.73427	0.00018826	0.00132034
chr1A	217612825	217613638	31.7823	-1.37449	0.432733	-3.17629	0.0014917	0.00682625
chr1A	218209807	218209984	3.74541	-3.97289	1.62882	-2.43912	0.0147231	0.0410174
chr1A	218529651	218529939	15.4335	-1.91516	0.646231	-2.96358	0.00304085	0.0119688
chr1A	218651404	218651832	16.3326	-1.87643	0.639237	-2.93542	0.00333093	0.0128432
chr1A	219380902	219381777	65.5286	-1.45062	0.302684	-4.79252	1.64697e-06	2.79337e-05
chr1A	219383046	219383391	24.3302	-1.48186	0.508287	-2.9154	0.00355238	0.0135085
chr1A	219386136	219387271	86.8783	-1.41634	0.270024	-5.24525	1.56069e-07	3.89462e-06
chr1A	221695557	221696432	31.223	-1.12866	0.447653	-2.52128	0.0116929	0.0342521
chr1A	221816382	221817145	28.8284	-1.64349	0.460302	-3.57046	0.000356349	0.00219707
chr1A	222120603	222121202	21.9285	-1.94041	0.532549	-3.64362	0.000268827	0.00175388
chr1A	222345870	222346345	16.6719	-1.65206	0.634297	-2.60456	0.00919936	0.028453
chr1A	223459833	223460642	15.8895	-2.20036	0.643333	-3.42024	0.000625657	0.00344125
chr1A	223461798	223462099	9.02191	-2.45393	0.883809	-2.77654	0.00549405	0.0190284
chr1A	223819891	223820250	10.8839	-2.50129	0.7921	-3.15779	0.0015897	0.00717848
chr1A	223991057	223991384	18.2404	-1.67452	0.605056	-2.76754	0.00564806	0.0194511
chr1A	224333997	224334944	43.2221	-1.31688	0.375242	-3.50941	0.000449104	0.00264475
chr1A	224532516	224533250	17.4671	-1.66467	0.60043	-2.77247	0.00556326	0.0192161
chr1A	224723553	224724796	82.4078	-1.18524	0.274739	-4.31407	1.60273e-05	0.000180808
chr1A	227269460	227270060	20.3838	-1.4836	0.562812	-2.63605	0.00838769	0.0264629
chr1A	232060058	232060321	14.4335	-2.46127	0.682408	-3.60675	0.000310061	0.00196646
chr1A	232330196	232330427	26.5815	-1.37414	0.475757	-2.88833	0.00387295	0.0144625
chr1A	232331498	232331951	36.136	-2.2023	0.415018	-5.3065	1.11747e-07	2.95208e-06
chr1A	235846414	235846910	30.4665	-1.50645	0.455542	-3.30693	0.000943242	0.00476
chr1A	236295631	236296167	29.2828	-1.3959	0.454394	-3.072	0.00212626	0.00902845
chr1A	237529056	237529929	22.8928	-2.67317	0.535349	-4.99333	5.93476e-07	1.19328e-05
chr1A	238082116	238082662	22.2157	-1.55283	0.565826	-2.74436	0.00606286	0.0205539
chr1A	238206529	238206993	20.8582	-1.3924	0.550311	-2.5302	0.0113996	0.0335813
chr1A	238652846	238653394	30.442	-2.22905	0.456998	-4.87759	1.0739e-06	1.95656e-05
chr1A	238672954	238673148	13.3955	-1.63411	0.689073	-2.37147	0.0177176	0.0473474
chr1A	238677946	238679898	151.591	-1.50327	0.213867	-7.02901	2.08001e-12	2.53942e-10
chr1A	238866953	238867432	25.725	-1.68861	0.514011	-3.28516	0.00101924	0.00506331
chr1A	238885506	238885781	11.8011	-2.67802	0.799516	-3.34955	0.000809416	0.00421535
chr1A	238953812	238954691	36.2328	-1.65092	0.418489	-3.94495	7.98152e-05	0.000664136
chr1A	239108613	239109434	59.8453	-1.61891	0.326415	-4.95966	7.06168e-07	1.37968e-05
chr1A	239838994	239839466	9.15369	-2.93112	0.900284	-3.25577	0.00113084	0.00549595
chr1A	240306025	240307009	48.1811	-1.00542	0.356892	-2.81715	0.00484521	0.0172399
chr1A	240557853	240558689	32.0648	-1.25355	0.429428	-2.91912	0.00351022	0.0133806
chr1A	240649202	240649911	11.8526	-3.23294	0.839782	-3.84974	0.000118246	0.000910618
chr1A	241181876	241183335	59.4995	-1.66108	0.318929	-5.20832	1.90559e-07	4.61361e-06
chr1A	241184850	241185578	41.4641	-2.1752	0.389725	-5.58136	2.38639e-08	8.02888e-07
chr1A	241377072	241377714	11.1565	-1.97391	0.777765	-2.53792	0.0111514	0.0330024
chr1A	241983245	241984997	90.9509	-1.04108	0.261204	-3.98571	6.72798e-05	0.000579124
chr1A	242715111	242716970	66.2055	-1.65703	0.314006	-5.27706	1.31273e-07	3.37463e-06
chr1A	243058815	243059168	31.0491	-1.61475	0.451078	-3.57977	0.000343899	0.00213624
chr1A	243163244	243163697	27.8865	-1.68837	0.49454	-3.41402	0.000640123	0.00350317
chr1A	243165773	243165967	15.5924	-2.00419	0.673006	-2.97796	0.00290173	0.011531
chr1A	243498304	243498760	23.4751	-2.07547	0.515881	-4.02315	5.74249e-05	0.00051037
chr1A	244496394	244497515	34.0079	-1.80953	0.423403	-4.27378	1.92185e-05	0.000209667
chr1A	244590350	244591781	106.19	-1.05006	0.251813	-4.16999	3.04618e-05	0.000305848
chr1A	245119436	245119633	24.431	-1.61439	0.527583	-3.05997	0.00221357	0.00932237
chr1A	245120182	245121059	56.3984	-1.66688	0.349184	-4.77364	1.80924e-06	3.01327e-05
chr1A	245121257	245121474	12.5926	-1.92822	0.720481	-2.6763	0.00744396	0.0241182
chr1A	245516612	245516959	23.7377	-1.86996	0.540484	-3.45979	0.000540603	0.00306536
chr1A	246183864	246184838	25.3618	-3.04434	0.556335	-5.47213	4.44655e-08	1.36032e-06
chr1A	246192809	246193555	17.337	-1.94783	0.603125	-3.22957	0.00123979	0.00590256
chr1A	246995238	246996239	42.2634	-1.37577	0.404463	-3.40148	0.00067023	0.00363367
chr1A	247021907	247022910	61.096	-1.35091	0.326143	-4.14208	3.44174e-05	0.000337456
chr1A	247227876	247228851	56.2145	-2.77342	0.362839	-7.64367	2.11115e-14	4.41442e-12
chr1A	247229218	247229866	34.9636	-2.54239	0.425513	-5.97488	2.30256e-09	1.09942e-07
chr1A	247804403	247805564	56.5998	-1.15953	0.325467	-3.56268	0.000367094	0.00225001
chr1A	247877335	247878214	30.9311	-1.13185	0.43716	-2.58911	0.00962253	0.0294529
chr1A	248359207	248359624	14.4951	-1.87699	0.667994	-2.80988	0.00495595	0.0175455
chr1A	248399106	248399813	18.3209	-3.4925	0.665011	-5.2518	1.50624e-07	3.78128e-06
chr1A	248400963	248401240	9.93027	-3.41381	0.893503	-3.82071	0.00013307	0.0010007
chr1A	248414638	248415262	13.1473	-2.02577	0.708558	-2.85901	0.00424972	0.0155579
chr1A	249146939	249147152	7.30448	-2.43459	0.979553	-2.48541	0.0129404	0.0370882
chr1A	249383911	249384522	20.5451	-1.51984	0.550465	-2.76101	0.00576229	0.0197585
chr1A	249427794	249429217	54.7771	-1.18159	0.33737	-3.50234	0.000461184	0.00270193
chr1A	249743663	249745441	92.6848	-1.45092	0.269312	-5.38752	7.14358e-08	2.02442e-06
chr1A	249746203	249746473	17.7071	-2.13366	0.626717	-3.4045	0.000662846	0.00360197
chr1A	249772557	249772953	18.3728	-2.44045	0.600759	-4.06227	4.85971e-05	0.000445876
chr1A	249774169	249774480	11.0161	-2.78095	0.809107	-3.43706	0.000588069	0.00327659
chr1A	249980711	249981912	20.8415	-2.48875	0.572613	-4.3463	1.38454e-05	0.000160446
chr1A	250065775	250066619	22.9828	-1.74259	0.52115	-3.34373	0.00082659	0.00428628
chr1A	250486007	250486253	10.6238	-2.34903	0.797805	-2.94437	0.00323617	0.0125576
chr1A	250486681	250486977	15.6941	-2.64641	0.669585	-3.95231	7.73998e-05	0.000648235
chr1A	250494632	250495073	28.9928	-1.09206	0.454298	-2.40384	0.0162237	0.044201
chr1A	252095825	252096017	7.33841	-2.67773	1.03479	-2.5877	0.00966177	0.0295507
chr1A	252100942	252102016	36.0228	-1.71361	0.4306	-3.97959	6.9035e-05	0.000591174
chr1A	252327019	252327275	7.2707	-2.37408	0.971499	-2.44373	0.0145364	0.0406049
chr1A	252772146	252773332	56.392	-1.57561	0.338244	-4.65821	3.18974e-06	4.80935e-05
chr1A	252774283	252774845	27.4712	-1.46722	0.498037	-2.946	0.00321908	0.0125039
chr1A	253013441	253015285	68.7384	-1.54496	0.29527	-5.23234	1.67376e-07	4.13235e-06
chr1A	253016818	253017458	24.7952	-1.31399	0.495445	-2.65215	0.00799822	0.025498
chr1A	253205502	253205735	10.6009	-2.55958	0.813834	-3.14509	0.00166038	0.0074318
chr1A	253238808	253240035	24.9328	-1.91111	0.504744	-3.7863	0.000152908	0.0011187
chr1A	253727906	253728530	29.1628	-2.13081	0.498695	-4.27279	1.93046e-05	0.000210457
chr1A	253729154	253729989	54.6578	-1.89607	0.342023	-5.54371	2.96131e-08	9.64709e-07
chr1A	253902709	253903340	49.7444	-1.29122	0.345279	-3.73964	0.000184287	0.00129814
chr1A	254178181	254179093	35.1847	-1.11665	0.408821	-2.7314	0.00630664	0.0211993
chr1A	254182626	254182928	9.91532	-2.15237	0.830265	-2.59239	0.00953129	0.0292361
chr1A	254351646	254352050	22.9722	-1.97167	0.54329	-3.62912	0.000284389	0.00183341
chr1A	254960209	254961245	71.7588	-1.55902	0.29554	-5.27516	1.32639e-07	3.40088e-06
chr1A	255478815	255479678	22.5897	-1.30322	0.543826	-2.39638	0.0165578	0.0449035
chr1A	255488301	255489259	28.9832	-2.17952	0.471123	-4.62622	3.72391e-06	5.46471e-05
chr1A	255489754	255490563	31.2596	-2.71915	0.468725	-5.80117	6.58521e-09	2.69677e-07
chr1A	255679123	255679728	9.08649	-2.29262	0.904168	-2.53561	0.0112251	0.0331764
chr1A	255755282	255756373	30.433	-2.17323	0.460043	-4.72396	2.31296e-06	3.68745e-05
chr1A	256708198	256708646	30.1828	-1.20762	0.447563	-2.69821	0.00697137	0.0229183
chr1A	256736373	256737445	42.2803	-1.42399	0.380343	-3.74396	0.000181143	0.00128045
chr1A	256748735	256749724	26.4617	-2.56962	0.492676	-5.21563	1.83193e-07	4.46027e-06
chr1A	256965919	256967223	30.1516	-1.39173	0.480977	-2.89354	0.00380928	0.0142761
chr1A	256967338	256967887	16.2094	-2.81762	0.651178	-4.32696	1.51179e-05	0.000172472
chr1A	256977730	256978037	3.97467	-3.965	1.48573	-2.66872	0.00761403	0.0245439
chr1A	256983242	256983415	6.46641	-2.86708	1.05443	-2.71907	0.00654655	0.0218231
chr1A	256984140	256984614	15.6715	-1.98947	0.660576	-3.01171	0.00259777	0.0105708
chr1A	257363460	257364209	19.2359	-2.80355	0.600211	-4.67094	2.99831e-06	4.57567e-05
chr1A	257420731	257420985	9.54461	-1.95648	0.827883	-2.36323	0.0181163	0.0481682
chr1A	257992556	257992851	8.18413	-2.42761	0.921748	-2.6337	0.00844602	0.0266068
chr1A	258160442	258162175	71.943	-1.36133	0.286217	-4.75629	1.97188e-06	3.23191e-05
chr1A	258174601	258175379	24.7051	-2.01673	0.502803	-4.01097	6.04707e-05	0.000532087
chr1A	258863647	258863922	10.3633	-3.15016	0.840267	-3.749	0.000177538	0.00126027
chr1A	258880142	258881453	89.6597	-2.16737	0.267035	-8.11643	4.80098e-16	1.43988e-13
chr1A	258884720	258885012	17.0269	-3.15485	0.643236	-4.90465	9.35921e-07	1.74135e-05
chr1A	259045803	259046218	15.6394	-2.03505	0.640194	-3.1788	0.00147886	0.00677892
chr1A	259196271	259196515	11.7661	-2.38424	0.75004	-3.17882	0.00147875	0.00677885
chr1A	259478349	259478907	29.5769	-1.3125	0.46019	-2.85209	0.00434329	0.015825
chr1A	259987801	259989267	105.446	-1.19497	0.25324	-4.71871	2.37342e-06	3.76688e-05
chr1A	259995606	259996184	47.2368	-1.44654	0.35762	-4.04489	5.23479e-05	0.000473604
chr1A	260749753	260750556	16.5633	-2.20392	0.642219	-3.43173	0.000599741	0.00332806
chr1A	260787216	260787794	10.3185	-2.77411	0.850375	-3.26222	0.00110542	0.00539787
chr1A	260790602	260791159	17.9407	-3.16285	0.633416	-4.99332	5.93488e-07	1.19328e-05
chr1A	261935624	261935981	20.3957	-2.47265	0.576187	-4.2914	1.77552e-05	0.000196567
chr1A	262290052	262290867	27.4705	-1.97755	0.484553	-4.08118	4.48086e-05	0.000417608
chr1A	262929337	262930217	56.167	-1.25207	0.323801	-3.86679	0.00011028	0.000861225
chr1A	262935212	262935864	10.3217	-3.06763	0.862267	-3.55763	0.000374211	0.00228411
chr1A	264225346	264226469	124.885	-1.19061	0.246702	-4.82609	1.39238e-06	2.42652e-05
chr1A	264372306	264372767	7.35809	-2.34629	0.98213	-2.38898	0.016895	0.0456101
chr1A	264391849	264392417	28.8654	-2.59651	0.476709	-5.44674	5.13001e-08	1.53506e-06
chr1A	265032901	265033372	31.1357	-1.69162	0.489997	-3.45231	0.0005558	0.00313422
chr1A	265033913	265034606	22.4273	-1.52127	0.532821	-2.85513	0.00430198	0.0157072
chr1A	265040291	265041502	53.2564	-1.11838	0.348827	-3.20612	0.00134538	0.00628867
chr1A	265066820	265068286	104.383	-1.21531	0.253295	-4.79803	1.60236e-06	2.7292e-05
chr1A	265094485	265095838	70.2899	-1.20737	0.294881	-4.09442	4.23224e-05	0.000398825
chr1A	265645765	265647432	170.653	-1.09619	0.199924	-5.48303	4.18091e-08	1.29135e-06
chr1A	266015300	266015983	44.1316	-1.86316	0.369367	-5.04419	4.55439e-07	9.56887e-06
chr1A	266183898	266184316	22.8685	-3.03345	0.569066	-5.33057	9.79042e-08	2.64455e-06
chr1A	266198206	266199300	56.3056	-1.83204	0.325064	-5.63594	1.74109e-08	6.14522e-07
chr1A	266901749	266902092	12.0817	-2.53489	0.746233	-3.39691	0.000681516	0.00368127
chr1A	267171064	267171789	21.7173	-1.26025	0.527504	-2.38908	0.0168908	0.0456038
chr1A	267264798	267265357	22.0031	-1.51251	0.526363	-2.87351	0.00405943	0.0150031
chr1A	270008752	270008953	4.46358	-3.49106	1.34479	-2.596	0.00943174	0.0289968
chr1A	270574950	270575930	68.9871	-1.17198	0.298773	-3.92265	8.75792e-05	0.000715758
chr1A	271034281	271034981	9.0223	-2.48096	0.915304	-2.71053	0.00671759	0.0222668
chr1A	271850376	271850595	4.26744	-5.0653	1.6944	-2.98944	0.0027949	0.0111933
chr1A	272209020	272209632	31.344	-1.12007	0.434508	-2.57778	0.00994376	0.0301975
chr1A	272983814	272984279	12.6259	-2.65583	0.764389	-3.47445	0.0005119	0.00293289
chr1A	272985327	272985631	7.60033	-3.53078	1.0296	-3.42929	0.000605171	0.00335227
chr1A	273509130	273509279	7.57444	-2.49946	1.00208	-2.49428	0.0126212	0.0363847
chr1A	273512911	273513095	6.26135	-4.06958	1.20432	-3.37914	0.000727136	0.00387673
chr1A	274106039	274106242	14.3135	-2.07165	0.683257	-3.03202	0.00242923	0.0100309
chr1A	274661869	274663154	92.8592	-1.01131	0.267999	-3.77358	0.000160922	0.00116505
chr1A	275823776	275824485	19.5275	-2.33482	0.575724	-4.05545	5.00371e-05	0.000456605
chr1A	276123620	276124637	24.3722	-1.22854	0.496308	-2.47535	0.0133105	0.0379085
chr1A	276569082	276569844	45.3298	-1.4139	0.378494	-3.73558	0.000187282	0.00131507
chr1A	276577824	276579480	73.7351	-1.52279	0.301397	-5.05243	4.36224e-07	9.22231e-06
chr1A	276650065	276650749	30.626	-2.26698	0.456509	-4.9659	6.83848e-07	1.3431e-05
chr1A	276651546	276652198	27.6574	-1.53084	0.47892	-3.19644	0.00139133	0.00645876
chr1A	276802906	276803327	15.1594	-1.74586	0.671011	-2.60184	0.00927257	0.0286234
chr1A	276804963	276805648	22.6168	-2.5055	0.541263	-4.62898	3.67467e-06	5.40509e-05
chr1A	277073864	277074756	37.5363	-1.05714	0.398257	-2.65443	0.00794427	0.0253635
chr1A	277077306	277077645	11.9273	-2.1815	0.749875	-2.90915	0.00362417	0.0137303
chr1A	277653273	277653493	6.05279	-2.89785	1.09187	-2.65402	0.00795386	0.0253879
chr1A	278146245	278146693	47.5117	-1.06617	0.362429	-2.94173	0.00326388	0.0126406
chr1A	278360458	278360992	17.7566	-1.47137	0.598901	-2.45679	0.0140184	0.0394827
chr1A	278369993	278370498	10.2439	-2.42991	0.852942	-2.84885	0.00438771	0.0159508
chr1A	278642409	278642792	8.75012	-2.71772	0.917284	-2.96279	0.00304863	0.0119911
chr1A	278663230	278663532	15.0071	-2.3002	0.693645	-3.3161	0.000912836	0.0046368
chr1A	278790035	278791663	53.2818	-2.98363	0.362262	-8.23611	1.77903e-16	5.87104e-14
chr1A	280216722	280217500	23.5712	-1.74458	0.516592	-3.37708	0.000732584	0.0038988
chr1A	280227744	280228155	12.1355	-2.16789	0.738929	-2.93382	0.00334818	0.0128964
chr1A	280876050	280876194	11.1439	-2.66601	0.839508	-3.17568	0.00149485	0.00683894
chr1A	280877659	280878225	17.865	-3.18765	0.632598	-5.03897	4.68034e-07	9.79845e-06
chr1A	281367870	281368338	9.69683	-2.06202	0.830701	-2.48227	0.0130548	0.0373347
chr1A	281894085	281895137	49.2143	-1.37153	0.348858	-3.93149	8.44228e-05	0.000695042
chr1A	282166569	282167519	103.198	-1.13725	0.244365	-4.65392	3.25683e-06	4.89189e-05
chr1A	282552751	282554421	96.7931	-1.09323	0.250889	-4.35742	1.31606e-05	0.000153872
chr1A	284320343	284321672	24.1922	-2.23578	0.528325	-4.23182	2.31803e-05	0.000244824
chr1A	285428825	285429363	18.3214	-3.20767	0.659358	-4.86484	1.1455e-06	2.06427e-05
chr1A	285994631	285994949	16.936	-2.24486	0.622496	-3.60622	0.000310694	0.00196967
chr1A	285995157	285995911	34.2123	-2.47849	0.44086	-5.62194	1.88829e-08	6.58734e-07
chr1A	287275389	287276240	33.4048	-1.3568	0.420372	-3.22763	0.00124819	0.00593277
chr1A	287304960	287305247	13.3867	-1.93948	0.708773	-2.73639	0.00621164	0.0209505
chr1A	287661427	287661893	12.692	-2.49847	0.724327	-3.44936	0.00056191	0.00316332
chr1A	287684056	287684728	36.7339	-1.02944	0.411681	-2.50058	0.0123991	0.035877
chr1A	288480200	288481964	51.9022	-2.39603	0.363111	-6.59862	4.15015e-11	3.44355e-09
chr1A	288861898	288862340	47.1458	-1.04034	0.367237	-2.83289	0.00461299	0.0165811
chr1A	289351060	289351745	14.8903	-2.77049	0.687737	-4.02841	5.61554e-05	0.000501231
chr1A	289631279	289631553	12.4525	-1.89649	0.766881	-2.47299	0.0133987	0.0381096
chr1A	290549840	290550672	55.0542	-1.26456	0.326272	-3.87577	0.000106289	0.000836372
chr1A	290588708	290589725	66.8687	-1.01834	0.305574	-3.33256	0.000860506	0.00442664
chr1A	290627061	290628036	29.0385	-2.54697	0.485984	-5.24087	1.59825e-07	3.97255e-06
chr1A	291560723	291561199	17.1046	-1.60553	0.611369	-2.62613	0.0086363	0.0270674
chr1A	291565064	291565661	24.8617	-1.23877	0.491174	-2.52206	0.0116669	0.0341918
chr1A	291628352	291628875	5.96688	-3.41725	1.31484	-2.59899	0.00934972	0.0288007
chr1A	291668783	291669001	28.027	-1.43764	0.495822	-2.89952	0.00373737	0.0140698
chr1A	291893790	291894411	27.0494	-1.43933	0.535092	-2.68988	0.00714783	0.0233735
chr1A	291976634	291976998	15.7163	-3.27585	0.761637	-4.30106	1.69983e-05	0.000189594
chr1A	291980364	291981423	44.107	-1.33051	0.403691	-3.29585	0.000981249	0.00491249
chr1A	292017663	292018413	28.276	-1.28533	0.465249	-2.76267	0.00573303	0.0196811
chr1A	292078271	292079046	18.4989	-1.61269	0.578103	-2.78962	0.00527701	0.0184318
chr1A	292087981	292088950	48.619	-1.38128	0.400137	-3.45203	0.000556392	0.00313698
chr1A	292170162	292170772	27.6914	-1.2986	0.463396	-2.80235	0.00507322	0.0178723
chr1A	292496884	292497124	9.28381	-2.01879	0.843953	-2.39207	0.0167538	0.0453165
chr1A	293222477	293223480	22.5725	-1.52994	0.581737	-2.62995	0.00853967	0.0268321
chr1A	293315441	293316181	9.29696	-2.83059	0.874882	-3.2354	0.00121474	0.00581137
chr1A	293321573	293322416	33.9147	-1.35359	0.422492	-3.20382	0.00135616	0.00632836
chr1A	293637091	293637875	39.5421	-1.19295	0.402297	-2.96534	0.00302351	0.0119165
chr1A	293702358	293702834	7.18465	-2.49335	0.986166	-2.52833	0.0114607	0.0337226
chr1A	293742835	293743914	68.1155	-2.10406	0.306427	-6.86644	6.58257e-12	6.87947e-10
chr1A	294515849	294516367	8.17569	-2.43328	0.933856	-2.60562	0.0091707	0.0283825
chr1A	294736606	294737726	67.1814	-1.40612	0.306281	-4.59094	4.41264e-06	6.28673e-05
chr1A	295463724	295464339	31.1987	-1.51934	0.442557	-3.4331	0.000596715	0.00331514
chr1A	295989884	295990822	63.3337	-1.294	0.304862	-4.24456	2.19026e-05	0.000233662
chr1A	296926299	296927986	61.7439	-1.15288	0.308441	-3.73775	0.000185674	0.00130621
chr1A	297825319	297825450	6.9349	-2.99605	1.02703	-2.9172	0.00353187	0.0134491
chr1A	297845977	297846376	6.29276	-3.23517	1.09672	-2.94987	0.00317912	0.0123847
chr1A	298106794	298107502	25.5072	-1.87607	0.495955	-3.78275	0.000155107	0.00113122
chr1A	298612752	298613281	21.1437	-1.79207	0.552233	-3.24513	0.00117397	0.00566073
chr1A	298621095	298621933	17.6109	-3.021	0.695769	-4.34196	1.41217e-05	0.000163046
chr1A	298628602	298629081	13.2904	-3.16594	0.748548	-4.22944	2.34276e-05	0.000246945
chr1A	298635760	298636697	34.4435	-2.65725	0.451043	-5.89134	3.83074e-09	1.69854e-07
chr1A	298646042	298646625	28.951	-2.60409	0.482699	-5.39486	6.85775e-08	1.9589e-06
chr1A	298653462	298653876	23.5455	-2.81284	1.0719	-2.62417	0.00868594	0.027193
chr1A	299102253	299102939	23.8354	-1.9046	0.538315	-3.53807	0.000403069	0.00242536
chr1A	299270005	299270648	17.3773	-1.76037	0.634483	-2.7745	0.00552862	0.0191213
chr1A	299273096	299273297	8.79309	-2.26817	0.885592	-2.56119	0.0104315	0.0313304
chr1A	299425189	299426046	25.1328	-2.16305	0.516484	-4.18804	2.8138e-05	0.000286824
chr1A	299488146	299489025	11.6805	-2.84959	0.767199	-3.71428	0.000203779	0.00140769
chr1A	299624347	299625349	29.5331	-1.54748	0.449663	-3.44141	0.000578685	0.00323624
chr1A	299653914	299655326	76.97	-1.01391	0.286605	-3.53767	0.000403669	0.00242812
chr1A	299717661	299718120	14.0933	-2.22159	0.704833	-3.15193	0.00162195	0.00729263
chr1A	299721345	299721828	19.2874	-2.64048	0.589076	-4.48241	7.38041e-06	9.59172e-05
chr1A	300395553	300396245	29.4072	-1.28272	0.455583	-2.81557	0.00486913	0.0173039
chr1A	300398797	300398976	5.72482	-2.96878	1.17321	-2.53047	0.0113911	0.0335598
chr1A	300567414	300567835	13.7938	-2.59016	0.740634	-3.49723	0.000470123	0.00274454
chr1A	300576858	300577397	16.0424	-2.45639	0.649429	-3.78238	0.000155338	0.00113255
chr1A	300673936	300674609	19.3638	-2.70246	0.620719	-4.35375	1.33826e-05	0.000156044
chr1A	300855034	300855158	12.6755	-1.74295	0.739205	-2.35786	0.0183804	0.0487227
chr1A	300859725	300860201	18.7759	-1.93456	0.599094	-3.22913	0.00124165	0.00590952
chr1A	301131421	301132635	32.9502	-1.40516	0.473947	-2.96481	0.00302866	0.0119315
chr1A	301147732	301148422	14.9801	-3.35634	0.718703	-4.66999	3.01208e-06	4.59262e-05
chr1A	301207984	301208527	44.3768	-1.40992	0.409729	-3.44112	0.000579319	0.00323875
chr1A	301208830	301209507	30.0289	-1.27041	0.446528	-2.84508	0.00444006	0.0160977
chr1A	301630721	301631907	62.8504	-1.12969	0.306293	-3.68827	0.000225781	0.0015274
chr1A	301894069	301894704	45.8042	-1.03835	0.364795	-2.8464	0.00442165	0.0160478
chr1A	302638619	302639048	17.3793	-1.66053	0.630545	-2.63349	0.0084512	0.026619
chr1A	302938037	302938305	9.95923	-2.31218	0.819233	-2.82237	0.004767	0.017016
chr1A	302941703	302941930	6.92441	-3.75809	1.07154	-3.50717	0.000452906	0.00266316
chr1A	302957697	302958591	59.1276	-1.1055	0.325052	-3.401	0.000671394	0.00363862
chr1A	303727451	303727590	15.6919	-1.49241	0.631338	-2.36389	0.0180842	0.0481013
chr1A	303730005	303730468	37.9347	-1.18469	0.401788	-2.94854	0.0031928	0.0124251
chr1A	303796490	303797371	26.3955	-2.79976	0.508869	-5.50193	3.75661e-08	1.1813e-06
chr1A	303806536	303807002	5.68407	-5.59772	1.51615	-3.69207	0.000222435	0.00150928
chr1A	304958415	304958575	10.0151	-2.81132	0.832573	-3.37667	0.000733689	0.00390357
chr1A	305007297	305007730	13.345	-2.22608	0.708039	-3.14401	0.00166651	0.00745466
chr1A	305110960	305112160	33.0751	-2.26444	0.434608	-5.21029	1.88542e-07	4.57276e-06
chr1A	305606157	305608012	52.5332	-1.27362	0.354732	-3.59037	0.000330209	0.00206806
chr1A	306144575	306144870	7.43507	-3.14478	1.00457	-3.13049	0.00174518	0.00773801
chr1A	306549363	306550093	42.4257	-1.84156	0.389682	-4.7258	2.29212e-06	3.66183e-05
chr1A	306676083	306677008	41.1079	-2.21138	0.388049	-5.6987	1.20727e-08	4.51737e-07
chr1A	307055137	307055467	10.0587	-2.36449	0.832488	-2.84027	0.00450759	0.0162902
chr1A	307060440	307061126	47.2544	-1.00489	0.36622	-2.74396	0.00607024	0.0205744
chr1A	307463491	307463971	6.93439	-3.76521	1.08667	-3.4649	0.000530433	0.00301934
chr1A	307470737	307471022	15.4674	-2.57937	0.673623	-3.82909	0.000128617	0.000974563
chr1A	308352463	308353945	69.2145	-1.1711	0.299563	-3.90934	9.25474e-05	0.00074815
chr1A	308575948	308576363	29.6184	-1.24967	0.475724	-2.62688	0.00861712	0.0270207
chr1A	308794627	308795387	18.9315	-1.60856	0.682582	-2.35658	0.018444	0.0488548
chr1A	310868927	310869247	9.49221	-2.91297	0.865185	-3.36687	0.000760252	0.00401417
chr1A	310870060	310871001	31.9451	-2.83706	0.487635	-5.81799	5.95578e-09	2.48169e-07
chr1A	310970957	310971689	28.7034	-1.29427	0.455305	-2.84264	0.00447414	0.0161939
chr1A	311434875	311435905	29.5483	-1.11199	0.45409	-2.44882	0.0143324	0.0401646
chr1A	312726146	312726759	16.9208	-1.53577	0.63421	-2.42154	0.0154549	0.0425827
chr1A	312743593	312744333	33.0415	-1.34368	0.435024	-3.08875	0.00200999	0.00863708
chr1A	312744768	312745187	20.544	-1.59688	0.554163	-2.88161	0.00395647	0.0147089
chr1A	313002593	313002901	12.522	-2.21089	0.886031	-2.49527	0.0125861	0.0363062
chr1A	313489144	313489460	17.2152	-1.62696	0.600801	-2.70798	0.00676931	0.0223987
chr1A	313489684	313489968	13.0926	-1.73311	0.715079	-2.42366	0.0153648	0.0423926
chr1A	313490350	313491653	67.6481	-1.15645	0.300343	-3.85045	0.000117903	0.000908531
chr1A	314615007	314615396	8.57943	-3.45691	0.941275	-3.67258	0.000240115	0.00160348
chr1A	314853239	314853730	12.2377	-3.49566	0.802824	-4.35421	1.33548e-05	0.000155737
chr1A	314881216	314881988	11.8673	-3.33907	0.79358	-4.2076	2.58092e-05	0.000266995
chr1A	315259076	315260080	30.8705	-3.17384	0.486412	-6.525	6.80016e-11	5.25265e-09
chr1A	315390779	315391420	20.7113	-2.29086	0.580136	-3.94883	7.85341e-05	0.000655569
chr1A	315397788	315398869	36.4	-2.68726	0.425598	-6.31409	2.71762e-10	1.73765e-08
chr1A	315400286	315400515	7.40428	-3.59988	1.11555	-3.22701	0.00125092	0.00594277
chr1A	316328352	316329270	12.6061	-3.26188	0.75829	-4.30163	1.6955e-05	0.000189225
chr1A	316954097	316954867	17.677	-1.57673	0.662567	-2.37972	0.0173256	0.0465277
chr1A	318540701	318541955	81.9236	-1.21034	0.281401	-4.30113	1.69932e-05	0.000189552
chr1A	319208542	319208876	1.98133	-6.50705	2.51515	-2.58715	0.00967742	0.0295871
chr1A	319310731	319311405	15.0318	-2.49562	0.664479	-3.75576	0.000172817	0.00123383
chr1A	319336940	319337637	23.1295	-1.86249	0.540124	-3.44827	0.000564199	0.00317368
chr1A	319338384	319338975	19.4932	-2.66547	0.600199	-4.44099	8.95479e-06	0.000112223
chr1A	319446657	319447513	24.8702	-1.57616	0.527522	-2.98785	0.00280946	0.0112376
chr1A	319448836	319449118	12.1155	-2.29026	0.750817	-3.05036	0.00228568	0.00955841
chr1A	319731415	319732646	40.5803	-1.03945	0.380241	-2.73365	0.00626367	0.0210869
chr1A	319889265	319889594	19.5781	-1.94664	0.56888	-3.42188	0.000621897	0.0034246
chr1A	320154463	320155560	59.8263	-1.56051	0.317928	-4.90839	9.18288e-07	1.71524e-05
chr1A	320221850	320222347	33.9945	-1.19922	0.445417	-2.69235	0.00709494	0.0232315
chr1A	320226291	320226682	22.2937	-1.37817	0.526277	-2.61871	0.00882625	0.0275464
chr1A	320287805	320288537	10.7851	-2.26775	0.80049	-2.83296	0.00461193	0.0165777
chr1A	320295990	320296906	34.0272	-2.35673	0.458014	-5.14555	2.66732e-07	6.14198e-06
chr1A	320337516	320338175	8.32474	-2.29781	0.94493	-2.43173	0.015027	0.0416702
chr1A	321113747	321114543	19.1657	-1.91139	0.587983	-3.25076	0.00115097	0.00557309
chr1A	323407881	323408875	43.2053	-1.36699	0.400554	-3.41275	0.0006431	0.00351577
chr1A	323705705	323706681	40.4272	-1.44961	0.396726	-3.65393	0.000258255	0.00169968
chr1A	323960046	323960853	32.3106	-1.26171	0.440363	-2.86516	0.00416802	0.0153196
chr1A	323963014	323963328	14.2048	-2.08915	0.683766	-3.05536	0.00224794	0.00943301
chr1A	324378518	324379448	45.2055	-1.28187	0.362603	-3.53519	0.000407482	0.0024459
chr1A	324382668	324383275	28.8449	-1.43051	0.467572	-3.05945	0.00221742	0.00933559
chr1A	324453799	324454493	32.7646	-1.04887	0.446341	-2.34994	0.0187764	0.0495448
chr1A	324568309	324568982	11.2205	-2.24936	0.778782	-2.88831	0.00387322	0.0144633
chr1A	324569841	324570198	12.9287	-1.65741	0.704067	-2.35405	0.0185703	0.0491145
chr1A	324608768	324609449	19.5352	-1.81943	0.579482	-3.13974	0.00169096	0.00754008
chr1A	324619198	324619685	27.1464	-1.45628	0.484963	-3.00287	0.00267447	0.0108182
chr1A	325031669	325032370	26.4652	-2.53506	0.527024	-4.81015	1.50815e-06	2.59343e-05
chr1A	325053426	325054589	39.2535	-1.03824	0.386154	-2.68868	0.00717358	0.0234402
chr1A	325781686	325783058	75.6036	-1.55494	0.28104	-5.5328	3.15158e-08	1.01781e-06
chr1A	325794063	325794544	11.3094	-2.13575	0.769218	-2.77653	0.00549432	0.0190286
chr1A	326216179	326216544	8.71903	-2.65901	0.890347	-2.98649	0.00282201	0.0112758
chr1A	326227077	326227715	16.2114	-3.71268	0.699299	-5.30914	1.10143e-07	2.91584e-06
chr1A	326338621	326339203	19.0068	-1.44819	0.595182	-2.43319	0.0149665	0.0415371
chr1A	327003454	327003941	30.0107	-1.20697	0.458242	-2.6339	0.00844098	0.0265925
chr1A	327014943	327015762	42.7471	-1.42663	0.391546	-3.64359	0.000268858	0.00175404
chr1A	327015836	327016429	51.5513	-2.00888	0.348496	-5.76443	8.19327e-09	3.24653e-07
chr1A	327184847	327185507	30.4335	-2.73748	0.47069	-5.81589	6.03117e-09	2.5078e-07
chr1A	327541220	327541488	9.38375	-2.83592	0.885441	-3.20283	0.00136083	0.00634605
chr1A	327712978	327713526	38.5991	-1.04212	0.390567	-2.66823	0.0076253	0.0245724
chr1A	327993951	327995322	130.411	-1.07401	0.230996	-4.64945	3.32827e-06	4.97935e-05
chr1A	328081913	328082459	12.1887	-1.84401	0.778606	-2.36835	0.0178674	0.0476626
chr1A	329238982	329239295	25.8043	-1.41324	0.529763	-2.66768	0.00763772	0.0246023
chr1A	329575929	329576404	10.0606	-3.6761	0.895698	-4.10417	4.05774e-05	0.000385548
chr1A	329587731	329588655	14.7059	-2.82473	0.681363	-4.1457	3.38771e-05	0.000333104
chr1A	330082822	330084076	60.3352	-1.01845	0.312284	-3.26128	0.0011091	0.0054121
chr1A	330686942	330688159	70.3069	-1.65818	0.306368	-5.41238	6.21924e-08	1.80621e-06
chr1A	330770465	330771178	42.6954	-1.3206	0.371372	-3.55601	0.000376534	0.00229509
chr1A	332964380	332964902	12.0785	-1.99646	0.759017	-2.63032	0.00853048	0.0268074
chr1A	333133499	333133942	11.4808	-2.65135	0.861757	-3.07668	0.00209321	0.00891565
chr1A	333137993	333138533	20.2315	-1.45297	0.569706	-2.55038	0.0107606	0.0320914
chr1A	333139177	333139952	19.4131	-1.86375	0.585841	-3.18133	0.00146602	0.00673489
chr1A	333507394	333507775	7.28084	-2.55245	1.00519	-2.53927	0.0111083	0.0329007
chr1A	333525031	333525852	20.6144	-2.76887	0.585512	-4.72897	2.2566e-06	3.61388e-05
chr1A	333779407	333779841	29.1953	-1.44876	0.455377	-3.18145	0.00146538	0.00673278
chr1A	334398670	334399822	40.8509	-1.04523	0.412352	-2.5348	0.0112511	0.0332305
chr1A	334446413	334446888	13.1512	-2.24094	0.773194	-2.89829	0.00375209	0.0141129
chr1A	334447557	334448083	11.6149	-2.66378	0.78162	-3.40802	0.000654364	0.003565
chr1A	335192123	335193176	42.9111	-1.17539	0.393297	-2.98857	0.00280289	0.0112165
chr1A	336307366	336308219	37.2499	-1.89919	0.419285	-4.52959	5.90995e-06	8.00771e-05
chr1A	336316686	336317116	17.9342	-1.53766	0.590475	-2.6041	0.00921146	0.0284812
chr1A	336554503	336554942	17.1744	-2.33043	0.633204	-3.68039	0.000232881	0.0015657
chr1A	337225152	337226193	62.5199	-1.01488	0.328948	-3.08522	0.002034	0.00871494
chr1A	337629096	337629929	24.4383	-1.3306	0.498394	-2.66978	0.00759019	0.0244861
chr1A	337630217	337630619	15.2996	-1.97054	0.667616	-2.9516	0.00316129	0.0123297
chr1A	337654361	337655137	17.8069	-2.21805	0.599597	-3.69924	0.000216247	0.00147607
chr1A	337661949	337662165	7.96983	-3.21831	0.979096	-3.28702	0.00101252	0.00503772
chr1A	337676178	337676821	14.4566	-3.00172	0.76967	-3.90001	9.61882e-05	0.000771173
chr1A	337703372	337704227	37.9308	-1.7193	0.417084	-4.1222	3.75273e-05	0.000361884
chr1A	337776183	337777300	43.4342	-1.93567	0.382589	-5.05941	4.2055e-07	8.94746e-06
chr1A	337947736	337948203	9.63238	-2.35817	0.851793	-2.76848	0.00563188	0.0194067
chr1A	337948810	337949168	6.46647	-2.55471	1.08916	-2.34557	0.0189978	0.0499751
chr1A	338350074	338351047	46.3664	-1.22299	0.396474	-3.08466	0.00203785	0.00872587
chr1A	338591429	338591752	27.118	-1.94107	0.485291	-3.99981	6.33927e-05	0.000552344
chr1A	338604004	338605240	43.784	-2.16995	0.38552	-5.62864	1.81633e-08	6.37414e-07
chr1A	338833054	338834292	99.8006	-1.60144	0.251409	-6.36985	1.8921e-10	1.26947e-08
chr1A	338839353	338839849	39.2078	-1.72509	0.3904	-4.41879	9.92555e-06	0.000122106
chr1A	339096314	339096669	31.5475	-1.05991	0.446465	-2.37401	0.0175961	0.0470924
chr1A	339915068	339915226	5.01742	-2.94223	1.2283	-2.39536	0.016604	0.0450019
chr1A	339915441	339915703	5.63974	-5.00283	1.40848	-3.55194	0.000382405	0.00232394
chr1A	340008324	340008730	12.036	-2.29203	0.759798	-3.01664	0.00255595	0.0104376
chr1A	341145040	341145737	29.9633	-2.17361	0.454251	-4.78503	1.70964e-06	2.88073e-05
chr1A	341146364	341146514	6.12735	-2.60936	1.09274	-2.38789	0.0169452	0.0457231
chr1A	343020961	343022293	117.315	-1.05336	0.229179	-4.59623	4.30197e-06	6.15473e-05
chr1A	343028256	343029031	88.692	-1.27822	0.272475	-4.69116	2.71666e-06	4.21643e-05
chr1A	343030422	343030653	10.3322	-2.67604	0.84893	-3.15226	0.00162014	0.00728737
chr1A	343373915	343375053	84.2557	-1.10387	0.273813	-4.03148	5.54266e-05	0.000495966
chr1A	343410183	343411581	66.3829	-1.08492	0.304673	-3.56095	0.000369513	0.00226183
chr1A	343613791	343614326	17.2458	-2.11123	0.682471	-3.09351	0.00197804	0.00853221
chr1A	343631963	343632148	4.09314	-4.022	1.45938	-2.75597	0.00585188	0.0199935
chr1A	343679256	343679586	6.67546	-4.75295	1.22816	-3.86998	0.000108843	0.000852412
chr1A	343756567	343757189	34.0945	-1.20481	0.434516	-2.77278	0.00555805	0.0192012
chr1A	344164262	344164736	7.06292	-2.43932	1.00394	-2.42974	0.0151095	0.0418525
chr1A	344182954	344184487	28.3745	-1.16513	0.457239	-2.5482	0.0108281	0.0322489
chr1A	344253203	344253608	38.8914	-1.50347	0.391447	-3.8408	0.000122632	0.000938092
chr1A	344468069	344468525	17.4706	-2.51025	0.612088	-4.10112	4.11156e-05	0.000389739
chr1A	344468957	344469456	14.9133	-3.40594	0.706467	-4.8211	1.42771e-06	2.47778e-05
chr1A	344470849	344471035	7.33856	-2.87598	1.08617	-2.64782	0.00810131	0.0257589
chr1A	345296847	345297477	25.9613	-1.74542	0.510572	-3.41855	0.000629553	0.00345813
chr1A	345530666	345531464	38.934	-1.52418	0.390751	-3.90064	9.5938e-05	0.000769658
chr1A	345658965	345659708	43.46	-1.2862	0.379349	-3.39055	0.000697528	0.00374848
chr1A	345783577	345784129	38.1318	-1.21381	0.398514	-3.04584	0.00232031	0.00967466
chr1A	346445595	346446642	30.7545	-1.07593	0.455524	-2.36197	0.0181783	0.0482982
chr1A	346540992	346541811	30.5794	-1.50023	0.454323	-3.30213	0.000959546	0.0048254
chr1A	346684320	346684545	9.92667	-2.0987	0.862955	-2.432	0.0150159	0.0416465
chr1A	347319958	347320391	45.9882	-1.30346	0.362913	-3.59165	0.000328589	0.00206055
chr1A	347325247	347325750	36.4228	-1.01104	0.404612	-2.49879	0.0124619	0.0360219
chr1A	347351769	347352444	16.4393	-3.27085	0.658021	-4.97073	6.6701e-07	1.31545e-05
chr1A	347634632	347635312	55.4687	-1.11358	0.335685	-3.31733	0.000908808	0.00461991
chr1A	347910807	347911296	17.0747	-1.97703	0.611743	-3.2318	0.00123014	0.00586684
chr1A	347914572	347914784	11.2393	-1.91296	0.797823	-2.39772	0.0164974	0.0447697
chr1A	348848406	348849265	51.4949	-1.18055	0.338322	-3.48944	0.000484041	0.00280852
chr1A	348851239	348851586	13.7348	-1.72196	0.715712	-2.40594	0.0161309	0.044008
chr1A	350453958	350454614	36.9009	-1.87127	0.408475	-4.58112	4.62498e-06	6.52993e-05
chr1A	351211487	351212366	19.6432	-1.54837	0.573607	-2.69937	0.00694719	0.0228573
chr1A	351474831	351476377	84.6542	-1.19505	0.28328	-4.21863	2.45791e-05	0.000256657
chr1A	351584824	351585189	13.2272	-3.27243	0.7361	-4.44563	8.76355e-06	0.000110196
chr1A	351867220	351868093	33.97	-2.37821	0.434543	-5.4729	4.42718e-08	1.35499e-06
chr1A	353256991	353257746	25.6756	-1.19424	0.488244	-2.44599	0.0144457	0.0404116
chr1A	353912313	353912718	10.9292	-3.25997	0.850654	-3.83231	0.000126948	0.000964319
chr1A	353914243	353915215	28.4805	-1.87669	0.461355	-4.06778	4.74632e-05	0.000437303
chr1A	353915779	353916296	18.343	-2.01622	0.649498	-3.10428	0.00190741	0.00828979
chr1A	354823410	354824925	130.684	-1.09653	0.218064	-5.02848	4.94378e-07	1.02482e-05
chr1A	355279482	355279699	4.74764	-5.33755	1.60512	-3.32532	0.000883163	0.00451681
chr1A	356429894	356430534	18.9142	-1.8495	0.591064	-3.12911	0.00175338	0.00776782
chr1A	356441644	356441945	9.66838	-3.31082	0.900835	-3.67528	0.000237592	0.00159056
chr1A	356464839	356465113	10.687	-1.86239	0.779475	-2.38929	0.0168811	0.0455833
chr1A	358151264	358152239	15.2359	-2.12196	0.667502	-3.17896	0.00147802	0.00677667
chr1A	358467501	358469156	75.5911	-1.14729	0.294437	-3.89654	9.7575e-05	0.00078014
chr1A	358848738	358849050	8.71809	-2.60774	0.8929	-2.92053	0.00349438	0.0133338
chr1A	359980575	359980835	14.3285	-3.80955	0.736473	-5.17269	2.30745e-07	5.43504e-06
chr1A	360458913	360459930	50.8814	-2.7389	0.359995	-7.60817	2.78002e-14	5.64217e-12
chr1A	360461779	360462906	47.4026	-3.32754	0.383622	-8.67403	4.17095e-18	1.96605e-15
chr1A	361063504	361063927	20.8736	-1.84658	0.557179	-3.31416	0.000919201	0.00466364
chr1A	361074860	361075697	18.8611	-2.42789	0.605992	-4.00648	6.16312e-05	0.000540219
chr1A	361184486	361185098	26.2294	-2.15635	0.499503	-4.31699	1.58168e-05	0.000178813
chr1A	361235344	361236037	10.449	-2.51521	0.821981	-3.05993	0.00221387	0.0093232
chr1A	361351841	361352740	36.1399	-1.12241	0.436341	-2.57232	0.0101019	0.0305685
chr1A	361949982	361950546	8.97971	-2.35992	0.929388	-2.53922	0.0111101	0.0329048
chr1A	362624475	362625389	45.6207	-1.02387	0.375535	-2.72643	0.00640231	0.0214479
chr1A	362678419	362678734	6.46611	-3.48214	1.09731	-3.17333	0.00150699	0.00688285
chr1A	363636798	363637670	26.4175	-2.68477	0.497485	-5.39669	6.78811e-08	1.94162e-06
chr1A	363652978	363653881	18.7723	-1.60641	0.577262	-2.78282	0.00538894	0.0187405
chr1A	363694470	363694773	8.94753	-2.14357	0.899496	-2.38308	0.0171683	0.0461981
chr1A	364631831	364633039	39.1019	-1.15975	0.390016	-2.97361	0.00294321	0.0116612
chr1A	365064817	365065870	31.3657	-1.04858	0.441627	-2.37436	0.0175793	0.0470598
chr1A	365491767	365492234	17.9674	-1.92784	0.595503	-3.23734	0.00120651	0.00578093
chr1A	365506977	365508003	27.0399	-3.25731	0.524849	-6.20618	5.42871e-10	3.17965e-08
chr1A	365534532	365535483	39.9209	-1.83542	0.466379	-3.93548	8.30318e-05	0.00068569
chr1A	365536265	365536424	11.6247	-2.55394	0.772347	-3.30672	0.000943939	0.00476274
chr1A	365536581	365536878	14.2579	-2.28356	0.676325	-3.37642	0.00073435	0.00390653
chr1A	365735077	365736156	75.2476	-1.16589	0.286117	-4.07488	4.60387e-05	0.000426798
chr1A	366128886	366129059	10.1211	-2.36369	0.834476	-2.83254	0.00461801	0.0165944
chr1A	366367131	366367767	18.5414	-1.52638	0.576902	-2.64582	0.00814938	0.0258724
chr1A	367102181	367102928	27.9341	-1.56129	0.463556	-3.36808	0.000756942	0.00400006
chr1A	367381154	367382430	62.2993	-2.20916	0.31858	-6.93439	4.07988e-12	4.57551e-10
chr1A	367382951	367383275	14.1138	-1.76197	0.682574	-2.58135	0.00984138	0.0299604
chr1A	367437783	367438503	21.337	-1.5341	0.543748	-2.82134	0.00478235	0.0170575
chr1A	367438915	367439262	8.58916	-2.2956	0.905621	-2.53483	0.0112501	0.0332281
chr1A	368055613	368056932	48.915	-1.09451	0.347889	-3.14614	0.00165443	0.00741177
chr1A	368202802	368203030	6.43393	-2.99755	1.06246	-2.82132	0.0047827	0.0170577
chr1A	368356556	368357825	86.3788	-1.20654	0.276862	-4.3579	1.31316e-05	0.000153565
chr1A	369269263	369270087	23.0624	-2.11647	0.553973	-3.82052	0.000133169	0.00100118
chr1A	369279038	369279663	20.2067	-2.81065	0.606535	-4.63394	3.58772e-06	5.29818e-05
chr1A	369322449	369324444	38.5239	-2.78733	0.419807	-6.63955	3.14645e-11	2.71344e-09
chr1A	369362941	369363790	28.6747	-1.48197	0.467917	-3.16715	0.00153939	0.00700126
chr1A	369495556	369496548	42.499	-1.02067	0.379023	-2.69291	0.00708322	0.0232031
chr1A	369497657	369497978	24.8139	-1.65526	0.508737	-3.25366	0.00113928	0.00552855
chr1A	369503237	369503772	15.1033	-1.58804	0.644262	-2.46489	0.0137054	0.0387959
chr1A	371177886	371178483	24.7333	-1.34777	0.495181	-2.72177	0.00649323	0.0216842
chr1A	371179503	371179969	26.1901	-1.5118	0.486758	-3.10585	0.00189732	0.00825609
chr1A	371220428	371221603	60.9029	-2.30296	0.357166	-6.44786	1.13443e-10	8.17514e-09
chr1A	371948932	371949986	36.7291	-1.26217	0.417081	-3.0262	0.0024765	0.0101833
chr1A	372026490	372026965	7.46711	-3.31332	1.04805	-3.16142	0.00157003	0.00710859
chr1A	372068208	372068602	24.9097	-1.63986	0.510823	-3.21024	0.00132625	0.00621786
chr1A	372068784	372070161	111.321	-1.17999	0.260602	-4.52792	5.95674e-06	8.06083e-05
chr1A	372175525	372176046	25.526	-3.05405	0.537731	-5.67951	1.35083e-08	4.9572e-07
chr1A	372241163	372241611	8.66605	-2.64874	1.00314	-2.64044	0.00827981	0.0261908
chr1A	372467541	372468333	16.1452	-2.73163	0.662743	-4.1217	3.76081e-05	0.000362512
chr1A	372524691	372525302	13.9459	-2.90672	0.744696	-3.90324	9.49144e-05	0.000763441
chr1A	373322270	373322909	19.8063	-1.69327	0.564622	-2.99895	0.00270915	0.0109276
chr1A	373343947	373344794	22.3886	-2.55332	0.551607	-4.62887	3.67664e-06	5.40769e-05
chr1A	373587487	373588157	18.1154	-1.39037	0.58718	-2.36787	0.0178907	0.047707
chr1A	373767671	373768106	9.91697	-2.88226	0.83813	-3.43892	0.000584036	0.00325866
chr1A	373770988	373771247	7.57574	-3.6161	1.05919	-3.41404	0.000640071	0.00350295
chr1A	374026940	374027622	8.38187	-3.39344	1.00798	-3.36658	0.000761054	0.00401695
chr1A	374134694	374135189	18.93	-2.17889	0.607586	-3.58614	0.000335605	0.00209504
chr1A	374251178	374251687	25.1008	-1.49671	0.537107	-2.78661	0.00532622	0.018567
chr1A	374684242	374684547	7.89038	-2.3202	0.969474	-2.39325	0.0166997	0.0451969
chr1A	375110811	375111081	15.4197	-1.64625	0.637142	-2.5838	0.00977174	0.0298009
chr1A	375425131	375426178	33.4517	-1.89059	0.428713	-4.40992	1.03409e-05	0.000126204
chr1A	375433120	375434995	74.5301	-1.0264	0.294808	-3.48159	0.000498453	0.00287277
chr1A	375477063	375477774	17.783	-2.03217	0.596492	-3.40687	0.000657116	0.00357809
chr1A	375867843	375868429	26.2902	-1.76878	0.490624	-3.60517	0.000311947	0.00197633
chr1A	376476281	376476860	32.4796	-1.2621	0.431462	-2.92517	0.00344274	0.0131801
chr1A	377020966	377021187	11.2218	-1.9018	0.782071	-2.43175	0.0150262	0.0416684
chr1A	377033024	377033771	15.9411	-2.0565	0.672293	-3.05893	0.00222129	0.00934617
chr1A	377451011	377452002	16.501	-2.70298	0.64806	-4.17088	3.03431e-05	0.000304922
chr1A	377610847	377611138	29.3983	-1.23102	0.454184	-2.7104	0.00672023	0.0222729
chr1A	377744833	377745652	21.6116	-1.69591	0.535326	-3.16799	0.00153499	0.00698568
chr1A	378565311	378566097	28.404	-1.34424	0.492238	-2.73087	0.00631679	0.0212254
chr1A	379463605	379464573	35.1805	-1.19856	0.430504	-2.78408	0.00536797	0.0186845
chr1A	380262300	380262488	14.8783	-1.7114	0.695694	-2.45999	0.013894	0.0392098
chr1A	380263358	380263630	9.52214	-2.99151	0.981568	-3.04768	0.00230612	0.0096266
chr1A	380264077	380264260	17.9535	-1.66252	0.600514	-2.7685	0.00563156	0.0194061
chr1A	380495145	380495780	20.9489	-1.97683	0.575017	-3.43786	0.000586326	0.00326879
chr1A	380579168	380579485	9.59009	-2.50011	0.844564	-2.96023	0.00307406	0.0120653
chr1A	381084880	381085796	46.0733	-1.46045	0.379816	-3.84514	0.000120483	0.000924827
chr1A	381096268	381098112	119.68	-1.32542	0.233478	-5.67685	1.37201e-08	5.02291e-07
chr1A	381101629	381101918	22.3955	-2.17569	0.552267	-3.93955	8.16335e-05	0.000676189
chr1A	381272980	381273338	20.8592	-1.34723	0.540294	-2.4935	0.0126489	0.0364461
chr1A	381277497	381277992	28.1805	-1.17307	0.466138	-2.51657	0.0118505	0.0346204
chr1A	381302119	381302612	44.392	-1.16263	0.365599	-3.18008	0.00147236	0.00675735
chr1A	381303776	381303952	7.71605	-2.89152	1.00665	-2.87242	0.00407336	0.0150427
chr1A	381318403	381319213	37.7102	-1.32232	0.397016	-3.33065	0.000866435	0.00444996
chr1A	382589501	382590520	57.2961	-1.10849	0.327083	-3.389	0.000701474	0.00376653
chr1A	385026266	385027549	63.0291	-1.01925	0.318464	-3.20053	0.00137174	0.00638779
chr1A	386252597	386253710	74.397	-1.03077	0.292312	-3.52625	0.000421495	0.00251275
chr1A	386424610	386425389	25.4175	-1.62419	0.50053	-3.24494	0.00117474	0.00566334
chr1A	386440124	386440662	31.0875	-1.42114	0.446474	-3.18304	0.00145738	0.00670375
chr1A	386479893	386480842	20.3435	-2.72482	0.581559	-4.68537	2.7946e-06	4.31726e-05
chr1A	386502256	386503205	14.016	-1.89851	0.701717	-2.70552	0.00681979	0.0225286
chr1A	387021516	387022437	20.0994	-2.03775	0.585077	-3.48288	0.000496051	0.00286167
chr1A	387034319	387034705	25.5057	-1.3969	0.486402	-2.87191	0.00407998	0.0150603
chr1A	387199673	387199937	7.25103	-2.71515	1.02384	-2.65192	0.00800349	0.0255125
chr1A	387517877	387518089	19.1305	-1.4118	0.584422	-2.41571	0.0157044	0.0431094
chr1A	388005200	388005542	5.59615	-3.04317	1.15851	-2.6268	0.00861918	0.0270242
chr1A	388484451	388484624	5.58371	-2.80801	1.14132	-2.46032	0.0138814	0.0391783
chr1A	388939492	388939972	37.0079	-1.11819	0.413591	-2.70362	0.00685895	0.0226279
chr1A	389061275	389062166	61.6733	-1.10788	0.341415	-3.24497	0.00117463	0.00566304
chr1A	389129813	389130048	4.11599	-4.02103	1.44917	-2.77471	0.00552504	0.0191103
chr1A	389797788	389798416	31.5514	-1.21488	0.433441	-2.80287	0.00506501	0.0178527
chr1A	390636225	390636653	16.0076	-1.66037	0.62508	-2.65626	0.00790133	0.0252585
chr1A	390638985	390640102	48.7115	-1.26153	0.353915	-3.5645	0.000364545	0.00223801
chr1A	390702802	390702994	31.9031	-1.25327	0.433687	-2.88979	0.00385495	0.0144105
chr1A	391235774	391236068	22.1975	-1.34682	0.529836	-2.54196	0.0110234	0.0327169
chr1A	391245241	391245642	31.6982	-1.478	0.433041	-3.41308	0.000642334	0.00351242
chr1A	391923645	391924068	6.20395	-2.70665	1.07602	-2.51542	0.0118891	0.0347074
chr1A	392081099	392081244	16.8207	-1.67315	0.632104	-2.64696	0.00812201	0.0258086
chr1A	392499590	392500378	14.5067	-1.97798	0.665594	-2.97175	0.00296108	0.0117161
chr1A	392526085	392526882	45.6303	-1.73905	0.365755	-4.75467	1.9877e-06	3.25321e-05
chr1A	393966656	393967093	9.32754	-2.64747	0.86567	-3.05829	0.00222607	0.00936285
chr1A	394152918	394153738	19.4283	-2.74113	0.597457	-4.588	4.47516e-06	6.35929e-05
chr1A	394424572	394425102	17.7552	-2.26875	0.637104	-3.56103	0.000369404	0.00226126
chr1A	394426396	394427111	16.3056	-2.81348	0.662479	-4.24689	2.16756e-05	0.00023166
chr1A	394477336	394478264	38.4282	-3.41068	0.425506	-8.01559	1.09611e-15	3.08005e-13
chr1A	394514725	394515694	19.5699	-2.82138	0.610502	-4.62142	3.8113e-06	5.56693e-05
chr1A	394585240	394585520	12.6691	-2.49934	0.738262	-3.38544	0.000710645	0.00380461
chr1A	394587624	394588111	9.99135	-2.19052	0.825639	-2.65312	0.00797525	0.0254421
chr1A	396293092	396293817	38.8287	-1.64576	0.391984	-4.19855	2.68626e-05	0.000276031
chr1A	396453956	396454977	41.9141	-2.34993	0.387935	-6.05753	1.3823e-09	7.10758e-08
chr1A	397083327	397083760	9.74512	-3.62456	0.911017	-3.97859	6.93255e-05	0.000593037
chr1A	397257724	397258188	9.00131	-3.39123	1.03201	-3.28603	0.00101611	0.00505109
chr1A	397258922	397259438	15.0886	-3.22647	0.705171	-4.57544	4.75225e-06	6.67924e-05
chr1A	397769873	397770338	10.786	-1.98626	0.79419	-2.50099	0.0123847	0.0358426
chr1A	398107400	398107585	9.17653	-2.93022	0.87532	-3.3476	0.000815134	0.00423889
chr1A	398479027	398479524	13.9178	-1.97844	0.721333	-2.74275	0.00609273	0.0206334
chr1A	399423154	399423708	20.575	-2.84502	0.57281	-4.96677	6.80775e-07	1.33766e-05
chr1A	399430502	399430957	17.7957	-2.05307	0.600724	-3.41767	0.000631602	0.00346691
chr1A	399822850	399823028	7.73001	-3.17053	0.983249	-3.22454	0.00126175	0.00597961
chr1A	399823415	399824523	29.0952	-2.46881	0.464409	-5.31603	1.06057e-07	2.82499e-06
chr1A	399831382	399831505	7.83799	-2.86368	0.952622	-3.0061	0.00264621	0.0107291
chr1A	399832135	399832624	15.3942	-4.36513	0.755084	-5.78098	7.42654e-09	2.98659e-07
chr1A	399898595	399898833	7.95558	-2.58171	0.980318	-2.63354	0.00845001	0.0266158
chr1A	401652760	401653070	10.5239	-2.48216	0.849825	-2.92079	0.00349145	0.0133252
chr1A	402933150	402933311	9.93689	-2.02047	0.812366	-2.48714	0.0128776	0.0369526
chr1A	402952825	402953510	16.5708	-1.51518	0.640787	-2.36456	0.0180516	0.0480346
chr1A	403145069	403145564	8.54402	-2.31503	0.891409	-2.59705	0.00940296	0.0289267
chr1A	403361756	403362666	30.0381	-1.07334	0.446464	-2.40408	0.0162131	0.044177
chr1A	403632238	403632853	26.9844	-1.13763	0.474321	-2.39844	0.0164653	0.0447031
chr1A	404503380	404504112	21.5315	-2.28801	0.557564	-4.10358	4.06808e-05	0.000386293
chr1A	404628006	404628587	18.5844	-2.98799	0.63114	-4.73428	2.19838e-06	3.53642e-05
chr1A	404922021	404923044	46.2386	-1.60042	0.365482	-4.37893	1.19263e-05	0.000141836
chr1A	405087864	405088199	6.74884	-3.04448	1.09756	-2.77386	0.00553949	0.0191495
chr1A	405088810	405089469	15.9436	-2.32476	0.667822	-3.4811	0.000499353	0.00287718
chr1A	405147308	405147540	7.97901	-3.38204	0.978855	-3.45509	0.000550101	0.00310773
chr1A	405376167	405376990	84.9505	-1.13121	0.264586	-4.2754	1.90795e-05	0.000208428
chr1A	405377572	405377756	10.2646	-2.20911	0.829923	-2.66182	0.00777195	0.0249369
chr1A	405488635	405488901	9.55696	-2.81393	0.862254	-3.26346	0.00110062	0.00537852
chr1A	406144961	406145186	5.24755	-3.77567	1.24174	-3.04064	0.0023608	0.00980334
chr1A	406176459	406176780	12.2119	-1.91624	0.73966	-2.5907	0.00957818	0.0293529
chr1A	406185160	406185403	5.52041	-3.6497	1.2448	-2.93196	0.00336835	0.0129582
chr1A	407113732	407113966	6.07522	-3.13481	1.16412	-2.69285	0.00708432	0.023205
chr1A	407131811	407133680	70.0326	-3.31986	0.312414	-10.6265	2.24403e-26	3.97338e-23
chr1A	407311365	407311789	13.2925	-2.85289	0.72368	-3.9422	8.07367e-05	0.000670128
chr1A	407312730	407312885	10.9282	-2.25379	0.784872	-2.87155	0.00408471	0.0150737
chr1A	407320181	407320774	56.4787	-1.31646	0.324533	-4.05647	4.9821e-05	0.000455019
chr1A	407336898	407337205	16.2376	-1.56637	0.631145	-2.48179	0.0130724	0.0373713
chr1A	407517381	407518290	40.342	-1.56059	0.411162	-3.79557	0.000147305	0.00108561
chr1A	408488856	408489587	41.5264	-1.36293	0.393457	-3.46399	0.000532219	0.00302741
chr1A	408616005	408617144	40.2413	-1.20606	0.390723	-3.08673	0.00202369	0.00868187
chr1A	408946519	408948153	48.8845	-1.08292	0.349986	-3.09419	0.00197351	0.0085165
chr1A	409954743	409954956	25.2917	-1.93005	0.491849	-3.92407	8.70661e-05	0.00071224
chr1A	410447812	410448628	32.5991	-1.23637	0.427313	-2.89335	0.0038115	0.0142805
chr1A	413745796	413746552	41.7554	-1.18043	0.395582	-2.98404	0.00284474	0.0113481
chr1A	415297433	415298465	31.236	-1.25479	0.445842	-2.81443	0.00488632	0.0173491
chr1A	415585215	415586017	36.2008	-1.62407	0.413611	-3.92657	8.61649e-05	0.000706332
chr1A	416549922	416550211	11.6549	-1.97696	0.797838	-2.47789	0.0132161	0.0376948
chr1A	417387503	417388331	18.7923	-1.47031	0.617136	-2.38247	0.0171967	0.0462572
chr1A	418078553	418079572	22.7641	-1.72437	0.522143	-3.30248	0.000958345	0.00482133
chr1A	418599889	418600748	44.1694	-1.05088	0.397318	-2.64495	0.00817032	0.0259204
chr1A	418601460	418602200	20.3436	-2.26154	0.563499	-4.01338	5.98547e-05	0.000527642
chr1A	418997494	418997785	10.35	-2.35956	0.811931	-2.90611	0.00365955	0.0138371
chr1A	420521391	420522008	17.3791	-1.74021	0.618263	-2.81468	0.00488261	0.0173392
chr1A	421470042	421471030	39.379	-1.39034	0.386779	-3.59467	0.0003248	0.00204212
chr1A	423675271	423676672	50.8448	-1.31849	0.338227	-3.89825	9.68889e-05	0.000775709
chr1A	423908835	423909578	23.3242	-1.32416	0.535651	-2.47206	0.0134338	0.0381872
chr1A	424212665	424213477	27.1888	-2.30483	0.479826	-4.80346	1.55945e-06	2.66555e-05
chr1A	425745711	425746282	8.78429	-2.19979	0.882058	-2.49393	0.0126337	0.0364123
chr1A	426002335	426003348	44.0712	-1.02061	0.365162	-2.79495	0.0051908	0.0181911
chr1A	426239197	426240071	63.257	-1.68909	0.310055	-5.44773	5.1016e-08	1.52779e-06
chr1A	426297036	426297303	10.2068	-2.54938	0.892365	-2.85688	0.0042783	0.0156417
chr1A	426298870	426299713	39.9867	-1.04654	0.40731	-2.56939	0.0101877	0.0307718
chr1A	426536701	426537269	18.3479	-2.51865	0.640968	-3.92945	8.514e-05	0.000699841
chr1A	426729933	426730360	8.88089	-2.71914	0.910677	-2.98585	0.0028279	0.011296
chr1A	426870168	426870393	17.343	-3.12644	0.690674	-4.52665	5.9927e-06	8.09917e-05
chr1A	426875463	426876039	18.9221	-1.60677	0.59306	-2.70928	0.00674297	0.0223325
chr1A	426881242	426881689	13.3099	-1.8062	0.697465	-2.58967	0.00960685	0.0294179
chr1A	427812581	427813016	13.4414	-1.89308	0.699928	-2.70468	0.00683712	0.0225723
chr1A	428208829	428209750	49.3571	-1.03431	0.358741	-2.88316	0.00393707	0.0146514
chr1A	428235454	428236141	11.9952	-2.79725	0.773587	-3.61595	0.000299248	0.00191087
chr1A	428435156	428435358	1.6987	-6.27882	2.62138	-2.39524	0.0166096	0.0450038
chr1A	428575529	428575968	20.3404	-2.01556	0.557812	-3.61334	0.000302282	0.00192655
chr1A	428663676	428664154	9.24149	-2.75704	0.869338	-3.17142	0.00151695	0.00691968
chr1A	428669303	428670677	44.7734	-2.04139	0.366192	-5.57465	2.48026e-08	8.2932e-07
chr1A	429023416	429024301	20.0599	-3.01941	0.608406	-4.96281	6.94794e-07	1.3614e-05
chr1A	430182612	430183248	20.5316	-1.73094	0.591381	-2.92694	0.00342314	0.0131211
chr1A	430189623	430190665	30.17	-2.41966	0.476481	-5.07819	3.81049e-07	8.24873e-06
chr1A	430200751	430201542	38.2785	-2.03645	0.398858	-5.1057	3.29577e-07	7.301e-06
chr1A	430231925	430232946	47.2109	-1.36559	0.355171	-3.84487	0.000120618	0.000925661
chr1A	430239959	430240545	27.0936	-1.19731	0.50885	-2.35298	0.0186235	0.0492241
chr1A	430338442	430338844	23.1624	-1.4105	0.529644	-2.66312	0.00774205	0.0248653
chr1A	430342892	430343804	65.8722	-1.18869	0.308416	-3.85417	0.000116121	0.000897888
chr1A	430605284	430605532	33.3089	-1.10843	0.450838	-2.4586	0.0139481	0.0393291
chr1A	430616506	430616884	24.1748	-1.40719	0.510959	-2.75402	0.00588678	0.0200832
chr1A	431781137	431781918	32.2586	-1.25691	0.439877	-2.85741	0.00427116	0.0156205
chr1A	431972527	431973632	31.9691	-2.39215	0.443566	-5.39299	6.92942e-08	1.97569e-06
chr1A	432224943	432225527	19.5634	-2.90648	0.613015	-4.74128	2.12376e-06	3.44022e-05
chr1A	432339259	432339570	4.98746	-5.40799	1.59043	-3.40033	0.000673054	0.00364504
chr1A	432515810	432516521	14.4078	-2.3799	0.721561	-3.29826	0.000972866	0.00487919
chr1A	432528668	432528973	12.0133	-1.97227	0.816515	-2.41548	0.0157145	0.0431313
chr1A	432542491	432543064	34.285	-1.49323	0.419282	-3.56141	0.000368875	0.0022587
chr1A	432544089	432544481	14.3553	-2.05686	0.667638	-3.08081	0.0020644	0.00881589
chr1A	432545324	432545732	19.4785	-1.5306	0.565896	-2.70473	0.006836	0.0225691
chr1A	432559683	432560667	84.6874	-1.20471	0.27186	-4.43135	9.36463e-06	0.000116398
chr1A	435083738	435083964	7.9666	-2.35881	0.934677	-2.52367	0.0116138	0.0340664
chr1A	435394243	435396002	57.0372	-1.83444	0.325553	-5.63484	1.75225e-08	6.17753e-07
chr1A	435667762	435668811	23.9706	-1.59487	0.512395	-3.11257	0.00185464	0.00810829
chr1A	436427395	436427594	24.5586	-1.33041	0.506919	-2.6245	0.00867764	0.0271707
chr1A	436435998	436436763	25.3756	-1.22805	0.509006	-2.41265	0.0158371	0.0433874
chr1A	436948989	436949847	21.705	-1.42528	0.566695	-2.51508	0.0119005	0.0347323
chr1A	437726700	437727734	37.8599	-1.13549	0.409749	-2.77119	0.00558512	0.0192783
chr1A	438324483	438324872	7.69451	-2.31944	0.943796	-2.45756	0.0139883	0.0394144
chr1A	438700292	438701325	48.3073	-1.15354	0.356266	-3.23785	0.00120434	0.00577232
chr1A	439074111	439075118	19.5222	-1.58103	0.577506	-2.73768	0.00618744	0.0208847
chr1A	439619710	439620021	12.0086	-2.94658	0.777053	-3.79199	0.000149444	0.00109848
chr1A	439690790	439690983	3.10255	-4.00941	1.69818	-2.361	0.0182256	0.0483942
chr1A	439718862	439719037	6.57711	-5.71794	1.43699	-3.97912	6.91722e-05	0.000592147
chr1A	439719315	439719556	8.24026	-2.93594	0.932328	-3.14904	0.00163808	0.00735188
chr1A	439720564	439720976	17.7603	-1.87163	0.603489	-3.10136	0.00192635	0.00835329
chr1A	439727447	439727971	24.2245	-1.80029	0.518763	-3.47036	0.000519761	0.00296943
chr1A	440019569	440019905	36.5641	-1.03622	0.434276	-2.38609	0.0170285	0.0458972
chr1A	440411332	440411523	24.617	-1.69151	0.505933	-3.34334	0.000827773	0.00429064
chr1A	441032214	441033913	94.9914	-1.21752	0.262093	-4.64535	3.39497e-06	5.05969e-05
chr1A	441801222	441801738	26.9908	-1.58411	0.489693	-3.2349	0.00121684	0.00581884
chr1A	441834181	441834440	5.63708	-2.87014	1.20199	-2.38782	0.0169487	0.0457294
chr1A	442797184	442798566	55.2611	-1.84825	0.329991	-5.6009	2.13236e-08	7.2984e-07
chr1A	443027958	443028442	24.1687	-3.2293	0.535506	-6.03037	1.6359e-09	8.21879e-08
chr1A	443028976	443029779	32.1666	-2.57175	0.448635	-5.73239	9.90245e-09	3.8186e-07
chr1A	443080382	443080877	10.5936	-3.78845	0.858675	-4.41197	1.02435e-05	0.000125276
chr1A	443227992	443229149	61.2133	-1.04938	0.314731	-3.33421	0.000855412	0.00440735
chr1A	443659198	443659879	31.0823	-1.1204	0.436769	-2.56519	0.0103118	0.0310537
chr1A	443664314	443664585	8.59964	-2.52387	0.910344	-2.77244	0.00556385	0.0192169
chr1A	443704462	443704803	10.9576	-1.89106	0.779595	-2.4257	0.0152789	0.0422061
chr1A	443711565	443712303	25.5533	-1.31383	0.514404	-2.55409	0.0106466	0.0318335
chr1A	443778680	443779584	11.0614	-2.89885	0.821648	-3.5281	0.000418558	0.00249912
chr1A	444122485	444123169	47.645	-1.13467	0.351761	-3.22568	0.00125674	0.0059623
chr1A	444420076	444421571	44.0941	-1.73169	0.367045	-4.71792	2.38274e-06	3.7795e-05
chr1A	444426670	444427022	8.29443	-2.20017	0.921631	-2.38726	0.0169745	0.0457842
chr1A	444767796	444768397	20.9168	-2.22564	0.558849	-3.98255	6.818e-05	0.000585377
chr1A	445260598	445260892	7.31402	-2.66136	0.985145	-2.70149	0.00690299	0.0227435
chr1A	445266740	445267473	64.2254	-1.3676	0.307174	-4.45219	8.49994e-06	0.000107508
chr1A	445276868	445277579	26.1301	-2.20864	0.536743	-4.11489	3.87372e-05	0.00037151
chr1A	445503756	445503955	4.02783	-4.4615	1.53761	-2.90158	0.00371281	0.0139959
chr1A	445510130	445510945	22.7333	-1.93548	0.548961	-3.52572	0.000422331	0.00251625
chr1A	445527548	445527785	9.7405	-2.88442	0.892555	-3.23165	0.0012308	0.00586897
chr1A	445656471	445656648	20.4351	-1.74688	0.556107	-3.14126	0.00168224	0.00750897
chr1A	445929724	445930046	10.5445	-2.0168	0.800206	-2.52036	0.0117236	0.0343275
chr1A	445930691	445931183	23.6143	-3.03651	0.55276	-5.49335	3.94375e-08	1.23034e-06
chr1A	446356277	446356534	14.9649	-1.76903	0.680646	-2.59905	0.00934826	0.0287974
chr1A	446711961	446712298	3.63721	-7.37522	2.03428	-3.62547	0.000288439	0.00185428
chr1A	446717248	446718225	43.089	-1.89129	0.406779	-4.64943	3.32853e-06	4.97947e-05
chr1A	447162866	447163452	14.0332	-3.468	0.74549	-4.65197	3.28774e-06	4.92725e-05
chr1A	447734034	447734747	24.2047	-1.86273	0.514554	-3.62009	0.000294505	0.00188626
chr1A	447746284	447746551	13.3464	-3.51603	0.842695	-4.17236	3.01455e-05	0.000303444
chr1A	447748506	447749675	38.5226	-1.73656	0.397308	-4.37083	1.23777e-05	0.000146238
chr1A	448034071	448034338	10.9167	-2.16713	0.796992	-2.71914	0.00654524	0.0218204
chr1A	448034616	448035188	18.9678	-2.20186	0.599687	-3.67167	0.000240967	0.00160816
chr1A	448037523	448037896	17.4107	-1.6065	0.62908	-2.55372	0.0106579	0.0318604
chr1A	448624331	448624701	8.40614	-4.05357	1.00462	-4.03494	5.46174e-05	0.000490378
chr1A	448625239	448626079	29.6225	-1.60165	0.453973	-3.52807	0.000418606	0.00249931
chr1A	448897402	448897526	11.3814	-1.87783	0.772612	-2.43049	0.0150785	0.0417861
chr1A	448899209	448899524	15.2046	-2.2273	0.656915	-3.39055	0.000697519	0.00374848
chr1A	449144652	449145278	13.368	-3.07879	0.723395	-4.25603	2.08088e-05	0.000223834
chr1A	449468966	449469924	29.3203	-1.12994	0.451319	-2.50363	0.0122926	0.0356208
chr1A	449507076	449507940	21.8938	-1.7132	0.531157	-3.22541	0.00125794	0.00596638
chr1A	449554797	449554993	8.56483	-2.69495	0.938562	-2.87136	0.00408706	0.0150808
chr1A	449611526	449612338	23.5114	-1.45456	0.52958	-2.74664	0.00602099	0.0204408
chr1A	449754197	449755125	23.9943	-1.39546	0.506404	-2.75563	0.00585799	0.0200094
chr1A	449814351	449814983	19.6779	-2.50432	0.585899	-4.27432	1.91724e-05	0.000209255
chr1A	449831033	449831484	14.1221	-1.69968	0.712004	-2.38718	0.0169784	0.0457915
chr1A	449838761	449839114	9.4251	-2.61567	0.880084	-2.97207	0.00295799	0.0117061
chr1A	450595289	450596104	31.7648	-1.81514	0.439613	-4.12895	3.64428e-05	0.000353214
chr1A	451283174	451283372	14.298	-1.67534	0.66689	-2.51216	0.0119994	0.0349584
chr1A	451527936	451528178	21.1215	-1.84234	0.553925	-3.32597	0.00088112	0.00450828
chr1A	451531179	451531483	20.5012	-1.53114	0.601107	-2.5472	0.010859	0.0323143
chr1A	451540256	451541126	52.8247	-1.37249	0.335571	-4.09003	4.31323e-05	0.000405089
chr1A	451616123	451616409	15.0176	-1.84955	0.676918	-2.73231	0.00628915	0.0211546
chr1A	451712371	451712951	14.2384	-2.6561	0.69323	-3.83148	0.000127375	0.000966847
chr1A	451722642	451722998	28.5338	-2.82956	0.506052	-5.59144	2.25196e-08	7.64174e-07
chr1A	451738992	451739393	12.7865	-2.05664	0.74445	-2.76263	0.00573374	0.0196828
chr1A	453073251	453075187	83.8209	-1.81096	0.281769	-6.42712	1.30041e-10	9.17733e-09
chr1A	453527895	453528380	17.9715	-3.31482	0.717046	-4.62288	3.78453e-06	5.53631e-05
chr1A	453765138	453765978	26.2294	-2.35448	0.518915	-4.53732	5.69737e-06	7.76768e-05
chr1A	453780768	453781206	13.6904	-2.59564	0.747751	-3.47127	0.00051801	0.00296108
chr1A	453785753	453786446	35.4772	-1.09135	0.423354	-2.57785	0.00994161	0.030194
chr1A	454527948	454528225	17.8204	-1.81398	0.654846	-2.77008	0.00560426	0.0193328
chr1A	454533470	454533806	33.2461	-1.19676	0.43312	-2.76311	0.00572541	0.0196596
chr1A	454545727	454546688	57.5184	-1.42613	0.366744	-3.88861	0.00010082	0.000801281
chr1A	454741715	454742549	43.1135	-1.96415	0.392259	-5.00729	5.52015e-07	1.12447e-05
chr1A	455047976	455048321	6.9341	-3.15731	1.03566	-3.04858	0.00229924	0.00960539
chr1A	456235618	456236361	24.1072	-1.24248	0.513534	-2.41947	0.0155432	0.0427756
chr1A	456243855	456244770	15.285	-2.62033	0.694404	-3.77349	0.000160982	0.00116535
chr1A	456325790	456326160	8.05597	-2.7102	0.94736	-2.8608	0.00422576	0.0154887
chr1A	456337741	456338553	11.1331	-1.83907	0.760321	-2.4188	0.0155717	0.0428252
chr1A	456340032	456340256	4.84659	-4.22329	1.43519	-2.94268	0.00325382	0.0126085
chr1A	458213894	458214330	17.186	-2.02357	0.640242	-3.16064	0.00157423	0.00712309
chr1A	458511359	458511582	11.7099	-2.0069	0.758279	-2.64666	0.00812917	0.0258252
chr1A	459097783	459098468	31.2892	-2.05545	0.44291	-4.64079	3.47086e-06	5.1536e-05
chr1A	459185715	459185955	22.8779	-2.34863	0.52987	-4.43246	9.31628e-06	0.000115938
chr1A	459195506	459196476	23.079	-2.72344	0.546855	-4.98018	6.35245e-07	1.26299e-05
chr1A	459264909	459265386	16.6308	-2.16234	0.62029	-3.48601	0.000490276	0.00283468
chr1A	459301220	459301785	17.8812	-2.1732	0.598514	-3.63099	0.000282334	0.00182284
chr1A	459313424	459314080	52.2569	-1.18589	0.335529	-3.53438	0.000408736	0.00245225
chr1A	459319420	459319838	25.9237	-2.04135	0.488489	-4.17891	2.92907e-05	0.000296384
chr1A	459321692	459322217	19.2948	-3.45838	0.68786	-5.02774	4.96289e-07	1.02794e-05
chr1A	459511985	459512395	6.96779	-3.81316	1.09375	-3.48632	0.00048972	0.00283254
chr1A	459949285	459950515	65.8074	-1.16802	0.305807	-3.81947	0.000133737	0.00100445
chr1A	460290078	460290937	17.1552	-2.69325	0.624423	-4.31318	1.60922e-05	0.000181318
chr1A	460328793	460329420	29.6023	-1.74958	0.460786	-3.79695	0.000146489	0.00108058
chr1A	460845768	460846142	10.3947	-1.99144	0.806149	-2.47032	0.0134992	0.0383268
chr1A	460865788	460866245	7.60024	-4.13959	1.08367	-3.81996	0.000133471	0.00100284
chr1A	460991415	460993023	59.417	-1.37121	0.33658	-4.07395	4.62218e-05	0.00042815
chr1A	461069772	461070046	8.34062	-4.45779	1.04996	-4.24568	2.1793e-05	0.000232654
chr1A	461070242	461070815	18.6482	-2.36813	0.616365	-3.8421	0.000121988	0.000934222
chr1A	461241845	461243063	41.8989	-2.27104	0.409146	-5.55067	2.8458e-08	9.32136e-07
chr1A	461337544	461338164	18.5917	-2.14895	0.597657	-3.59563	0.000323608	0.00203597
chr1A	461351728	461352213	12.8923	-2.83488	0.820024	-3.45707	0.000546075	0.00309011
chr1A	461352414	461352926	14.4342	-2.56027	0.679969	-3.76528	0.000166365	0.00119661
chr1A	461356706	461357338	16.8176	-3.15511	0.65285	-4.83282	1.34613e-06	2.35962e-05
chr1A	461522167	461522570	13.4119	-2.74982	0.716903	-3.8357	0.000125206	0.000953477
chr1A	461546718	461547142	10.6539	-2.35721	0.811675	-2.90413	0.0036827	0.0139068
chr1A	461548042	461548554	11.8433	-2.7569	0.765192	-3.60289	0.0003147	0.0019904
chr1A	461643306	461644080	19.3857	-2.67889	0.593524	-4.51353	6.37571e-06	8.51515e-05
chr1A	461739539	461739853	13.1901	-1.85226	0.739609	-2.50437	0.0122669	0.0355613
chr1A	462010412	462011763	57.7649	-1.10072	0.322749	-3.41045	0.000648556	0.00353855
chr1A	462033167	462033744	18.4144	-2.18704	0.596152	-3.66859	0.000243894	0.00162358
chr1A	462094797	462095285	19.9022	-1.81853	0.567702	-3.20332	0.00135854	0.00633758
chr1A	462123512	462123884	25.4909	-1.31514	0.493991	-2.66227	0.00776156	0.0249126
chr1A	462124269	462124703	28.5999	-1.39297	0.476945	-2.92061	0.00349344	0.0133313
chr1A	462129405	462130044	30.5938	-1.30499	0.445215	-2.93113	0.00337727	0.0129847
chr1A	462400024	462401023	26.0959	-3.28115	0.51616	-6.35685	2.05938e-10	1.3661e-08
chr1A	462437740	462438535	47.9558	-1.04922	0.350299	-2.99521	0.00274259	0.0110321
chr1A	462727751	462728170	15.8543	-1.76841	0.642567	-2.7521	0.0059214	0.020178
chr1A	462728533	462728913	9.63264	-3.38974	0.992517	-3.41529	0.000637135	0.00349041
chr1A	462741616	462742442	13.6598	-2.41234	0.716779	-3.36553	0.000763959	0.00402828
chr1A	462751510	462752683	87.3652	-1.12276	0.282846	-3.96952	7.20163e-05	0.000611359
chr1A	462775160	462775684	60.3808	-1.41604	0.31202	-4.5383	5.67104e-06	7.73981e-05
chr1A	462776927	462777271	38.3658	-1.3405	0.392241	-3.41754	0.000631903	0.00346829
chr1A	463154758	463155478	13.1923	-2.021	0.718669	-2.81214	0.00492129	0.0174472
chr1A	463191696	463191885	5.79048	-2.98524	1.14198	-2.6141	0.00894636	0.0278307
chr1A	463247223	463248472	22.5001	-3.11068	0.558888	-5.56584	2.6089e-08	8.66353e-07
chr1A	463921578	463923050	154.066	-1.14685	0.20507	-5.59246	2.2388e-08	7.60831e-07
chr1A	463923902	463924725	44.7496	-1.8323	0.369076	-4.96455	6.88612e-07	1.35121e-05
chr1A	463930231	463931101	43.2485	-1.29266	0.373784	-3.45831	0.000543566	0.00307904
chr1A	464115330	464115904	8.9468	-2.05489	0.862173	-2.38339	0.0171541	0.0461681
chr1A	464116106	464116425	5.01864	-4.08082	1.40362	-2.90736	0.00364499	0.0137944
chr1A	464246198	464246458	17.9862	-1.5823	0.611496	-2.58759	0.00966491	0.0295587
chr1A	464855568	464855816	8.77457	-2.51223	0.923144	-2.72138	0.00650096	0.0217019
chr1A	464861566	464861985	18.6476	-2.67645	0.60162	-4.44874	8.63755e-06	0.000108934
chr1A	464895426	464896743	35.5603	-2.20942	0.421864	-5.23727	1.62973e-07	4.03629e-06
chr1A	464900798	464901370	15.4326	-2.07834	0.642543	-3.23455	0.00121835	0.00582371
chr1A	464911267	464911656	11.7237	-2.39585	0.764013	-3.13588	0.00171339	0.00762213
chr1A	465074220	465075456	27.3094	-3.07291	0.522232	-5.88419	3.99998e-09	1.76329e-07
chr1A	465101500	465101668	10.5688	-2.16594	0.799397	-2.70947	0.0067391	0.0223224
chr1A	465139759	465140270	12.0592	-2.63564	0.77374	-3.40636	0.000658352	0.00358312
chr1A	465270753	465271148	18.2429	-2.91773	0.626356	-4.65826	3.18899e-06	4.80848e-05
chr1A	465341098	465342034	44.3738	-2.76874	0.410504	-6.74475	1.53294e-11	1.45408e-09
chr1A	465342403	465342610	11.417	-1.99391	0.781013	-2.55298	0.0106806	0.0319129
chr1A	465494717	465495200	37.9764	-2.22276	0.406563	-5.4672	4.57193e-08	1.39404e-06
chr1A	467152448	467153334	43.0754	-1.55057	0.385196	-4.02541	5.68772e-05	0.00050642
chr1A	467153710	467154381	29.4039	-1.63776	0.462831	-3.53858	0.000402287	0.00242113
chr1A	468408447	468409235	14.7862	-1.64933	0.683487	-2.41311	0.0158169	0.0433463
chr1A	468604863	468605676	28.5423	-1.89954	0.484528	-3.9204	8.84032e-05	0.000721298
chr1A	468683582	468684673	20.3362	-1.99681	0.614166	-3.25126	0.00114895	0.00556553
chr1A	468822424	468823856	91.5945	-1.50716	0.273264	-5.51541	3.47962e-08	1.10667e-06
chr1A	469185821	469186921	26.809	-2.44312	0.485636	-5.03076	4.88538e-07	1.01515e-05
chr1A	469189277	469189401	12.8936	-2.11923	0.762248	-2.78024	0.00543185	0.0188593
chr1A	469202675	469203356	22.5509	-2.44608	0.543686	-4.49907	6.82521e-06	8.99331e-05
chr1A	469658716	469659063	11.9615	-3.12176	0.885326	-3.52611	0.000421712	0.00251355
chr1A	470684937	470686330	30.1335	-2.10347	0.47392	-4.43845	9.06071e-06	0.000113298
chr1A	471222974	471223357	13.4413	-2.02691	0.706698	-2.86814	0.00412898	0.015206
chr1A	471225277	471225725	17.5101	-2.31635	0.632441	-3.66256	0.000249709	0.00165447
chr1A	471255988	471256351	11.872	-1.83455	0.74855	-2.45081	0.0142536	0.0399942
chr1A	471259223	471259960	39.0901	-2.18255	0.411614	-5.30243	1.14274e-07	3.00875e-06
chr1A	471265934	471266582	30.1645	-2.34504	0.478983	-4.89587	9.78711e-07	1.80866e-05
chr1A	471272003	471272663	20.4467	-1.89842	0.560862	-3.38482	0.000712248	0.00381097
chr1A	471289633	471289908	13.6372	-2.05905	0.706682	-2.91369	0.00357188	0.0135707
chr1A	471318996	471319420	13.6943	-2.17988	0.713955	-3.05325	0.00226378	0.00948667
chr1A	471463900	471464325	21.2619	-2.02039	0.588843	-3.43111	0.000601108	0.00333418
chr1A	471464821	471465144	20.8152	-1.57396	0.5915	-2.66097	0.00779164	0.0249871
chr1A	471503304	471503790	25.0479	-1.5503	0.499106	-3.10616	0.00189535	0.00825036
chr1A	471709375	471709961	22.8759	-2.0332	0.523381	-3.88474	0.000102441	0.000811788
chr1A	471761668	471762045	5.42049	-2.85621	1.18298	-2.41442	0.0157605	0.0432292
chr1A	471762264	471762607	6.24914	-3.4233	1.10469	-3.09887	0.0019426	0.00840886
chr1A	471789491	471791083	32.2796	-3.12136	0.46355	-6.7336	1.65518e-11	1.55139e-09
chr1A	471791323	471791573	10.3825	-2.11045	0.797369	-2.64676	0.00812659	0.0258188
chr1A	471887815	471888401	11.41	-4.23243	0.88618	-4.77604	1.78778e-06	2.98508e-05
chr1A	471939658	471940292	18.0801	-3.10792	0.627661	-4.95159	7.36091e-07	1.42683e-05
chr1A	471968013	471968345	13.9542	-2.71845	0.702268	-3.87096	0.000108406	0.000849752
chr1A	472170505	472171352	19.2438	-2.12762	0.578133	-3.68016	0.000233088	0.00156682
chr1A	472525398	472525843	18.8349	-3.25098	0.615913	-5.27831	1.30378e-07	3.35568e-06
chr1A	472538754	472539508	21.1757	-3.03066	0.593302	-5.10812	3.25381e-07	7.22834e-06
chr1A	472541641	472541840	7.05228	-2.742	1.03263	-2.65535	0.00792262	0.0253108
chr1A	472544067	472544598	22.2962	-2.90929	0.581381	-5.0041	5.61249e-07	1.13983e-05
chr1A	472550293	472552169	75.9348	-3.4182	0.303152	-11.2755	1.73361e-29	4.02402e-26
chr1A	472577024	472577554	16.4911	-3.24004	0.664953	-4.87259	1.10147e-06	2.00084e-05
chr1A	472579590	472579771	9.04777	-4.62941	1.01714	-4.55141	5.32887e-06	7.34541e-05
chr1A	473037156	473037841	42.9743	-1.28573	0.374885	-3.42965	0.000604354	0.00334882
chr1A	473469424	473470659	49.2386	-1.53257	0.345399	-4.4371	9.11789e-06	0.000113884
chr1A	473962934	473963905	30.3047	-2.66971	0.462352	-5.77419	7.73228e-09	3.09012e-07
chr1A	473974400	473975524	50.5841	-1.18184	0.340886	-3.46697	0.000526369	0.00299986
chr1A	474250310	474251301	42.9386	-1.52033	0.371077	-4.09708	4.18388e-05	0.000395224
chr1A	474296609	474296919	44.2556	-1.41173	0.399063	-3.53762	0.000403754	0.00242846
chr1A	474299659	474299836	13.1659	-1.76606	0.714076	-2.47321	0.0133905	0.0380912
chr1A	474315656	474315917	13.7999	-2.23457	0.692115	-3.22861	0.00124393	0.0059174
chr1A	474420743	474422043	18.016	-2.77314	0.616069	-4.50134	6.75255e-06	8.9184e-05
chr1A	474430616	474431021	35.082	-2.5133	0.422248	-5.95219	2.64578e-09	1.23889e-07
chr1A	474431368	474431678	18.2316	-2.05429	0.596087	-3.44629	0.000568339	0.00319236
chr1A	474431856	474432498	68.6704	-2.11077	0.312085	-6.76343	1.34764e-11	1.29838e-09
chr1A	474435554	474435856	22.1704	-1.81328	0.558113	-3.24895	0.0011583	0.00560152
chr1A	474437250	474438216	65.5579	-1.62654	0.319521	-5.09056	3.57009e-07	7.80428e-06
chr1A	474443602	474444228	25.9758	-1.57447	0.497429	-3.16521	0.00154971	0.0070385
chr1A	474450056	474451052	74.1205	-1.58392	0.288939	-5.48187	4.20861e-08	1.29845e-06
chr1A	474552724	474553093	33.0732	-2.37813	0.463632	-5.12934	2.90756e-07	6.59708e-06
chr1A	474555177	474556237	32.4432	-1.96784	0.433476	-4.53967	5.63435e-06	7.6981e-05
chr1A	474699116	474700147	51.3049	-1.40422	0.337462	-4.16113	3.16678e-05	0.00031534
chr1A	474769731	474770231	26.7152	-1.91115	0.486602	-3.92754	8.58183e-05	0.000704284
chr1A	474774207	474774502	9.74051	-2.31185	0.834496	-2.77035	0.00559953	0.0193179
chr1A	475470445	475471158	10.0691	-2.61091	0.83069	-3.14306	0.00167189	0.00747458
chr1A	475623655	475624033	10.9411	-3.14017	0.821984	-3.82023	0.000133329	0.00100194
chr1A	475624534	475625609	31.8072	-2.78648	0.475886	-5.85534	4.76034e-09	2.04782e-07
chr1A	475716322	475716756	18.1103	-2.74554	0.650743	-4.21909	2.4529e-05	0.000256276
chr1A	475742283	475742745	13.6272	-2.6646	0.718634	-3.70786	0.000209015	0.00143629
chr1A	475763371	475763775	12.3304	-2.43589	0.749436	-3.2503	0.00115283	0.00558006
chr1A	475912716	475913629	14.1714	-3.21455	0.749757	-4.28745	1.80734e-05	0.000199491
chr1A	476767798	476768776	14.6414	-2.51333	0.691809	-3.63298	0.00028017	0.00181171
chr1A	476902100	476903162	56.7299	-1.23316	0.332723	-3.70625	0.000210352	0.00144396
chr1A	476984664	476985275	19.3639	-2.80325	0.596185	-4.70197	2.5766e-06	4.0367e-05
chr1A	477030943	477031199	12.9958	-2.15231	0.707441	-3.04239	0.00234708	0.00976049
chr1A	477354959	477355648	26.1888	-1.37496	0.500667	-2.74625	0.00602807	0.0204596
chr1A	477361021	477362191	89.2703	-1.17013	0.276627	-4.23	2.33688e-05	0.000246429
chr1A	477928758	477929338	12.0166	-2.5397	0.748126	-3.39475	0.00068692	0.00370437
chr1A	477934389	477934950	38.6196	-1.18652	0.406284	-2.92042	0.00349557	0.0133381
chr1A	478348149	478348808	15.477	-1.99454	0.643626	-3.09891	0.00194232	0.00840779
chr1A	478354750	478355405	29.8615	-1.11494	0.454254	-2.45444	0.0141104	0.0396726
chr1A	478364705	478365514	33.3595	-2.27979	0.439113	-5.1918	2.08268e-07	4.98122e-06
chr1A	478543808	478544661	42.4026	-1.2053	0.400105	-3.01246	0.00259137	0.0105491
chr1A	478634091	478635181	35.0366	-1.14196	0.44355	-2.57458	0.0100361	0.0304172
chr1A	479027137	479027439	8.91349	-2.85372	0.934309	-3.05437	0.00225536	0.00945784
chr1A	479030562	479031037	17.0533	-2.26912	0.628071	-3.61284	0.000302863	0.00192968
chr1A	479210649	479211035	11.497	-3.18598	0.796231	-4.00133	6.29877e-05	0.000549508
chr1A	479211188	479212536	35.0237	-2.61651	0.447071	-5.85257	4.84037e-09	2.0774e-07
chr1A	479217186	479218069	23.4759	-1.30955	0.532483	-2.45932	0.0139201	0.0392678
chr1A	479544803	479545246	7.43431	-2.38747	0.958429	-2.49103	0.0127375	0.0366423
chr1A	479840865	479841414	31.7117	-1.66999	0.442492	-3.77407	0.000160609	0.00116321
chr1A	479843218	479844129	46.6667	-1.41495	0.355635	-3.97866	6.93041e-05	0.000592909
chr1A	479856915	479858202	28.6613	-2.7133	0.507535	-5.34604	8.98975e-08	2.4615e-06
chr1A	480567319	480567840	14.9508	-2.45905	0.762129	-3.22655	0.00125291	0.00594966
chr1A	480582175	480582478	10.7307	-2.07041	0.780609	-2.6523	0.00799459	0.0254894
chr1A	480585988	480586362	18.2541	-2.6807	0.606824	-4.41758	9.98111e-06	0.000122631
chr1A	480587441	480587563	11.7117	-2.06186	0.756698	-2.72481	0.00643384	0.0215288
chr1A	480837944	480838997	104.694	-1.15408	0.246536	-4.68119	2.85213e-06	4.39091e-05
chr1A	480953700	480954856	17.3631	-3.12465	0.634418	-4.92522	8.42645e-07	1.59576e-05
chr1A	481243229	481244232	24.4893	-1.97905	0.510114	-3.87963	0.000104615	0.000825745
chr1A	481293134	481293329	17.1702	-1.61166	0.605574	-2.66138	0.00778206	0.0249625
chr1A	481504046	481504750	25.6912	-1.54364	0.484034	-3.18911	0.00142714	0.00659196
chr1A	481516529	481517670	33.0916	-2.88879	0.454835	-6.3513	2.135e-10	1.41127e-08
chr1A	481627728	481628845	51.582	-1.08719	0.335868	-3.23696	0.00120812	0.00578599
chr1A	481674215	481675200	24.6854	-3.02052	0.561301	-5.38128	7.39579e-08	2.08605e-06
chr1A	481766628	481767123	15.3687	-2.24328	0.648106	-3.46128	0.000537607	0.00305213
chr1A	482328181	482329735	40.2688	-1.29077	0.383364	-3.36696	0.000760021	0.00401319
chr1A	482335946	482337776	109.499	-1.11244	0.237362	-4.68669	2.77653e-06	4.29319e-05
chr1A	482682612	482683680	39.7796	-1.47686	0.397766	-3.71289	0.000204906	0.00141406
chr1A	482812967	482813473	14.8429	-1.73064	0.684565	-2.52809	0.0114684	0.0337407
chr1A	483133334	483134817	86.328	-1.57003	0.273548	-5.73949	9.49619e-09	3.68441e-07
chr1A	483195573	483196748	45.5085	-2.48962	0.369225	-6.74283	1.55333e-11	1.46989e-09
chr1A	483240817	483241925	57.9196	-1.2424	0.32099	-3.87053	0.000108598	0.000850904
chr1A	483246381	483247262	22.4538	-3.27387	0.639015	-5.1233	3.00236e-07	6.77143e-06
chr1A	483252232	483253389	29.3188	-3.77889	0.508261	-7.43493	1.04619e-13	1.83643e-11
chr1A	483658856	483659340	11.3102	-2.50296	0.787226	-3.17946	0.00147547	0.00676827
chr1A	483678372	483679589	62.9312	-1.01375	0.309868	-3.27154	0.00106964	0.00526117
chr1A	484301489	484302002	8.13971	-2.62523	0.98657	-2.66096	0.00779176	0.0249872
chr1A	484696611	484697871	34.6335	-1.25504	0.412663	-3.04131	0.00235549	0.00978797
chr1A	484850503	484850835	10.4258	-1.99783	0.808059	-2.47238	0.0134216	0.0381599
chr1A	484851068	484852317	43.5247	-1.05122	0.376096	-2.79509	0.00518848	0.0181849
chr1A	485182220	485182908	26.7849	-1.86586	0.486722	-3.83352	0.000126323	0.000960498
chr1A	485338342	485339316	24.8951	-1.52213	0.502069	-3.03171	0.00243175	0.0100394
chr1A	486581306	486581759	14.9844	-1.59881	0.679488	-2.35296	0.0186247	0.0492266
chr1A	486588459	486589363	28.6496	-2.42307	0.478261	-5.06642	4.05376e-07	8.68886e-06
chr1A	486598604	486598861	10.6322	-2.05645	0.790995	-2.59982	0.00932722	0.0287516
chr1A	486750330	486750933	29.6835	-2.68741	0.471865	-5.6953	1.23158e-08	4.59216e-07
chr1A	486814511	486814814	10.4937	-2.12503	0.823733	-2.57975	0.00988709	0.0300677
chr1A	486815060	486815351	14.1663	-1.95172	0.725344	-2.69075	0.0071291	0.0233214
chr1A	486818276	486818512	9.74216	-3.12967	0.865857	-3.61453	0.000300893	0.00191942
chr1A	486942284	486942737	7.72097	-3.24641	1.07526	-3.01919	0.00253454	0.01037
chr1A	487031320	487031925	10.0454	-2.96799	0.893947	-3.3201	0.000899848	0.00458414
chr1A	487034083	487034363	10.6557	-2.35827	0.829951	-2.84145	0.00449086	0.0162395
chr1A	487078646	487078861	7.84813	-2.32484	0.936225	-2.4832	0.0130206	0.0372651
chr1A	487332905	487333447	16.4099	-1.55565	0.616906	-2.52169	0.0116792	0.0342199
chr1A	487479211	487479841	20.9788	-1.77799	0.602532	-2.95087	0.0031688	0.0123536
chr1A	487481969	487482232	10.4151	-1.88593	0.80331	-2.34771	0.0188894	0.0497683
chr1A	487695096	487695899	15.6468	-1.92822	0.66466	-2.90106	0.003719	0.0140134
chr1A	488021718	488022438	9.58793	-2.13646	0.838622	-2.54759	0.0108471	0.0322843
chr1A	488103861	488104107	23.0327	-1.43838	0.523273	-2.74882	0.00598105	0.020338
chr1A	488111080	488111679	17.6289	-1.76848	0.631069	-2.80235	0.00507317	0.0178723
chr1A	488111949	488112482	31.9475	-1.57611	0.43278	-3.64183	0.000270709	0.00176337
chr1A	488186502	488186870	34.2574	-1.10173	0.458813	-2.40126	0.0163386	0.0444336
chr1A	488187134	488187936	29.3774	-2.22382	0.479587	-4.63694	3.53608e-06	5.233e-05
chr1A	488196263	488196703	14.2916	-2.75816	0.730049	-3.77805	0.000158063	0.00114853
chr1A	488203836	488204347	14.1012	-2.15973	0.798565	-2.70452	0.00684032	0.0225799
chr1A	488228569	488229858	33.3514	-1.27319	0.428399	-2.97197	0.00295894	0.011709
chr1A	488234211	488234675	20.5375	-2.32755	0.558684	-4.16613	3.09815e-05	0.000310141
chr1A	488235607	488235793	14.6364	-1.89568	0.66411	-2.85446	0.004311	0.0157328
chr1A	488240934	488241117	11.349	-2.04181	0.8211	-2.48668	0.0128943	0.0369902
chr1A	488608085	488608679	7.96903	-3.37542	0.978773	-3.44862	0.000563449	0.00317037
chr1A	488618633	488619426	35.1375	-1.27469	0.421471	-3.0244	0.0024913	0.010228
chr1A	488619461	488620048	22.9474	-1.89969	0.552949	-3.43556	0.00059132	0.00329139
chr1A	489170314	489170477	14.995	-1.52689	0.645824	-2.36425	0.0180665	0.0480598
chr1A	489282615	489282865	11.7763	-2.08172	0.743919	-2.79832	0.00513697	0.0180432
chr1A	489399455	489399851	7.63015	-2.44456	0.945884	-2.58441	0.00975448	0.0297594
chr1A	489561072	489562758	75.6902	-1.16719	0.279486	-4.17622	2.96394e-05	0.000299233
chr1A	489639911	489640426	10.4361	-2.09461	0.801865	-2.61217	0.00899698	0.0279517
chr1A	489922240	489922649	9.13013	-2.17628	0.896171	-2.42842	0.0151649	0.0419683
chr1A	490018470	490019715	45.7846	-1.87384	0.363134	-5.16017	2.46722e-07	5.75347e-06
chr1A	490087430	490087989	21.8538	-1.67432	0.564378	-2.96666	0.00301054	0.0118737
chr1A	490108840	490109383	14.1383	-2.13359	0.676352	-3.15456	0.00160742	0.00724251
chr1A	490306028	490306320	12.9265	-1.77216	0.720262	-2.46043	0.0138769	0.0391707
chr1A	490482093	490483414	51.8581	-1.5894	0.34671	-4.58422	4.55681e-06	6.45144e-05
chr1A	490531216	490531652	20.5538	-2.31807	0.653199	-3.5488	0.000386992	0.00234677
chr1A	490780315	490780652	9.02481	-3.05519	0.908905	-3.3614	0.000775486	0.004076
chr1A	490793543	490793726	8.07665	-2.93104	0.941392	-3.11352	0.00184872	0.00808716
chr1A	490883293	490883936	44.3644	-1.09625	0.371053	-2.95442	0.00313254	0.0122412
chr1A	491310138	491311803	71.989	-1.61018	0.295918	-5.44131	5.28899e-08	1.57462e-06
chr1A	492045376	492045809	26.2128	-1.52553	0.48679	-3.13386	0.00172524	0.00766523
chr1A	492060518	492060894	11.0235	-1.83071	0.768583	-2.38193	0.0172223	0.0463128
chr1A	492234480	492234861	14.696	-3.6617	0.747397	-4.89927	9.61931e-07	1.78266e-05
chr1A	492262850	492263437	5.6825	-3.45241	1.16983	-2.9512	0.00316539	0.012342
chr1A	492785164	492787314	134.377	-1.0152	0.218047	-4.65587	3.22609e-06	4.85197e-05
chr1A	492791592	492792277	30.936	-2.37436	0.461116	-5.14915	2.61665e-07	6.04067e-06
chr1A	493501374	493501730	7.6201	-2.68363	0.966863	-2.77561	0.00550983	0.0190701
chr1A	493503205	493503631	17.5418	-1.80506	0.602713	-2.99489	0.00274541	0.0110396
chr1A	493509181	493509743	30.8801	-2.24417	0.470958	-4.76511	1.88747e-06	3.11688e-05
chr1A	493527773	493528349	19.3965	-2.65916	0.582509	-4.56501	4.99478e-06	6.95921e-05
chr1A	493542822	493543006	6.94474	-2.78184	1.0095	-2.75565	0.00585754	0.0200081
chr1A	493581051	493581291	9.71158	-3.36789	0.908336	-3.70776	0.000209098	0.00143668
chr1A	493583959	493584190	11.0692	-2.04614	0.771178	-2.65327	0.00797163	0.0254329
chr1A	493736582	493737785	36.4941	-1.80916	0.447819	-4.03993	5.34676e-05	0.00048184
chr1A	493815305	493816010	35.0665	-1.1825	0.409191	-2.88985	0.0038542	0.0144083
chr1A	493935269	493935661	17.8848	-3.09495	0.624929	-4.95247	7.32764e-07	1.42148e-05
chr1A	493939834	493940051	9.85963	-2.14881	0.824521	-2.60614	0.00915701	0.0283481
chr1A	494024986	494025217	7.52222	-3.28608	0.999756	-3.28688	0.00101303	0.0050395
chr1A	494063447	494063891	10.9831	-3.52261	0.852548	-4.13186	3.59842e-05	0.000349874
chr1A	494070440	494070629	6.12684	-3.29119	1.2157	-2.70723	0.00678468	0.0224364
chr1A	494093535	494094070	24.9403	-3.83177	0.562218	-6.81545	9.3971e-12	9.41828e-10
chr1A	494096777	494097452	27.5956	-3.2072	0.521255	-6.15284	7.61069e-10	4.25295e-08
chr1A	494145940	494146572	20.3964	-2.13784	0.560454	-3.81448	0.000136473	0.00102145
chr1A	494148860	494149224	15.8469	-2.47316	0.649544	-3.80753	0.000140361	0.00104418
chr1A	494173599	494174305	34.875	-1.57682	0.414548	-3.8037	0.000142551	0.00105723
chr1A	494389797	494390656	21.0056	-2.44074	0.562059	-4.34249	1.40875e-05	0.000162736
chr1A	494412705	494413381	27.201	-2.80204	0.494174	-5.67015	1.42673e-08	5.18951e-07
chr1A	495129340	495130316	53.6182	-1.37085	0.341206	-4.01767	5.87759e-05	0.000520123
chr1A	495180970	495181967	61.4923	-1.92043	0.337022	-5.69822	1.21068e-08	4.52707e-07
chr1A	495193577	495193829	33.8685	-1.03948	0.430001	-2.4174	0.0156318	0.0429554
chr1A	495293433	495293735	2.35249	-6.74351	2.34579	-2.87473	0.00404376	0.0149546
chr1A	495306370	495306560	7.83793	-2.38351	0.947292	-2.51613	0.0118651	0.0346552
chr1A	495318108	495318536	15.6699	-2.07937	0.667464	-3.11533	0.00183741	0.00804837
chr1A	495348928	495349227	4.50783	-5.26382	1.62532	-3.23864	0.00120102	0.0057587
chr1A	495450995	495451896	46.7719	-2.54971	0.365229	-6.98114	2.92803e-12	3.43725e-10
chr1A	495452874	495453535	33.7383	-1.83958	0.431299	-4.26521	1.99715e-05	0.000216293
chr1A	495494220	495495156	40.307	-2.80501	0.410275	-6.8369	8.0928e-12	8.25785e-10
chr1A	495647447	495647714	6.2174	-3.94147	1.28922	-3.05726	0.00223374	0.00938761
chr1A	495663098	495663603	9.91271	-1.97049	0.838091	-2.35117	0.0187146	0.0494124
chr1A	495713321	495713551	6.42163	-3.03879	1.08526	-2.80006	0.00510938	0.0179648
chr1A	495731920	495732390	10.4404	-2.80458	0.835007	-3.35875	0.000782968	0.00410632
chr1A	496054170	496055098	59.3353	-1.0109	0.316329	-3.19571	0.00139487	0.00647199
chr1A	496070442	496071019	26.1629	-1.25444	0.496962	-2.52421	0.0115959	0.0340284
chr1A	496089527	496090492	21.2968	-1.91699	0.543248	-3.52876	0.000417514	0.00249408
[truncated: 93,678 more rows]

## Sheet: H3K4me3 Dn
Pos	baseMean	log2FoldChange	lfcSE	stat	pvalue	padj
chr1A_3942970_3944011	131.456	-1.10375	0.328019	-3.36491	0.000765686	0.0459264
chr1A_10423331_10424562	140.881	-1.34863	0.373596	-3.60988	0.000306342	0.0326429
chr1A_13779868_13780051	20.5928	-2.36738	0.706856	-3.34917	0.000810551	0.0467752
chr1A_13805152_13806993	157.417	-1.23484	0.36053	-3.42507	0.000614641	0.042438
chr1A_15324613_15326094	187.74	-1.40565	0.316474	-4.44161	8.92875e-06	0.00655081
chr1A_16838031_16838910	91.2641	-1.50881	0.383074	-3.9387	8.1925e-05	0.0189415
chr1A_17320684_17321266	26.1954	-2.27871	0.634893	-3.58913	0.000331789	0.0336414
chr1A_17752751_17755780	271.282	-1.15648	0.319667	-3.61776	0.000297167	0.0322751
chr1A_17824916_17826067	97.9506	-1.28326	0.377735	-3.39726	0.000680642	0.044457
chr1A_19062393_19063584	97.844	-1.57847	0.376883	-4.18822	2.81152e-05	0.0117056
chr1A_19085750_19086015	12.6132	-3.58446	1.00994	-3.54918	0.000386434	0.0357893
chr1A_20469996_20471686	127.799	-1.63407	0.362487	-4.50794	6.54604e-06	0.00562868
chr1A_21414869_21415276	24.5983	-2.53553	0.723825	-3.50295	0.000460129	0.0379226
chr1A_21985121_21987087	183.545	-1.60229	0.322643	-4.96612	6.83056e-07	0.00137265
chr1A_22038241_22040575	258.428	-1.16469	0.311912	-3.73404	0.000188433	0.0262436
chr1A_22271309_22272255	45.2911	-1.64749	0.490957	-3.35567	0.000791726	0.0463341
chr1A_22282359_22283442	59.0091	-1.85959	0.463287	-4.01392	5.97193e-05	0.0165776
chr1A_22534754_22536223	219.351	-1.2145	0.346595	-3.50408	0.000458182	0.0378408
chr1A_22588580_22589608	59.0885	-2.08151	0.453994	-4.58489	4.54228e-06	0.00468739
chr1A_22934520_22935445	76.1081	-1.43128	0.413621	-3.46038	0.000539416	0.040137
chr1A_26588039_26588932	61.405	-2.13431	0.446745	-4.77747	1.77518e-06	0.0026655
chr1A_26598002_26598535	40.2937	-2.28686	0.525369	-4.35288	1.34363e-05	0.00778882
chr1A_26598771_26599918	108.436	-1.38761	0.359297	-3.86201	0.000112459	0.0220998
chr1A_27258247_27259082	79.4276	-1.52314	0.390396	-3.90152	9.55895e-05	0.0204062
chr1A_27327221_27327954	41.9952	-1.73705	0.513572	-3.38229	0.000718837	0.0450472
chr1A_29279776_29280488	38.7084	-2.2703	0.531823	-4.26891	1.96435e-05	0.00961572
chr1A_29787460_29789040	131.935	-1.34191	0.370539	-3.6215	0.000292901	0.0321103
chr1A_30294464_30295249	61.3339	-1.52827	0.455993	-3.35151	0.000803718	0.0466073
chr1A_30772102_30773097	142.303	-1.91035	0.361798	-5.28015	1.29078e-07	0.000522713
chr1A_31149558_31150936	101.724	-1.40205	0.364689	-3.8445	0.000120798	0.0224574
chr1A_33237766_33238482	32.4978	-2.2054	0.581524	-3.79246	0.000149164	0.0241477
chr1A_33397654_33399079	127.88	-1.71234	0.368214	-4.65039	3.31306e-06	0.00390086
chr1A_34533859_34535025	80.9049	-1.38514	0.391213	-3.54063	0.000399167	0.0361003
chr1A_34877518_34878747	106.444	-1.39874	0.384692	-3.63599	0.000276914	0.0311952
chr1A_35671740_35672015	15.7917	-2.77105	0.824887	-3.35931	0.000781381	0.0461833
chr1A_36296144_36297069	68.357	-1.52048	0.457791	-3.32134	0.000895851	0.048572
chr1A_41151251_41152272	57.8761	-1.66169	0.49847	-3.33359	0.000857342	0.0476829
chr1A_45608115_45609016	69.2621	-1.70051	0.424154	-4.00917	6.09317e-05	0.0166596
chr1A_46354204_46355271	118.405	-1.61253	0.369364	-4.3657	1.26717e-05	0.00768397
chr1A_50282324_50283543	105.951	-1.61063	0.376437	-4.27861	1.88063e-05	0.00944158
chr1A_50312439_50312903	27.3439	-2.16917	0.645119	-3.36244	0.000772568	0.0460508
chr1A_50479104_50479596	60.3072	-1.65048	0.457854	-3.60482	0.000312372	0.0329179
chr1A_53022442_53023916	93.6096	-1.50773	0.37681	-4.0013	6.29948e-05	0.0169727
chr1A_53187482_53188024	47.8672	-1.85727	0.479836	-3.87063	0.000108555	0.0218267
chr1A_53188706_53189648	100.97	-1.43217	0.38727	-3.69811	0.000217212	0.0279356
chr1A_53501458_53501718	8.86957	-4.22129	1.26854	-3.32768	0.000875715	0.0481194
chr1A_53673952_53675947	153.902	-1.17557	0.325706	-3.60931	0.000307014	0.032666
chr1A_54461583_54461860	49.8568	-2.14758	0.527266	-4.07305	4.64021e-05	0.0148111
chr1A_54462184_54462969	129.227	-1.23694	0.358909	-3.44638	0.00056816	0.0409433
chr1A_56213780_56214316	20.1795	-2.67363	0.738581	-3.61995	0.000294659	0.0321884
chr1A_59598209_59598845	72.4433	-1.53439	0.409681	-3.74533	0.000180156	0.025796
chr1A_60537013_60538026	121.423	-1.27857	0.358227	-3.56918	0.000358106	0.0345283
chr1A_60808471_60809409	51.0365	-1.6833	0.472414	-3.56319	0.000366375	0.0349849
chr1A_60954920_60956535	140.649	-1.36381	0.323955	-4.20989	2.55496e-05	0.0111161
chr1A_67467116_67468466	94.8405	-1.42381	0.396606	-3.58998	0.000330699	0.0336073
chr1A_68374020_68375665	196.954	-1.37587	0.309909	-4.4396	9.01265e-06	0.00658155
chr1A_74319444_74321041	123.841	-1.3419	0.354803	-3.78209	0.000155517	0.0244766
chr1A_76537542_76539146	136.893	-1.44857	0.383662	-3.77565	0.000159594	0.0247466
chr1A_76728732_76730212	123.882	-1.25713	0.362245	-3.47038	0.000519721	0.0397467
chr1A_77302818_77303423	45.3944	-2.06829	0.495773	-4.17185	3.02138e-05	0.0120487
chr1A_79110305_79111520	108.586	-1.28103	0.36277	-3.53125	0.000413601	0.0364473
chr1A_80565334_80566741	79.2976	-1.36124	0.39253	-3.46786	0.000524613	0.0398486
chr1A_84376324_84377256	33.1099	-2.31245	0.587209	-3.93804	8.21496e-05	0.0189584
chr1A_84727944_84728811	66.9851	-1.98745	0.455141	-4.36667	1.26153e-05	0.00768397
chr1A_86610804_86612082	175.341	-1.14816	0.330049	-3.47875	0.000503753	0.0393194
chr1A_90109359_90110337	76.982	-1.42518	0.430791	-3.30828	0.00093871	0.049613
chr1A_96848141_96848729	50.9613	-1.71925	0.479033	-3.589	0.00033195	0.0336449
chr1A_99662263_99663673	111.851	-1.36979	0.389166	-3.51981	0.000431854	0.0370194
chr1A_100418059_100419008	67.8243	-1.53411	0.443518	-3.45895	0.000542283	0.0402691
chr1A_104432628_104432846	17.5636	-2.65902	0.782257	-3.39916	0.000675935	0.0443611
chr1A_105303131_105304469	157.563	-1.30781	0.352815	-3.70678	0.000209913	0.0275961
chr1A_121565300_121566696	215.209	-1.12866	0.319724	-3.53012	0.000415371	0.0365431
chr1A_121571657_121572504	99.339	-1.34132	0.376308	-3.56441	0.000364669	0.0349217
chr1A_128593636_128593875	4.96244	-6.65486	1.97299	-3.37299	0.00074357	0.0455087
chr1A_130913106_130913351	34.9255	-1.87333	0.553892	-3.38212	0.000719278	0.0450537
chr1A_138825676_138825903	5.26833	-6.74038	1.9997	-3.37069	0.000749796	0.045535
chr1A_150900421_150902342	189.219	-1.21439	0.347284	-3.49684	0.000470811	0.0383334
chr1A_165909228_165909830	55.9397	-2.67675	0.483735	-5.5335	3.13895e-08	0.000195107
chr1A_240794682_240795269	11.2083	-4.32965	1.13628	-3.81039	0.00013875	0.0234857
chr1A_258880106_258881402	87.7542	-1.76524	0.38204	-4.62056	3.8271e-06	0.00424434
chr1A_262442259_262443201	109.157	-1.30645	0.371358	-3.51803	0.000434761	0.0371426
chr1A_271619177_271620907	213.557	-1.28846	0.337302	-3.8199	0.000133503	0.0231298
chr1A_278789853_278790756	48.2847	-1.68259	0.493084	-3.41237	0.000644004	0.0434185
chr1A_311943450_311943630	5.48363	-6.79988	1.91611	-3.5488	0.000386986	0.0357893
chr1A_315391125_315391339	5.25927	-6.73809	1.97861	-3.40546	0.000660529	0.0438379
chr1A_316328353_316329320	78.5834	-1.62533	0.415679	-3.91006	9.2275e-05	0.0200039
chr1A_330422828_330422980	5.24115	-6.73361	1.95257	-3.44859	0.000563524	0.0407727
chr1A_333765046_333765264	4.9262	-6.64556	1.96285	-3.38566	0.000710073	0.0448238
chr1A_337660262_337662131	240.469	-1.00686	0.305261	-3.29834	0.000972567	0.0499375
chr1A_360009198_360010680	91.3236	-1.41501	0.393725	-3.59391	0.000325757	0.0335104
chr1A_365604365_365604998	28.5175	-2.59473	0.631084	-4.11155	3.93006e-05	0.0135345
chr1A_365618039_365619353	92.5073	-1.3624	0.368312	-3.69903	0.000216422	0.027882
chr1A_369322433_369323895	123.516	-1.30744	0.35011	-3.73437	0.000188185	0.0262236
chr1A_370145335_370145563	39.2597	-1.80965	0.54228	-3.33712	0.000846527	0.0474764
chr1A_373772954_373773227	26.3096	-2.66661	0.712129	-3.74455	0.000180716	0.0258016
chr1A_373773825_373774909	84.9848	-1.45325	0.390863	-3.71804	0.000200774	0.0270107
chr1A_375476200_375477501	105.464	-1.44936	0.363037	-3.99232	6.54311e-05	0.0172516
chr1A_387198115_387199895	114.33	-1.41227	0.426102	-3.31439	0.000918429	0.0490875
chr1A_387841428_387842159	75.4115	-1.40166	0.404389	-3.46612	0.000528028	0.0399167
chr1A_388830297_388832236	169.52	-1.57123	0.34216	-4.5921	4.38817e-06	0.00458142
chr1A_394027735_394028055	55.7155	-1.58307	0.4523	-3.50004	0.000465182	0.0381617
chr1A_399825648_399826296	53.1756	-1.80928	0.491432	-3.68165	0.000231727	0.0286601
chr1A_408800200_408800399	5.19586	-6.72258	1.941	-3.46345	0.000533286	0.0399926
chr1A_415297200_415299045	168.02	-1.32254	0.323823	-4.08413	4.42422e-05	0.014489
chr1A_423894855_423896135	44.5275	-1.97805	0.550966	-3.59014	0.000330501	0.0336073
chr1A_447748358_447749203	90.6536	-1.54063	0.400677	-3.84506	0.000120523	0.0224334
chr1A_449144483_449145306	42.8875	-1.8441	0.53956	-3.41778	0.000631331	0.0430275
chr1A_449624095_449625058	50.5109	-1.77257	0.536538	-3.30371	0.000954154	0.0497155
chr1A_451280664_451281147	54.6425	-1.60584	0.4606	-3.48641	0.000489544	0.0389198
chr1A_459097650_459098458	74.9859	-1.60172	0.405394	-3.95101	7.78207e-05	0.0184884
chr1A_459186821_459187209	32.5311	-2.10938	0.611391	-3.45013	0.000560324	0.0407178
chr1A_460003472_460005016	133.086	-1.15232	0.338153	-3.40769	0.000655142	0.0437428
chr1A_460281088_460282524	130.835	-1.12676	0.339341	-3.32043	0.000898798	0.0486483
chr1A_461066278_461067676	186.93	-1.37127	0.328512	-4.17418	2.99058e-05	0.0120016
chr1A_462618757_462619893	127.309	-1.20523	0.355286	-3.39227	0.000693153	0.0448201
chr1A_462727733_462728937	99.3671	-1.39942	0.413461	-3.38465	0.000712686	0.0448435
chr1A_465074309_465075549	118.611	-1.4311	0.374723	-3.81908	0.000133948	0.0231509
chr1A_470686020_470686810	44.1397	-1.85789	0.534694	-3.47467	0.000511475	0.0395556
chr1A_472550247_472552194	178.091	-1.80003	0.30554	-5.89132	3.83129e-09	5.12002e-05
chr1A_474430750_474431075	53.1777	-1.75931	0.480669	-3.66012	0.000252094	0.0298143
chr1A_474431195_474432472	167.61	-1.04055	0.306872	-3.39084	0.000696785	0.0448238
chr1A_479540504_479541783	181.282	-1.03193	0.309281	-3.33655	0.000848262	0.0474931
chr1A_481673986_481675667	138.218	-1.336	0.349227	-3.82561	0.00013045	0.0230689
chr1A_483604546_483606238	218.323	-1.37663	0.34584	-3.98055	6.87558e-05	0.0176021
chr1A_494391368_494392461	109.298	-1.42928	0.423198	-3.37734	0.000731917	0.0453748
chr1A_495332058_495332522	51.8257	-1.63848	0.464334	-3.52867	0.000417657	0.0366237
chr1A_495489536_495490191	56.673	-1.49616	0.447441	-3.34382	0.000826339	0.047115
chr1A_495496437_495496719	12.4123	-3.38869	0.9778	-3.46563	0.000528996	0.0399167
chr1A_495594266_495595043	85.4918	-1.26869	0.38165	-3.32423	0.000886629	0.0483353
chr1A_497243711_497243850	24.4	-2.22225	0.65662	-3.38438	0.00071338	0.044856
chr1A_497345613_497346931	150.182	-1.17453	0.335935	-3.49631	0.000471737	0.0383334
chr1A_497760590_497762381	158.445	-1.47012	0.347906	-4.22563	2.38277e-05	0.0107214
chr1A_500476082_500477462	175.318	-1.46118	0.357335	-4.08911	4.33024e-05	0.0143238
chr1A_500960767_500962071	130.371	-1.29747	0.383966	-3.37914	0.000727121	0.0452481
chr1A_501887192_501888594	155.127	-1.21853	0.335773	-3.62902	0.000284498	0.0316433
chr1A_501993091_501994118	128.412	-1.24225	0.357106	-3.47865	0.000503942	0.0393194
chr1A_506480451_506481298	40.6067	-1.81964	0.526183	-3.45818	0.000543831	0.0402691
chr1A_507839524_507840334	48.1323	-1.59972	0.475334	-3.36546	0.000764159	0.0458657
chr1A_512461944_512462255	60.1307	-1.7218	0.44065	-3.90742	9.32885e-05	0.020124
chr1A_512475195_512475438	10.2217	-7.69714	1.74614	-4.40809	1.04286e-05	0.00703865
chr1A_513660582_513662067	166.464	-1.42825	0.342846	-4.16586	3.10178e-05	0.0120849
chr1A_514050004_514050955	39.7296	-1.90005	0.528081	-3.59803	0.000320637	0.033242
chr1A_514256729_514257881	94.5889	-1.50936	0.377159	-4.00193	6.2829e-05	0.0169622
chr1A_516079476_516080024	23.282	-3.28508	0.708361	-4.63758	3.52512e-06	0.00398908
chr1A_521844257_521845377	98.5592	-1.22947	0.367012	-3.34994	0.000808288	0.0467505
chr1A_521876728_521878725	190.533	-1.15884	0.344669	-3.36217	0.00077333	0.0460508
chr1A_521989573_521991277	240.231	-1.37498	0.308282	-4.46015	8.19028e-06	0.0063085
chr1A_522242039_522243044	89.2761	-1.47795	0.42428	-3.48343	0.000495032	0.0390408
chr1A_529907501_529907929	21.7758	-4.79052	0.940983	-5.09097	3.5623e-07	0.000924379
chr1A_531986113_531986923	27.4748	-2.1706	0.614317	-3.53336	0.000410307	0.0363368
chr1A_535418311_535419151	71.0008	-2.12199	0.48544	-4.37128	1.23519e-05	0.00764216
chr1A_536067136_536068836	202.601	-1.512	0.322596	-4.68697	2.77282e-06	0.00347936
chr1A_536884132_536884487	26.8307	-2.40329	0.635888	-3.77943	0.00015719	0.0245947
chr1A_538121318_538122283	92.0813	-1.32274	0.386132	-3.4256	0.000613432	0.0424183
chr1A_539323222_539324574	101.351	-1.28988	0.380492	-3.39003	0.000698852	0.0448238
chr1A_539411246_539411684	12.9075	-3.29781	0.944474	-3.49169	0.000479974	0.0385586
chr1A_539428353_539428560	22.0704	-2.57537	0.7646	-3.36825	0.000756458	0.0457155
chr1A_545647075_545647350	30.0114	-1.9789	0.59342	-3.33473	0.000853827	0.0476132
chr1A_545752302_545753209	125.686	-1.17532	0.342772	-3.42886	0.000606118	0.0422645
chr1A_545753366_545753673	20.3219	-2.59142	0.771695	-3.35809	0.000784844	0.0462056
chr1A_548312391_548312947	45.2843	-1.94657	0.505165	-3.85333	0.000116523	0.0223611
chr1A_548772581_548773711	154.964	-1.33517	0.356579	-3.74437	0.000180846	0.0258065
chr1A_548789523_548790598	193.937	-1.33751	0.322272	-4.15024	3.32122e-05	0.0126008
chr1A_550431321_550432871	273.92	-1.05691	0.314726	-3.35818	0.000784561	0.0462056
chr1A_550742307_550742522	17.1738	-3.3132	0.82973	-3.9931	6.52144e-05	0.0172516
chr1A_552950817_552952457	104.905	-1.71602	0.358308	-4.78923	1.67421e-06	0.00256653
chr1A_554017767_554018862	87.9292	-1.56249	0.400314	-3.90316	9.49459e-05	0.0203273
chr1A_555483664_555485126	128.084	-1.64652	0.343247	-4.79689	1.61144e-06	0.00248957
chr1A_555533368_555534497	124.531	-1.3323	0.345399	-3.85727	0.000114659	0.0222335
chr1A_557551040_557552068	123.097	-1.31472	0.351468	-3.74066	0.000183537	0.0259496
chr1A_561593957_561594245	20.4349	-2.53727	0.730405	-3.47379	0.000513165	0.0395676
chr1A_561628008_561629583	214.085	-1.41413	0.286574	-4.93461	8.03128e-07	0.00145862
chr1A_561769956_561771139	99.5087	-1.52004	0.40862	-3.71994	0.000199272	0.0268991
chr1A_563819409_563820584	138.174	-1.65144	0.366443	-4.50668	6.58508e-06	0.00562868
chr1A_566586896_566587955	144.337	-1.07939	0.322818	-3.34364	0.000826869	0.0471216
chr1A_567719782_567721067	164.722	-1.18608	0.337141	-3.51806	0.000434721	0.0371426
chr1A_568036316_568036925	56.7981	-1.82521	0.471071	-3.8746	0.000106799	0.0216575
chr1A_570622150_570623085	83.6077	-1.34513	0.401513	-3.35015	0.000807692	0.0467262
chr1A_573637504_573638085	52.5581	-1.56268	0.468937	-3.33239	0.000861022	0.047727
chr1A_574331151_574331845	44.6651	-1.69208	0.500724	-3.37926	0.000726802	0.0452388
chr1A_578016739_578017932	132.125	-1.18127	0.337943	-3.49548	0.000473203	0.0383334
chr1A_579073920_579074607	73.9206	-1.97547	0.457585	-4.31716	1.58051e-05	0.00848294
chr1A_579171901_579173409	195.56	-1.28903	0.343536	-3.75225	0.000175255	0.0255404
chr1A_579584863_579586098	128.772	-1.1497	0.339488	-3.38658	0.000707694	0.0448238
chr1A_580070620_580070882	10.3396	-3.65942	1.07228	-3.41276	0.000643092	0.0434185
chr1A_580579841_580580435	66.8294	-1.66832	0.489197	-3.41032	0.000648858	0.0435079
chr1A_581506774_581507479	85.511	-1.36412	0.407793	-3.34513	0.000822437	0.0469994
chr1A_582534486_582535543	69.4444	-1.49715	0.431569	-3.46908	0.000522245	0.0398139
chr1A_585377405_585378423	57.7119	-1.6402	0.446344	-3.67476	0.000238077	0.0289894
chr1B_7513588_7513855	7.54877	-5.74969	1.70775	-3.36683	0.000760387	0.0457953
chr1B_8271239_8272681	124.397	-1.37524	0.372235	-3.69456	0.000220266	0.0281278
chr1B_17067132_17068270	203.333	-1.10664	0.311751	-3.54974	0.000385605	0.0357893
chr1B_19231412_19232364	101.926	-1.3416	0.369557	-3.63029	0.000283101	0.0315668
chr1B_25243317_25244142	29.9573	-2.16844	0.60864	-3.56277	0.000366968	0.0350072
chr1B_26090041_26091334	210.759	-1.12866	0.309206	-3.6502	0.000262039	0.0303493
chr1B_26091591_26092611	143.256	-1.29198	0.335712	-3.84847	0.000118857	0.0224334
chr1B_26099223_26100520	472.219	-1.23227	0.273194	-4.51061	6.46401e-06	0.00560929
chr1B_26425868_26426952	66.7664	-1.56288	0.43253	-3.61335	0.000302263	0.0324577
chr1B_29393276_29394676	108.632	-1.74277	0.352207	-4.94815	7.49212e-07	0.00144348
chr1B_29955591_29956552	106.1	-1.65419	0.368037	-4.49464	6.96862e-06	0.00574855
chr1B_30544423_30546768	272.567	-1.11267	0.310198	-3.58696	0.00033456	0.033716
chr1B_33065643_33067276	168.323	-1.24809	0.348916	-3.57706	0.000347487	0.0341198
chr1B_33080435_33082801	211.207	-1.28855	0.315751	-4.08091	4.48591e-05	0.0146037
chr1B_33946165_33946793	37.8479	-2.14785	0.579637	-3.70551	0.000210964	0.0275984
chr1B_34166860_34168312	212.376	-1.15682	0.33997	-3.40273	0.000667167	0.0440288
chr1B_34991352_34992189	29.2391	-2.10032	0.620674	-3.38393	0.000714561	0.044895
chr1B_35013860_35014446	58.7763	-1.57791	0.457282	-3.45062	0.000559296	0.0407095
chr1B_38593317_38595062	187.029	-1.10076	0.326856	-3.36771	0.000757965	0.0457301
chr1B_42309589_42310372	49.3539	-1.74872	0.49313	-3.54616	0.000390894	0.0359288
chr1B_43163195_43163614	16.5707	-2.74776	0.815008	-3.37144	0.00074775	0.0455101
chr1B_44799595_44801094	624.956	-1.12562	0.285056	-3.94878	7.85494e-05	0.0185306
chr1B_45804841_45806255	108.514	-1.40971	0.374657	-3.76267	0.000168108	0.0251292
chr1B_46883175_46884532	68.8456	-1.65132	0.419332	-3.93798	8.21692e-05	0.0189584
chr1B_48563779_48564468	28.3319	-2.23373	0.636049	-3.51188	0.000444953	0.037476
chr1B_48735193_48735424	14.8145	-3.05901	0.902405	-3.38985	0.000699321	0.0448238
chr1B_48796733_48798051	131.842	-1.21911	0.346677	-3.51654	0.000437205	0.0372241
chr1B_49029004_49030000	79.1882	-1.42733	0.423407	-3.37107	0.000748775	0.0455301
chr1B_49429784_49430886	127.884	-1.1775	0.347624	-3.38727	0.000705926	0.0448238
chr1B_53364463_53366128	183.361	-1.1771	0.339413	-3.46803	0.000524283	0.0398486
chr1B_59918466_59919222	57.7073	-1.65211	0.479217	-3.44753	0.00056574	0.0408621
chr1B_60107909_60109395	116.444	-1.22115	0.348754	-3.50145	0.000462739	0.0380431
chr1B_62196416_62197273	71.2637	-1.7334	0.438642	-3.95174	7.75858e-05	0.0184801
chr1B_63806294_63807352	81.3986	-1.31871	0.388117	-3.39772	0.000679497	0.044457
chr1B_77616205_77617409	132.333	-1.27188	0.358448	-3.5483	0.000387733	0.0357893
chr1B_78323335_78324384	85.1386	-1.68371	0.393542	-4.27835	1.88285e-05	0.00944158
chr1B_80735773_80736619	145.228	-1.68606	0.369699	-4.56062	5.10023e-06	0.00500962
chr1B_87732956_87733988	113.243	-1.64191	0.359771	-4.56376	5.02446e-06	0.00497373
chr1B_90137532_90138546	89.8538	-1.49199	0.396434	-3.76353	0.00016753	0.0250919
chr1B_92552304_92552488	25.2995	-2.13729	0.638913	-3.3452	0.000822237	0.0469994
chr1B_92882454_92883484	106.396	-1.18182	0.357704	-3.30391	0.000953468	0.0497155
chr1B_97944948_97946515	181.531	-1.31214	0.304363	-4.3111	1.62442e-05	0.00857543
chr1B_100422301_100423420	103.057	-1.66888	0.411525	-4.05536	5.00582e-05	0.0153081
chr1B_100643810_100643962	4.90809	-6.64087	1.97542	-3.36176	0.00077448	0.0460508
chr1B_105696462_105697412	68.9509	-1.36055	0.412027	-3.3021	0.000959651	0.0497382
chr1B_112521506_112522623	81.5213	-1.46842	0.400871	-3.66307	0.000249213	0.0297092
chr1B_118139853_118141097	110.25	-1.88821	0.372558	-5.06824	4.0152e-07	0.000993666
chr1B_118259661_118259795	5.48363	-6.79988	1.91611	-3.5488	0.000386986	0.0357893
chr1B_123433105_123434109	75.5744	-1.53272	0.42619	-3.59634	0.000322731	0.033367
chr1B_127087398_127089320	137.21	-1.50397	0.36285	-4.14487	3.40002e-05	0.0126565
chr1B_162351088_162352196	46.0245	-1.85265	0.52957	-3.4984	0.000468051	0.0382329
chr1B_163593139_163594595	71.5623	-1.56652	0.409409	-3.8263	0.000130084	0.0230364
chr1B_171230761_171232217	127.576	-1.37468	0.340312	-4.03946	5.35744e-05	0.0158525
chr1B_182225038_182225343	28.4227	-2.47347	0.617758	-4.00395	6.22932e-05	0.0168858
chr1B_231164585_231164846	5.96857	-6.92381	1.93537	-3.57752	0.00034687	0.0341198
chr1B_253612642_253613035	4.9262	-6.64556	1.96285	-3.38566	0.000710073	0.0448238
chr1B_294811641_294811834	6.79565	-7.11077	1.86862	-3.80537	0.000141594	0.0237417
chr1B_301566122_301567081	87.4225	-1.30714	0.390152	-3.35033	0.000807166	0.046716
chr1B_302005113_302005483	24.2977	-2.29735	0.695409	-3.3036	0.000954511	0.0497155
chr1B_325297498_325298507	84.5778	-1.52821	0.383076	-3.98931	6.62655e-05	0.0173532
chr1B_326598357_326599876	153.996	-1.20973	0.355578	-3.40215	0.00066858	0.044093
chr1B_329454281_329455815	94.5637	-1.3153	0.387431	-3.39493	0.000686468	0.0446284
chr1B_337501280_337501426	4.98056	-6.65958	1.99802	-3.33308	0.000858891	0.0476829
chr1B_349569251_349570642	89.6217	-1.28725	0.389333	-3.30629	0.000945391	0.0497155
chr1B_389007713_389008789	64.0281	-1.90393	0.43266	-4.40051	1.07997e-05	0.00715755
chr1B_389224036_389224992	83.6112	-1.43764	0.429164	-3.34985	0.000808543	0.0467552
chr1B_392460526_392461019	39.2549	-1.78458	0.524649	-3.40148	0.000670226	0.0441735
chr1B_398005822_398007417	91.0768	-1.68138	0.409626	-4.10468	4.04877e-05	0.0137676
chr1B_398072773_398073807	73.0514	-1.71287	0.433024	-3.95559	7.6345e-05	0.0184161
chr1B_415736670_415737104	29.0017	-2.08336	0.608976	-3.42109	0.000623712	0.0427331
chr1B_417125744_417127346	101.826	-1.4524	0.381342	-3.80867	0.000139718	0.0235751
chr1B_426538167_426539583	83.2495	-1.38475	0.385557	-3.59156	0.000328702	0.0335704
chr1B_429901403_429902353	79.8019	-1.77146	0.393636	-4.50026	6.78701e-06	0.00570136
chr1B_439497894_439500318	212.202	-1.62576	0.316479	-5.13702	2.79133e-07	0.000838258
chr1B_441385013_441386114	74.3363	-2.25682	0.452762	-4.98457	6.21007e-07	0.00129671
chr1B_443000608_443001983	130.557	-1.71328	0.34087	-5.0262	5.00291e-07	0.0011478
chr1B_446298314_446299521	44.8606	-2.14873	0.514298	-4.17798	2.94116e-05	0.0119433
chr1B_449556326_449557665	155.035	-1.30381	0.351117	-3.71333	0.000204553	0.0272352
chr1B_449851236_449852358	93.0289	-1.51354	0.419043	-3.61189	0.000303968	0.0325362
chr1B_451134463_451135300	71.5884	-1.4909	0.434249	-3.43329	0.000596312	0.0419418
chr1B_465692919_465693625	48.8844	-2.1333	0.561034	-3.80245	0.000143274	0.023844
chr1B_470694674_470696220	203.749	-1.27192	0.373077	-3.40926	0.000651387	0.0435901
chr1B_481541403_481542595	52.9267	-1.65757	0.50125	-3.30688	0.000943404	0.049685
chr1B_483565991_483566911	25.7989	-2.57175	0.67003	-3.83826	0.000123908	0.0226677
chr1B_484464561_484465363	40.4286	-2.02864	0.540841	-3.75089	0.000176206	0.0256091
chr1B_487144181_487144837	26.833	-2.11326	0.640549	-3.29914	0.000969832	0.0499374
chr1B_487495647_487497181	219.83	-1.04768	0.316821	-3.30684	0.000943531	0.049685
chr1B_489787034_489788265	123.974	-1.25351	0.366875	-3.41671	0.000633817	0.043127
chr1B_491224375_491224681	11.2898	-4.34016	1.1286	-3.84561	0.000120254	0.0224334
chr1B_494239646_494240900	77.4123	-1.42483	0.423794	-3.36209	0.00077354	0.0460508
chr1B_496070392_496071310	101.216	-1.30918	0.362143	-3.61508	0.000300253	0.0323587
chr1B_500539201_500541019	173.506	-1.31947	0.317028	-4.162	3.15467e-05	0.0122197
chr1B_502786475_502787893	87.7116	-1.46328	0.436331	-3.3536	0.000797677	0.0464383
chr1B_524350934_524351897	108.719	-1.20686	0.363052	-3.32421	0.000886686	0.0483353
chr1B_527370755_527371818	92.2327	-1.31411	0.388697	-3.38081	0.000722733	0.0451322
chr1B_531534774_531536488	182.209	-1.13659	0.329137	-3.45324	0.000553893	0.040547
chr1B_535237536_535238238	57.3476	-1.58453	0.445037	-3.56044	0.000370237	0.0350655
chr1B_544588317_544588532	358.338	-1.27312	0.325216	-3.9147	9.05177e-05	0.0198774
chr1B_544588999_544589759	1142.6	-1.56497	0.29338	-5.33427	9.59305e-08	0.000427329
chr1B_558526714_558526889	4.94432	-6.6502	1.96213	-3.38929	0.00070075	0.0448238
chr1B_560251258_560252467	108.17	-1.87392	0.409945	-4.57115	4.85058e-06	0.00485556
chr1B_561551705_561552706	127.472	-1.21944	0.351742	-3.46686	0.000526585	0.0399167
chr1B_562300973_562303588	240.29	-1.14038	0.327695	-3.48	0.000501417	0.0392893
chr1B_563787061_563788162	137.169	-1.32694	0.368967	-3.59637	0.000322684	0.033367
chr1B_569565107_569566631	146.223	-1.2929	0.360092	-3.59047	0.000330079	0.0336073
chr1B_571431991_571433614	185.818	-1.14532	0.331366	-3.45636	0.000547521	0.0403691
chr1B_576919932_576920249	22.4984	-2.36689	0.68339	-3.46346	0.000533273	0.0399926
chr1B_577037837_577038229	38.059	-2.00076	0.55938	-3.57674	0.000347909	0.0341369
chr1B_583405074_583406224	107.246	-1.38087	0.363531	-3.7985	0.000145575	0.0239875
chr1B_588311329_588312392	133.796	-1.47738	0.374196	-3.94814	7.87608e-05	0.0185306
chr1B_593763579_593764572	67.7007	-1.4421	0.436675	-3.30246	0.000958423	0.0497155
chr1B_595637247_595639130	179.548	-1.09609	0.303941	-3.60625	0.000310657	0.0328518
chr1B_598190443_598192418	243.47	-1.05165	0.309969	-3.39275	0.00069194	0.0447899
chr1B_598678831_598680657	169.559	-1.10816	0.326514	-3.39391	0.000689018	0.0447033
chr1B_598925603_598926322	78.4385	-1.36087	0.40596	-3.35222	0.00080166	0.046567
chr1B_600522975_600524053	77.4462	-1.50668	0.413363	-3.64492	0.000267471	0.0306553
chr1B_602003058_602004704	187.985	-1.35459	0.373585	-3.62591	0.000287946	0.031912
chr1B_602282015_602282310	22.7472	-2.33919	0.68244	-3.42769	0.000608751	0.0423336
chr1B_602581388_602583220	182.803	-1.14191	0.317979	-3.59116	0.000329215	0.0336007
chr1B_603147303_603149412	228.901	-1.10734	0.323257	-3.42557	0.000613517	0.0424183
chr1B_611675827_611676971	109.144	-1.15736	0.35029	-3.30401	0.000953134	0.0497155
chr1B_614268858_614270838	207.446	-1.15541	0.302477	-3.81984	0.000133536	0.0231298
chr1B_615023528_615023671	8.88649	-4.86138	1.40903	-3.45016	0.000560249	0.0407178
chr1B_618197029_618198181	128.568	-1.76521	0.345921	-5.10291	3.34462e-07	0.000902961
chr1B_618316939_618318192	153.851	-1.63755	0.331061	-4.94637	7.56105e-07	0.00144348
chr1B_625082413_625083882	228.293	-1.41891	0.302462	-4.69121	2.71594e-06	0.00347936
chr1B_625099689_625099850	7.74955	-7.29742	1.83839	-3.96947	7.20332e-05	0.0179213
chr1B_625145387_625146407	154.26	-1.30547	0.343956	-3.79545	0.000147374	0.024106
chr1B_633259976_633260899	52.238	-1.60988	0.474035	-3.39612	0.000683496	0.0445563
chr1B_635127704_635128431	72.6352	-2.21018	0.428665	-5.15595	2.52353e-07	0.000775258
chr1B_635437901_635438407	33.1563	-2.09077	0.566618	-3.68991	0.000224335	0.0282161
chr1B_635986348_635987574	73.2619	-1.4449	0.435854	-3.31509	0.000916122	0.0490875
chr1B_636795781_636796729	83.0339	-1.36565	0.40866	-3.34178	0.000832441	0.0471987
chr1B_637937897_637938902	70.0745	-1.41674	0.412478	-3.4347	0.000593216	0.041826
chr1B_638096803_638098415	115.27	-1.36081	0.369007	-3.68777	0.000226225	0.0282674
chr1B_638421895_638422625	44.4351	-1.76372	0.532001	-3.31525	0.000915596	0.0490875
chr1B_638782552_638783922	112.541	-1.93555	0.361195	-5.35875	8.37977e-08	0.000399945
chr1B_640399777_640400077	24.7713	-2.53525	0.705644	-3.59283	0.000327111	0.0335617
chr1B_642064363_642066466	199.457	-1.15971	0.323063	-3.58973	0.000331019	0.033627
chr1B_642709647_642709844	9.09637	-4.00211	1.20012	-3.33475	0.000853758	0.0476132
chr1B_647916264_647917463	75.1213	-1.67868	0.431328	-3.89188	9.94705e-05	0.0209173
chr1B_648144080_648144630	78.7747	-1.67816	0.392806	-4.27222	1.93533e-05	0.00952237
chr1B_652642385_652642765	25.7884	-2.33284	0.655107	-3.561	0.000369441	0.0350521
chr1B_652781673_652783865	234.953	-1.26134	0.312371	-4.03794	5.39219e-05	0.0158845
chr1B_660915951_660917151	121.802	-1.50284	0.366328	-4.10244	4.08824e-05	0.0138314
chr1B_665027090_665028063	72.2877	-1.6081	0.448329	-3.58687	0.000334666	0.033716
chr1B_665031754_665032210	37.2461	-2.0483	0.548099	-3.7371	0.000186152	0.0260942
chr1B_667831355_667832777	214.632	-1.09309	0.304346	-3.59162	0.000328632	0.0335704
chr1B_669730318_669731568	125.471	-1.45891	0.381561	-3.82354	0.000131548	0.0231298
chr1B_670804062_670804537	43.3536	-1.71969	0.505881	-3.39939	0.000675366	0.0443611
chr1B_674003050_674005161	177.893	-1.12253	0.333065	-3.37031	0.000750835	0.0455627
chr1B_676908558_676909511	81.1374	-1.41403	0.399389	-3.54048	0.000399397	0.0361003
chr1B_679216534_679216831	7.60825	-4.97763	1.5069	-3.30322	0.000955822	0.0497155
chr1B_687967990_687969206	102.057	-1.2985	0.367259	-3.53564	0.00040679	0.0362053
chr1D_728806_729117	18.112	-2.71111	0.773607	-3.5045	0.000457463	0.0378408
chr1D_2735682_2736836	99.2835	-1.37997	0.41831	-3.29892	0.000970574	0.0499375
chr1D_2782834_2784450	158.945	-1.29142	0.370405	-3.48651	0.000489376	0.0389198
chr1D_5250833_5252180	200.123	-1.19108	0.316883	-3.75872	0.000170785	0.0252604
chr1D_7101825_7102641	88.3185	-1.56553	0.377466	-4.14748	3.36149e-05	0.0126208
chr1D_7644476_7644961	36.4822	-1.86202	0.543824	-3.42394	0.000617208	0.0425388
chr1D_8269541_8270988	190.174	-1.44817	0.342328	-4.23038	2.33302e-05	0.0106228
chr1D_8387981_8388978	87.7728	-1.3662	0.395332	-3.45583	0.000548598	0.0404057
chr1D_11702764_11703800	82.076	-1.47672	0.39315	-3.75613	0.000172563	0.0253131
chr1D_12566709_12566896	17.5521	-2.74942	0.792326	-3.47006	0.000520344	0.0397467
chr1D_12822690_12824053	104.704	-1.26819	0.359695	-3.52574	0.000422304	0.0368137
chr1D_13187622_13188401	79.2532	-1.62962	0.397505	-4.09962	4.1382e-05	0.0139513
chr1D_15048657_15049865	130.573	-1.26106	0.361852	-3.48503	0.000492082	0.0389407
chr1D_15531807_15532285	11.0395	-3.9638	1.14007	-3.47681	0.000507411	0.0393551
chr1D_15688360_15688624	30.4378	-2.25332	0.661852	-3.40457	0.000662687	0.0438852
chr1D_15711772_15712896	149.749	-1.29162	0.353576	-3.65302	0.000259177	0.0302106
chr1D_16133113_16133531	16.5281	-3.19352	0.839173	-3.80555	0.000141488	0.023739
chr1D_16224992_16225852	96.4256	-1.44833	0.381888	-3.79256	0.000149104	0.0241477
chr1D_16297330_16297986	29.6396	-2.48837	0.627145	-3.96777	7.25472e-05	0.0179371
chr1D_16610743_16613050	257.788	-1.20989	0.290669	-4.16243	3.14877e-05	0.0122146
chr1D_17236691_17237894	111.224	-1.54985	0.352455	-4.39731	1.09601e-05	0.00716221
chr1D_17753552_17754939	114.965	-1.19266	0.342934	-3.4778	0.00050554	0.0393194
chr1D_17999513_18001132	203.95	-1.14012	0.305138	-3.7364	0.000186676	0.026136
chr1D_18430499_18431335	70.2869	-1.54564	0.437253	-3.5349	0.000407929	0.0362699
chr1D_20184560_20185569	77.2892	-1.65463	0.39501	-4.18883	2.80401e-05	0.0117056
chr1D_20568154_20569800	139.259	-1.49783	0.354133	-4.22958	2.34131e-05	0.0106423
chr1D_21688715_21690199	63.6192	-1.67826	0.445872	-3.76401	0.000167213	0.0250919
chr1D_22136259_22137432	129.389	-1.44332	0.35242	-4.09546	4.2134e-05	0.0140943
chr1D_22396695_22396972	10.2203	-4.18244	1.1777	-3.55136	0.000383243	0.0356653
chr1D_22436611_22437942	157.433	-1.31233	0.326576	-4.01843	5.85864e-05	0.0164136
chr1D_22518851_22520130	146.039	-1.15	0.339101	-3.3913	0.000695608	0.0448238
chr1D_23970275_23971315	34.3241	-2.00139	0.55525	-3.60448	0.000312781	0.0329179
chr1D_25458059_25459049	46.2561	-1.73189	0.509742	-3.39759	0.000679826	0.044457
chr1D_26483100_26484318	94.6294	-1.5205	0.400591	-3.79565	0.000147259	0.0241019
chr1D_28215789_28216494	68.6318	-1.61382	0.433258	-3.72485	0.000195434	0.0266032
chr1D_28289778_28290899	71.2556	-1.98625	0.45454	-4.36981	1.24355e-05	0.00764682
chr1D_28611881_28612819	91.2302	-1.47023	0.383368	-3.83503	0.00012555	0.0227462
chr1D_29482677_29483633	74.928	-2.17398	0.479368	-4.5351	5.75761e-06	0.00535841
chr1D_29691708_29692891	115.182	-1.39801	0.361921	-3.86275	0.000112118	0.0220723
chr1D_30025571_30026608	105.297	-1.30428	0.391569	-3.33091	0.000865615	0.0478701
chr1D_30422736_30423346	30.0256	-1.97077	0.590544	-3.33721	0.000846238	0.0474764
chr1D_31770610_31770893	6.04105	-6.93929	1.87931	-3.69247	0.00022209	0.0281722
chr1D_32737640_32739391	160.791	-1.19784	0.313423	-3.8218	0.00013248	0.0231298
chr1D_33799775_33800457	87.7716	-1.36866	0.401702	-3.40714	0.000656478	0.0437555
chr1D_35059737_35061342	139.084	-1.37011	0.370285	-3.70015	0.000215468	0.02784
chr1D_35907271_35908364	42.0643	-1.9668	0.522287	-3.76575	0.000166051	0.0250919
chr1D_37955484_37956773	140.186	-1.3309	0.375579	-3.5436	0.000394707	0.0359563
chr1D_39573783_39574204	25.459	-2.22641	0.663115	-3.35751	0.000786484	0.0462399
chr1D_40597033_40598723	98.5253	-1.61887	0.41516	-3.8994	9.64301e-05	0.0205078
chr1D_42624386_42625729	70.8098	-1.6043	0.439583	-3.64959	0.000262662	0.0303908
chr1D_42763079_42763307	14.7196	-3.12174	0.874405	-3.57014	0.000356796	0.0344642
chr1D_43025628_43027694	274.742	-1.1962	0.309149	-3.86932	0.000109138	0.0218499
chr1D_44637913_44638337	27.07	-3.1055	0.698804	-4.44402	8.82917e-06	0.00651881
chr1D_44786929_44787374	70.8662	-1.85283	0.435462	-4.25488	2.09165e-05	0.00993701
chr1D_47371844_47372947	68.2071	-1.77626	0.430537	-4.1257	3.6961e-05	0.0132068
chr1D_47935373_47936595	82.502	-1.49078	0.436678	-3.41392	0.000640345	0.0433615
chr1D_49886916_49888523	125.161	-1.32031	0.38976	-3.38751	0.000705301	0.0448238
chr1D_50530241_50530424	4.9262	-6.64556	1.96285	-3.38566	0.000710073	0.0448238
chr1D_53379906_53382054	192.55	-1.54925	0.311113	-4.97972	6.3676e-07	0.0013193
chr1D_57200071_57200922	28.5499	-2.5525	0.639576	-3.99092	6.5817e-05	0.0173141
chr1D_57506054_57506841	54.9137	-1.63037	0.477109	-3.41719	0.000632711	0.0430846
chr1D_62889868_62890940	76.8627	-1.64539	0.401358	-4.09956	4.13933e-05	0.0139513
chr1D_64766872_64768155	70.0197	-1.44009	0.434728	-3.31262	0.00092427	0.0492098
chr1D_69525339_69527000	94.5062	-1.27233	0.378732	-3.35944	0.000781006	0.0461833
chr1D_70459559_70460250	65.1732	-1.53408	0.440687	-3.48111	0.000499333	0.0391981
chr1D_71770652_71770927	11.125	-3.37757	1.01821	-3.31716	0.000909386	0.0489715
chr1D_76691632_76691839	4.66561	-6.56665	1.98717	-3.30453	0.000951366	0.0497155
chr1D_78029038_78030314	162.829	-1.36974	0.356184	-3.84559	0.000120261	0.0224334
chr1D_80689822_80690738	37.4754	-1.89356	0.566511	-3.34249	0.000830296	0.0471375
chr1D_83684225_83685158	73.312	-1.47027	0.416807	-3.52746	0.000419561	0.0366943
chr1D_84614423_84615700	136.839	-1.20106	0.363027	-3.30846	0.000938107	0.0496105
chr1D_88223592_88224561	71.7063	-1.64755	0.408169	-4.03643	5.42708e-05	0.0158845
chr1D_99829093_99831215	214.309	-1.11319	0.31136	-3.57527	0.000349873	0.0341622
chr1D_100815709_100816590	63.9548	-1.6205	0.456678	-3.54845	0.000387513	0.0357893
chr1D_113859466_113860622	169.164	-1.27048	0.329947	-3.85057	0.000117843	0.0224334
chr1D_114643563_114644684	79.576	-1.32256	0.400356	-3.30346	0.000955009	0.0497155
chr1D_126476450_126477804	178.282	-1.70637	0.31971	-5.33725	9.43694e-08	0.000427329
chr1D_132446493_132446721	5.73516	-6.86528	1.90396	-3.60578	0.000311214	0.0328518
chr1D_152586379_152586682	8.42627	-5.12151	1.46872	-3.48705	0.000488385	0.0388953
chr1D_162490514_162490745	4.90809	-6.64087	1.97542	-3.36176	0.00077448	0.0460508
chr1D_169196528_169196770	5.48363	-6.79988	1.91611	-3.5488	0.000386986	0.0357893
chr1D_215658827_215658981	5.21398	-6.72698	1.93765	-3.47172	0.000517142	0.0396874
chr1D_220641063_220641841	58.7753	-1.62229	0.469222	-3.45741	0.000545402	0.040313
chr1D_233307053_233309104	185.305	-1.09621	0.315323	-3.47647	0.000508055	0.0393936
chr1D_239116528_239118105	95.3318	-1.39278	0.41068	-3.39141	0.000695347	0.0448238
chr1D_243401442_243401701	55.4486	-2.12232	0.465427	-4.55994	5.11694e-06	0.00500962
chr1D_248936870_248937536	52.8826	-1.75526	0.488831	-3.59073	0.000329757	0.0336011
chr1D_252731605_252731923	6.356	-7.01159	1.8898	-3.71023	0.000207071	0.0273692
chr1D_260588574_260590172	162.559	-1.1274	0.333998	-3.37547	0.000736892	0.0454644
chr1D_265537092_265537223	26.214	-2.82465	0.651551	-4.33527	1.45584e-05	0.00809898
chr1D_265555540_265556643	89.2771	-1.44065	0.424172	-3.39638	0.000682833	0.0445563
chr1D_265799257_265800050	92.606	-1.60547	0.379163	-4.23426	2.29309e-05	0.010523
chr1D_287467156_287468334	98.8443	-1.3904	0.393695	-3.53167	0.00041294	0.0364339
chr1D_288093003_288095136	209.641	-1.25393	0.320997	-3.90637	9.36935e-05	0.0201895
chr1D_288939607_288939766	9.88853	-4.77886	1.29023	-3.70387	0.000212332	0.0276878
chr1D_289512266_289513249	54.8391	-1.72386	0.522631	-3.29843	0.000972277	0.0499375
chr1D_289593627_289593889	16.505	-4.53405	0.995619	-4.554	5.26341e-06	0.00510695
chr1D_295261360_295262053	64.5828	-1.81191	0.43453	-4.16981	3.04849e-05	0.0120487
chr1D_296612748_296613153	18.2169	-2.64802	0.768695	-3.44482	0.000571438	0.0410787
chr1D_302878760_302880279	97.5794	-1.30821	0.367332	-3.56139	0.000368899	0.0350521
chr1D_308459732_308460821	56.0173	-1.49854	0.445999	-3.35996	0.000779549	0.0461367
chr1D_311749427_311751195	103.381	-1.432	0.37349	-3.8341	0.000126026	0.0227551
chr1D_313617131_313618363	121.602	-1.21213	0.366362	-3.30855	0.000937798	0.0496105
chr1D_314333675_314335127	121.048	-1.53595	0.365779	-4.19911	2.67962e-05	0.0113862
chr1D_314418487_314419583	99.543	-1.39129	0.393354	-3.53698	0.000404726	0.036139
chr1D_316602312_316602783	35.9262	-1.96799	0.549485	-3.58151	0.000341609	0.0339511
chr1D_318738380_318739282	38.5432	-1.78218	0.524349	-3.39884	0.00067672	0.0443961
chr1D_326908315_326909447	102.751	-1.54449	0.405235	-3.81135	0.000138212	0.0234841
chr1D_332071226_332073639	272.523	-1.0356	0.306703	-3.37655	0.000734014	0.0453973
chr1D_332702968_332704229	88.4252	-1.45774	0.392426	-3.71469	0.000203457	0.0271985
chr1D_333805028_333805233	26.7475	-2.23441	0.645557	-3.46122	0.000537738	0.0400567
chr1D_335572085_335572248	4.88997	-6.6361	2.00263	-3.31369	0.000920722	0.0490875
chr1D_346602865_346603035	8.94084	-4.85528	1.44221	-3.36655	0.000761147	0.0457964
chr1D_349340391_349341699	153.141	-1.19548	0.350957	-3.40633	0.000658419	0.0438193
chr1D_353559525_353559934	67.6295	-1.8814	0.470716	-3.99689	6.41794e-05	0.017108
chr1D_359665399_359666298	71.7549	-1.92307	0.411605	-4.67212	2.98113e-06	0.00362172
chr1D_362781711_362782243	49.3876	-1.72628	0.475561	-3.62999	0.000283436	0.0315778
chr1D_364603024_364603736	62.8	-1.62099	0.439616	-3.68728	0.000226665	0.0282955
chr1D_370884523_370885768	123.771	-1.27011	0.38124	-3.33153	0.000863701	0.0478138
chr1D_371340469_371341513	43.7295	-2.44929	0.551799	-4.43873	9.04898e-06	0.00658619
chr1D_372359014_372359854	90.0834	-1.27045	0.381117	-3.3335	0.000857621	0.0476829
chr1D_373116021_373117872	160.568	-1.65871	0.331121	-5.00937	5.46078e-07	0.00121627
chr1D_376252751_376253884	75.3553	-1.5173	0.423998	-3.57856	0.000345486	0.0341198
chr1D_379143911_379144055	14.6393	-3.01814	0.895431	-3.3706	0.000750035	0.045535
chr1D_379784172_379784638	45.021	-2.20619	0.504056	-4.37687	1.20393e-05	0.0075713
chr1D_381018996_381020698	102.172	-1.51314	0.395079	-3.82997	0.000128157	0.0228815
chr1D_384127531_384127938	21.2825	-2.5323	0.714337	-3.54497	0.000392662	0.0359563
chr1D_386588321_386589356	38.9041	-1.96955	0.545828	-3.60838	0.000308117	0.0327312
chr1D_389344558_389346282	104.472	-1.23291	0.356452	-3.45883	0.000542532	0.0402691
chr1D_395093499_395094360	117.992	-1.36023	0.362523	-3.7521	0.000175357	0.0255414
chr1D_395416817_395418046	75.7233	-1.43441	0.43288	-3.31365	0.000920871	0.0490875
chr1D_397054188_397055267	92.002	-1.29198	0.379103	-3.408	0.000654399	0.043726
chr1D_398246002_398247050	110.401	-1.26415	0.367149	-3.44315	0.000574972	0.0412439
chr1D_398467060_398468705	146.267	-1.25262	0.357431	-3.50452	0.000457433	0.0378408
chr1D_398550363_398551622	83.9075	-1.41746	0.399963	-3.54399	0.000394122	0.0359563
chr1D_399039909_399040726	59.0642	-1.68588	0.458238	-3.67905	0.000234103	0.0287809
chr1D_399413868_399415498	149.977	-1.16133	0.352125	-3.29805	0.000973579	0.0499448
chr1D_400118719_400119584	68.9574	-1.63173	0.462552	-3.52766	0.000419242	0.0366943
chr1D_400182181_400183615	88.1077	-1.49652	0.391198	-3.82549	0.000130514	0.0230689
chr1D_408654497_408655808	128.976	-1.44252	0.361543	-3.9899	6.61016e-05	0.0173496
chr1D_409348303_409349165	92.7129	-1.46423	0.388161	-3.77221	0.000161805	0.0248399
chr1D_413578254_413578957	36.9865	-2.04546	0.548523	-3.72903	0.000192219	0.0264199
chr1D_415700929_415701064	4.96244	-6.65486	1.97299	-3.37299	0.00074357	0.0455087
chr1D_416126952_416128116	115.609	-1.81455	0.348583	-5.20549	1.93483e-07	0.000689505
chr1D_416985031_416985701	84.1575	-1.40647	0.401757	-3.5008	0.000463866	0.0380772
chr1D_418620208_418620760	23.3669	-2.41417	0.731047	-3.30234	0.000958802	0.0497211
chr1D_418645281_418646505	86.6664	-1.54394	0.389302	-3.96593	7.31114e-05	0.0179934
chr1D_420103281_420104510	88.1935	-1.45196	0.412765	-3.51765	0.000435387	0.0371426
chr1D_422732561_422733774	119.686	-1.47194	0.363256	-4.05208	5.07644e-05	0.0153311
chr1D_426753865_426755031	77.0731	-1.51548	0.42843	-3.53728	0.000404269	0.036139
chr1D_436712802_436714066	72.6735	-1.7069	0.431847	-3.95257	7.73163e-05	0.018467
chr1D_440778611_440779641	110.665	-1.2013	0.358908	-3.34709	0.000816652	0.0468994
chr1D_442525426_442527103	193.687	-1.31174	0.313301	-4.18683	2.82881e-05	0.0117166
chr1D_442798136_442799538	105.964	-1.40237	0.376209	-3.72763	0.000193286	0.0264208
chr1D_452658128_452659687	115.83	-1.25935	0.372726	-3.37876	0.000728144	0.045287
chr1D_454457077_454458203	109.63	-1.64689	0.354842	-4.64119	3.46401e-06	0.00394544
chr1D_454769264_454770355	129.366	-1.28085	0.373002	-3.43389	0.000594978	0.0419167
chr1D_454813008_454814030	185.526	-1.41311	0.325603	-4.33997	1.42499e-05	0.00800132
chr1D_455121631_455123794	260.692	-1.2099	0.303353	-3.98844	6.65102e-05	0.0173532
chr1D_461538216_461539668	104.259	-1.43451	0.381833	-3.75689	0.000172039	0.0252887
chr1D_462358077_462359228	85.8594	-1.37644	0.387362	-3.55335	0.000380351	0.0355135
chr1D_462991793_462992663	89.6411	-1.46609	0.406647	-3.60532	0.000311771	0.0328775
chr1D_463282019_463283255	114.801	-1.49087	0.394928	-3.77505	0.000159973	0.0247578
chr1D_463325179_463326499	113.29	-1.25564	0.369982	-3.39379	0.000689314	0.0447066
chr1D_463341281_463342991	142.972	-1.57308	0.349701	-4.49837	6.84775e-06	0.00571247
chr1D_466120214_466121853	96.9085	-1.47864	0.407887	-3.62511	0.000288842	0.031914
chr1D_467606115_467607514	109.193	-1.28812	0.38018	-3.38817	0.000703604	0.0448238
chr1D_473622741_473623777	130.07	-1.14102	0.334992	-3.4061	0.000658968	0.043834
chr1D_475000035_475001965	298.377	-1.00066	0.282034	-3.54802	0.000388145	0.0357893
chr1D_477427790_477428798	81.9321	-1.9697	0.39094	-5.03838	4.69499e-07	0.00110074
chr1D_477499097_477499966	52.1208	-1.53289	0.462126	-3.31703	0.000909808	0.0489715
chr1D_481011241_481013079	207.084	-1.24053	0.306084	-4.0529	5.05865e-05	0.0153155
chr1D_481337157_481337304	17.3292	-3.17101	0.805341	-3.93747	8.23448e-05	0.0189584
chr1D_481337448_481338051	68.0578	-1.7066	0.42355	-4.02927	5.59501e-05	0.0159662
chr1D_486387320_486387978	59.6473	-1.53374	0.457105	-3.35534	0.000792683	0.0463597
chr1D_487910159_487911439	136.988	-1.21191	0.350425	-3.45839	0.00054341	0.0402691
chr2A_278717_280458	163.863	-1.15685	0.335727	-3.44579	0.000569389	0.0410086
chr2A_1128539_1128987	14.9466	-3.67299	0.979474	-3.74996	0.00017686	0.0256153
chr2A_1685777_1687133	200.01	-1.12674	0.323258	-3.48558	0.000491072	0.0389407
chr2A_3120757_3121137	78.6504	-1.54069	0.408175	-3.77459	0.000160274	0.0247643
chr2A_4932874_4933488	32.2996	-2.19062	0.602024	-3.63876	0.000273954	0.0310999
chr2A_12804060_12804445	36.3784	-1.86779	0.538604	-3.46784	0.000524657	0.0398486
chr2A_19833082_19833837	121.228	-1.24357	0.361239	-3.44252	0.000576316	0.0412961
chr2A_19947838_19949173	184.979	-1.02934	0.311788	-3.30142	0.000961964	0.0497459
chr2A_20236960_20238598	184.567	-1.08937	0.325918	-3.34248	0.000830321	0.0471375
chr2A_21005081_21006598	147.589	-1.3644	0.353837	-3.85602	0.000115249	0.0222608
chr2A_27370894_27372335	133.449	-1.20436	0.359733	-3.34793	0.000814165	0.0468552
chr2A_30328884_30329150	29.4165	-2.18497	0.595877	-3.66681	0.000245594	0.0295391
chr2A_30753368_30753690	9.11449	-4.00342	1.21242	-3.30201	0.000959935	0.0497413
chr2A_31279438_31280278	71.3713	-1.49139	0.430508	-3.46425	0.000531716	0.0399926
chr2A_32097700_32098271	20.2235	-2.54023	0.720262	-3.52681	0.000420595	0.0367419
chr2A_32944410_32945084	52.1484	-1.66797	0.47854	-3.48553	0.000491165	0.0389407
chr2A_33381284_33382745	156.555	-1.32912	0.338409	-3.92754	8.58179e-05	0.0193234
chr2A_35784599_35786366	121.098	-1.47379	0.356441	-4.13474	3.5536e-05	0.0129428
chr2A_38359327_38360604	37.8022	-2.01331	0.551734	-3.64906	0.000263201	0.0304005
chr2A_40315767_40316497	52.7723	-1.62074	0.484702	-3.3438	0.0008264	0.047115
chr2A_41103300_41104031	39.9239	-1.8161	0.534072	-3.40048	0.000672675	0.0442502
chr2A_41620377_41622496	223.957	-1.133	0.342268	-3.31027	0.000932066	0.0494579
chr2A_43489276_43489823	18.5229	-2.90038	0.805842	-3.59919	0.000319208	0.0331908
chr2A_52391922_52393405	110.067	-1.3598	0.381107	-3.56801	0.000359696	0.0346067
chr2A_52425573_52427334	87.0332	-1.5663	0.385726	-4.06066	4.89351e-05	0.0151378
chr2A_57452119_57453083	134.923	-1.26751	0.365837	-3.46469	0.000530836	0.0399896
chr2A_58954169_58955715	165.791	-1.17893	0.318284	-3.70403	0.000212201	0.0276878
chr2A_60805867_60807026	119.426	-1.24923	0.347454	-3.59537	0.000323932	0.033367
chr2A_61349929_61351200	86.5325	-1.38406	0.401703	-3.44547	0.000570074	0.0410358
chr2A_62093881_62095024	95.4383	-1.40066	0.422247	-3.31716	0.00090937	0.0489715
chr2A_65089564_65091144	207.366	-1.42063	0.329249	-4.31475	1.59786e-05	0.00852073
chr2A_65176995_65178754	120.173	-1.37524	0.347636	-3.95599	7.62192e-05	0.0184024
chr2A_65812530_65812774	17.9358	-3.27439	0.8118	-4.03349	5.49535e-05	0.0159302
chr2A_65812908_65814222	160.12	-1.45547	0.386232	-3.76838	0.00016431	0.0249664
chr2A_66914325_66915308	121.238	-1.54881	0.363887	-4.25631	2.07833e-05	0.00993701
chr2A_68504814_68505791	62.0367	-1.56715	0.466227	-3.36135	0.000775626	0.0460666
chr2A_70673804_70674888	55.7365	-1.74176	0.461144	-3.77703	0.000158708	0.0246763
chr2A_71447033_71447912	89.8523	-1.35931	0.409124	-3.3225	0.000892162	0.0484954
chr2A_71795465_71796618	94.4996	-1.68875	0.417215	-4.04768	5.17288e-05	0.0155223
chr2A_72814260_72814642	16.7614	-2.92205	0.805063	-3.6296	0.000283865	0.0316124
chr2A_74252092_74253864	135.78	-1.50944	0.354993	-4.25202	2.11849e-05	0.00999859
chr2A_75346214_75347538	100.436	-1.3083	0.383616	-3.41043	0.000648597	0.0435079
chr2A_78600303_78601023	64.6802	-1.52231	0.453293	-3.35833	0.000784141	0.0462056
chr2A_81482693_81483064	10.9879	-4.52882	1.23558	-3.66534	0.000247006	0.0295648
chr2A_81657386_81658819	122.516	-1.32001	0.370795	-3.55995	0.000370919	0.0351052
chr2A_83689783_83691701	105.051	-1.20337	0.359316	-3.34906	0.000810853	0.0467752
chr2A_88433218_88434844	126.759	-1.44244	0.366607	-3.93458	8.33413e-05	0.0190059
chr2A_94107806_94109114	112.931	-1.44042	0.385186	-3.73955	0.000184351	0.0260021
chr2A_94204033_94205290	154.064	-1.41352	0.369798	-3.82241	0.000132152	0.0231298
chr2A_94275312_94276886	107.396	-1.59988	0.363325	-4.40345	1.06545e-05	0.00710157
chr2A_94290608_94291866	161.107	-1.19378	0.331601	-3.60005	0.000318153	0.0331517
chr2A_94322550_94323122	64.8409	-1.41685	0.427599	-3.3135	0.000921376	0.0491001
chr2A_95157831_95159085	67.6052	-1.5162	0.451916	-3.35506	0.000793483	0.0463789
chr2A_95259508_95260403	88.9875	-1.41948	0.385261	-3.68447	0.000229183	0.028464
chr2A_95823080_95823315	19.3837	-2.59349	0.755798	-3.43146	0.000600331	0.0420576
chr2A_103372234_103374181	118.872	-1.34848	0.364221	-3.70237	0.000213595	0.0277667
chr2A_112747002_112747166	10.897	-3.74072	1.05418	-3.54847	0.000387474	0.0357893
chr2A_114864023_114864613	65.1439	-1.75368	0.430605	-4.07259	4.64935e-05	0.0148111
chr2A_131682465_131683596	86.8202	-1.50249	0.398101	-3.77415	0.000160557	0.0247643
chr2A_132368464_132369439	55.2457	-1.70248	0.468363	-3.63495	0.000278035	0.0312364
chr2A_136160848_136162038	145.217	-1.10075	0.331045	-3.32508	0.000883944	0.0482562
chr2A_137234813_137235058	26.4212	-2.241	0.670012	-3.34472	0.00082366	0.0470592
chr2A_137235176_137235796	77.281	-1.67563	0.432904	-3.87067	0.000108534	0.0218267
chr2A_137942226_137943111	78.1327	-1.52359	0.397351	-3.83437	0.000125887	0.0227551
chr2A_138084189_138085337	107.405	-1.64664	0.368509	-4.46839	7.88092e-06	0.00615896
chr2A_138328527_138328757	7.59919	-4.97577	1.5053	-3.30549	0.000948092	0.0497155
chr2A_148605304_148606896	217.193	-1.25927	0.336442	-3.7429	0.00018191	0.0258536
chr2A_149964813_149965913	66.3781	-1.66969	0.473874	-3.52349	0.000425903	0.03693
chr2A_153452308_153453585	137.984	-1.68732	0.375129	-4.49796	6.86076e-06	0.00571247
chr2A_154421391_154422940	158.921	-1.38257	0.331709	-4.16801	3.07264e-05	0.0120593
chr2A_158590062_158590820	44.5293	-1.74232	0.494912	-3.52047	0.000430787	0.0370194
chr2A_174109677_174110386	32.3553	-2.15477	0.584755	-3.68491	0.000228787	0.0284546
chr2A_194421591_194424572	189.088	-1.2586	0.329575	-3.81885	0.000134075	0.0231509
chr2A_195644436_195645726	125.97	-1.24229	0.346833	-3.58183	0.000341201	0.0339511
chr2A_203725409_203726233	112.379	-1.29581	0.38499	-3.36582	0.000763159	0.045834
chr2A_203767395_203768493	68.7546	-1.82114	0.460983	-3.95057	7.79655e-05	0.0184901
chr2A_204834033_204834395	15.2601	-3.50281	0.99265	-3.52875	0.000417532	0.0366237
chr2A_205647175_205647423	5.51986	-6.80828	1.93432	-3.51972	0.000432005	0.0370194
chr2A_206117309_206117854	18.4572	-3.26964	0.803454	-4.06947	4.71197e-05	0.0148815
chr2A_214400462_214402133	129.302	-1.18344	0.354491	-3.33843	0.000842543	0.0474657
chr2A_237516688_237516861	18.1965	-2.96975	0.784347	-3.78627	0.000152927	0.024315
chr2A_240999923_241001358	75.6913	-1.48422	0.443527	-3.34641	0.000818662	0.0469496
chr2A_266299534_266299692	15.1176	-2.95279	0.845499	-3.49237	0.000478759	0.0385189
chr2A_266960440_266960625	5.24115	-6.73361	1.95257	-3.44859	0.000563524	0.0407727
chr2A_269894379_269894574	5.50175	-6.80407	1.92023	-3.54336	0.000395061	0.0359563
chr2A_273696337_273696533	4.67467	-6.56911	1.98993	-3.30117	0.000962815	0.0497459
chr2A_280265907_280267220	161.147	-1.13333	0.324494	-3.49261	0.000478316	0.0385064
chr2A_289204503_289204756	4.66561	-6.56665	1.98717	-3.30453	0.000951366	0.0497155
chr2A_328485406_328485552	5.24115	-6.73361	1.95257	-3.44859	0.000563524	0.0407727
chr2A_392855168_392856568	100.315	-1.35651	0.371836	-3.64815	0.000264135	0.0304088
chr2A_395903262_395903472	5.22303	-6.72918	1.93994	-3.46876	0.000522859	0.0398139
chr2A_399426125_399426301	5.46551	-6.79569	1.92146	-3.53673	0.000405111	0.036139
chr2A_408794670_408794885	5.50175	-6.80407	1.92023	-3.54336	0.000395061	0.0359563
chr2A_428908242_428909237	82.2537	-1.3962	0.422497	-3.30464	0.000950995	0.0497155
chr2A_429556215_429556521	4.94432	-6.6502	1.96213	-3.38929	0.00070075	0.0448238
chr2A_435640480_435642156	136.059	-1.53912	0.338845	-4.54226	5.5655e-06	0.00527314
chr2A_440929035_440930134	147.41	-1.32051	0.364758	-3.62023	0.000294339	0.0321856
chr2A_441067835_441068117	13.9795	-3.28555	0.909738	-3.61154	0.000304387	0.0325367
chr2A_444726914_444727089	5.20492	-6.72478	1.93801	-3.46994	0.000520568	0.0397467
chr2A_448543327_448543574	28.1156	-2.48418	0.634392	-3.91585	9.00881e-05	0.0198338
chr2A_450996703_450997441	87.4573	-1.55312	0.405595	-3.82925	0.000128536	0.0228876
chr2A_453265401_453265725	4.88997	-6.6361	2.00263	-3.31369	0.000920722	0.0490875
chr2A_457443389_457444202	63.2585	-1.74338	0.448868	-3.88394	0.000102779	0.0212781
chr2A_459101112_459101769	35.7176	-2.08004	0.565792	-3.67633	0.00023661	0.0288771
chr2A_460085770_460086858	107.345	-1.32104	0.367885	-3.59091	0.000329522	0.0336011
chr2A_475571617_475572018	19.9205	-2.9687	0.774314	-3.83397	0.000126089	0.0227551
chr2A_476173864_476174456	65.1867	-2.82705	0.482395	-5.86046	4.61598e-09	5.36405e-05
chr2A_477606485_477606634	4.94432	-6.6502	1.96213	-3.38929	0.00070075	0.0448238
chr2A_483601121_483601911	69.6432	-1.54396	0.459969	-3.35665	0.000788917	0.046271
chr2A_488841449_488842747	90.5531	-1.30795	0.391882	-3.33763	0.00084497	0.0474764
chr2A_502627279_502628102	79.8012	-1.4485	0.403567	-3.58925	0.000331626	0.0336376
chr2A_509991686_509992874	104.831	-1.17596	0.352284	-3.33809	0.000843572	0.0474764
chr2A_513093271_513094841	164.014	-1.42636	0.335961	-4.2456	2.18007e-05	0.0101512
chr2A_513853363_513854043	25.1352	-2.30294	0.662202	-3.4777	0.000505738	0.0393194
chr2A_521506917_521507438	41.6191	-1.77436	0.52058	-3.40843	0.000653389	0.0436912
chr2A_522570700_522572846	164.622	-1.20991	0.347326	-3.4835	0.00049491	0.0390408
chr2A_534317976_534318334	26.5011	-2.0699	0.621565	-3.33015	0.000867996	0.0479225
chr2A_534319542_534319810	12.989	-3.3083	0.961117	-3.44214	0.000577133	0.0413128
chr2A_559749329_559750005	56.0791	-2.28482	0.47608	-4.79923	1.59276e-06	0.0024824
chr2A_569904976_569906226	68.3299	-1.56434	0.441304	-3.54482	0.000392886	0.0359563
chr2A_572614734_572616195	203.026	-1.50241	0.347924	-4.31822	1.57291e-05	0.00848294
chr2A_580849239_580850102	46.9886	-2.02864	0.489185	-4.14698	3.36895e-05	0.0126208
chr2A_599784259_599785093	100.291	-1.26397	0.361266	-3.49871	0.000467518	0.0382127
chr2A_603374825_603376442	119.498	-1.57969	0.349582	-4.51879	6.21943e-06	0.00552256
chr2A_617656478_617658634	159.67	-1.28464	0.331051	-3.88048	0.000104251	0.0214145
chr2A_629104601_629105653	76.0819	-1.76134	0.4088	-4.30855	1.64328e-05	0.00861188
chr2A_632507941_632508386	40.3216	-1.83254	0.514951	-3.55867	0.000372732	0.0351593
chr2A_637984177_637984634	60.5137	-1.48058	0.445092	-3.32646	0.000879571	0.0481408
chr2A_644402719_644403198	42.582	-1.74662	0.527773	-3.30942	0.000934902	0.049541
chr2A_646127062_646128446	122.28	-1.33103	0.363443	-3.66228	0.000249983	0.0297347
chr2A_646838694_646840000	122.275	-1.21503	0.339485	-3.57905	0.000344843	0.0341198
chr2A_649619853_649620045	28.0031	-3.08243	0.666095	-4.62761	3.69909e-06	0.00413669
chr2A_649620190_649621715	121.65	-1.72959	0.367679	-4.70408	2.55009e-06	0.00337413
chr2A_657816825_657817028	20.7434	-2.45445	0.706454	-3.47433	0.000512139	0.0395614
chr2A_659091395_659092434	79.1615	-1.39047	0.415348	-3.34771	0.000814819	0.0468552
chr2A_670640660_670640859	28.0254	-2.05123	0.617512	-3.32176	0.000894504	0.0485437
chr2A_672415124_672416306	89.8353	-1.48136	0.379006	-3.90855	9.28512e-05	0.0200782
chr2A_673195119_673196458	71.5979	-1.61942	0.432068	-3.74807	0.000178198	0.0256753
chr2A_673276498_673277713	74.9953	-1.57748	0.425707	-3.70556	0.000210926	0.0275984
chr2A_676066740_676066967	5.47457	-6.79779	1.91756	-3.54502	0.000392581	0.0359563
chr2A_687048607_687049416	74.0837	-2.17488	0.410291	-5.30082	1.15283e-07	0.000496971
chr2A_687049699_687050028	43.5252	-2.27697	0.52932	-4.30168	1.69505e-05	0.00877989
chr2A_696306680_696308090	95.1711	-1.40378	0.415173	-3.38119	0.000721731	0.0451322
chr2A_696315050_696316654	115.006	-1.33828	0.395301	-3.38548	0.000710541	0.0448323
chr2A_697375267_697376423	54.8142	-1.84082	0.46384	-3.96865	7.22822e-05	0.0179213
chr2A_699130110_699131080	79.6467	-1.53788	0.390027	-3.943	8.04701e-05	0.0187369
chr2A_699605266_699606217	91.8944	-1.40496	0.371566	-3.78119	0.000156081	0.0244818
chr2A_703095035_703095952	144.107	-1.1699	0.336593	-3.47571	0.000509501	0.0394607
chr2A_707046384_707047218	27.6703	-2.01904	0.608683	-3.31707	0.000909666	0.0489715
chr2A_711870448_711870898	34.3435	-1.88019	0.569963	-3.2988	0.000970988	0.0499375
chr2A_713873165_713873624	35.4548	-1.96973	0.594828	-3.31142	0.000928224	0.0493319
chr2A_714645672_714646561	67.0842	-1.7108	0.430759	-3.9716	7.13901e-05	0.0178625
chr2A_715601248_715603481	196.23	-1.06285	0.321208	-3.30891	0.000936594	0.0495992
chr2A_719204655_719206055	130.605	-1.34877	0.379131	-3.55754	0.000374344	0.0352297
chr2A_719997247_719998657	92.9387	-1.26483	0.371438	-3.40522	0.000661118	0.0438569
chr2A_721020126_721021276	85.4717	-1.41334	0.384455	-3.67621	0.000236724	0.0288773
chr2A_721468459_721469191	56.4882	-1.59908	0.474554	-3.36965	0.000752638	0.045625
chr2A_724745565_724746045	28.1364	-2.5254	0.667576	-3.78294	0.000154987	0.0244405
chr2A_725259713_725260622	62.1697	-1.53703	0.440628	-3.48827	0.000486165	0.0388144
chr2A_726029585_726030424	81.9619	-1.48104	0.415609	-3.56353	0.000365902	0.0349647
chr2A_729552115_729552955	61.7309	-1.53602	0.446483	-3.44027	0.000581142	0.0413928
chr2A_730616653_730618430	165.888	-1.26141	0.32737	-3.85316	0.000116603	0.0223611
chr2A_734643836_734644452	35.7121	-2.637	0.589765	-4.47128	7.77533e-06	0.00610466
chr2A_740066913_740067722	85.0824	-1.5489	0.391003	-3.96135	7.45273e-05	0.0182077
chr2A_745784490_745785705	106.753	-1.46733	0.377981	-3.88201	0.000103596	0.0213316
chr2A_749446650_749448207	154.057	-1.16078	0.33137	-3.50298	0.000460078	0.0379226
chr2A_749523619_749525331	189.63	-1.29939	0.330698	-3.92924	8.52155e-05	0.0192485
chr2A_749914236_749915454	71.3065	-1.45411	0.414427	-3.50872	0.00045027	0.0377442
chr2A_750281505_750282467	97.02	-1.3402	0.380371	-3.52341	0.000426036	0.03693
chr2A_751096153_751097232	128.497	-1.15451	0.345561	-3.34096	0.000834882	0.0472717
chr2A_753655980_753657477	127.71	-1.17347	0.350694	-3.34614	0.000819458	0.0469496
chr2A_753993120_753993621	38.3622	-2.45276	0.565364	-4.33837	1.43544e-05	0.0080431
chr2A_755118185_755119847	169.215	-1.35397	0.326344	-4.14892	3.34047e-05	0.0126192
chr2A_755810439_755810610	4.66561	-6.56665	1.98717	-3.30453	0.000951366	0.0497155
chr2A_765056426_765056676	32.5729	-1.94883	0.576515	-3.38037	0.000723882	0.0451553
chr2A_765531409_765531691	5.50175	-6.80407	1.92023	-3.54336	0.000395061	0.0359563
chr2A_768265832_768267195	166.801	-1.15692	0.320696	-3.60752	0.000309143	0.0327864
chr2A_771339748_771340670	120.328	-1.17795	0.357115	-3.29853	0.000971931	0.0499375
chr2A_775608814_775609372	20.3831	-2.63826	0.719097	-3.66885	0.000243644	0.0294526
chr2A_779845461_779846806	106.122	-1.32838	0.377057	-3.52301	0.000426676	0.0369309
chr2B_317996_319523	247.718	-1.12554	0.297514	-3.78315	0.000154856	0.0244405
chr2B_2081506_2081765	22.8859	-2.54648	0.711154	-3.58078	0.000342576	0.0339989
chr2B_2359383_2360219	90.9891	-1.35426	0.409769	-3.30493	0.000949987	0.0497155
chr2B_2406078_2406638	61.5044	-1.56702	0.448776	-3.49175	0.000479863	0.0385586
chr2B_5717037_5718448	199.813	-1.20254	0.315911	-3.80657	0.000140905	0.0236708
chr2B_7837579_7838952	155.538	-1.15745	0.345586	-3.34923	0.000810359	0.0467752
chr2B_11418698_11419439	70.569	-1.517	0.408739	-3.71141	0.000206108	0.0272709
chr2B_11577022_11578157	100.61	-1.23294	0.372658	-3.30851	0.000937931	0.0496105
chr2B_11837015_11838000	114.437	-1.24323	0.357691	-3.47571	0.000509511	0.0394607
chr2B_12850513_12852445	190.01	-1.11816	0.302431	-3.69723	0.000217967	0.0279543
chr2B_13219412_13221191	147.853	-1.08985	0.328635	-3.31631	0.000912148	0.0489939
chr2B_15506621_15507293	39.739	-2.2885	0.530488	-4.31396	1.60357e-05	0.00852073
chr2B_16771838_16773777	190.056	-1.38495	0.317493	-4.36213	1.288e-05	0.00768397
chr2B_17153278_17154096	62.6907	-1.47234	0.43686	-3.37027	0.000750949	0.0455627
chr2B_18813093_18814662	206.242	-1.09077	0.304571	-3.58132	0.000341863	0.0339511
chr2B_23336216_23336895	34.4418	-2.01442	0.566103	-3.55839	0.000373135	0.0351779
chr2B_24882626_24884072	127.739	-1.4203	0.346733	-4.09622	4.19946e-05	0.0140734
chr2B_25295127_25296360	121.423	-1.37638	0.365367	-3.76711	0.000165146	0.0250365
chr2B_27537218_27537564	28.758	-2.08822	0.600778	-3.47586	0.000509222	0.0394607
chr2B_27953295_27954793	155.894	-1.14532	0.323037	-3.54549	0.000391878	0.0359563
chr2B_28700202_28700423	4.88997	-6.6361	2.00263	-3.31369	0.000920722	0.0490875
chr2B_28760749_28762128	99.2167	-1.72001	0.402633	-4.2719	1.93815e-05	0.00952237
chr2B_28812476_28813739	135.487	-1.22171	0.351905	-3.47169	0.000517189	0.0396874
chr2B_30577581_30578834	176.358	-1.21069	0.319085	-3.79426	0.000148082	0.0241072
chr2B_30982118_30983648	89.9633	-1.32572	0.393143	-3.37211	0.000745943	0.0455087
chr2B_33255252_33255793	42.4679	-2.57701	0.541365	-4.76021	1.93393e-06	0.00281413
chr2B_33535295_33536537	137.466	-1.52399	0.346258	-4.40132	1.07594e-05	0.00715351
chr2B_34237975_34239086	113.222	-1.28919	0.360613	-3.57499	0.000350242	0.0341644
chr2B_35320089_35321063	90.6191	-1.47992	0.374891	-3.94759	7.89406e-05	0.0185398
chr2B_36414024_36414853	92.7264	-1.28758	0.373274	-3.44944	0.00056175	0.040766
chr2B_38384325_38385485	36.7901	-2.43222	0.550314	-4.41969	9.8843e-06	0.00684408
chr2B_39943390_39943698	33.7203	-2.38802	0.57988	-4.11813	3.81954e-05	0.0134121
chr2B_40298700_40300057	129.923	-1.49634	0.367907	-4.06717	4.75883e-05	0.0149461
chr2B_41473057_41474722	153.737	-1.17391	0.316156	-3.71309	0.000204744	0.0272388
chr2B_41850717_41851060	40.4007	-1.85833	0.528194	-3.51828	0.000434362	0.0371426
chr2B_45640792_45642086	131.289	-1.16914	0.346668	-3.37252	0.000744835	0.0455087
chr2B_46677463_46679117	502.141	-1.43364	0.280133	-5.11772	3.09254e-07	0.000885023
chr2B_46700873_46701561	86.1667	-1.46287	0.38748	-3.77534	0.000159787	0.0247577
chr2B_46800086_46801643	166.376	-1.21556	0.326641	-3.72138	0.000198136	0.0268011
chr2B_46926675_46928253	149.185	-1.21582	0.350949	-3.46438	0.00053145	0.0399926
chr2B_46969810_46971690	204.431	-1.3818	0.310397	-4.45171	8.51884e-06	0.00638088
chr2B_48138704_48138971	25.4123	-2.75956	0.807976	-3.41539	0.000636898	0.0432285
chr2B_49690456_49691489	439.974	-1.22245	0.270333	-4.52201	6.12555e-06	0.00547559
chr2B_49691869_49692369	220.421	-1.39117	0.325276	-4.2769	1.89517e-05	0.00946631
chr2B_50713484_50714556	131.902	-1.45375	0.339426	-4.28297	1.84419e-05	0.00938174
chr2B_51070148_51071556	164.337	-1.31299	0.33986	-3.86333	0.000111853	0.0220723
chr2B_51103483_51104167	68.3568	-1.54964	0.422579	-3.6671	0.000245319	0.0295391
chr2B_51228634_51229530	85.1026	-1.77677	0.391257	-4.54119	5.59387e-06	0.00527314
chr2B_51728782_51729567	56.8875	-1.73393	0.451126	-3.84356	0.000121264	0.0224746
chr2B_51858766_51859763	111.211	-1.45848	0.373817	-3.90158	9.55676e-05	0.0204062
chr2B_52095929_52097353	146.417	-1.32185	0.346262	-3.81748	0.000134821	0.0231731
chr2B_52218153_52219629	131.413	-1.33677	0.334392	-3.99761	6.39866e-05	0.0170994
chr2B_53400781_53401579	86.9218	-1.45887	0.415352	-3.51238	0.000444116	0.037445
chr2B_53519702_53520957	63.3284	-1.95343	0.444531	-4.39436	1.11098e-05	0.00717236
chr2B_58785484_58786458	79.2377	-1.53197	0.415228	-3.68946	0.000224728	0.0282161
chr2B_60146611_60146958	72.7213	-1.80025	0.444847	-4.0469	5.19012e-05	0.0155347
chr2B_60973603_60975221	136.245	-1.47963	0.374736	-3.94847	7.86528e-05	0.0185306
chr2B_61265829_61267246	170.326	-1.17641	0.32191	-3.65445	0.000257732	0.0301203
chr2B_63254858_63255812	76.4396	-1.43088	0.400592	-3.57191	0.000354383	0.0343297
chr2B_63480962_63481135	18.8834	-2.62376	0.76727	-3.4196	0.000627124	0.0429009
chr2B_63862992_63865350	240.044	-1.18938	0.319065	-3.72771	0.000193224	0.0264208
chr2B_64090579_64091703	76.5259	-1.61286	0.404502	-3.98727	6.68374e-05	0.0173605
chr2B_64102887_64103391	28.25	-2.27997	0.623819	-3.65487	0.000257314	0.0300977
chr2B_64190740_64193067	206.916	-1.30311	0.327918	-3.97388	7.0712e-05	0.0177727
chr2B_64356456_64357778	204.486	-1.08841	0.295463	-3.68373	0.000229842	0.0285194
chr2B_64776856_64778824	151.389	-1.28625	0.373971	-3.43944	0.000582921	0.0414471
chr2B_66949645_66950933	124.925	-1.1959	0.348338	-3.43317	0.000596578	0.0419476
chr2B_67353025_67354259	98.1229	-1.32894	0.383852	-3.46212	0.000535935	0.0400567
chr2B_67659025_67659331	17.9763	-3.21097	0.859562	-3.73559	0.000187278	0.0261664
chr2B_68791552_68792398	85.2795	-1.31813	0.381843	-3.45202	0.000556401	0.0406094
chr2B_69134966_69136258	158.137	-1.14325	0.341518	-3.34755	0.000815285	0.0468552
chr2B_73314020_73314405	34.7301	-1.96476	0.583583	-3.36672	0.000760678	0.0457953
chr2B_73620532_73621089	51.5918	-1.81496	0.491968	-3.68919	0.00022497	0.0282161
chr2B_74203967_74204351	47.3065	-2.18088	0.492031	-4.43241	9.31872e-06	0.0066953
chr2B_74793859_74794600	48.8483	-2.43112	0.500753	-4.85493	1.20431e-06	0.00201175
chr2B_79246988_79247247	20.3003	-2.68022	0.7526	-3.56128	0.000369047	0.0350521
chr2B_80985493_80986568	110.417	-1.40194	0.363873	-3.85283	0.00011676	0.0223611
chr2B_82442525_82443396	106.091	-1.53291	0.377258	-4.06328	4.83877e-05	0.0150796
chr2B_83130780_83132474	145.799	-1.3434	0.340105	-3.94996	7.81656e-05	0.0185045
chr2B_89325996_89326790	40.7418	-1.86902	0.534472	-3.49695	0.000470607	0.0383334
chr2B_90348302_90348616	29.379	-2.47385	0.631912	-3.91486	9.04556e-05	0.0198774
chr2B_90664177_90665068	78.7642	-1.82841	0.410413	-4.45504	8.3877e-06	0.00637664
chr2B_90784942_90786503	154.753	-1.24904	0.356803	-3.50064	0.000464138	0.0380878
chr2B_91045152_91046506	155.421	-1.13831	0.329333	-3.4564	0.000547434	0.0403691
chr2B_91067536_91069165	282.311	-1.29534	0.347393	-3.72874	0.000192441	0.0264199
chr2B_93929421_93930322	72.3633	-1.80187	0.46097	-3.90887	9.27303e-05	0.0200683
chr2B_94089052_94089897	43.5045	-1.86136	0.547601	-3.39912	0.000676021	0.0443611
chr2B_96088744_96089098	11.986	-4.33521	1.11999	-3.87075	0.000108502	0.0218267
chr2B_96380892_96382223	74.6064	-1.5394	0.437995	-3.51465	0.000440338	0.0373235
chr2B_100912752_100913063	14.6833	-2.80849	0.848677	-3.30926	0.000935429	0.0495473
chr2B_101453531_101454713	135.127	-1.55262	0.398173	-3.89936	9.64489e-05	0.0205078
chr2B_101487992_101489430	182.736	-1.37955	0.348517	-3.95833	7.5476e-05	0.0183562
chr2B_103195912_103196801	100.914	-1.4647	0.393057	-3.72645	0.000194198	0.0264999
chr2B_103394954_103395711	89.177	-1.63623	0.430077	-3.80452	0.00014208	0.0237637
chr2B_104948028_104948778	42.1663	-1.9493	0.580848	-3.35595	0.000790939	0.0463224
chr2B_106376486_106377858	154.58	-1.26453	0.367571	-3.44024	0.000581202	0.0413928
chr2B_106452081_106454526	285.032	-1.16664	0.305703	-3.81625	0.000135494	0.0232439
chr2B_106827486_106828829	99.3777	-1.7221	0.426825	-4.03466	5.46808e-05	0.0159202
chr2B_106954013_106955244	102.232	-1.35873	0.357653	-3.79902	0.000145271	0.0239875
chr2B_106955440_106955800	37.8163	-2.19193	0.618539	-3.54372	0.000394528	0.0359563
chr2B_107903292_107904896	103.168	-1.2741	0.379646	-3.35603	0.000790692	0.0463224
chr2B_109367407_109367740	19.6534	-2.61669	0.754017	-3.47033	0.000519811	0.0397467
chr2B_109369354_109370163	39.3813	-2.03761	0.574416	-3.54727	0.000389243	0.0358369
chr2B_110140483_110140802	28.8077	-2.54829	0.615815	-4.13808	3.5022e-05	0.0128932
chr2B_110852516_110854899	237.665	-1.05727	0.310298	-3.40726	0.000656187	0.043747
chr2B_111171117_111172461	160.014	-1.07298	0.321529	-3.33712	0.00084651	0.0474764
chr2B_111448588_111448889	19.9836	-2.40943	0.730289	-3.29929	0.000969301	0.0499362
chr2B_116257743_116257976	13.4091	-3.15544	0.909384	-3.46986	0.000520729	0.0397467
chr2B_117073870_117074737	64.3326	-1.45499	0.421901	-3.44865	0.000563388	0.0407727
chr2B_118310464_118312429	161.048	-1.22358	0.345242	-3.54413	0.000393911	0.0359563
chr2B_119049105_119050571	93.2406	-1.71526	0.393283	-4.36139	1.29241e-05	0.00768397
chr2B_119242785_119244044	105.46	-1.42794	0.367338	-3.88726	0.000101383	0.0210871
chr2B_126113113_126114010	46.5989	-1.87971	0.549641	-3.41989	0.000626457	0.0428663
chr2B_127202423_127203576	110.541	-1.45736	0.372931	-3.90786	9.31176e-05	0.0201196
chr2B_128534953_128535517	51.6738	-1.53124	0.46209	-3.31373	0.000920605	0.0490875
chr2B_128535909_128536759	77.1677	-1.63481	0.405557	-4.03101	5.5538e-05	0.0159371
chr2B_129277294_129277618	10.0699	-3.61819	1.08065	-3.34817	0.000813481	0.0468482
chr2B_129391571_129391859	39.0257	-2.07789	0.526395	-3.94739	7.90081e-05	0.0185398
chr2B_132571160_132572062	61.5839	-1.56072	0.452953	-3.44567	0.000569656	0.0410168
chr2B_132582412_132583284	70.2151	-1.6243	0.457822	-3.54789	0.000388324	0.0357893
chr2B_134702852_134704384	164.516	-1.17211	0.354428	-3.30704	0.000942884	0.049685
chr2B_138075584_138076999	93.8719	-1.47297	0.42898	-3.43366	0.000595486	0.0419167
chr2B_143968890_143970211	71.9767	-1.68686	0.436458	-3.86489	0.000111141	0.0220593
chr2B_146716168_146717615	133.194	-1.29151	0.351078	-3.6787	0.000234426	0.0287941
chr2B_146992569_146993454	82.3671	-1.52771	0.420724	-3.63113	0.00028218	0.031543
chr2B_147407763_147409231	162.066	-1.2629	0.356757	-3.53995	0.000400208	0.0361246
chr2B_147893709_147894960	49.386	-1.9207	0.53418	-3.59561	0.000323633	0.033367
chr2B_148036707_148037938	53.8991	-1.71419	0.502728	-3.40977	0.000650165	0.0435211
chr2B_148143885_148144600	58.4943	-1.87968	0.46204	-4.06821	4.73758e-05	0.0149144
chr2B_148188461_148189934	133.392	-1.37453	0.379118	-3.62559	0.000288299	0.031912
chr2B_148423580_148424994	111.42	-1.41213	0.398946	-3.53966	0.000400646	0.036139
chr2B_150146300_150147037	51.818	-2.27931	0.479575	-4.75276	2.00661e-06	0.00285273
chr2B_150197255_150198630	133.051	-1.24996	0.338614	-3.6914	0.000223024	0.0282161
chr2B_151102903_151104281	101.304	-1.26298	0.375534	-3.36315	0.000770571	0.0460508
chr2B_152843176_152844278	92.8373	-1.35203	0.390649	-3.46099	0.000538191	0.0400793
chr2B_158430816_158430964	20.7653	-2.31399	0.701029	-3.30084	0.000963952	0.0497802
chr2B_161722209_161723101	84.1089	-1.50176	0.408779	-3.67377	0.000239001	0.0290398
chr2B_162447785_162448968	76.4236	-1.63432	0.415821	-3.93034	8.48273e-05	0.0192137
chr2B_163559351_163560174	63.8844	-1.54554	0.42922	-3.60082	0.000317217	0.0331057
chr2B_166669827_166671236	121.885	-1.2109	0.344823	-3.51166	0.000445309	0.037476
chr2B_167895270_167896381	125.15	-1.38434	0.395176	-3.50309	0.000459897	0.0379226
chr2B_169768264_169769813	206.972	-1.55125	0.370678	-4.1849	2.85295e-05	0.0117205
chr2B_176172706_176172890	24.7745	-2.20726	0.651801	-3.3864	0.000708159	0.0448238
chr2B_177028820_177029084	10.6636	-3.70639	1.07143	-3.4593	0.000541574	0.0402526
chr2B_184594204_184594693	31.9536	-2.04843	0.614313	-3.33451	0.000854485	0.0476291
chr2B_184666969_184667879	111.48	-1.57071	0.371738	-4.22532	2.38599e-05	0.0107214
chr2B_184899751_184900323	34.4124	-2.01537	0.5855	-3.44213	0.000577154	0.0413128
chr2B_190927141_190928303	126.013	-1.32281	0.344364	-3.84133	0.000122372	0.0225428
chr2B_196192725_196194365	137.479	-1.39995	0.399393	-3.50519	0.000456284	0.0378408
chr2B_196540635_196541841	138.588	-1.13988	0.334267	-3.4101	0.000649393	0.0435183
chr2B_199530256_199532319	231.984	-1.23011	0.33455	-3.67691	0.000236074	0.0288639
chr2B_207598341_207600297	119.919	-1.80038	0.357605	-5.03456	4.78959e-07	0.00111316
chr2B_208210749_208212198	148.664	-1.46374	0.38918	-3.76108	0.000169179	0.0251777
chr2B_210828591_210830135	139.092	-1.42573	0.391969	-3.63736	0.000275451	0.0311376
chr2B_219570648_219571564	126.339	-1.29941	0.367856	-3.53238	0.00041184	0.036394
chr2B_219933996_219935889	245.573	-1.45185	0.325009	-4.46711	7.92829e-06	0.00616941
chr2B_227514271_227515504	119.925	-1.38333	0.403005	-3.43255	0.000597944	0.0419902
chr2B_242193156_242193437	5.78046	-6.87526	1.90263	-3.61356	0.000302018	0.0324444
chr2B_242549170_242549302	4.93526	-6.64788	1.96104	-3.38997	0.000699001	0.0448238
chr2B_242944313_242944883	53.3363	-1.72251	0.47513	-3.62534	0.000288585	0.031912
chr2B_245129167_245130697	132.647	-1.24638	0.365369	-3.4113	0.000646547	0.0434987
chr2B_248655211_248657189	199.432	-1.3526	0.319459	-4.23403	2.29537e-05	0.010523
chr2B_263168139_263168949	27.9686	-2.09647	0.620576	-3.37826	0.000729459	0.0452882
chr2B_266961184_266962978	212.094	-1.10333	0.30713	-3.59237	0.00032768	0.0335704
chr2B_268767567_268767730	27.0819	-2.47299	0.670398	-3.68884	0.000225277	0.0282319
chr2B_278874181_278875394	96.3961	-1.2791	0.372166	-3.43692	0.000588369	0.0416355
chr2B_282563858_282564594	37.999	-1.81137	0.54632	-3.31558	0.000914542	0.0490731
chr2B_321635072_321635450	5.42927	-6.78712	1.96551	-3.4531	0.000554181	0.040547
chr2B_363717847_363718065	5.19586	-6.72258	1.941	-3.46345	0.000533286	0.0399926
chr2B_377076684_377076952	16.6395	-2.92184	0.822853	-3.55087	0.000383967	0.035683
chr2B_387828070_387829279	95.6837	-1.95236	0.394279	-4.95171	7.35635e-07	0.00144148
chr2B_391774754_391775091	62.0985	-1.79791	0.467796	-3.84337	0.000121354	0.0224746
chr2B_412264928_412266439	116.066	-1.46285	0.348519	-4.19733	2.70075e-05	0.0114396
chr2B_415879868_415880191	5.98669	-6.92778	1.90551	-3.63565	0.000277281	0.0311952
chr2B_416396474_416396648	4.9262	-6.64556	1.96285	-3.38566	0.000710073	0.0448238
chr2B_417057984_417059132	111.947	-1.55146	0.349856	-4.43455	9.2265e-06	0.00666487
chr2B_418290534_418291793	154.943	-1.21518	0.3364	-3.6123	0.000303499	0.0325362
chr2B_421102910_421103162	5.96857	-6.92381	1.93537	-3.57752	0.00034687	0.0341198
chr2B_422395753_422395928	4.67467	-6.56911	1.98993	-3.30117	0.000962815	0.0497459
chr2B_422966197_422967480	65.6615	-1.54337	0.422193	-3.65561	0.000256567	0.0300761
chr2B_427246192_427247053	78.7278	-1.71551	0.427372	-4.01409	5.96756e-05	0.0165776
chr2B_435629083_435630194	59.9634	-1.8011	0.497468	-3.62054	0.000293993	0.0321644
chr2B_439918061_439919562	139.857	-1.29022	0.35724	-3.61165	0.000304258	0.0325367
chr2B_442605190_442605727	22.0137	-2.44826	0.689407	-3.55125	0.000383407	0.0356682
chr2B_446469535_446469730	4.96244	-6.65486	1.97299	-3.37299	0.00074357	0.0455087
chr2B_449514715_449516120	142.278	-1.30734	0.373869	-3.4968	0.000470877	0.0383334
chr2B_450741610_450741795	8.2798	-7.39327	1.7947	-4.1195	3.79703e-05	0.0133885
chr2B_454823984_454825686	212.934	-1.14242	0.290817	-3.92832	8.55423e-05	0.0192776
chr2B_459797534_459799331	234.922	-1.2299	0.343182	-3.58381	0.000338624	0.0338718
chr2B_463872733_463872989	28.6671	-3.38959	0.677025	-5.00659	5.5403e-07	0.00122378
chr2B_468244930_468245737	66.3346	-1.50918	0.456825	-3.30363	0.00095443	0.0497155
chr2B_471319886_471320804	47.0076	-1.64966	0.486536	-3.39063	0.000697323	0.0448238
chr2B_472250668_472251999	201.67	-1.24822	0.324784	-3.84323	0.000121423	0.0224746
chr2B_473597726_473597873	5.48363	-6.79988	1.91611	-3.5488	0.000386986	0.0357893
chr2B_479546941_479548093	118.105	-1.17506	0.353683	-3.32236	0.000892597	0.0484993
chr2B_486986460_486988153	72.3998	-1.52616	0.438315	-3.48189	0.000497894	0.0391395
chr2B_489418863_489420205	170.511	-1.18733	0.337836	-3.51452	0.000440543	0.0373235
chr2B_512486075_512487067	70.0029	-1.47668	0.425004	-3.47452	0.000511778	0.0395612
chr2B_526396956_526397624	49.5716	-1.6223	0.481474	-3.36944	0.000753213	0.0456288
chr2B_526841104_526842301	107.667	-1.64546	0.362926	-4.53388	5.79108e-06	0.00535841
chr2B_526999240_527000181	86.7452	-1.4419	0.39331	-3.66607	0.000246307	0.0295391
chr2B_539646696_539647519	57.4735	-1.63383	0.451992	-3.61473	0.000300657	0.0323763
chr2B_541006036_541007160	116.388	-1.37162	0.388238	-3.53294	0.000410972	0.0363701
chr2B_541341647_541342866	76.0616	-1.43331	0.421763	-3.39837	0.000677885	0.0444289
chr2B_543146524_543147726	81.491	-1.52306	0.437142	-3.48414	0.000493723	0.0389721
chr2B_543562490_543563219	69.0378	-1.46289	0.432157	-3.38509	0.00071154	0.0448435
chr2B_546629763_546630573	28.6638	-2.27341	0.658422	-3.45282	0.000554766	0.0405565
chr2B_549028833_549029279	28.8527	-2.31736	0.614402	-3.77173	0.000162119	0.0248596
chr2B_556484229_556485281	98.2668	-1.45078	0.405397	-3.57868	0.000345339	0.0341198
chr2B_557352337_557352695	54.4846	-1.64131	0.474982	-3.45551	0.000549249	0.0404185
chr2B_560185618_560187048	128.197	-1.30897	0.355261	-3.68452	0.000229131	0.028464
chr2B_563184199_563185096	123.452	-1.3701	0.351345	-3.89959	9.63574e-05	0.0205078
chr2B_565375799_565376061	6.88624	-7.12768	1.84169	-3.87019	0.000108748	0.0218374
chr2B_568274798_568276031	82.2204	-1.55891	0.402558	-3.87251	0.000107719	0.021778
chr2B_571516771_571517857	57.4782	-1.55119	0.4455	-3.4819	0.000497867	0.0391395
chr2B_571766168_571766796	66.0172	-1.60868	0.428803	-3.75156	0.000175738	0.0255578
chr2B_577208582_577210155	102.071	-1.41219	0.383603	-3.68138	0.000231973	0.0286641
chr2B_578604810_578606276	105.486	-1.99601	0.370512	-5.38716	7.15781e-08	0.000367903
chr2B_579524578_579525477	74.0925	-1.457	0.415595	-3.5058	0.000455229	0.0378389
chr2B_580542737_580543230	53.6156	-2.37693	0.509386	-4.66626	3.06727e-06	0.0036928
chr2B_581470221_581471005	88.7276	-1.53919	0.396867	-3.87834	0.000105171	0.0214576
chr2B_581471247_581471396	39.6308	-1.83391	0.519871	-3.52763	0.000419299	0.0366943
chr2B_585935661_585936802	88.2381	-1.37001	0.386169	-3.5477	0.000388605	0.0358025
chr2B_592528961_592530822	192.489	-2.6596	0.328747	-8.09013	5.96008e-16	1.59297e-10
chr2B_602763062_602764325	125.903	-1.1947	0.342778	-3.48535	0.0004915	0.0389407
chr2B_605493883_605494058	7.13777	-7.18001	1.82002	-3.94502	7.97949e-05	0.018639
chr2B_607950096_607950458	31.602	-2.19172	0.588805	-3.72232	0.000197402	0.0267747
chr2B_607950594_607951317	78.6976	-1.44733	0.417009	-3.47073	0.000519037	0.0397379
chr2B_614234082_614235897	108.345	-1.72489	0.382317	-4.51168	6.43171e-06	0.00560929
chr2B_614241451_614243703	200.294	-1.15472	0.340333	-3.39292	0.000691511	0.0447899
chr2B_615577727_615579226	103.499	-1.26757	0.360673	-3.51445	0.000440663	0.0373235
chr2B_621062631_621064661	169.184	-1.33093	0.331816	-4.01105	6.04483e-05	0.0166217
chr2B_626227269_626227574	5.20492	-6.72478	1.93801	-3.46994	0.000520568	0.0397467
chr2B_628397230_628399057	172.308	-1.3293	0.33254	-3.9974	6.40411e-05	0.0170994
chr2B_629852577_629852920	19.7379	-3.15336	0.851596	-3.70289	0.000213161	0.0277432
chr2B_631336914_631337473	29.8228	-2.93162	0.634799	-4.61819	3.87102e-06	0.0042577
chr2B_632566074_632566565	44.802	-1.80897	0.521641	-3.46784	0.000524655	0.0398486
chr2B_635026080_635027897	161.193	-1.26201	0.347058	-3.63629	0.000276588	0.0311952
chr2B_637464957_637465585	104.209	-1.45126	0.363022	-3.99772	6.39547e-05	0.0170994
chr2B_640496942_640497281	10.8193	-5.18112	1.35081	-3.83558	0.000125269	0.0227434
chr2B_640598765_640600043	92.2304	-1.56965	0.406364	-3.86269	0.000112148	0.0220723
chr2B_643360610_643361444	53.7877	-1.5213	0.460466	-3.30383	0.000953726	0.0497155
chr2B_644549008_644550410	132.566	-1.52191	0.361065	-4.21507	2.49703e-05	0.0109768
chr2B_644844304_644845790	212.472	-1.42683	0.331205	-4.308	1.64735e-05	0.00861634
chr2B_645302166_645303545	122.847	-1.4957	0.392893	-3.80688	0.00014073	0.0236708
chr2B_645470217_645471575	89.5945	-1.51617	0.381743	-3.9717	7.13618e-05	0.0178625
chr2B_649946398_649947271	43.7644	-1.72828	0.50242	-3.43991	0.000581915	0.0414086
chr2B_652572525_652573900	201.677	-1.03646	0.311413	-3.32825	0.000873926	0.0480658
chr2B_653016165_653016919	92.2391	-1.34086	0.370769	-3.61642	0.00029871	0.0322889
chr2B_653017302_653017643	29.2311	-2.34004	0.627018	-3.73202	0.000189954	0.0262569
chr2B_653610901_653611851	59.0438	-1.52372	0.44189	-3.44818	0.000564384	0.0407805
chr2B_654448121_654449310	62.4215	-1.61	0.446905	-3.60255	0.000315116	0.0329597
chr2B_654525242_654526640	62.1419	-1.633	0.47008	-3.47387	0.000513	0.0395676
chr2B_654571980_654573413	109.669	-1.34796	0.372473	-3.61896	0.000295788	0.0322588
chr2B_654584514_654585437	66.6185	-2.09801	0.425574	-4.92984	8.22951e-07	0.00146636
chr2B_661850938_661852405	118.338	-1.16835	0.352791	-3.31172	0.000927232	0.0493086
chr2B_663837742_663839157	87.4736	-1.26881	0.380891	-3.33117	0.000864816	0.0478447
chr2B_663898247_663899923	128.138	-1.42436	0.351901	-4.0476	5.17459e-05	0.0155223
chr2B_673227455_673228112	50.2544	-1.62767	0.475185	-3.42535	0.000614008	0.042438
chr2B_673241756_673242448	52.4956	-1.6297	0.460557	-3.53853	0.000402366	0.036139
chr2B_673595120_673596045	73.6612	-1.34357	0.401407	-3.34715	0.00081647	0.046899
chr2B_678559476_678560779	132.278	-1.22021	0.362325	-3.36772	0.00075793	0.0457301
chr2B_681217877_681219204	114.27	-1.32106	0.348106	-3.79501	0.00014764	0.0241072
chr2B_683567497_683568152	86.1786	-1.89604	0.383265	-4.94706	7.53416e-07	0.00144348
chr2B_689141877_689143181	129.226	-1.42564	0.378261	-3.76892	0.000163952	0.024956
chr2B_689143397_689144461	85.4737	-1.33098	0.379189	-3.51006	0.000448005	0.0376304
chr2B_691356263_691358263	174.485	-1.45155	0.31893	-4.55132	5.33101e-06	0.00510695
chr2B_691428043_691429576	138.418	-1.27346	0.355188	-3.58531	0.000336672	0.0337527
chr2B_691487689_691487994	5.42927	-6.78712	1.96551	-3.4531	0.000554181	0.040547
chr2B_691529660_691529969	13.4908	-3.10047	0.899072	-3.44852	0.000563673	0.0407727
chr2B_691809779_691811488	157.293	-1.25826	0.376658	-3.34058	0.000836026	0.0472906
chr2B_697759205_697759433	6.63471	-7.07346	1.87752	-3.76746	0.000164919	0.0250303
chr2B_701764334_701765526	84.0751	-1.495	0.396973	-3.766	0.000165885	0.0250919
chr2B_704762725_704764932	154.422	-1.43242	0.318014	-4.50426	6.66044e-06	0.00565131
chr2B_706698447_706699711	68.4529	-1.64181	0.448157	-3.66348	0.000248812	0.0297068
chr2B_706724364_706725513	82.5954	-1.36013	0.394776	-3.44532	0.000570394	0.0410478
chr2B_708715026_708716381	167.404	-1.44442	0.324141	-4.45616	8.34392e-06	0.00637175
chr2B_712889663_712890946	151.756	-1.27204	0.370049	-3.43749	0.000587122	0.041613
chr2B_713880186_713881921	114.034	-1.34435	0.404254	-3.32552	0.000882551	0.048238
chr2B_715599140_715599696	36.1315	-2.05105	0.576358	-3.55865	0.000372768	0.0351593
chr2B_717095271_717095509	16.9944	-2.78995	0.841752	-3.31445	0.000918222	0.0490875
chr2B_718395968_718397175	136.051	-1.24591	0.347676	-3.58353	0.000338975	0.0338942
chr2B_718397667_718398151	50.0969	-1.80379	0.513881	-3.51013	0.000447887	0.0376304
chr2B_721354504_721355590	54.5379	-1.63659	0.491945	-3.32679	0.000878538	0.0481408
chr2B_725579577_725581164	193.045	-1.31068	0.321637	-4.07502	4.60109e-05	0.0147807
chr2B_727731189_727731667	108.249	-1.40576	0.377408	-3.72478	0.000195487	0.0266032
chr2B_728244848_728245023	35.1809	-2.09411	0.554708	-3.77517	0.000159901	0.0247578
chr2B_728560019_728562261	254.686	-1.1285	0.309233	-3.64935	0.000262901	0.0304005
chr2B_730082257_730083223	63.9191	-1.77227	0.441548	-4.01376	5.97593e-05	0.0165776
chr2B_731039221_731039652	20.0565	-3.21748	0.772188	-4.16671	3.09029e-05	0.0120849
chr2B_731352747_731353766	56.1881	-2.54276	0.461154	-5.51391	3.50945e-08	0.000208441
chr2B_731934072_731935369	114.589	-1.42635	0.402696	-3.54199	0.000397124	0.0360166
chr2B_737449465_737451000	144.582	-1.18969	0.356757	-3.33472	0.000853843	0.0476132
chr2B_738411007_738411258	31.8665	-2.00737	0.58123	-3.45365	0.000553051	0.0405309
chr2B_741395264_741396382	168.455	-1.099	0.319302	-3.44189	0.000577656	0.0413256
chr2B_741498073_741499629	160.93	-1.26476	0.31144	-4.06099	4.88655e-05	0.0151378
chr2B_747237121_747240117	163.789	-1.1383	0.328155	-3.46879	0.00052281	0.0398139
chr2B_747758303_747759214	57.9528	-1.63228	0.441438	-3.69764	0.000217612	0.0279356
chr2B_749027913_749029132	61.7032	-1.58706	0.442555	-3.58612	0.00033564	0.0337174
chr2B_749306033_749306202	11.1069	-3.37497	1.01258	-3.33304	0.000859017	0.0476829
chr2B_749686372_749687728	121.69	-1.17199	0.344685	-3.40019	0.000673387	0.0442644
chr2B_755149517_755150787	139.828	-1.28517	0.349493	-3.67724	0.000235775	0.0288537
chr2B_756100565_756101774	67.5864	-1.43524	0.421424	-3.40568	0.000660001	0.0438379
chr2B_757351107_757351309	14.2348	-3.00779	0.874711	-3.43861	0.000584712	0.0415192
chr2B_757453185_757453386	13.1837	-3.18167	0.958471	-3.31952	0.000901709	0.0487346
chr2B_758585382_758585883	42.7152	-1.99369	0.544548	-3.66119	0.000251045	0.0297955
chr2B_759189027_759190377	83.1977	-1.43278	0.42123	-3.40143	0.000670352	0.0441735
chr2B_759449415_759450892	78.4715	-1.49955	0.422297	-3.55094	0.000383858	0.035683
chr2B_759816602_759816906	13.5764	-3.10064	0.926247	-3.34753	0.000815357	0.0468552
chr2B_762073827_762074446	205.219	-1.30483	0.327415	-3.98525	6.74082e-05	0.0174409
chr2B_762853137_762854469	143.776	-1.31416	0.358192	-3.66887	0.000243626	0.0294526
chr2B_763974004_763974431	27.164	-2.39707	0.638453	-3.7545	0.000173685	0.0253531
chr2B_767773975_767775862	151.662	-1.19688	0.342664	-3.49285	0.000477886	0.0384951
chr2B_768024876_768026538	95.6314	-1.28695	0.374552	-3.43596	0.000590462	0.0417279
chr2B_773008858_773010056	157.57	-1.18602	0.318542	-3.72327	0.000196656	0.0267079
chr2B_773462149_773463437	131.84	-1.14976	0.348581	-3.2984	0.00097237	0.0499375
chr2B_773807059_773808352	173.747	-1.0764	0.325489	-3.30701	0.000942969	0.049685
chr2B_773987521_773989066	128.182	-1.1916	0.356428	-3.34316	0.0008283	0.0471254
chr2B_775769875_775771454	292.647	-1.10868	0.277177	-3.99989	6.33716e-05	0.0170427
chr2B_777170449_777170926	31.9537	-2.2598	0.601562	-3.75655	0.000172273	0.025299
chr2B_777171615_777171817	13.0449	-3.53782	0.980619	-3.60774	0.000308877	0.0327864
chr2B_777296092_777296877	96.3602	-1.37881	0.369441	-3.73214	0.000189863	0.0262569
chr2B_777375534_777376842	142.478	-1.3099	0.35366	-3.70383	0.000212366	0.0276878
chr2B_781262897_781263593	49.967	-2.263	0.49146	-4.60464	4.13181e-06	0.00439594
chr2B_783652917_783653418	22.6566	-2.51543	0.694313	-3.6229	0.000291313	0.0320524
chr2B_784106893_784108126	187.526	-1.24086	0.322359	-3.84931	0.000118453	0.0224334
chr2B_787532755_787534017	198.116	-1.04039	0.309734	-3.35898	0.000782295	0.0461833
chr2B_793034020_793035242	126.765	-1.31036	0.364392	-3.59603	0.000323112	0.033367
chr2B_793445969_793447170	184.294	-1.52968	0.331858	-4.60944	4.03756e-06	0.00435135
chr2B_793456275_793457489	190.822	-1.13054	0.308846	-3.66053	0.000251696	0.0298058
chr2B_793505056_793506289	181.949	-1.88408	0.338759	-5.56169	2.67168e-08	0.000174163
chr2B_797537898_797539358	166.434	-1.39317	0.317034	-4.3944	1.11082e-05	0.00717236
chr2D_1817203_1818709	132.688	-1.2719	0.335501	-3.79103	0.000150022	0.02418
chr2D_4496791_4497736	114.547	-1.61564	0.383919	-4.20828	2.57316e-05	0.0111465
chr2D_4499367_4499765	31.8263	-2.10674	0.577212	-3.64986	0.000262386	0.030372
chr2D_5266969_5268862	244.693	-1.24203	0.307658	-4.03706	5.41252e-05	0.0158845
chr2D_5668868_5669188	24.5647	-2.27714	0.654772	-3.47777	0.000505604	0.0393194
chr2D_6093948_6095529	142.953	-1.26099	0.336234	-3.75033	0.000176603	0.0256146
chr2D_7214592_7214951	41.9441	-1.73413	0.518804	-3.34255	0.000830135	0.0471375
chr2D_7227975_7228970	76.0875	-1.4733	0.433981	-3.39485	0.000686652	0.0446284
chr2D_7270835_7271767	49.5947	-1.57239	0.475003	-3.31027	0.000932075	0.0494579
chr2D_7996018_7997430	141.683	-1.24417	0.340775	-3.65101	0.000261213	0.0303414
chr2D_7997807_7997951	14.489	-4.1461	1.0684	-3.88066	0.000104174	0.0214145
chr2D_11326705_11327896	162.38	-1.39851	0.320436	-4.36438	1.27482e-05	0.00768397
chr2D_12303493_12305032	109.369	-1.28569	0.366125	-3.51163	0.000445369	0.037476
chr2D_13508741_13510415	239.802	-1.2381	0.34093	-3.63152	0.000281756	0.0315088
chr2D_16056910_16057791	69.9763	-1.38541	0.41771	-3.31668	0.000910924	0.0489715
chr2D_16124141_16125206	73.3325	-1.5004	0.404173	-3.71227	0.00020541	0.0272545
chr2D_16851652_16852527	54.7941	-2.18878	0.465613	-4.70086	2.59072e-06	0.00341099
chr2D_18256317_18257620	482.635	-1.09787	0.269478	-4.07408	4.61967e-05	0.0148048
chr2D_18268794_18269819	147.657	-1.26904	0.323374	-3.92439	8.69495e-05	0.0194479
chr2D_19645266_19646719	159.095	-1.24333	0.334606	-3.7158	0.000202563	0.0271241
chr2D_20315064_20316448	169.008	-1.19911	0.344323	-3.48251	0.000496743	0.0390955
chr2D_20381064_20382564	156.613	-1.15013	0.328218	-3.50417	0.000458029	0.0378408
chr2D_20647804_20649096	87.3893	-1.73137	0.400003	-4.32838	1.50211e-05	0.00823435
chr2D_20919328_20919663	19.0906	-2.63179	0.740268	-3.55518	0.000377722	0.0354229
chr2D_29232698_29233607	81.232	-1.52162	0.400229	-3.80187	0.000143605	0.0238694
chr2D_29452227_29454262	216.784	-1.26158	0.328012	-3.84615	0.000119988	0.0224334
chr2D_30745586_30746463	130.515	-1.51537	0.337431	-4.49088	7.09286e-06	0.00581515
chr2D_31036005_31036243	6.54411	-7.0559	1.86112	-3.79121	0.000149917	0.02418
chr2D_31560153_31561565	150.242	-1.22331	0.336756	-3.63263	0.000280549	0.0314396
chr2D_33580046_33581341	131.832	-1.20919	0.346071	-3.49405	0.000475752	0.0384119
chr2D_35240891_35242391	102.507	-1.36864	0.397766	-3.44082	0.00057996	0.0413928
chr2D_35460768_35461546	20.4245	-2.40854	0.722534	-3.33346	0.00085774	0.0476829
chr2D_35550054_35550760	85.5199	-1.37987	0.390418	-3.53435	0.000408778	0.0362699
chr2D_36439623_36440567	98.6235	-1.37924	0.378011	-3.64867	0.0002636	0.0304072
chr2D_37912197_37912757	22.8798	-2.38259	0.703911	-3.38478	0.000712342	0.0448435
chr2D_39903206_39904412	114.096	-1.19303	0.360994	-3.30484	0.000950317	0.0497155
chr2D_42062216_42063355	85.2902	-1.59649	0.405072	-3.94124	8.10605e-05	0.0188231
chr2D_42090220_42091031	51.8245	-2.10365	0.51168	-4.11127	3.93491e-05	0.0135345
chr2D_43132973_43133690	50.3613	-1.7074	0.493666	-3.45862	0.000542956	0.0402691
chr2D_43410624_43410877	15.4779	-2.9903	0.856496	-3.49131	0.000480656	0.0385786
chr2D_43714949_43716848	144.361	-1.40553	0.33265	-4.22525	2.38677e-05	0.0107214
chr2D_43825412_43825593	5.78046	-6.87526	1.90263	-3.61356	0.000302018	0.0324444
chr2D_43963579_43964465	68.1221	-1.50477	0.435232	-3.45741	0.000545398	0.040313
chr2D_44468986_44469732	36.0367	-2.36895	0.628555	-3.76889	0.000163978	0.024956
chr2D_45639940_45640597	58.7782	-1.46117	0.439538	-3.32434	0.000886268	0.0483353
chr2D_46486508_46487467	59.5786	-1.5444	0.452276	-3.41472	0.000638469	0.0432609
chr2D_46491452_46491955	58.8399	-1.56956	0.459847	-3.41322	0.000642007	0.043397
chr2D_48132855_48134126	130.373	-1.20805	0.336146	-3.59383	0.000325858	0.0335104
chr2D_50491916_50493371	100.857	-1.62119	0.375162	-4.32132	1.55102e-05	0.00840864
chr2D_55928969_55929759	45.5041	-1.66047	0.502637	-3.30352	0.000954784	0.0497155
chr2D_56071295_56073044	202.931	-1.09446	0.317198	-3.45038	0.000559793	0.0407124
chr2D_56578293_56578534	21.2583	-2.98456	0.807087	-3.69794	0.000217359	0.0279356
chr2D_57332331_57334093	149.622	-1.32602	0.348241	-3.80775	0.000140236	0.0236326
chr2D_58684687_58685964	96.7646	-1.30557	0.394452	-3.30983	0.000933511	0.0495161
chr2D_58725134_58726803	120.359	-1.25481	0.360317	-3.48252	0.000496719	0.0390955
chr2D_58886103_58888079	184.253	-1.18584	0.348267	-3.40498	0.000661678	0.043876
chr2D_59450943_59451379	54.2986	-2.14577	0.464537	-4.61915	3.85322e-06	0.00425564
chr2D_59657571_59659356	80.4389	-1.77033	0.426318	-4.15259	3.28727e-05	0.0125577
chr2D_63390049_63390306	24.0154	-2.36789	0.70954	-3.33723	0.00084619	0.0474764
chr2D_65638342_65639942	141.315	-1.27645	0.353402	-3.61189	0.000303968	0.0325362
chr2D_67453698_67453978	13.1252	-3.18486	0.918919	-3.46587	0.000528514	0.0399167
chr2D_68904007_68905178	97.9045	-1.37041	0.39199	-3.49604	0.000472224	0.0383334
chr2D_70033962_70035262	99.2004	-1.22385	0.36657	-3.33866	0.000841825	0.0474579
chr2D_70379553_70380553	88.4132	-1.59401	0.421858	-3.77856	0.000157741	0.0245947
chr2D_71620753_71622271	99.4139	-1.47295	0.397885	-3.70195	0.000213947	0.027772
chr2D_72683577_72683960	7.4346	-7.23828	1.81509	-3.98783	6.66795e-05	0.0173532
chr2D_73288183_73289593	122.382	-1.20023	0.351159	-3.41791	0.000631045	0.0430275
chr2D_73415997_73417596	156.62	-1.20079	0.343437	-3.49638	0.000471618	0.0383334
chr2D_75645781_75647184	129.133	-1.27602	0.36618	-3.48469	0.000492704	0.0389407
chr2D_78405769_78406913	66.8539	-1.68452	0.453077	-3.71795	0.000200842	0.0270107
chr2D_79608173_79609620	101.172	-1.3362	0.395679	-3.37699	0.000732842	0.0453973
chr2D_80256965_80257777	103.307	-1.31558	0.39381	-3.34064	0.000835858	0.0472906
chr2D_80483961_80484697	67.0906	-1.38518	0.415127	-3.33676	0.000847625	0.0474925
chr2D_82103296_82104075	21.6558	-2.38566	0.703992	-3.38876	0.000702102	0.0448238
chr2D_82235132_82235455	12.4914	-3.55691	0.977809	-3.63763	0.000275157	0.0311376
chr2D_94868456_94869898	106.305	-1.31864	0.376825	-3.49933	0.000466431	0.0381809
chr2D_96777988_96779022	107.686	-1.32362	0.391435	-3.38145	0.000721045	0.0451116
chr2D_98710573_98711411	45.1699	-1.7767	0.517196	-3.43525	0.000592008	0.041771
chr2D_99325308_99326797	67.9054	-1.47942	0.420933	-3.51462	0.000440377	0.0373235
chr2D_100420014_100420997	70.5944	-1.68144	0.455943	-3.68783	0.000226173	0.0282674
chr2D_100953266_100953416	7.65896	-7.28232	1.79843	-4.04926	5.13789e-05	0.0154468
chr2D_101379567_101380462	66.5514	-1.62667	0.430958	-3.77455	0.000160295	0.0247643
chr2D_107514310_107514618	4.91715	-6.64322	1.96765	-3.37622	0.000734893	0.0453973
chr2D_107702989_107704280	125.141	-1.29079	0.370155	-3.48715	0.0004882	0.0388953
chr2D_109030388_109031843	119.563	-1.25412	0.364828	-3.43757	0.000586962	0.0416126
chr2D_109554013_109555617	160.446	-1.49575	0.342046	-4.37295	1.22579e-05	0.00763382
chr2D_111588470_111589473	96.1469	-1.47164	0.382288	-3.84955	0.000118337	0.0224334
chr2D_112099726_112100464	61.7649	-1.89999	0.450833	-4.2144	2.50446e-05	0.0109914
chr2D_112100843_112101157	18.2989	-3.08465	0.852703	-3.6175	0.000297463	0.0322751
chr2D_117462671_117464071	143.824	-1.36177	0.349453	-3.89687	9.7444e-05	0.0205883
chr2D_121230807_121231745	33.4065	-2.03547	0.571429	-3.56207	0.000367945	0.0350346
chr2D_124475279_124477145	109.466	-1.56455	0.422107	-3.70653	0.000210118	0.0275966
chr2D_125450917_125451755	74.2419	-1.67271	0.402131	-4.15962	3.18781e-05	0.0123124
chr2D_125645601_125646100	28.2293	-2.10415	0.637986	-3.29812	0.000973346	0.0499424
chr2D_138247147_138248768	140.654	-1.61956	0.34128	-4.74555	2.07943e-06	0.00292455
chr2D_139263979_139264212	15.0764	-3.3427	0.888199	-3.76346	0.000167577	0.0250919
chr2D_143236415_143236948	16.0586	-2.69535	0.816148	-3.30253	0.000958171	0.0497155
chr2D_147953295_147954920	158.699	-1.39592	0.35739	-3.90587	9.3887e-05	0.0202042
chr2D_147966524_147968767	142.99	-1.38143	0.362237	-3.81362	0.000136948	0.023299
chr2D_148855238_148856570	129.47	-1.47774	0.334169	-4.42214	9.77298e-06	0.00682001
chr2D_152858085_152859571	208.097	-1.7304	0.334994	-5.16547	2.39839e-07	0.000763128
chr2D_153271890_153273105	79.6989	-1.50391	0.400147	-3.75839	0.00017101	0.0252604
chr2D_155973084_155973925	40.6539	-1.88071	0.549351	-3.42351	0.000618174	0.0425939
chr2D_166610240_166610689	33.8024	-2.42719	0.584267	-4.15425	3.26354e-05	0.0125325
chr2D_179340557_179341489	93.9974	-1.40598	0.38959	-3.60887	0.000307536	0.0326954
chr2D_180141602_180141876	13.2587	-3.33982	0.951077	-3.51162	0.000445386	0.037476
chr2D_186813287_186813504	6.81377	-7.11422	1.84935	-3.84687	0.000119637	0.0224334
chr2D_195003499_195003657	4.65655	-6.56419	1.98765	-3.30249	0.0009583	0.0497155
chr2D_200808551_200809117	18.3182	-3.01635	0.800354	-3.76877	0.000164055	0.024956
chr2D_203520798_203520992	4.98056	-6.65958	1.99802	-3.33308	0.000858891	0.0476829
chr2D_209224247_209224423	5.25021	-6.73584	1.96365	-3.43027	0.000602991	0.0421454
chr2D_217120097_217120318	7.45272	-7.24142	1.82731	-3.96288	7.40525e-05	0.0181414
chr2D_220563631_220564849	157.022	-1.1713	0.330131	-3.54798	0.000388191	0.0357893
chr2D_244055405_244055796	5.47457	-6.79779	1.91756	-3.54502	0.000392581	0.0359563
chr2D_256959888_256960080	4.96244	-6.65486	1.97299	-3.37299	0.00074357	0.0455087
chr2D_316287359_316288182	57.742	-1.90432	0.457294	-4.16432	3.12281e-05	0.0121323
chr2D_326349680_326350193	33.1223	-1.98252	0.578251	-3.42848	0.00060698	0.0423001
chr2D_337922940_337924552	120.828	-1.20848	0.360057	-3.35635	0.000789796	0.0463124
chr2D_338330281_338331195	121.852	-1.44108	0.372937	-3.86413	0.000111487	0.0220723
chr2D_338331348_338332007	78.5961	-1.6509	0.406018	-4.06609	4.78088e-05	0.0149626
chr2D_345518916_345519868	69.1153	-1.65779	0.426714	-3.885	0.000102329	0.0212179
chr2D_346395113_346397198	238.992	-1.1916	0.348866	-3.41565	0.000636299	0.0432285
chr2D_359399150_359399956	78.8757	-1.83677	0.414474	-4.43156	9.3555e-06	0.00670371
chr2D_363831755_363832016	52.4985	-2.13417	0.523825	-4.07421	4.61706e-05	0.0148048
chr2D_365778921_365779572	78.6197	-1.66454	0.406772	-4.09208	4.27521e-05	0.0142298
chr2D_370651172_370653099	208.486	-1.19329	0.330024	-3.61577	0.000299458	0.0322992
chr2D_380776321_380776518	42.4347	-1.83372	0.540301	-3.39388	0.000689097	0.0447033
chr2D_395136763_395137750	60.7443	-2.59115	0.465806	-5.56273	2.65586e-08	0.000174163
chr2D_401284384_401285645	146.537	-1.51215	0.37513	-4.03101	5.55371e-05	0.0159371
chr2D_403313263_403313458	4.66561	-6.56665	1.98717	-3.30453	0.000951366	0.0497155
chr2D_413778208_413779584	90.658	-1.94757	0.399946	-4.86957	1.11842e-06	0.00190398
chr2D_424637094_424638887	270.328	-1.10204	0.326568	-3.3746	0.000739232	0.0455087
chr2D_427898140_427898835	43.1516	-1.82725	0.514469	-3.55172	0.000382724	0.0356295
chr2D_427909773_427910119	11.0292	-4.30282	1.14214	-3.76732	0.000165012	0.0250303
chr2D_427932647_427933446	47.3402	-1.79894	0.528262	-3.4054	0.000660667	0.0438379
chr2D_430652582_430653614	51.2634	-1.71499	0.474105	-3.61732	0.000297673	0.0322751
chr2D_435221672_435222125	31.4649	-2.32258	0.611546	-3.79788	0.000145941	0.0239891
chr2D_446143065_446143258	5.21398	-6.72698	1.93765	-3.47172	0.000517142	0.0396874
chr2D_446698076_446698597	25.2883	-2.44623	0.655675	-3.73086	0.000190827	0.0262902
chr2D_447345898_447346508	46.1861	-1.96918	0.511456	-3.85015	0.000118044	0.0224334
chr2D_450990440_450991523	71.5787	-1.57023	0.463376	-3.38867	0.000702316	0.0448238
chr2D_453766013_453766404	29.9419	-2.30891	0.61799	-3.73617	0.000186847	0.0261458
chr2D_454804544_454805613	64.6857	-1.50294	0.449502	-3.34357	0.00082708	0.0471237
chr2D_461672836_461674248	127.522	-1.41058	0.344359	-4.09624	4.19911e-05	0.0140734
chr2D_466809584_466811134	83.2351	-1.75773	0.424896	-4.13686	3.52086e-05	0.0129263
chr2D_467146735_467147002	14.87	-3.38138	0.941301	-3.59223	0.000327854	0.0335704
chr2D_469739291_469740530	69.671	-1.42275	0.427342	-3.32929	0.000870662	0.0480061
chr2D_470542191_470543455	91.5977	-1.48698	0.411923	-3.60985	0.00030637	0.0326429
chr2D_475095448_475095931	53.767	-1.84368	0.480785	-3.83472	0.000125707	0.0227476
chr2D_475499169_475500515	133.012	-1.54746	0.357052	-4.334	1.46427e-05	0.00809898
chr2D_476851232_476851595	10.4951	-4.03428	1.13739	-3.54695	0.000389714	0.0358556
chr2D_483255361_483256639	75.5395	-1.55869	0.421062	-3.70181	0.000214067	0.0277741
chr2D_484735244_484736282	88.3064	-1.31407	0.389364	-3.37491	0.000738409	0.0455087
chr2D_484790913_484791382	15.4857	-3.08219	0.884595	-3.48429	0.000493441	0.0389665
chr2D_485078112_485078763	34.1136	-2.63815	0.604254	-4.36596	1.26567e-05	0.00768397
chr2D_485580435_485582447	254.784	-1.11115	0.307557	-3.61283	0.000302868	0.0325095
chr2D_486499630_486500351	50.5324	-1.71983	0.479047	-3.59011	0.000330532	0.0336073
chr2D_489904533_489904851	5.75328	-6.86928	1.89693	-3.62126	0.000293172	0.0321268
chr2D_492676723_492677411	37.2587	-2.95854	0.569766	-5.19255	2.07435e-07	0.000710793
chr2D_492900140_492901118	99.7529	-1.38919	0.377483	-3.68014	0.000233107	0.0287393
chr2D_492901295_492901710	23.2848	-3.58567	0.752547	-4.76471	1.89128e-06	0.0027907
chr2D_497925495_497926464	111.908	-1.54701	0.396122	-3.90539	9.40747e-05	0.0202283
chr2D_498330104_498331556	99.6759	-1.30003	0.375588	-3.46132	0.000537525	0.0400567
chr2D_500361841_500362224	32.0266	-2.86066	0.621117	-4.60567	4.11144e-06	0.00439594
chr2D_500687526_500688363	57.0618	-1.76815	0.45751	-3.86473	0.000111211	0.0220593
chr2D_503583247_503584929	157.602	-1.98926	0.355525	-5.59528	2.20261e-08	0.000159108
chr2D_507433034_507434779	207.312	-1.07007	0.307595	-3.47883	0.00050361	0.0393194
chr2D_512686446_512687725	123.452	-1.24961	0.358948	-3.4813	0.000498985	0.0391981
chr2D_513566497_513566761	5.51986	-6.80828	1.93432	-3.51972	0.000432005	0.0370194
chr2D_518342285_518343775	70.926	-1.83163	0.451878	-4.05336	5.04868e-05	0.0153155
chr2D_521566288_521568532	148.489	-1.17575	0.35546	-3.30768	0.000940717	0.0496503
chr2D_521579753_521580803	43.8683	-1.69883	0.51508	-3.29818	0.000973131	0.049941
chr2D_521586323_521587484	59.3609	-1.54793	0.455778	-3.39623	0.000683211	0.0445563
chr2D_522250215_522250520	23.5135	-2.30428	0.678719	-3.39504	0.000686197	0.0446284
chr2D_522505978_522506827	32.1906	-2.11481	0.583611	-3.62366	0.000290462	0.0320004
chr2D_522629272_522631116	117.764	-1.15514	0.34803	-3.31907	0.000903183	0.0487683
chr2D_522749090_522750554	117.481	-1.21468	0.358167	-3.39137	0.000695447	0.0448238
chr2D_523001765_523002274	34.2297	-2.0601	0.595761	-3.45793	0.000544346	0.0402791
chr2D_523625415_523625866	42.9507	-1.94346	0.522375	-3.72043	0.000198887	0.0268607
chr2D_527003419_527004462	78.9503	-1.42374	0.393342	-3.61961	0.000295045	0.0322001
chr2D_527546657_527547482	57.8962	-1.58329	0.455854	-3.47323	0.000514227	0.0395791
chr2D_528473801_528474072	19.6418	-3.23117	0.779336	-4.14606	3.38246e-05	0.0126263
chr2D_536088797_536089367	161.684	-1.20873	0.346252	-3.4909	0.000481394	0.0385915
chr2D_539224995_539226181	109.498	-1.28384	0.374034	-3.43242	0.000598212	0.041998
chr2D_540062523_540063987	176.328	-1.35214	0.333215	-4.05787	4.95215e-05	0.0152136
chr2D_540161944_540163332	123.889	-1.44646	0.382785	-3.77879	0.000157594	0.0245947
chr2D_540190083_540191159	99.3894	-1.89064	0.383329	-4.93216	8.13248e-07	0.00145879
chr2D_544170413_544172113	97.1343	-1.37205	0.382564	-3.58645	0.000335209	0.033716
chr2D_544684262_544685001	57.7714	-1.75508	0.51644	-3.39842	0.000677756	0.0444289
chr2D_546208195_546208503	46.6884	-2.2565	0.516464	-4.36913	1.24741e-05	0.00764682
chr2D_546209216_546209730	50.731	-2.00893	0.472125	-4.25507	2.0898e-05	0.00993701
chr2D_546210266_546210539	30.8462	-2.16858	0.587565	-3.69079	0.000223559	0.0282161
chr2D_546737878_546738920	120.113	-1.25653	0.375206	-3.3489	0.000811339	0.0467752
chr2D_547427171_547427837	45.7645	-1.69472	0.498664	-3.39852	0.00067751	0.0444289
chr2D_547946087_547946415	10.8502	-3.43322	1.03741	-3.30941	0.000934939	0.049541
chr2D_548635540_548636615	151.834	-1.2305	0.332547	-3.70022	0.000215416	0.02784
chr2D_548683114_548684143	130.511	-1.34439	0.362773	-3.70586	0.000210671	0.0275984
chr2D_549159991_549161727	138.518	-1.25518	0.376739	-3.33169	0.000863188	0.0477953
chr2D_551847104_551847922	43.5638	-1.87414	0.502245	-3.73152	0.000190327	0.026262
chr2D_556317921_556318947	43.7852	-1.95613	0.507677	-3.85309	0.000116638	0.0223611
chr2D_556424371_556424802	14.1869	-3.18795	0.905942	-3.51893	0.000433288	0.0370937
chr2D_556641931_556643381	119.274	-1.34945	0.359175	-3.75709	0.000171901	0.0252887
chr2D_557478295_557479390	64.5801	-1.65997	0.450103	-3.68799	0.000226034	0.0282674
chr2D_560326631_560328264	134.36	-1.18157	0.351242	-3.36399	0.000768255	0.0459876
chr2D_565078413_565078617	16.7656	-3.19297	0.914447	-3.4917	0.000479965	0.0385586
chr2D_568357513_568359009	103.456	-1.21605	0.358673	-3.39041	0.000697869	0.0448238
chr2D_575170331_575170880	39.713	-1.92453	0.568435	-3.38567	0.000710056	0.0448238
chr2D_575225482_575226026	20.4157	-2.77147	0.732397	-3.7841	0.000154264	0.0244113
chr2D_575345649_575347689	145.244	-1.06837	0.323035	-3.30729	0.000942046	0.049685
chr2D_575769636_575771261	148.852	-1.28995	0.377609	-3.41609	0.000635275	0.0431932
chr2D_584661567_584662262	33.6357	-2.185	0.60727	-3.59808	0.000320578	0.033242
chr2D_585063428_585064952	87.5015	-1.87425	0.426958	-4.38977	1.13471e-05	0.00727286
chr2D_586960495_586961746	133.159	-1.19792	0.35513	-3.37319	0.000743024	0.0455087
chr2D_586996120_586997254	103.388	-1.41684	0.365256	-3.87903	0.000104873	0.0214532
chr2D_588040188_588041482	113.418	-1.38671	0.369293	-3.75504	0.000173314	0.0253405
chr2D_590366143_590366515	32.5967	-2.07021	0.619507	-3.34171	0.000832636	0.0471987
chr2D_590366891_590367026	10.696	-3.50165	1.04286	-3.35775	0.000785807	0.0462103
chr2D_591027701_591028246	36.8892	-1.83587	0.536524	-3.42179	0.000622113	0.0427002
chr2D_591320115_591321076	98.5463	-1.35868	0.400066	-3.39614	0.00068343	0.0445563
chr2D_591437491_591438476	107.754	-1.39266	0.386594	-3.60237	0.000315324	0.0329597
chr2D_594446697_594446866	14.9619	-3.21022	0.920164	-3.48875	0.000485291	0.0387644
chr2D_596553508_596555124	181.993	-1.4851	0.357641	-4.15248	3.28891e-05	0.0125577
chr2D_599152326_599154214	202.911	-1.26141	0.355267	-3.55059	0.000384369	0.035708
chr2D_599218174_599220655	231.358	-1.22118	0.319262	-3.82502	0.000130762	0.0230689
chr2D_600163554_600164437	68.732	-1.4548	0.413417	-3.51895	0.000433253	0.0370937
chr2D_601246556_601247403	48.5627	-1.8394	0.537375	-3.42293	0.000619493	0.0425998
chr2D_602648070_602649859	140.748	-1.49091	0.331606	-4.49604	6.92296e-06	0.00572857
chr2D_602711416_602712376	85.331	-1.28994	0.378731	-3.40596	0.000659313	0.0438379
chr2D_603501480_603501641	14.1531	-3.05876	0.879708	-3.47701	0.000507036	0.0393546
chr2D_603501958_603502218	20.6114	-3.16161	0.77959	-4.05548	5.00306e-05	0.0153081
chr2D_606187844_606188772	81.5128	-1.33064	0.39942	-3.33143	0.000864008	0.0478208
chr2D_607283286_607284498	135.274	-1.18587	0.332488	-3.56667	0.000361543	0.034738
chr2D_608374353_608375931	104.379	-1.67493	0.414952	-4.03645	5.42672e-05	0.0158845
chr2D_609652203_609653355	101.832	-1.36647	0.381017	-3.58638	0.0003353	0.033716
chr2D_615466448_615467240	67.3807	-1.60532	0.4192	-3.82948	0.000128416	0.0228815
chr2D_615467536_615468007	39.5682	-2.16287	0.562389	-3.84587	0.000120126	0.0224334
chr2D_616058608_616060330	197.05	-1.22013	0.340863	-3.57954	0.000344194	0.0340972
chr2D_616072737_616073925	90.1513	-1.30652	0.395907	-3.30006	0.000966625	0.049849
chr2D_621111965_621113067	143.928	-1.38874	0.33473	-4.14883	3.34172e-05	0.0126192
chr2D_623947474_623947763	23.5459	-2.60739	0.69046	-3.7763	0.000159173	0.0247197
chr2D_624863100_624863393	5.73516	-6.86528	1.90396	-3.60578	0.000311214	0.0328518
chr2D_630738458_630738810	8.44439	-5.12539	1.47408	-3.47701	0.000507044	0.0393546
chr2D_637384900_637386270	207.388	-1.07448	0.312708	-3.43604	0.000590293	0.041727
chr2D_639679840_639680285	37.7473	-1.90011	0.552035	-3.44201	0.000577418	0.0413196
chr2D_639680474_639680694	27.8807	-2.25754	0.62703	-3.60037	0.00031777	0.0331376
chr2D_643122620_643124150	221.109	-1.08365	0.319601	-3.39064	0.000697287	0.0448238
chr2D_644375731_644376041	34.2398	-2.06469	0.59577	-3.46559	0.000529071	0.0399167
chr2D_646956410_646956916	10.6636	-3.70639	1.07143	-3.4593	0.000541574	0.0402526
chr3A_7383866_7384151	18.0431	-2.56195	0.768126	-3.33533	0.000851984	0.047587
chr3A_8294396_8295899	183.459	-1.0806	0.324119	-3.33397	0.000856168	0.0476829
chr3A_8329081_8329950	98.354	-1.2281	0.363702	-3.37667	0.000733679	0.0453973
chr3A_8910297_8910538	59.6067	-1.55911	0.439961	-3.54375	0.00039448	0.0359563
chr3A_9080525_9082016	135.227	-1.08413	0.324993	-3.33585	0.0008504	0.0475303
chr3A_11957374_11959214	180.707	-1.25106	0.338152	-3.6997	0.000215852	0.0278435
chr3A_12029043_12030770	157.076	-1.20984	0.349138	-3.46524	0.000529768	0.0399304
chr3A_12038735_12040267	158.1	-1.20943	0.312655	-3.86826	0.000109615	0.0218638
chr3A_12149692_12150694	95.287	-1.38409	0.401376	-3.44837	0.000563988	0.0407804
chr3A_12376046_12377097	100.324	-1.47431	0.376078	-3.92022	8.84699e-05	0.0196442
chr3A_16142524_16143308	86.7616	-1.47288	0.386776	-3.80811	0.000140035	0.0236137
chr3A_18171332_18172029	68.6998	-1.40778	0.419199	-3.35826	0.000784352	0.0462056
chr3A_20491753_20493079	117.958	-1.2041	0.3573	-3.37	0.000751689	0.0455778
chr3A_20546353_20547310	86.3226	-1.89113	0.4814	-3.9284	8.55122e-05	0.0192776
chr3A_20547789_20548271	50.3716	-2.18568	0.537371	-4.06736	4.75488e-05	0.0149461
chr3A_23866872_23867763	89.8214	-1.28078	0.375238	-3.41326	0.000641914	0.043397
chr3A_26517781_26518506	56.8694	-1.62131	0.455909	-3.55621	0.000376241	0.0353212
chr3A_26870961_26872359	159.697	-1.13243	0.327386	-3.45902	0.000542151	0.0402691
chr3A_28127001_28127960	64.9579	-2.02719	0.443947	-4.56629	4.96429e-06	0.00493622
chr3A_28321186_28321738	37.631	-2.10929	0.548659	-3.84444	0.000120826	0.0224574
chr3A_28390780_28391925	76.0024	-1.49111	0.435584	-3.42324	0.000618789	0.0425998
chr3A_30443901_30445607	217.362	-1.3276	0.347073	-3.82513	0.000130705	0.0230689
chr3A_33973415_33973625	5.19586	-6.72258	1.941	-3.46345	0.000533286	0.0399926
chr3A_35124177_35124665	59.7822	-1.78002	0.438298	-4.0612	4.88218e-05	0.0151378
chr3A_36242908_36243563	24.4794	-2.53318	0.668607	-3.78874	0.000151413	0.0242038
chr3A_36678129_36678750	53.5315	-1.68879	0.455506	-3.70751	0.000209305	0.0275576
chr3A_36921182_36921877	36.3576	-4.44181	0.685098	-6.48348	8.96336e-11	2.99459e-06
chr3A_37651794_37652123	35.5385	-1.9841	0.567093	-3.49871	0.000467516	0.0382127
chr3A_41293632_41294096	61.7277	-2.28234	0.44657	-5.11081	3.20774e-07	0.000885023
chr3A_42178915_42179400	47.4672	-1.99818	0.495573	-4.03207	5.52887e-05	0.0159371
chr3A_49477953_49479224	134.239	-1.1268	0.339958	-3.31454	0.000917952	0.0490875
chr3A_49480418_49480814	24.6419	-3.00441	0.717943	-4.18475	2.85476e-05	0.0117205
chr3A_51543039_51543564	35.4115	-1.90274	0.544463	-3.49471	0.000474582	0.0383654
chr3A_58699237_58700203	111.793	-1.5464	0.374383	-4.13052	3.61945e-05	0.0130551
chr3A_59823315_59824441	79.398	-1.43103	0.424363	-3.37218	0.000745753	0.0455087
chr3A_60193463_60194653	132.578	-1.63967	0.370905	-4.42072	9.83731e-06	0.00682924
chr3A_60784900_60785597	22.8252	-2.26807	0.680645	-3.33223	0.000861525	0.0477328
chr3A_65868439_65869735	132.651	-1.3867	0.372026	-3.72743	0.000193444	0.0264208
chr3A_66165547_66166553	82.1013	-1.32221	0.39033	-3.38742	0.000705532	0.0448238
chr3A_75545831_75547697	224.947	-1.1709	0.324905	-3.60382	0.000313578	0.0329581
chr3A_76550712_76552714	332.614	-1.20453	0.313268	-3.84505	0.000120529	0.0224334
chr3A_77410045_77411869	140.017	-1.26149	0.341176	-3.69747	0.000217762	0.0279415
chr3A_80286556_80287694	158.7	-1.49014	0.315729	-4.71968	2.36216e-06	0.00320479
chr3A_81481980_81483120	93.2271	-1.57241	0.3943	-3.98786	6.66724e-05	0.0173532
chr3A_82107578_82107801	26.5373	-2.07194	0.626891	-3.30511	0.000949393	0.0497155
chr3A_83200269_83201545	77.0695	-1.34777	0.404999	-3.32783	0.000875249	0.0481194
chr3A_87384717_87384918	42.907	-2.11766	0.51217	-4.13468	3.55442e-05	0.0129428
chr3A_94191108_94192481	172.055	-1.08853	0.323077	-3.36926	0.000753696	0.0456374
chr3A_94857726_94859324	148.806	-1.243	0.341526	-3.63954	0.000273127	0.031054
chr3A_97973207_97974434	107.575	-1.44515	0.395322	-3.65564	0.000256538	0.0300761
chr3A_102489820_102490036	17.4378	-2.91163	0.82666	-3.52216	0.000428047	0.0370068
chr3A_113870661_113871921	81.0666	-1.45496	0.420031	-3.46394	0.000532326	0.0399926
chr3A_116099128_116100132	52.329	-1.63449	0.487229	-3.35467	0.000794602	0.0463921
chr3A_126034901_126035853	83.8104	-1.46065	0.393091	-3.71581	0.000202551	0.0271241
chr3A_136430166_136430561	61.347	-1.46328	0.440269	-3.32361	0.000888592	0.0483997
chr3A_140056110_140056921	87.7912	-1.53773	0.405708	-3.79025	0.000150499	0.0241885
chr3A_141962364_141963343	51.4965	-1.58425	0.4728	-3.35079	0.000805826	0.0466586
chr3A_143017207_143018364	104.159	-1.36374	0.398812	-3.41951	0.00062734	0.0429047
chr3A_146609372_146609745	49.6219	-1.63022	0.470371	-3.46582	0.000528626	0.0399167
chr3A_153076575_153077008	29.9293	-2.93815	0.626684	-4.68841	2.75337e-06	0.00347936
chr3A_161358583_161358887	6.04105	-6.93929	1.87931	-3.69247	0.00022209	0.0281722
chr3A_171866787_171867007	6.30164	-7.00061	1.86236	-3.75899	0.000170599	0.0252604
chr3A_172963968_172966194	188.893	-1.28817	0.320707	-4.01665	5.90312e-05	0.0165037
chr3A_178985888_178987714	175.579	-1.28734	0.338661	-3.80126	0.000143963	0.0238872
chr3A_185595317_185596646	70.5459	-1.71957	0.462107	-3.72115	0.000198317	0.0268109
chr3A_185642001_185642237	5.22303	-6.72918	1.93994	-3.46876	0.000522859	0.0398139
chr3A_187242946_187243406	50.7817	-1.85401	0.489036	-3.79115	0.000149954	0.02418
chr3A_187285786_187286211	21.6236	-2.36855	0.708205	-3.34445	0.000824472	0.0470703
chr3A_187305712_187307018	133.007	-1.19084	0.338936	-3.51345	0.000442329	0.0373651
chr3A_188914063_188915165	127.339	-1.28889	0.351398	-3.66788	0.000244566	0.0294978
chr3A_189318913_189319552	81.8777	-1.37209	0.410595	-3.34172	0.00083261	0.0471987
chr3A_189319804_189320078	64.1748	-1.60725	0.425297	-3.77914	0.000157373	0.0245947
chr3A_192816540_192817298	63.5137	-1.46038	0.432785	-3.37439	0.000739807	0.0455087
chr3A_193111543_193111784	6.02293	-6.93549	1.87977	-3.68954	0.000224658	0.0282161
chr3A_207829762_207830869	109.589	-1.36742	0.377641	-3.62095	0.000293525	0.0321475
chr3A_209049166_209050505	116.411	-1.20696	0.348464	-3.46365	0.000532906	0.0399926
chr3A_224800160_224800669	41.8748	-1.84221	0.519366	-3.54703	0.000389597	0.0358556
chr3A_224808767_224809065	64.3851	-2.01587	0.446361	-4.51623	6.29494e-06	0.00553445
chr3A_230091218_230092419	114.236	-1.30897	0.369979	-3.53796	0.000403224	0.036139
chr3A_233134962_233136360	145.346	-1.25472	0.35005	-3.58439	0.000337861	0.0338335
chr3A_247995322_247995613	4.67467	-6.56911	1.98993	-3.30117	0.000962815	0.0497459
chr3A_250088688_250089616	71.9923	-1.79212	0.429577	-4.17183	3.0216e-05	0.0120487
chr3A_250401514_250401758	5.74422	-6.86728	1.89939	-3.61553	0.000299739	0.0323164
chr3A_254005808_254006086	5.51986	-6.80828	1.93432	-3.51972	0.000432005	0.0370194
chr3A_263668176_263668527	5.51081	-6.80617	1.92595	-3.53392	0.000409447	0.0362726
chr3A_305516661_305516867	5.20492	-6.72478	1.93801	-3.46994	0.000520568	0.0397467
chr3A_328107560_328107771	4.67467	-6.56911	1.98993	-3.30117	0.000962815	0.0497459
chr3A_342236989_342237241	4.90809	-6.64087	1.97542	-3.36176	0.00077448	0.0460508
chr3A_348349821_348350058	6.28352	-6.99696	1.86823	-3.74523	0.000180225	0.025796
chr3A_373515181_373515395	5.21398	-6.72698	1.93765	-3.47172	0.000517142	0.0396874
chr3A_382280901_382281046	4.67467	-6.56911	1.98993	-3.30117	0.000962815	0.0497459
chr3A_396609829_396611665	168.722	-1.13328	0.334075	-3.3923	0.000693095	0.0448201
chr3A_402209195_402210143	82.8149	-1.44425	0.409426	-3.52749	0.000419522	0.0366943
chr3A_429673650_429674815	78.7121	-1.40476	0.416482	-3.37291	0.000743782	0.0455087
chr3A_430330689_430331117	35.8761	-2.53764	0.588656	-4.3109	1.62588e-05	0.00857543
chr3A_439289700_439291123	133.661	-1.67465	0.334769	-5.00242	5.66146e-07	0.00122924
chr3A_452932551_452933741	90.712	-1.78439	0.408091	-4.37253	1.22816e-05	0.00763382
chr3A_457855204_457855976	45.1735	-1.75085	0.491577	-3.5617	0.000368455	0.0350358
chr3A_464679733_464679962	4.98056	-6.65958	1.99802	-3.33308	0.000858891	0.0476829
chr3A_466644168_466645383	70.1746	-1.56396	0.465616	-3.3589	0.000782529	0.0461833
chr3A_472790786_472792420	137.226	-1.74045	0.366833	-4.74453	2.08995e-06	0.00292455
chr3A_476864219_476865264	105.475	-1.27118	0.356988	-3.56086	0.000369646	0.0350592
chr3A_478167933_478169284	96.002	-1.91963	0.370487	-5.18137	2.20267e-07	0.000735895
chr3A_478241936_478243088	141.698	-1.3371	0.339886	-3.93396	8.35568e-05	0.0190304
chr3A_502278537_502279536	70.955	-1.68475	0.422363	-3.98888	6.63874e-05	0.0173532
chr3A_506443174_506444046	60.9651	-1.77018	0.461836	-3.83293	0.000126627	0.022806
chr3A_508520115_508521347	119.672	-1.19742	0.346959	-3.45119	0.00055813	0.04068
chr3A_509797915_509799145	148.922	-1.24072	0.340296	-3.646	0.000266358	0.0305933
chr3A_519085315_519085842	25.4908	-2.93938	0.671339	-4.37838	1.19565e-05	0.00753695
chr3A_524756485_524757911	150.182	-1.33093	0.360111	-3.69589	0.000219115	0.0280478
chr3A_526864755_526865822	58.8291	-1.52629	0.460158	-3.31688	0.00091029	0.0489715
chr3A_531264417_531264660	11.8848	-5.04584	1.26697	-3.98261	6.81617e-05	0.017534
chr3A_531265827_531266920	76.158	-1.5139	0.435092	-3.4795	0.000502343	0.0393042
chr3A_532315297_532316523	79.1413	-2.25709	0.413432	-5.4594	4.77753e-08	0.000266023
chr3A_534381302_534382873	100.709	-1.55482	0.383132	-4.0582	4.94534e-05	0.0152136
chr3A_536885796_536886812	63.5652	-1.59769	0.482357	-3.31226	0.000925441	0.0492428
chr3A_541213642_541213875	52.0615	-2.22549	0.475555	-4.67976	2.87212e-06	0.00354804
chr3A_542229000_542230431	156.787	-1.49025	0.332829	-4.47752	7.55167e-06	0.00606326
chr3A_549272165_549273034	63.7761	-2.11675	0.447809	-4.7269	2.27977e-06	0.00313834
chr3A_556298902_556299980	56.1305	-1.56591	0.45487	-3.44253	0.000576294	0.0412961
chr3A_567566450_567566673	19.6039	-2.86779	0.767724	-3.73545	0.000187383	0.0261664
chr3A_567939548_567939785	5.78046	-6.87526	1.90263	-3.61356	0.000302018	0.0324444
chr3A_569720084_569720691	27.764	-2.25132	0.627665	-3.58681	0.000334745	0.033716
chr3A_571387231_571387377	101.263	-1.42867	0.367187	-3.89086	9.98898e-05	0.0209412
chr3A_572039237_572039444	9.62793	-4.7415	1.30217	-3.64123	0.000271342	0.0309551
chr3A_575613345_575613913	33.9338	-1.97642	0.560379	-3.52694	0.0004204	0.0367419
chr3A_582046646_582047175	11.872	-4.63533	1.16588	-3.97584	7.01326e-05	0.0177309
chr3A_586794394_586794686	18.2273	-2.81009	0.776586	-3.61852	0.000296291	0.0322751
chr3A_587552105_587552979	78.3049	-1.3501	0.402574	-3.35366	0.000797494	0.0464378
chr3A_598973715_598975492	100.617	-2.07964	0.393515	-5.28479	1.25852e-07	0.00051749
chr3A_599896021_599897420	77.0826	-1.58848	0.42589	-3.72979	0.000191643	0.0263719
chr3A_609810807_609812076	106.381	-1.5058	0.397031	-3.79266	0.000149042	0.0241477
chr3A_610497825_610499205	155.267	-1.32559	0.34789	-3.81037	0.000138761	0.0234857
chr3A_612527210_612528485	142.401	-1.16183	0.328099	-3.54111	0.000398448	0.0360877
chr3A_614055575_614055938	11.107	-4.01626	1.0849	-3.70197	0.000213935	0.027772
chr3A_614574822_614574963	13.4233	-3.101	0.92443	-3.3545	0.000795073	0.0463979
chr3A_621515078_621515456	46.7226	-1.83276	0.533534	-3.43513	0.00059227	0.0417784
chr3A_623615904_623617087	102.679	-1.20918	0.366041	-3.3034	0.000955186	0.0497155
chr3A_625555185_625556359	137.567	-1.14685	0.344782	-3.32631	0.000880024	0.0481489
chr3A_631775453_631777210	245.309	-1.1018	0.325206	-3.38799	0.000704066	0.0448238
chr3A_641170951_641172518	151.554	-1.35736	0.344942	-3.93503	8.31865e-05	0.0189989
chr3A_642921955_642923060	116.96	-1.28206	0.356214	-3.59914	0.000319273	0.0331908
chr3A_644331863_644332571	73.5374	-2.15039	0.435875	-4.9335	8.07695e-07	0.00145862
chr3A_647499009_647499933	78.8935	-1.42861	0.4087	-3.49551	0.000473161	0.0383334
chr3A_652349330_652350031	53.9389	-1.81079	0.456535	-3.96638	7.29711e-05	0.0179754
chr3A_655994111_655995168	76.501	-1.42407	0.417364	-3.41205	0.000644762	0.0434185
chr3A_657317636_657318603	103.685	-1.31993	0.375477	-3.51535	0.000439172	0.0372759
chr3A_660053338_660054781	107.644	-1.36246	0.376095	-3.62264	0.000291607	0.0320582
chr3A_670859741_670860039	21.1684	-2.41425	0.703548	-3.43153	0.000600188	0.0420576
chr3A_673920625_673921924	96.7701	-1.36103	0.396374	-3.4337	0.000595402	0.0419167
chr3A_674060881_674061478	29.1625	-2.34746	0.607976	-3.8611	0.000112879	0.0220998
chr3A_676879579_676880027	61.9593	-2.06099	0.447597	-4.60457	4.13318e-06	0.00439594
chr3A_676880242_676880931	84.0474	-2.1446	0.420606	-5.09883	3.4175e-07	0.00091341
chr3A_676905231_676906196	75.698	-1.41277	0.409698	-3.44832	0.000564085	0.0407804
chr3A_682478719_682480013	135.534	-1.21945	0.365285	-3.33835	0.00084277	0.0474657
chr3A_685338546_685339080	29.6526	-2.36433	0.610298	-3.87406	0.000107038	0.0216731
chr3A_686984640_686985062	23.3708	-2.26431	0.680757	-3.32617	0.000880486	0.0481545
chr3A_688138864_688139889	61.5911	-1.68406	0.491332	-3.42754	0.000609065	0.0423336
chr3A_689111724_689113225	120.489	-1.27917	0.366572	-3.48954	0.000483858	0.0387078
chr3A_690459814_690460642	33.0938	-1.91483	0.571434	-3.35091	0.000805452	0.0466471
chr3A_691738143_691738984	74.2932	-1.42108	0.424708	-3.34601	0.000819829	0.0469517
chr3A_691836782_691837959	51.6896	-1.59962	0.469044	-3.41037	0.000648738	0.0435079
chr3A_693338239_693339135	69.3691	-1.4475	0.435183	-3.32618	0.000880465	0.0481545
chr3A_693355857_693356584	42.6164	-1.85593	0.550397	-3.37199	0.000746276	0.0455087
chr3A_696011642_696012740	93.4707	-1.30648	0.381172	-3.42754	0.000609068	0.0423336
chr3A_696613442_696614948	117.191	-1.22996	0.369438	-3.32926	0.000870768	0.0480061
chr3A_698002389_698004358	131.47	-1.30472	0.346866	-3.76145	0.000168929	0.0251777
chr3A_700424854_700426175	136.362	-1.78188	0.329222	-5.41241	6.21827e-08	0.000332396
chr3A_700753056_700754247	104.828	-1.23669	0.366712	-3.37238	0.000745204	0.0455087
chr3A_701221888_701223375	153.163	-1.13393	0.324589	-3.49344	0.000476848	0.0384714
chr3A_701914685_701915719	76.2508	-1.50881	0.417261	-3.61598	0.000299211	0.0322992
chr3A_702522986_702523689	29.7955	-2.37413	0.612732	-3.87467	0.000106769	0.0216575
chr3A_703098256_703099730	130.718	-1.24825	0.343166	-3.63744	0.000275359	0.0311376
chr3A_703170459_703171863	95.4394	-1.41665	0.399744	-3.54389	0.000394271	0.0359563
chr3A_703394854_703396277	117.787	-1.34471	0.365072	-3.68341	0.000230134	0.0285424
chr3A_703741239_703742881	204.081	-1.08771	0.32271	-3.37057	0.000750132	0.045535
chr3A_704571060_704571823	22.3767	-2.3445	0.696732	-3.36499	0.000765459	0.0459245
chr3A_705642083_705642390	16.7927	-2.90773	0.851077	-3.41653	0.000634252	0.0431456
chr3A_707197018_707197752	49.1701	-1.84613	0.477894	-3.86306	0.000111975	0.0220723
chr3A_709128602_709130115	115.626	-1.30787	0.391908	-3.3372	0.000846283	0.0474764
chr3A_710333109_710333835	37.4467	-1.86361	0.533322	-3.49433	0.000475246	0.0383865
chr3A_711364315_711365672	128.663	-1.33877	0.331895	-4.03372	5.49018e-05	0.0159302
chr3A_712142576_712143370	64.2443	-1.78332	0.433299	-4.11568	3.86039e-05	0.0134697
chr3A_717287712_717287912	5.79858	-6.87928	1.91781	-3.58705	0.000334438	0.033716
chr3A_718835507_718837067	125.541	-1.27662	0.37243	-3.42782	0.00060845	0.0423336
chr3A_719108530_719109835	96.3561	-1.41345	0.421457	-3.35372	0.000797322	0.0464378
chr3A_724100921_724101242	11.2702	-3.92291	1.14494	-3.42629	0.00061188	0.0423897
chr3A_724107699_724108831	110.162	-1.41589	0.362469	-3.90624	9.37433e-05	0.0201895
chr3A_724199098_724200997	201.836	-1.06705	0.316946	-3.36667	0.000760812	0.0457953
chr3A_724524328_724525605	97.1704	-1.35808	0.373521	-3.63588	0.000277031	0.0311952
chr3A_724559508_724561224	200.435	-1.16367	0.324208	-3.58927	0.000331602	0.0336376
chr3A_727557952_727559229	118.886	-1.41644	0.37364	-3.79092	0.000150088	0.02418
chr3A_728441767_728443010	67.4501	-1.71859	0.448714	-3.83004	0.000128122	0.0228815
chr3A_730397538_730398907	135.298	-1.27716	0.371037	-3.44214	0.00057714	0.0413128
chr3A_730655715_730657138	160.327	-1.12479	0.328169	-3.42746	0.000609266	0.0423336
chr3A_735379110_735379290	9.47228	-4.31692	1.25686	-3.43468	0.000593258	0.041826
chr3A_742265393_742266567	56.7619	-1.56063	0.464341	-3.36096	0.000776724	0.0460666
chr3A_742928769_742930173	114.874	-1.42225	0.391428	-3.6335	0.0002796	0.0313727
chr3B_1855309_1855791	246.877	-1.43797	0.345845	-4.15784	3.21265e-05	0.0123904
chr3B_1857850_1858461	172.944	-1.46414	0.366581	-3.99405	6.49537e-05	0.0172398
chr3B_2131412_2131770	17.0826	-3.16442	0.885844	-3.57221	0.00035398	0.0343068
chr3B_3306443_3306688	26.9096	-2.36446	0.638576	-3.70271	0.00021331	0.0277432
chr3B_5600262_5601548	200.538	-1.23675	0.296853	-4.16619	3.09731e-05	0.0120849
chr3B_5920830_5921203	150.25	-1.57456	0.386514	-4.07375	4.62619e-05	0.0148079
chr3B_6149752_6149953	66.8913	-2.19982	0.447906	-4.91135	9.04503e-07	0.00159046
chr3B_6662885_6663963	154.577	-1.18934	0.352463	-3.37436	0.000739882	0.0455087
chr3B_8685458_8687090	105.055	-1.25749	0.368724	-3.41039	0.000648708	0.0435079
chr3B_9142162_9143047	96.7629	-1.38376	0.410511	-3.37082	0.000749458	0.045535
chr3B_10113854_10114946	110.688	-1.30294	0.374593	-3.47828	0.00050464	0.0393194
chr3B_10308157_10309055	112.253	-1.52055	0.357849	-4.24915	2.1458e-05	0.0100971
chr3B_10388196_10389424	93.641	-1.3478	0.391834	-3.43973	0.0005823	0.041425
chr3B_10760579_10761471	76.3166	-1.40109	0.407513	-3.43815	0.000585709	0.0415577
chr3B_10921682_10923356	217.482	-1.19015	0.333892	-3.56446	0.000364603	0.0349217
chr3B_10962270_10963804	162.14	-1.15886	0.33307	-3.47932	0.000502682	0.0393073
chr3B_11186440_11187652	122.108	-1.41721	0.339766	-4.17112	3.03104e-05	0.0120487
chr3B_12623702_12624171	25.213	-2.42544	0.669054	-3.62518	0.000288762	0.031914
chr3B_13363572_13363856	36.5888	-2.22948	0.607504	-3.66989	0.000242653	0.029386
chr3B_17253406_17254273	69.1471	-1.47372	0.418143	-3.52444	0.000424384	0.0368854
chr3B_17957762_17958907	147.334	-1.24461	0.357541	-3.48103	0.000499483	0.0391981
chr3B_18127016_18128148	84.4201	-1.49001	0.430776	-3.4589	0.000542383	0.0402691
chr3B_18671123_18671659	50.8886	-1.7884	0.503435	-3.55239	0.000381749	0.0355838
chr3B_18676747_18677260	49.7996	-1.77845	0.498666	-3.56642	0.000361892	0.034738
chr3B_18846334_18848010	142.393	-1.47537	0.35624	-4.14151	3.45021e-05	0.0127899
chr3B_18852190_18852492	28.0671	-2.25422	0.650232	-3.46679	0.000526708	0.0399167
chr3B_20158181_20159099	59.5637	-1.76243	0.471426	-3.73851	0.000185112	0.0260555
chr3B_23019892_23020506	44.3443	-1.99353	0.50088	-3.98006	6.88985e-05	0.0176216
chr3B_23020870_23021801	64.2223	-1.62965	0.454535	-3.58531	0.000336675	0.0337527
chr3B_24261295_24261966	87.0253	-1.45123	0.435501	-3.33232	0.00086124	0.047727
chr3B_27053131_27054672	218.603	-1.08967	0.295354	-3.68938	0.000224799	0.0282161
chr3B_27177378_27177663	13.5776	-2.99199	0.887946	-3.36957	0.000752854	0.0456278
chr3B_27201617_27203178	216.629	-1.24837	0.317254	-3.93491	8.32265e-05	0.0189989
chr3B_28232092_28233134	81.1473	-1.39797	0.39399	-3.54823	0.000387822	0.0357893
chr3B_28318342_28319139	41.2098	-1.80193	0.529526	-3.40291	0.000666733	0.0440288
chr3B_29581810_29582010	5.78046	-6.87526	1.90263	-3.61356	0.000302018	0.0324444
chr3B_29643769_29644761	105.409	-1.32809	0.376092	-3.5313	0.000413519	0.0364473
chr3B_29941835_29942879	89.3534	-1.49353	0.389759	-3.83192	0.000127146	0.0228073
chr3B_30015730_30017144	61.2341	-1.63031	0.443088	-3.67943	0.000233758	0.0287809
chr3B_31413715_31414057	16.6044	-2.94014	0.858413	-3.42508	0.000614608	0.042438
chr3B_31698615_31698789	58.9745	-1.63865	0.460051	-3.56188	0.000368208	0.0350347
chr3B_31960623_31961839	82.5689	-1.31835	0.383124	-3.44106	0.00057944	0.0413928
chr3B_33096461_33097343	70.681	-1.939	0.433328	-4.47467	7.65309e-06	0.00606965
chr3B_33298512_33299659	82.1664	-1.32452	0.400492	-3.30724	0.000942196	0.049685
chr3B_33333337_33334398	65.003	-1.46006	0.426157	-3.42612	0.000612275	0.0423906
chr3B_34371623_34372388	29.2635	-2.19558	0.633161	-3.46764	0.000525042	0.0398665
chr3B_35474293_35475073	60.9126	-1.5421	0.458538	-3.36309	0.000770762	0.0460508
chr3B_38793841_38795073	141.655	-1.20488	0.334439	-3.60268	0.00031495	0.0329597
chr3B_39640538_39641259	46.5214	-1.70093	0.508995	-3.34174	0.00083254	0.0471987
chr3B_40773112_40774253	66.1117	-1.49106	0.439796	-3.39034	0.00069806	0.0448238
chr3B_41312414_41313626	148.649	-1.43327	0.348562	-4.11195	3.92329e-05	0.0135345
chr3B_42369002_42370773	106.785	-1.59736	0.414579	-3.85297	0.000116694	0.0223611
chr3B_42922937_42923461	33.7565	-2.07014	0.574521	-3.60324	0.000314275	0.0329581
chr3B_43232676_43233507	73.0859	-1.62902	0.420031	-3.87834	0.00010517	0.0214576
chr3B_45271021_45271791	141.375	-1.51067	0.346163	-4.36403	1.27686e-05	0.00768397
chr3B_46266676_46267769	100.967	-1.53953	0.369295	-4.16883	3.06167e-05	0.0120487
chr3B_47021350_47022568	97.6414	-1.56069	0.420185	-3.7143	0.000203763	0.0272167
chr3B_48836083_48836815	40.7368	-1.86914	0.531985	-3.51352	0.000442215	0.0373651
chr3B_51135892_51136976	63.6911	-1.45413	0.426311	-3.41095	0.000647362	0.0435079
chr3B_52190436_52191522	88.9526	-1.51063	0.390693	-3.86653	0.000110393	0.0219696
chr3B_52358977_52359760	58.7706	-1.57946	0.441449	-3.5779	0.000346367	0.0341198
chr3B_53039123_53039960	45.766	-1.71636	0.499389	-3.43692	0.000588375	0.0416355
chr3B_53555102_53556687	150.522	-1.17616	0.327152	-3.59515	0.000324208	0.033367
chr3B_54776430_54776947	58.9128	-1.74458	0.453585	-3.84619	0.000119967	0.0224334
chr3B_56453376_56454164	51.3541	-1.89416	0.472007	-4.01299	5.99548e-05	0.0166056
chr3B_56896135_56897398	111.232	-1.26266	0.380561	-3.31789	0.000907017	0.0489161
chr3B_57954186_57954344	4.94432	-6.6502	1.96213	-3.38929	0.00070075	0.0448238
chr3B_59528679_59529955	97.4558	-1.5458	0.41241	-3.74821	0.0001781	0.025675
chr3B_59645152_59646889	132.118	-1.21198	0.358915	-3.37677	0.000733412	0.0453973
chr3B_60365417_60366570	85.7291	-1.49804	0.40948	-3.65839	0.000253805	0.0299495
chr3B_62314717_62315512	72.1142	-1.70128	0.442344	-3.84606	0.000120032	0.0224334
chr3B_66713295_66713822	46.276	-1.9345	0.531334	-3.64084	0.000271749	0.0309729
chr3B_69351692_69353146	166.277	-1.27043	0.32717	-3.88309	0.000103137	0.0212968
chr3B_69358531_69359837	231.966	-1.05879	0.301306	-3.51402	0.000441377	0.0373319
chr3B_69382799_69383409	84.0805	-1.50386	0.416615	-3.6097	0.000306553	0.0326429
chr3B_71214923_71216386	93.5248	-1.29137	0.369953	-3.49063	0.000481881	0.0386189
chr3B_75735258_75736595	86.6513	-1.3037	0.394272	-3.3066	0.000944349	0.049685
chr3B_75901327_75902153	35.6073	-1.945	0.544403	-3.57272	0.000353289	0.0343068
chr3B_75956661_75958502	205.753	-1.19975	0.332952	-3.60338	0.000314107	0.0329581
chr3B_75972264_75973220	87.6583	-1.7657	0.401331	-4.39961	1.08446e-05	0.00715755
chr3B_76114912_76116714	166.52	-1.25712	0.346273	-3.63044	0.00028294	0.0315668
chr3B_77840665_77841637	56.568	-1.67516	0.486504	-3.44326	0.00057474	0.0412384
chr3B_81333568_81334456	49.1554	-1.64812	0.472342	-3.48925	0.000484385	0.038728
chr3B_83277930_83278728	43.0956	-2.24665	0.556523	-4.03694	5.4153e-05	0.0158845
chr3B_83513858_83514864	35.32	-2.25864	0.571582	-3.95156	7.76442e-05	0.0184801
chr3B_85453345_85454763	181.256	-1.16289	0.331558	-3.50733	0.000452621	0.0377742
chr3B_87717947_87719071	90.261	-1.5744	0.384579	-4.09382	4.24324e-05	0.0141764
chr3B_87727275_87727497	8.68686	-5.16456	1.45727	-3.54399	0.000394121	0.0359563
chr3B_89059341_89060245	75.2836	-1.69974	0.454549	-3.73941	0.000184455	0.0260021
chr3B_90937284_90938484	170.93	-1.24932	0.35441	-3.52506	0.000423383	0.0368477
chr3B_93891914_93893825	117.038	-1.39321	0.415116	-3.35621	0.000790195	0.0463224
chr3B_94472707_94473170	23.1765	-2.43804	0.682887	-3.57019	0.000356718	0.0344642
chr3B_99171517_99172167	47.2544	-1.82107	0.499921	-3.64273	0.000269765	0.0308125
chr3B_101799147_101799532	73.8962	-1.5782	0.43828	-3.6009	0.000317121	0.0331057
chr3B_101799774_101800676	130.749	-1.53346	0.371219	-4.13087	3.61389e-05	0.0130551
chr3B_103027324_103028663	101.613	-1.41068	0.37092	-3.8032	0.000142841	0.0237883
chr3B_109860734_109862478	149.398	-1.1927	0.355635	-3.35372	0.000797343	0.0464378
chr3B_110553553_110553849	5.50175	-6.80407	1.92023	-3.54336	0.000395061	0.0359563
chr3B_110612054_110612188	4.94432	-6.6502	1.96213	-3.38929	0.00070075	0.0448238
chr3B_113944033_113944281	12.5899	-3.1816	0.960057	-3.31397	0.000919823	0.0490875
chr3B_115274982_115275369	25.6819	-2.29782	0.647615	-3.54812	0.000387991	0.0357893
chr3B_115346513_115347343	62.4719	-1.57085	0.452223	-3.47362	0.000513494	0.0395676
chr3B_116008725_116010599	108.628	-1.46856	0.382765	-3.83671	0.000124692	0.0227025
chr3B_116081091_116082516	103.38	-1.68344	0.407946	-4.12663	3.68114e-05	0.013171
chr3B_122575359_122575554	20.7826	-2.89544	0.830562	-3.48613	0.000490069	0.0389366
chr3B_132655627_132656688	102.635	-1.36555	0.391917	-3.48428	0.000493469	0.0389665
chr3B_132999302_133001047	305.42	-1.38269	0.29948	-4.61697	3.89383e-06	0.00426323
chr3B_139507813_139508197	24.1528	-2.45921	0.701802	-3.50414	0.000458091	0.0378408
chr3B_141977665_141978206	33.2716	-1.94044	0.573944	-3.38089	0.000722516	0.0451322
chr3B_143542567_143543583	45.3308	-1.86496	0.509724	-3.65877	0.000253426	0.0299179
chr3B_143570296_143571078	71.4925	-1.53005	0.430597	-3.55331	0.000380415	0.0355135
chr3B_144245574_144246439	80.4173	-1.54937	0.413314	-3.74864	0.000177793	0.0256447
chr3B_144352738_144353783	91.8448	-1.42626	0.395342	-3.60765	0.000308985	0.0327864
chr3B_144493837_144494521	71.374	-1.48833	0.429158	-3.46802	0.000524301	0.0398486
chr3B_152834889_152835631	69.8027	-1.65786	0.434517	-3.8154	0.000135964	0.0232597
chr3B_157767407_157767774	29.8597	-2.04824	0.593818	-3.44928	0.000562085	0.0407727
chr3B_159558995_159559899	244.038	-1.31794	0.32408	-4.06671	4.76817e-05	0.0149579
chr3B_160621131_160622878	97.882	-1.66425	0.458732	-3.62794	0.000285689	0.031723
chr3B_166501217_166502229	170.018	-1.28831	0.353964	-3.63967	0.000272992	0.031054
chr3B_166502461_166503134	79.7602	-1.3434	0.40043	-3.35488	0.000793982	0.0463917
chr3B_170828766_170829942	135.838	-1.27001	0.372203	-3.41215	0.000644531	0.0434185
chr3B_171059906_171060122	5.48363	-6.79988	1.91611	-3.5488	0.000386986	0.0357893
chr3B_171700970_171701944	68.2461	-1.86663	0.46838	-3.9853	6.73955e-05	0.0174409
chr3B_171813535_171814318	67.672	-1.43125	0.424496	-3.37163	0.000747241	0.0455101
chr3B_173007238_173008500	89.806	-1.28462	0.379505	-3.38497	0.000711852	0.0448435
chr3B_173148019_173149121	91.3911	-1.43189	0.418937	-3.41792	0.000631022	0.0430275
chr3B_173558040_173559332	76.2506	-1.71585	0.46566	-3.68478	0.000228902	0.0284556
chr3B_182423039_182423177	4.96244	-6.65486	1.97299	-3.37299	0.00074357	0.0455087
chr3B_190490441_190491204	58.1739	-1.79361	0.449822	-3.98737	6.68093e-05	0.0173605
chr3B_192002299_192002809	56.8303	-1.57922	0.460375	-3.4303	0.00060292	0.0421454
chr3B_193390066_193391519	190.2	-1.49585	0.330236	-4.52963	5.9086e-06	0.00537712
chr3B_204300640_204302090	110.398	-1.32713	0.388759	-3.41375	0.00064076	0.0433676
chr3B_209905020_209905307	4.98056	-6.65958	1.99802	-3.33308	0.000858891	0.0476829
chr3B_211682218_211682756	9.99347	-4.39049	1.2241	-3.58672	0.000334862	0.033716
chr3B_214286431_214286774	9.2339	-4.40573	1.25954	-3.49788	0.000468967	0.0382843
chr3B_222318192_222319781	157.008	-1.31651	0.364688	-3.60996	0.000306247	0.0326429
chr3B_231651830_231652163	5.15962	-6.71359	1.98293	-3.38568	0.000710009	0.0448238
chr3B_237632373_237633017	85.7266	-1.48687	0.400811	-3.70964	0.000207553	0.0273944
chr3B_237633395_237633651	22.7819	-4.24948	0.792065	-5.36506	8.09222e-08	0.000396967
chr3B_238114045_238114764	58.5308	-1.48405	0.441852	-3.3587	0.000783093	0.0462032
chr3B_252597519_252597845	9.55923	-5.30169	1.44096	-3.67929	0.000233885	0.0287809
chr3B_258721454_258721934	49.3673	-1.7786	0.500488	-3.55373	0.000379815	0.0355135
chr3B_266942690_266943055	6.58035	-7.06292	1.84677	-3.82448	0.000131048	0.0230936
chr3B_284685078_284686740	189.708	-1.20528	0.357558	-3.37088	0.000749283	0.045535
chr3B_303289065_303289869	69.0483	-1.61497	0.427022	-3.78195	0.000155606	0.0244766
chr3B_329910429_329910594	4.96244	-6.65486	1.97299	-3.37299	0.00074357	0.0455087
chr3B_387750222_387750422	4.65655	-6.56419	1.98765	-3.30249	0.0009583	0.0497155
chr3B_389312895_389313740	67.5307	-1.75055	0.470908	-3.7174	0.000201282	0.0270107
chr3B_407209642_407209828	4.65655	-6.56419	1.98765	-3.30249	0.0009583	0.0497155
chr3B_418720648_418721446	29.0499	-2.32954	0.614596	-3.79035	0.000150435	0.0241885
chr3B_423364128_423365400	117.482	-1.29158	0.378337	-3.41383	0.000640556	0.0433647
chr3B_427162345_427163854	103.525	-1.60557	0.385841	-4.16123	3.16533e-05	0.0122433
chr3B_433532294_433533121	50.0207	-1.72285	0.508665	-3.387	0.000706608	0.0448238
chr3B_434719181_434719334	5.53798	-6.81255	1.96146	-3.4732	0.000514297	0.0395791
chr3B_435885318_435885821	11.619	-3.44575	0.998477	-3.45101	0.000558502	0.0406939
chr3B_436525783_436526645	42.3053	-1.8	0.5287	-3.40458	0.000662662	0.0438852
chr3B_438380944_438382661	201.065	-1.26224	0.316371	-3.98974	6.61467e-05	0.0173496
chr3B_443382032_443382237	4.9262	-6.64556	1.96285	-3.38566	0.000710073	0.0448238
chr3B_448843107_448843571	39.2596	-2.11814	0.571634	-3.70541	0.000211047	0.0275984
chr3B_449814005_449814634	63.6535	-1.46666	0.431331	-3.40031	0.000673095	0.0442561
chr3B_452461762_452463554	151.127	-1.33016	0.350711	-3.79275	0.000148987	0.0241477
chr3B_452544407_452546066	232.977	-1.30883	0.304523	-4.29798	1.7236e-05	0.0088813
chr3B_459426050_459426241	4.96244	-6.65486	1.97299	-3.37299	0.00074357	0.0455087
chr3B_461296476_461296660	21.7724	-2.58621	0.73174	-3.53432	0.000408821	0.0362699
chr3B_462044155_462045650	99.5909	-1.36135	0.393116	-3.46298	0.00053422	0.0399953
chr3B_462890380_462891640	65.2409	-1.90571	0.487316	-3.91062	9.20606e-05	0.0199881
chr3B_466296891_466298347	72.1622	-1.41817	0.421095	-3.36781	0.000757681	0.0457301
chr3B_467880146_467881122	37.1952	-2.83708	0.563033	-5.03893	4.68141e-07	0.00110074
chr3B_467903073_467903343	38.5565	-2.0832	0.560682	-3.71547	0.000202823	0.0271453
chr3B_477400196_477400439	4.94432	-6.6502	1.96213	-3.38929	0.00070075	0.0448238
chr3B_498064618_498065901	127.649	-1.45364	0.333551	-4.35806	1.31221e-05	0.00774213
chr3B_499175275_499175747	36.3303	-2.50642	0.572973	-4.37442	1.21755e-05	0.00760328
chr3B_499175895_499176058	9.865	-4.06444	1.22468	-3.31879	0.000904093	0.0487966
chr3B_505043934_505044708	56.2478	-1.7973	0.47506	-3.78331	0.000154759	0.0244405
chr3B_505835416_505836564	125.981	-1.48509	0.379578	-3.91248	9.13533e-05	0.0199091
chr3B_506128513_506130174	74.0828	-1.53127	0.457595	-3.34634	0.000818872	0.0469496
chr3B_508757857_508759282	126.329	-1.21813	0.359834	-3.38524	0.000711148	0.0448435
chr3B_511071038_511071435	50.4711	-1.59791	0.476497	-3.35345	0.00079812	0.046454
chr3B_513253891_513255224	94.4141	-1.52445	0.383072	-3.97954	6.90486e-05	0.0176216
chr3B_523560008_523560373	24.8227	-2.22645	0.664007	-3.35305	0.00079927	0.0464905
chr3B_527375719_527377027	98.9088	-1.40423	0.368542	-3.81023	0.000138837	0.0234857
chr3B_529404146_529405949	214.892	-1.06748	0.316077	-3.37729	0.000732044	0.0453748
chr3B_530610640_530611757	70.015	-1.50582	0.446459	-3.37279	0.000744094	0.0455087
chr3B_534535652_534537322	170.156	-1.15673	0.318126	-3.63607	0.00027683	0.0311952
chr3B_539942603_539944099	167.223	-1.29796	0.369219	-3.51542	0.000439065	0.0372759
chr3B_540483513_540484476	56.0761	-2.22582	0.461812	-4.81977	1.43727e-06	0.00231413
chr3B_540809527_540810525	62.9694	-1.52561	0.445127	-3.42735	0.000609493	0.0423341
chr3B_541516511_541517747	189.713	-1.12614	0.326072	-3.45366	0.000553036	0.0405309
chr3B_543067235_543068197	67.3019	-1.7068	0.450422	-3.78933	0.000151051	0.0241894
chr3B_543173598_543174593	89.3949	-1.60653	0.417217	-3.85058	0.00011784	0.0224334
chr3B_545205450_545206494	70.7405	-3.11746	0.483892	-6.44247	1.17547e-10	3.4908e-06
chr3B_545432321_545433874	76.4097	-1.4605	0.400021	-3.65106	0.000261159	0.0303414
chr3B_546831773_546832710	72.0557	-1.38578	0.408871	-3.38928	0.000700773	0.0448238
chr3B_554931039_554933188	142.422	-1.41593	0.409722	-3.45583	0.000548609	0.0404057
chr3B_558178778_558180087	44.4753	-1.89899	0.548548	-3.46185	0.000536473	0.0400567
chr3B_558201926_558202839	90.6167	-1.7215	0.385424	-4.46651	7.95067e-06	0.00616941
chr3B_566284683_566285097	32.9175	-1.91771	0.562742	-3.40779	0.000654911	0.0437383
chr3B_566830638_566830933	32.0766	-2.1393	0.586469	-3.64776	0.000264535	0.0304362
chr3B_572371183_572372508	102.426	-1.55451	0.434422	-3.57833	0.00034579	0.0341198
chr3B_576048998_576050533	149.889	-1.15656	0.332233	-3.48115	0.000499258	0.0391981
chr3B_576878611_576878907	4.96244	-6.65486	1.97299	-3.37299	0.00074357	0.0455087
chr3B_577488040_577488295	19.2306	-2.87932	0.83687	-3.44058	0.000580475	0.0413928
chr3B_586340878_586342874	144.93	-1.17837	0.354601	-3.32308	0.000890292	0.0484434
chr3B_592335549_592335741	23.1699	-2.51529	0.677576	-3.71219	0.000205474	0.0272545
chr3B_596600954_596601265	37.2964	-1.87974	0.540517	-3.47768	0.000505774	0.0393194
chr3B_596852380_596853810	128.512	-1.28189	0.352184	-3.63982	0.00027283	0.031054
chr3B_597783930_597785363	108.43	-1.27176	0.360129	-3.53139	0.00041338	0.0364473
chr3B_600901838_600902327	43.0973	-1.81376	0.530937	-3.41614	0.000635153	0.0431932
chr3B_602471176_602472344	143.385	-1.21158	0.349588	-3.46572	0.000528808	0.0399167
chr3B_614217243_614217442	5.26833	-6.74038	1.9997	-3.37069	0.000749796	0.045535
chr3B_615136945_615137727	62.1872	-1.68356	0.456862	-3.68505	0.000228654	0.0284512
chr3B_620453777_620453909	15.2187	-3.55416	0.932928	-3.80968	0.000139145	0.023508
chr3B_624320434_624321593	124.183	-1.36376	0.340827	-4.00131	6.29915e-05	0.0169727
chr3B_632202897_632203758	58.7972	-1.64597	0.457478	-3.59793	0.000320761	0.033242
chr3B_639146240_639146445	10.3501	-5.41151	1.40273	-3.85783	0.000114397	0.0222044
chr3B_640345284_640345698	37.0737	-1.96956	0.582046	-3.38386	0.000714749	0.044895
chr3B_646002338_646004047	118.717	-1.49728	0.352156	-4.25174	2.12112e-05	0.00999859
chr3B_650830482_650832447	238.691	-1.10208	0.30951	-3.56072	0.000369833	0.0350644
chr3B_656916614_656917897	114.014	-1.37001	0.371174	-3.69101	0.000223367	0.0282161
chr3B_659297482_659298386	83.3177	-1.53904	0.410972	-3.74489	0.000180476	0.025796
chr3B_661293529_661293739	5.51986	-6.80828	1.93432	-3.51972	0.000432005	0.0370194
chr3B_663071243_663072473	114.801	-1.25988	0.371643	-3.39003	0.000698839	0.0448238
chr3B_663085129_663086783	164.428	-1.43446	0.317064	-4.5242	6.0625e-06	0.00543741
chr3B_665983739_665985377	148.968	-1.20315	0.3312	-3.6327	0.000280474	0.0314396
chr3B_672608335_672609593	78.9167	-1.42737	0.407916	-3.49918	0.000466686	0.0381809
chr3B_673097422_673098336	68.2998	-2.64167	0.432978	-6.10116	1.05304e-09	1.87633e-05
chr3B_675281527_675282720	94.4905	-1.40588	0.404225	-3.47797	0.000505218	0.0393194
chr3B_678548975_678549861	117.291	-1.3625	0.373436	-3.64855	0.000263728	0.0304088
chr3B_684616613_684617705	122.712	-1.20928	0.357685	-3.38085	0.000722626	0.0451322
chr3B_685762795_685763694	31.7345	-2.23755	0.595467	-3.75764	0.000171525	0.0252887
chr3B_687062645_687064452	274.931	-1.1304	0.312563	-3.61654	0.000298562	0.0322889
chr3B_700926288_700927520	128.042	-1.12415	0.340687	-3.29966	0.000968031	0.0498996
chr3B_707578866_707581365	309.448	-1.2184	0.300626	-4.05288	5.05916e-05	0.0153155
chr3B_707889620_707889925	4.88997	-6.6361	2.00263	-3.31369	0.000920722	0.0490875
chr3B_709531637_709533155	187.235	-1.18552	0.314953	-3.76413	0.000167133	0.0250919
chr3B_714537453_714537781	5.23209	-6.73139	1.94479	-3.46124	0.000537695	0.0400567
chr3B_716338936_716340073	76.1945	-1.44742	0.398916	-3.62839	0.000285193	0.0316914
chr3B_727118704_727120143	160.951	-1.12935	0.335308	-3.36811	0.000756865	0.0457257
chr3B_727139287_727139818	43.0854	-1.74144	0.514525	-3.38457	0.000712901	0.0448435
chr3B_729414500_729415953	203.445	-1.25701	0.305744	-4.1113	3.93441e-05	0.0135345
chr3B_731094931_731096018	126.438	-1.21571	0.354052	-3.43372	0.000595362	0.0419167
chr3B_732110543_732111842	118.15	-1.21099	0.362384	-3.34174	0.000832535	0.0471987
chr3B_732155673_732157088	132.001	-1.27156	0.372651	-3.41221	0.000644377	0.0434185
chr3B_732885006_732886400	165.688	-1.09472	0.321456	-3.40549	0.000660459	0.0438379
chr3B_734436020_734436821	47.5362	-1.65296	0.492262	-3.35788	0.000785421	0.0462056
chr3B_734732718_734733861	90.4066	-1.54899	0.410583	-3.77266	0.000161515	0.0248096
chr3B_736110720_736112001	164.532	-1.31527	0.356335	-3.6911	0.00022329	0.0282161
chr3B_736311277_736312590	122.681	-1.26255	0.359162	-3.51526	0.000439321	0.0372759
chr3B_738520585_738520833	5.16868	-6.71587	1.96686	-3.41451	0.000638962	0.0432788
chr3B_739327270_739328796	160.107	-1.3898	0.365534	-3.8021	0.000143473	0.0238622
chr3B_739710318_739711272	79.9816	-1.50429	0.410971	-3.66033	0.00025189	0.0298143
chr3B_744390943_744391875	108.989	-1.23604	0.354705	-3.48468	0.000492718	0.0389407
chr3B_744652022_744652924	72.9696	-1.55387	0.407169	-3.81629	0.000135476	0.0232439
chr3B_749495924_749497007	131.894	-1.16732	0.337935	-3.45429	0.000551747	0.0404649
chr3B_751243019_751244222	80.1467	-1.3752	0.413561	-3.32527	0.000883317	0.0482432
chr3B_751790602_751791303	74.8207	-1.53359	0.399096	-3.84265	0.000121713	0.022497
chr3B_754227939_754229402	161.297	-1.34755	0.357378	-3.77065	0.000162825	0.0249106
chr3B_756608330_756608972	38.2127	-1.96114	0.530358	-3.69777	0.000217506	0.0279356
chr3B_757865752_757867351	212.033	-1.21599	0.319609	-3.80461	0.000142029	0.0237637
chr3B_758273339_758274070	88.486	-1.54436	0.378973	-4.07512	4.59916e-05	0.0147807
chr3B_758639698_758639905	21.0948	-2.62125	0.716808	-3.65684	0.000255342	0.0300152
chr3B_761373570_761373768	4.90809	-6.64087	1.97542	-3.36176	0.00077448	0.0460508
chr3B_761637034_761637558	13.7062	-3.55074	0.942041	-3.7692	0.000163773	0.024956
chr3B_761777798_761779273	218.764	-1.26806	0.338122	-3.75029	0.000176627	0.0256146
chr3B_763211520_763212748	80.7008	-1.39276	0.417593	-3.33522	0.000852327	0.047587
chr3B_763304092_763306086	149.117	-1.30217	0.337699	-3.85602	0.000115248	0.0222608
chr3B_763518242_763519808	143.991	-1.26257	0.350055	-3.60677	0.000310031	0.0328318
chr3B_764274085_764274813	56.3096	-1.72037	0.458536	-3.75187	0.000175521	0.0255513
chr3B_765004533_765005450	56.728	-1.54859	0.450102	-3.44053	0.000580577	0.0413928
chr3B_766660695_766661897	56.7053	-1.66351	0.473373	-3.51417	0.000441133	0.0373235
chr3B_768903751_768905142	122.363	-1.27811	0.377528	-3.38548	0.000710543	0.0448323
chr3B_770726987_770728486	114.692	-1.29306	0.360627	-3.58558	0.000336336	0.0337527
chr3B_771055175_771056449	86.4231	-1.32138	0.389162	-3.39544	0.000685193	0.0446049
chr3B_771252929_771254073	106.918	-1.60573	0.382349	-4.19965	2.67329e-05	0.0113862
chr3B_772131795_772132055	12.7961	-3.20977	0.954111	-3.36415	0.000767808	0.0459814
chr3B_775444961_775446129	82.1121	-1.45054	0.390737	-3.71232	0.000205366	0.0272545
chr3B_777828138_777828391	5.46551	-6.79569	1.92146	-3.53673	0.000405111	0.036139
chr3B_778450710_778451803	91.2158	-1.26941	0.370368	-3.42743	0.000609328	0.0423336
chr3B_778737850_778738760	83.1731	-1.59232	0.392222	-4.05974	4.91282e-05	0.0151706
chr3B_779066142_779066886	38.8874	-2.10083	0.546755	-3.84235	0.00012186	0.0225009
chr3B_779527523_779528748	116.353	-1.21607	0.357086	-3.40553	0.000660351	0.0438379
chr3B_779962331_779963146	51.4189	-1.74853	0.475152	-3.67993	0.000233302	0.0287485
chr3B_780603380_780604383	106.978	-1.3021	0.36634	-3.55436	0.000378906	0.0354717
chr3B_781344517_781345472	55.4089	-1.75148	0.474664	-3.68993	0.000224318	0.0282161
chr3B_786971133_786971594	90.6506	-1.51766	0.394507	-3.84698	0.000119583	0.0224334
chr3B_787323985_787324954	64.2111	-1.59828	0.458955	-3.48244	0.000496868	0.0390955
chr3B_789322735_789324051	105.163	-1.39882	0.421027	-3.32241	0.000892443	0.0484993
chr3B_790275939_790276088	8.91486	-4.22965	1.27553	-3.316	0.000913157	0.0490283
chr3B_792500031_792500352	11.6631	-3.65446	1.05158	-3.47521	0.000510453	0.039507
chr3B_792846597_792847239	38.9527	-1.72722	0.520822	-3.31633	0.00091207	0.0489939
chr3B_794584320_794585133	62.3936	-1.43679	0.430617	-3.33659	0.000848134	0.0474931
chr3B_794597301_794598811	206.262	-1.11545	0.319859	-3.48733	0.000487866	0.0388953
chr3B_796007934_796008645	48.636	-1.74639	0.497462	-3.5106	0.000447099	0.037578
chr3B_796282427_796283640	85.8435	-1.47761	0.41569	-3.55459	0.000378569	0.0354526
chr3B_800129268_800130528	76.6573	-1.62382	0.424825	-3.82232	0.000132203	0.0231298
chr3B_802925278_802926419	134.976	-1.24107	0.352254	-3.52322	0.000426341	0.03693
chr3B_803575967_803576951	91.5316	-1.34884	0.384325	-3.50962	0.000448743	0.0376806
chr3B_804560549_804561760	122.252	-1.13643	0.341556	-3.32722	0.000877157	0.0481378
chr3B_815463667_815464574	85.2796	-1.35021	0.389216	-3.46904	0.000522322	0.0398139
chr3B_816798808_816799625	89.2226	-1.52119	0.388805	-3.91248	9.13526e-05	0.0199091
chr3B_819990627_819991972	103.348	-1.90002	0.409198	-4.64327	3.42944e-06	0.00394544
chr3B_823095293_823096354	156.024	-1.29125	0.322833	-3.99973	6.34142e-05	0.0170427
chr3B_823523829_823524029	5.48363	-6.79988	1.91611	-3.5488	0.000386986	0.0357893
chr3B_826927748_826928177	16.0937	-3.04421	0.840908	-3.62015	0.000294431	0.0321856
chr3D_910030_911180	110.078	-1.26668	0.358668	-3.53161	0.00041304	0.0364339
chr3D_6054737_6055722	133.687	-1.46726	0.371618	-3.9483	7.87094e-05	0.0185306
chr3D_6959166_6960542	171.425	-1.22987	0.322726	-3.81086	0.000138483	0.0234857
chr3D_7500424_7501618	89.5605	-1.48378	0.381431	-3.89002	0.000100234	0.0209899
chr3D_7694773_7696014	158.909	-1.17185	0.349174	-3.35606	0.000790617	0.0463224
chr3D_8911723_8913419	140.549	-1.21438	0.345286	-3.51703	0.000436412	0.0371825
chr3D_9446183_9447395	123.508	-1.27516	0.345646	-3.6892	0.000224958	0.0282161
chr3D_11206344_11206560	5.43833	-6.7893	1.94919	-3.48315	0.000495557	0.0390591
chr3D_12353124_12354442	149.853	-1.35477	0.368683	-3.67461	0.000238209	0.0289923
chr3D_12462555_12463505	62.8929	-2.08717	0.445515	-4.68486	2.80155e-06	0.00348271
chr3D_12879130_12879325	11.7641	-3.38344	0.988867	-3.42153	0.00062269	0.0427253
chr3D_13254394_13255389	89.3404	-1.27101	0.377045	-3.37097	0.000749028	0.0455301
chr3D_13553718_13554627	58.833	-1.52908	0.457383	-3.34311	0.000828453	0.0471254
chr3D_14998714_14999868	124.303	-1.24067	0.35408	-3.50393	0.000458437	0.0378408
chr3D_15101882_15102120	19.1586	-3.01693	0.852411	-3.53929	0.000401206	0.036139
chr3D_16378126_16379945	149.324	-1.15001	0.325019	-3.53829	0.000402729	0.036139
chr3D_18496105_18496346	14.642	-3.65207	0.945252	-3.86359	0.000111731	0.0220723
chr3D_18511511_18512354	94.2961	-1.59688	0.375894	-4.24823	2.15466e-05	0.0100974
chr3D_19287245_19288710	173.352	-1.24816	0.341025	-3.66004	0.000252174	0.0298143
chr3D_21792876_21794103	95.7274	-1.2757	0.379343	-3.36292	0.000771219	0.0460508
chr3D_22290699_22292297	182.606	-1.1595	0.333596	-3.47575	0.000509435	0.0394607
chr3D_22757100_22757348	4.65655	-6.56419	1.98765	-3.30249	0.0009583	0.0497155
chr3D_23405244_23405710	28.7024	-2.2345	0.612397	-3.64877	0.000263498	0.0304072
chr3D_24501486_24502871	111.906	-1.22405	0.359245	-3.40728	0.000656135	0.043747
chr3D_26681580_26682149	41.9147	-2.52708	0.544259	-4.64316	3.43114e-06	0.00394544
chr3D_26814716_26814916	17.5626	-3.19303	0.807544	-3.954	7.68546e-05	0.0184348
chr3D_26815518_26816507	88.9632	-1.48021	0.392199	-3.77412	0.000160571	0.0247643
chr3D_27059701_27060334	32.0361	-3.25807	0.615333	-5.29482	1.19136e-07	0.00050543
chr3D_27060780_27061591	56.7253	-1.93521	0.470306	-4.11479	3.87535e-05	0.0134867
chr3D_27300332_27301147	79.6663	-1.62782	0.39408	-4.13068	3.61691e-05	0.0130551
chr3D_27701436_27702258	75.0672	-1.53459	0.406448	-3.7756	0.000159623	0.0247466
chr3D_29380194_29380538	32.7646	-1.90461	0.570944	-3.33589	0.00085027	0.0475303
chr3D_31776526_31777608	86.6137	-1.47417	0.430892	-3.4212	0.000623446	0.0427259
chr3D_32191800_32192452	64.9958	-1.58527	0.437942	-3.61981	0.000294818	0.0321884
chr3D_32311415_32311976	28.0981	-2.03256	0.614415	-3.30813	0.000939206	0.0496196
chr3D_33201395_33201633	18.1224	-2.61294	0.768123	-3.40173	0.000669615	0.0441467
chr3D_33294663_33295678	72.9102	-1.53873	0.421349	-3.65192	0.000260283	0.0302859
chr3D_35043272_35043842	44.9625	-1.7885	0.501219	-3.56829	0.000359314	0.0345824
chr3D_37430700_37432705	113.464	-1.41978	0.345362	-4.111	3.93948e-05	0.0135345
chr3D_37672272_37672628	49.8969	-1.80393	0.481693	-3.74498	0.00018041	0.025796
chr3D_38509339_38510137	68.4976	-1.74565	0.443352	-3.93738	8.23745e-05	0.0189584
chr3D_38625215_38626531	108.779	-1.26977	0.361652	-3.51104	0.00044636	0.0375394
chr3D_40557812_40558871	57.8077	-1.58916	0.443004	-3.58723	0.000334213	0.033716
chr3D_41212548_41213516	122.527	-1.46284	0.349031	-4.19114	2.77556e-05	0.0116641
chr3D_44822609_44824004	117.418	-1.42277	0.365074	-3.89721	9.73084e-05	0.0205759
chr3D_45095186_45096004	61.7068	-1.51517	0.448849	-3.37567	0.000736355	0.0454523
chr3D_45653450_45654639	177.72	-1.21469	0.350748	-3.46313	0.000533922	0.0399947
chr3D_45666191_45667049	51.3508	-1.52339	0.461181	-3.30324	0.000955736	0.0497155
chr3D_47217860_47218963	53.6263	-1.7299	0.458799	-3.77049	0.000162928	0.0249121
chr3D_47493376_47494459	54.1798	-1.68933	0.457595	-3.69176	0.00022271	0.0282161
chr3D_47703734_47704739	70.7935	-1.72413	0.459908	-3.74886	0.000177642	0.0256447
chr3D_48250654_48252323	164.723	-1.23119	0.347046	-3.54762	0.000388735	0.0358025
chr3D_48272559_48273836	119.89	-1.36761	0.360519	-3.79345	0.000148567	0.0241477
chr3D_48348776_48350310	129.802	-1.3671	0.386749	-3.53485	0.000408003	0.0362699
chr3D_54331312_54332926	113.665	-1.43036	0.349571	-4.09176	4.28106e-05	0.0142315
chr3D_55576957_55577414	68.8741	-1.92281	0.451999	-4.25401	2.09979e-05	0.00993701
chr3D_56586145_56586955	78.0514	-1.47004	0.410266	-3.58314	0.000339483	0.0339196
chr3D_56709072_56710382	186.303	-1.22804	0.351561	-3.4931	0.000477449	0.0384714
chr3D_57233811_57234356	53.3125	-1.77716	0.465808	-3.81521	0.000136065	0.0232597
chr3D_61200366_61200858	8.65968	-5.16212	1.46511	-3.52336	0.000426109	0.03693
chr3D_61802548_61804184	163.695	-1.34004	0.331683	-4.04011	5.34253e-05	0.0158525
chr3D_62115453_62116354	75.4235	-1.5845	0.462412	-3.42659	0.000611204	0.0423897
chr3D_69913681_69915282	166.207	-1.23147	0.344782	-3.57173	0.000354633	0.0343297
chr3D_74443984_74446401	212.585	-1.15935	0.315294	-3.67706	0.000235938	0.0288605
chr3D_77320833_77322051	101.72	-1.29725	0.378002	-3.43185	0.000599479	0.0420317
chr3D_80471819_80472086	7.83261	-5.02156	1.50478	-3.33707	0.000846668	0.0474764
chr3D_80576194_80577720	127.527	-1.26374	0.358577	-3.52431	0.000424594	0.0368854
chr3D_80599917_80600850	109.359	-1.27018	0.36273	-3.50173	0.000462251	0.0380147
chr3D_80915962_80917002	71.3184	-1.46103	0.417296	-3.50118	0.00046321	0.038052
chr3D_83862074_83862673	51.8555	-1.60436	0.46853	-3.42424	0.000616528	0.0425353
chr3D_83862819_83864246	128.448	-1.38047	0.399572	-3.45487	0.000550556	0.0404368
chr3D_89624426_89624970	52.1644	-1.65875	0.489888	-3.38598	0.000709238	0.0448238
chr3D_90257551_90258207	38.1298	-1.98773	0.530972	-3.74356	0.00018143	0.0258209
chr3D_91617215_91618502	173.246	-1.25722	0.323666	-3.88431	0.00010262	0.0212618
chr3D_91700131_91700787	69.5684	-1.4222	0.42309	-3.36147	0.000775298	0.0460666
chr3D_93968385_93969362	55.2173	-1.93289	0.459199	-4.20927	2.56198e-05	0.0111161
chr3D_96616359_96616512	19.0132	-3.47199	0.836333	-4.15144	3.30384e-05	0.0125788
chr3D_96616943_96617113	32.9776	-2.13314	0.639294	-3.33671	0.000847765	0.0474925
chr3D_96618809_96619595	333.943	-1.40878	0.300221	-4.69247	2.6993e-06	0.00347936
chr3D_103621056_103621574	45.7647	-1.87208	0.488549	-3.83193	0.000127144	0.0228073
chr3D_104088838_104089757	62.9922	-1.75499	0.442009	-3.97048	7.17287e-05	0.0179003
chr3D_104814528_104815446	34.5524	-2.20979	0.578752	-3.81819	0.000134435	0.0231509
chr3D_106314915_106316186	149.17	-1.34901	0.385206	-3.50206	0.000461674	0.0379789
chr3D_108953349_108954547	93.8821	-1.64948	0.397768	-4.14685	3.37085e-05	0.0126208
chr3D_114233817_114234859	73.2842	-1.84395	0.422811	-4.36116	1.29372e-05	0.00768397
chr3D_114336004_114337736	222.803	-1.35636	0.319325	-4.24758	2.16096e-05	0.0100974
chr3D_115787486_115788096	36.8738	-2.03606	0.575824	-3.5359	0.000406381	0.036193
chr3D_116075674_116075806	29.4425	-2.20854	0.60213	-3.66788	0.00024457	0.0294978
chr3D_119404167_119404568	27.7628	-2.54145	0.643192	-3.95132	7.77216e-05	0.0184813
chr3D_121205296_121205501	5.46551	-6.79569	1.92146	-3.53673	0.000405111	0.036139
chr3D_121341161_121342579	79.0934	-1.4038	0.414995	-3.38271	0.000717756	0.0450006
chr3D_121386180_121387005	51.595	-1.6498	0.468512	-3.52136	0.000429338	0.0370194
chr3D_125773562_125774819	104.824	-1.19557	0.355137	-3.3665	0.000761292	0.0457964
chr3D_128549821_128550576	74.657	-1.65059	0.41825	-3.94641	7.93315e-05	0.0185749
chr3D_129452611_129453771	57.1635	-1.53083	0.446981	-3.42481	0.000615219	0.042467
chr3D_130998939_130999803	42.77	-1.77947	0.507653	-3.50529	0.000456112	0.0378408
chr3D_134861164_134861769	20.3626	-2.91888	0.758251	-3.84949	0.000118363	0.0224334
chr3D_155171714_155172869	85.0368	-1.26316	0.380484	-3.31989	0.00090054	0.0487031
chr3D_156724437_156725510	81.983	-1.55052	0.408648	-3.79427	0.000148076	0.0241072
chr3D_160890666_160891271	75.1445	-1.40847	0.398191	-3.53718	0.000404429	0.036139
chr3D_167551756_167551955	23.3593	-2.50201	0.686378	-3.64524	0.000267139	0.0306303
chr3D_180470934_180471377	45.9964	-1.87038	0.500933	-3.73379	0.000188623	0.0262436
chr3D_206306700_206306987	4.96244	-6.65486	1.97299	-3.37299	0.00074357	0.0455087
chr3D_269123585_269123718	4.94432	-6.6502	1.96213	-3.38929	0.00070075	0.0448238
chr3D_270993804_270993996	4.90809	-6.64087	1.97542	-3.36176	0.00077448	0.0460508
chr3D_279999277_279999531	5.79858	-6.87928	1.91781	-3.58705	0.000334438	0.033716
chr3D_293522917_293523106	5.24115	-6.73361	1.95257	-3.44859	0.000563524	0.0407727
chr3D_300667684_300668778	103.757	-1.34023	0.356056	-3.7641	0.000167151	0.0250919
chr3D_313669711_313671418	91.8557	-1.3572	0.376664	-3.6032	0.000314322	0.0329581
chr3D_317900133_317900475	5.79858	-6.87928	1.91781	-3.58705	0.000334438	0.033716
chr3D_318770252_318772249	309.624	-1.21251	0.29026	-4.17733	2.94953e-05	0.0119433
chr3D_326277230_326277661	24.7943	-2.41208	0.65281	-3.69492	0.000219956	0.0281015
chr3D_345526357_345527160	73.2554	-1.6657	0.421147	-3.95515	7.64866e-05	0.018417
chr3D_354072642_354074377	147.397	-1.45528	0.401091	-3.62831	0.000285286	0.0316914
chr3D_356623844_356624866	86.494	-1.29128	0.379017	-3.40693	0.000656983	0.0437693
chr3D_358176672_358176890	31.2441	-2.14957	0.59212	-3.6303	0.000283097	0.0315668
chr3D_358187901_358188187	37.9786	-2.35774	0.540512	-4.36205	1.2885e-05	0.00768397
chr3D_358188337_358189196	108.044	-1.42841	0.385674	-3.70366	0.000212509	0.0276928
chr3D_360396483_360397244	86.9121	-1.36593	0.403924	-3.38166	0.000720504	0.0451094
chr3D_364520605_364521307	67.2648	-1.4084	0.421485	-3.34151	0.000833239	0.0472229
chr3D_379488372_379489137	38.9583	-1.90309	0.533162	-3.56945	0.000357737	0.0345051
chr3D_383547229_383548062	58.4763	-2.66864	0.460484	-5.7953	6.82011e-09	7.01091e-05
chr3D_383593967_383594735	47.0904	-2.15522	0.505675	-4.26207	2.02546e-05	0.00978939
chr3D_388442147_388442871	39.8298	-2.00648	0.556662	-3.60449	0.000312771	0.0329179
chr3D_390041276_390042822	164.971	-1.37374	0.342188	-4.01457	5.95534e-05	0.0165776
chr3D_392360613_392362107	84.6969	-1.35477	0.401761	-3.37208	0.000746029	0.0455087
chr3D_397779422_397779671	13.1264	-3.06577	0.927069	-3.30695	0.000943169	0.049685
chr3D_398822275_398823054	58.2091	-1.68513	0.476174	-3.53889	0.000401808	0.036139
chr3D_403128581_403129334	88.0816	-1.24565	0.376397	-3.30941	0.000934938	0.049541
chr3D_414641613_414642155	56.6004	-2.18467	0.528161	-4.13638	3.52831e-05	0.0129359
chr3D_416561838_416563163	217.873	-1.15781	0.307845	-3.76101	0.000169229	0.0251777
chr3D_416575117_416576518	152.067	-1.76902	0.350397	-5.04863	4.44979e-07	0.00106189
chr3D_416949618_416949932	70.2106	-1.99833	0.430507	-4.6418	3.4539e-06	0.00394544
chr3D_416988773_416990231	93.5681	-1.52667	0.414402	-3.68403	0.000229577	0.0284997
chr3D_418786160_418787095	48.8673	-1.94182	0.508489	-3.81881	0.000134099	0.0231509
chr3D_419386202_419387655	99.034	-1.45934	0.394305	-3.70104	0.00021472	0.0278206
chr3D_424352689_424353930	110.48	-1.61824	0.408443	-3.96198	7.43311e-05	0.0181764
chr3D_429786517_429788042	124.84	-1.20476	0.364688	-3.30355	0.000954705	0.0497155
chr3D_430050283_430051728	162.299	-1.21383	0.333531	-3.63934	0.000273336	0.0310611
chr3D_432019708_432021347	124.616	-1.26035	0.367338	-3.43103	0.000601285	0.0421032
chr3D_435488025_435489321	115.528	-1.24411	0.345016	-3.60595	0.000311014	0.0328518
chr3D_437026002_437027259	66.3721	-1.50813	0.427264	-3.52975	0.000415958	0.0365478
chr3D_437475611_437476446	66.9455	-1.56741	0.450789	-3.47705	0.000506971	0.0393546
chr3D_442510774_442511846	163.165	-1.14729	0.338377	-3.39057	0.000697485	0.0448238
chr3D_446074310_446075682	98.769	-1.85457	0.371334	-4.99436	5.90323e-07	0.00125221
chr3D_451949168_451949549	5.1868	-6.72036	1.94659	-3.45238	0.00055567	0.0405671
chr3D_454218987_454220363	126.474	-1.52891	0.393335	-3.88704	0.000101474	0.0210896
chr3D_456009647_456010883	83.1428	-1.42882	0.397048	-3.59861	0.00031992	0.033242
chr3D_456096877_456097133	28.8849	-1.9757	0.595712	-3.31653	0.000911426	0.0489846
chr3D_456097823_456098265	39.6949	-2.00584	0.549654	-3.64927	0.000262982	0.0304005
chr3D_456534006_456535122	116.751	-1.39333	0.373671	-3.72878	0.000192411	0.0264199
chr3D_461426272_461427317	66.2432	-1.56139	0.434223	-3.59582	0.00032337	0.033367
chr3D_461557065_461557502	11.0876	-3.57336	1.06157	-3.36612	0.00076234	0.0458129
chr3D_463261272_463262420	63.5323	-1.55804	0.445474	-3.49748	0.000469672	0.0383184
chr3D_465509389_465510094	26.3406	-2.26001	0.646446	-3.49606	0.000472181	0.0383334
chr3D_470490198_470491234	115.526	-1.34932	0.349145	-3.86463	0.000111256	0.0220593
chr3D_470675904_470676445	21.8607	-2.28727	0.689986	-3.31495	0.00091658	0.0490875
chr3D_472406417_472406999	40.0832	-1.81219	0.518562	-3.49464	0.000474706	0.0383654
chr3D_474615004_474615687	56.5804	-1.52501	0.461887	-3.30169	0.000961031	0.0497459
chr3D_474661914_474662473	31.2025	-1.97605	0.582667	-3.3914	0.000695376	0.0448238
chr3D_475121628_475122369	53.4963	-1.58333	0.458256	-3.45513	0.000550028	0.0404368
chr3D_475550226_475551108	55.097	-1.90145	0.471642	-4.03155	5.54103e-05	0.0159371
chr3D_478062308_478062553	42.5012	-1.97471	0.528165	-3.73881	0.000184891	0.0260499
chr3D_481392156_481393441	122.971	-1.16053	0.348883	-3.32642	0.000879695	0.0481408
chr3D_482018447_482018900	20.1859	-2.40782	0.714629	-3.36933	0.000753499	0.0456358
chr3D_484624490_484625208	63.4692	-1.71527	0.449632	-3.81482	0.000136282	0.0232597
chr3D_486692073_486693853	168.271	-1.22047	0.364909	-3.3446	0.000824018	0.0470595
chr3D_488055173_488057195	266.819	-1.25173	0.321236	-3.89659	9.75553e-05	0.0205956
chr3D_495679371_495679703	12.2736	-3.70509	1.06066	-3.49319	0.000477284	0.0384714
chr3D_498483682_498484624	66.7106	-1.4972	0.446736	-3.35143	0.000803948	0.0466105
chr3D_500441734_500442803	57.2717	-1.73637	0.467782	-3.71192	0.000205695	0.0272669
chr3D_500659286_500660439	124.675	-1.19549	0.356126	-3.35693	0.000788118	0.0462654
chr3D_507534478_507535527	127.294	-1.28246	0.374216	-3.42706	0.000610164	0.0423477
chr3D_515776255_515776904	57.9295	-1.98923	0.456041	-4.36195	1.28906e-05	0.00768397
chr3D_515777112_515778168	124.087	-1.77814	0.371556	-4.78565	1.70437e-06	0.00258826
chr3D_519881291_519882628	145.977	-1.33257	0.371022	-3.59163	0.000328617	0.0335704
chr3D_520816222_520816679	38.7911	-2.0813	0.537638	-3.8712	0.000108301	0.0218267
chr3D_520862191_520863838	167.353	-1.05219	0.316775	-3.32157	0.000895141	0.0485684
chr3D_526068749_526070020	124.511	-1.20819	0.348721	-3.46464	0.000530946	0.0399896
chr3D_528131503_528131799	20.431	-2.52619	0.740578	-3.41111	0.000646997	0.0435033
chr3D_533875493_533876433	49.6239	-1.92467	0.475592	-4.04689	5.19036e-05	0.0155347
chr3D_536884615_536885684	54.713	-1.70651	0.479914	-3.55587	0.000376734	0.035355
chr3D_541632133_541632909	68.8895	-1.63091	0.412554	-3.9532	7.71122e-05	0.0184348
chr3D_546612339_546613917	208.436	-1.14745	0.298332	-3.84623	0.000119949	0.0224334
chr3D_547632913_547634134	137.638	-1.2963	0.349842	-3.7054	0.000211061	0.0275984
chr3D_550457637_550458599	84.9349	-1.29128	0.391205	-3.30078	0.000964152	0.0497802
chr3D_550594882_550595962	68.7188	-1.5092	0.455681	-3.31197	0.000926422	0.0492852
chr3D_551574642_551575983	135.474	-1.1294	0.339427	-3.32737	0.000876684	0.0481378
chr3D_551624297_551625506	139.367	-1.39173	0.371586	-3.74538	0.000180124	0.025796
chr3D_552529947_552531197	70.8506	-1.44371	0.423691	-3.40747	0.000655688	0.043747
chr3D_553926035_553927553	112.443	-2.01327	0.38952	-5.1686	2.35851e-07	0.000763128
chr3D_554329060_554330461	132.56	-1.1691	0.351603	-3.32507	0.000883971	0.0482562
chr3D_556626167_556627602	148.66	-1.13966	0.340931	-3.34278	0.000829435	0.0471315
chr3D_557246569_557248222	169.731	-1.2192	0.348385	-3.49957	0.000466007	0.0381809
chr3D_557652170_557652688	39.0527	-1.84549	0.531628	-3.4714	0.000517749	0.039719
chr3D_557923769_557925205	116.402	-1.1782	0.35716	-3.2988	0.000971003	0.0499375
chr3D_559936728_559937495	85.5266	-1.35353	0.405274	-3.33979	0.000838413	0.0473627
chr3D_559937776_559938061	21.2645	-2.49705	0.704433	-3.54476	0.00039297	0.0359563
chr3D_560117325_560118593	91.4685	-1.33449	0.398312	-3.35037	0.000807029	0.046716
chr3D_560854415_560855391	117.707	-1.21337	0.361106	-3.36014	0.000779029	0.0461367
chr3D_561386982_561387736	95.4845	-1.26038	0.374818	-3.36265	0.000771994	0.0460508
chr3D_561828460_561829525	138.059	-1.36696	0.336426	-4.06318	4.84084e-05	0.0150796
chr3D_561905085_561905765	68.5859	-1.60319	0.457102	-3.50729	0.000452699	0.0377742
chr3D_563274396_563275623	72.7539	-1.57478	0.429475	-3.66676	0.000245644	0.0295391
chr3D_563417801_563419901	135.684	-1.28903	0.336093	-3.83535	0.000125384	0.0227434
chr3D_564886403_564887212	61.5628	-1.57114	0.429695	-3.65641	0.000255767	0.0300351
chr3D_568239935_568240270	32.2359	-2.11645	0.589758	-3.58867	0.000332366	0.0336743
chr3D_570328202_570329424	96.819	-1.30691	0.38465	-3.39767	0.000679632	0.044457
chr3D_570771378_570771831	38.6887	-2.04809	0.547362	-3.74175	0.000182746	0.0258978
chr3D_572009413_572009620	5.78046	-6.87526	1.90263	-3.61356	0.000302018	0.0324444
chr3D_572315224_572316006	68.617	-1.45011	0.42171	-3.43865	0.000584618	0.0415192
chr3D_573546389_573547197	117.158	-1.46178	0.382847	-3.81819	0.000134435	0.0231509
chr3D_574554210_574555559	67.4517	-1.46821	0.424542	-3.45835	0.000543491	0.0402691
chr3D_577250219_577250943	54.5635	-1.58079	0.463164	-3.41303	0.000642446	0.0434157
chr3D_577970615_577971013	19.3695	-2.86757	0.748558	-3.8308	0.00012773	0.0228815
chr3D_578649028_578649919	67.4241	-1.52592	0.427622	-3.56839	0.000359185	0.0345824
chr3D_580973638_580974607	51.5114	-1.99957	0.482032	-4.14821	3.3509e-05	0.0126192
chr3D_581113583_581115861	161.392	-1.24844	0.346375	-3.6043	0.000312995	0.0329223
[truncated: 3,163 more rows]

## Sheet: H3K27ac Dn promoter
seqnames	start	end	width	strand	annotation	geneChr	geneStart	geneEnd	geneLength	geneStrand	geneId	distanceToTSS
chr1A	1164024	1164402	379	*	Promoter (1-2kb)	1	1159194	1162830	3637	2	TraesCS1A02G001900	-1194
chr1A	1666122	1666681	560	*	Promoter (2-3kb)	1	1668949	1670358	1410	1	TraesCS1A02G003000	-2268
chr1A	1789031	1789383	353	*	Promoter (2-3kb)	1	1792119	1815634	23516	1	TraesCS1A02G003300	-2736
chr1A	2291858	2292076	219	*	Promoter (<=1kb)	1	2291887	2292891	1005	1	TraesCS1A02G003700	0
chr1A	2443566	2443769	204	*	Promoter (2-3kb)	1	2437843	2441540	3698	2	TraesCS1A02G004000	-2026
chr1A	2472478	2473330	853	*	Promoter (1-2kb)	1	2474575	2481205	6631	1	TraesCS1A02G004100	-1245
chr1A	2666553	2667393	841	*	Promoter (<=1kb)	1	2661957	2667052	5096	2	TraesCS1A02G004500	0
chr1A	3681098	3681620	523	*	Promoter (1-2kb)	1	3677964	3679612	1649	2	TraesCS1A02G007000	-1486
chr1A	3774797	3775242	446	*	Promoter (1-2kb)	1	3776339	3777238	900	1	TraesCS1A02G007200	-1097
chr1A	3793467	3793725	259	*	Promoter (1-2kb)	1	3795056	3795948	893	1	TraesCS1A02G007236	-1331
chr1A	4044795	4045298	504	*	Promoter (<=1kb)	1	4045713	4048684	2972	1	TraesCS1A02G007500	-415
chr1A	4804616	4804978	363	*	Promoter (<=1kb)	1	4804101	4805663	1563	1	TraesCS1A02G008400	515
chr1A	6022925	6023223	299	*	Promoter (<=1kb)	1	6022742	6023437	696	2	TraesCS1A02G009700	214
chr1A	6225015	6225391	377	*	Promoter (<=1kb)	1	6223835	6224092	258	2	TraesCS1A02G010000	-923
chr1A	6225979	6226345	367	*	Promoter (1-2kb)	1	6223835	6224092	258	2	TraesCS1A02G010000	-1887
chr1A	6500483	6500795	313	*	Promoter (<=1kb)	1	6497878	6500095	2218	2	TraesCS1A02G010800	-388
chr1A	6565137	6565590	454	*	Promoter (<=1kb)	1	6566139	6567972	1834	1	TraesCS1A02G011100	-549
chr1A	6903342	6903995	654	*	Promoter (<=1kb)	1	6899512	6903022	3511	2	TraesCS1A02G012000	-320
chr1A	6914731	6916128	1398	*	Promoter (<=1kb)	1	6914044	6915989	1946	2	TraesCS1A02G012100	0
chr1A	7104230	7104563	334	*	Promoter (2-3kb)	1	7100687	7101431	745	2	TraesCS1A02G012200	-2799
chr1A	7185382	7186505	1124	*	Promoter (<=1kb)	1	7185497	7186507	1011	1	TraesCS1A02G012600	0
chr1A	7536143	7536497	355	*	Promoter (<=1kb)	1	7536155	7536445	291	1	TraesCS1A02G013500	0
chr1A	7642203	7642527	325	*	Promoter (<=1kb)	1	7642614	7643473	860	1	TraesCS1A02G013600	-87
chr1A	7669621	7669957	337	*	Promoter (<=1kb)	1	7657145	7669998	12854	2	TraesCS1A02G013800	41
chr1A	7961053	7961616	564	*	Promoter (<=1kb)	1	7962375	7963154	780	1	TraesCS1A02G014800	-759
chr1A	8144719	8145144	426	*	Promoter (<=1kb)	1	8141960	8144500	2541	2	TraesCS1A02G014900	-219
chr1A	8291755	8291958	204	*	Promoter (<=1kb)	1	8291349	8292883	1535	2	TraesCS1A02G015500	925
chr1A	8295676	8296048	373	*	Promoter (<=1kb)	1	8295508	8297343	1836	1	TraesCS1A02G015600	168
chr1A	8311576	8312138	563	*	Promoter (<=1kb)	1	8311562	8313243	1682	1	TraesCS1A02G015700	14
chr1A	8320832	8321282	451	*	Promoter (<=1kb)	1	8320695	8322586	1892	1	TraesCS1A02G015800	137
chr1A	8665024	8665455	432	*	Promoter (<=1kb)	1	8665006	8669951	4946	1	TraesCS1A02G016300	18
chr1A	9089767	9090688	922	*	Promoter (<=1kb)	1	9089751	9092824	3074	1	TraesCS1A02G016600	16
chr1A	9153149	9153320	172	*	Promoter (2-3kb)	1	9156307	9157322	1016	1	TraesCS1A02G017300	-2987
chr1A	9203371	9203916	546	*	Promoter (<=1kb)	1	9203430	9205210	1781	1	TraesCS1A02G017500	0
chr1A	9220984	9221890	907	*	Promoter (<=1kb)	1	9219941	9221744	1804	2	TraesCS1A02G017600	0
chr1A	9235885	9236584	700	*	Promoter (<=1kb)	1	9232851	9236545	3695	2	TraesCS1A02G017700	0
chr1A	9466774	9467503	730	*	Promoter (1-2kb)	1	9468842	9469968	1127	1	TraesCS1A02G018200	-1339
chr1A	9600079	9600573	495	*	Promoter (<=1kb)	1	9597803	9600713	2911	2	TraesCS1A02G019100	140
chr1A	9939824	9940090	267	*	Promoter (<=1kb)	1	9939053	9941260	2208	1	TraesCS1A02G019800	771
chr1A	9968670	9969055	386	*	Promoter (<=1kb)	1	9968704	9972586	3883	1	TraesCS1A02G019900	0
chr1A	10130555	10131054	500	*	Promoter (1-2kb)	1	10132632	10133075	444	1	TraesCS1A02G020900	-1578
chr1A	10492212	10492628	417	*	Promoter (1-2kb)	1	10481359	10491160	9802	2	TraesCS1A02G021800	-1052
chr1A	10607544	10607857	314	*	Promoter (<=1kb)	1	10602386	10607440	5055	2	TraesCS1A02G022000	-104
chr1A	10709400	10709697	298	*	Promoter (<=1kb)	1	10709502	10709744	243	1	TraesCS1A02G022200	0
chr1A	11233852	11234915	1064	*	Promoter (2-3kb)	1	11229095	11231774	2680	2	TraesCS1A02G022700	-2078
chr1A	11526557	11527341	785	*	Promoter (<=1kb)	1	11525226	11528167	2942	2	TraesCS1A02G023205	826
chr1A	11553760	11553950	191	*	Promoter (<=1kb)	1	11554673	11556175	1503	1	TraesCS1A02G023300	-723
chr1A	11555543	11555867	325	*	Promoter (<=1kb)	1	11554673	11556175	1503	1	TraesCS1A02G023300	870
chr1A	11659885	11660350	466	*	Promoter (1-2kb)	1	11661682	11665443	3762	1	TraesCS1A02G023800	-1332
chr1A	11731128	11731534	407	*	Promoter (<=1kb)	1	11729437	11731433	1997	2	TraesCS1A02G024000	0
chr1A	12105485	12105779	295	*	Promoter (1-2kb)	1	12098618	12103881	5264	2	TraesCS1A02G024700	-1604
chr1A	12355621	12356417	797	*	Promoter (<=1kb)	1	12355116	12356701	1586	1	TraesCS1A02G025800	505
chr1A	12369772	12370283	512	*	Promoter (<=1kb)	1	12371105	12372554	1450	1	TraesCS1A02G026000	-822
chr1A	12639748	12639906	159	*	Promoter (<=1kb)	1	12639162	12640199	1038	1	TraesCS1A02G026500	586
chr1A	12668622	12669230	609	*	Promoter (<=1kb)	1	12669534	12669800	267	1	TraesCS1A02G026600	-304
chr1A	12669335	12670185	851	*	Promoter (<=1kb)	1	12669534	12669800	267	1	TraesCS1A02G026600	0
chr1A	13009673	13009995	323	*	Promoter (<=1kb)	1	13007820	13009896	2077	2	TraesCS1A02G027500	0
chr1A	13081212	13081857	646	*	Promoter (<=1kb)	1	13081413	13086602	5190	1	TraesCS1A02G027600	0
chr1A	13270984	13271291	308	*	Promoter (<=1kb)	1	13272070	13273683	1614	1	TraesCS1A02G028000	-779
chr1A	13278173	13278499	327	*	Promoter (<=1kb)	1	13278118	13278353	236	2	TraesCS1A02G028100	0
chr1A	13411594	13412386	793	*	Promoter (<=1kb)	1	13412737	13418606	5870	1	TraesCS1A02G028600	-351
chr1A	13805153	13805441	289	*	Promoter (<=1kb)	1	13805303	13807108	1806	1	TraesCS1A02G029500	0
chr1A	13864842	13865125	284	*	Promoter (1-2kb)	1	13861191	13862962	1772	2	TraesCS1A02G029800	-1880
chr1A	13979148	13979875	728	*	Promoter (<=1kb)	1	13979250	13980335	1086	1	TraesCS1A02G030000	0
chr1A	14078459	14079390	932	*	Promoter (1-2kb)	1	14075238	14077358	2121	2	TraesCS1A02G030300	-1101
chr1A	14430885	14431481	597	*	Promoter (<=1kb)	1	14430331	14431871	1541	2	TraesCS1A02G031000	390
chr1A	14501631	14501813	183	*	Promoter (2-3kb)	1	14504224	14507920	3697	1	TraesCS1A02G031200	-2411
chr1A	14799829	14800391	563	*	Promoter (<=1kb)	1	14799110	14800511	1402	2	TraesCS1A02G032200	120
chr1A	14839353	14839653	301	*	Promoter (<=1kb)	1	14838308	14839886	1579	2	TraesCS1A02G032300	233
chr1A	14857520	14858182	663	*	Promoter (<=1kb)	1	14857039	14858282	1244	2	TraesCS1A02G032400	100
chr1A	15322880	15323550	671	*	Promoter (1-2kb)	1	15324612	15326204	1593	1	TraesCS1A02G032800	-1062
chr1A	15324936	15326087	1152	*	Promoter (<=1kb)	1	15324612	15326204	1593	1	TraesCS1A02G032800	324
chr1A	16837476	16838895	1420	*	Promoter (<=1kb)	1	16838175	16839176	1002	1	TraesCS1A02G034000	0
chr1A	16926608	16926872	265	*	Promoter (1-2kb)	1	16924974	16925261	288	2	TraesCS1A02G034200	-1347
chr1A	18310606	18312301	1696	*	Promoter (<=1kb)	1	18310849	18312699	1851	1	TraesCS1A02G035100	0
chr1A	19891692	19892460	769	*	Promoter (<=1kb)	1	19891661	19894572	2912	1	TraesCS1A02G035700	31
chr1A	20030887	20031401	515	*	Promoter (<=1kb)	1	20028172	20031117	2946	2	TraesCS1A02G036000	0
chr1A	20179553	20180556	1004	*	Promoter (<=1kb)	1	20179711	20183942	4232	1	TraesCS1A02G036300	0
chr1A	20239018	20239453	436	*	Promoter (<=1kb)	1	20236597	20238197	1601	2	TraesCS1A02G036400	-821
chr1A	21084838	21085156	319	*	Promoter (<=1kb)	1	21085585	21085875	291	2	TraesCS1A02G038800	719
chr1A	22046300	22046481	182	*	Promoter (<=1kb)	1	22038188	22047331	9144	2	TraesCS1A02G039900	850
chr1A	22055514	22056460	947	*	Promoter (<=1kb)	1	22055422	22056147	726	1	TraesCS1A02G040000	92
chr1A	22334840	22335315	476	*	Promoter (2-3kb)	1	22329072	22332422	3351	2	TraesCS1A02G040700	-2418
chr1A	22560208	22560447	240	*	Promoter (<=1kb)	1	22561344	22561535	192	1	TraesCS1A02G041000	-897
chr1A	23417731	23417994	264	*	Promoter (2-3kb)	1	23420851	23422572	1722	1	TraesCS1A02G042800	-2857
chr1A	23816149	23818117	1969	*	Promoter (<=1kb)	1	23816232	23818172	1941	1	TraesCS1A02G042900	0
chr1A	24326087	24326411	325	*	Promoter (1-2kb)	1	24328043	24329138	1096	1	TraesCS1A02G043700	-1632
chr1A	24765296	24765881	586	*	Promoter (1-2kb)	1	24767088	24771266	4179	1	TraesCS1A02G044000	-1207
chr1A	25679043	25680003	961	*	Promoter (<=1kb)	1	25679192	25680091	900	2	TraesCS1A02G044700	88
chr1A	26972845	26973405	561	*	Promoter (1-2kb)	1	26965566	26971307	5742	2	TraesCS1A02G045400	-1538
chr1A	27248417	27248744	328	*	Promoter (<=1kb)	1	27249156	27253937	4782	1	TraesCS1A02G045700	-412
chr1A	30269709	30270312	604	*	Promoter (1-2kb)	1	30271800	30272120	321	1	TraesCS1A02G048800	-1488
chr1A	30271449	30271972	524	*	Promoter (<=1kb)	1	30271800	30272120	321	1	TraesCS1A02G048800	0
chr1A	30637786	30638647	862	*	Promoter (<=1kb)	1	30636157	30638406	2250	2	TraesCS1A02G049000	0
chr1A	30772235	30772546	312	*	Promoter (<=1kb)	1	30771909	30773077	1169	2	TraesCS1A02G049100	531
chr1A	30879679	30879881	203	*	Promoter (<=1kb)	1	30880179	30881003	825	1	TraesCS1A02G049400	-298
chr1A	30880514	30881593	1080	*	Promoter (<=1kb)	1	30880179	30881003	825	1	TraesCS1A02G049400	335
chr1A	31254291	31254996	706	*	Promoter (<=1kb)	1	31252424	31254526	2103	2	TraesCS1A02G049600	0
chr1A	31909465	31909890	426	*	Promoter (<=1kb)	1	31909345	31910038	694	1	TraesCS1A02G050000	120
chr1A	32186394	32186932	539	*	Promoter (<=1kb)	1	32186072	32187086	1015	1	TraesCS1A02G050300	322
chr1A	32260846	32261198	353	*	Promoter (<=1kb)	1	32260043	32262299	2257	1	TraesCS1A02G050400	803
chr1A	32543773	32543949	177	*	Promoter (<=1kb)	1	32544945	32547585	2641	1	TraesCS1A02G051100	-996
chr1A	33231855	33232172	318	*	Promoter (2-3kb)	1	33226677	33229752	3076	2	TraesCS1A02G051600	-2103
chr1A	34409920	34410719	800	*	Promoter (<=1kb)	1	34406139	34410005	3867	2	TraesCS1A02G052300	0
chr1A	34534349	34534492	144	*	Promoter (<=1kb)	1	34534324	34535078	755	1	TraesCS1A02G052500	25
chr1A	34893051	34893453	403	*	Promoter (1-2kb)	1	34890955	34891701	747	2	TraesCS1A02G053000	-1350
chr1A	34939530	34940285	756	*	Promoter (<=1kb)	1	34939460	34940230	771	2	TraesCS1A02G053100	0
chr1A	36620441	36621059	619	*	Promoter (<=1kb)	1	36620347	36621713	1367	2	TraesCS1A02G055900	654
chr1A	36794046	36794800	755	*	Promoter (<=1kb)	1	36794163	36794789	627	1	TraesCS1A02G056700	0
chr1A	37439819	37440077	259	*	Promoter (<=1kb)	1	37439847	37460883	21037	1	TraesCS1A02G057000	0
chr1A	37440346	37440926	581	*	Promoter (<=1kb)	1	37439847	37460883	21037	1	TraesCS1A02G057000	499
chr1A	37465171	37465509	339	*	Promoter (<=1kb)	1	37465850	37468260	2411	1	TraesCS1A02G057100	-341
chr1A	37476890	37477075	186	*	Promoter (1-2kb)	1	37478206	37481881	3676	1	TraesCS1A02G057200	-1131
chr1A	37512978	37513446	469	*	Promoter (<=1kb)	1	37509895	37512267	2373	2	TraesCS1A02G057400	-711
chr1A	38699331	38700069	739	*	Promoter (<=1kb)	1	38699172	38703725	4554	1	TraesCS1A02G058100	159
chr1A	38717983	38718277	295	*	Promoter (<=1kb)	1	38717933	38718693	761	2	TraesCS1A02G058300	416
chr1A	39822167	39822388	222	*	Promoter (<=1kb)	1	39821961	39822785	825	1	TraesCS1A02G059000	206
chr1A	39871856	39872184	329	*	Promoter (<=1kb)	1	39870474	39872241	1768	2	TraesCS1A02G059100	57
chr1A	39872532	39873035	504	*	Promoter (<=1kb)	1	39870474	39872241	1768	2	TraesCS1A02G059100	-291
chr1A	39897202	39897604	403	*	Promoter (2-3kb)	1	39892912	39894955	2044	2	TraesCS1A02G059200	-2247
chr1A	41516768	41517460	693	*	Promoter (<=1kb)	1	41515649	41517514	1866	2	TraesCS1A02G060400	54
chr1A	41900630	41901223	594	*	Promoter (<=1kb)	1	41900965	41901385	421	1	TraesCS1A02G061100	0
chr1A	42684068	42686017	1950	*	Promoter (<=1kb)	1	42686173	42686822	650	1	TraesCS1A02G062600	-156
chr1A	42693505	42695210	1706	*	Promoter (<=1kb)	1	42695416	42698084	2669	1	TraesCS1A02G062700	-206
chr1A	44370126	44370788	663	*	Promoter (<=1kb)	1	44369582	44370833	1252	2	TraesCS1A02G063400	45
chr1A	47795971	47796532	562	*	Promoter (2-3kb)	1	47799453	47806227	6775	1	TraesCS1A02G065400	-2921
chr1A	47808229	47808795	567	*	Promoter (2-3kb)	1	47805904	47806140	237	2	TraesCS1A02G065500	-2089
chr1A	48998812	48999739	928	*	Promoter (<=1kb)	1	48993956	48998857	4902	2	TraesCS1A02G066521	0
chr1A	49095041	49095383	343	*	Promoter (<=1kb)	1	49096241	49100322	4082	1	TraesCS1A02G066700	-858
chr1A	49103247	49103611	365	*	Promoter (<=1kb)	1	49099224	49103221	3998	2	TraesCS1A02G066800	-26
chr1A	49965978	49966300	323	*	Promoter (1-2kb)	1	49967321	49971213	3893	1	TraesCS1A02G068600	-1021
chr1A	51697291	51697810	520	*	Promoter (2-3kb)	1	51700021	51707185	7165	1	TraesCS1A02G069300	-2211
chr1A	52540820	52541763	944	*	Promoter (<=1kb)	1	52540443	52542008	1566	1	TraesCS1A02G070000	377
chr1A	53036644	53037594	951	*	Promoter (<=1kb)	1	53032274	53037595	5322	2	TraesCS1A02G070300	1
chr1A	53188837	53189771	935	*	Promoter (<=1kb)	1	53187274	53189460	2187	2	TraesCS1A02G070400	0
chr1A	53454677	53456784	2108	*	Promoter (<=1kb)	1	53454198	53457285	3088	2	TraesCS1A02G070600	501
chr1A	54000567	54000979	413	*	Promoter (<=1kb)	1	54000806	54002679	1874	1	TraesCS1A02G071500	0
chr1A	56600537	56601502	966	*	Promoter (<=1kb)	1	56601206	56601499	294	1	TraesCS1A02G072500	0
chr1A	57192130	57192653	524	*	Promoter (<=1kb)	1	57192368	57194346	1979	1	TraesCS1A02G073100	0
chr1A	57405316	57405882	567	*	Promoter (<=1kb)	1	57404833	57405834	1002	2	TraesCS1A02G073800	0
chr1A	57634353	57634991	639	*	Promoter (<=1kb)	1	57634278	57635926	1649	1	TraesCS1A02G073900	75
chr1A	57639634	57640360	727	*	Promoter (<=1kb)	1	57638569	57639417	849	2	TraesCS1A02G074000	-217
chr1A	58945258	58945495	238	*	Promoter (<=1kb)	1	58946263	58947945	1683	1	TraesCS1A02G076200	-768
chr1A	59212474	59213375	902	*	Promoter (<=1kb)	1	59212223	59215118	2896	1	TraesCS1A02G076500	251
chr1A	59509899	59511042	1144	*	Promoter (<=1kb)	1	59507512	59510257	2746	2	TraesCS1A02G076700	0
chr1A	60735935	60736246	312	*	Promoter (<=1kb)	1	60735130	60738949	3820	1	TraesCS1A02G077800	805
chr1A	61009106	61010162	1057	*	Promoter (<=1kb)	1	61008916	61010405	1490	1	TraesCS1A02G078200	190
chr1A	61341163	61342220	1058	*	Promoter (<=1kb)	1	61341077	61342436	1360	1	TraesCS1A02G078600	86
chr1A	61713404	61713634	231	*	Promoter (<=1kb)	1	61713578	61714898	1321	1	TraesCS1A02G078900	0
chr1A	62256481	62256768	288	*	Promoter (1-2kb)	1	62253376	62254809	1434	2	TraesCS1A02G079500	-1672
chr1A	62575497	62576631	1135	*	Promoter (<=1kb)	1	62575512	62577222	1711	1	TraesCS1A02G079600	0
chr1A	63004626	63005900	1275	*	Promoter (<=1kb)	1	63004799	63005566	768	2	TraesCS1A02G080000	0
chr1A	63334591	63335392	802	*	Promoter (2-3kb)	1	63327891	63331958	4068	2	TraesCS1A02G080500	-2633
chr1A	65616783	65617128	346	*	Promoter (<=1kb)	1	65615817	65616636	820	2	TraesCS1A02G082300	-147
chr1A	66174581	66177628	3048	*	Promoter (<=1kb)	1	66174940	66177799	2860	1	TraesCS1A02G083000	0
chr1A	68374923	68375665	743	*	Promoter (<=1kb)	1	68373656	68375317	1662	2	TraesCS1A02G083800	0
chr1A	70040121	70041417	1297	*	Promoter (<=1kb)	1	70040014	70041337	1324	2	TraesCS1A02G084300	0
chr1A	71548426	71548830	405	*	Promoter (<=1kb)	1	71548289	71548949	661	2	TraesCS1A02G085400	119
chr1A	71724271	71725270	1000	*	Promoter (<=1kb)	1	71723319	71725161	1843	2	TraesCS1A02G085700	0
chr1A	71784154	71785625	1472	*	Promoter (<=1kb)	1	71784546	71785643	1098	1	TraesCS1A02G085800	0
chr1A	72784507	72785280	774	*	Promoter (<=1kb)	1	72782626	72785888	3263	2	TraesCS1A02G086100	608
chr1A	74274423	74274807	385	*	Promoter (<=1kb)	1	74271561	74274802	3242	2	TraesCS1A02G087400	0
chr1A	74443752	74444395	644	*	Promoter (<=1kb)	1	74431375	74444306	12932	2	TraesCS1A02G087500	0
chr1A	76728736	76729861	1126	*	Promoter (<=1kb)	1	76728728	76730601	1874	1	TraesCS1A02G088400	8
chr1A	77103147	77104230	1084	*	Promoter (<=1kb)	1	77103810	77107960	4151	1	TraesCS1A02G088900	0
chr1A	79111254	79111384	131	*	Promoter (<=1kb)	1	79110452	79111707	1256	1	TraesCS1A02G089700	802
chr1A	79167947	79169335	1389	*	Promoter (<=1kb)	1	79167082	79169605	2524	1	TraesCS1A02G089800	865
chr1A	80566319	80566730	412	*	Promoter (<=1kb)	1	80563325	80566568	3244	2	TraesCS1A02G090400	0
chr1A	80691442	80692159	718	*	Promoter (<=1kb)	1	80688436	80691598	3163	2	TraesCS1A02G090700	0
chr1A	84274629	84275575	947	*	Promoter (<=1kb)	1	84275011	84276395	1385	1	TraesCS1A02G091700	0
chr1A	84727805	84728161	357	*	Promoter (<=1kb)	1	84727966	84730032	2067	1	TraesCS1A02G092100	0
chr1A	85028749	85029067	319	*	Promoter (<=1kb)	1	85028782	85029342	561	1	TraesCS1A02G092600	0
chr1A	85337107	85338194	1088	*	Promoter (<=1kb)	1	85337310	85338552	1243	1	TraesCS1A02G092800	0
chr1A	86234619	86234996	378	*	Promoter (<=1kb)	1	86235469	86240447	4979	1	TraesCS1A02G093300	-473
chr1A	87210426	87211103	678	*	Promoter (<=1kb)	1	87210315	87211613	1299	2	TraesCS1A02G094100	510
chr1A	90162889	90163861	973	*	Promoter (<=1kb)	1	90162001	90163497	1497	2	TraesCS1A02G094900	0
chr1A	91102013	91103237	1225	*	Promoter (<=1kb)	1	91102651	91105051	2401	1	TraesCS1A02G095400	0
chr1A	92574840	92575643	804	*	Promoter (<=1kb)	1	92570552	92575558	5007	2	TraesCS1A02G096600	0
chr1A	92576777	92577253	477	*	Promoter (1-2kb)	1	92570552	92575558	5007	2	TraesCS1A02G096600	-1219
chr1A	95315381	95315844	464	*	Promoter (<=1kb)	1	95311463	95315612	4150	2	TraesCS1A02G099100	0
chr1A	95852970	95853578	609	*	Promoter (<=1kb)	1	95848238	95853644	5407	2	TraesCS1A02G099400	66
chr1A	96444892	96445202	311	*	Promoter (1-2kb)	1	96446461	96447320	860	1	TraesCS1A02G100000	-1259
chr1A	96476966	96477741	776	*	Promoter (<=1kb)	1	96475882	96477738	1857	2	TraesCS1A02G100500	0
chr1A	98019515	98020168	654	*	Promoter (<=1kb)	1	98019574	98021697	2124	1	TraesCS1A02G101900	0
chr1A	98022352	98023112	761	*	Promoter (<=1kb)	1	98022360	98022626	267	2	TraesCS1A02G102000	0
chr1A	98581568	98582256	689	*	Promoter (2-3kb)	1	98584808	98591722	6915	1	TraesCS1A02G102400	-2552
chr1A	99070845	99071346	502	*	Promoter (<=1kb)	1	99071008	99072331	1324	1	TraesCS1A02G102800	0
chr1A	99139572	99139940	369	*	Promoter (<=1kb)	1	99138834	99140074	1241	1	TraesCS1A02G102900	738
chr1A	99153020	99153816	797	*	Promoter (<=1kb)	1	99153882	99154346	465	1	TraesCS1A02G103013	-66
chr1A	99319503	99320357	855	*	Promoter (<=1kb)	1	99319276	99320394	1119	1	TraesCS1A02G103200	227
chr1A	99641896	99642352	457	*	Promoter (<=1kb)	1	99642032	99642292	261	1	TraesCS1A02G103400	0
chr1A	99748731	99749646	916	*	Promoter (<=1kb)	1	99748539	99749849	1311	2	TraesCS1A02G103800	203
chr1A	99869085	99871245	2161	*	Promoter (<=1kb)	1	99868032	99871106	3075	2	TraesCS1A02G103900	0
chr1A	100267105	100267839	735	*	Promoter (<=1kb)	1	100267212	100272922	5711	1	TraesCS1A02G104500	0
chr1A	100418655	100419004	350	*	Promoter (<=1kb)	1	100418166	100418954	789	2	TraesCS1A02G105000	0
chr1A	102377799	102378868	1070	*	Promoter (2-3kb)	1	102371397	102375203	3807	2	TraesCS1A02G106000	-2596
chr1A	103325914	103326621	708	*	Promoter (<=1kb)	1	103311704	103326325	14622	2	TraesCS1A02G106100	0
chr1A	104930901	104931227	327	*	Promoter (<=1kb)	1	104931188	104936751	5564	1	TraesCS1A02G107200	0
chr1A	105303497	105304368	872	*	Promoter (<=1kb)	1	105302520	105304648	2129	1	TraesCS1A02G107400	977
chr1A	106216932	106217283	352	*	Promoter (<=1kb)	1	106216687	106217991	1305	2	TraesCS1A02G107700	708
chr1A	107644146	107644986	841	*	Promoter (1-2kb)	1	107646362	107648338	1977	1	TraesCS1A02G108500	-1376
chr1A	108796516	108796780	265	*	Promoter (1-2kb)	1	108798155	108800103	1949	1	TraesCS1A02G109800	-1375
chr1A	110071094	110071387	294	*	Promoter (1-2kb)	1	110072873	110073869	997	1	TraesCS1A02G110400	-1486
chr1A	110073605	110073970	366	*	Promoter (<=1kb)	1	110072873	110073869	997	1	TraesCS1A02G110400	732
chr1A	111152912	111154127	1216	*	Promoter (<=1kb)	1	111150791	111153945	3155	2	TraesCS1A02G111000	0
chr1A	111154506	111154789	284	*	Promoter (<=1kb)	1	111150791	111153945	3155	2	TraesCS1A02G111000	-561
chr1A	117194508	117195067	560	*	Promoter (<=1kb)	1	117192083	117193881	1799	2	TraesCS1A02G113600	-627
chr1A	118877090	118877904	815	*	Promoter (<=1kb)	1	118877092	118877385	294	2	TraesCS1A02G114800	0
chr1A	119739265	119740770	1506	*	Promoter (<=1kb)	1	119739449	119740541	1093	1	TraesCS1A02G115400	0
chr1A	120374098	120374696	599	*	Promoter (<=1kb)	1	120374712	120379020	4309	1	TraesCS1A02G115800	-16
chr1A	121129236	121129692	457	*	Promoter (<=1kb)	1	121129148	121129901	754	2	TraesCS1A02G115900	209
chr1A	124181143	124181951	809	*	Promoter (<=1kb)	1	124180828	124181726	899	2	TraesCS1A02G116900	0
chr1A	124891540	124892492	953	*	Promoter (<=1kb)	1	124885857	124891820	5964	2	TraesCS1A02G117500	0
chr1A	125149260	125149534	275	*	Promoter (1-2kb)	1	125150544	125151961	1418	1	TraesCS1A02G117900	-1010
chr1A	125149994	125150340	347	*	Promoter (<=1kb)	1	125150544	125151961	1418	1	TraesCS1A02G117900	-204
chr1A	125150611	125151006	396	*	Promoter (<=1kb)	1	125150544	125151961	1418	1	TraesCS1A02G117900	67
chr1A	125155430	125156154	725	*	Promoter (<=1kb)	1	125154663	125156057	1395	1	TraesCS1A02G118000	767
chr1A	128634095	128634586	492	*	Promoter (<=1kb)	1	128634284	128634541	258	1	TraesCS1A02G119000	0
chr1A	130150135	130150966	832	*	Promoter (<=1kb)	1	130149160	130151093	1934	1	TraesCS1A02G119300	975
chr1A	130912303	130912706	404	*	Promoter (<=1kb)	1	130909358	130913217	3860	2	TraesCS1A02G119500	511
chr1A	130912952	130913371	420	*	Promoter (<=1kb)	1	130909358	130913217	3860	2	TraesCS1A02G119500	0
chr1A	132135382	132136235	854	*	Promoter (<=1kb)	1	132133545	132135498	1954	2	TraesCS1A02G119800	0
chr1A	132795678	132795908	231	*	Promoter (<=1kb)	1	132795847	132797848	2002	1	TraesCS1A02G120300	0
chr1A	132796440	132797408	969	*	Promoter (<=1kb)	1	132795847	132797848	2002	1	TraesCS1A02G120300	593
chr1A	133162543	133163126	584	*	Promoter (<=1kb)	1	133160011	133162594	2584	2	TraesCS1A02G120700	0
chr1A	133517429	133518520	1092	*	Promoter (<=1kb)	1	133514024	133518080	4057	2	TraesCS1A02G121100	0
chr1A	136923655	136923837	183	*	Promoter (<=1kb)	1	136923917	136959905	35989	1	TraesCS1A02G122100	-80
chr1A	136924017	136925047	1031	*	Promoter (<=1kb)	1	136923917	136959905	35989	1	TraesCS1A02G122100	100
chr1A	139557925	139558888	964	*	Promoter (<=1kb)	1	139558033	139561261	3229	1	TraesCS1A02G122700	0
chr1A	144552466	144553077	612	*	Promoter (<=1kb)	1	144552721	144553014	294	1	TraesCS1A02G123700	0
chr1A	146634708	146635325	618	*	Promoter (<=1kb)	1	146630196	146634893	4698	2	TraesCS1A02G124200	0
chr1A	146952215	146952926	712	*	Promoter (<=1kb)	1	146947225	146952752	5528	2	TraesCS1A02G124400	0
chr1A	147690694	147690972	279	*	Promoter (<=1kb)	1	147689967	147691695	1729	2	TraesCS1A02G124800	723
chr1A	148744878	148745628	751	*	Promoter (<=1kb)	1	148744427	148745985	1559	1	TraesCS1A02G125200	451
chr1A	149514194	149515520	1327	*	Promoter (<=1kb)	1	149510430	149514777	4348	2	TraesCS1A02G125500	0
chr1A	149864034	149865099	1066	*	Promoter (<=1kb)	1	149864848	149874041	9194	1	TraesCS1A02G125600	0
chr1A	150860609	150861073	465	*	Promoter (<=1kb)	1	150860542	150861336	795	1	TraesCS1A02G125900	67
chr1A	150900359	150901380	1022	*	Promoter (<=1kb)	1	150899371	150902341	2971	2	TraesCS1A02G126100	961
chr1A	151349373	151349594	222	*	Promoter (2-3kb)	1	151351630	151352346	717	1	TraesCS1A02G126200	-2036
chr1A	151351221	151352091	871	*	Promoter (<=1kb)	1	151351630	151352346	717	1	TraesCS1A02G126200	0
chr1A	151878136	151878379	244	*	Promoter (<=1kb)	1	151873014	151877402	4389	2	TraesCS1A02G126400	-734
chr1A	153337087	153338256	1170	*	Promoter (<=1kb)	1	153337577	153339354	1778	1	TraesCS1A02G126800	0
chr1A	154699401	154701662	2262	*	Promoter (<=1kb)	1	154699585	154703820	4236	1	TraesCS1A02G127500	0
chr1A	157511334	157512260	927	*	Promoter (<=1kb)	1	157511916	157512543	628	2	TraesCS1A02G128500	283
chr1A	157515512	157516471	960	*	Promoter (2-3kb)	1	157511916	157512543	628	2	TraesCS1A02G128500	-2969
chr1A	157834159	157835109	951	*	Promoter (<=1kb)	1	157829158	157834887	5730	2	TraesCS1A02G128600	0
chr1A	158493263	158493827	565	*	Promoter (<=1kb)	1	158493137	158493781	645	2	TraesCS1A02G128800	0
chr1A	161671198	161672538	1341	*	Promoter (<=1kb)	1	161671207	161671752	546	2	TraesCS1A02G129000	0
chr1A	167801034	167802089	1056	*	Promoter (<=1kb)	1	167800393	167802344	1952	1	TraesCS1A02G129700	641
chr1A	171034058	171034708	651	*	Promoter (<=1kb)	1	171006669	171034612	27944	2	TraesCS1A02G130900	0
chr1A	175178204	175179103	900	*	Promoter (<=1kb)	1	175173230	175178988	5759	2	TraesCS1A02G131500	0
chr1A	177434448	177434644	197	*	Promoter (1-2kb)	1	177432274	177432799	526	2	TraesCS1A02G131800	-1649
chr1A	177434823	177435115	293	*	Promoter (2-3kb)	1	177432274	177432799	526	2	TraesCS1A02G131800	-2024
chr1A	185117229	185117794	566	*	Promoter (<=1kb)	1	185117112	185118880	1769	1	TraesCS1A02G133000	117
chr1A	186212168	186213612	1445	*	Promoter (<=1kb)	1	186211460	186213836	2377	1	TraesCS1A02G133200	708
chr1A	189708509	189708964	456	*	Promoter (1-2kb)	1	189710004	189722289	12286	1	TraesCS1A02G133700	-1040
chr1A	217612825	217613638	814	*	Promoter (<=1kb)	1	217610380	217613638	3259	2	TraesCS1A02G136500	0
chr1A	219386136	219387271	1136	*	Promoter (<=1kb)	1	219381070	219386762	5693	2	TraesCS1A02G136900	0
chr1A	221695557	221696432	876	*	Promoter (<=1kb)	1	221695704	221708351	12648	1	TraesCS1A02G137200	0
chr1A	232330196	232330427	232	*	Promoter (2-3kb)	1	232333423	232344048	10626	1	TraesCS1A02G138600	-2996
chr1A	232331498	232331951	454	*	Promoter (1-2kb)	1	232333423	232344048	10626	1	TraesCS1A02G138600	-1472
chr1A	238652846	238653394	549	*	Promoter (<=1kb)	1	238647818	238652541	4724	2	TraesCS1A02G140600	-305
chr1A	238672954	238673148	195	*	Promoter (<=1kb)	1	238673104	238673667	564	1	TraesCS1A02G140800	0
chr1A	241377072	241377714	643	*	Promoter (<=1kb)	1	241377201	241377560	360	2	TraesCS1A02G141800	0
chr1A	241983245	241984997	1753	*	Promoter (<=1kb)	1	241983247	241984668	1422	2	TraesCS1A02G142000	0
chr1A	243163244	243163697	454	*	Promoter (<=1kb)	1	243160582	243163169	2588	2	TraesCS1A02G142400	-75
chr1A	243165773	243165967	195	*	Promoter (2-3kb)	1	243160582	243163169	2588	2	TraesCS1A02G142400	-2604
chr1A	245516612	245516959	348	*	Promoter (1-2kb)	1	245518573	245527595	9023	1	TraesCS1A02G143000	-1614
chr1A	252327019	252327275	257	*	Promoter (1-2kb)	1	252322646	252325156	2511	2	TraesCS1A02G146000	-1863
chr1A	252772146	252773332	1187	*	Promoter (<=1kb)	1	252772215	252773564	1350	1	TraesCS1A02G146500	0
chr1A	253016818	253017458	641	*	Promoter (<=1kb)	1	253014195	253016999	2805	2	TraesCS1A02G146700	0
chr1A	254182626	254182928	303	*	Promoter (<=1kb)	1	254183122	254188706	5585	1	TraesCS1A02G147200	-194
chr1A	255478815	255479678	864	*	Promoter (<=1kb)	1	255478889	255488313	9425	1	TraesCS1A02G148000	0
chr1A	256984140	256984614	475	*	Promoter (<=1kb)	1	256984103	256985437	1335	2	TraesCS1A02G149600	823
chr1A	258863647	258863922	276	*	Promoter (<=1kb)	1	258857615	258862764	5150	2	TraesCS1A02G150800	-883
chr1A	258880142	258881453	1312	*	Promoter (<=1kb)	1	258870778	258881439	10662	2	TraesCS1A02G150900	0
chr1A	259045803	259046218	416	*	Promoter (2-3kb)	1	259049084	259051454	2371	1	TraesCS1A02G151000	-2866
chr1A	262290052	262290867	816	*	Promoter (<=1kb)	1	262290121	262291053	933	1	TraesCS1A02G152400	0
chr1A	265040291	265041502	1212	*	Promoter (<=1kb)	1	265032750	265041635	8886	2	TraesCS1A02G153000	133
chr1A	267171064	267171789	726	*	Promoter (<=1kb)	1	267169657	267171963	2307	2	TraesCS1A02G153500	174
chr1A	272985327	272985631	305	*	Promoter (<=1kb)	1	272983850	272985600	1751	2	TraesCS1A02G155300	0
chr1A	276569082	276569844	763	*	Promoter (<=1kb)	1	276569288	276572247	2960	1	TraesCS1A02G156000	0
chr1A	276802906	276803327	422	*	Promoter (<=1kb)	1	276802346	276805966	3621	1	TraesCS1A02G156100	560
chr1A	277073864	277074756	893	*	Promoter (<=1kb)	1	277074051	277078322	4272	1	TraesCS1A02G156400	0
chr1A	281367870	281368338	469	*	Promoter (<=1kb)	1	281368159	281368410	252	2	TraesCS1A02G158100	72
chr1A	281894085	281895137	1053	*	Promoter (<=1kb)	1	281887394	281895008	7615	2	TraesCS1A02G158400	0
chr1A	282552751	282554421	1671	*	Promoter (<=1kb)	1	282552837	282554807	1971	1	TraesCS1A02G158600	0
chr1A	284320343	284321672	1330	*	Promoter (<=1kb)	1	284320576	284322151	1576	1	TraesCS1A02G159000	0
chr1A	287684056	287684728	673	*	Promoter (<=1kb)	1	287681550	287684692	3143	2	TraesCS1A02G160200	0
chr1A	288861898	288862340	443	*	Promoter (<=1kb)	1	288862057	288872048	9992	1	TraesCS1A02G160700	0
chr1A	289351060	289351745	686	*	Promoter (<=1kb)	1	289346493	289351896	5404	2	TraesCS1A02G161000	151
chr1A	291565064	291565661	598	*	Promoter (<=1kb)	1	291561115	291565971	4857	2	TraesCS1A02G162400	310
chr1A	295463724	295464339	616	*	Promoter (1-2kb)	1	295466049	295466924	876	1	TraesCS1A02G164100	-1710
chr1A	298106794	298107502	709	*	Promoter (<=1kb)	1	298105708	298107333	1626	2	TraesCS1A02G165400	0
chr1A	298621095	298621933	839	*	Promoter (<=1kb)	1	298621356	298621852	497	1	TraesCS1A02G166000	0
chr1A	298635760	298636697	938	*	Promoter (<=1kb)	1	298635520	298636647	1128	2	TraesCS1A02G166100	0
chr1A	298646042	298646625	584	*	Promoter (<=1kb)	1	298646085	298646780	696	2	TraesCS1A02G166200	155
chr1A	299102253	299102939	687	*	Promoter (<=1kb)	1	299103405	299106055	2651	1	TraesCS1A02G166400	-466
chr1A	299425189	299426046	858	*	Promoter (<=1kb)	1	299424945	299426015	1071	2	TraesCS1A02G166600	0
chr1A	299624347	299625349	1003	*	Promoter (<=1kb)	1	299624485	299657841	33357	1	TraesCS1A02G166900	0
chr1A	299717661	299718120	460	*	Promoter (1-2kb)	1	299719197	299719790	594	1	TraesCS1A02G167000	-1077
chr1A	300395553	300396245	693	*	Promoter (<=1kb)	1	300395391	300396164	774	2	TraesCS1A02G167600	0
chr1A	300398797	300398976	180	*	Promoter (2-3kb)	1	300395391	300396164	774	2	TraesCS1A02G167600	-2633
chr1A	300567414	300567835	422	*	Promoter (<=1kb)	1	300567524	300568194	671	1	TraesCS1A02G167700	0
chr1A	300576858	300577397	540	*	Promoter (<=1kb)	1	300576956	300577529	574	1	TraesCS1A02G167800	0
chr1A	300859725	300860201	477	*	Promoter (<=1kb)	1	300856554	300860113	3560	2	TraesCS1A02G168100	0
chr1A	301630721	301631907	1187	*	Promoter (<=1kb)	1	301628584	301631797	3214	2	TraesCS1A02G168700	0
chr1A	301894069	301894704	636	*	Promoter (<=1kb)	1	301894091	301894885	795	1	TraesCS1A02G169200	0
chr1A	302638619	302639048	430	*	Promoter (<=1kb)	1	302628523	302639166	10644	2	TraesCS1A02G169600	118
chr1A	302957697	302958591	895	*	Promoter (<=1kb)	1	302957961	302959148	1188	2	TraesCS1A02G169900	557
chr1A	303730005	303730468	464	*	Promoter (<=1kb)	1	303727691	303730110	2420	2	TraesCS1A02G170000	0
chr1A	305007297	305007730	434	*	Promoter (<=1kb)	1	305004105	305006483	2379	2	TraesCS1A02G170600	-814
chr1A	305606157	305608012	1856	*	Promoter (<=1kb)	1	305606261	305608388	2128	1	TraesCS1A02G171000	0
chr1A	307060440	307061126	687	*	Promoter (<=1kb)	1	307060493	307061834	1342	1	TraesCS1A02G171900	0
chr1A	308575948	308576363	416	*	Promoter (<=1kb)	1	308571441	308576188	4748	2	TraesCS1A02G172700	0
chr1A	313489144	313489460	317	*	Promoter (<=1kb)	1	313489231	313491849	2619	1	TraesCS1A02G175500	0
chr1A	313489684	313489968	285	*	Promoter (<=1kb)	1	313489231	313491849	2619	1	TraesCS1A02G175500	453
chr1A	319446657	319447513	857	*	Promoter (<=1kb)	1	319445759	319447575	1817	2	TraesCS1A02G177100	62
chr1A	319448836	319449118	283	*	Promoter (1-2kb)	1	319445759	319447575	1817	2	TraesCS1A02G177100	-1261
chr1A	319889265	319889594	330	*	Promoter (<=1kb)	1	319887494	319889455	1962	2	TraesCS1A02G177300	0
chr1A	320226291	320226682	392	*	Promoter (1-2kb)	1	320222699	320224716	2018	2	TraesCS1A02G177400	-1575
chr1A	323407881	323408875	995	*	Promoter (<=1kb)	1	323406550	323408028	1479	2	TraesCS1A02G178900	0
chr1A	323960046	323960853	808	*	Promoter (<=1kb)	1	323961240	323961536	297	1	TraesCS1A02G179300	-387
chr1A	324619198	324619685	488	*	Promoter (<=1kb)	1	324609925	324619770	9846	2	TraesCS1A02G179700	85
chr1A	325031669	325032370	702	*	Promoter (<=1kb)	1	325032422	325033066	645	1	TraesCS1A02G180000	-52
chr1A	325053426	325054589	1164	*	Promoter (<=1kb)	1	325049787	325054523	4737	2	TraesCS1A02G180300	0
chr1A	325781686	325783058	1373	*	Promoter (<=1kb)	1	325782120	325788800	6681	1	TraesCS1A02G180400	0
chr1A	326216179	326216544	366	*	Promoter (<=1kb)	1	326216040	326216641	602	1	TraesCS1A02G180600	139
chr1A	327003454	327003941	488	*	Promoter (1-2kb)	1	327005244	327014951	9708	1	TraesCS1A02G180800	-1303
chr1A	327712978	327713526	549	*	Promoter (<=1kb)	1	327712388	327713606	1219	2	TraesCS1A02G181700	80
chr1A	330082822	330084076	1255	*	Promoter (<=1kb)	1	330082865	330086356	3492	1	TraesCS1A02G182400	0
chr1A	330686942	330688159	1218	*	Promoter (<=1kb)	1	330686907	330688311	1405	1	TraesCS1A02G182600	35
chr1A	330770465	330771178	714	*	Promoter (<=1kb)	1	330765992	330771472	5481	2	TraesCS1A02G182700	294
chr1A	333137993	333138533	541	*	Promoter (<=1kb)	1	333134461	333139522	5062	2	TraesCS1A02G183400	989
chr1A	333139177	333139952	776	*	Promoter (<=1kb)	1	333134461	333139522	5062	2	TraesCS1A02G183400	0
chr1A	333525031	333525852	822	*	Promoter (<=1kb)	1	333525478	333528820	3343	1	TraesCS1A02G183600	0
chr1A	334446413	334446888	476	*	Promoter (<=1kb)	1	334446661	334448697	2037	1	TraesCS1A02G184400	0
chr1A	334447557	334448083	527	*	Promoter (<=1kb)	1	334446661	334448697	2037	1	TraesCS1A02G184400	896
chr1A	337629096	337629929	834	*	Promoter (<=1kb)	1	337628887	337629897	1011	2	TraesCS1A02G186200	0
chr1A	337630217	337630619	403	*	Promoter (<=1kb)	1	337628887	337629897	1011	2	TraesCS1A02G186200	-320
chr1A	337654361	337655137	777	*	Promoter (<=1kb)	1	337653975	337655149	1175	2	TraesCS1A02G186300	12
chr1A	337703372	337704227	856	*	Promoter (<=1kb)	1	337703103	337704240	1138	2	TraesCS1A02G186700	13
chr1A	337776183	337777300	1118	*	Promoter (<=1kb)	1	337775914	337777000	1087	2	TraesCS1A02G186800	0
chr1A	337947736	337948203	468	*	Promoter (<=1kb)	1	337947843	337949587	1745	1	TraesCS1A02G187000	0
chr1A	337948810	337949168	359	*	Promoter (<=1kb)	1	337947843	337949587	1745	1	TraesCS1A02G187000	967
chr1A	338591429	338591752	324	*	Promoter (<=1kb)	1	338587866	338590787	2922	2	TraesCS1A02G187500	-642
chr1A	338839353	338839849	497	*	Promoter (2-3kb)	1	338833037	338836486	3450	2	TraesCS1A02G187800	-2867
chr1A	339915068	339915226	159	*	Promoter (<=1kb)	1	339913769	339916147	2379	2	TraesCS1A02G188100	921
chr1A	339915441	339915703	263	*	Promoter (<=1kb)	1	339913769	339916147	2379	2	TraesCS1A02G188100	444
chr1A	343613791	343614326	536	*	Promoter (1-2kb)	1	343615952	343618536	2585	1	TraesCS1A02G189900	-1626
chr1A	344182954	344184487	1534	*	Promoter (<=1kb)	1	344183731	344186347	2617	1	TraesCS1A02G190300	0
chr1A	344468069	344468525	457	*	Promoter (2-3kb)	1	344470839	344472679	1841	1	TraesCS1A02G190600	-2314
chr1A	344468957	344469456	500	*	Promoter (1-2kb)	1	344470839	344472679	1841	1	TraesCS1A02G190600	-1383
chr1A	344470849	344471035	187	*	Promoter (<=1kb)	1	344470839	344472679	1841	1	TraesCS1A02G190600	10
chr1A	345296847	345297477	631	*	Promoter (2-3kb)	1	345299960	345304595	4636	1	TraesCS1A02G191000	-2483
chr1A	345783577	345784129	553	*	Promoter (<=1kb)	1	345783582	345786960	3379	1	TraesCS1A02G191300	0
chr1A	346445595	346446642	1048	*	Promoter (<=1kb)	1	346445700	346449901	4202	1	TraesCS1A02G191600	0
chr1A	347325247	347325750	504	*	Promoter (<=1kb)	1	347322210	347325380	3171	2	TraesCS1A02G191900	0
chr1A	347634632	347635312	681	*	Promoter (<=1kb)	1	347633899	347635924	2026	2	TraesCS1A02G192300	612
chr1A	348848406	348849265	860	*	Promoter (<=1kb)	1	348848359	348851728	3370	1	TraesCS1A02G193100	47
chr1A	351211487	351212366	880	*	Promoter (<=1kb)	1	351211684	351212265	582	1	TraesCS1A02G193700	0
chr1A	351474831	351476377	1547	*	Promoter (<=1kb)	1	351474705	351476085	1381	2	TraesCS1A02G194200	0
chr1A	353912313	353912718	406	*	Promoter (<=1kb)	1	353913629	353917286	3658	1	TraesCS1A02G195900	-911
chr1A	353914243	353915215	973	*	Promoter (<=1kb)	1	353913629	353917286	3658	1	TraesCS1A02G195900	614
chr1A	354823410	354824925	1516	*	Promoter (<=1kb)	1	354823588	354824724	1137	2	TraesCS1A02G196400	0
chr1A	358151264	358152239	976	*	Promoter (<=1kb)	1	358151459	358152398	940	1	TraesCS1A02G199300	0
chr1A	359980575	359980835	261	*	Promoter (<=1kb)	1	359980199	359981668	1470	2	TraesCS1A02G200100	833
chr1A	360458913	360459930	1018	*	Promoter (<=1kb)	1	360455273	360459181	3909	2	TraesCS1A02G200400	0
chr1A	360461779	360462906	1128	*	Promoter (2-3kb)	1	360455273	360459181	3909	2	TraesCS1A02G200400	-2598
chr1A	361235344	361236037	694	*	Promoter (<=1kb)	1	361235402	361236546	1145	1	TraesCS1A02G200700	0
chr1A	361351841	361352740	900	*	Promoter (<=1kb)	1	361352160	361359053	6894	1	TraesCS1A02G200800	0
chr1A	364631831	364633039	1209	*	Promoter (<=1kb)	1	364631876	364634716	2841	1	TraesCS1A02G203100	0
chr1A	365064817	365065870	1054	*	Promoter (<=1kb)	1	365064927	365071233	6307	1	TraesCS1A02G203400	0
chr1A	365491767	365492234	468	*	Promoter (<=1kb)	1	365492204	365493755	1552	1	TraesCS1A02G203600	0
chr1A	365506977	365508003	1027	*	Promoter (<=1kb)	1	365507410	365508980	1571	1	TraesCS1A02G203700	0
chr1A	365534532	365535483	952	*	Promoter (<=1kb)	1	365536062	365536994	933	1	TraesCS1A02G203800	-579
chr1A	365536265	365536424	160	*	Promoter (<=1kb)	1	365536062	365536994	933	1	TraesCS1A02G203800	203
chr1A	365536581	365536878	298	*	Promoter (<=1kb)	1	365536062	365536994	933	1	TraesCS1A02G203800	519
chr1A	366367131	366367767	637	*	Promoter (<=1kb)	1	366367520	366367873	354	1	TraesCS1A02G204600	0
chr1A	367381154	367382430	1277	*	Promoter (<=1kb)	1	367381194	367383318	2125	1	TraesCS1A02G205100	0
chr1A	367437783	367438503	721	*	Promoter (<=1kb)	1	367431625	367438082	6458	2	TraesCS1A02G205200	0
chr1A	367438915	367439262	348	*	Promoter (<=1kb)	1	367431625	367438082	6458	2	TraesCS1A02G205200	-833
chr1A	368356556	368357825	1270	*	Promoter (<=1kb)	1	368358196	368360794	2599	1	TraesCS1A02G205700	-371
chr1A	369322449	369324444	1996	*	Promoter (<=1kb)	1	369322580	369324775	2196	1	TraesCS1A02G207300	0
chr1A	369495556	369496548	993	*	Promoter (<=1kb)	1	369494317	369496446	2130	2	TraesCS1A02G207500	0
chr1A	369497657	369497978	322	*	Promoter (<=1kb)	1	369496596	369497847	1252	2	TraesCS1A02G207600	0
chr1A	371220428	371221603	1176	*	Promoter (<=1kb)	1	371219824	371221463	1640	1	TraesCS1A02G209100	604
chr1A	372068784	372070161	1378	*	Promoter (<=1kb)	1	372067594	372070231	2638	2	TraesCS1A02G209400	70
chr1A	372241163	372241611	449	*	Promoter (<=1kb)	1	372241197	372241757	561	2	TraesCS1A02G209700	146
chr1A	372467541	372468333	793	*	Promoter (<=1kb)	1	372467568	372467930	363	2	TraesCS1A02G210000	0
chr1A	372524691	372525302	612	*	Promoter (<=1kb)	1	372525023	372530677	5655	1	TraesCS1A02G210100	0
chr1A	374134694	374135189	496	*	Promoter (1-2kb)	1	374136782	374137647	866	1	TraesCS1A02G211200	-1593
chr1A	375477063	375477774	712	*	Promoter (<=1kb)	1	375471252	375477408	6157	2	TraesCS1A02G212700	0
chr1A	376476281	376476860	580	*	Promoter (<=1kb)	1	376476402	376480121	3720	1	TraesCS1A02G212900	0
chr1A	377020966	377021187	222	*	Promoter (<=1kb)	1	377016126	377020292	4167	2	TraesCS1A02G213800	-674
chr1A	377451011	377452002	992	*	Promoter (<=1kb)	1	377449328	377451777	2450	2	TraesCS1A02G214500	0
chr1A	377610847	377611138	292	*	Promoter (1-2kb)	1	377613069	377615762	2694	1	TraesCS1A02G214700	-1931
chr1A	380263358	380263630	273	*	Promoter (<=1kb)	1	380261964	380264364	2401	2	TraesCS1A02G215100	734
chr1A	380264077	380264260	184	*	Promoter (<=1kb)	1	380261964	380264364	2401	2	TraesCS1A02G215100	104
chr1A	381096268	381098112	1845	*	Promoter (<=1kb)	1	381096100	381098610	2511	2	TraesCS1A02G215500	498
chr1A	381277497	381277992	496	*	Promoter (<=1kb)	1	381274139	381277555	3417	2	TraesCS1A02G215600	0
chr1A	381318403	381319213	811	*	Promoter (<=1kb)	1	381313932	381318932	5001	2	TraesCS1A02G215800	0
chr1A	386479893	386480842	950	*	Promoter (<=1kb)	1	386479232	386480418	1187	2	TraesCS1A02G218100	0
chr1A	387021516	387022437	922	*	Promoter (<=1kb)	1	387022762	387028345	5584	1	TraesCS1A02G218400	-325
chr1A	387199673	387199937	265	*	Promoter (<=1kb)	1	387197992	387199892	1901	2	TraesCS1A02G218600	0
chr1A	388484451	388484624	174	*	Promoter (1-2kb)	1	388486176	388487149	974	1	TraesCS1A02G219600	-1552
chr1A	389061275	389062166	892	*	Promoter (<=1kb)	1	389061317	389064998	3682	1	TraesCS1A02G220200	0
chr1A	389129813	389130048	236	*	Promoter (<=1kb)	1	389129281	389131767	2487	1	TraesCS1A02G220300	532
chr1A	389797788	389798416	629	*	Promoter (<=1kb)	1	389798305	389802522	4218	1	TraesCS1A02G220500	0
chr1A	390636225	390636653	429	*	Promoter (2-3kb)	1	390638795	390640183	1389	1	TraesCS1A02G221400	-2142
chr1A	390638985	390640102	1118	*	Promoter (<=1kb)	1	390638795	390640183	1389	1	TraesCS1A02G221400	190
chr1A	391235774	391236068	295	*	Promoter (<=1kb)	1	391235429	391237088	1660	1	TraesCS1A02G221700	345
chr1A	394585240	394585520	281	*	Promoter (2-3kb)	1	394587930	394588284	355	1	TraesCS1A02G224600	-2410
chr1A	394587624	394588111	488	*	Promoter (<=1kb)	1	394587930	394588284	355	1	TraesCS1A02G224600	0
chr1A	397083327	397083760	434	*	Promoter (<=1kb)	1	397084300	397084696	397	1	TraesCS1A02G226800	-540
chr1A	397769873	397770338	466	*	Promoter (<=1kb)	1	397769399	397770590	1192	1	TraesCS1A02G227100	474
chr1A	403361756	403362666	911	*	Promoter (<=1kb)	1	403361807	403386327	24521	1	TraesCS1A02G230600	0
chr1A	403632238	403632853	616	*	Promoter (<=1kb)	1	403632277	403632940	664	1	TraesCS1A02G230900	0
chr1A	406176459	406176780	322	*	Promoter (<=1kb)	1	406174893	406176309	1417	2	TraesCS1A02G232800	-150
chr1A	406185160	406185403	244	*	Promoter (1-2kb)	1	406186564	406190999	4436	1	TraesCS1A02G232900	-1161
chr1A	407131811	407133680	1870	*	Promoter (2-3kb)	1	407129068	407129516	449	2	TraesCS1A02G233300	-2295
chr1A	407320181	407320774	594	*	Promoter (<=1kb)	1	407315145	407320459	5315	2	TraesCS1A02G233400	0
chr1A	407336898	407337205	308	*	Promoter (<=1kb)	1	407330835	407335966	5132	2	TraesCS1A02G233600	-932
chr1A	408488856	408489587	732	*	Promoter (1-2kb)	1	408491115	408493891	2777	1	TraesCS1A02G233800	-1528
chr1A	415297433	415298465	1033	*	Promoter (<=1kb)	1	415297273	415299492	2220	1	TraesCS1A02G235000	160
chr1A	418599889	418600748	860	*	Promoter (2-3kb)	1	418603186	418603848	663	1	TraesCS1A02G236200	-2438
chr1A	418601460	418602200	741	*	Promoter (<=1kb)	1	418603186	418603848	663	1	TraesCS1A02G236200	-986
chr1A	423675271	423676672	1402	*	Promoter (<=1kb)	1	423675499	423676890	1392	1	TraesCS1A02G237800	0
chr1A	426297036	426297303	268	*	Promoter (1-2kb)	1	426299171	426304342	5172	1	TraesCS1A02G239000	-1868
chr1A	426298870	426299713	844	*	Promoter (<=1kb)	1	426299171	426304342	5172	1	TraesCS1A02G239000	0
chr1A	426536701	426537269	569	*	Promoter (<=1kb)	1	426533370	426537081	3712	2	TraesCS1A02G239300	0
chr1A	426875463	426876039	577	*	Promoter (<=1kb)	1	426872831	426876689	3859	2	TraesCS1A02G239500	650
chr1A	426881242	426881689	448	*	Promoter (<=1kb)	1	426880667	426882655	1989	2	TraesCS1A02G239600	966
chr1A	427812581	427813016	436	*	Promoter (<=1kb)	1	427811334	427813937	2604	2	TraesCS1A02G240500	921
chr1A	428208829	428209750	922	*	Promoter (<=1kb)	1	428210084	428210521	438	2	TraesCS1A02G240800	771
chr1A	428235454	428236141	688	*	Promoter (<=1kb)	1	428235601	428236038	438	2	TraesCS1A02G240900	0
chr1A	428663676	428664154	479	*	Promoter (<=1kb)	1	428663706	428664650	945	1	TraesCS1A02G241100	0
chr1A	430189623	430190665	1043	*	Promoter (<=1kb)	1	430188372	430190090	1719	2	TraesCS1A02G242000	0
chr1A	430231925	430232946	1022	*	Promoter (<=1kb)	1	430231589	430234732	3144	1	TraesCS1A02G242100	336
chr1A	430239959	430240545	587	*	Promoter (<=1kb)	1	430236534	430240368	3835	2	TraesCS1A02G242200	0
chr1A	430342892	430343804	913	*	Promoter (<=1kb)	1	430342573	430344319	1747	2	TraesCS1A02G242400	515
chr1A	430605284	430605532	249	*	Promoter (<=1kb)	1	430605350	430611761	6412	1	TraesCS1A02G242600	0
chr1A	430616506	430616884	379	*	Promoter (<=1kb)	1	430617268	430622212	4945	1	TraesCS1A02G242800	-384
chr1A	431972527	431973632	1106	*	Promoter (<=1kb)	1	431948022	431973017	24996	2	TraesCS1A02G243500	0
chr1A	432339259	432339570	312	*	Promoter (<=1kb)	1	432339293	432339982	690	1	TraesCS1A02G243900	0
chr1A	432528668	432528973	306	*	Promoter (2-3kb)	1	432530984	432536229	5246	1	TraesCS1A02G244100	-2011
chr1A	432559683	432560667	985	*	Promoter (<=1kb)	1	432559100	432560254	1155	2	TraesCS1A02G244300	0
chr1A	436427395	436427594	200	*	Promoter (<=1kb)	1	436422894	436426639	3746	2	TraesCS1A02G246400	-756
chr1A	438700292	438701325	1034	*	Promoter (<=1kb)	1	438699291	438701262	1972	2	TraesCS1A02G247400	0
chr1A	439727447	439727971	525	*	Promoter (<=1kb)	1	439723133	439727622	4490	2	TraesCS1A02G247700	0
chr1A	440019569	440019905	337	*	Promoter (<=1kb)	1	440019652	440029391	9740	1	TraesCS1A02G247900	0
chr1A	441032214	441033913	1700	*	Promoter (<=1kb)	1	441031693	441033979	2287	1	TraesCS1A02G249000	521
chr1A	441834181	441834440	260	*	Promoter (<=1kb)	1	441835270	441838486	3217	1	TraesCS1A02G249900	-830
chr1A	442797184	442798566	1383	*	Promoter (<=1kb)	1	442797453	442798388	936	1	TraesCS1A02G251300	0
chr1A	443659198	443659879	682	*	Promoter (<=1kb)	1	443659415	443660791	1377	1	TraesCS1A02G251800	0
chr1A	443704462	443704803	342	*	Promoter (<=1kb)	1	443703298	443704605	1308	2	TraesCS1A02G251900	0
chr1A	443711565	443712303	739	*	Promoter (<=1kb)	1	443708369	443712092	3724	2	TraesCS1A02G252000	0
chr1A	444122485	444123169	685	*	Promoter (<=1kb)	1	444122390	444123580	1191	1	TraesCS1A02G252300	95
chr1A	444767796	444768397	602	*	Promoter (<=1kb)	1	444768026	444776770	8745	1	TraesCS1A02G253200	0
chr1A	445276868	445277579	712	*	Promoter (<=1kb)	1	445257710	445277310	19601	2	TraesCS1A02G253400	0
chr1A	445527548	445527785	238	*	Promoter (<=1kb)	1	445527584	445539459	11876	1	TraesCS1A02G253700	0
chr1A	445656471	445656648	178	*	Promoter (<=1kb)	1	445653716	445656457	2742	2	TraesCS1A02G254100	-14
chr1A	447748506	447749675	1170	*	Promoter (<=1kb)	1	447747680	447749014	1335	2	TraesCS1A02G255600	0
chr1A	448037523	448037896	374	*	Promoter (<=1kb)	1	448033492	448037889	4398	2	TraesCS1A02G255800	0
chr1A	448897402	448897526	125	*	Promoter (<=1kb)	1	448897530	448912063	14534	1	TraesCS1A02G256100	-4
chr1A	449144652	449145278	627	*	Promoter (<=1kb)	1	449144852	449145750	899	1	TraesCS1A02G256500	0
chr1A	449468966	449469924	959	*	Promoter (<=1kb)	1	449468943	449471182	2240	1	TraesCS1A02G256900	23
chr1A	449507076	449507940	865	*	Promoter (<=1kb)	1	449507068	449508523	1456	1	TraesCS1A02G257000	8
chr1A	449554797	449554993	197	*	Promoter (<=1kb)	1	449555198	449558720	3523	1	TraesCS1A02G257300	-205
chr1A	449754197	449755125	929	*	Promoter (<=1kb)	1	449753945	449755120	1176	2	TraesCS1A02G257600	0
chr1A	449831033	449831484	452	*	Promoter (<=1kb)	1	449820375	449831326	10952	2	TraesCS1A02G257900	0
chr1A	451283174	451283372	199	*	Promoter (<=1kb)	1	451280508	451282597	2090	2	TraesCS1A02G258400	-577
chr1A	454527948	454528225	278	*	Promoter (1-2kb)	1	454524209	454526612	2404	2	TraesCS1A02G260600	-1336
chr1A	454533470	454533806	337	*	Promoter (<=1kb)	1	454533588	454534849	1262	1	TraesCS1A02G260700	0
chr1A	456235618	456236361	744	*	Promoter (<=1kb)	1	456234083	456236259	2177	2	TraesCS1A02G261600	0
chr1A	456243855	456244770	916	*	Promoter (<=1kb)	1	456243202	456245161	1960	1	TraesCS1A02G261700	653
chr1A	456325790	456326160	371	*	Promoter (1-2kb)	1	456321204	456323812	2609	2	TraesCS1A02G261800	-1978
chr1A	458511359	458511582	224	*	Promoter (<=1kb)	1	458510480	458511031	552	2	TraesCS1A02G263100	-328
chr1A	459097783	459098468	686	*	Promoter (<=1kb)	1	459097180	459100473	3294	1	TraesCS1A02G263600	603
chr1A	459313424	459314080	657	*	Promoter (<=1kb)	1	459307640	459313757	6118	2	TraesCS1A02G264000	0
chr1A	459949285	459950515	1231	*	Promoter (<=1kb)	1	459948922	459951051	2130	2	TraesCS1A02G264400	536
chr1A	460328793	460329420	628	*	Promoter (<=1kb)	1	460325309	460329830	4522	2	TraesCS1A02G264600	410
chr1A	460865788	460866245	458	*	Promoter (2-3kb)	1	460860063	460863294	3232	2	TraesCS1A02G265200	-2494
chr1A	460991415	460993023	1609	*	Promoter (<=1kb)	1	460991110	460993218	2109	1	TraesCS1A02G265400	305
chr1A	461337544	461338164	621	*	Promoter (<=1kb)	1	461337578	461338417	840	1	TraesCS1A02G265600	0
chr1A	461351728	461352213	486	*	Promoter (<=1kb)	1	461351279	461352000	722	1	TraesCS1A02G265700	449
chr1A	461356706	461357338	633	*	Promoter (<=1kb)	1	461356735	461357498	764	1	TraesCS1A02G265800	0
chr1A	461643306	461644080	775	*	Promoter (<=1kb)	1	461641601	461644055	2455	2	TraesCS1A02G266100	0
chr1A	462123512	462123884	373	*	Promoter (<=1kb)	1	462122731	462124931	2201	1	TraesCS1A02G266700	781
chr1A	462400024	462401023	1000	*	Promoter (<=1kb)	1	462399582	462402019	2438	2	TraesCS1A02G267200	996
chr1A	462437740	462438535	796	*	Promoter (<=1kb)	1	462435597	462438015	2419	2	TraesCS1A02G267300	0
chr1A	462751510	462752683	1174	*	Promoter (1-2kb)	1	462742535	462750420	7886	2	TraesCS1A02G267700	-1090
chr1A	463154758	463155478	721	*	Promoter (<=1kb)	1	463155411	463156061	651	1	TraesCS1A02G268200	0
chr1A	463247223	463248472	1250	*	Promoter (<=1kb)	1	463246853	463248232	1380	2	TraesCS1A02G268400	0
chr1A	463921578	463923050	1473	*	Promoter (<=1kb)	1	463921287	463927126	5840	1	TraesCS1A02G269300	291
chr1A	463930231	463931101	871	*	Promoter (1-2kb)	1	463923731	463928925	5195	2	TraesCS1A02G269400	-1306
chr1A	464115330	464115904	575	*	Promoter (<=1kb)	1	464115589	464116536	948	1	TraesCS1A02G270100	0
chr1A	464116106	464116425	320	*	Promoter (<=1kb)	1	464115589	464116536	948	1	TraesCS1A02G270100	517
chr1A	464246198	464246458	261	*	Promoter (<=1kb)	1	464247356	464249467	2112	1	TraesCS1A02G270200	-898
chr1A	464900798	464901370	573	*	Promoter (<=1kb)	1	464901178	464908479	7302	1	TraesCS1A02G270900	0
chr1A	464911267	464911656	390	*	Promoter (<=1kb)	1	464911387	464912944	1558	1	TraesCS1A02G271000	0
chr1A	465074220	465075456	1237	*	Promoter (<=1kb)	1	465074275	465075640	1366	1	TraesCS1A02G271100	0
chr1A	465139759	465140270	512	*	Promoter (<=1kb)	1	465139211	465140277	1067	1	TraesCS1A02G271500	548
chr1A	465341098	465342034	937	*	Promoter (<=1kb)	1	465339160	465340235	1076	2	TraesCS1A02G271900	-863
chr1A	465342403	465342610	208	*	Promoter (<=1kb)	1	465340924	465343552	2629	2	TraesCS1A02G272000	942
chr1A	465494717	465495200	484	*	Promoter (<=1kb)	1	465495668	465497672	2005	1	TraesCS1A02G272300	-468
chr1A	468683582	468684673	1092	*	Promoter (<=1kb)	1	468684277	468685156	880	2	TraesCS1A02G274500	483
chr1A	468822424	468823856	1433	*	Promoter (<=1kb)	1	468822146	468823783	1638	2	TraesCS1A02G274600	0
chr1A	470684937	470686330	1394	*	Promoter (<=1kb)	1	470685586	470686825	1240	2	TraesCS1A02G275800	495
chr1A	471265934	471266582	649	*	Promoter (<=1kb)	1	471265111	471266514	1404	2	TraesCS1A02G276000	0
chr1A	472170505	472171352	848	*	Promoter (<=1kb)	1	472172188	472172431	244	1	TraesCS1A02G277200	-836
chr1A	472550293	472552169	1877	*	Promoter (<=1kb)	1	472550277	472552563	2287	1	TraesCS1A02G277400	16
chr1A	473037156	473037841	686	*	Promoter (<=1kb)	1	473037523	473042364	4842	1	TraesCS1A02G277700	0
chr1A	474296609	474296919	311	*	Promoter (2-3kb)	1	474291361	474293659	2299	2	TraesCS1A02G278600	-2950
chr1A	474420743	474422043	1301	*	Promoter (<=1kb)	1	474421055	474428708	7654	1	TraesCS1A02G278700	0
chr1A	474431368	474431678	311	*	Promoter (<=1kb)	1	474430833	474432419	1587	2	TraesCS1A02G278800	741
chr1A	474431856	474432498	643	*	Promoter (<=1kb)	1	474430833	474432419	1587	2	TraesCS1A02G278800	0
chr1A	474450056	474451052	997	*	Promoter (<=1kb)	1	474449755	474451774	2020	2	TraesCS1A02G278900	722
chr1A	476902100	476903162	1063	*	Promoter (<=1kb)	1	476902196	476903812	1617	1	TraesCS1A02G279400	0
chr1A	478354750	478355405	656	*	Promoter (<=1kb)	1	478350773	478355542	4770	2	TraesCS1A02G280600	137
chr1A	479840865	479841414	550	*	Promoter (<=1kb)	1	479827961	479840208	12248	2	TraesCS1A02G281400	-657
chr1A	480567319	480567840	522	*	Promoter (<=1kb)	1	480564799	480566679	1881	2	TraesCS1A02G281900	-640
chr1A	480582175	480582478	304	*	Promoter (<=1kb)	1	480578238	480581618	3381	2	TraesCS1A02G282100	-557
chr1A	481627728	481628845	1118	*	Promoter (<=1kb)	1	481627861	481631319	3459	1	TraesCS1A02G283700	0
chr1A	481674215	481675200	986	*	Promoter (<=1kb)	1	481673552	481675855	2304	1	TraesCS1A02G283900	663
chr1A	482328181	482329735	1555	*	Promoter (<=1kb)	1	482328444	482329898	1455	1	TraesCS1A02G284900	0
chr1A	483133334	483134817	1484	*	Promoter (<=1kb)	1	483133188	483134809	1622	2	TraesCS1A02G286400	0
chr1A	483195573	483196748	1176	*	Promoter (<=1kb)	1	483195165	483197070	1906	2	TraesCS1A02G286500	322
chr1A	483658856	483659340	485	*	Promoter (<=1kb)	1	483658786	483659958	1173	2	TraesCS1A02G286800	618
chr1A	483678372	483679589	1218	*	Promoter (<=1kb)	1	483678247	483679340	1094	2	TraesCS1A02G286900	0
chr1A	484301489	484302002	514	*	Promoter (<=1kb)	1	484300415	484301847	1433	2	TraesCS1A02G287300	0
chr1A	486581306	486581759	454	*	Promoter (<=1kb)	1	486581084	486581326	243	2	TraesCS1A02G289100	0
chr1A	486598604	486598861	258	*	Promoter (<=1kb)	1	486598214	486598468	255	2	TraesCS1A02G289200	-136
chr1A	486750330	486750933	604	*	Promoter (<=1kb)	1	486750894	486751073	180	1	TraesCS1A02G289800	0
chr1A	486814511	486814814	304	*	Promoter (2-3kb)	1	486816908	486817108	201	1	TraesCS1A02G289900	-2094
chr1A	486815060	486815351	292	*	Promoter (1-2kb)	1	486816908	486817108	201	1	TraesCS1A02G289900	-1557
chr1A	486818276	486818512	237	*	Promoter (<=1kb)	1	486818895	486819086	192	1	TraesCS1A02G290000	-383
chr1A	487078646	487078861	216	*	Promoter (<=1kb)	1	487078614	487079353	740	2	TraesCS1A02G290600	492
chr1A	487332905	487333447	543	*	Promoter (<=1kb)	1	487330367	487333932	3566	2	TraesCS1A02G291100	485
chr1A	487695096	487695899	804	*	Promoter (<=1kb)	1	487695123	487695734	612	2	TraesCS1A02G291900	0
chr1A	488103861	488104107	247	*	Promoter (<=1kb)	1	488101919	488103837	1919	2	TraesCS1A02G292600	-24
chr1A	488111080	488111679	600	*	Promoter (<=1kb)	1	488108899	488112001	3103	2	TraesCS1A02G292700	322
chr1A	488111949	488112482	534	*	Promoter (<=1kb)	1	488108899	488112001	3103	2	TraesCS1A02G292700	0
chr1A	488186502	488186870	369	*	Promoter (<=1kb)	1	488186694	488190274	3581	1	TraesCS1A02G292800	0
chr1A	488187134	488187936	803	*	Promoter (<=1kb)	1	488186694	488190274	3581	1	TraesCS1A02G292800	440
chr1A	488228569	488229858	1290	*	Promoter (<=1kb)	1	488225463	488229836	4374	2	TraesCS1A02G293100	0
chr1A	488234211	488234675	465	*	Promoter (1-2kb)	1	488235811	488239201	3391	1	TraesCS1A02G293200	-1136
chr1A	488235607	488235793	187	*	Promoter (<=1kb)	1	488235811	488239201	3391	1	TraesCS1A02G293200	-18
chr1A	488618633	488619426	794	*	Promoter (<=1kb)	1	488619059	488620361	1303	1	TraesCS1A02G293400	0
chr1A	488619461	488620048	588	*	Promoter (<=1kb)	1	488619059	488620361	1303	1	TraesCS1A02G293400	402
chr1A	489170314	489170477	164	*	Promoter (<=1kb)	1	489170665	489176511	5847	1	TraesCS1A02G293800	-188
chr1A	489922240	489922649	410	*	Promoter (<=1kb)	1	489921391	489922964	1574	1	TraesCS1A02G294800	849
chr1A	490018470	490019715	1246	*	Promoter (<=1kb)	1	490018586	490021155	2570	1	TraesCS1A02G294900	0
chr1A	490108840	490109383	544	*	Promoter (<=1kb)	1	490108941	490110531	1591	1	TraesCS1A02G295100	0
chr1A	490306028	490306320	293	*	Promoter (<=1kb)	1	490306427	490313978	7552	1	TraesCS1A02G295200	-107
chr1A	491310138	491311803	1666	*	Promoter (<=1kb)	1	491310966	491311933	968	2	TraesCS1A02G296500	130
chr1A	492045376	492045809	434	*	Promoter (<=1kb)	1	492045923	492046657	735	1	TraesCS1A02G296900	-114
chr1A	493503205	493503631	427	*	Promoter (<=1kb)	1	493500538	493503348	2811	2	TraesCS1A02G298600	0
chr1A	493736582	493737785	1204	*	Promoter (<=1kb)	1	493736793	493737676	884	1	TraesCS1A02G298800	0
chr1A	493815305	493816010	706	*	Promoter (<=1kb)	1	493815619	493820587	4969	1	TraesCS1A02G298900	0
chr1A	494024986	494025217	232	*	Promoter (<=1kb)	1	494024032	494026393	2362	1	TraesCS1A02G299200	954
chr1A	495129340	495130316	977	*	Promoter (<=1kb)	1	495129373	495130893	1521	1	TraesCS1A02G300100	0
chr1A	495193577	495193829	253	*	Promoter (<=1kb)	1	495191440	495193276	1837	2	TraesCS1A02G300200	-301
chr1A	495306370	495306560	191	*	Promoter (<=1kb)	1	495306563	495307141	579	1	TraesCS1A02G300400	-3
chr1A	495318108	495318536	429	*	Promoter (1-2kb)	1	495320214	495320807	594	1	TraesCS1A02G300500	-1678
chr1A	496089527	496090492	966	*	Promoter (<=1kb)	1	496088755	496090179	1425	2	TraesCS1A02G302100	0
chr1A	496143021	496143732	712	*	Promoter (<=1kb)	1	496141696	496143473	1778	2	TraesCS1A02G302300	0
chr1A	496144375	496144638	264	*	Promoter (<=1kb)	1	496141696	496143473	1778	2	TraesCS1A02G302300	-902
chr1A	496442488	496443450	963	*	Promoter (<=1kb)	1	496439334	496443344	4011	2	TraesCS1A02G302800	0
chr1A	496472986	496473832	847	*	Promoter (2-3kb)	1	496476714	496479058	2345	1	TraesCS1A02G302900	-2882
chr1A	496628043	496628359	317	*	Promoter (2-3kb)	1	496631342	496638807	7466	1	TraesCS1A02G303100	-2983
chr1A	496642401	496642916	516	*	Promoter (2-3kb)	1	496645160	496646178	1019	1	TraesCS1A02G303200	-2244
chr1A	496645640	496646031	392	*	Promoter (<=1kb)	1	496645160	496646178	1019	1	TraesCS1A02G303200	480
chr1A	497084001	497084532	532	*	Promoter (<=1kb)	1	497083211	497084830	1620	1	TraesCS1A02G303400	790
chr1A	497345748	497346447	700	*	Promoter (<=1kb)	1	497345478	497346953	1476	1	TraesCS1A02G304000	270
chr1A	497498866	497499098	233	*	Promoter (<=1kb)	1	497496613	497498901	2289	2	TraesCS1A02G304100	0
chr1A	497510415	497510872	458	*	Promoter (<=1kb)	1	497503763	497509507	5745	2	TraesCS1A02G304200	-908
chr1A	497579605	497579810	206	*	Promoter (<=1kb)	1	497579240	497580516	1277	2	TraesCS1A02G304500	706
chr1A	497869245	497869944	700	*	Promoter (<=1kb)	1	497862698	497868466	5769	2	TraesCS1A02G305200	-779
chr1A	498160137	498160678	542	*	Promoter (2-3kb)	1	498162701	498168173	5473	1	TraesCS1A02G305800	-2023
chr1A	499178146	499178547	402	*	Promoter (<=1kb)	1	499178956	499179458	503	1	TraesCS1A02G307600	-409
chr1A	499635010	499635993	984	*	Promoter (<=1kb)	1	499631910	499635857	3948	2	TraesCS1A02G308400	0
chr1A	499736943	499737258	316	*	Promoter (<=1kb)	1	499735832	499737030	1199	2	TraesCS1A02G308500	0
chr1A	499739628	499739835	208	*	Promoter (2-3kb)	1	499735832	499737030	1199	2	TraesCS1A02G308500	-2598
chr1A	500283067	500283673	607	*	Promoter (2-3kb)	1	500285745	500286595	851	1	TraesCS1A02G309300	-2072
chr1A	500361286	500361520	235	*	Promoter (2-3kb)	1	500363901	500367957	4057	1	TraesCS1A02G309500	-2381
chr1A	500827052	500827550	499	*	Promoter (<=1kb)	1	500826084	500827720	1637	1	TraesCS1A02G310000	968
chr1A	500961133	500962063	931	*	Promoter (<=1kb)	1	500960302	500962329	2028	1	TraesCS1A02G310300	831
chr1A	502805703	502806425	723	*	Promoter (<=1kb)	1	502804558	502806739	2182	2	TraesCS1A02G311100	314
chr1A	502824359	502825236	878	*	Promoter (<=1kb)	1	502823633	502824541	909	2	TraesCS1A02G311200	0
chr1A	503323380	503323644	265	*	Promoter (1-2kb)	1	503325400	503326050	651	1	TraesCS1A02G311600	-1756
chr1A	504397005	504397413	409	*	Promoter (<=1kb)	1	504397252	504398719	1468	1	TraesCS1A02G312500	0
chr1A	504612508	504612737	230	*	Promoter (<=1kb)	1	504612656	504616703	4048	1	TraesCS1A02G312700	0
chr1A	504702284	504702851	568	*	Promoter (<=1kb)	1	504702525	504703172	648	1	TraesCS1A02G312900	0
chr1A	505338385	505338909	525	*	Promoter (<=1kb)	1	505337810	505339087	1278	2	TraesCS1A02G313600	178
chr1A	505481468	505481984	517	*	Promoter (<=1kb)	1	505479592	505480930	1339	2	TraesCS1A02G313800	-538
chr1A	505682929	505683998	1070	*	Promoter (1-2kb)	1	505680794	505681360	567	2	TraesCS1A02G314200	-1569
chr1A	506296727	506297824	1098	*	Promoter (2-3kb)	1	506288259	506294277	6019	2	TraesCS1A02G314500	-2450
chr1A	506995280	506996184	905	*	Promoter (2-3kb)	1	506998391	507003396	5006	1	TraesCS1A02G315400	-2207
chr1A	508133375	508133935	561	*	Promoter (<=1kb)	1	508133863	508153676	19814	1	TraesCS1A02G315900	0
chr1A	509033431	509034029	599	*	Promoter (2-3kb)	1	509036504	509038028	1525	1	TraesCS1A02G317900	-2475
chr1A	509848650	509848959	310	*	Promoter (<=1kb)	1	509848073	509849504	1432	2	TraesCS1A02G318600	545
chr1A	509914458	509914697	240	*	Promoter (<=1kb)	1	509913455	509914868	1414	2	TraesCS1A02G318700	171
chr1A	510342838	510343146	309	*	Promoter (<=1kb)	1	510341638	510343306	1669	2	TraesCS1A02G319200	160
chr1A	510346254	510346478	225	*	Promoter (2-3kb)	1	510341638	510343306	1669	2	TraesCS1A02G319200	-2948
chr1A	510672523	510673418	896	*	Promoter (<=1kb)	1	510672254	510674036	1783	1	TraesCS1A02G320000	269
chr1A	511002497	511002805	309	*	Promoter (2-3kb)	1	511005281	511007520	2240	1	TraesCS1A02G320300	-2476
chr1A	511499853	511500834	982	*	Promoter (<=1kb)	1	511499769	511502581	2813	1	TraesCS1A02G321100	84
chr1A	512040666	512041230	565	*	Promoter (<=1kb)	1	512039050	512040249	1200	2	TraesCS1A02G321500	-417
chr1A	512462684	512463554	871	*	Promoter (<=1kb)	1	512460667	512462013	1347	2	TraesCS1A02G321600	-671
chr1A	512644172	512644808	637	*	Promoter (<=1kb)	1	512643760	512651749	7990	1	TraesCS1A02G321700	412
chr1A	512665721	512666415	695	*	Promoter (<=1kb)	1	512665554	512666522	969	1	TraesCS1A02G322000	167
chr1A	513158412	513160060	1649	*	Promoter (<=1kb)	1	513158150	513159665	1516	2	TraesCS1A02G322600	0
chr1A	513160210	513160493	284	*	Promoter (<=1kb)	1	513158150	513159665	1516	2	TraesCS1A02G322600	-545
chr1A	513660591	513661857	1267	*	Promoter (<=1kb)	1	513660647	513662413	1767	1	TraesCS1A02G323000	0
chr1A	514132815	514133147	333	*	Promoter (2-3kb)	1	514135811	514138662	2852	1	TraesCS1A02G323600	-2664
chr1A	514690009	514691965	1957	*	Promoter (<=1kb)	1	514690116	514692269	2154	1	TraesCS1A02G324000	0
chr1A	515124941	515125368	428	*	Promoter (<=1kb)	1	515126146	515129735	3590	1	TraesCS1A02G324500	-778
chr1A	516040783	516041159	377	*	Promoter (<=1kb)	1	516040780	516041316	537	2	TraesCS1A02G325100	157
chr1A	516064166	516064463	298	*	Promoter (<=1kb)	1	516064202	516064450	249	2	TraesCS1A02G325200	0
chr1A	516373124	516373329	206	*	Promoter (2-3kb)	1	516375691	516378593	2903	1	TraesCS1A02G325500	-2362
chr1A	516452687	516453210	524	*	Promoter (1-2kb)	1	516454500	516454949	450	1	TraesCS1A02G325700	-1290
chr1A	516453924	516454538	615	*	Promoter (<=1kb)	1	516454500	516454949	450	1	TraesCS1A02G325700	0
chr1A	516732244	516732856	613	*	Promoter (<=1kb)	1	516732337	516733111	775	1	TraesCS1A02G326700	0
chr1A	517091411	517091826	416	*	Promoter (<=1kb)	1	517090860	517091625	766	2	TraesCS1A02G327500	0
chr1A	517094273	517094942	670	*	Promoter (1-2kb)	1	517096424	517096741	318	1	TraesCS1A02G327600	-1482
chr1A	517106479	517107023	545	*	Promoter (<=1kb)	1	517101786	517106237	4452	2	TraesCS1A02G327800	-242
chr1A	517397849	517398192	344	*	Promoter (<=1kb)	1	517398036	517399020	985	1	TraesCS1A02G328100	0
chr1A	518084875	518085628	754	*	Promoter (<=1kb)	1	518058089	518085731	27643	2	TraesCS1A02G329400	103
chr1A	518861702	518861993	292	*	Promoter (<=1kb)	1	518861709	518862059	351	2	TraesCS1A02G330000	66
chr1A	518862536	518863468	933	*	Promoter (<=1kb)	1	518861709	518862059	351	2	TraesCS1A02G330000	-477
chr1A	519871865	519873306	1442	*	Promoter (<=1kb)	1	519872272	519873680	1409	1	TraesCS1A02G330900	0
chr1A	521319776	521320587	812	*	Promoter (1-2kb)	1	521322211	521323613	1403	1	TraesCS1A02G333400	-1624
chr1A	521844258	521845053	796	*	Promoter (<=1kb)	1	521844693	521845628	936	1	TraesCS1A02G334200	0
chr1A	521863161	521863882	722	*	Promoter (<=1kb)	1	521863458	521864126	669	1	TraesCS1A02G334300	0
chr1A	521878688	521878882	195	*	Promoter (<=1kb)	1	521876736	521878499	1764	2	TraesCS1A02G334400	-189
chr1A	521904417	521904663	247	*	Promoter (2-3kb)	1	521907397	521907627	231	1	TraesCS1A02G334500	-2734
chr1A	521977283	521978277	995	*	Promoter (<=1kb)	1	521977589	521979551	1963	1	TraesCS1A02G334700	0
chr1A	522189314	522190020	707	*	Promoter (<=1kb)	1	522189569	522191557	1989	1	TraesCS1A02G334800	0
chr1A	522241876	522242999	1124	*	Promoter (<=1kb)	1	522239104	522243100	3997	2	TraesCS1A02G335100	101
chr1A	522501290	522502103	814	*	Promoter (<=1kb)	1	522500226	522502152	1927	2	TraesCS1A02G335300	49
chr1A	524286213	524286852	640	*	Promoter (<=1kb)	1	524286567	524287798	1232	1	TraesCS1A02G336500	0
chr1A	526923854	526924376	523	*	Promoter (<=1kb)	1	526923822	526924223	402	1	TraesCS1A02G337600	32
chr1A	529125571	529125859	289	*	Promoter (<=1kb)	1	529126241	529126690	450	2	TraesCS1A02G339100	831
chr1A	529126323	529126641	319	*	Promoter (<=1kb)	1	529126241	529126690	450	2	TraesCS1A02G339100	49
chr1A	530178214	530178630	417	*	Promoter (<=1kb)	1	530176569	530178328	1760	2	TraesCS1A02G339700	0
chr1A	530260417	530261038	622	*	Promoter (<=1kb)	1	530257082	530260545	3464	2	TraesCS1A02G340100	0
chr1A	530511806	530512470	665	*	Promoter (<=1kb)	1	530511919	530515502	3584	1	TraesCS1A02G340200	0
chr1A	530776018	530776325	308	*	Promoter (1-2kb)	1	530773565	530774955	1391	2	TraesCS1A02G340800	-1063
chr1A	531284008	531284249	242	*	Promoter (<=1kb)	1	531281089	531283948	2860	2	TraesCS1A02G341900	-60
chr1A	531641376	531641712	337	*	Promoter (<=1kb)	1	531642287	531644539	2253	1	TraesCS1A02G342700	-575
chr1A	531881242	531881851	610	*	Promoter (1-2kb)	1	531877397	531880159	2763	2	TraesCS1A02G343300	-1083
chr1A	532088883	532089836	954	*	Promoter (<=1kb)	1	532089135	532090633	1499	1	TraesCS1A02G343700	0
chr1A	532362048	532362452	405	*	Promoter (<=1kb)	1	532361550	532362754	1205	1	TraesCS1A02G344200	498
chr1A	532376614	532376845	232	*	Promoter (1-2kb)	1	532378806	532385116	6311	1	TraesCS1A02G344300	-1961
chr1A	532639885	532640317	433	*	Promoter (<=1kb)	1	532626723	532640389	13667	2	TraesCS1A02G345100	72
chr1A	532734905	532735421	517	*	Promoter (<=1kb)	1	532733328	532735122	1795	2	TraesCS1A02G345300	0
chr1A	532746201	532746526	326	*	Promoter (<=1kb)	1	532742449	532746220	3772	2	TraesCS1A02G345400	0
chr1A	532767150	532767301	152	*	Promoter (<=1kb)	1	532763709	532768240	4532	2	TraesCS1A02G345600	939
chr1A	532767456	532768043	588	*	Promoter (<=1kb)	1	532763709	532768240	4532	2	TraesCS1A02G345600	197
chr1A	532813208	532813485	278	*	Promoter (2-3kb)	1	532807085	532810381	3297	2	TraesCS1A02G346100	-2827
chr1A	532917203	532918149	947	*	Promoter (<=1kb)	1	532916695	532921885	5191	1	TraesCS1A02G346300	508
chr1A	532929928	532930854	927	*	Promoter (<=1kb)	1	532929908	532935203	5296	1	TraesCS1A02G346400	20
chr1A	533212807	533213226	420	*	Promoter (<=1kb)	1	533211925	533213298	1374	2	TraesCS1A02G347000	72
chr1A	533313332	533313524	193	*	Promoter (<=1kb)	1	533303019	533313749	10731	2	TraesCS1A02G347300	225
chr1A	533323123	533324832	1710	*	Promoter (<=1kb)	1	533323357	533324985	1629	1	TraesCS1A02G347400	0
chr1A	533409690	533410900	1211	*	Promoter (<=1kb)	1	533409211	533410428	1218	1	TraesCS1A02G347500	479
chr1A	534549260	534549667	408	*	Promoter (1-2kb)	1	534535188	534547681	12494	2	TraesCS1A02G349600	-1579
chr1A	534942779	534943395	617	*	Promoter (<=1kb)	1	534940875	534943351	2477	2	TraesCS1A02G350000	0
chr1A	535032806	535033298	493	*	Promoter (<=1kb)	1	535027813	535033173	5361	2	TraesCS1A02G350100	0
chr1A	535308226	535308696	471	*	Promoter (2-3kb)	1	535311667	535313964	2298	1	TraesCS1A02G350400	-2971
chr1A	535484918	535486315	1398	*	Promoter (<=1kb)	1	535484973	535487137	2165	1	TraesCS1A02G351100	0
chr1A	536067176	536068836	1661	*	Promoter (<=1kb)	1	536067155	536068747	1593	2	TraesCS1A02G351600	0
chr1A	536246373	536246911	539	*	Promoter (<=1kb)	1	536246327	536247340	1014	1	TraesCS1A02G351700	46
chr1A	536617382	536617958	577	*	Promoter (1-2kb)	1	536613453	536615497	2045	2	TraesCS1A02G352200	-1885
chr1A	536634708	536635150	443	*	Promoter (1-2kb)	1	536630497	536633240	2744	2	TraesCS1A02G352500	-1468
chr1A	536810834	536811520	687	*	Promoter (<=1kb)	1	536807067	536811399	4333	2	TraesCS1A02G352900	0
chr1A	536967633	536968100	468	*	Promoter (1-2kb)	1	536958431	536965909	7479	2	TraesCS1A02G353300	-1724
chr1A	537048822	537049168	347	*	Promoter (<=1kb)	1	537048270	537049509	1240	1	TraesCS1A02G353600	552
chr1A	537824197	537825843	1647	*	Promoter (<=1kb)	1	537824159	537825712	1554	1	TraesCS1A02G355000	38
chr1A	539426990	539427806	817	*	Promoter (<=1kb)	1	539425583	539428443	2861	2	TraesCS1A02G356300	637
chr1A	539616233	539617126	894	*	Promoter (<=1kb)	1	539614078	539616608	2531	2	TraesCS1A02G356400	0
chr1A	539720511	539722732	2222	*	Promoter (<=1kb)	1	539720660	539724029	3370	1	TraesCS1A02G356600	0
chr1A	539745868	539746156	289	*	Promoter (2-3kb)	1	539748952	539750556	1605	1	TraesCS1A02G356700	-2796
chr1A	539749560	539750553	994	*	Promoter (<=1kb)	1	539748952	539750556	1605	1	TraesCS1A02G356700	608
chr1A	540126546	540126916	371	*	Promoter (1-2kb)	1	540124030	540124804	775	2	TraesCS1A02G357700	-1742
chr1A	540341569	540342165	597	*	Promoter (1-2kb)	1	540336968	540339603	2636	2	TraesCS1A02G358600	-1966
chr1A	540401847	540402487	641	*	Promoter (<=1kb)	1	540401119	540402130	1012	2	TraesCS1A02G358700	0
chr1A	540413954	540414835	882	*	Promoter (<=1kb)	1	540413753	540415019	1267	1	TraesCS1A02G358900	201
chr1A	540644134	540644776	643	*	Promoter (2-3kb)	1	540647139	540657788	10650	1	TraesCS1A02G359300	-2363
chr1A	540646449	540646682	234	*	Promoter (<=1kb)	1	540647139	540657788	10650	1	TraesCS1A02G359300	-457
chr1A	541073587	541075212	1626	*	Promoter (<=1kb)	1	541073259	541074356	1098	2	TraesCS1A02G359600	0
chr1A	541143742	541144394	653	*	Promoter (2-3kb)	1	541146411	541147876	1466	1	TraesCS1A02G359700	-2017
chr1A	541627981	541628324	344	*	Promoter (<=1kb)	1	541628156	541631935	3780	1	TraesCS1A02G360400	0
chr1A	541636125	541636366	242	*	Promoter (<=1kb)	1	541632666	541636078	3413	2	TraesCS1A02G360500	-47
chr1A	541770194	541772599	2406	*	Promoter (<=1kb)	1	541769876	541772932	3057	1	TraesCS1A02G360700	318
[truncated: 24,768 more rows]

## Sheet: H3K4me3 Dn promoter
seqnames	start	end	width	strand	annotation	geneChr	geneStart	geneEnd	geneLength	geneStrand	geneId	distanceToTSS
[truncated: 2,374 more rows]
