# Supplementary material for: Dynamic chromatin regulatory programs during embryogenesis of hexaploid wheat
Source: Genome Biol. 2023 Jan 13;24:7. doi: 10.1186/s13059-022-02844-2 (PMC9837924; doi:10.1186/s13059-022-02844-2)
Supplement: Supplementary file 5 — Additional file 5: Dataset S4. The correlation between up-regulated genes expression and up-regulated pACRs in DPA2 compared with DPA0. [file 13059_2022_2844_MOESM5_ESM.xlsx]

## Sheet: Sheet1
Dataset S4 The correlation between up-regulated genes expression and up-regulated pACRs in DPA2 compared with DPA0
sample		ATAC			RNA
sampleA	sampleB	ATAC Pos	log2FoldChange	padj	geneId	logFC	FDR	Group
DPA00Es	DPA02Es	chr4D_309944372_309945227	2.11823	0.0011221	TraesCS4D02G178600	9.47897	1.01991e-34	1
DPA00Es	DPA02Es	chr3B_812815665_812816006	1.89037	0.00793462	TraesCS3B02G586500	8.80441	3.9872e-25	1
DPA00Es	DPA02Es	chr2B_789961248_789962130	1.31727	4.72956e-08	TraesCS2B02G610400	8.72648	9.61164e-24	1
DPA00Es	DPA02Es	chr2A_43144918_43145289	1.49699	0.0120688	TraesCS2A02G090100	8.53241	9.42039e-28	1
DPA00Es	DPA02Es	chr5A_588025026_588025511	1.46658	0.0124312	TraesCS5A02G391800	8.39645	5.58045e-19	1
DPA00Es	DPA02Es	chr1B_199665221_199665893	1.60917	2.48794e-10	TraesCS1B02G145600	8.29036	1.38845e-18	1
DPA00Es	DPA02Es	chr1B_199666353_199666609	1.68425	0.000178211	TraesCS1B02G145600	8.29036	1.38845e-18	1
DPA00Es	DPA02Es	chrUn_12883364_12883686	1.5583	5.05262e-07	TraesCSU02G009600	7.70904	4.15203e-28	1
DPA00Es	DPA02Es	chr5B_393576648_393576964	2.9303	9.9633e-05	TraesCS5B02G219300	7.64429	4.89694e-15	1
DPA00Es	DPA02Es	chr3D_593226613_593227234	1.16942	4.74428e-07	TraesCS3D02G506200	7.5261	3.66026e-15	1
DPA00Es	DPA02Es	chr3D_286722308_286722646	1.36364	0.00402418	TraesCS3D02G212900	7.44625	2.64534e-12	1
DPA00Es	DPA02Es	chr2B_777828239_777828919	1.02202	0.000137267	TraesCS2B02G593000	7.43485	1.57498e-49	1
DPA00Es	DPA02Es	chr6A_604384285_604384610	1.21926	0.00294159	TraesCS6A02G387900	7.35908	3.34589e-13	1
DPA00Es	DPA02Es	chr5A_539508275_539508546	3.27761	0.000233398	TraesCS5A02G330200	7.14004	4.35785e-29	1
DPA00Es	DPA02Es	chr5A_365253061_365253762	1.62075	0.00323126	TraesCS5A02G172100	6.93957	1.88685e-19	1
DPA00Es	DPA02Es	chr2A_741378062_741378563	1.78526	0.0268496	TraesCS2A02G518100	6.63926	6.9877e-66	1
DPA00Es	DPA02Es	chr6A_27696910_27697694	2.29416	1.23257e-20	TraesCS6A02G053400	6.63748	3.54958e-06	1
DPA00Es	DPA02Es	chr6A_27698745_27700117	1.62351	1.29522e-17	TraesCS6A02G053400	6.63748	3.54958e-06	1
DPA00Es	DPA02Es	chr6A_27747402_27748035	2.97034	4.77568e-16	TraesCS6A02G053600	6.6319	9.95552e-05	1
DPA00Es	DPA02Es	chr1A_473627929_473628989	2.18486	7.45146e-06	TraesCS1A02G277900	6.48451	4.26346e-05	1
DPA00Es	DPA02Es	chr1A_473629164_473630270	3.04041	2.80509e-19	TraesCS1A02G277900	6.48451	4.26346e-05	1
DPA00Es	DPA02Es	chr1A_541717369_541717535	1.09679	0.0247618	TraesCS1A02G360600	6.48032	1.66075e-06	1
DPA00Es	DPA02Es	chr2A_52550413_52550885	1.17947	0.0290518	TraesCS2A02G099500	6.47372	7.42409e-38	1
DPA00Es	DPA02Es	chr3D_2094035_2094927	1.86793	6.38633e-19	TraesCS3D02G005300	6.46581	1.54352e-31	1
DPA00Es	DPA02Es	chr1D_199623574_199624029	2.02452	0.0278847	TraesCS1D02G144200	6.44113	0.000142481	1
DPA00Es	DPA02Es	chr5D_276915770_276916601	1.83008	6.82488e-05	TraesCS5D02G176800	6.39808	4.26429e-07	1
DPA00Es	DPA02Es	chr5D_276917108_276917710	1.45489	0.00289286	TraesCS5D02G176800	6.39808	4.26429e-07	1
DPA00Es	DPA02Es	chrUn_112248133_112249356	2.22865	3.09152e-19	TraesCSU02G132800	6.36904	3.80948e-07	1
DPA00Es	DPA02Es	chr6B_48535494_48536261	2.32881	7.16398e-16	TraesCS6B02G071900	6.34806	5.25577e-07	1
DPA00Es	DPA02Es	chr7D_79624812_79625563	1.21821	0.0101548	TraesCS7D02G127300	6.31262	1.21402e-30	1
DPA00Es	DPA02Es	chr4B_387402011_387403014	1.26013	0.0277959	TraesCS4B02G176900	6.2255	2.95091e-35	1
DPA00Es	DPA02Es	chr7B_467254341_467254636	1.52544	0.0282214	TraesCS7B02G253300	6.20112	1.83441e-23	1
DPA00Es	DPA02Es	chr3B_439331742_439332858	1.56725	0.000389981	TraesCS3B02G272700	6.18726	1.92638e-36	1
DPA00Es	DPA02Es	chr4D_27394692_27395287	1.20169	0.00679071	TraesCS4D02G051600	6.15073	1.19483e-48	1
DPA00Es	DPA02Es	chr5A_400570487_400570829	3.03427	1.46662e-05	TraesCS5A02G196800	6.13614	6.83756e-06	1
DPA00Es	DPA02Es	chr5A_400572783_400573001	2.52674	0.0027945	TraesCS5A02G196800	6.13614	6.83756e-06	1
DPA00Es	DPA02Es	chr5A_400573250_400573847	2.35096	2.77966e-05	TraesCS5A02G196800	6.13614	6.83756e-06	1
DPA00Es	DPA02Es	chr3D_441575803_441575911	2.13258	0.029036	TraesCS3D02G328900	6.13567	2.06125e-60	1
DPA00Es	DPA02Es	chr2A_265276502_265276674	2.85969	0.0253847	TraesCS2A02G230400	6.11512	7.4896e-14	1
DPA00Es	DPA02Es	chr1D_44627324_44627731	2.25816	0.0128221	TraesCS1D02G063900	6.10291	3.29841e-06	1
DPA00Es	DPA02Es	chr4D_133467806_133468419	2.21353	4.10767e-07	TraesCS4D02G144700	6.05699	1.53512e-35	1
DPA00Es	DPA02Es	chr4D_133468724_133469073	2.74291	0.00125675	TraesCS4D02G144700	6.05699	1.53512e-35	1
DPA00Es	DPA02Es	chr3B_686385656_686386727	1.87915	6.41692e-12	TraesCS3B02G447300	6.029	3.75392e-12	1
DPA00Es	DPA02Es	chr4D_4661786_4662404	1.65552	0.00111399	TraesCS4D02G010000	6.01936	3.62864e-39	1
DPA00Es	DPA02Es	chr1B_280181585_280181984	2.38595	0.00361788	TraesCS1B02G162500	6.0054	0.000407755	1
DPA00Es	DPA02Es	chr5D_494182568_494182979	1.43688	0.0363946	TraesCS5D02G441600	6.00248	3.28069e-12	1
DPA00Es	DPA02Es	chr6B_48540531_48541127	3.11799	1.82768e-14	TraesCS6B02G072100	5.97099	0.00024145	1
DPA00Es	DPA02Es	chr5B_149237977_149238254	2.45108	0.0487733	TraesCS5B02G108700	5.96019	6.21167e-30	1
DPA00Es	DPA02Es	chr1A_251375919_251376476	1.48366	0.000446789	TraesCS1A02G145300	5.95564	9.41772e-07	1
DPA00Es	DPA02Es	chr3D_591998818_591999344	1.92134	3.04361e-09	TraesCS3D02G504600	5.94905	1.26296e-37	1
DPA00Es	DPA02Es	chr2D_649467161_649467712	1.28646	0.00090446	TraesCS2D02G596600	5.94596	1.92663e-16	2
DPA00Es	DPA02Es	chr6A_28431393_28432221	3.29076	1.42903e-14	TraesCS6A02G054900	5.93939	1.82465e-08	2
DPA00Es	DPA02Es	chr3A_105943977_105944298	2.36309	0.0384999	TraesCS3A02G128400	5.93871	2.17579e-12	2
DPA00Es	DPA02Es	chr6B_48537585_48538863	2.51639	3.84754e-33	TraesCS6B02G072000	5.93517	0.000441464	2
DPA00Es	DPA02Es	chr6D_27118433_27119316	3.12429	5.63588e-14	TraesCS6D02G056700	5.92857	1.54144e-16	2
DPA00Es	DPA02Es	chr7B_236332140_236332473	1.40815	0.0384916	TraesCS7B02G168500	5.87331	1.35057e-12	2
DPA00Es	DPA02Es	chr5D_382266570_382266930	1.34306	0.00021811	TraesCS5D02G280800	5.85923	6.68861e-46	2
DPA00Es	DPA02Es	chr6A_28429721_28430509	2.45203	3.90602e-10	TraesCS6A02G054800	5.84464	2.88269e-14	2
DPA00Es	DPA02Es	chr6A_27744498_27744671	5.75852	0.00191621	TraesCS6A02G053500	5.8	3.15537e-09	2
DPA00Es	DPA02Es	chr6A_27745190_27745906	3.04358	3.6974e-19	TraesCS6A02G053500	5.8	3.15537e-09	2
DPA00Es	DPA02Es	chr3D_305744052_305744506	1.6953	5.99506e-05	TraesCS3D02G224400	5.77097	2.33383e-11	2
DPA00Es	DPA02Es	chr3D_305746229_305747132	1.52038	2.31276e-05	TraesCS3D02G224400	5.77097	2.33383e-11	2
DPA00Es	DPA02Es	chr1D_380768696_380769136	1.37093	0.00184618	TraesCS1D02G282700	5.76732	5.19609e-19	2
DPA00Es	DPA02Es	chr1D_380769802_380770320	2.3825	6.92557e-09	TraesCS1D02G282700	5.76732	5.19609e-19	2
DPA00Es	DPA02Es	chr3B_416033732_416034419	1.46011	4.5449e-05	TraesCS3B02G258100	5.74633	6.66051e-10	2
DPA00Es	DPA02Es	chr7A_1695074_1695226	3.02802	0.0387316	TraesCS7A02G002800	5.73201	9.72824e-24	2
DPA00Es	DPA02Es	chr1D_143175713_143176168	2.06786	0.000484754	TraesCS1D02G129400	5.69908	1.47222e-12	2
DPA00Es	DPA02Es	chr4D_441639230_441639456	1.10944	0.0198704	TraesCS4D02G270800	5.65812	7.58522e-14	2
DPA00Es	DPA02Es	chrUn_112240741_112241806	2.4644	2.27817e-19	TraesCSU02G132700	5.63426	3.85454e-09	2
DPA00Es	DPA02Es	chr3D_438266236_438266581	2.56814	0.000974643	TraesCS3D02G325400	5.61498	4.20093e-05	2
DPA00Es	DPA02Es	chr1A_37440638_37440915	4.90721	0.0484566	TraesCS1A02G057000	5.61431	1.63327e-35	2
DPA00Es	DPA02Es	chr1B_510598444_510598811	1.87652	0.00010668	TraesCS1B02G292800	5.61425	5.33877e-57	2
DPA00Es	DPA02Es	chr1B_510599503_510600360	1.83232	2.4176e-13	TraesCS1B02G292800	5.61425	5.33877e-57	2
DPA00Es	DPA02Es	chr3B_723795130_723796295	2.76597	6.34743e-10	TraesCS3B02G475300	5.61381	1.77061e-13	2
DPA00Es	DPA02Es	chr2D_626110241_626110887	1.79234	0.0023372	TraesCS2D02G550200	5.54556	3.38625e-22	2
DPA00Es	DPA02Es	chr5D_425470090_425470241	3.91706	0.0122729	TraesCS5D02G335900	5.53356	1.53728e-12	2
DPA00Es	DPA02Es	chr5D_425471417_425471738	2.00449	0.00203484	TraesCS5D02G335900	5.53356	1.53728e-12	2
DPA00Es	DPA02Es	chr4D_69653423_69653566	3.04147	0.00126151	TraesCS4D02G094300	5.47086	8.11649e-10	2
DPA00Es	DPA02Es	chr6B_49411883_49412086	2.19943	0.00728708	TraesCS6B02G072800	5.44742	2.11058e-07	2
DPA00Es	DPA02Es	chr6B_49413413_49413962	4.40375	3.57317e-15	TraesCS6B02G072800	5.44742	2.11058e-07	2
DPA00Es	DPA02Es	chr5D_96967875_96968179	1.61898	0.0367334	TraesCS5D02G089600	5.44405	1.57128e-17	2
DPA00Es	DPA02Es	chr5A_698350361_698350678	1.75375	0.00208125	TraesCS5A02G542000	5.42442	4.65679e-57	2
DPA00Es	DPA02Es	chr3D_546704264_546704973	1.7623	0.0115473	TraesCS3D02G434100	5.3967	1.20596e-15	2
DPA00Es	DPA02Es	chr3D_46578980_46579298	1.91001	0.0342969	TraesCS3D02G092600	5.31408	3.98003e-35	2
DPA00Es	DPA02Es	chr1A_499808882_499809719	1.59123	6.2844e-19	TraesCS1A02G309000	5.31339	6.74073e-08	2
DPA00Es	DPA02Es	chr1A_499810059_499810254	1.43645	2.91905e-05	TraesCS1A02G309000	5.31339	6.74073e-08	2
DPA00Es	DPA02Es	chr1A_499810585_499810903	1.6266	5.73713e-09	TraesCS1A02G309000	5.31339	6.74073e-08	2
DPA00Es	DPA02Es	chr2B_671212511_671212913	1.76095	0.0113571	TraesCS2B02G474300	5.30278	9.50167e-32	2
DPA00Es	DPA02Es	chr2B_671213377_671213830	1.73138	0.00304904	TraesCS2B02G474300	5.30278	9.50167e-32	2
DPA00Es	DPA02Es	chr2A_425869939_425870347	1.7434	0.00592932	TraesCS2A02G267200	5.28099	4.62634e-46	2
DPA00Es	DPA02Es	chr4D_496695354_496695765	1.09636	0.00711159	TraesCS4D02G338800	5.25786	2.42731e-18	2
DPA00Es	DPA02Es	chr6D_12357953_12358252	1.28541	0.00863414	TraesCS6D02G030900	5.25554	1.69096e-18	2
DPA00Es	DPA02Es	chr3B_508709987_508710557	1.24163	4.48153e-05	TraesCS3B02G317000	5.25123	2.30919e-11	2
DPA00Es	DPA02Es	chr3B_508713160_508713450	2.13826	0.00126926	TraesCS3B02G317000	5.25123	2.30919e-11	2
DPA00Es	DPA02Es	chr2D_633876164_633877591	1.21689	1.75901e-20	TraesCS2D02G561800	5.24628	3.63599e-21	2
DPA00Es	DPA02Es	chr2D_633878415_633878657	1.81312	0.000310469	TraesCS2D02G561800	5.24628	3.63599e-21	2
DPA00Es	DPA02Es	chr7A_50613836_50614772	1.24199	0.0164967	TraesCS7A02G086600	5.24148	1.3533e-25	2
DPA00Es	DPA02Es	chr5B_657339744_657340318	1.8946	1.21228e-08	TraesCS5B02G486000	5.23209	1.35699e-20	2
DPA00Es	DPA02Es	chr5B_15050512_15050937	1.45	0.00677438	TraesCS5B02G015600	5.22952	5.52862e-22	2
DPA00Es	DPA02Es	chrUn_112237897_112238347	1.23805	8.13094e-05	TraesCSU02G132600	5.21084	5.16999e-11	2
DPA00Es	DPA02Es	chrUn_112238613_112239386	2.37472	2.93725e-12	TraesCSU02G132600	5.21084	5.16999e-11	3
DPA00Es	DPA02Es	chr6A_61669370_61669775	2.80784	9.10799e-05	TraesCS6A02G095000	5.19052	0.000411476	3
DPA00Es	DPA02Es	chr6B_49414676_49415626	3.15617	1.73056e-13	TraesCS6B02G072900	5.18836	1.782e-09	3
DPA00Es	DPA02Es	chr2B_710325020_710325397	1.41728	0.00369035	TraesCS2B02G515700	5.17358	2.01188e-69	3
DPA00Es	DPA02Es	chr7A_589133650_589134222	1.71908	0.000460382	TraesCS7A02G405400	5.16721	6.72462e-23	3
DPA00Es	DPA02Es	chr6D_27146776_27147396	1.51484	0.00238636	TraesCS6D02G057000	5.16332	5.42779e-62	3
DPA00Es	DPA02Es	chr6D_426335194_426335444	1.85359	0.00133474	TraesCS6D02G318100	5.16319	5.98508e-06	3
DPA00Es	DPA02Es	chr4A_575781314_575781664	1.55396	0.0325063	TraesCS4A02G263300	5.1472	8.18253e-26	3
DPA00Es	DPA02Es	chr3A_576604888_576605625	1.35033	0.0201007	TraesCS3A02G331900	5.1445	0.00155823	3
DPA00Es	DPA02Es	chr4D_421217788_421218050	2.58806	1.82223e-05	TraesCS4D02G252400	5.13967	2.79799e-23	3
DPA00Es	DPA02Es	chr4D_421218765_421219408	2.69144	3.87465e-07	TraesCS4D02G252400	5.13967	2.79799e-23	3
DPA00Es	DPA02Es	chr7A_682879757_682880004	1.65687	0.00860334	TraesCS7A02G494200	5.13898	1.2565e-49	3
DPA00Es	DPA02Es	chr3D_578261914_578262562	1.07357	2.07301e-12	TraesCS3D02G478900	5.13375	1.38459e-09	3
DPA00Es	DPA02Es	chr5A_693673563_693674333	2.40906	9.8149e-13	TraesCS5A02G537300	5.10547	2.46633e-38	3
DPA00Es	DPA02Es	chr5A_693675063_693675359	1.04509	0.0156801	TraesCS5A02G537300	5.10547	2.46633e-38	3
DPA00Es	DPA02Es	chr1D_464030629_464031090	1.1913	0.020433	TraesCS1D02G395300	5.1	2.47538e-10	3
DPA00Es	DPA02Es	chr4D_469563203_469563455	1.57767	0.00341182	TraesCS4D02G301300	5.06137	7.37052e-75	3
DPA00Es	DPA02Es	chr4B_667648223_667648875	2.11265	6.93523e-19	TraesCS4B02G392800	5.06044	9.63529e-15	3
DPA00Es	DPA02Es	chr6A_571180451_571180637	2.89203	1.2382e-05	TraesCS6A02G337300	5.0127	0.00603665	3
DPA00Es	DPA02Es	chr6A_571181908_571182211	3.30719	5.28814e-07	TraesCS6A02G337300	5.0127	0.00603665	3
DPA00Es	DPA02Es	chr2A_565282281_565282749	2.11313	3.0642e-05	TraesCS2A02G332400	5.00956	1.71793e-05	3
DPA00Es	DPA02Es	chr3B_757917856_757918302	1.75383	2.59884e-06	TraesCS3B02G515900	5.00812	1.13529e-36	3
DPA00Es	DPA02Es	chr3B_757918997_757919738	1.30485	5.52402e-10	TraesCS3B02G515900	5.00812	1.13529e-36	3
DPA00Es	DPA02Es	chr5D_350990243_350990492	1.50865	0.034071	TraesCS5D02G242400	4.99057	2.72202e-41	3
DPA00Es	DPA02Es	chr1D_404260630_404261377	2.4722	1.28234e-12	TraesCS1D02G308400	4.96155	2.01177e-09	3
DPA00Es	DPA02Es	chr1D_404262034_404262226	1.78025	0.00260372	TraesCS1D02G308400	4.96155	2.01177e-09	3
DPA00Es	DPA02Es	chr1D_404263023_404263425	1.76812	8.62589e-07	TraesCS1D02G308400	4.96155	2.01177e-09	3
DPA00Es	DPA02Es	chr2A_4982501_4982771	1.66893	0.00428884	TraesCS2A02G012900	4.95859	1.1287e-11	3
DPA00Es	DPA02Es	chr3D_570800912_570801248	3.91797	4.11731e-11	TraesCS3D02G468400	4.9499	6.39794e-13	3
DPA00Es	DPA02Es	chr3D_570801920_570802741	2.00154	4.18287e-20	TraesCS3D02G468400	4.9499	6.39794e-13	3
DPA00Es	DPA02Es	chr2B_58311730_58312414	1.92419	1.59468e-10	TraesCS2B02G098400	4.92871	1.2891e-45	3
DPA00Es	DPA02Es	chr1A_497899522_497899797	1.22383	0.0114275	TraesCS1A02G305300	4.92055	1.40931e-21	3
DPA00Es	DPA02Es	chr1A_499927057_499928115	1.26199	3.54496e-10	TraesCS1A02G309100	4.90976	2.43658e-12	3
DPA00Es	DPA02Es	chr4D_29176298_29176632	1.36567	0.00326551	TraesCS4D02G053100	4.89548	2.33646e-49	3
DPA00Es	DPA02Es	chrUn_12639728_12639941	1.6627	0.00451218	TraesCSU02G009500	4.8894	3.58743e-17	3
DPA00Es	DPA02Es	chr7A_711293663_711294239	1.05739	0.0399016	TraesCS7A02G532400	4.87957	2.38101e-25	3
DPA00Es	DPA02Es	chr3A_423704862_423705261	1.13838	0.029237	TraesCS3A02G226400	4.86753	2.18328e-37	3
DPA00Es	DPA02Es	chr3A_423706816_423707689	1.11082	0.00444087	TraesCS3A02G226400	4.86753	2.18328e-37	3
DPA00Es	DPA02Es	chr1A_481288740_481289156	1.21826	0.0419916	TraesCS1A02G283600	4.85875	5.58734e-22	3
DPA00Es	DPA02Es	chr1A_481289822_481290629	2.27126	1.10664e-08	TraesCS1A02G283600	4.85875	5.58734e-22	3
DPA00Es	DPA02Es	chr7B_426100621_426101715	1.29152	7.24942e-15	TraesCS7B02G225400	4.85435	1.09115e-09	3
DPA00Es	DPA02Es	chr1D_494166532_494166670	1.27505	0.00184347	TraesCS1D02G453200	4.84446	2.44111e-10	3
DPA00Es	DPA02Es	chr6B_563128598_563128985	1.29645	0.0448247	TraesCS6B02G315100	4.80191	1.2047e-18	3
DPA00Es	DPA02Es	chr3D_6725654_6725867	2.06028	0.00782839	TraesCS3D02G019900	4.77972	2.06035e-12	3
DPA00Es	DPA02Es	chr2A_364480267_364480606	2.05411	0.00368009	TraesCS2A02G247100	4.7732	3.34108e-19	3
DPA00Es	DPA02Es	chr2A_364480843_364481209	1.13948	0.0410151	TraesCS2A02G247100	4.7732	3.34108e-19	3
DPA00Es	DPA02Es	chr2A_528670721_528671199	2.03979	7.20616e-06	TraesCS2A02G307800	4.75023	1.71651e-07	3
DPA00Es	DPA02Es	chr7D_77127193_77127473	2.84294	4.13057e-05	TraesCS7D02G123500	4.74304	1.28562e-29	3
DPA00Es	DPA02Es	chr6A_2924745_2925110	1.7727	0.0170152	TraesCS6A02G007300	4.7295	4.07706e-07	3
DPA00Es	DPA02Es	chr5D_3070291_3070711	1.85786	0.000497473	TraesCS5D02G003200	4.71395	6.33681e-12	3
DPA00Es	DPA02Es	chr6A_929729_929877	1.13277	0.0105275	TraesCS6A02G002300	4.71142	4.35354e-16	4
DPA00Es	DPA02Es	chr7A_201989237_201989747	2.93144	0.000301914	TraesCS7A02G231200	4.71115	4.21528e-46	4
DPA00Es	DPA02Es	chr2B_171035929_171036931	1.07771	0.00109132	TraesCS2B02G194200	4.71016	1.11902e-21	4
DPA00Es	DPA02Es	chr6A_31121707_31122861	1.09413	9.75024e-07	TraesCS6A02G058800	4.70844	2.61179e-62	4
DPA00Es	DPA02Es	chr5D_278357614_278358237	2.55877	0.00853248	TraesCS5D02G179200	4.69817	5.09731e-12	4
DPA00Es	DPA02Es	chr6A_614521351_614521495	1.99945	0.00505311	TraesCS6A02G413200	4.68524	8.07023e-20	4
DPA00Es	DPA02Es	chr6A_614521763_614522786	2.42059	2.18972e-29	TraesCS6A02G413200	4.68524	8.07023e-20	4
DPA00Es	DPA02Es	chr3D_352367440_352367794	2.18499	4.18747e-06	TraesCS3D02G251600	4.67455	6.00141e-08	4
DPA00Es	DPA02Es	chr7A_602098549_602099062	1.59136	0.019315	TraesCS7A02G411300	4.67346	3.85545e-15	4
DPA00Es	DPA02Es	chr5A_569448998_569449540	1.18591	0.0107077	TraesCS5A02G369100	4.67099	0.000172192	4
DPA00Es	DPA02Es	chr5A_531018726_531019375	1.47458	8.67e-10	TraesCS5A02G319300	4.6676	2.26173e-53	4
DPA00Es	DPA02Es	chr4B_643287539_643287938	1.22452	0.00666963	TraesCS4B02G350500	4.6188	1.80256e-13	4
DPA00Es	DPA02Es	chr7D_411600416_411601565	2.53835	1.91494e-28	TraesCS7D02G321400	4.57076	8.76106e-37	4
DPA00Es	DPA02Es	chr4D_8891638_8891829	2.00614	0.000268561	TraesCS4D02G020500	4.5702	5.54655e-13	4
DPA00Es	DPA02Es	chr4D_69126704_69127126	2.80447	0.000803123	TraesCS4D02G093600	4.55608	2.44644e-11	4
DPA00Es	DPA02Es	chr6D_400793773_400794388	1.7435	0.00690002	TraesCS6D02G290400	4.53046	4.00709e-18	4
DPA00Es	DPA02Es	chr3A_523157626_523157927	1.80535	0.0088155	TraesCS3A02G292500	4.52645	1.75723e-08	4
DPA00Es	DPA02Es	chr3A_523158603_523159517	2.16504	1.12553e-10	TraesCS3A02G292500	4.52645	1.75723e-08	4
DPA00Es	DPA02Es	chr4B_103011047_103011268	2.53663	0.00139163	TraesCS4B02G098100	4.52514	6.31259e-18	4
DPA00Es	DPA02Es	chr6A_27521432_27521616	1.39621	0.042515	TraesCS6A02G053000	4.51452	4.11375e-18	4
DPA00Es	DPA02Es	chr1B_543740709_543741424	2.09186	9.48009e-09	TraesCS1B02G319700	4.50472	1.15597e-08	4
DPA00Es	DPA02Es	chr1B_543742119_543742395	2.16249	0.000659754	TraesCS1B02G319700	4.50472	1.15597e-08	4
DPA00Es	DPA02Es	chr1B_543742641_543743052	1.79191	1.04175e-08	TraesCS1B02G319700	4.50472	1.15597e-08	4
DPA00Es	DPA02Es	chr3B_690563874_690564521	1.29138	0.00754431	TraesCS3B02G450100	4.5041	1.79106e-06	4
DPA00Es	DPA02Es	chr4A_24106813_24107511	1.29652	4.60639e-05	TraesCS4A02G030800	4.48016	9.1663e-16	4
DPA00Es	DPA02Es	chr5D_318060639_318060966	1.76194	0.0484847	TraesCS5D02G209900	4.47346	1.50274e-29	4
DPA00Es	DPA02Es	chr7A_708358681_708358951	1.46493	8.00761e-05	TraesCS7A02G526700	4.40924	2.3878e-09	4
DPA00Es	DPA02Es	chr7A_708359414_708359676	1.14107	0.00239585	TraesCS7A02G526700	4.40924	2.3878e-09	4
DPA00Es	DPA02Es	chr7A_708360049_708360234	1.08828	0.0138488	TraesCS7A02G526700	4.40924	2.3878e-09	4
DPA00Es	DPA02Es	chr7A_708361014_708362341	1.00684	8.54652e-12	TraesCS7A02G526700	4.40924	2.3878e-09	4
DPA00Es	DPA02Es	chr6D_28410726_28411112	1.82012	0.0110316	TraesCS6D02G060700	4.40913	7.86074e-10	4
DPA00Es	DPA02Es	chr2B_702726285_702727326	1.22271	1.08955e-06	TraesCS2B02G506400	4.36795	1.26465e-17	4
DPA00Es	DPA02Es	chr1B_300720255_300720401	1.50235	0.018045	TraesCS1B02G169500	4.36634	2.9828e-13	4
DPA00Es	DPA02Es	chr1B_300721147_300722436	1.18534	1.26186e-15	TraesCS1B02G169500	4.36634	2.9828e-13	4
DPA00Es	DPA02Es	chr7B_743405838_743406631	1.34039	0.000879525	TraesCS7B02G489300	4.34686	8.03394e-19	4
DPA00Es	DPA02Es	chr3A_549907149_549907348	2.0758	0.0450939	TraesCS3A02G311000	4.32288	6.62013e-24	4
DPA00Es	DPA02Es	chr6D_439653127_439653814	1.74729	4.64781e-09	TraesCS6D02G340400	4.31292	7.44037e-14	4
DPA00Es	DPA02Es	chr6D_439655220_439655530	2.31952	0.00196965	TraesCS6D02G340400	4.31292	7.44037e-14	4
DPA00Es	DPA02Es	chr7D_414087844_414088000	1.45129	0.0468392	TraesCS7D02G324200	4.26084	4.71274e-36	4
DPA00Es	DPA02Es	chr1B_28445693_28446315	1.10678	1.73873e-06	TraesCS1B02G048400	4.26056	7.68221e-20	4
DPA00Es	DPA02Es	chr3A_57948235_57948872	1.91083	0.00139954	TraesCS3A02G092300	4.2459	3.37447e-17	4
DPA00Es	DPA02Es	chr3D_89211921_89212437	1.32524	0.0423066	TraesCS3D02G129300	4.23839	6.25821e-16	4
DPA00Es	DPA02Es	chr5D_417607344_417608035	1.00211	6.12424e-06	TraesCS5D02G325500	4.23107	1.99861e-71	4
DPA00Es	DPA02Es	chr5D_417608582_417609149	1.15707	0.0258926	TraesCS5D02G325500	4.23107	1.99861e-71	4
DPA00Es	DPA02Es	chr5B_610294562_610295104	1.08303	0.0125176	TraesCS5B02G436600	4.22723	1.86855e-14	4
DPA00Es	DPA02Es	chr2D_18230350_18230511	2.4567	0.000208973	TraesCS2D02G049500	4.21907	4.57151e-65	4
DPA00Es	DPA02Es	chr4D_334118919_334119382	1.7638	0.000347197	TraesCS4D02G190900	4.17565	2.07355e-25	4
DPA00Es	DPA02Es	chr4D_400681449_400681855	2.34388	0.0026103	TraesCS4D02G238500	4.15874	2.50237e-21	4
DPA00Es	DPA02Es	chr4D_400682048_400682523	1.92113	6.5302e-06	TraesCS4D02G238500	4.15874	2.50237e-21	4
DPA00Es	DPA02Es	chr7D_192373665_192374195	2.58148	6.15711e-08	TraesCS7D02G231300	4.15315	5.87967e-37	4
DPA00Es	DPA02Es	chr2A_672367865_672368290	1.35255	0.0279059	TraesCS2A02G415800	4.13314	7.46403e-16	5
DPA00Es	DPA02Es	chr4D_45705420_45705653	1.4502	0.0471977	TraesCS4D02G070400	4.10459	4.96567e-11	5
DPA00Es	DPA02Es	chr6D_27120773_27121173	1.82234	1.21145e-05	TraesCS6D02G056800	4.10146	1.68978e-11	5
DPA00Es	DPA02Es	chr2A_2983568_2983994	3.0328	5.13134e-15	TraesCS2A02G007000	4.0907	4.24577e-15	5
DPA00Es	DPA02Es	chr2A_2985160_2985326	1.32719	0.0150689	TraesCS2A02G007000	4.0907	4.24577e-15	5
DPA00Es	DPA02Es	chr3B_593553157_593553586	1.05905	0.00569762	TraesCS3B02G377000	4.0901	0.000117376	5
DPA00Es	DPA02Es	chr5B_420184579_420184880	1.43838	0.00538232	TraesCS5B02G240100	4.08838	1.24707e-17	5
DPA00Es	DPA02Es	chr4D_483179851_483180518	1.49885	5.77054e-05	TraesCS4D02G319600	4.08077	2.7737e-31	5
DPA00Es	DPA02Es	chr6D_323712692_323713008	1.53908	0.0436343	TraesCS6D02G230500	4.08033	7.72968e-45	5
DPA00Es	DPA02Es	chr2B_668022484_668023385	2.40731	1.93413e-09	TraesCS2B02G471400	4.07618	1.78077e-14	5
DPA00Es	DPA02Es	chr1A_41904075_41904573	2.50272	1.12754e-05	TraesCS1A02G061200	4.04354	9.75306e-22	5
DPA00Es	DPA02Es	chr4B_556069674_556070122	1.18473	0.006093	TraesCS4B02G276400	4.03791	4.81627e-08	5
DPA00Es	DPA02Es	chr4B_556070455_556070979	1.59325	0.00216027	TraesCS4B02G276400	4.03791	4.81627e-08	5
DPA00Es	DPA02Es	chr4B_556071618_556071873	1.5111	0.0294952	TraesCS4B02G276400	4.03791	4.81627e-08	5
DPA00Es	DPA02Es	chr4B_667684762_667684940	1.72602	0.00279584	TraesCS4B02G393000	4.02259	2.53732e-15	5
DPA00Es	DPA02Es	chr1B_101233650_101234171	2.1564	4.32685e-07	TraesCS1B02G097000	4.00676	1.22206e-08	5
DPA00Es	DPA02Es	chr3D_315475308_315475954	1.90376	0.00894219	TraesCS3D02G231000	3.99762	8.3254e-22	5
DPA00Es	DPA02Es	chr1D_240988438_240988974	1.52286	0.00497335	TraesCS1D02G168700	3.93945	2.33646e-49	5
DPA00Es	DPA02Es	chr4A_726073198_726073917	1.49183	0.00362975	TraesCS4A02G461300	3.9193	1.70294e-17	5
DPA00Es	DPA02Es	chr3A_684588547_684589310	2.80471	3.91152e-14	TraesCS3A02G442800	3.91451	4.16858e-09	5
DPA00Es	DPA02Es	chr1D_404239738_404240353	1.64576	9.79502e-12	TraesCS1D02G308300	3.90596	7.24204e-13	5
DPA00Es	DPA02Es	chr1D_404241084_404241285	2.04651	0.000207359	TraesCS1D02G308300	3.90596	7.24204e-13	5
DPA00Es	DPA02Es	chr1D_404242311_404242675	1.7835	1.0854e-09	TraesCS1D02G308300	3.90596	7.24204e-13	5
DPA00Es	DPA02Es	chr5D_307091238_307091388	3.75687	0.00282897	TraesCS5D02G202400	3.9056	1.76804e-39	5
DPA00Es	DPA02Es	chr5D_307092157_307092724	2.11419	1.11414e-07	TraesCS5D02G202400	3.9056	1.76804e-39	5
DPA00Es	DPA02Es	chr5D_307093122_307093727	1.09814	0.000258165	TraesCS5D02G202400	3.9056	1.76804e-39	5
DPA00Es	DPA02Es	chr3D_591825905_591826757	1.00984	3.1436e-06	TraesCS3D02G504200	3.90373	1.281e-19	5
DPA00Es	DPA02Es	chr4D_81666358_81667210	1.25349	2.21087e-05	TraesCS4D02G102600	3.89508	1.72162e-41	5
DPA00Es	DPA02Es	chr3B_527728643_527729583	2.51567	3.7055e-10	TraesCS3B02G327100	3.86026	4.69157e-14	5
DPA00Es	DPA02Es	chr2A_685373369_685373551	1.38336	0.0248239	TraesCS2A02G432200	3.8449	3.80416e-12	5
DPA00Es	DPA02Es	chr6A_501887140_501887704	1.24268	0.0154031	TraesCS6A02G275400	3.84132	3.29199e-16	5
DPA00Es	DPA02Es	chr2D_125451612_125451911	1.98137	0.0341988	TraesCS2D02G181100	3.83268	6.37101e-25	5
DPA00Es	DPA02Es	chr6D_25660230_25660732	1.72087	0.00335892	TraesCS6D02G053400	3.82467	1.06281e-19	5
DPA00Es	DPA02Es	chr5A_700442636_700442752	1.44018	0.0126059	TraesCS5A02G545700	3.81778	1.23515e-22	5
DPA00Es	DPA02Es	chr3B_643857777_643858417	1.39483	8.58397e-06	TraesCS3B02G408300	3.8141	7.5193e-22	5
DPA00Es	DPA02Es	chr5D_298141046_298141282	2.6979	6.91538e-05	TraesCS5D02G194300	3.78429	4.60049e-20	5
DPA00Es	DPA02Es	chr5D_298142513_298143274	1.20801	0.000360339	TraesCS5D02G194300	3.78429	4.60049e-20	5
DPA00Es	DPA02Es	chr5A_406523440_406523878	2.93325	6.48339e-06	TraesCS5A02G200500	3.7836	4.09688e-06	5
DPA00Es	DPA02Es	chr5D_58038766_58039212	2.10807	0.00127039	TraesCS5D02G061300	3.78017	2.75806e-09	5
DPA00Es	DPA02Es	chr3A_713104175_713104788	1.2405	0.0346599	TraesCS3A02G482300	3.77924	5.48265e-18	5
DPA00Es	DPA02Es	chr4D_404673758_404674820	1.36046	9.13058e-07	TraesCS4D02G242100	3.76715	1.15304e-18	5
DPA00Es	DPA02Es	chrUn_12590289_12590630	1.31981	0.00807566	TraesCSU02G009200	3.73269	7.62052e-46	5
DPA00Es	DPA02Es	chr7D_63382711_63382894	1.19878	0.0415907	TraesCS7D02G103500	3.72961	3.91666e-15	5
DPA00Es	DPA02Es	chr5B_504775925_504776805	1.58019	1.0638e-06	TraesCS5B02G319700	3.72822	4.69501e-74	5
DPA00Es	DPA02Es	chr3A_703906753_703906862	2.78947	0.000899369	TraesCS3A02G472900	3.72161	1.09617e-10	5
DPA00Es	DPA02Es	chr3A_703907699_703908168	1.97507	5.64866e-09	TraesCS3A02G472900	3.72161	1.09617e-10	5
DPA00Es	DPA02Es	chr1A_455823730_455824033	2.05552	0.000259655	TraesCS1A02G261400	3.71957	5.90853e-42	5
DPA00Es	DPA02Es	chr7A_134880671_134881070	1.9804	0.00147081	TraesCS7A02G180600	3.71144	1.73729e-14	5
DPA00Es	DPA02Es	chr1B_543580904_543581739	2.35144	1.97949e-28	TraesCS1B02G319500	3.68082	8.85244e-12	5
DPA00Es	DPA02Es	chr1B_543582132_543582488	2.4037	2.85915e-08	TraesCS1B02G319500	3.68082	8.85244e-12	5
DPA00Es	DPA02Es	chr1B_505624862_505625106	2.1638	0.0136998	TraesCS1B02G289900	3.6746	4.64735e-13	6
DPA00Es	DPA02Es	chr1B_505625476_505625811	1.25587	0.0248739	TraesCS1B02G289900	3.6746	4.64735e-13	6
DPA00Es	DPA02Es	chr2B_24922881_24923217	1.04814	0.028293	TraesCS2B02G050600	3.67427	2.22028e-33	6
DPA00Es	DPA02Es	chrUn_234385445_234386724	1.19762	4.66603e-29	TraesCSU02G162400	3.67349	2.12861e-30	6
DPA00Es	DPA02Es	chr6B_38625640_38625916	1.31648	0.0498082	TraesCS6B02G058100	3.66919	3.75162e-07	6
DPA00Es	DPA02Es	chr2A_257780088_257780404	2.70288	0.00580315	TraesCS2A02G229100	3.66745	1.32363e-46	6
DPA00Es	DPA02Es	chr5B_338957721_338958204	2.47843	0.00203841	TraesCS5B02G186700	3.66616	3.90406e-31	6
DPA00Es	DPA02Es	chr2A_779674818_779676144	1.1191	5.6898e-17	TraesCS2A02G592700	3.66038	1.60881e-21	6
DPA00Es	DPA02Es	chr3A_638076393_638076777	1.07029	0.00780518	TraesCS3A02G389600	3.66014	6.47073e-14	6
DPA00Es	DPA02Es	chr3A_638077556_638077886	2.55896	5.05331e-06	TraesCS3A02G389600	3.66014	6.47073e-14	6
DPA00Es	DPA02Es	chr7D_26560214_26560607	1.08054	0.00719518	TraesCS7D02G051000	3.6587	3.78119e-14	6
DPA00Es	DPA02Es	chr7B_581396240_581396503	2.25093	0.00523744	TraesCS7B02G327500	3.65801	2.39657e-20	6
DPA00Es	DPA02Es	chr7B_581397101_581397806	1.18211	3.25946e-06	TraesCS7B02G327500	3.65801	2.39657e-20	6
DPA00Es	DPA02Es	chr2A_745012946_745013127	1.60655	0.00389673	TraesCS2A02G523300	3.65389	1.72406e-47	6
DPA00Es	DPA02Es	chrUn_29841419_29842284	1.20001	1.19986e-06	TraesCSU02G033100	3.63465	1.26536e-16	6
DPA00Es	DPA02Es	chr3A_684581180_684582018	2.62007	5.89963e-08	TraesCS3A02G442700	3.61291	0.00236428	6
DPA00Es	DPA02Es	chr3A_684582591_684583598	2.7045	3.05335e-13	TraesCS3A02G442700	3.61291	0.00236428	6
DPA00Es	DPA02Es	chr3A_684583924_684584204	2.00683	0.000633654	TraesCS3A02G442700	3.61291	0.00236428	6
DPA00Es	DPA02Es	chr2D_585431148_585431743	1.67465	5.99117e-11	TraesCS2D02G484000	3.61114	1.21268e-13	6
DPA00Es	DPA02Es	chr2D_585432139_585432507	1.55996	0.000411105	TraesCS2D02G484000	3.61114	1.21268e-13	6
DPA00Es	DPA02Es	chr4A_47388214_47388828	1.01158	0.00276586	TraesCS4A02G056500	3.60729	4.96146e-28	6
DPA00Es	DPA02Es	chr4B_16814381_16814720	1.82446	1.08617e-08	TraesCS4B02G022900	3.6024	1.2747e-09	6
DPA00Es	DPA02Es	chr3B_818851093_818851414	1.23183	0.000255284	TraesCS3B02G595800	3.60081	1.71783e-19	6
DPA00Es	DPA02Es	chr2B_66557235_66557416	1.871	0.0170837	TraesCS2B02G105800	3.59849	5.15983e-11	6
DPA00Es	DPA02Es	chr6B_563334088_563334462	1.41957	0.00224111	TraesCS6B02G315500	3.58033	0.000144393	6
DPA00Es	DPA02Es	chr3B_8129687_8129794	1.8715	0.0253133	TraesCS3B02G019200	3.57119	7.23059e-15	6
DPA00Es	DPA02Es	chr3B_807078686_807079270	1.22851	0.0330975	TraesCS3B02G576900	3.57039	1.7039e-17	6
DPA00Es	DPA02Es	chr2A_16727613_16729254	1.81626	1.35777e-21	TraesCS2A02G041400	3.5404	6.00052e-15	6
DPA00Es	DPA02Es	chr6D_469247506_469247691	2.95728	0.00705641	TraesCS6D02G397200	3.53065	3.78299e-17	6
DPA00Es	DPA02Es	chr7D_81771415_81772271	2.1302	2.56651e-06	TraesCS7D02G129400	3.51865	2.08585e-08	6
DPA00Es	DPA02Es	chr2B_628156866_628157301	2.48613	0.000370116	TraesCS2B02G436700	3.48727	4.05327e-13	6
DPA00Es	DPA02Es	chr2A_776152817_776153167	2.26085	3.42709e-06	TraesCS2A02G585200	3.47804	4.32196e-22	6
DPA00Es	DPA02Es	chr4B_659519407_659520016	1.41865	3.83185e-07	TraesCS4B02G375600	3.46382	6.29104e-07	6
DPA00Es	DPA02Es	chr4B_659520792_659521420	2.93958	2.27994e-18	TraesCS4B02G375600	3.46382	6.29104e-07	6
DPA00Es	DPA02Es	chr7D_169915537_169916212	1.32656	0.000311569	TraesCS7D02G211800	3.45286	3.95839e-15	6
DPA00Es	DPA02Es	chr7B_487217724_487218318	1.73896	0.000238508	TraesCS7B02G265200	3.43822	6.69124e-33	6
DPA00Es	DPA02Es	chr6D_54079165_54079277	2.41749	0.0317342	TraesCS6D02G089100	3.42792	9.49406e-29	6
DPA00Es	DPA02Es	chr6D_54079690_54079856	2.38387	0.00769796	TraesCS6D02G089100	3.42792	9.49406e-29	6
DPA00Es	DPA02Es	chr5B_53247294_53247443	6.15325	0.00185086	TraesCS5B02G047200	3.42426	2.34124e-36	6
DPA00Es	DPA02Es	chr5B_449848372_449849210	1.72689	3.73081e-08	TraesCS5B02G265500	3.40892	5.45082e-10	6
DPA00Es	DPA02Es	chr1A_261246819_261247184	1.45291	1.62102e-05	TraesCS1A02G152100	3.40571	3.12594e-16	6
DPA00Es	DPA02Es	chr1A_261247901_261249203	1.15243	3.85531e-13	TraesCS1A02G152100	3.40571	3.12594e-16	6
DPA00Es	DPA02Es	chr5B_583202689_583203017	2.0261	0.00105844	TraesCS5B02G407400	3.37564	4.11273e-23	6
DPA00Es	DPA02Es	chr6B_14096326_14096541	1.88821	0.0162714	TraesCS6B02G022400	3.37011	1.86578e-17	6
DPA00Es	DPA02Es	chr4B_590139330_590139583	1.52881	0.0134694	TraesCS4B02G302800	3.35852	8.854e-38	6
DPA00Es	DPA02Es	chr4D_435626235_435627194	1.58992	0.00241678	TraesCS4D02G265500	3.35781	1.67376e-08	6
DPA00Es	DPA02Es	chr1B_178720378_178721653	1.31459	9.76447e-07	TraesCS1B02G138400	3.34779	2.06979e-10	6
DPA00Es	DPA02Es	chr4A_6008677_6008882	1.69176	0.00357437	TraesCS4A02G010500	3.34177	6.56886e-36	6
DPA00Es	DPA02Es	chr4B_502418015_502419400	1.34603	1.99979e-07	TraesCS4B02G242700	3.3401	1.17635e-31	6
DPA00Es	DPA02Es	chr4B_11734780_11735034	1.05058	0.0193916	TraesCS4B02G015800	3.32601	2.75329e-12	6
DPA00Es	DPA02Es	chr4A_497496250_497496462	1.55006	0.0140513	TraesCS4A02G205200	3.32576	2.78008e-09	7
DPA00Es	DPA02Es	chr2B_118862969_118863273	1.45318	0.0028813	TraesCS2B02G152300	3.31799	1.74813e-28	7
DPA00Es	DPA02Es	chr3B_723641936_723642136	2.051	0.0384843	TraesCS3B02G475000	3.3174	1.68584e-09	7
DPA00Es	DPA02Es	chr7D_18678673_18679264	1.84807	0.00366177	TraesCS7D02G036600	3.31664	2.85599e-10	7
DPA00Es	DPA02Es	chr5B_328365400_328365924	1.12613	0.004113	TraesCS5B02G180800	3.28805	2.35497e-30	7
DPA00Es	DPA02Es	chr4A_579428752_579429117	1.57471	0.0134482	TraesCS4A02G266900	3.28729	1.38866e-49	7
DPA00Es	DPA02Es	chr3B_9913753_9914961	1.22417	1.4961e-06	TraesCS3B02G022900	3.28102	1.56502e-15	7
DPA00Es	DPA02Es	chr2D_14421304_14421886	1.08502	0.0425697	TraesCS2D02G039700	3.28084	2.43271e-13	7
DPA00Es	DPA02Es	chr2D_14422535_14422969	1.68115	1.93738e-06	TraesCS2D02G039700	3.28084	2.43271e-13	7
DPA00Es	DPA02Es	chr7B_135582823_135583366	2.09281	7.68619e-07	TraesCS7B02G116700	3.26734	1.60307e-18	7
DPA00Es	DPA02Es	chr7B_135583503_135583880	2.05539	0.013559	TraesCS7B02G116700	3.26734	1.60307e-18	7
DPA00Es	DPA02Es	chr4B_565313338_565313763	1.01175	0.00211957	TraesCS4B02G282200	3.26668	1.22274e-59	7
DPA00Es	DPA02Es	chr4B_613905045_613905863	1.75313	1.01929e-08	TraesCS4B02G323400	3.25942	6.97627e-31	7
DPA00Es	DPA02Es	chr4B_613906466_613906760	1.458	0.00237474	TraesCS4B02G323400	3.25942	6.97627e-31	7
DPA00Es	DPA02Es	chr2B_724741495_724741838	1.71555	0.0391375	TraesCS2B02G529900	3.25668	1.82964e-06	7
DPA00Es	DPA02Es	chr7D_628217624_628217743	1.09843	0.0141002	TraesCS7D02G536500	3.24923	4.96249e-15	7
DPA00Es	DPA02Es	chr7D_588678885_588679748	1.63873	8.72512e-14	TraesCS7D02G477800	3.2478	2.77669e-20	7
DPA00Es	DPA02Es	chr5A_642918596_642919143	2.41232	0.000472343	TraesCS5A02G462100	3.23732	8.8111e-15	7
DPA00Es	DPA02Es	chr5A_642919257_642919670	1.55153	2.08317e-09	TraesCS5A02G462100	3.23732	8.8111e-15	7
DPA00Es	DPA02Es	chr7A_19002074_19002660	1.4271	0.00438163	TraesCS7A02G040900	3.23544	1.24639e-13	7
DPA00Es	DPA02Es	chr5A_706290310_706290488	1.62803	0.0106811	TraesCS5A02G554400	3.23066	6.74957e-07	7
DPA00Es	DPA02Es	chr3D_484819851_484820219	1.00569	0.000319577	TraesCS3D02G371600	3.22416	1.39656e-19	7
DPA00Es	DPA02Es	chr3D_591664513_591665271	1.10945	1.1065e-06	TraesCS3D02G504100	3.22033	7.75822e-09	7
DPA00Es	DPA02Es	chr4A_72292170_72293080	1.27249	5.68198e-07	TraesCS4A02G073300	3.21596	3.86339e-17	7
DPA00Es	DPA02Es	chr4A_72293505_72293741	1.78796	0.0120451	TraesCS4A02G073300	3.21596	3.86339e-17	7
DPA00Es	DPA02Es	chr6D_97552764_97553075	1.05301	0.021171	TraesCS6D02G131000	3.20913	3.67846e-26	7
DPA00Es	DPA02Es	chr2B_722630768_722631053	1.45078	0.0104942	TraesCS2B02G528300	3.2033	3.1758e-22	7
DPA00Es	DPA02Es	chr2A_719525981_719526452	1.90387	1.44781e-08	TraesCS2A02G484100	3.19416	4.81593e-11	7
DPA00Es	DPA02Es	chr2A_719526902_719527215	1.83506	0.00306787	TraesCS2A02G484100	3.19416	4.81593e-11	7
DPA00Es	DPA02Es	chr7A_8688122_8688771	2.16026	8.52675e-12	TraesCS7A02G021300	3.18104	7.43674e-15	7
DPA00Es	DPA02Es	chr7A_8689430_8689760	2.09579	0.0003334	TraesCS7A02G021300	3.18104	7.43674e-15	7
DPA00Es	DPA02Es	chr1B_62284074_62284560	2.04855	2.65597e-11	TraesCS1B02G079800	3.17948	1.16849e-07	7
DPA00Es	DPA02Es	chr5D_44192026_44192710	1.35809	0.000836005	TraesCS5D02G044900	3.17807	7.1684e-26	7
DPA00Es	DPA02Es	chr4D_481203638_481204172	1.44021	0.0399491	TraesCS4D02G315900	3.17554	2.2006e-12	7
DPA00Es	DPA02Es	chr1B_1198611_1198919	1.00148	0.00712023	TraesCS1B02G000600	3.17473	1.23434e-31	7
DPA00Es	DPA02Es	chr4D_390596448_390596840	1.0287	0.0238455	TraesCS4D02G230600	3.14181	3.55871e-28	7
DPA00Es	DPA02Es	chr2B_326287102_326287299	2.17435	0.0311977	TraesCS2B02G260200	3.13855	1.17572e-16	7
DPA00Es	DPA02Es	chr7D_574820036_574820532	1.30727	0.000366135	TraesCS7D02G456000	3.13152	7.02121e-06	7
DPA00Es	DPA02Es	chr6A_946366_946657	1.97436	0.0177565	TraesCS6A02G002400	3.12931	1.67893e-15	7
DPA00Es	DPA02Es	chr1D_413412877_413413209	1.67861	0.00315316	TraesCS1D02G319200	3.12881	1.89141e-10	7
DPA00Es	DPA02Es	chr1D_413414053_413414312	3.02573	0.0013225	TraesCS1D02G319200	3.12881	1.89141e-10	7
DPA00Es	DPA02Es	chr5B_601864068_601864575	1.02426	0.00393676	TraesCS5B02G426200	3.11729	2.76024e-16	7
DPA00Es	DPA02Es	chr7D_1356785_1357731	1.17615	6.20319e-10	TraesCS7D02G001800	3.10446	3.60315e-08	7
DPA00Es	DPA02Es	chr7D_1358500_1358773	1.86496	0.000361488	TraesCS7D02G001800	3.10446	3.60315e-08	7
DPA00Es	DPA02Es	chr2D_312026015_312026542	1.43143	1.06982e-05	TraesCS2D02G256900	3.10157	9.10693e-08	7
DPA00Es	DPA02Es	chr1A_127079123_127079852	1.94959	2.35112e-11	TraesCS1A02G118400	3.09813	5.23041e-47	7
DPA00Es	DPA02Es	chr2B_620644760_620645146	1.34589	0.0328286	TraesCS2B02G431700	3.09497	3.80438e-17	7
DPA00Es	DPA02Es	chr2A_699535849_699536409	1.48183	6.23865e-05	TraesCS2A02G449561	3.09053	3.69598e-72	7
DPA00Es	DPA02Es	chr2A_699536534_699536863	1.95888	0.002044	TraesCS2A02G449561	3.09053	3.69598e-72	7
DPA00Es	DPA02Es	chr7A_303965095_303965513	1.8528	7.34661e-07	TraesCS7A02G281200	3.0848	1.88119e-26	7
DPA00Es	DPA02Es	chr5B_414827323_414827560	2.84338	0.00403693	TraesCS5B02G235000	3.06492	1.28304e-10	8
DPA00Es	DPA02Es	chr4D_127924903_127925287	1.21166	0.018629	TraesCS4D02G142400	3.06001	7.83309e-20	8
DPA00Es	DPA02Es	chr4D_127926792_127927059	1.01498	0.0169331	TraesCS4D02G142400	3.06001	7.83309e-20	8
DPA00Es	DPA02Es	chr5B_639671105_639671348	1.03092	0.0143401	TraesCS5B02G464900	3.05662	1.87814e-07	8
DPA00Es	DPA02Es	chr4D_93761428_93761845	1.20528	0.0175005	TraesCS4D02G113200	3.05125	1.37733e-08	8
DPA00Es	DPA02Es	chr3B_746377817_746378176	1.5924	0.0456429	TraesCS3B02G502300	3.03852	9.1463e-15	8
DPA00Es	DPA02Es	chr5A_139681600_139681936	1.3738	0.000382616	TraesCS5A02G098300	3.03293	2.48759e-11	8
DPA00Es	DPA02Es	chr3A_711055991_711056682	1.13872	5.93656e-08	TraesCS3A02G479400	3.03276	1.40146e-20	8
DPA00Es	DPA02Es	chr4D_451800678_451801689	1.32042	5.90696e-07	TraesCS4D02G280900	3.02896	2.88456e-19	8
DPA00Es	DPA02Es	chr4D_451802042_451802462	2.48688	8.68771e-09	TraesCS4D02G280900	3.02896	2.88456e-19	8
DPA00Es	DPA02Es	chr2B_501006662_501007163	1.2375	0.01616	TraesCS2B02G352000	3.0282	2.64263e-20	8
DPA00Es	DPA02Es	chr6A_20868184_20868373	1.81701	0.0135784	TraesCS6A02G040200	3.02426	1.69075e-16	8
DPA00Es	DPA02Es	chr6A_20870800_20871213	1.02753	2.6766e-07	TraesCS6A02G040200	3.02426	1.69075e-16	8
DPA00Es	DPA02Es	chr7D_100268512_100268885	1.15284	0.0123165	TraesCS7D02G150800	3.01925	2.484e-12	8
DPA00Es	DPA02Es	chr7B_662008812_662009199	1.04823	0.0361905	TraesCS7B02G394600	3.01731	8.9061e-11	8
DPA00Es	DPA02Es	chr7B_662009782_662010247	1.40237	4.54833e-09	TraesCS7B02G394600	3.01731	8.9061e-11	8
DPA00Es	DPA02Es	chr1D_199594465_199594830	1.48872	0.000176555	TraesCS1D02G144000	3.01383	5.61954e-28	8
DPA00Es	DPA02Es	chr7A_475965939_475966633	1.77378	3.42219e-10	TraesCS7A02G327500	3.01253	9.26164e-13	8
DPA00Es	DPA02Es	chr1D_110566059_110566785	1.39314	0.00804676	TraesCS1D02G114500	2.98991	1.20241e-08	8
DPA00Es	DPA02Es	chr3D_137980328_137981198	1.57341	0.0333589	TraesCS3D02G165800	2.9863	1.41074e-07	8
DPA00Es	DPA02Es	chr2A_38915522_38916004	1.62362	1.19162e-05	TraesCS2A02G084800	2.97377	1.91897e-19	8
DPA00Es	DPA02Es	chr3A_337881352_337882109	1.53085	2.91555e-05	TraesCS3A02G201800	2.96686	2.46491e-09	8
DPA00Es	DPA02Es	chr2D_585343620_585344076	1.32447	0.000749343	TraesCS2D02G483600	2.95629	8.32449e-08	8
DPA00Es	DPA02Es	chr2B_610599620_610600307	1.2064	9.45379e-05	TraesCS2B02G424500	2.9464	1.06261e-30	8
DPA00Es	DPA02Es	chr6B_35818827_35819441	1.54231	2.58783e-16	TraesCS6B02G055500	2.94332	8.21605e-09	8
DPA00Es	DPA02Es	chr6A_542234591_542235141	1.29242	0.0130326	TraesCS6A02G307700	2.92703	1.29554e-25	8
DPA00Es	DPA02Es	chr6B_709220543_709220822	1.08676	0.0205305	TraesCS6B02G450500	2.91988	3.20723e-25	8
DPA00Es	DPA02Es	chr7A_714341445_714341899	1.82669	5.45948e-06	TraesCS7A02G536900	2.91036	2.3315e-10	8
DPA00Es	DPA02Es	chr6D_28687709_28688072	2.00049	1.21408e-07	TraesCS6D02G061300	2.90797	3.32156e-23	8
DPA00Es	DPA02Es	chr1A_541460810_541461079	1.71286	9.61992e-12	TraesCS1A02G360100	2.90772	5.31197e-12	8
DPA00Es	DPA02Es	chr4B_26827955_26828228	1.1673	3.54835e-06	TraesCS4B02G037200	2.90596	6.5921e-18	8
DPA00Es	DPA02Es	chr6D_34080885_34081612	2.17957	3.43281e-05	TraesCS6D02G067900	2.90499	2.7275e-13	8
DPA00Es	DPA02Es	chr1B_521766626_521767188	1.83302	1.65062e-08	TraesCS1B02G301000	2.90222	3.70162e-15	8
DPA00Es	DPA02Es	chr2D_313462542_313462879	2.07398	7.60703e-06	TraesCS2D02G257500	2.8982	2.09827e-11	8
DPA00Es	DPA02Es	chr7D_573831226_573832587	1.59033	1.99743e-19	TraesCS7D02G454600	2.89621	1.49703e-23	8
DPA00Es	DPA02Es	chr1B_177838238_177839211	1.07257	1.33679e-12	TraesCS1B02G138100	2.89176	1.27786e-34	8
DPA00Es	DPA02Es	chr1B_177839444_177840391	2.07327	4.89933e-15	TraesCS1B02G138100	2.89176	1.27786e-34	8
DPA00Es	DPA02Es	chr1D_482832852_482833792	1.59103	1.27539e-16	TraesCS1D02G433300	2.88214	2.07794e-23	8
DPA00Es	DPA02Es	chr1D_482834114_482834389	1.33332	0.0354826	TraesCS1D02G433300	2.88214	2.07794e-23	8
DPA00Es	DPA02Es	chr6B_48688878_48689246	1.79444	0.00022823	TraesCS6B02G072500	2.88121	7.1795e-07	8
DPA00Es	DPA02Es	chr5D_501449795_501450216	1.83995	0.000498529	TraesCS5D02G454500	2.87695	2.66033e-09	8
DPA00Es	DPA02Es	chr4B_112916518_112916871	1.42046	0.00406172	TraesCS4B02G105200	2.87689	4.31502e-15	8
DPA00Es	DPA02Es	chr3D_340417301_340417616	1.46922	0.0200655	TraesCS3D02G244900	2.87089	4.21418e-11	8
DPA00Es	DPA02Es	chr5B_707397504_707397680	1.27539	0.032585	TraesCS5B02G560800	2.86202	8.86264e-06	8
DPA00Es	DPA02Es	chr6A_16700691_16701128	1.50491	3.9642e-11	TraesCS6A02G034900	2.86187	2.21622e-13	8
DPA00Es	DPA02Es	chr6A_16701510_16701695	2.00232	0.0312517	TraesCS6A02G034900	2.86187	2.21622e-13	8
DPA00Es	DPA02Es	chr6A_21078584_21079037	1.65395	4.58262e-18	TraesCS6A02G040400	2.86134	1.42414e-09	8
DPA00Es	DPA02Es	chr6D_10936942_10937147	1.40371	0.0242241	TraesCS6D02G028400	2.858	8.88121e-13	8
DPA00Es	DPA02Es	chr7D_588431123_588431663	1.67403	1.05198e-05	TraesCS7D02G477300	2.85512	1.12373e-14	8
DPA00Es	DPA02Es	chrUn_137919967_137920359	1.18342	2.56676e-05	TraesCSU02G142200	2.84804	9.19382e-08	8
DPA00Es	DPA02Es	chr2A_762644921_762645201	1.0247	0.00555528	TraesCS2A02G560500	2.84164	2.13971e-07	9
DPA00Es	DPA02Es	chr1D_445366750_445367211	1.16748	4.30742e-06	TraesCS1D02G364400	2.84005	1.62956e-12	9
DPA00Es	DPA02Es	chr4D_498610038_498610210	1.42564	0.00100858	TraesCS4D02G341900	2.83993	7.60567e-33	9
DPA00Es	DPA02Es	chr4D_498610462_498610622	1.34091	0.00127998	TraesCS4D02G341900	2.83993	7.60567e-33	9
DPA00Es	DPA02Es	chr3B_595267377_595268116	1.29996	0.00108013	TraesCS3B02G377700	2.83515	5.06017e-05	9
DPA00Es	DPA02Es	chr5B_647386523_647386781	2.57352	0.00390487	TraesCS5B02G473100	2.83205	7.07417e-13	9
DPA00Es	DPA02Es	chr5B_647387204_647387720	1.6889	1.17153e-11	TraesCS5B02G473100	2.83205	7.07417e-13	9
DPA00Es	DPA02Es	chr7B_14980459_14980892	1.42396	6.61241e-08	TraesCS7B02G017400	2.83184	2.76801e-13	9
DPA00Es	DPA02Es	chr2D_595162222_595162707	1.80081	7.80311e-08	TraesCS2D02G500600	2.83046	1.88423e-35	9
DPA00Es	DPA02Es	chr7D_416411671_416412228	1.03764	0.00100117	TraesCS7D02G326200	2.82454	2.74992e-09	9
DPA00Es	DPA02Es	chr1A_401227303_401227726	1.25327	5.0151e-06	TraesCS1A02G229100	2.82318	5.66472e-09	9
DPA00Es	DPA02Es	chr1B_470294990_470295276	1.97843	0.0126853	TraesCS1B02G267200	2.82213	5.54081e-21	9
DPA00Es	DPA02Es	chr2A_718574321_718574584	1.36041	0.000936719	TraesCS2A02G481200	2.81974	2.72463e-07	9
DPA00Es	DPA02Es	chr2A_65651951_65652767	1.36991	0.000967403	TraesCS2A02G114900	2.81821	1.1873e-15	9
DPA00Es	DPA02Es	chr5B_72258549_72259101	1.05907	0.00297244	TraesCS5B02G064900	2.818	1.61791e-11	9
DPA00Es	DPA02Es	chr2B_585889882_585890634	2.109	1.50601e-10	TraesCS2B02G411600	2.81598	2.14393e-11	9
DPA00Es	DPA02Es	chr1A_487570081_487570343	1.02517	0.0484843	TraesCS1A02G291600	2.81597	3.18239e-15	9
DPA00Es	DPA02Es	chr1A_487571044_487571413	1.1845	0.000373116	TraesCS1A02G291600	2.81597	3.18239e-15	9
DPA00Es	DPA02Es	chr1B_344375624_344375914	1.82982	6.18959e-05	TraesCS1B02G192500	2.80796	1.87502e-10	9
DPA00Es	DPA02Es	chr2B_748720400_748720660	1.64373	7.06301e-06	TraesCS2B02G553100	2.80718	6.06694e-16	9
DPA00Es	DPA02Es	chr1B_608462497_608463223	1.00433	3.12497e-09	TraesCS1B02G376700	2.80395	2.59837e-14	9
DPA00Es	DPA02Es	chr2B_371166316_371166555	1.57119	0.0458284	TraesCS2B02G271300	2.79987	1.00808e-20	9
DPA00Es	DPA02Es	chr3A_22562286_22562570	2.22165	5.51305e-07	TraesCS3A02G041900	2.79167	2.60497e-11	9
DPA00Es	DPA02Es	chr3A_22563476_22564876	1.85619	4.94609e-46	TraesCS3A02G041900	2.79167	2.60497e-11	9
DPA00Es	DPA02Es	chr1D_116005292_116006336	1.15737	3.72382e-16	TraesCS1D02G119500	2.79129	5.23872e-32	9
DPA00Es	DPA02Es	chr1D_116006590_116006928	1.66676	0.00159378	TraesCS1D02G119500	2.79129	5.23872e-32	9
DPA00Es	DPA02Es	chr1D_116007124_116007539	2.42714	8.84731e-13	TraesCS1D02G119500	2.79129	5.23872e-32	9
DPA00Es	DPA02Es	chr2D_347453169_347453635	1.06778	0.046756	TraesCS2D02G277100	2.78912	7.74945e-07	9
DPA00Es	DPA02Es	chrUn_84317611_84318162	1.67905	2.68497e-18	TraesCSU02G095700	2.78726	1.5203e-12	9
DPA00Es	DPA02Es	chr6B_61490193_61490674	1.383	6.53839e-07	TraesCS6B02G084300	2.78569	1.97587e-08	9
DPA00Es	DPA02Es	chr3A_605241220_605241596	1.03989	8.93341e-05	TraesCS3A02G357500	2.78562	6.20672e-11	9
DPA00Es	DPA02Es	chr2D_498766501_498767419	1.45452	1.94428e-06	TraesCS2D02G391500	2.78302	2.43739e-10	9
DPA00Es	DPA02Es	chr6D_16502634_16503591	1.59948	1.37924e-11	TraesCS6D02G040400	2.78299	1.09516e-10	9
DPA00Es	DPA02Es	chr1A_179537201_179537821	2.07645	2.43495e-11	TraesCS1A02G132400	2.78191	3.50031e-13	9
DPA00Es	DPA02Es	chr6B_528910352_528910761	1.70707	0.0033523	TraesCS6B02G294700	2.77947	4.5965e-18	9
DPA00Es	DPA02Es	chr3A_360824063_360824925	1.20453	1.55083e-06	TraesCS3A02G205200	2.76904	5.73216e-17	9
DPA00Es	DPA02Es	chr6D_20849528_20850211	1.5922	7.69115e-13	TraesCS6D02G046600	2.76893	7.96204e-09	9
DPA00Es	DPA02Es	chr6B_146695968_146696166	1.25063	0.0310777	TraesCS6B02G146200	2.76598	4.13334e-14	9
DPA00Es	DPA02Es	chr6A_33948897_33949524	1.4817	3.55662e-07	TraesCS6A02G063100	2.76544	8.30898e-14	9
DPA00Es	DPA02Es	chr4D_394958335_394958867	1.16879	0.00452348	TraesCS4D02G234700	2.76452	3.80904e-11	9
DPA00Es	DPA02Es	chr6B_58319383_58320017	1.91262	2.52952e-10	TraesCS6B02G081900	2.76311	2.34169e-08	9
DPA00Es	DPA02Es	chr6B_237416780_237417148	1.58398	0.00275347	TraesCS6B02G198500	2.7582	3.19098e-06	9
DPA00Es	DPA02Es	chr5D_514923988_514924377	1.58053	2.50432e-08	TraesCS5D02G474800	2.74944	1.41096e-13	9
DPA00Es	DPA02Es	chr1D_355827837_355828106	1.84106	7.598e-08	TraesCS1D02G262000	2.74765	4.21675e-19	9
DPA00Es	DPA02Es	chr6A_45347232_45347562	1.88551	4.92853e-06	TraesCS6A02G075200	2.74413	4.44657e-08	9
DPA00Es	DPA02Es	chr2A_680087487_680087992	1.39305	0.0335345	TraesCS2A02G427100	2.74383	2.76055e-12	9
DPA00Es	DPA02Es	chr6A_22522439_22522938	1.31042	0.00248442	TraesCS6A02G042700	2.74141	1.07407e-08	9
DPA00Es	DPA02Es	chr6A_22523129_22523567	1.56956	0.00376841	TraesCS6A02G042700	2.74141	1.07407e-08	9
DPA00Es	DPA02Es	chr1A_542357874_542358516	1.90495	3.30607e-17	TraesCS1A02G361900	2.73795	7.1195e-12	9
DPA00Es	DPA02Es	chr1A_541318928_541319282	1.49672	2.2904e-12	TraesCS1A02G359800	2.73715	1.40816e-07	9
DPA00Es	DPA02Es	chr1B_434335033_434335392	1.51858	0.000378415	TraesCS1B02G244900	2.73401	2.71136e-14	10
DPA00Es	DPA02Es	chr7D_195306993_195307654	1.11648	0.0222148	TraesCS7D02G233400	2.7304	1.18121e-09	10
DPA00Es	DPA02Es	chr1A_456653453_456653669	2.12966	1.94577e-08	TraesCS1A02G262000	2.7254	6.79159e-10	10
DPA00Es	DPA02Es	chr4A_90084703_90085071	1.03027	0.00614193	TraesCS4A02G085600	2.7216	2.01322e-09	10
DPA00Es	DPA02Es	chr6D_20813623_20814053	1.6436	5.51304e-12	TraesCS6D02G046400	2.71776	5.88403e-10	10
DPA00Es	DPA02Es	chr1A_478566179_478566447	1.44828	0.0310965	TraesCS1A02G280900	2.71581	1.02172e-07	10
DPA00Es	DPA02Es	chr2D_27824363_27824638	1.63605	0.00874057	TraesCS2D02G064900	2.71472	2.92468e-07	10
DPA00Es	DPA02Es	chr2D_27827176_27827465	2.45356	0.0024616	TraesCS2D02G064900	2.71472	2.92468e-07	10
DPA00Es	DPA02Es	chr3D_611406766_611407762	1.21584	3.86686e-10	TraesCS3D02G539300	2.71123	2.58597e-09	10
DPA00Es	DPA02Es	chr6D_16510471_16510947	1.54546	1.16081e-11	TraesCS6D02G040500	2.70815	3.66764e-12	10
DPA00Es	DPA02Es	chr6D_16511299_16511438	1.75023	0.0331108	TraesCS6D02G040500	2.70815	3.66764e-12	10
DPA00Es	DPA02Es	chr6D_29756703_29757353	1.98676	5.9708e-08	TraesCS6D02G063300	2.7072	8.73241e-10	10
DPA00Es	DPA02Es	chr5A_671162168_671162538	1.01973	0.0108409	TraesCS5A02G505800	2.70676	2.62062e-19	10
DPA00Es	DPA02Es	chr1D_369925591_369926306	1.20709	8.58849e-08	TraesCS1D02G274300	2.70614	2.71121e-10	10
DPA00Es	DPA02Es	chr1D_384846965_384847366	1.04054	0.000618804	TraesCS1D02G286700	2.70109	4.76104e-11	10
DPA00Es	DPA02Es	chr7B_632661745_632662359	1.25588	5.09251e-09	TraesCS7B02G368100	2.7005	1.64009e-23	10
DPA00Es	DPA02Es	chr7B_632662851_632663499	2.38076	1.01027e-13	TraesCS7B02G368100	2.7005	1.64009e-23	10
DPA00Es	DPA02Es	chr1A_468599179_468599877	1.22361	2.2786e-07	TraesCS1A02G274300	2.69843	8.98033e-11	10
DPA00Es	DPA02Es	chr1B_608335498_608335881	1.79407	9.72694e-09	TraesCS1B02G376600	2.69522	6.43204e-10	10
DPA00Es	DPA02Es	chr1D_446475924_446476316	1.32506	0.000102514	TraesCS1D02G366500	2.69427	4.3774e-16	10
DPA00Es	DPA02Es	chr5B_341054605_341054949	2.15659	0.021916	TraesCS5B02G189100	2.69134	4.12935e-09	10
DPA00Es	DPA02Es	chr3A_111104054_111104417	1.40425	1.25795e-07	TraesCS3A02G133900	2.69083	7.94461e-10	10
DPA00Es	DPA02Es	chr2A_423755175_423755385	2.36085	0.00290086	TraesCS2A02G266500	2.6907	3.14807e-05	10
DPA00Es	DPA02Es	chr2A_423755863_423756374	1.33928	0.000282038	TraesCS2A02G266500	2.6907	3.14807e-05	10
DPA00Es	DPA02Es	chr7A_680324859_680325861	1.06584	2.96334e-07	TraesCS7A02G491100	2.69023	1.59302e-13	10
DPA00Es	DPA02Es	chr3A_66249754_66250210	1.3392	9.38264e-05	TraesCS3A02G102400	2.68973	5.2501e-10	10
DPA00Es	DPA02Es	chr1B_613231359_613232149	1.46706	4.70552e-09	TraesCS1B02G380200	2.68873	8.72187e-11	10
DPA00Es	DPA02Es	chr7A_680244089_680244756	1.56529	8.6096e-12	TraesCS7A02G490900	2.6877	6.54094e-10	10
DPA00Es	DPA02Es	chr7A_690917331_690917883	1.22365	0.00051033	TraesCS7A02G501000	2.68645	2.86437e-10	10
DPA00Es	DPA02Es	chr1D_446557927_446558549	1.21311	2.38824e-10	TraesCS1D02G366600	2.68578	4.00387e-11	10
DPA00Es	DPA02Es	chr7A_288928143_288928572	1.12514	0.0274909	TraesCS7A02G276400	2.68543	9.92812e-24	10
DPA00Es	DPA02Es	chr4A_112857606_112858611	1.00203	0.00183211	TraesCS4A02G100400	2.6849	1.35924e-12	10
DPA00Es	DPA02Es	chr7A_77194649_77194893	1.7045	0.00507042	TraesCS7A02G119900	2.684	1.35994e-06	10
DPA00Es	DPA02Es	chr4D_64402124_64402689	1.33162	0.0162071	TraesCS4D02G088800	2.6773	1.07638e-20	10
DPA00Es	DPA02Es	chr6B_210608177_210608430	1.22875	0.0487889	TraesCS6B02G185300	2.67728	1.06171e-06	10
DPA00Es	DPA02Es	chr7D_591778641_591779149	1.13307	0.0322181	TraesCS7D02G481400	2.67515	2.1632e-10	10
DPA00Es	DPA02Es	chr6A_16593561_16594036	1.4624	2.91596e-08	TraesCS6A02G034300	2.67438	1.13232e-14	10
DPA00Es	DPA02Es	chr1D_384845014_384845530	1.93867	3.12383e-09	TraesCS1D02G286600	2.67287	4.79857e-10	10
DPA00Es	DPA02Es	chr7D_619160494_619161496	1.32682	6.11913e-16	TraesCS7D02G522300	2.67253	3.34946e-11	10
DPA00Es	DPA02Es	chr3D_16627664_16628436	1.8384	1.59441e-14	TraesCS3D02G043700	2.67045	1.48135e-06	10
DPA00Es	DPA02Es	chr3D_16628614_16628949	1.51099	0.00128897	TraesCS3D02G043700	2.67045	1.48135e-06	10
DPA00Es	DPA02Es	chr2B_766228360_766228858	1.2172	0.0433261	TraesCS2B02G578200	2.66498	2.37147e-07	10
DPA00Es	DPA02Es	chr1D_200870880_200871295	1.00191	0.022292	TraesCS1D02G145400	2.6638	9.17522e-13	10
DPA00Es	DPA02Es	chr5A_644310199_644310511	1.61354	3.68356e-05	TraesCS5A02G465500	2.66372	2.6156e-10	10
DPA00Es	DPA02Es	chr3B_168138316_168138700	1.54325	7.18131e-07	TraesCS3B02G167600	2.66143	2.59356e-09	10
DPA00Es	DPA02Es	chr6D_70634043_70634431	1.17093	0.00818952	TraesCS6D02G107000	2.66128	5.37092e-10	10
DPA00Es	DPA02Es	chr7A_287237851_287238648	1.40361	1.84435e-06	TraesCS7A02G273600	2.66064	1.46416e-11	10
DPA00Es	DPA02Es	chr7D_156683861_156684327	1.39583	0.00980847	TraesCS7D02G199600	2.65959	2.33193e-08	10
DPA00Es	DPA02Es	chr6A_16683104_16683638	1.67935	4.77431e-12	TraesCS6A02G034800	2.65889	1.07044e-12	10
DPA00Es	DPA02Es	chr5B_62974548_62975274	1.43713	0.0139893	TraesCS5B02G056500	2.65838	4.04354e-05	10
DPA00Es	DPA02Es	chr1B_610892940_610893498	1.64007	4.90145e-11	TraesCS1B02G378500	2.65673	1.52803e-08	11
DPA00Es	DPA02Es	chr1A_485012818_485013196	1.27057	8.37848e-06	TraesCS1A02G287800	2.65643	5.52259e-10	11
DPA00Es	DPA02Es	chr1D_447756677_447757155	1.61116	1.29863e-07	TraesCS1D02G368000	2.65532	4.25048e-12	11
DPA00Es	DPA02Es	chr7B_591723628_591724205	1.03066	0.000350581	TraesCS7B02G336800	2.64808	8.00895e-18	11
DPA00Es	DPA02Es	chr2A_469812484_469812774	1.62019	0.0280568	TraesCS2A02G281200	2.64446	1.04671e-17	11
DPA00Es	DPA02Es	chr6A_609983219_609983677	1.06995	3.43781e-06	TraesCS6A02G401600	2.64326	8.57141e-12	11
DPA00Es	DPA02Es	chr3D_428763638_428764501	1.06986	0.000102503	TraesCS3D02G315000	2.64263	2.13675e-20	11
DPA00Es	DPA02Es	chr5B_620669172_620669402	1.51731	0.000244688	TraesCS5B02G448400	2.64128	1.02113e-12	11
DPA00Es	DPA02Es	chr4A_66147006_66147271	2.18729	0.00794447	TraesCS4A02G067800	2.64056	1.06015e-11	11
DPA00Es	DPA02Es	chr7B_694356966_694357106	1.76858	0.00498952	TraesCS7B02G425500	2.63847	2.25421e-06	11
DPA00Es	DPA02Es	chr7B_591949250_591949819	1.08134	0.00325604	TraesCS7B02G336900	2.63808	2.81942e-15	11
DPA00Es	DPA02Es	chr7B_591950343_591950653	2.94109	0.00651393	TraesCS7B02G336900	2.63808	2.81942e-15	11
DPA00Es	DPA02Es	chr3B_655843663_655844054	1.4536	0.00176311	TraesCS3B02G419200	2.63583	2.18303e-14	11
DPA00Es	DPA02Es	chr5B_588525847_588526251	1.00509	0.024883	TraesCS5B02G413900	2.63557	7.12804e-09	11
DPA00Es	DPA02Es	chr6B_245972685_245972958	1.0985	0.0296712	TraesCS6B02G201600	2.63443	2.65716e-16	11
DPA00Es	DPA02Es	chr3B_625336123_625336612	1.25851	0.00787939	TraesCS3B02G396500	2.63436	1.2266e-27	11
DPA00Es	DPA02Es	chr7B_15298131_15298299	1.94164	0.00397542	TraesCS7B02G018100	2.63427	6.73589e-12	11
DPA00Es	DPA02Es	chr1B_611131022_611131488	1.58634	7.68594e-16	TraesCS1B02G378700	2.63289	4.85986e-10	11
DPA00Es	DPA02Es	chr2B_461128151_461128764	1.42869	0.00737343	TraesCS2B02G322600	2.63191	5.60327e-20	11
DPA00Es	DPA02Es	chr1B_434429702_434430148	1.33958	5.38646e-07	TraesCS1B02G245300	2.63112	6.15352e-08	11
DPA00Es	DPA02Es	chr4D_444176963_444177364	2.54381	3.09474e-11	TraesCS4D02G274000	2.63084	5.12177e-09	11
DPA00Es	DPA02Es	chr7A_93261013_93261351	1.50543	2.33274e-06	TraesCS7A02G142300	2.62741	9.66522e-12	11
DPA00Es	DPA02Es	chr2A_77938330_77938596	1.29747	0.0109101	TraesCS2A02G130200	2.62712	3.29351e-25	11
DPA00Es	DPA02Es	chr7D_598496947_598497435	1.20745	4.04367e-06	TraesCS7D02G488600	2.62636	3.02031e-12	11
DPA00Es	DPA02Es	chr6A_12838184_12838393	1.59291	0.0262513	TraesCS6A02G025700	2.62475	2.17412e-15	11
DPA00Es	DPA02Es	chr6D_16386075_16386789	1.43888	1.81167e-14	TraesCS6D02G040200	2.62271	1.93422e-11	11
DPA00Es	DPA02Es	chr1B_516971276_516971968	1.44095	9.8376e-10	TraesCS1B02G297200	2.62128	2.39168e-09	11
DPA00Es	DPA02Es	chr4D_398667038_398667353	1.69012	0.000171195	TraesCS4D02G236600	2.6204	6.09981e-05	11
DPA00Es	DPA02Es	chr6B_55651088_55651606	1.15335	2.10575e-10	TraesCS6B02G079000	2.61936	6.76009e-09	11
DPA00Es	DPA02Es	chr2D_9872472_9873429	1.11048	7.80311e-08	TraesCS2D02G021300	2.61904	2.18883e-05	11
DPA00Es	DPA02Es	chr4B_511156921_511157317	2.08303	1.33523e-05	TraesCS4B02G246900	2.615	1.55784e-07	11
DPA00Es	DPA02Es	chr1A_456650588_456651086	1.38994	3.43995e-07	TraesCS1A02G261900	2.6114	8.13225e-10	11
DPA00Es	DPA02Es	chr5A_685005105_685005414	2.0471	0.00192486	TraesCS5A02G524400	2.61041	1.12485e-11	11
DPA00Es	DPA02Es	chr1B_641522748_641523292	1.06787	0.00245026	TraesCS1B02G416600	2.60975	1.2682e-09	11
DPA00Es	DPA02Es	chr4D_467636694_467636953	1.33261	0.00162974	TraesCS4D02G298400	2.60689	1.25848e-13	11
DPA00Es	DPA02Es	chr2B_690677066_690677475	2.02431	1.08292e-05	TraesCS2B02G492400	2.60431	1.18559e-15	11
DPA00Es	DPA02Es	chr6D_395655831_395656264	1.03344	0.0190955	TraesCS6D02G286900	2.60198	2.28794e-31	11
DPA00Es	DPA02Es	chr4D_107690545_107690792	2.51505	0.0203855	TraesCS4D02G123200	2.60182	1.11126e-13	11
DPA00Es	DPA02Es	chr1A_541463402_541463688	1.17148	5.33727e-09	TraesCS1A02G360200	2.59982	6.7468e-12	11
DPA00Es	DPA02Es	chr6B_35628760_35629147	1.24172	4.72077e-12	TraesCS6B02G055300	2.59954	7.68867e-08	11
DPA00Es	DPA02Es	chr1B_582098958_582099306	1.5549	0.000564971	TraesCS1B02G351600	2.59861	0.00190748	11
DPA00Es	DPA02Es	chr4B_94949025_94949714	1.34246	0.0252365	TraesCS4B02G091800	2.59678	2.15833e-09	11
DPA00Es	DPA02Es	chr3A_199697164_199697448	1.64975	0.0424099	TraesCS3A02G177400	2.59631	1.48154e-11	11
DPA00Es	DPA02Es	chr7B_14867096_14867608	1.72086	1.42702e-16	TraesCS7B02G017000	2.59557	9.2147e-08	11
DPA00Es	DPA02Es	chr5D_517213239_517213585	1.14585	0.0233446	TraesCS5D02G478400	2.59279	3.75635e-17	11
DPA00Es	DPA02Es	chr7D_598484329_598484980	1.38709	1.85716e-08	TraesCS7D02G488500	2.59108	1.88478e-11	11
DPA00Es	DPA02Es	chr7D_598485617_598486034	1.1647	2.42601e-06	TraesCS7D02G488500	2.59108	1.88478e-11	11
DPA00Es	DPA02Es	chr5A_476849608_476850156	1.86006	0.000987758	TraesCS5A02G265000	2.5898	1.93444e-13	11
DPA00Es	DPA02Es	chr1A_541343519_541343889	1.1746	2.86363e-06	TraesCS1A02G359900	2.58919	1.29166e-12	11
DPA00Es	DPA02Es	chr2A_643438114_643438830	1.70569	7.2854e-08	TraesCS2A02G393600	2.58757	3.435e-13	11
DPA00Es	DPA02Es	chr6B_46661197_46661962	1.6928	2.54144e-12	TraesCS6B02G069000	2.58419	0.000297499	12
DPA00Es	DPA02Es	chr6B_46662881_46663364	1.88537	0.00243868	TraesCS6B02G069000	2.58419	0.000297499	12
DPA00Es	DPA02Es	chr4D_352524711_352525171	1.24199	0.00172226	TraesCS4D02G205000	2.58383	6.08397e-12	12
DPA00Es	DPA02Es	chrUn_134304556_134304913	1.23007	0.018218	TraesCSU02G140700	2.58366	3.73048e-13	12
DPA00Es	DPA02Es	chr1D_388024295_388024746	1.5453	2.45438e-06	TraesCS1D02G290000	2.58338	1.42875e-12	12
DPA00Es	DPA02Es	chr7A_479343438_479344231	1.81612	5.11066e-08	TraesCS7A02G329300	2.58263	1.41906e-07	12
DPA00Es	DPA02Es	chr1B_606839478_606839985	1.36053	1.35948e-08	TraesCS1B02G375900	2.58225	3.59011e-08	12
DPA00Es	DPA02Es	chr2A_746935135_746935355	1.57783	0.000609669	TraesCS2A02G527200	2.5813	1.47253e-07	12
DPA00Es	DPA02Es	chr1B_257500881_257501364	2.576	4.98835e-07	TraesCS1B02G154500	2.58114	8.22826e-11	12
DPA00Es	DPA02Es	chr4A_48533388_48533832	1.41364	9.33995e-05	TraesCS4A02G058000	2.57848	1.47787e-13	12
DPA00Es	DPA02Es	chr6A_32913109_32914097	1.48479	2.86744e-05	TraesCS6A02G061300	2.57842	9.54414e-09	12
DPA00Es	DPA02Es	chr1D_445386793_445387340	1.40165	2.2881e-14	TraesCS1D02G364600	2.57839	2.45143e-10	12
DPA00Es	DPA02Es	chr4D_445339709_445340313	1.52321	0.0415389	TraesCS4D02G274700	2.57673	1.2063e-08	12
DPA00Es	DPA02Es	chr4D_56705813_56706730	1.97167	5.74222e-15	TraesCS4D02G082700	2.57433	1.93596e-10	12
DPA00Es	DPA02Es	chr1A_305606072_305606439	1.34029	0.0314733	TraesCS1A02G171000	2.57352	3.7006e-18	12
DPA00Es	DPA02Es	chr3D_114880676_114881020	2.17834	6.5314e-13	TraesCS3D02G150200	2.57305	2.03508e-10	12
DPA00Es	DPA02Es	chr7B_546015950_546016492	1.21223	0.00381734	TraesCS7B02G304800	2.57258	2.53892e-11	12
DPA00Es	DPA02Es	chr2D_64156379_64157266	1.33141	8.09976e-06	TraesCS2D02G115700	2.57063	2.3585e-21	12
DPA00Es	DPA02Es	chr1B_587472541_587473175	1.36042	1.54588e-09	TraesCS1B02G357400	2.56928	3.64756e-15	12
DPA00Es	DPA02Es	chr2B_493649706_493650467	1.55212	0.00780816	TraesCS2B02G346900	2.56198	1.64836e-10	12
DPA00Es	DPA02Es	chr2B_493650813_493651128	3.4092	0.00227904	TraesCS2B02G346900	2.56198	1.64836e-10	12
DPA00Es	DPA02Es	chr7D_379571318_379571447	2.95915	0.0493814	TraesCS7D02G299600	2.56024	4.27725e-06	12
DPA00Es	DPA02Es	chr3B_740104153_740104382	1.66238	0.00181271	TraesCS3B02G496800	2.55822	2.15636e-17	12
DPA00Es	DPA02Es	chr2D_528994342_528995093	1.52228	4.38826e-08	TraesCS2D02G414900	2.55582	1.58741e-09	12
DPA00Es	DPA02Es	chr5D_509024432_509024879	1.33809	0.000627473	TraesCS5D02G466700	2.55554	5.14469e-13	12
DPA00Es	DPA02Es	chr3B_596965049_596965691	1.0242	0.000296412	TraesCS3B02G378900	2.55486	2.3349e-17	12
DPA00Es	DPA02Es	chr7B_432186003_432186484	1.99608	5.21139e-05	TraesCS7B02G230000	2.55329	3.00816e-08	12
DPA00Es	DPA02Es	chr6A_33008447_33008999	1.77712	1.69061e-08	TraesCS6A02G061600	2.54397	7.39561e-12	12
DPA00Es	DPA02Es	chr3B_829112657_829113281	1.36357	1.91156e-08	TraesCS3B02G610800	2.54376	8.26682e-16	12
DPA00Es	DPA02Es	chr4A_675854589_675855121	1.16672	4.7431e-10	TraesCS4A02G402000	2.54314	6.56602e-09	12
DPA00Es	DPA02Es	chr7B_118975824_118976006	3.53566	0.0360857	TraesCS7B02G103500	2.54197	1.84987e-18	12
DPA00Es	DPA02Es	chr2A_27327316_27327639	1.49237	0.0076782	TraesCS2A02G060600	2.54172	1.50037e-08	12
DPA00Es	DPA02Es	chr1B_591440818_591441053	1.14619	0.00548309	TraesCS1B02G363000	2.54078	8.70943e-21	12
DPA00Es	DPA02Es	chr4D_414993280_414993773	2.17473	1.02179e-08	TraesCS4D02G246300	2.53758	1.53615e-09	12
DPA00Es	DPA02Es	chr2D_558955741_558956023	2.18517	0.00757536	TraesCS2D02G449100	2.53487	4.78121e-36	12
DPA00Es	DPA02Es	chr2D_558956726_558957661	1.26861	2.33647e-05	TraesCS2D02G449100	2.53487	4.78121e-36	12
DPA00Es	DPA02Es	chr6A_6721210_6721552	1.33318	0.000551103	TraesCS6A02G013600	2.53379	5.72817e-15	12
DPA00Es	DPA02Es	chr7D_58768066_58768825	1.12916	5.96326e-08	TraesCS7D02G096900	2.53143	1.50261e-09	12
DPA00Es	DPA02Es	chr6B_29044435_29045126	3.44605	9.93673e-29	TraesCS6B02G049300	2.52864	4.70401e-13	12
DPA00Es	DPA02Es	chr1B_608042457_608043068	2.24287	1.93115e-13	TraesCS1B02G376400	2.52841	1.782e-09	12
DPA00Es	DPA02Es	chrUn_82565583_82566109	1.44033	5.79939e-06	TraesCSU02G093200	2.52626	1.27912e-09	12
DPA00Es	DPA02Es	chr1A_344189606_344190069	1.26196	0.0162801	TraesCS1A02G190400	2.52416	3.6552e-09	12
DPA00Es	DPA02Es	chr7A_76953721_76954436	1.84577	3.85181e-08	TraesCS7A02G119400	2.52077	1.478e-09	12
DPA00Es	DPA02Es	chr4D_352579675_352580368	1.30983	0.000407818	TraesCS4D02G205100	2.52047	1.59541e-08	12
DPA00Es	DPA02Es	chr4D_352580589_352580974	2.70548	0.0216131	TraesCS4D02G205100	2.52047	1.59541e-08	12
DPA00Es	DPA02Es	chr2D_637422975_637423331	1.28437	0.000286201	TraesCS2D02G569700	2.51763	7.65559e-08	12
DPA00Es	DPA02Es	chr2D_485841995_485842453	1.23439	0.00883027	TraesCS2D02G381600	2.5166	8.3735e-09	12
DPA00Es	DPA02Es	chr1D_355824886_355825308	1.02844	3.92446e-06	TraesCS1D02G261900	2.51151	1.61484e-11	12
DPA00Es	DPA02Es	chr3B_614251795_614252293	1.17896	1.0985e-05	TraesCS3B02G390100	2.51129	3.55895e-18	12
DPA00Es	DPA02Es	chr7A_63427367_63428029	1.83163	1.48134e-12	TraesCS7A02G103900	2.50987	6.75614e-09	12
DPA00Es	DPA02Es	chr1A_487568350_487568857	1.01484	0.00172188	TraesCS1A02G291500	2.50567	8.35255e-10	13
DPA00Es	DPA02Es	chr5A_47128349_47128926	1.44329	3.42536e-08	TraesCS5A02G051900	2.50559	2.62453e-07	13
DPA00Es	DPA02Es	chr4B_512334992_512335548	1.86983	2.07795e-06	TraesCS4B02G247500	2.50482	1.84481e-08	13
DPA00Es	DPA02Es	chr5A_624473098_624474647	1.31312	1.87808e-12	TraesCS5A02G444300	2.5046	3.58625e-15	13
DPA00Es	DPA02Es	chr6D_463478810_463479280	1.0044	8.80149e-05	TraesCS6D02G385500	2.50329	8.16573e-09	13
DPA00Es	DPA02Es	chr2B_30429287_30429608	1.41891	1.95956e-05	TraesCS2B02G063700	2.50193	4.9129e-09	13
DPA00Es	DPA02Es	chr3A_627269013_627269568	1.29349	9.05535e-09	TraesCS3A02G377400	2.5007	7.25888e-09	13
DPA00Es	DPA02Es	chr7A_55001403_55001536	2.06527	0.0164402	TraesCS7A02G090400	2.50007	1.19464e-13	13
DPA00Es	DPA02Es	chr6D_16522167_16522388	2.74715	0.00856427	TraesCS6D02G040700	2.49909	2.79553e-11	13
DPA00Es	DPA02Es	chr6D_16522927_16523455	1.15598	2.17242e-07	TraesCS6D02G040700	2.49909	2.79553e-11	13
DPA00Es	DPA02Es	chr6A_16655643_16656174	1.67083	1.64804e-19	TraesCS6A02G034500	2.49881	3.61322e-14	13
DPA00Es	DPA02Es	chr6A_16657126_16657258	2.33488	0.00163179	TraesCS6A02G034500	2.49881	3.61322e-14	13
DPA00Es	DPA02Es	chr7D_627435139_627435599	1.70037	7.21805e-10	TraesCS7D02G536000	2.49372	1.75374e-15	13
DPA00Es	DPA02Es	chr1A_543928060_543928785	1.18478	1.27423e-05	TraesCS1A02G363000	2.49339	3.21043e-09	13
DPA00Es	DPA02Es	chr7A_501974170_501974449	2.53543	0.011777	TraesCS7A02G342000	2.48975	1.99187e-07	13
DPA00Es	DPA02Es	chr3D_13190006_13190441	1.24474	0.000751495	TraesCS3D02G036400	2.48705	4.01493e-07	13
DPA00Es	DPA02Es	chr7B_661998702_661999089	1.05421	4.64176e-07	TraesCS7B02G394500	2.48688	1.72863e-10	13
DPA00Es	DPA02Es	chr6A_1032909_1033465	1.01991	0.00119693	TraesCS6A02G002700	2.48517	2.25748e-05	13
DPA00Es	DPA02Es	chr1A_400975334_400975890	1.33971	4.77579e-05	TraesCS1A02G229000	2.48474	6.93073e-11	13
DPA00Es	DPA02Es	chr7A_40051799_40052125	2.7117	5.4995e-05	TraesCS7A02G074200	2.48322	1.17424e-09	13
DPA00Es	DPA02Es	chr6A_28640732_28641191	1.12518	7.26756e-09	TraesCS6A02G055000	2.48305	3.70884e-08	13
DPA00Es	DPA02Es	chr7B_145032903_145033789	1.18633	0.000527858	TraesCS7B02G123900	2.48285	6.55538e-12	13
DPA00Es	DPA02Es	chr6D_29391883_29392347	1.14882	9.78253e-05	TraesCS6D02G063000	2.47957	1.25586e-10	13
DPA00Es	DPA02Es	chr7D_395877481_395877735	1.42973	0.00043902	TraesCS7D02G312200	2.47914	1.51308e-17	13
DPA00Es	DPA02Es	chr7A_63117024_63117187	1.02438	0.000434279	TraesCS7A02G102900	2.47683	4.78377e-10	13
DPA00Es	DPA02Es	chr6A_87906552_87907023	1.2586	0.000214292	TraesCS6A02G117400	2.47579	2.21893e-09	13
DPA00Es	DPA02Es	chr2D_651417008_651417519	1.03064	0.000146996	TraesCS2D02G600900	2.47329	2.02402e-07	13
DPA00Es	DPA02Es	chr6B_706747027_706747262	2.28829	0.000570992	TraesCS6B02G443800	2.47297	2.59048e-06	13
DPA00Es	DPA02Es	chr6B_706747529_706747718	1.18334	1.06023e-05	TraesCS6B02G443800	2.47297	2.59048e-06	13
DPA00Es	DPA02Es	chr1D_63681985_63682432	1.20778	0.00409343	TraesCS1D02G081600	2.47147	4.11712e-10	13
DPA00Es	DPA02Es	chr5D_499955119_499955420	1.59463	0.0185113	TraesCS5D02G452000	2.47097	4.2179e-14	13
DPA00Es	DPA02Es	chr5D_499956144_499956588	1.22985	6.458e-08	TraesCS5D02G452000	2.47097	4.2179e-14	13
DPA00Es	DPA02Es	chr6B_50459123_50459549	2.05014	8.20089e-11	TraesCS6B02G074000	2.47083	2.47932e-06	13
DPA00Es	DPA02Es	chr7D_91699855_91700225	1.42814	0.00037124	TraesCS7D02G143500	2.4704	2.37446e-05	13
DPA00Es	DPA02Es	chr1A_485011079_485011471	1.31003	0.000255982	TraesCS1A02G287700	2.46882	5.51027e-12	13
DPA00Es	DPA02Es	chr1A_485011761_485012117	2.51131	4.94685e-05	TraesCS1A02G287700	2.46882	5.51027e-12	13
DPA00Es	DPA02Es	chr5D_358797995_358798571	1.10078	4.12196e-05	TraesCS5D02G252700	2.4676	1.12745e-08	13
DPA00Es	DPA02Es	chr4A_545237281_545238242	1.1157	0.00135968	TraesCS4A02G236700	2.46264	9.935e-10	13
DPA00Es	DPA02Es	chr3A_111105961_111106613	1.30354	6.9565e-07	TraesCS3A02G134000	2.4603	1.79173e-09	13
DPA00Es	DPA02Es	chr2D_379855762_379856370	1.43908	0.000131991	TraesCS2D02G297000	2.458	1.97364e-08	13
DPA00Es	DPA02Es	chr3D_579366168_579366517	1.63654	0.000245057	TraesCS3D02G480700	2.45711	3.51976e-06	13
DPA00Es	DPA02Es	chr1B_434408677_434409201	2.02395	2.37707e-09	TraesCS1B02G245000	2.45517	2.87187e-09	13
DPA00Es	DPA02Es	chr6B_59026032_59026450	1.28856	2.72274e-07	TraesCS6B02G082200	2.45499	1.94235e-07	13
DPA00Es	DPA02Es	chr1B_516961482_516961903	1.20492	0.00076477	TraesCS1B02G297100	2.45349	5.94539e-08	13
DPA00Es	DPA02Es	chr3B_59323785_59324326	1.66583	0.00641493	TraesCS3B02G089900	2.45245	7.65238e-11	13
DPA00Es	DPA02Es	chr3B_59324522_59324863	1.8823	0.0322196	TraesCS3B02G089900	2.45245	7.65238e-11	13
DPA00Es	DPA02Es	chr7D_40133224_40133659	1.51078	4.62696e-05	TraesCS7D02G069200	2.45207	9.52791e-10	13
DPA00Es	DPA02Es	chr7D_134466972_134467411	1.14284	0.000224007	TraesCS7D02G181000	2.45029	2.09352e-09	13
DPA00Es	DPA02Es	chr5D_405334594_405335108	1.09314	9.39134e-07	TraesCS5D02G308500	2.44962	9.4229e-10	13
DPA00Es	DPA02Es	chrUn_103670236_103670938	1.31654	9.5644e-11	TraesCSU02G121200	2.44948	9.33291e-09	13
DPA00Es	DPA02Es	chr1B_545071544_545072082	1.01882	0.000309005	TraesCS1B02G320900	2.44937	6.61815e-09	14
DPA00Es	DPA02Es	chr4D_15772071_15772425	1.71817	3.8917e-08	TraesCS4D02G034500	2.44854	2.35665e-10	14
DPA00Es	DPA02Es	chr7B_63934673_63934944	1.1701	0.000199833	TraesCS7B02G061300	2.44784	3.83425e-11	14
DPA00Es	DPA02Es	chr2D_533064585_533065419	1.07901	1.57473e-06	TraesCS2D02G418800	2.44764	2.86854e-05	14
DPA00Es	DPA02Es	chr6B_28979198_28980503	1.72707	4.65988e-17	TraesCS6B02G049200	2.44758	3.03644e-10	14
DPA00Es	DPA02Es	chr7B_117621433_117622006	2.1541	4.77107e-05	TraesCS7B02G102800	2.44451	3.96681e-10	14
DPA00Es	DPA02Es	chr1A_400960423_400960817	1.35995	6.68595e-05	TraesCS1A02G228800	2.44397	3.70858e-09	14
DPA00Es	DPA02Es	chr1A_400961162_400961846	1.25638	0.00291977	TraesCS1A02G228800	2.44397	3.70858e-09	14
DPA00Es	DPA02Es	chr2A_619760213_619760460	1.38418	0.00376186	TraesCS2A02G377500	2.4439	0.000341164	14
DPA00Es	DPA02Es	chr6B_60927998_60928790	1.03846	6.23329e-12	TraesCS6B02G084100	2.44279	3.78598e-08	14
DPA00Es	DPA02Es	chr6B_55694898_55695644	1.18541	2.23806e-09	TraesCS6B02G079200	2.44267	1.60548e-06	14
DPA00Es	DPA02Es	chr6B_55695761_55695961	2.75542	0.00115363	TraesCS6B02G079200	2.44267	1.60548e-06	14
DPA00Es	DPA02Es	chr1D_405163501_405164068	1.2417	1.07033e-05	TraesCS1D02G309300	2.43988	1.5166e-09	14
DPA00Es	DPA02Es	chr3A_584937088_584937561	1.30771	0.0015493	TraesCS3A02G338100	2.4397	4.88325e-07	14
DPA00Es	DPA02Es	chr3B_614266275_614266840	1.1527	5.43597e-06	TraesCS3B02G390200	2.43963	1.04423e-17	14
DPA00Es	DPA02Es	chr3A_746921416_746922113	1.45291	0.00047106	TraesCS3A02G535300	2.43863	2.10551e-13	14
DPA00Es	DPA02Es	chr6B_690954610_690955065	1.47495	1.71917e-07	TraesCS6B02G419000	2.43762	3.90658e-09	14
DPA00Es	DPA02Es	chr6A_536771548_536771801	1.39157	3.19627e-05	TraesCS6A02G303800	2.43632	3.72325e-16	14
DPA00Es	DPA02Es	chr7A_620412978_620413199	1.6038	0.0217867	TraesCS7A02G427200	2.4332	2.75586e-15	14
DPA00Es	DPA02Es	chr6B_679983084_679983734	1.63097	3.98643e-12	TraesCS6B02G404400	2.43235	2.95602e-06	14
DPA00Es	DPA02Es	chr5B_534364757_534365218	1.97458	0.00114014	TraesCS5B02G355100	2.43186	1.09003e-08	14
DPA00Es	DPA02Es	chr5B_534367772_534368150	1.59941	0.00920925	TraesCS5B02G355100	2.43186	1.09003e-08	14
DPA00Es	DPA02Es	chr7A_680264088_680264848	1.43321	4.33734e-12	TraesCS7A02G491000	2.42738	1.38351e-08	14
DPA00Es	DPA02Es	chr2B_40065800_40066101	1.80738	1.90097e-06	TraesCS2B02G074100	2.42452	6.25169e-29	14
DPA00Es	DPA02Es	chr1A_446234825_446235177	1.22615	0.00449686	TraesCS1A02G254800	2.42428	5.64175e-10	14
DPA00Es	DPA02Es	chr7B_728838385_728838846	1.12634	0.000516653	TraesCS7B02G472800	2.42376	1.34405e-11	14
DPA00Es	DPA02Es	chr4A_48275139_48275621	2.10334	3.10636e-09	TraesCS4A02G057500	2.42344	1.53411e-07	14
DPA00Es	DPA02Es	chr1D_381063652_381064155	1.51798	0.00982146	TraesCS1D02G283300	2.42308	1.50285e-19	14
DPA00Es	DPA02Es	chr4D_422545496_422545796	1.04765	0.0114219	TraesCS4D02G253800	2.42104	1.88549e-41	14
DPA00Es	DPA02Es	chr6B_38877470_38879567	2.28966	2.20877e-30	TraesCS6B02G058400	2.41943	2.34804e-06	14
DPA00Es	DPA02Es	chr6B_591509394_591509694	1.75686	0.000301252	TraesCS6B02G336300	2.41478	1.11254e-34	14
DPA00Es	DPA02Es	chr6A_33001239_33002064	1.36581	1.49273e-07	TraesCS6A02G061500	2.41436	2.31386e-08	14
DPA00Es	DPA02Es	chr6A_55032877_55033358	1.34004	7.03348e-09	TraesCS6A02G086400	2.41321	4.65194e-10	14
DPA00Es	DPA02Es	chr6D_16528428_16529806	1.84066	2.9341e-22	TraesCS6D02G040800	2.41121	4.55814e-11	14
DPA00Es	DPA02Es	chr6D_23632227_23632373	1.12725	0.00441107	TraesCS6D02G048700	2.41	5.22201e-13	14
DPA00Es	DPA02Es	chr6D_23632656_23632903	1.66365	1.13218e-05	TraesCS6D02G048700	2.41	5.22201e-13	14
DPA00Es	DPA02Es	chr6D_28707724_28708387	1.42555	3.84778e-06	TraesCS6D02G061700	2.40936	2.98534e-08	14
DPA00Es	DPA02Es	chr6A_87653607_87654060	1.00945	0.0147052	TraesCS6A02G117200	2.40914	1.1178e-08	14
DPA00Es	DPA02Es	chr5B_388481605_388482005	1.49677	2.36772e-07	TraesCS5B02G215500	2.40616	9.32761e-12	14
DPA00Es	DPA02Es	chr7A_723308170_723308731	1.55091	2.77266e-07	TraesCS7A02G549500	2.40208	3.31647e-13	14
DPA00Es	DPA02Es	chr1A_541382179_541382465	2.02633	0.00901762	TraesCS1A02G360000	2.40197	4.47162e-11	14
DPA00Es	DPA02Es	chr4D_422552631_422552848	3.54828	6.63606e-07	TraesCS4D02G253900	2.40026	7.12082e-08	14
DPA00Es	DPA02Es	chr6B_351347636_351348195	1.50437	0.000357138	TraesCS6B02G227200	2.39967	0.000424284	14
DPA00Es	DPA02Es	chr7A_537659902_537660083	5.52037	0.0117424	TraesCS7A02G363100	2.39871	3.80131e-07	14
DPA00Es	DPA02Es	chr4A_41915414_41915769	1.3934	0.00283571	TraesCS4A02G050700	2.39866	2.57234e-08	14
DPA00Es	DPA02Es	chr5A_636312421_636312689	1.17055	0.00172691	TraesCS5A02G455900	2.3981	1.0626e-11	14
DPA00Es	DPA02Es	chr1B_607429509_607429913	1.15968	4.99863e-06	TraesCS1B02G376300	2.39371	1.27503e-09	14
DPA00Es	DPA02Es	chr7B_62696855_62697642	1.66228	2.43576e-06	TraesCS7B02G060200	2.39312	9.06445e-14	14
DPA00Es	DPA02Es	chr3B_80658756_80659273	1.33037	1.02621e-06	TraesCS3B02G114600	2.39291	7.22414e-10	14
DPA00Es	DPA02Es	chr7D_267874804_267875218	1.54083	0.0020999	TraesCS7D02G278100	2.39276	3.80301e-31	14
DPA00Es	DPA02Es	chr2A_103100914_103101142	1.8273	0.000214589	TraesCS2A02G156100	2.39138	1.61343e-22	15
DPA00Es	DPA02Es	chr4A_23611206_23611627	1.59871	5.97618e-11	TraesCS4A02G030300	2.38982	1.11905e-08	15
DPA00Es	DPA02Es	chr6B_59298644_59299291	1.63876	3.13389e-17	TraesCS6B02G082600	2.38901	9.10033e-08	15
DPA00Es	DPA02Es	chr3D_394748513_394748788	1.32361	0.0435809	TraesCS3D02G285100	2.38795	1.10267e-27	15
DPA00Es	DPA02Es	chr3D_394749582_394750172	1.32723	0.000474168	TraesCS3D02G285100	2.38795	1.10267e-27	15
DPA00Es	DPA02Es	chr7A_100063396_100064193	1.53491	8.39446e-07	TraesCS7A02G147200	2.38779	4.41111e-09	15
DPA00Es	DPA02Es	chr2D_629390931_629391679	2.01748	1.09383e-06	TraesCS2D02G555200	2.38589	1.32388e-07	15
DPA00Es	DPA02Es	chr2D_629391956_629392193	1.56495	0.0184615	TraesCS2D02G555200	2.38589	1.32388e-07	15
DPA00Es	DPA02Es	chr6A_456752601_456752795	1.05163	0.0259914	TraesCS6A02G245100	2.38353	2.03934e-23	15
DPA00Es	DPA02Es	chr2D_414407388_414407788	1.29238	0.0427106	TraesCS2D02G322800	2.38341	2.69713e-16	15
DPA00Es	DPA02Es	chr4B_495049693_495049963	1.66401	0.0391627	TraesCS4B02G237000	2.38167	1.98826e-05	15
DPA00Es	DPA02Es	chr6B_58309677_58310173	2.0799	3.48658e-12	TraesCS6B02G081800	2.37827	1.16344e-07	15
DPA00Es	DPA02Es	chr7B_16135663_16136121	1.72797	4.40472e-09	TraesCS7B02G019000	2.37746	2.47842e-08	15
DPA00Es	DPA02Es	chr4D_337522483_337522667	1.78278	0.0307352	TraesCS4D02G194800	2.37627	1.51224e-07	15
DPA00Es	DPA02Es	chr1B_434423085_434423591	1.03574	4.38064e-05	TraesCS1B02G245200	2.3712	3.43852e-09	15
DPA00Es	DPA02Es	chr5A_591432445_591432935	1.24396	0.0041072	TraesCS5A02G396600	2.37082	5.86265e-15	15
DPA00Es	DPA02Es	chr5D_472282014_472282252	1.30998	0.000700833	TraesCS5D02G406700	2.36986	1.26385e-07	15
DPA00Es	DPA02Es	chr1B_610559658_610559922	2.99774	5.47378e-08	TraesCS1B02G378400	2.36712	3.14749e-09	15
DPA00Es	DPA02Es	chr1B_610560329_610560779	1.30591	1.5565e-21	TraesCS1B02G378400	2.36712	3.14749e-09	15
DPA00Es	DPA02Es	chr1A_542167888_542168056	1.27425	0.00923895	TraesCS1A02G361600	2.36614	4.69547e-08	15
DPA00Es	DPA02Es	chr6D_69931999_69932616	2.44934	0.00226893	TraesCS6D02G106800	2.36399	1.11603e-07	15
DPA00Es	DPA02Es	chr6A_16658658_16658938	1.49862	2.41038e-08	TraesCS6A02G034600	2.36364	3.22977e-10	15
DPA00Es	DPA02Es	chr5B_578600221_578600541	1.2063	0.00229054	TraesCS5B02G402000	2.36362	1.11441e-10	15
DPA00Es	DPA02Es	chr6A_46968960_46969265	1.01792	0.00918643	TraesCS6A02G076700	2.3613	3.89611e-10	15
DPA00Es	DPA02Es	chr3D_598160513_598161305	1.54934	0.00508024	TraesCS3D02G514700	2.36084	0.0028379	15
DPA00Es	DPA02Es	chr6B_28925648_28926343	1.59515	1.5629e-10	TraesCS6B02G049000	2.35511	3.66327e-08	15
DPA00Es	DPA02Es	chr1A_230472671_230472854	1.93417	0.0236487	TraesCS1A02G138300	2.35475	2.67434e-05	15
DPA00Es	DPA02Es	chr6B_28513370_28513805	1.29236	4.83906e-17	TraesCS6B02G048500	2.35405	3.41962e-10	15
DPA00Es	DPA02Es	chr1B_620551264_620551819	1.18952	2.98022e-12	TraesCS1B02G386400	2.35321	1.34094e-08	15
DPA00Es	DPA02Es	chr1B_620552085_620552326	2.31453	0.0034515	TraesCS1B02G386400	2.35321	1.34094e-08	15
DPA00Es	DPA02Es	chr1B_620552585_620552792	1.91718	0.0127912	TraesCS1B02G386400	2.35321	1.34094e-08	15
DPA00Es	DPA02Es	chr1A_400955102_400955588	1.26768	0.000494544	TraesCS1A02G228700	2.35298	2.06679e-10	15
DPA00Es	DPA02Es	chr1A_400956397_400956753	2.82316	5.51464e-05	TraesCS1A02G228700	2.35298	2.06679e-10	15
DPA00Es	DPA02Es	chr1A_500662247_500662872	1.00023	0.00598603	TraesCS1A02G309800	2.34906	1.50062e-14	15
DPA00Es	DPA02Es	chr4D_508431478_508432278	2.44063	1.27319e-21	TraesCS4D02G361700	2.34905	6.47331e-18	15
DPA00Es	DPA02Es	chr4D_508432899_508433477	2.14851	2.28208e-11	TraesCS4D02G361700	2.34905	6.47331e-18	15
DPA00Es	DPA02Es	chr2A_581583157_581583477	1.68017	5.51407e-06	TraesCS2A02G344500	2.34787	1.57394e-10	15
DPA00Es	DPA02Es	chr5B_88163561_88163949	2.16657	4.73478e-08	TraesCS5B02G074200	2.34774	4.52236e-11	15
DPA00Es	DPA02Es	chr4D_433219777_433220567	1.76744	0.00083192	TraesCS4D02G262100	2.34769	0.000207867	15
DPA00Es	DPA02Es	chr6A_33010587_33010788	1.79204	4.34025e-05	TraesCS6A02G061700	2.34735	8.83302e-08	15
DPA00Es	DPA02Es	chr1D_5348468_5349193	1.22516	0.00253615	TraesCS1D02G009800	2.34561	1.40607e-11	15
DPA00Es	DPA02Es	chr5A_433378469_433379000	1.22233	5.70713e-05	TraesCS5A02G216600	2.3454	5.49368e-10	15
DPA00Es	DPA02Es	chr5B_486283250_486284119	1.28262	4.33511e-13	TraesCS5B02G301800	2.3432	1.96953e-11	15
DPA00Es	DPA02Es	chr1B_535389674_535389996	1.98635	7.96503e-05	TraesCS1B02G311800	2.34116	4.87539e-07	15
DPA00Es	DPA02Es	chr7D_588538732_588539003	2.11603	0.000262355	TraesCS7D02G477400	2.34076	2.30081e-08	15
DPA00Es	DPA02Es	chr1B_166661997_166662296	1.39325	0.0249754	TraesCS1B02G132500	2.34065	2.3105e-05	15
DPA00Es	DPA02Es	chr6A_16800986_16802371	1.65026	2.16254e-16	TraesCS6A02G035200	2.3401	1.04303e-10	15
DPA00Es	DPA02Es	chr6B_29067138_29068681	2.05445	1.42607e-21	TraesCS6B02G049500	2.33797	2.02145e-07	15
DPA00Es	DPA02Es	chr7B_13329261_13329708	2.7113	1.34224e-05	TraesCS7B02G016000	2.33715	2.58468e-08	15
DPA00Es	DPA02Es	chr7B_13330037_13330376	1.45638	0.000388153	TraesCS7B02G016000	2.33715	2.58468e-08	15
DPA00Es	DPA02Es	chr4A_112845963_112846146	3.53917	0.0343747	TraesCS4A02G100100	2.3369	5.90258e-14	16
DPA00Es	DPA02Es	chr4A_112847021_112847321	1.26455	0.000253821	TraesCS4A02G100100	2.3369	5.90258e-14	16
DPA00Es	DPA02Es	chr1A_41918632_41919192	1.95047	1.19973e-05	TraesCS1A02G061400	2.33633	5.53699e-11	16
DPA00Es	DPA02Es	chr4D_384269687_384270015	2.84084	0.00415051	TraesCS4D02G225600	2.33541	2.46039e-24	16
DPA00Es	DPA02Es	chrUn_84330917_84331653	1.58177	2.30974e-16	TraesCSU02G095800	2.33389	5.2795e-09	16
DPA00Es	DPA02Es	chr1D_239801938_239802441	1.23142	5.47412e-06	TraesCS1D02G167800	2.33075	1.85419e-10	16
DPA00Es	DPA02Es	chr6A_603183100_603183628	1.41004	0.010703	TraesCS6A02G385400	2.32892	3.00004e-07	16
DPA00Es	DPA02Es	chr1B_28762552_28763141	1.31624	1.50797e-11	TraesCS1B02G049100	2.32832	7.20519e-09	16
DPA00Es	DPA02Es	chr3D_305580463_305580988	1.24036	0.0404723	TraesCS3D02G224000	2.32734	1.68625e-27	16
DPA00Es	DPA02Es	chr4B_671669824_671669962	1.73064	0.036482	TraesCS4B02G397100	2.32534	3.60213e-06	16
DPA00Es	DPA02Es	chr1A_490417958_490418440	1.26806	1.11652e-05	TraesCS1A02G295400	2.32194	9.49649e-10	16
DPA00Es	DPA02Es	chr7B_14788289_14788840	1.69384	2.08123e-09	TraesCS7B02G016900	2.32184	2.06405e-09	16
DPA00Es	DPA02Es	chr4A_540444556_540445412	1.04973	0.00029044	TraesCS4A02G231200	2.32155	7.26258e-11	16
DPA00Es	DPA02Es	chr5B_359314471_359314737	1.52806	0.016435	TraesCS5B02G199400	2.32023	7.60528e-20	16
DPA00Es	DPA02Es	chr2D_318247977_318248332	1.43448	0.000360957	TraesCS2D02G261600	2.31843	2.93831e-19	16
DPA00Es	DPA02Es	chr7A_157397969_157398606	1.82015	4.51071e-06	TraesCS7A02G197400	2.31777	4.43722e-07	16
DPA00Es	DPA02Es	chr7A_52660114_52660485	1.97438	4.40688e-07	TraesCS7A02G087700	2.31662	5.84133e-12	16
DPA00Es	DPA02Es	chr7D_215926795_215927166	2.58307	0.00015936	TraesCS7D02G246600	2.31548	2.22575e-10	16
DPA00Es	DPA02Es	chr1A_481880142_481880649	1.05868	0.0294521	TraesCS1A02G284300	2.31439	3.81384e-14	16
DPA00Es	DPA02Es	chr2A_674424514_674424789	1.24143	0.00218723	TraesCS2A02G418800	2.31191	8.56562e-13	16
DPA00Es	DPA02Es	chr3A_365964182_365964792	1.25602	2.46355e-08	TraesCS3A02G207800	2.30675	1.63059e-27	16
DPA00Es	DPA02Es	chr3B_647169317_647169814	1.06578	4.31331e-06	TraesCS3B02G410200	2.30546	3.12977e-14	16
DPA00Es	DPA02Es	chr1B_104481491_104481784	1.29405	0.00524239	TraesCS1B02G097900	2.30115	1.27277e-05	16
DPA00Es	DPA02Es	chr6B_28722042_28722951	1.12299	1.08187e-13	TraesCS6B02G048800	2.30018	1.00736e-07	16
DPA00Es	DPA02Es	chr2D_558905158_558906105	1.03919	0.000121151	TraesCS2D02G449000	2.29756	7.20727e-38	16
DPA00Es	DPA02Es	chr3A_704967055_704967619	2.15655	5.3307e-08	TraesCS3A02G473900	2.29617	2.51576e-09	16
DPA00Es	DPA02Es	chr7D_58863607_58864087	1.50793	3.13535e-12	TraesCS7D02G097600	2.29566	4.49883e-10	16
DPA00Es	DPA02Es	chr2D_24706468_24706825	1.36442	0.000313162	TraesCS2D02G059400	2.29451	7.35101e-07	16
DPA00Es	DPA02Es	chr6A_124264752_124265531	1.70531	1.0495e-08	TraesCS6A02G145700	2.29308	2.1633e-13	16
DPA00Es	DPA02Es	chr1D_451524162_451524712	1.33246	6.0942e-12	TraesCS1D02G373800	2.29148	8.3783e-08	16
DPA00Es	DPA02Es	chr4D_297832336_297833090	1.15484	0.00645404	TraesCS4D02G171100	2.29027	7.58001e-06	16
DPA00Es	DPA02Es	chr6B_29059954_29060889	1.49981	1.08614e-14	TraesCS6B02G049400	2.28676	6.1475e-08	16
DPA00Es	DPA02Es	chr7D_463965549_463966059	1.45445	0.00860691	TraesCS7D02G361300	2.28533	1.91505e-30	16
DPA00Es	DPA02Es	chrUn_103137034_103137344	1.36291	0.000696009	TraesCSU02G120100	2.28512	6.65721e-05	16
DPA00Es	DPA02Es	chr3B_618862479_618863185	1.01398	0.00185924	TraesCS3B02G393400	2.28422	4.56347e-05	16
DPA00Es	DPA02Es	chr6A_484079405_484079878	1.34375	0.000147925	TraesCS6A02G260700	2.27851	5.99024e-08	16
DPA00Es	DPA02Es	chr5D_530054938_530055274	1.89629	0.00633444	TraesCS5D02G502900	2.27565	9.97439e-10	16
DPA00Es	DPA02Es	chr6D_7094681_7095093	1.0103	0.00478482	TraesCS6D02G017000	2.2751	1.61704e-11	16
DPA00Es	DPA02Es	chr5B_208520052_208520412	1.56002	0.00584854	TraesCS5B02G118000	2.27305	2.95725e-23	16
DPA00Es	DPA02Es	chr7A_663537597_663538180	1.11788	1.12673e-09	TraesCS7A02G466800	2.27186	1.16209e-16	16
DPA00Es	DPA02Es	chr7A_663538567_663539311	2.03759	8.34234e-16	TraesCS7A02G466800	2.27186	1.16209e-16	16
DPA00Es	DPA02Es	chr6B_59587969_59588727	1.81865	1.42293e-08	TraesCS6B02G082800	2.27168	4.52478e-08	16
DPA00Es	DPA02Es	chr6D_135113522_135113823	1.05959	0.0147746	TraesCS6D02G158500	2.26963	3.67134e-35	16
DPA00Es	DPA02Es	chr7D_70904885_70905432	1.41552	0.0440913	TraesCS7D02G115400	2.26798	1.39743e-07	16
DPA00Es	DPA02Es	chr7D_70905734_70905895	1.78385	0.0011049	TraesCS7D02G115400	2.26798	1.39743e-07	16
DPA00Es	DPA02Es	chr5D_332459171_332459866	1.0464	0.0002337	TraesCS5D02G224700	2.2671	7.1672e-10	16
DPA00Es	DPA02Es	chr7D_501597438_501598077	1.11801	0.00908874	TraesCS7D02G387700	2.2625	0.0010233	16
DPA00Es	DPA02Es	chr7D_626298390_626298902	1.44898	0.00664073	TraesCS7D02G532500	2.26065	3.56981e-05	16
DPA00Es	DPA02Es	chr7D_71864379_71865134	1.62749	6.11649e-08	TraesCS7D02G116800	2.2603	3.23659e-10	16
DPA00Es	DPA02Es	chr1A_155144124_155144474	1.39398	0.00916367	TraesCS1A02G127800	2.25917	1.7465e-07	16
DPA00Es	DPA02Es	chr5B_339100947_339101260	1.58408	2.47821e-07	TraesCS5B02G186900	2.25908	9.20426e-07	17
DPA00Es	DPA02Es	chr2B_488008218_488008702	1.05017	5.18536e-06	TraesCS2B02G342000	2.25748	5.06265e-07	17
DPA00Es	DPA02Es	chr2B_488008847_488009202	2.12069	0.00476444	TraesCS2B02G342000	2.25748	5.06265e-07	17
DPA00Es	DPA02Es	chr6D_116345410_116345770	1.2169	0.000205516	TraesCS6D02G145800	2.25613	3.76262e-07	17
DPA00Es	DPA02Es	chr2B_443825270_443825795	1.52471	0.00159158	TraesCS2B02G310700	2.25575	4.51923e-07	17
DPA00Es	DPA02Es	chr4D_415583725_415584025	2.87058	7.58333e-09	TraesCS4D02G246800	2.25178	9.4162e-13	17
DPA00Es	DPA02Es	chr4D_415584553_415584797	3.02468	0.00465952	TraesCS4D02G246800	2.25178	9.4162e-13	17
DPA00Es	DPA02Es	chr4D_415585116_415585705	2.15035	5.71624e-06	TraesCS4D02G246800	2.25178	9.4162e-13	17
DPA00Es	DPA02Es	chr7A_77149672_77150567	1.68419	1.60037e-16	TraesCS7A02G119700	2.25148	3.2127e-06	17
DPA00Es	DPA02Es	chr6B_601873191_601873690	1.49144	1.15322e-07	TraesCS6B02G341900	2.24929	2.479e-11	17
DPA00Es	DPA02Es	chr6B_28942034_28942893	2.1068	9.69139e-26	TraesCS6B02G049100	2.24824	1.33263e-05	17
DPA00Es	DPA02Es	chr4D_51285767_51286115	1.7494	0.000135041	TraesCS4D02G076900	2.24674	2.24116e-07	17
DPA00Es	DPA02Es	chr3A_716363851_716364037	1.74286	0.007747	TraesCS3A02G488600	2.24494	1.08853e-18	17
DPA00Es	DPA02Es	chr3A_716364775_716365317	1.213	6.22918e-06	TraesCS3A02G488600	2.24494	1.08853e-18	17
DPA00Es	DPA02Es	chr3A_716365458_716366229	1.09014	0.00115097	TraesCS3A02G488600	2.24494	1.08853e-18	17
DPA00Es	DPA02Es	chr2B_625008974_625009342	2.43168	0.000793038	TraesCS2B02G435100	2.24122	2.15995e-06	17
DPA00Es	DPA02Es	chr6D_16306098_16306747	2.25817	0.000132792	TraesCS6D02G039900	2.23386	1.60646e-08	17
DPA00Es	DPA02Es	chr6D_16306921_16307496	1.38674	4.05402e-05	TraesCS6D02G039900	2.23386	1.60646e-08	17
DPA00Es	DPA02Es	chr4B_654440445_654440747	2.41936	0.000274478	TraesCS4B02G367400	2.23347	2.60594e-19	17
DPA00Es	DPA02Es	chr4D_474436979_474437692	1.21892	1.51498e-09	TraesCS4D02G305900	2.23212	2.57403e-20	17
DPA00Es	DPA02Es	chr6B_694340423_694340622	1.45992	0.0016802	TraesCS6B02G425300	2.22906	0.000170918	17
DPA00Es	DPA02Es	chr4B_471337434_471337651	2.383	0.0241914	TraesCS4B02G225000	2.22815	4.89446e-17	17
DPA00Es	DPA02Es	chr4A_12598514_12598897	1.74965	3.62092e-06	TraesCS4A02G019300	2.22629	2.75725e-09	17
DPA00Es	DPA02Es	chr3D_435336254_435336437	1.4865	0.00193697	TraesCS3D02G322500	2.22378	2.3879e-25	17
DPA00Es	DPA02Es	chr3D_435337348_435338339	1.14436	5.82087e-05	TraesCS3D02G322500	2.22378	2.3879e-25	17
DPA00Es	DPA02Es	chr2B_43676969_43677314	2.20669	3.09323e-08	TraesCS2B02G078400	2.21784	3.1278e-09	17
DPA00Es	DPA02Es	chr4B_553866190_553866608	1.49337	4.12449e-06	TraesCS4B02G275500	2.21662	4.22471e-06	17
DPA00Es	DPA02Es	chr6A_578953333_578953824	1.63389	1.40405e-05	TraesCS6A02G345100	2.21379	4.20429e-10	17
DPA00Es	DPA02Es	chr6A_578954111_578954756	1.51941	5.08038e-07	TraesCS6A02G345100	2.21379	4.20429e-10	17
DPA00Es	DPA02Es	chr6A_578955646_578956340	1.42535	7.56899e-10	TraesCS6A02G345100	2.21379	4.20429e-10	17
DPA00Es	DPA02Es	chr2A_703544596_703545171	1.40073	0.000107789	TraesCS2A02G454800	2.21199	5.08779e-07	17
DPA00Es	DPA02Es	chr2A_703545559_703545767	1.41099	0.00537191	TraesCS2A02G454800	2.21199	5.08779e-07	17
DPA00Es	DPA02Es	chr4A_625542015_625542284	1.82361	0.029696	TraesCS4A02G347900	2.21146	2.97229e-10	17
DPA00Es	DPA02Es	chr4D_493931724_493931948	1.34845	0.0176651	TraesCS4D02G335500	2.21087	1.31816e-07	17
DPA00Es	DPA02Es	chr1D_399394784_399395184	1.45948	1.22499e-06	TraesCS1D02G301700	2.20914	1.04345e-20	17
DPA00Es	DPA02Es	chrUn_29990170_29990910	1.13806	2.69247e-12	TraesCSU02G033800	2.20414	1.10757e-40	17
DPA00Es	DPA02Es	chr2A_385444032_385444306	1.73143	0.000526103	TraesCS2A02G253500	2.20344	4.36392e-11	17
DPA00Es	DPA02Es	chr4D_491720595_491720877	1.0232	0.000879668	TraesCS4D02G334400	2.20208	2.99665e-15	17
DPA00Es	DPA02Es	chr7A_624961176_624961556	1.83289	0.0168842	TraesCS7A02G430500	2.20169	0.000199359	17
DPA00Es	DPA02Es	chr2B_156593097_156593357	1.67072	8.95273e-05	TraesCS2B02G181600	2.20052	1.60153e-23	17
DPA00Es	DPA02Es	chr5D_530869572_530870043	1.13235	0.00357471	TraesCS5D02G504600	2.20003	1.08603e-13	17
DPA00Es	DPA02Es	chr6A_600670002_600670404	1.4176	2.06937e-08	TraesCS6A02G380200	2.19925	7.72458e-08	17
DPA00Es	DPA02Es	chr6A_600670806_600671232	1.33879	0.0223472	TraesCS6A02G380200	2.19925	7.72458e-08	17
DPA00Es	DPA02Es	chr7B_683924508_683924896	1.01282	0.00557583	TraesCS7B02G416200	2.1945	0.00576478	17
DPA00Es	DPA02Es	chr4D_416941921_416942278	1.2372	0.00441113	TraesCS4D02G248200	2.1933	9.43917e-11	17
DPA00Es	DPA02Es	chr2B_24682605_24683038	1.27082	0.0132109	TraesCS2B02G049700	2.19316	5.42218e-09	17
DPA00Es	DPA02Es	chr6D_127183421_127183680	1.78853	0.0122709	TraesCS6D02G153200	2.19264	6.49885e-09	17
DPA00Es	DPA02Es	chr3B_80201260_80201696	1.23131	0.000160145	TraesCS3B02G114400	2.19254	7.35497e-09	17
DPA00Es	DPA02Es	chr7D_71812207_71812874	1.52762	2.1899e-05	TraesCS7D02G116600	2.19186	1.82886e-08	17
DPA00Es	DPA02Es	chr3D_40255679_40256152	1.98492	0.00370186	TraesCS3D02G080400	2.19177	5.50078e-10	17
DPA00Es	DPA02Es	chr1D_2066176_2066414	1.09835	0.0238762	TraesCS1D02G003700	2.18387	1.53662e-22	18
DPA00Es	DPA02Es	chr1A_546212067_546212534	1.17518	2.23185e-09	TraesCS1A02G367900	2.18353	5.33002e-09	18
DPA00Es	DPA02Es	chr6A_21137763_21138349	1.04479	2.25623e-10	TraesCS6A02G040500	2.18304	4.15139e-06	18
DPA00Es	DPA02Es	chr6A_21138615_21138883	1.07035	0.00532879	TraesCS6A02G040500	2.18304	4.15139e-06	18
DPA00Es	DPA02Es	chr1B_608053364_608054178	1.6508	1.00377e-16	TraesCS1B02G376500	2.18021	1.97867e-06	18
DPA00Es	DPA02Es	chr3B_560113659_560114095	1.35472	0.00604556	TraesCS3B02G350100	2.17644	3.23171e-16	18
DPA00Es	DPA02Es	chr1D_422678877_422679253	2.04794	5.88375e-05	TraesCS1D02G331700	2.17581	1.03639e-08	18
DPA00Es	DPA02Es	chr2B_653915768_653916131	1.95148	0.0104534	TraesCS2B02G459800	2.175	9.84289e-08	18
DPA00Es	DPA02Es	chr1B_610558126_610558507	1.15776	7.41488e-12	TraesCS1B02G378300	2.17102	1.22994e-08	18
DPA00Es	DPA02Es	chr4D_500034898_500035266	2.04305	0.000117706	TraesCS4D02G345400	2.1699	6.41212e-06	18
DPA00Es	DPA02Es	chr4D_500036034_500036893	1.54932	2.53593e-13	TraesCS4D02G345400	2.1699	6.41212e-06	18
DPA00Es	DPA02Es	chr2B_668012300_668013130	2.96481	6.18e-24	TraesCS2B02G471300	2.16623	1.13652e-37	18
DPA00Es	DPA02Es	chr3D_50658422_50658723	1.16869	0.00548889	TraesCS3D02G099000	2.16294	2.0594e-06	18
DPA00Es	DPA02Es	chr6B_59232563_59232946	2.2768	3.19549e-08	TraesCS6B02G082400	2.16281	2.58338e-07	18
DPA00Es	DPA02Es	chr6D_343676477_343677253	1.82917	6.94212e-09	TraesCS6D02G241500	2.16218	3.28756e-08	18
DPA00Es	DPA02Es	chr6D_16389982_16390163	1.91698	0.0128919	TraesCS6D02G040300	2.16177	5.84702e-09	18
DPA00Es	DPA02Es	chr6D_29384561_29385113	1.3371	5.26035e-05	TraesCS6D02G062900	2.16169	1.84278e-08	18
DPA00Es	DPA02Es	chr7A_721893232_721893676	1.40821	0.0398898	TraesCS7A02G546300	2.15926	0.0097838	18
DPA00Es	DPA02Es	chr2A_29885684_29886173	1.34567	0.00432725	TraesCS2A02G066300	2.15582	3.57507e-05	18
DPA00Es	DPA02Es	chr1B_28625777_28626518	1.22445	7.01725e-12	TraesCS1B02G048900	2.15515	1.23423e-12	18
DPA00Es	DPA02Es	chr1B_28626691_28626841	2.53922	0.0357402	TraesCS1B02G048900	2.15515	1.23423e-12	18
DPA00Es	DPA02Es	chr2D_27780487_27781044	1.07591	4.33363e-07	TraesCS2D02G064800	2.15193	4.33785e-13	18
DPA00Es	DPA02Es	chr6D_464767544_464767801	1.71245	0.00587175	TraesCS6D02G388700	2.14991	1.09458e-06	18
DPA00Es	DPA02Es	chr2D_613341718_613341956	1.47205	0.000110906	TraesCS2D02G525300	2.14961	1.40373e-15	18
DPA00Es	DPA02Es	chr4D_507164093_507164368	2.54034	0.00230107	TraesCS4D02G360100	2.14707	2.01087e-09	18
DPA00Es	DPA02Es	chr4D_507167062_507167722	2.27485	0.000212111	TraesCS4D02G360100	2.14707	2.01087e-09	18
DPA00Es	DPA02Es	chr1D_446434539_446434831	1.03547	2.12346e-06	TraesCS1D02G366300	2.14584	2.73795e-07	18
DPA00Es	DPA02Es	chr1D_19147994_19148201	1.62823	0.0013501	TraesCS1D02G039800	2.14579	2.14502e-08	18
DPA00Es	DPA02Es	chr1B_620128837_620128967	3.30892	0.00386493	TraesCS1B02G386200	2.13852	6.36057e-09	18
DPA00Es	DPA02Es	chr1B_620129209_620130265	1.4476	2.2335e-15	TraesCS1B02G386200	2.13852	6.36057e-09	18
DPA00Es	DPA02Es	chr7B_127014474_127014700	1.55837	0.0361692	TraesCS7B02G111000	2.13752	2.17492e-11	18
DPA00Es	DPA02Es	chr5A_452108898_452109251	1.47467	0.0295051	TraesCS5A02G236500	2.13712	4.55499e-16	18
DPA00Es	DPA02Es	chr4D_9209075_9209341	1.51004	3.74968e-05	TraesCS4D02G021400	2.13498	2.27915e-14	18
DPA00Es	DPA02Es	chr4D_9211420_9211919	1.65272	2.61536e-05	TraesCS4D02G021400	2.13498	2.27915e-14	18
DPA00Es	DPA02Es	chr5D_348493538_348494349	1.20168	2.5968e-05	TraesCS5D02G240300	2.13344	9.73455e-07	18
DPA00Es	DPA02Es	chr6A_121653593_121654054	1.72401	1.5006e-08	TraesCS6A02G144100	2.13294	7.48922e-16	18
DPA00Es	DPA02Es	chr1A_251334428_251334909	1.39499	0.00434333	TraesCS1A02G145000	2.13058	7.54482e-18	18
DPA00Es	DPA02Es	chr3B_392301879_392302127	1.60916	0.00726458	TraesCS3B02G246600	2.12929	1.91339e-08	18
DPA00Es	DPA02Es	chr5D_499447666_499448099	1.12567	8.88581e-06	TraesCS5D02G451200	2.12894	2.99968e-12	18
DPA00Es	DPA02Es	chr3B_68442125_68442306	1.87598	0.00918999	TraesCS3B02G101500	2.12815	1.16633e-11	18
DPA00Es	DPA02Es	chr7B_662311356_662311812	1.13271	2.98104e-07	TraesCS7B02G394700	2.12812	7.0597e-11	18
DPA00Es	DPA02Es	chr5B_314955114_314955473	1.33742	0.00303412	TraesCS5B02G170100	2.12765	8.42949e-20	18
DPA00Es	DPA02Es	chr5A_37984208_37984610	2.23472	0.0024441	TraesCS5A02G042200	2.12763	6.20053e-09	18
DPA00Es	DPA02Es	chr2D_108770682_108770928	2.342	0.0239835	TraesCS2D02G163800	2.12186	2.50982e-06	18
DPA00Es	DPA02Es	chr1D_271837756_271838097	1.10667	0.0159437	TraesCS1D02G194600	2.11728	1.70634e-15	18
DPA00Es	DPA02Es	chr1D_271838779_271839234	2.33451	6.23958e-05	TraesCS1D02G194600	2.11728	1.70634e-15	18
DPA00Es	DPA02Es	chr6D_432851422_432851780	2.78507	4.03348e-08	TraesCS6D02G327600	2.11438	8.83131e-08	18
DPA00Es	DPA02Es	chr6D_432852021_432852229	2.14931	0.00104309	TraesCS6D02G327600	2.11438	8.83131e-08	18
DPA00Es	DPA02Es	chr6D_432852552_432852775	1.39586	0.00698624	TraesCS6D02G327600	2.11438	8.83131e-08	18
DPA00Es	DPA02Es	chr6D_432853683_432854561	1.60214	1.05386e-10	TraesCS6D02G327600	2.11438	8.83131e-08	18
DPA00Es	DPA02Es	chr7D_73117143_73117440	1.94406	2.6547e-05	TraesCS7D02G118200	2.11264	2.20157e-05	19
DPA00Es	DPA02Es	chr2B_512342113_512342526	1.21924	0.00197846	TraesCS2B02G359000	2.11201	8.62185e-17	19
DPA00Es	DPA02Es	chr4A_478747466_478747901	1.14574	0.0349741	TraesCS4A02G196600	2.11097	2.64564e-10	19
DPA00Es	DPA02Es	chr1B_280161705_280162165	1.24682	0.00431322	TraesCS1B02G162300	2.11038	3.1807e-21	19
DPA00Es	DPA02Es	chr3B_695551120_695551280	1.56563	0.00177117	TraesCS3B02G454100	2.10943	7.28889e-11	19
DPA00Es	DPA02Es	chr3D_459878253_459878627	1.20454	3.36732e-06	TraesCS3D02G348200	2.10913	6.36005e-10	19
DPA00Es	DPA02Es	chr7A_166323771_166324057	1.28802	0.0334243	TraesCS7A02G204000	2.10713	2.12911e-13	19
DPA00Es	DPA02Es	chr2B_357912853_357913416	1.39341	0.00161656	TraesCS2B02G265700	2.10669	8.21682e-05	19
DPA00Es	DPA02Es	chr6B_58056584_58056769	2.87441	0.00893656	TraesCS6B02G081600	2.10621	7.26682e-08	19
DPA00Es	DPA02Es	chr6B_58057491_58057952	2.01228	1.2363e-08	TraesCS6B02G081600	2.10621	7.26682e-08	19
DPA00Es	DPA02Es	chr6B_28517180_28517548	1.92693	3.70895e-11	TraesCS6B02G048600	2.1048	6.71658e-07	19
DPA00Es	DPA02Es	chr4B_17089996_17090441	1.0502	0.00294642	TraesCS4B02G023800	2.10387	1.79171e-07	19
DPA00Es	DPA02Es	chr5A_509043143_509043678	1.14228	4.40422e-09	TraesCS5A02G299500	2.10292	1.6515e-10	19
DPA00Es	DPA02Es	chr6D_8544659_8545493	1.98804	6.03264e-14	TraesCS6D02G021500	2.09965	1.03754e-07	19
DPA00Es	DPA02Es	chr3A_489566298_489566827	1.88922	0.00215626	TraesCS3A02G265100	2.09925	4.36243e-14	19
DPA00Es	DPA02Es	chr4D_374336058_374336431	1.10959	0.0109763	TraesCS4D02G219000	2.09846	1.31618e-12	19
DPA00Es	DPA02Es	chr5A_585454345_585454756	1.41294	0.00960433	TraesCS5A02G390000	2.09398	2.12555e-12	19
DPA00Es	DPA02Es	chr2A_57541911_57542410	1.40535	1.75735e-05	TraesCS2A02G104100	2.09148	1.30933e-33	19
DPA00Es	DPA02Es	chr2A_57545741_57546282	1.41899	0.000151861	TraesCS2A02G104100	2.09148	1.30933e-33	19
DPA00Es	DPA02Es	chr5A_455282060_455282255	1.47121	0.0388401	TraesCS5A02G239200	2.09066	0.00351034	19
DPA00Es	DPA02Es	chr2A_699555460_699556207	1.35616	3.0642e-07	TraesCS2A02G449600	2.08685	1.24365e-14	19
DPA00Es	DPA02Es	chr5B_127500829_127501555	1.54337	4.66502e-08	TraesCS5B02G096200	2.08299	1.72554e-12	19
DPA00Es	DPA02Es	chr3A_395764839_395765080	1.72927	0.000147789	TraesCS3A02G217000	2.08272	0.000116368	19
DPA00Es	DPA02Es	chr5A_74734887_74735420	2.40415	2.6268e-05	TraesCS5A02G067300	2.08254	3.38834e-09	19
DPA00Es	DPA02Es	chr5A_74738048_74738423	1.90393	1.95405e-07	TraesCS5A02G067300	2.08254	3.38834e-09	19
DPA00Es	DPA02Es	chr5D_257694382_257694682	3.709	0.0215094	TraesCS5D02G165900	2.08214	2.69156e-07	19
DPA00Es	DPA02Es	chr5D_257695542_257695963	2.11368	0.000138603	TraesCS5D02G165900	2.08214	2.69156e-07	19
DPA00Es	DPA02Es	chr3B_372239141_372239928	1.22331	8.16131e-06	TraesCS3B02G237300	2.07863	2.42915e-09	19
DPA00Es	DPA02Es	chr3B_372240349_372240909	1.43319	0.00211136	TraesCS3B02G237300	2.07863	2.42915e-09	19
DPA00Es	DPA02Es	chr7B_172584044_172584274	1.63664	0.0037083	TraesCS7B02G137800	2.07781	2.44725e-09	19
DPA00Es	DPA02Es	chr7B_172584982_172585861	1.52346	6.12314e-10	TraesCS7B02G137800	2.07781	2.44725e-09	19
DPA00Es	DPA02Es	chr4D_22949642_22950198	1.58871	1.02211e-05	TraesCS4D02G047400	2.07765	8.40187e-17	19
DPA00Es	DPA02Es	chr5B_185216955_185217349	1.32801	0.0174707	TraesCS5B02G114300	2.07634	1.71123e-09	19
DPA00Es	DPA02Es	chr1B_620899674_620900128	1.46829	6.67962e-10	TraesCS1B02G386600	2.07477	1.99935e-06	19
DPA00Es	DPA02Es	chr5D_312609191_312609540	1.37715	0.0144483	TraesCS5D02G206500	2.07369	1.31324e-13	19
DPA00Es	DPA02Es	chr6B_55121523_55122203	1.13355	2.16991e-07	TraesCS6B02G078600	2.07309	2.06735e-05	19
DPA00Es	DPA02Es	chr2D_106628010_106628232	1.46827	0.00558912	TraesCS2D02G161900	2.07279	2.69691e-22	19
DPA00Es	DPA02Es	chr3A_739152367_739152738	1.57288	0.00755937	TraesCS3A02G523900	2.07146	3.48792e-09	19
DPA00Es	DPA02Es	chr7D_268843036_268843451	1.22922	0.0279337	TraesCS7D02G278800	2.06974	9.10654e-13	19
DPA00Es	DPA02Es	chr6B_73159154_73159544	1.41788	0.000515202	TraesCS6B02G096900	2.06828	4.43467e-09	19
DPA00Es	DPA02Es	chr6B_518679095_518679792	1.31411	1.04206e-05	TraesCS6B02G288000	2.06775	2.78825e-07	19
DPA00Es	DPA02Es	chr3D_484339420_484339942	1.01252	0.000542554	TraesCS3D02G370500	2.06413	9.13716e-10	19
DPA00Es	DPA02Es	chr3D_297498939_297499430	1.53941	0.000117919	TraesCS3D02G218300	2.05902	2.67784e-20	19
DPA00Es	DPA02Es	chr3A_514104942_514105203	1.62343	0.0197191	TraesCS3A02G285200	2.05867	8.44154e-24	19
DPA00Es	DPA02Es	chrUn_29818255_29819228	1.11455	1.74754e-12	TraesCSU02G033000	2.0564	1.00306e-22	19
DPA00Es	DPA02Es	chr2D_264814343_264814925	2.30502	1.75986e-08	TraesCS2D02G241800	2.05616	6.56255e-07	19
DPA00Es	DPA02Es	chr2D_20770860_20771039	3.80563	0.000223993	TraesCS2D02G053300	2.05519	2.62545e-10	19
DPA00Es	DPA02Es	chr2D_20771387_20771800	2.14674	8.44401e-12	TraesCS2D02G053300	2.05519	2.62545e-10	19
DPA00Es	DPA02Es	chr2D_20772544_20772781	1.80933	1.17688e-05	TraesCS2D02G053300	2.05519	2.62545e-10	19
DPA00Es	DPA02Es	chr7B_272743040_272743364	1.56382	0.00125049	TraesCS7B02G181200	2.05403	3.45163e-13	19
DPA00Es	DPA02Es	chr1B_511209512_511209945	1.83118	5.17203e-06	TraesCS1B02G293500	2.05273	3.08688e-10	20
DPA00Es	DPA02Es	chr3D_328377718_328378505	1.41258	8.93743e-06	TraesCS3D02G237100	2.0524	1.16475e-11	20
DPA00Es	DPA02Es	chr6B_150252734_150253065	1.00471	0.0410806	TraesCS6B02G149400	2.05226	9.39662e-06	20
DPA00Es	DPA02Es	chr1D_298014904_298015108	2.01285	0.00485348	TraesCS1D02G212200	2.04968	9.96489e-13	20
DPA00Es	DPA02Es	chr5B_45392714_45393337	2.0627	0.000192621	TraesCS5B02G041200	2.04687	2.03508e-09	20
DPA00Es	DPA02Es	chr1A_505668664_505669038	1.13537	0.0109489	TraesCS1A02G314100	2.04479	2.75329e-12	20
DPA00Es	DPA02Es	chr1B_449129363_449130452	1.45962	4.29182e-11	TraesCS1B02G254700	2.04371	6.14565e-15	20
DPA00Es	DPA02Es	chr1B_449130756_449131019	1.87296	0.000328475	TraesCS1B02G254700	2.04371	6.14565e-15	20
DPA00Es	DPA02Es	chr4A_731490605_731491087	1.96622	1.40172e-10	TraesCS4A02G470700	2.04287	2.37561e-08	20
DPA00Es	DPA02Es	chr4D_22017205_22017614	1.92938	0.000920582	TraesCS4D02G046500	2.04206	6.3254e-13	20
DPA00Es	DPA02Es	chr4D_312563553_312564174	1.14697	0.049321	TraesCS4D02G179600	2.03926	3.19022e-05	20
DPA00Es	DPA02Es	chr7A_540950643_540950858	1.36445	0.00016692	TraesCS7A02G367900	2.03762	6.69727e-09	20
DPA00Es	DPA02Es	chr3B_284003963_284004652	1.42859	6.40204e-05	TraesCS3B02G222600	2.0373	8.5403e-20	20
DPA00Es	DPA02Es	chr7A_591879754_591879876	1.61682	0.00708768	TraesCS7A02G406500	2.03227	1.75273e-18	20
DPA00Es	DPA02Es	chr7A_591880475_591881308	1.17067	8.82924e-09	TraesCS7A02G406500	2.03227	1.75273e-18	20
DPA00Es	DPA02Es	chr7A_268866780_268867261	1.61239	0.0104372	TraesCS7A02G266500	2.03185	2.1144e-08	20
DPA00Es	DPA02Es	chr2D_535110851_535111176	1.77796	5.60955e-07	TraesCS2D02G421700	2.03087	3.87119e-29	20
DPA00Es	DPA02Es	chr7A_177327711_177328058	1.21327	6.76805e-05	TraesCS7A02G213600	2.02957	4.63378e-05	20
DPA00Es	DPA02Es	chr1D_388026835_388027225	1.47367	0.000100552	TraesCS1D02G290100	2.02688	8.31458e-11	20
DPA00Es	DPA02Es	chr1B_123951551_123951789	1.34476	0.0230365	TraesCS1B02G110400	2.02525	2.30271e-13	20
DPA00Es	DPA02Es	chr3D_368951428_368951814	1.47411	0.000195438	TraesCS3D02G266000	2.02436	6.9791e-07	20
DPA00Es	DPA02Es	chr3A_660508451_660508874	2.35796	4.17368e-06	TraesCS3A02G418800	2.01905	2.45259e-08	20
DPA00Es	DPA02Es	chr2A_744326543_744326775	1.36456	0.000786845	TraesCS2A02G521400	2.01654	5.60894e-18	20
DPA00Es	DPA02Es	chr2D_572786616_572787083	1.70792	0.000189723	TraesCS2D02G467900	2.00909	3.02216e-11	20
DPA00Es	DPA02Es	chr6B_61796076_61796364	1.44841	1.08778e-08	TraesCS6B02G084700	2.00803	7.63015e-08	20
DPA00Es	DPA02Es	chr6B_567899024_567899642	1.14235	0.00762425	TraesCS6B02G320900	2.00728	5.11841e-05	20
DPA00Es	DPA02Es	chr1B_587500396_587500502	2.30471	0.0462669	TraesCS1B02G357600	2.00664	8.30292e-07	20
DPA00Es	DPA02Es	chr1B_587501242_587501920	1.03571	7.43461e-09	TraesCS1B02G357600	2.00664	8.30292e-07	20
DPA00Es	DPA02Es	chr2A_2495212_2496141	1.76248	7.70061e-17	TraesCS2A02G004900	2.00501	1.37952e-13	20
DPA00Es	DPA02Es	chr2A_2496679_2497639	1.45766	1.17201e-09	TraesCS2A02G004900	2.00501	1.37952e-13	20
DPA00Es	DPA02Es	chr6A_228537522_228537821	1.79164	0.00984685	TraesCS6A02G188100	2.0042	7.36331e-09	20
DPA00Es	DPA02Es	chr4A_603461699_603462153	1.60706	0.0159172	TraesCS4A02G311300	2.00405	2.73364e-16	20
DPA00Es	DPA02Es	chr6D_263024340_263024884	1.01515	0.00440034	TraesCS6D02G190300	2.00043	3.76645e-05	20
DPA00Es	DPA02Es	chr6D_53552070_53552510	1.27092	0.00568401	TraesCS6D02G088000	1.99558	1.92807e-13	20
DPA00Es	DPA02Es	chr4B_75518619_75519202	1.8849	2.89806e-06	TraesCS4B02G078300	1.99372	1.25802e-08	20
DPA00Es	DPA02Es	chr3B_718686528_718686842	1.24746	0.0341243	TraesCS3B02G470400	1.99271	3.69244e-09	20
DPA00Es	DPA02Es	chr6B_544924067_544924317	3.53917	0.0343747	TraesCS6B02G304000	1.9925	7.54199e-06	20
DPA00Es	DPA02Es	chr7D_236686298_236686606	1.66925	0.0183853	TraesCS7D02G260900	1.99099	1.08358e-18	20
DPA00Es	DPA02Es	chr5D_204319896_204320193	1.9643	0.00334189	TraesCS5D02G129800	1.98909	1.7722e-08	20
DPA00Es	DPA02Es	chr2B_567585393_567585713	2.35809	0.00467941	TraesCS2B02G399600	1.988	1.00031e-06	20
DPA00Es	DPA02Es	chr2B_567586110_567586462	1.2579	0.0212468	TraesCS2B02G399600	1.988	1.00031e-06	20
DPA00Es	DPA02Es	chr3D_499996277_499996500	1.32387	0.00249908	TraesCS3D02G384700	1.98577	1.40122e-07	20
DPA00Es	DPA02Es	chr1B_51322998_51323266	1.16697	0.000471365	TraesCS1B02G067100	1.97711	6.69987e-18	20
DPA00Es	DPA02Es	chr4D_69645676_69646076	1.04531	0.00690907	TraesCS4D02G094200	1.97612	7.12431e-09	20
DPA00Es	DPA02Es	chr4A_248835943_248836345	1.12881	0.00235707	TraesCS4A02G145500	1.97339	0.000118801	20
DPA00Es	DPA02Es	chr2A_712803429_712803876	3.29583	5.16349e-05	TraesCS2A02G469400	1.9721	3.52217e-06	20
DPA00Es	DPA02Es	chr2A_712804779_712805236	1.26642	0.00151504	TraesCS2A02G469400	1.9721	3.52217e-06	20
DPA00Es	DPA02Es	chr4D_352807597_352807972	1.41235	0.000264699	TraesCS4D02G205400	1.97096	2.02623e-14	20
DPA00Es	DPA02Es	chr4D_352808645_352809376	2.14076	3.06728e-05	TraesCS4D02G205400	1.97096	2.02623e-14	20
DPA00Es	DPA02Es	chr5B_572517172_572517487	1.90629	0.00012611	TraesCS5B02G395000	1.9606	8.78115e-15	20
DPA00Es	DPA02Es	chr7A_628524709_628525048	1.53982	5.80678e-05	TraesCS7A02G434800	1.95999	5.44696e-05	21
DPA00Es	DPA02Es	chr2B_473299560_473299964	1.52	1.53929e-06	TraesCS2B02G329300	1.95846	1.14236e-05	21
DPA00Es	DPA02Es	chr5D_127884934_127885643	1.75127	1.65638e-11	TraesCS5D02G112200	1.95785	7.95229e-05	21
DPA00Es	DPA02Es	chr2A_299773643_299774039	2.81041	2.17892e-08	TraesCS2A02G235900	1.95701	1.253e-07	21
DPA00Es	DPA02Es	chr5B_586916713_586917199	1.36704	0.00577459	TraesCS5B02G412100	1.95697	4.3879e-07	21
DPA00Es	DPA02Es	chr6D_347156238_347156588	1.14838	0.018281	TraesCS6D02G245200	1.95616	8.91093e-18	21
DPA00Es	DPA02Es	chr2D_129788633_129789127	1.46821	0.000769585	TraesCS2D02G184400	1.95376	4.39973e-06	21
DPA00Es	DPA02Es	chr6B_59294614_59295013	1.6657	7.93881e-09	TraesCS6B02G082500	1.95263	2.9851e-07	21
DPA00Es	DPA02Es	chr6D_16514298_16514677	1.36844	3.01853e-07	TraesCS6D02G040600	1.9512	1.46323e-07	21
DPA00Es	DPA02Es	chr6B_185016884_185017358	1.36003	7.24271e-07	TraesCS6B02G172500	1.94876	1.52973e-07	21
DPA00Es	DPA02Es	chr1A_579302825_579303539	1.96714	1.65852e-14	TraesCS1A02G424300	1.94817	5.81202e-14	21
DPA00Es	DPA02Es	chr1D_315541956_315543073	1.39688	4.36088e-10	TraesCS1D02G226900	1.94771	0.0124513	21
DPA00Es	DPA02Es	chr1D_441296618_441296843	1.33649	0.00896334	TraesCS1D02G357200	1.94476	1.18236e-27	21
DPA00Es	DPA02Es	chr1D_133945504_133945765	2.67943	0.00042927	TraesCS1D02G125400	1.94183	1.11123e-08	21
DPA00Es	DPA02Es	chr5D_548884538_548884916	1.02405	2.16392e-05	TraesCS5D02G534600	1.93436	8.83026e-18	21
DPA00Es	DPA02Es	chr5B_241168861_241169019	3.1738	0.00720682	TraesCS5B02G129900	1.93413	3.35044e-06	21
DPA00Es	DPA02Es	chr5B_241169552_241170058	2.16449	8.60369e-13	TraesCS5B02G129900	1.93413	3.35044e-06	21
DPA00Es	DPA02Es	chr5B_241170853_241171259	2.48295	1.13426e-06	TraesCS5B02G129900	1.93413	3.35044e-06	21
DPA00Es	DPA02Es	chr7A_63398834_63399100	1.21457	1.15065e-07	TraesCS7A02G103800	1.93303	8.71824e-16	21
DPA00Es	DPA02Es	chr7B_194755348_194755596	1.40571	0.0496711	TraesCS7B02G148100	1.93188	5.69644e-16	21
DPA00Es	DPA02Es	chr2A_278419914_278420429	1.38938	0.0148786	TraesCS2A02G233300	1.93112	9.56384e-11	21
DPA00Es	DPA02Es	chr2A_718384413_718384602	1.49522	0.0138987	TraesCS2A02G480900	1.93087	4.5895e-05	21
DPA00Es	DPA02Es	chr1B_441670035_441670476	1.79027	0.0326258	TraesCS1B02G249400	1.92876	5.10067e-08	21
DPA00Es	DPA02Es	chr6A_33964213_33964528	1.55593	5.66623e-11	TraesCS6A02G063400	1.92644	1.10217e-06	21
DPA00Es	DPA02Es	chr1D_368282460_368282962	1.04923	0.000232682	TraesCS1D02G273800	1.92594	3.87158e-11	21
DPA00Es	DPA02Es	chr3A_144148795_144149052	1.37415	0.0447317	TraesCS3A02G153300	1.92534	1.49589e-09	21
DPA00Es	DPA02Es	chr1A_547333777_547333989	2.17998	0.0124716	TraesCS1A02G369800	1.92529	1.36133e-06	21
DPA00Es	DPA02Es	chr7A_672874265_672874572	1.10272	0.000107474	TraesCS7A02G480700	1.92357	1.67895e-10	21
DPA00Es	DPA02Es	chr1D_479923569_479923757	1.25181	0.0313112	TraesCS1D02G427500	1.92323	0.000211202	21
DPA00Es	DPA02Es	chr7A_295219077_295219439	2.07473	0.0021957	TraesCS7A02G279000	1.92173	1.89181e-11	21
DPA00Es	DPA02Es	chr5B_620305030_620305312	1.6046	0.00239072	TraesCS5B02G448200	1.92171	2.26448e-12	21
DPA00Es	DPA02Es	chr5B_620307328_620308112	1.28331	0.000321287	TraesCS5B02G448200	1.92171	2.26448e-12	21
DPA00Es	DPA02Es	chr3D_546257152_546257425	1.98866	5.61839e-05	TraesCS3D02G432700	1.92004	7.42611e-09	21
DPA00Es	DPA02Es	chr6A_591464403_591464712	1.20598	1.54862e-05	TraesCS6A02G360600	1.91814	1.25018e-06	21
DPA00Es	DPA02Es	chr2A_390881962_390882307	2.10491	0.00629154	TraesCS2A02G255400	1.91617	1.68997e-09	21
DPA00Es	DPA02Es	chr5D_465186359_465186575	1.46853	0.0138016	TraesCS5D02G399800	1.91479	9.21608e-15	21
DPA00Es	DPA02Es	chr5D_439656406_439656836	1.43246	0.000687399	TraesCS5D02G359700	1.91365	1.12793e-06	21
DPA00Es	DPA02Es	chr7D_224460446_224460771	2.87073	0.00165096	TraesCS7D02G251500	1.91228	3.04203e-09	21
DPA00Es	DPA02Es	chr7D_224461147_224461851	1.58403	0.00161244	TraesCS7D02G251500	1.91228	3.04203e-09	21
DPA00Es	DPA02Es	chr6A_67142079_67142609	1.44838	3.92431e-09	TraesCS6A02G099700	1.91154	5.79493e-06	21
DPA00Es	DPA02Es	chr2D_173012231_173012704	1.53927	0.00135966	TraesCS2D02G213200	1.90978	1.58881e-08	21
DPA00Es	DPA02Es	chr5B_633171201_633171453	2.00326	0.00318723	TraesCS5B02G458200	1.90965	0.000579175	21
DPA00Es	DPA02Es	chr5B_423795761_423796373	1.27668	1.63855e-05	TraesCS5B02G243500	1.90948	1.34618e-05	21
DPA00Es	DPA02Es	chr5A_700435513_700436679	1.95679	9.25176e-32	TraesCS5A02G545500	1.90938	2.61467e-14	21
DPA00Es	DPA02Es	chr5A_623955409_623955955	1.26735	0.00172362	TraesCS5A02G443900	1.90766	3.37037e-14	21
DPA00Es	DPA02Es	chr2B_108795045_108795375	2.26787	0.00127998	TraesCS2B02G142000	1.90707	5.40304e-10	21
DPA00Es	DPA02Es	chr5A_555549997_555550227	1.32309	0.00107881	TraesCS5A02G352700	1.90577	2.6876e-06	21
DPA00Es	DPA02Es	chr1A_11670431_11670737	1.15683	0.00603677	TraesCS1A02G023900	1.90277	2.06926e-09	21
DPA00Es	DPA02Es	chr5B_621397673_621398368	1.5585	5.98718e-06	TraesCS5B02G449000	1.89726	4.15705e-12	21
DPA00Es	DPA02Es	chr5B_621398765_621399222	1.1375	1.37317e-08	TraesCS5B02G449000	1.89726	4.15705e-12	21
DPA00Es	DPA02Es	chr1B_551857300_551857746	2.18002	1.71737e-11	TraesCS1B02G326400	1.89542	1.99214e-09	22
DPA00Es	DPA02Es	chr4D_108631077_108631391	1.74039	0.0284411	TraesCS4D02G124000	1.89489	9.57684e-06	22
DPA00Es	DPA02Es	chr1D_355072080_355072504	1.59314	0.00199674	TraesCS1D02G260500	1.8945	1.57109e-10	22
DPA00Es	DPA02Es	chr5D_173592011_173592328	1.66634	0.00913736	TraesCS5D02G121100	1.89284	7.81302e-08	22
DPA00Es	DPA02Es	chr7D_580854570_580854810	1.04425	0.00055768	TraesCS7D02G467500	1.89181	2.40769e-16	22
DPA00Es	DPA02Es	chr2A_408772869_408773290	1.16935	0.0170442	TraesCS2A02G259900	1.89011	1.09887e-19	22
DPA00Es	DPA02Es	chr4D_8985606_8985871	1.39751	0.00158065	TraesCS4D02G020800	1.8901	0.000762753	22
DPA00Es	DPA02Es	chr5A_122953084_122953617	1.48745	4.07296e-05	TraesCS5A02G090500	1.88769	5.6177e-11	22
DPA00Es	DPA02Es	chr6D_450110380_450110584	1.56347	0.0102751	TraesCS6D02G355200	1.87942	2.1059e-05	22
DPA00Es	DPA02Es	chr6B_37645007_37645182	1.1859	0.000455846	TraesCS6B02G057149	1.87817	8.10848e-07	22
DPA00Es	DPA02Es	chr5D_425646782_425647489	1.76521	2.14519e-13	TraesCS5D02G336000	1.87717	2.38134e-10	22
DPA00Es	DPA02Es	chr4B_14108880_14109120	2.30787	0.000803756	TraesCS4B02G019800	1.87704	6.14324e-08	22
DPA00Es	DPA02Es	chr4B_14109560_14110114	1.22977	0.0156143	TraesCS4B02G019800	1.87704	6.14324e-08	22
DPA00Es	DPA02Es	chr4D_11363771_11364343	1.07798	3.45092e-08	TraesCS4D02G026100	1.87676	3.39653e-08	22
DPA00Es	DPA02Es	chr2D_343678534_343678831	1.39179	0.0197747	TraesCS2D02G274700	1.87626	5.29805e-14	22
DPA00Es	DPA02Es	chr5B_496268482_496269277	1.51046	0.0131587	TraesCS5B02G313800	1.87557	9.57273e-08	22
DPA00Es	DPA02Es	chr6A_483737063_483737318	1.57477	0.04201	TraesCS6A02G259900	1.86943	2.77783e-09	22
DPA00Es	DPA02Es	chr3B_438931207_438931683	1.47216	0.000276756	TraesCS3B02G272600	1.86888	1.73748e-13	22
DPA00Es	DPA02Es	chr3A_606823281_606823973	1.45506	1.17447e-06	TraesCS3A02G358800	1.86597	4.41044e-07	22
DPA00Es	DPA02Es	chr7A_211637371_211637637	2.23423	0.0104258	TraesCS7A02G238500	1.86443	6.34472e-09	22
DPA00Es	DPA02Es	chr7A_28463580_28464001	1.00365	0.000616484	TraesCS7A02G059000	1.86421	7.6897e-09	22
DPA00Es	DPA02Es	chr6D_57171647_57171992	1.70517	0.0105198	TraesCS6D02G091400	1.86267	1.72952e-07	22
DPA00Es	DPA02Es	chr7B_591714223_591714537	1.07418	0.000626322	TraesCS7B02G336700	1.86222	9.75286e-23	22
DPA00Es	DPA02Es	chr1B_687310449_687310737	1.7282	0.00693608	TraesCS1B02G479400	1.86168	3.30924e-06	22
DPA00Es	DPA02Es	chr3B_8733147_8733466	1.03054	0.00029593	TraesCS3B02G020400	1.85686	2.5404e-07	22
DPA00Es	DPA02Es	chr2A_477105482_477105916	1.62003	0.000359719	TraesCS2A02G284500	1.85537	5.97574e-13	22
DPA00Es	DPA02Es	chr6B_186707985_186708608	2.06574	3.70454e-10	TraesCS6B02G173300	1.85422	9.25429e-08	22
DPA00Es	DPA02Es	chr2B_172672184_172672588	1.09887	3.21069e-05	TraesCS2B02G195200	1.85317	1.08668e-25	22
DPA00Es	DPA02Es	chr6B_188665437_188665914	1.12682	0.000910909	TraesCS6B02G174100	1.85298	1.9513e-05	22
DPA00Es	DPA02Es	chr3A_639489518_639489670	1.11554	0.0341866	TraesCS3A02G391800	1.84929	1.86131e-07	22
DPA00Es	DPA02Es	chr2A_764008757_764009018	1.26142	0.0338009	TraesCS2A02G563100	1.84911	2.37474e-13	22
DPA00Es	DPA02Es	chr2B_259029602_259030021	1.18329	0.0236869	TraesCS2B02G250000	1.84895	7.20964e-09	22
DPA00Es	DPA02Es	chr5D_238546067_238546500	1.02643	3.2723e-05	TraesCS5D02G149500	1.84306	5.80932e-08	22
DPA00Es	DPA02Es	chr6B_61799892_61800128	1.16019	7.48847e-05	TraesCS6B02G084900	1.84136	1.07036e-06	22
DPA00Es	DPA02Es	chr2D_485998748_485999360	2.16255	1.45745e-06	TraesCS2D02G382000	1.84039	6.0656e-07	22
DPA00Es	DPA02Es	chr2B_40274552_40274905	1.74664	5.70464e-05	TraesCS2B02G074200	1.83919	3.37999e-06	22
DPA00Es	DPA02Es	chr5B_534331129_534331343	1.14614	0.00391168	TraesCS5B02G354900	1.83817	2.67355e-06	22
DPA00Es	DPA02Es	chr4A_705055150_705055545	2.39678	5.54149e-09	TraesCS4A02G434300	1.83784	5.75551e-07	22
DPA00Es	DPA02Es	chr4D_102409157_102409780	1.46229	0.0196034	TraesCS4D02G121400	1.83352	6.04688e-10	22
DPA00Es	DPA02Es	chr1D_321704518_321705444	1.23106	0.000252448	TraesCS1D02G233200	1.82864	7.42466e-06	22
DPA00Es	DPA02Es	chr4B_412768112_412768554	1.48018	0.00358844	TraesCS4B02G189900	1.82777	3.40883e-20	22
DPA00Es	DPA02Es	chr3B_744597831_744598294	1.24743	0.00807204	TraesCS3B02G500400	1.82727	0.00253401	22
DPA00Es	DPA02Es	chr3B_744599150_744599575	1.38329	3.13706e-05	TraesCS3B02G500400	1.82727	0.00253401	22
DPA00Es	DPA02Es	chr3B_744600620_744600844	2.03451	0.000454132	TraesCS3B02G500400	1.82727	0.00253401	22
DPA00Es	DPA02Es	chr3B_744601175_744601494	1.26573	0.0383732	TraesCS3B02G500400	1.82727	0.00253401	22
DPA00Es	DPA02Es	chr7A_78672036_78672900	1.10375	0.00805221	TraesCS7A02G122400	1.82689	4.69985e-12	22
DPA00Es	DPA02Es	chr4D_482729430_482729820	1.24754	0.000422969	TraesCS4D02G318200	1.82321	3.72234e-06	22
DPA00Es	DPA02Es	chr6B_195126022_195126760	1.77843	2.56904e-05	TraesCS6B02G177300	1.81977	3.86122e-05	22
DPA00Es	DPA02Es	chr6B_28256442_28257092	1.39357	0.000699234	TraesCS6B02G048300	1.81669	4.631e-05	22
DPA00Es	DPA02Es	chr4D_507118725_507119279	1.93594	0.0021516	TraesCS4D02G359900	1.81573	6.03472e-08	22
DPA00Es	DPA02Es	chr1D_111834258_111834770	1.72921	0.00432779	TraesCS1D02G116000	1.81544	2.79656e-10	23
DPA00Es	DPA02Es	chr4D_30194674_30195137	1.28883	2.7699e-07	TraesCS4D02G054200	1.81438	1.76711e-09	23
DPA00Es	DPA02Es	chr4D_30195355_30195671	1.80179	0.0321695	TraesCS4D02G054200	1.81438	1.76711e-09	23
DPA00Es	DPA02Es	chr7D_373656378_373656674	1.50927	0.00263059	TraesCS7D02G296800	1.8129	4.89452e-19	23
DPA00Es	DPA02Es	chr6B_708045481_708045912	1.58921	9.23331e-07	TraesCS6B02G447700	1.81091	8.95134e-05	23
DPA00Es	DPA02Es	chr6D_81384988_81385391	1.19336	0.0159821	TraesCS6D02G114000	1.80974	0.0475343	23
DPA00Es	DPA02Es	chr7D_627327383_627328001	1.17175	8.80968e-06	TraesCS7D02G535400	1.80715	1.14754e-11	23
DPA00Es	DPA02Es	chr4B_502971775_502971996	1.9656	0.0268919	TraesCS4B02G242800	1.80604	5.10814e-08	23
DPA00Es	DPA02Es	chr6B_28713617_28714268	2.2696	2.18838e-12	TraesCS6B02G048700	1.80123	2.9696e-05	23
DPA00Es	DPA02Es	chr7D_92632924_92633528	1.80884	2.05373e-05	TraesCS7D02G145400	1.80064	2.21628e-09	23
DPA00Es	DPA02Es	chr5B_620826112_620826735	1.01159	4.72184e-08	TraesCS5B02G448500	1.79654	2.30679e-12	23
DPA00Es	DPA02Es	chr5B_620826963_620827405	1.02522	0.0116561	TraesCS5B02G448500	1.79654	2.30679e-12	23
DPA00Es	DPA02Es	chr6B_601040196_601040707	1.04352	0.000524351	TraesCS6B02G341400	1.79623	1.57954e-07	23
DPA00Es	DPA02Es	chr6B_661335726_661335928	1.06387	0.044472	TraesCS6B02G386400	1.79545	2.06089e-05	23
DPA00Es	DPA02Es	chr2B_225242923_225243339	2.06449	0.000283051	TraesCS2B02G229500	1.79499	8.96721e-12	23
DPA00Es	DPA02Es	chr4D_132128803_132128956	1.71623	0.0414999	TraesCS4D02G143900	1.78981	1.85949e-12	23
DPA00Es	DPA02Es	chr4D_132129132_132129923	1.1287	3.58285e-09	TraesCS4D02G143900	1.78981	1.85949e-12	23
DPA00Es	DPA02Es	chr1D_486883879_486884351	1.21817	6.76124e-06	TraesCS1D02G442500	1.7895	1.57461e-05	23
DPA00Es	DPA02Es	chr1A_375113558_375113951	1.49367	0.000663936	TraesCS1A02G212400	1.78881	7.9449e-27	23
DPA00Es	DPA02Es	chr5B_582832308_582832652	1.22348	0.00121918	TraesCS5B02G406600	1.78739	5.8041e-06	23
DPA00Es	DPA02Es	chr4B_808111_808329	1.55343	3.32941e-06	TraesCS4B02G001300	1.78576	1.3102e-17	23
DPA00Es	DPA02Es	chr6D_100940070_100940542	1.74982	1.95898e-09	TraesCS6D02G133300	1.78486	3.71655e-11	23
DPA00Es	DPA02Es	chr4B_146692193_146692449	1.89054	0.00792096	TraesCS4B02G123300	1.77799	7.04259e-11	23
DPA00Es	DPA02Es	chr5D_548480374_548480827	1.31558	1.76333e-06	TraesCS5D02G534300	1.77739	4.79065e-07	23
DPA00Es	DPA02Es	chr5A_596370843_596371470	1.98164	3.99797e-05	TraesCS5A02G404300	1.77563	0.000116301	23
DPA00Es	DPA02Es	chr5A_596372174_596373064	1.29703	0.00137262	TraesCS5A02G404300	1.77563	0.000116301	23
DPA00Es	DPA02Es	chr5A_471708400_471709641	1.11006	0.00173255	TraesCS5A02G256100	1.77201	1.29006e-06	23
DPA00Es	DPA02Es	chr7D_175646027_175646345	1.3038	0.000117377	TraesCS7D02G215600	1.77186	1.44552e-07	23
DPA00Es	DPA02Es	chr5D_383769378_383769773	1.05862	0.0147793	TraesCS5D02G282200	1.77183	1.75624e-14	23
DPA00Es	DPA02Es	chr6D_86148001_86148260	1.54938	0.0120685	TraesCS6D02G121200	1.76878	9.50776e-10	23
DPA00Es	DPA02Es	chr1B_383216385_383216810	1.40978	0.0198674	TraesCS1B02G210600	1.76479	1.95216e-09	23
DPA00Es	DPA02Es	chr1B_620785897_620786329	1.46441	1.81471e-10	TraesCS1B02G386500	1.75787	1.93478e-09	23
DPA00Es	DPA02Es	chr1D_87676617_87677069	1.24273	0.00236234	TraesCS1D02G100000	1.75631	0.001521	23
DPA00Es	DPA02Es	chr7B_661912719_661913366	1.29135	3.36048e-10	TraesCS7B02G394400	1.75491	2.67892e-06	23
DPA00Es	DPA02Es	chr2A_734884101_734884384	1.93212	0.000288015	TraesCS2A02G508200	1.75488	0.0164368	23
DPA00Es	DPA02Es	chr2A_734886618_734886894	1.59033	1.796e-05	TraesCS2A02G508200	1.75488	0.0164368	23
DPA00Es	DPA02Es	chr6D_453815456_453815858	1.63205	0.000291989	TraesCS6D02G363400	1.75348	4.16358e-12	23
DPA00Es	DPA02Es	chr3B_331553735_331554891	1.70203	3.53094e-13	TraesCS3B02G228700	1.75333	2.72361e-09	23
DPA00Es	DPA02Es	chr3B_331555663_331555945	1.46245	0.000471129	TraesCS3B02G228700	1.75333	2.72361e-09	23
DPA00Es	DPA02Es	chr4D_1203407_1203645	1.55387	9.65011e-08	TraesCS4D02G001600	1.75312	2.44002e-13	23
DPA00Es	DPA02Es	chr4D_487102266_487102510	1.39642	0.0435698	TraesCS4D02G328600	1.75305	4.0617e-07	23
DPA00Es	DPA02Es	chr2D_196343132_196343506	2.44101	0.00440174	TraesCS2D02G227600	1.75181	2.88969e-10	23
DPA00Es	DPA02Es	chr1B_277958284_277958584	1.63851	0.00102485	TraesCS1B02G161100	1.74914	3.50951e-05	23
DPA00Es	DPA02Es	chr3B_666002685_666002939	1.4974	0.0115301	TraesCS3B02G427200	1.74762	5.41862e-09	23
DPA00Es	DPA02Es	chr2D_375255542_375256408	1.25785	0.000134005	TraesCS2D02G292800	1.74299	1.0425e-09	23
DPA00Es	DPA02Es	chr3A_341648415_341648802	1.61575	0.0122713	TraesCS3A02G202300	1.74277	1.61605e-07	23
DPA00Es	DPA02Es	chr1B_194784101_194784702	1.28608	0.000206262	TraesCS1B02G143400	1.74173	4.17293e-10	23
DPA00Es	DPA02Es	chr7B_20835351_20836105	1.21097	0.0106156	TraesCS7B02G022000	1.74116	8.24498e-06	23
DPA00Es	DPA02Es	chr6A_131235063_131235388	1.37908	0.00815371	TraesCS6A02G149300	1.73922	7.85017e-05	23
DPA00Es	DPA02Es	chr7A_654561228_654561391	2.7428	1.33508e-06	TraesCS7A02G459400	1.73696	1.03882e-16	23
DPA00Es	DPA02Es	chr6A_463165836_463166121	1.55176	0.0192681	TraesCS6A02G249700	1.73493	2.80012e-13	24
DPA00Es	DPA02Es	chr4B_654466524_654467192	1.33972	0.00637196	TraesCS4B02G367600	1.73441	3.5717e-11	24
DPA00Es	DPA02Es	chr5A_594952907_594953144	1.18022	0.0118728	TraesCS5A02G401900	1.73053	0.00206878	24
DPA00Es	DPA02Es	chr6D_123155088_123155283	1.71058	0.0249554	TraesCS6D02G149600	1.73043	0.000330374	24
DPA00Es	DPA02Es	chr5A_623684852_623685226	1.1373	3.23538e-06	TraesCS5A02G443800	1.72923	5.2575e-10	24
DPA00Es	DPA02Es	chr7A_655369766_655370162	1.49094	0.00729136	TraesCS7A02G459700	1.72832	8.44017e-05	24
DPA00Es	DPA02Es	chr5A_540365644_540366143	1.73304	0.000525055	TraesCS5A02G331300	1.72752	2.01593e-08	24
DPA00Es	DPA02Es	chr3B_661336779_661336952	1.85635	0.00102899	TraesCS3B02G423800	1.72535	1.84251e-08	24
DPA00Es	DPA02Es	chr2A_583827274_583827795	2.00265	0.0244429	TraesCS2A02G345300	1.7244	3.53909e-05	24
DPA00Es	DPA02Es	chr1D_444143529_444143830	1.12026	0.000293177	TraesCS1D02G361300	1.72396	1.01985e-07	24
DPA00Es	DPA02Es	chr6A_61889875_61890204	1.51504	0.0139782	TraesCS6A02G095400	1.72359	1.12884e-12	24
DPA00Es	DPA02Es	chr3B_63472145_63472511	1.76273	0.0112053	TraesCS3B02G095100	1.72316	3.23615e-08	24
DPA00Es	DPA02Es	chr3A_44426144_44426366	2.4784	0.045194	TraesCS3A02G071500	1.72311	0.00013955	24
DPA00Es	DPA02Es	chr1A_520818831_520819325	1.96689	9.63796e-08	TraesCS1A02G332500	1.72158	1.58739e-12	24
DPA00Es	DPA02Es	chr1A_520819793_520820175	1.14035	0.00812119	TraesCS1A02G332500	1.72158	1.58739e-12	24
DPA00Es	DPA02Es	chr3B_18870852_18871078	1.20513	0.0108389	TraesCS3B02G039300	1.72066	1.33549e-19	24
DPA00Es	DPA02Es	chr2B_690602015_690602363	1.52912	0.000340435	TraesCS2B02G492300	1.71822	0.00127104	24
DPA00Es	DPA02Es	chr4A_596765813_596766391	1.41117	0.00109296	TraesCS4A02G297400	1.71314	2.5167e-05	24
DPA00Es	DPA02Es	chr5B_50517263_50517601	1.19814	0.0273113	TraesCS5B02G045200	1.71176	1.45559e-07	24
DPA00Es	DPA02Es	chr1B_476871489_476871885	1.4666	0.000761785	TraesCS1B02G271100	1.70839	1.27745e-07	24
DPA00Es	DPA02Es	chr2B_330438053_330438507	2.23563	3.67532e-05	TraesCS2B02G260800	1.70705	2.21319e-06	24
DPA00Es	DPA02Es	chr2B_118685026_118685318	1.26436	0.0016357	TraesCS2B02G152100	1.70615	2.01365e-07	24
DPA00Es	DPA02Es	chr5D_277065451_277065840	1.94576	0.00101895	TraesCS5D02G177200	1.70558	2.8477e-19	24
DPA00Es	DPA02Es	chr7A_732055239_732055496	1.4791	0.048126	TraesCS7A02G560200	1.70352	0.000364417	24
DPA00Es	DPA02Es	chr5B_124282489_124282744	1.07664	0.000948514	TraesCS5B02G094600	1.69987	4.03581e-06	24
DPA00Es	DPA02Es	chr3A_357061696_357062097	1.23877	1.27896e-05	TraesCS3A02G204300	1.69889	0.00029992	24
DPA00Es	DPA02Es	chr5A_659835098_659835491	1.19211	0.000169611	TraesCS5A02G490500	1.6929	4.681e-07	24
DPA00Es	DPA02Es	chr2D_306339882_306340051	1.98648	0.0230936	TraesCS2D02G254000	1.68898	1.38169e-08	24
DPA00Es	DPA02Es	chr2D_306340502_306340906	1.62064	0.00823011	TraesCS2D02G254000	1.68898	1.38169e-08	24
DPA00Es	DPA02Es	chr6B_346784732_346785060	1.46376	0.002272	TraesCS6B02G225400	1.68184	2.00103e-05	24
DPA00Es	DPA02Es	chr6D_401136502_401137198	1.54002	0.0023476	TraesCS6D02G290500	1.68069	6.78215e-12	24
DPA00Es	DPA02Es	chr7B_486669898_486670108	1.49408	0.00524595	TraesCS7B02G265100	1.68029	0.000137485	24
DPA00Es	DPA02Es	chr2B_688459286_688460083	1.43589	2.65377e-05	TraesCS2B02G490900	1.67885	4.3017e-11	24
DPA00Es	DPA02Es	chr4A_717742594_717742942	1.81108	0.000157027	TraesCS4A02G452700	1.67825	3.22967e-22	24
DPA00Es	DPA02Es	chr2B_424478526_424478972	1.58287	4.46758e-05	TraesCS2B02G301600	1.67807	1.05549e-14	24
DPA00Es	DPA02Es	chr1B_398836230_398836792	1.039	0.000525703	TraesCS1B02G221600	1.67673	3.45107e-11	24
DPA00Es	DPA02Es	chr7D_263971631_263972294	1.42501	4.57858e-07	TraesCS7D02G273600	1.67634	1.99218e-08	24
DPA00Es	DPA02Es	chr7B_140931503_140931808	1.55782	1.81555e-06	TraesCS7B02G120800	1.675	5.90701e-07	24
DPA00Es	DPA02Es	chr2B_399812243_399812485	1.49323	0.0452531	TraesCS2B02G289100	1.67453	4.13457e-10	24
DPA00Es	DPA02Es	chr4A_705170304_705170899	1.06364	1.6205e-07	TraesCS4A02G434500	1.67304	1.69453e-05	24
DPA00Es	DPA02Es	chr7A_680405909_680406759	1.23909	3.24003e-10	TraesCS7A02G491600	1.67294	0.000348342	24
DPA00Es	DPA02Es	chr2A_146963755_146964244	1.01356	0.0339834	TraesCS2A02G185700	1.67206	2.79509e-14	24
DPA00Es	DPA02Es	chr6A_427453170_427453444	3.36304	0.0125597	TraesCS6A02G227100	1.67091	1.32218e-06	24
DPA00Es	DPA02Es	chr6B_651990655_651990864	1.06966	0.0009969	TraesCS6B02G376900	1.66994	3.11757e-08	24
DPA00Es	DPA02Es	chr3B_477653964_477654264	1.25176	0.0340068	TraesCS3B02G297900	1.66925	1.12391e-10	24
DPA00Es	DPA02Es	chr7D_206610310_206611037	1.94124	1.48336e-06	TraesCS7D02G242200	1.66714	3.10399e-18	24
DPA00Es	DPA02Es	chr7A_632527490_632527672	1.40388	0.0378516	TraesCS7A02G437900	1.6659	4.44451e-16	24
DPA00Es	DPA02Es	chr1A_452018024_452018420	1.02713	0.000332261	TraesCS1A02G258800	1.66581	1.5134e-11	24
DPA00Es	DPA02Es	chr1B_171128217_171129002	1.36485	0.00390979	TraesCS1B02G134600	1.66438	2.45498e-08	24
DPA00Es	DPA02Es	chr1A_454515770_454516339	1.61229	8.39917e-06	TraesCS1A02G260500	1.66162	1.24391e-06	24
DPA00Es	DPA02Es	chr4D_8086188_8086694	1.17559	1.74767e-06	TraesCS4D02G019000	1.66073	2.24901e-15	25
DPA00Es	DPA02Es	chr4A_567708145_567708647	1.47183	0.000628465	TraesCS4A02G256400	1.65771	0.000251102	25
DPA00Es	DPA02Es	chr5B_549675317_549675517	2.0399	0.00843236	TraesCS5B02G370700	1.6577	2.83666e-12	25
DPA00Es	DPA02Es	chrUn_82604932_82605518	1.43309	3.29178e-07	TraesCSU02G093400	1.65588	1.26027e-05	25
DPA00Es	DPA02Es	chr3D_165740338_165741076	2.34557	3.00666e-10	TraesCS3D02G182100	1.65386	5.01348e-13	25
DPA00Es	DPA02Es	chr2D_506524721_506525126	1.62474	3.00697e-05	TraesCS2D02G395200	1.65318	3.36997e-05	25
DPA00Es	DPA02Es	chr2A_763197563_763198052	1.5052	0.000363362	TraesCS2A02G561600	1.65312	8.89644e-07	25
DPA00Es	DPA02Es	chr3B_65362547_65362668	2.54055	0.0358711	TraesCS3B02G097800	1.65071	3.67567e-05	25
DPA00Es	DPA02Es	chr5D_478742328_478742771	2.05236	5.07083e-11	TraesCS5D02G416500	1.65016	5.40408e-05	25
DPA00Es	DPA02Es	chr5A_667306128_667306342	1.65254	2.45649e-05	TraesCS5A02G502500	1.65013	2.16681e-11	25
DPA00Es	DPA02Es	chr3B_20799220_20799648	1.13953	8.12514e-06	TraesCS3B02G041800	1.64801	1.1128e-08	25
DPA00Es	DPA02Es	chr2D_399347128_399347641	1.08862	0.000446737	TraesCS2D02G310800	1.64634	2.12138e-07	25
DPA00Es	DPA02Es	chr2D_245376019_245376312	1.01196	0.00662337	TraesCS2D02G237800	1.6426	1.72335e-21	25
DPA00Es	DPA02Es	chr2A_376076540_376076853	1.08089	8.28311e-05	TraesCS2A02G249600	1.63799	4.4025e-08	25
DPA00Es	DPA02Es	chr2D_76891080_76891631	1.06059	0.00461495	TraesCS2D02G132100	1.63603	1.07686e-06	25
DPA00Es	DPA02Es	chr7D_611813215_611813744	1.5471	5.5415e-16	TraesCS7D02G508100	1.63504	2.03413e-25	25
DPA00Es	DPA02Es	chr5A_624792654_624792981	1.0098	0.00189023	TraesCS5A02G445100	1.63366	3.84804e-08	25
DPA00Es	DPA02Es	chr2D_527684156_527684666	2.28338	0.00156254	TraesCS2D02G413200	1.63258	5.36354e-05	25
DPA00Es	DPA02Es	chr5B_198032866_198033075	1.69903	0.00502569	TraesCS5B02G116300	1.63249	1.15804e-19	25
DPA00Es	DPA02Es	chr5A_38800907_38801168	1.1965	0.0340385	TraesCS5A02G043100	1.63195	2.25603e-15	25
DPA00Es	DPA02Es	chr7A_580223772_580223984	1.27134	0.0341588	TraesCS7A02G400100	1.63172	2.3016e-24	25
DPA00Es	DPA02Es	chr4A_210999269_210999643	1.13852	6.3163e-06	TraesCS4A02G139500	1.62982	6.2004e-07	25
DPA00Es	DPA02Es	chr2B_144605167_144605484	1.16564	3.54579e-05	TraesCS2B02G171400	1.62919	1.41976e-14	25
DPA00Es	DPA02Es	chr5D_238709347_238709721	1.31972	0.00990379	TraesCS5D02G149900	1.62665	4.24301e-13	25
DPA00Es	DPA02Es	chr2D_636520353_636520767	1.8268	1.22622e-05	TraesCS2D02G568400	1.62588	2.78246e-07	25
DPA00Es	DPA02Es	chr4D_87570739_87571044	1.65221	0.000621147	TraesCS4D02G108100	1.62291	0.00104969	25
DPA00Es	DPA02Es	chr6D_23014679_23015037	1.65567	3.07069e-06	TraesCS6D02G048200	1.61915	4.72678e-12	25
DPA00Es	DPA02Es	chr3B_773246259_773246590	1.53017	0.00448445	TraesCS3B02G532800	1.61913	0.000346284	25
DPA00Es	DPA02Es	chr2A_101886389_101886985	1.59418	0.0024187	TraesCS2A02G154300	1.6162	0.00253249	25
DPA00Es	DPA02Es	chr2A_739287832_739288663	1.35467	0.000568023	TraesCS2A02G514600	1.6133	0.0024023	25
DPA00Es	DPA02Es	chr4A_739415289_739415433	1.77198	0.0266045	TraesCS4A02G486000	1.61232	8.16771e-15	25
DPA00Es	DPA02Es	chr5B_664998642_664999139	1.11004	0.00118842	TraesCS5B02G498200	1.61166	0.0095157	25
DPA00Es	DPA02Es	chr5B_665001206_665001374	1.93881	0.040459	TraesCS5B02G498200	1.61166	0.0095157	25
DPA00Es	DPA02Es	chr7A_606579270_606579854	1.207	0.000697378	TraesCS7A02G415400	1.60918	4.14481e-09	25
DPA00Es	DPA02Es	chr3A_487431566_487431838	1.36138	0.000635155	TraesCS3A02G263400	1.60869	2.76654e-05	25
DPA00Es	DPA02Es	chr7D_118162174_118162975	1.11819	0.00441104	TraesCS7D02G168100	1.60737	8.76818e-07	25
DPA00Es	DPA02Es	chr1D_306677941_306678327	1.43958	0.00199954	TraesCS1D02G219200	1.59951	2.77399e-05	25
DPA00Es	DPA02Es	chr4D_138264163_138264546	2.03467	0.000285908	TraesCS4D02G147100	1.59802	3.62167e-08	25
DPA00Es	DPA02Es	chr3B_43558803_43559089	1.58013	0.00467748	TraesCS3B02G072200	1.59587	3.31217e-11	25
DPA00Es	DPA02Es	chr1B_17730266_17730731	1.01173	2.85555e-05	TraesCS1B02G037100	1.59379	3.55572e-17	25
DPA00Es	DPA02Es	chr6B_668431312_668431605	1.47696	1.45076e-07	TraesCS6B02G393500	1.59298	2.64804e-05	25
DPA00Es	DPA02Es	chr4A_636654932_636655066	1.10128	0.0242472	TraesCS4A02G363300	1.59287	5.9485e-07	25
DPA00Es	DPA02Es	chr7D_21003831_21004263	2.8191	2.69628e-17	TraesCS7D02G041800	1.59241	3.72122e-13	25
DPA00Es	DPA02Es	chr2D_535624011_535624126	2.26718	0.032824	TraesCS2D02G422400	1.59185	7.71144e-09	25
DPA00Es	DPA02Es	chr1B_505608937_505609702	1.22614	0.00388335	TraesCS1B02G289800	1.59	3.15846e-10	25
DPA00Es	DPA02Es	chr5B_473638769_473639240	1.47187	0.000124957	TraesCS5B02G287600	1.58554	2.47512e-09	25
DPA00Es	DPA02Es	chr4D_394371339_394371866	1.24559	0.00098273	TraesCS4D02G234100	1.58201	7.86885e-08	25
DPA00Es	DPA02Es	chr6B_65735339_65735671	1.24401	0.0121516	TraesCS6B02G090200	1.58168	0.00861318	25
DPA00Es	DPA02Es	chr4D_384669648_384670066	1.50011	4.71613e-06	TraesCS4D02G225700	1.58059	0.000156186	25
DPA00Es	DPA02Es	chr5B_580115785_580115903	1.52576	0.032037	TraesCS5B02G403500	1.57941	0.00944955	25
DPA00Es	DPA02Es	chr5B_580118712_580119022	1.66609	0.0054462	TraesCS5B02G403500	1.57941	0.00944955	26
DPA00Es	DPA02Es	chr5B_640131873_640132199	1.02602	0.0479172	TraesCS5B02G465700	1.57809	0.00244706	26
DPA00Es	DPA02Es	chr3A_557263553_557263891	1.26723	0.021509	TraesCS3A02G316600	1.57653	1.87079e-05	26
DPA00Es	DPA02Es	chr3B_789216500_789217026	1.59658	0.000130298	TraesCS3B02G555700	1.57634	4.42542e-06	26
DPA00Es	DPA02Es	chr5B_586356152_586356451	1.02766	0.00846002	TraesCS5B02G410800	1.57565	2.56757e-15	26
DPA00Es	DPA02Es	chr7D_87227092_87227267	2.11711	0.0113774	TraesCS7D02G135900	1.57528	0.000214082	26
DPA00Es	DPA02Es	chr7D_87227568_87227891	1.47206	0.0045881	TraesCS7D02G135900	1.57528	0.000214082	26
DPA00Es	DPA02Es	chr1B_571436335_571436684	2.06935	0.000942096	TraesCS1B02G343100	1.57508	0.000538664	26
DPA00Es	DPA02Es	chr2B_408740768_408741508	1.39603	0.000567255	TraesCS2B02G293400	1.57506	7.95862e-10	26
DPA00Es	DPA02Es	chr4B_612259453_612260190	1.18553	0.000568483	TraesCS4B02G321200	1.57027	0.00110172	26
DPA00Es	DPA02Es	chr2B_595125196_595125484	1.20807	9.83991e-06	TraesCS2B02G416400	1.57003	1.42764e-12	26
DPA00Es	DPA02Es	chr3A_209600601_209600837	1.76865	0.0234408	TraesCS3A02G181400	1.56775	6.37381e-07	26
DPA00Es	DPA02Es	chr3A_209601193_209601782	1.09291	0.00655999	TraesCS3A02G181400	1.56775	6.37381e-07	26
DPA00Es	DPA02Es	chr3A_209602001_209602441	1.29896	3.15144e-05	TraesCS3A02G181400	1.56775	6.37381e-07	26
DPA00Es	DPA02Es	chr3D_14842630_14842998	1.11736	2.27688e-06	TraesCS3D02G039200	1.56309	2.30943e-19	26
DPA00Es	DPA02Es	chr7A_645938273_645938640	1.68028	6.66932e-06	TraesCS7A02G452800	1.56239	0.000154557	26
DPA00Es	DPA02Es	chr7A_259574451_259574793	1.13866	0.0473292	TraesCS7A02G262900	1.55951	3.66304e-08	26
DPA00Es	DPA02Es	chr7A_440690724_440691000	1.36833	0.0178877	TraesCS7A02G311200	1.55781	8.94723e-09	26
DPA00Es	DPA02Es	chr3A_741974735_741975667	1.10048	0.000295431	TraesCS3A02G527600	1.55403	6.98821e-08	26
DPA00Es	DPA02Es	chr1A_248611771_248612049	1.80664	7.45392e-07	TraesCS1A02G143700	1.55329	7.70612e-10	26
DPA00Es	DPA02Es	chr1B_202014558_202014916	1.15896	0.00248978	TraesCS1B02G146200	1.55237	8.49849e-07	26
DPA00Es	DPA02Es	chr1A_377504169_377504388	1.3562	0.0404579	TraesCS1A02G214600	1.55199	3.87485e-14	26
DPA00Es	DPA02Es	chr7A_568580337_568580465	2.59264	0.0314982	TraesCS7A02G392200	1.54992	3.45146e-05	26
DPA00Es	DPA02Es	chr5D_483720950_483721391	1.55711	0.000186068	TraesCS5D02G424700	1.5462	3.64713e-06	26
DPA00Es	DPA02Es	chr2D_45527731_45528100	1.44541	0.0007974	TraesCS2D02G093700	1.5456	1.04332e-12	26
DPA00Es	DPA02Es	chr3D_609610175_609610740	1.51289	1.3467e-06	TraesCS3D02G535200	1.54456	9.63074e-06	26
DPA00Es	DPA02Es	chr2A_77748365_77748686	1.19846	0.00357493	TraesCS2A02G129900	1.54448	1.57497e-08	26
DPA00Es	DPA02Es	chr4B_44944176_44944584	1.0128	6.52672e-07	TraesCS4B02G055800	1.54333	7.47987e-08	26
DPA00Es	DPA02Es	chr5A_647360721_647361167	1.14363	0.0387111	TraesCS5A02G470500	1.54309	5.24632e-08	26
DPA00Es	DPA02Es	chrUn_31375171_31375421	1.10928	0.000187142	TraesCSU02G037500	1.54291	3.12391e-21	26
DPA00Es	DPA02Es	chr3A_40825034_40825462	1.35557	0.000332908	TraesCS3A02G067700	1.54281	2.80012e-13	26
DPA00Es	DPA02Es	chrUn_83313650_83314018	1.22588	6.92522e-07	TraesCSU02G093800	1.53888	0.00877072	26
DPA00Es	DPA02Es	chr3B_26589233_26589346	1.61556	0.0265085	TraesCS3B02G052400	1.53844	0.00743285	26
DPA00Es	DPA02Es	chr1D_33704807_33705685	2.02904	5.48237e-21	TraesCS1D02G052900	1.5384	2.52004e-11	26
DPA00Es	DPA02Es	chr4A_279467812_279468308	1.26308	0.0379501	TraesCS4A02G148400	1.53714	0.000215352	26
DPA00Es	DPA02Es	chr4A_279468469_279468770	1.17557	0.0450343	TraesCS4A02G148400	1.53714	0.000215352	26
DPA00Es	DPA02Es	chr4D_231205569_231205890	1.62575	0.000578046	TraesCS4D02G159800	1.53555	1.0498e-09	26
DPA00Es	DPA02Es	chr6A_614589398_614589764	1.3398	0.00125205	TraesCS6A02G413400	1.53158	2.75808e-06	26
DPA00Es	DPA02Es	chr2A_413489021_413489351	1.97982	2.23204e-05	TraesCS2A02G262400	1.5301	1.55851e-14	26
DPA00Es	DPA02Es	chr2A_256125866_256126140	1.7006	0.0146728	TraesCS2A02G228800	1.52834	2.03785e-11	26
DPA00Es	DPA02Es	chr5B_289032221_289032716	2.07392	0.0497029	TraesCS5B02G156500	1.52833	3.18346e-08	26
DPA00Es	DPA02Es	chr4D_138696881_138697115	1.59257	0.0110887	TraesCS4D02G147500	1.52831	6.77725e-08	26
DPA00Es	DPA02Es	chr6B_701975583_701975866	1.82722	0.000155527	TraesCS6B02G432800	1.52633	0.00443592	26
DPA00Es	DPA02Es	chr3A_296930154_296931025	1.3209	8.4976e-07	TraesCS3A02G196300	1.52515	2.06716e-08	26
DPA00Es	DPA02Es	chr4D_295577420_295577801	1.88884	0.000110914	TraesCS4D02G170200	1.52502	1.99172e-17	26
DPA00Es	DPA02Es	chr5A_169311162_169311474	1.42441	0.0225992	TraesCS5A02G105100	1.52429	8.99191e-11	26
DPA00Es	DPA02Es	chr4A_702030066_702030353	1.17393	0.000646466	TraesCS4A02G431100	1.52095	0.00214796	26
DPA00Es	DPA02Es	chr4D_455340493_455340791	1.12505	0.0068001	TraesCS4D02G283500	1.51935	3.14577e-07	26
DPA00Es	DPA02Es	chr6B_345239146_345239424	1.2065	0.00276141	TraesCS6B02G224800	1.5181	4.50263e-06	26
DPA00Es	DPA02Es	chr5B_487833927_487834405	1.66084	0.0031312	TraesCS5B02G303500	1.51798	0.00181299	26
DPA00Es	DPA02Es	chr6A_33298264_33298632	1.08595	0.0111548	TraesCS6A02G062300	1.51688	4.45545e-07	27
DPA00Es	DPA02Es	chr4B_428020303_428020717	1.8926	0.00426168	TraesCS4B02G199400	1.51686	0.0130918	27
DPA00Es	DPA02Es	chr1B_629942556_629942836	1.62311	9.96723e-05	TraesCS1B02G398800	1.51641	2.60805e-12	27
DPA00Es	DPA02Es	chr3D_359682666_359682896	1.96251	0.0329034	TraesCS3D02G257500	1.5162	1.09143e-05	27
DPA00Es	DPA02Es	chr4D_7462580_7462985	1.87256	0.00240591	TraesCS4D02G016600	1.51502	0.00107259	27
DPA00Es	DPA02Es	chr1B_632635597_632635917	1.37521	0.00729319	TraesCS1B02G402800	1.51463	0.000201586	27
DPA00Es	DPA02Es	chr6A_495259595_495260015	1.11173	0.0072953	TraesCS6A02G268600	1.51157	4.44486e-07	27
DPA00Es	DPA02Es	chr7D_120526360_120527130	1.17139	0.00682384	TraesCS7D02G169500	1.50774	1.56835e-08	27
DPA00Es	DPA02Es	chr2D_73578771_73579690	1.35289	7.03561e-08	TraesCS2D02G126600	1.50557	7.71342e-08	27
DPA00Es	DPA02Es	chr2B_594261550_594261918	1.09027	0.0233039	TraesCS2B02G415800	1.50527	0.000444109	27
DPA00Es	DPA02Es	chr2D_440310253_440310767	2.11472	0.0122064	TraesCS2D02G344000	1.50523	5.46595e-05	27
DPA00Es	DPA02Es	chr3A_153599299_153600286	1.38698	9.24291e-06	TraesCS3A02G157000	1.50351	6.83435e-07	27
DPA00Es	DPA02Es	chr2A_454745474_454745945	2.14014	0.00242353	TraesCS2A02G275700	1.50321	1.30444e-07	27
DPA00Es	DPA02Es	chr2A_673451832_673452178	1.65868	0.00462488	TraesCS2A02G417800	1.50225	4.56161e-05	27
DPA00Es	DPA02Es	chr6D_157591301_157591560	1.60878	0.0373534	TraesCS6D02G171100	1.50056	0.00175097	27
DPA00Es	DPA02Es	chr1D_436616971_436617341	1.00326	0.00350602	TraesCS1D02G351300	1.50042	8.26594e-09	27
DPA00Es	DPA02Es	chr4D_34715996_34717704	2.03919	7.96349e-26	TraesCS4D02G058900	1.49986	3.6082e-08	27
DPA00Es	DPA02Es	chr5A_442280799_442280913	1.72698	0.023621	TraesCS5A02G226400	1.49861	0.0153227	27
DPA00Es	DPA02Es	chr7A_82208710_82209282	1.78077	9.98069e-05	TraesCS7A02G128300	1.4982	1.5251e-08	27
DPA00Es	DPA02Es	chr2A_711976537_711977156	1.02096	0.013521	TraesCS2A02G467900	1.4963	1.04318e-07	27
DPA00Es	DPA02Es	chr7D_529052627_529052813	1.615	0.0230672	TraesCS7D02G410100	1.49604	3.57529e-12	27
DPA00Es	DPA02Es	chr3D_5725218_5725708	1.19319	0.0146421	TraesCS3D02G016200	1.49474	0.00375884	27
DPA00Es	DPA02Es	chr3D_5726073_5727117	1.63422	8.54171e-05	TraesCS3D02G016200	1.49474	0.00375884	27
DPA00Es	DPA02Es	chr6B_64331507_64331943	1.21812	0.000360956	TraesCS6B02G088800	1.49331	0.00416718	27
DPA00Es	DPA02Es	chr7A_222290488_222290808	1.42064	0.0372314	TraesCS7A02G244600	1.49207	0.00030735	27
DPA00Es	DPA02Es	chr4A_140285171_140286209	1.49362	0.0002514	TraesCS4A02G115200	1.4877	0.0136237	27
DPA00Es	DPA02Es	chr3B_680732731_680733455	1.56916	3.31008e-11	TraesCS3B02G441300	1.48749	2.45259e-08	27
DPA00Es	DPA02Es	chr5B_544339796_544340446	1.08761	6.59473e-12	TraesCS5B02G365600	1.48628	4.5709e-07	27
DPA00Es	DPA02Es	chr4D_474860561_474860894	1.01788	0.00029682	TraesCS4D02G306500	1.48529	7.68958e-05	27
DPA00Es	DPA02Es	chr4D_7843057_7843501	1.30872	0.0289035	TraesCS4D02G017900	1.48513	0.000731494	27
DPA00Es	DPA02Es	chr4D_7843677_7843966	2.23123	0.000826185	TraesCS4D02G017900	1.48513	0.000731494	27
DPA00Es	DPA02Es	chr5A_662356590_662356748	1.93995	0.0450361	TraesCS5A02G493300	1.48158	1.27155e-15	27
DPA00Es	DPA02Es	chr5A_662359164_662359716	1.40696	0.000629933	TraesCS5A02G493300	1.48158	1.27155e-15	27
DPA00Es	DPA02Es	chr6B_58812122_58812344	1.7204	1.85534e-05	TraesCS6B02G082100	1.48152	6.25592e-05	27
DPA00Es	DPA02Es	chr7A_54816798_54817079	4.0496	0.00742142	TraesCS7A02G089700	1.47732	1.76159e-06	27
DPA00Es	DPA02Es	chr6A_466687707_466688090	1.98556	0.00409394	TraesCS6A02G252300	1.47695	0.00422185	27
DPA00Es	DPA02Es	chr6A_606975080_606975321	1.28777	0.0110809	TraesCS6A02G392500	1.47558	4.82717e-13	27
DPA00Es	DPA02Es	chr4D_302403446_302403637	1.21694	0.00678551	TraesCS4D02G174500	1.47463	7.47814e-14	27
DPA00Es	DPA02Es	chr5A_533949507_533949946	1.22787	0.021608	TraesCS5A02G320700	1.47422	1.01344e-09	27
DPA00Es	DPA02Es	chr7B_481070588_481070874	2.78429	0.00121976	TraesCS7B02G260700	1.47306	2.14387e-09	27
DPA00Es	DPA02Es	chr7B_481071603_481071721	2.30834	0.0469195	TraesCS7B02G260700	1.47306	2.14387e-09	27
DPA00Es	DPA02Es	chr2B_382911674_382912829	1.17116	1.22344e-07	TraesCS2B02G277200	1.47182	0.00233522	27
DPA00Es	DPA02Es	chr2B_143140194_143140398	2.06537	0.0225158	TraesCS2B02G170200	1.46991	2.30604e-06	27
DPA00Es	DPA02Es	chr4D_509121270_509121681	1.21525	1.01724e-05	TraesCS4D02G363400	1.46716	2.40795e-06	27
DPA00Es	DPA02Es	chr4D_506462621_506462945	1.87478	0.000876507	TraesCS4D02G359000	1.46572	6.0673e-09	27
DPA00Es	DPA02Es	chr4D_506463365_506463674	1.56581	5.64757e-08	TraesCS4D02G359000	1.46572	6.0673e-09	27
DPA00Es	DPA02Es	chr3A_555541643_555542053	1.09079	0.00324278	TraesCS3A02G314500	1.46522	1.09011e-07	27
DPA00Es	DPA02Es	chr3A_227364361_227364770	1.19156	0.00782077	TraesCS3A02G187900	1.46485	1.23245e-14	27
DPA00Es	DPA02Es	chr4D_55362675_55363190	1.34536	0.00462372	TraesCS4D02G081900	1.46407	3.24096e-09	27
DPA00Es	DPA02Es	chr4B_62967190_62967477	1.58288	0.0345146	TraesCS4B02G069300	1.46079	5.31919e-11	27
DPA00Es	DPA02Es	chr5A_34908674_34909038	1.22285	0.0346982	TraesCS5A02G037600	1.45992	1.34801e-05	28
DPA00Es	DPA02Es	chr7B_26756354_26756639	1.36037	0.00358418	TraesCS7B02G028200	1.45685	1.58642e-05	28
DPA00Es	DPA02Es	chr3A_577565747_577566081	1.11743	0.0372257	TraesCS3A02G333000	1.45681	2.50503e-07	28
DPA00Es	DPA02Es	chr1B_571164140_571164451	1.17219	0.000432994	TraesCS1B02G342700	1.45609	5.21943e-05	28
DPA00Es	DPA02Es	chr1B_571164757_571165117	1.39659	0.0288978	TraesCS1B02G342700	1.45609	5.21943e-05	28
DPA00Es	DPA02Es	chr5D_113648424_113648752	1.22978	4.82158e-05	TraesCS5D02G100800	1.45583	9.93797e-06	28
DPA00Es	DPA02Es	chr4B_68358013_68358384	1.09151	0.00670333	TraesCS4B02G073100	1.45553	4.54243e-13	28
DPA00Es	DPA02Es	chr1D_486859482_486859756	1.1424	5.22859e-06	TraesCS1D02G442300	1.4551	0.000401324	28
DPA00Es	DPA02Es	chr3B_416124163_416124440	1.61185	0.0193265	TraesCS3B02G258300	1.45387	1.2929e-08	28
DPA00Es	DPA02Es	chr1A_385359985_385360500	1.3035	0.00219684	TraesCS1A02G217400	1.45353	6.27771e-05	28
DPA00Es	DPA02Es	chr2D_375357023_375357441	1.56304	6.2712e-05	TraesCS2D02G292900	1.45037	5.7925e-09	28
DPA00Es	DPA02Es	chr3A_90304529_90304799	1.2168	0.00104719	TraesCS3A02G118400	1.44864	9.9174e-07	28
DPA00Es	DPA02Es	chr2B_511280130_511280586	1.30126	0.000343063	TraesCS2B02G358700	1.44833	0.0101735	28
DPA00Es	DPA02Es	chr2B_511282127_511282602	1.37351	7.75733e-05	TraesCS2B02G358700	1.44833	0.0101735	28
DPA00Es	DPA02Es	chr2D_422329216_422329585	2.00897	0.00999702	TraesCS2D02G329300	1.44249	9.50486e-10	28
DPA00Es	DPA02Es	chr1A_142888678_142889193	1.41165	2.39382e-05	TraesCS1A02G123200	1.44122	4.57238e-06	28
DPA00Es	DPA02Es	chr2A_96150070_96150561	1.82343	0.000704482	TraesCS2A02G149500	1.43992	5.65797e-07	28
DPA00Es	DPA02Es	chr6A_558968129_558968327	1.22361	0.000556421	TraesCS6A02G325100	1.43751	0.000154907	28
DPA00Es	DPA02Es	chr7A_172469592_172470056	1.08728	0.00602868	TraesCS7A02G209900	1.43712	9.09498e-08	28
DPA00Es	DPA02Es	chr7D_299594866_299595443	1.28605	0.0316708	TraesCS7D02G284300	1.43484	7.00396e-05	28
DPA00Es	DPA02Es	chr1A_32450658_32451384	1.6523	3.56005e-14	TraesCS1A02G050800	1.4314	1.87002e-09	28
DPA00Es	DPA02Es	chr4D_84604266_84604599	1.04845	0.00189225	TraesCS4D02G106100	1.42977	0.000636257	28
DPA00Es	DPA02Es	chr2D_326459245_326459584	1.69004	0.000603378	TraesCS2D02G267300	1.42969	1.36905e-08	28
DPA00Es	DPA02Es	chr4B_49459048_49459531	1.79265	2.2162e-06	TraesCS4B02G058300	1.42862	0.0117107	28
DPA00Es	DPA02Es	chr6B_39759188_39759506	1.35996	5.52536e-05	TraesCS6B02G060200	1.42862	4.55277e-05	28
DPA00Es	DPA02Es	chr1B_279193377_279193564	2.24442	0.038234	TraesCS1B02G161800	1.42779	0.00067164	28
DPA00Es	DPA02Es	chr5B_332434286_332434677	2.4355	0.023136	TraesCS5B02G182500	1.42688	3.65933e-10	28
DPA00Es	DPA02Es	chr6D_47812040_47812389	1.16611	6.01792e-05	TraesCS6D02G082800	1.42642	2.1354e-05	28
DPA00Es	DPA02Es	chr6D_348648547_348649282	1.63834	2.11373e-07	TraesCS6D02G246300	1.42535	2.39751e-07	28
DPA00Es	DPA02Es	chr4A_2938719_2938868	1.28991	0.0372843	TraesCS4A02G003800	1.42227	0.00157697	28
DPA00Es	DPA02Es	chr5A_250558138_250558414	1.79806	0.000297645	TraesCS5A02G119600	1.41886	1.56028e-13	28
DPA00Es	DPA02Es	chr4D_132771659_132771850	2.20195	0.00680153	TraesCS4D02G144400	1.41838	5.44417e-05	28
DPA00Es	DPA02Es	chr2B_88182533_88182897	1.07621	0.000472497	TraesCS2B02G120600	1.41685	0.000267732	28
DPA00Es	DPA02Es	chr6B_667964699_667964920	1.38209	0.00930124	TraesCS6B02G393100	1.41596	0.000107314	28
DPA00Es	DPA02Es	chr6A_440055062_440055972	1.24942	5.08651e-05	TraesCS6A02G232500	1.41432	3.56544e-15	28
DPA00Es	DPA02Es	chr2B_44402680_44402967	1.14129	0.0139388	TraesCS2B02G079600	1.41266	5.94075e-07	28
DPA00Es	DPA02Es	chr6D_469538258_469538499	1.66167	0.00163666	TraesCS6D02G398100	1.41192	0.000119387	28
DPA00Es	DPA02Es	chr1A_18293826_18294015	1.48182	0.0400965	TraesCS1A02G035000	1.40971	5.27765e-07	28
DPA00Es	DPA02Es	chr6B_12659368_12659794	1.1368	0.00117072	TraesCS6B02G020800	1.40793	0.000139308	28
DPA00Es	DPA02Es	chr7D_617099686_617099894	1.02884	0.00648713	TraesCS7D02G519000	1.40644	7.48264e-05	28
DPA00Es	DPA02Es	chr3A_490149420_490149649	2.0267	0.0132066	TraesCS3A02G265600	1.40508	0.000443408	28
DPA00Es	DPA02Es	chr3D_1640569_1640847	1.23996	0.000118375	TraesCS3D02G003800	1.40402	2.6316e-12	28
DPA00Es	DPA02Es	chr7D_129807189_129808025	1.58285	0.000102523	TraesCS7D02G177300	1.40139	0.00475058	28
DPA00Es	DPA02Es	chr5A_688135720_688136649	1.6823	2.77003e-15	TraesCS5A02G527600	1.40051	0.00346362	28
DPA00Es	DPA02Es	chr1A_396105890_396107105	2.06387	6.81685e-13	TraesCS1A02G225700	1.40033	0.0219432	28
DPA00Es	DPA02Es	chr5A_600070425_600070719	1.03915	0.00524859	TraesCS5A02G411500	1.3975	2.3706e-19	28
DPA00Es	DPA02Es	chr3A_490337911_490338238	1.06664	0.00648685	TraesCS3A02G265800	1.39555	0.00280547	28
DPA00Es	DPA02Es	chr4A_164507101_164507494	1.81713	0.00634941	TraesCS4A02G127200	1.39421	1.72337e-07	28
DPA00Es	DPA02Es	chr7D_16386784_16387074	1.33396	0.00791647	TraesCS7D02G031200	1.39046	0.00246817	28
DPA00Es	DPA02Es	chr4D_93713045_93713216	3.2741	0.0176638	TraesCS4D02G113100	1.38959	5.84288e-06	28
DPA00Es	DPA02Es	chr4D_323551948_323552087	1.51141	0.0484457	TraesCS4D02G185700	1.38772	3.10604e-05	29
DPA00Es	DPA02Es	chr2D_600295244_600295571	2.36817	0.00733529	TraesCS2D02G506400	1.38721	9.97963e-07	29
DPA00Es	DPA02Es	chr3D_365328936_365329229	1.0976	0.00308943	TraesCS3D02G263200	1.3868	0.000615039	29
DPA00Es	DPA02Es	chr4A_439006791_439007073	2.19229	0.0447643	TraesCS4A02G172800	1.38433	7.45548e-14	29
DPA00Es	DPA02Es	chr7A_685833225_685833694	1.58573	0.00242172	TraesCS7A02G495500	1.38405	3.66589e-05	29
DPA00Es	DPA02Es	chr4D_1326492_1326909	1.41529	0.0436054	TraesCS4D02G002700	1.38308	3.64764e-08	29
DPA00Es	DPA02Es	chr7D_386663473_386663913	1.91972	6.76105e-05	TraesCS7D02G305100	1.38186	2.32754e-12	29
DPA00Es	DPA02Es	chr3D_462841283_462842002	1.0945	1.2294e-06	TraesCS3D02G351700	1.38177	1.03717e-06	29
DPA00Es	DPA02Es	chr5A_651446752_651446971	1.49795	0.00966873	TraesCS5A02G476700	1.37928	7.3941e-17	29
DPA00Es	DPA02Es	chr6B_181471872_181472004	1.76289	0.000486448	TraesCS6B02G169500	1.37799	0.00907001	29
DPA00Es	DPA02Es	chr6B_181473011_181473134	2.59973	0.0019097	TraesCS6B02G169500	1.37799	0.00907001	29
DPA00Es	DPA02Es	chr1A_576536508_576536956	1.66436	0.00119046	TraesCS1A02G419800	1.37731	0.0323423	29
DPA00Es	DPA02Es	chr7D_8818520_8818698	1.98436	0.0238054	TraesCS7D02G020300	1.37605	0.00923812	29
DPA00Es	DPA02Es	chr4D_6491931_6492341	1.29298	0.0227689	TraesCS4D02G013900	1.37201	1.57584e-07	29
DPA00Es	DPA02Es	chr2B_65227016_65227300	2.12115	1.79607e-05	TraesCS2B02G104800	1.37013	1.1336e-05	29
DPA00Es	DPA02Es	chr5A_636309621_636309918	1.99005	0.000219756	TraesCS5A02G455800	1.36972	0.000605788	29
DPA00Es	DPA02Es	chr3A_63071715_63072042	1.16074	0.00119548	TraesCS3A02G097200	1.36892	0.000690875	29
DPA00Es	DPA02Es	chr5B_318397829_318398089	1.01023	0.0328712	TraesCS5B02G173300	1.36852	4.07047e-14	29
DPA00Es	DPA02Es	chr5D_512767966_512768328	1.03274	0.00468369	TraesCS5D02G472300	1.3685	2.92148e-05	29
DPA00Es	DPA02Es	chr1D_460190578_460190897	1.12084	0.000743535	TraesCS1D02G388000	1.36755	2.4116e-06	29
DPA00Es	DPA02Es	chr5A_118757334_118757701	1.29337	0.000140612	TraesCS5A02G088400	1.36718	2.54072e-05	29
DPA00Es	DPA02Es	chr5D_470475733_470476073	1.11546	0.00285815	TraesCS5D02G405600	1.36694	2.37301e-05	29
DPA00Es	DPA02Es	chr5D_563974646_563975064	1.20614	0.00451173	TraesCS5D02G565800	1.36648	6.18163e-05	29
DPA00Es	DPA02Es	chr3B_194647961_194648781	1.30225	0.000364783	TraesCS3B02G183400	1.365	1.59168e-06	29
DPA00Es	DPA02Es	chr3B_123031073_123031347	1.22241	0.00168782	TraesCS3B02G137500	1.36482	0.000337173	29
DPA00Es	DPA02Es	chr3D_162411063_162411354	1.44332	0.0474855	TraesCS3D02G180400	1.36244	2.83045e-06	29
DPA00Es	DPA02Es	chr5D_477829068_477829497	1.04113	0.0231549	TraesCS5D02G415400	1.36118	8.46288e-08	29
DPA00Es	DPA02Es	chr2D_291956200_291956336	1.47755	0.0229516	TraesCS2D02G248200	1.36039	1.35863e-10	29
DPA00Es	DPA02Es	chr2D_291956548_291956834	1.48202	0.00143773	TraesCS2D02G248200	1.36039	1.35863e-10	29
DPA00Es	DPA02Es	chr2D_291957580_291958191	1.51435	1.38937e-05	TraesCS2D02G248200	1.36039	1.35863e-10	29
DPA00Es	DPA02Es	chr2D_291958667_291958900	1.37311	0.012618	TraesCS2D02G248200	1.36039	1.35863e-10	29
DPA00Es	DPA02Es	chr2D_55400020_55400367	1.31648	0.0143028	TraesCS2D02G102800	1.35795	0.00215482	29
DPA00Es	DPA02Es	chr2A_450534888_450535547	1.12923	0.0434191	TraesCS2A02G274400	1.35729	2.40553e-06	29
DPA00Es	DPA02Es	chr5B_644852749_644853063	1.99633	4.89914e-05	TraesCS5B02G471300	1.35666	0.00085717	29
DPA00Es	DPA02Es	chr5B_644854107_644854703	1.68748	7.54211e-09	TraesCS5B02G471300	1.35666	0.00085717	29
DPA00Es	DPA02Es	chr4D_6647007_6647219	1.66806	0.00614427	TraesCS4D02G014700	1.35432	1.38354e-05	29
DPA00Es	DPA02Es	chr2D_573960144_573960423	2.0741	0.000279439	TraesCS2D02G468700	1.35038	0.0109363	29
DPA00Es	DPA02Es	chr2B_385888700_385889135	1.50874	7.70962e-05	TraesCS2B02G279700	1.35004	4.24748e-09	29
DPA00Es	DPA02Es	chr3B_760132119_760132986	2.0763	3.3916e-09	TraesCS3B02G517100	1.34968	1.18422e-11	29
DPA00Es	DPA02Es	chr1B_43639744_43640679	1.15868	2.70502e-10	TraesCS1B02G060300	1.34811	0.0189986	29
DPA00Es	DPA02Es	chr4A_138424849_138425027	1.51647	0.012437	TraesCS4A02G114200	1.34766	1.04362e-12	29
DPA00Es	DPA02Es	chr4B_652813817_652814051	1.25155	0.0309134	TraesCS4B02G364300	1.34747	0.0187818	29
DPA00Es	DPA02Es	chr3A_428799090_428799802	1.15048	0.0382251	TraesCS3A02G229100	1.34601	6.72918e-08	29
DPA00Es	DPA02Es	chr1B_671196671_671197098	1.2732	1.96471e-05	TraesCS1B02G456600	1.34594	3.42512e-11	29
DPA00Es	DPA02Es	chr5A_555589965_555590100	1.90671	0.0354222	TraesCS5A02G353000	1.34284	0.0157767	29
DPA00Es	DPA02Es	chr7B_111303766_111303966	1.805	0.00268687	TraesCS7B02G096100	1.34074	1.41623e-15	29
DPA00Es	DPA02Es	chr5D_80436257_80436595	2.60684	0.0146795	TraesCS5D02G080600	1.33807	0.00180351	29
DPA00Es	DPA02Es	chr6B_69446739_69447091	1.4583	4.04405e-05	TraesCS6B02G093300	1.33781	0.000452599	29
DPA00Es	DPA02Es	chr3B_65564787_65565062	2.77182	7.10211e-05	TraesCS3B02G098400	1.33506	7.10281e-05	29
DPA00Es	DPA02Es	chr2D_473436852_473437279	1.65019	2.9566e-05	TraesCS2D02G369200	1.33024	0.00164029	29
DPA00Es	DPA02Es	chr2D_473437693_473438521	1.86689	4.81363e-10	TraesCS2D02G369200	1.33024	0.00164029	30
DPA00Es	DPA02Es	chr5B_118521566_118521856	1.37321	0.0463128	TraesCS5B02G091100	1.33016	1.23961e-06	30
DPA00Es	DPA02Es	chr3B_796547822_796548355	1.17901	0.000405082	TraesCS3B02G563600	1.32993	1.99819e-13	30
DPA00Es	DPA02Es	chr3B_744541440_744541730	1.28092	0.0259217	TraesCS3B02G500100	1.32846	0.00725764	30
DPA00Es	DPA02Es	chr1D_397082261_397082493	1.5387	0.0437206	TraesCS1D02G298500	1.32651	0.00797759	30
DPA00Es	DPA02Es	chr7D_567669340_567669522	1.40498	0.0239707	TraesCS7D02G447200	1.32627	3.5866e-10	30
DPA00Es	DPA02Es	chr5D_206691004_206691550	1.50429	0.00085666	TraesCS5D02G130600	1.32355	6.10486e-09	30
DPA00Es	DPA02Es	chr3B_3268773_3269030	1.43801	0.000333566	TraesCS3B02G006100	1.323	1.74978e-10	30
DPA00Es	DPA02Es	chr2B_610915938_610916463	1.18528	0.0462201	TraesCS2B02G424800	1.32286	4.06652e-12	30
DPA00Es	DPA02Es	chr1B_185227739_185227972	1.1887	0.0353706	TraesCS1B02G140200	1.32215	7.58821e-07	30
DPA00Es	DPA02Es	chr4B_370916789_370917289	1.12177	0.0124714	TraesCS4B02G169800	1.32198	0.00568324	30
DPA00Es	DPA02Es	chr6A_550288438_550288804	1.15894	0.0139437	TraesCS6A02G313700	1.32172	2.5502e-09	30
DPA00Es	DPA02Es	chr5D_108113052_108113439	1.14143	0.0126749	TraesCS5D02G097500	1.32164	1.16844e-06	30
DPA00Es	DPA02Es	chr7B_382606350_382607216	2.1128	3.1561e-12	TraesCS7B02G209700	1.32069	2.47758e-09	30
DPA00Es	DPA02Es	chr3B_673849274_673849580	1.02008	0.024724	TraesCS3B02G435600	1.31976	4.64412e-06	30
DPA00Es	DPA02Es	chr7A_21352318_21352882	1.65362	9.58979e-07	TraesCS7A02G047100	1.31931	3.31134e-16	30
DPA00Es	DPA02Es	chr5D_375195039_375195561	1.74306	1.6182e-05	TraesCS5D02G271600	1.3192	1.49134e-06	30
DPA00Es	DPA02Es	chr5D_78309944_78310498	1.19273	2.2748e-05	TraesCS5D02G078500	1.31896	2.4839e-09	30
DPA00Es	DPA02Es	chr4D_308597215_308597535	1.70523	0.016121	TraesCS4D02G177200	1.31824	2.88347e-12	30
DPA00Es	DPA02Es	chr5B_659415211_659415421	1.23283	0.00482168	TraesCS5B02G489600	1.3176	3.00423e-17	30
DPA00Es	DPA02Es	chr4A_603636883_603637157	1.21275	0.000590083	TraesCS4A02G312600	1.31602	5.85625e-06	30
DPA00Es	DPA02Es	chr5D_45380248_45380684	1.11269	0.00846482	TraesCS5D02G047100	1.3144	5.81336e-05	30
DPA00Es	DPA02Es	chr7D_38077430_38077778	1.20045	2.34678e-05	TraesCS7D02G067100	1.31319	0.00242418	30
DPA00Es	DPA02Es	chr2B_406540034_406540391	1.43785	0.0343783	TraesCS2B02G292300	1.30833	9.88769e-07	30
DPA00Es	DPA02Es	chr1B_302204708_302205076	1.3883	0.0219142	TraesCS1B02G170300	1.30814	1.47413e-08	30
DPA00Es	DPA02Es	chr2B_422499842_422500397	2.15155	0.000436786	TraesCS2B02G300400	1.30748	6.58357e-05	30
DPA00Es	DPA02Es	chr1D_342185124_342185774	1.39717	1.43201e-05	TraesCS1D02G249700	1.30443	8.06444e-06	30
DPA00Es	DPA02Es	chr5D_464598018_464598846	1.14774	1.24161e-12	TraesCS5D02G398400	1.30341	2.79141e-12	30
DPA00Es	DPA02Es	chr5D_464599378_464599859	1.07644	5.84824e-10	TraesCS5D02G398400	1.30341	2.79141e-12	30
DPA00Es	DPA02Es	chr7D_606315934_606316353	1.03731	4.78485e-05	TraesCS7D02G499800	1.30272	0.00689271	30
DPA00Es	DPA02Es	chr3B_532022941_532023685	1.26402	7.74835e-08	TraesCS3B02G329200	1.30258	1.22767e-09	30
DPA00Es	DPA02Es	chr3B_532024058_532024515	1.53753	9.48131e-05	TraesCS3B02G329200	1.30258	1.22767e-09	30
DPA00Es	DPA02Es	chr1B_532164653_532164999	1.24373	1.33997e-08	TraesCS1B02G309300	1.30252	0.000125893	30
DPA00Es	DPA02Es	chr7B_559527228_559527489	2.37398	0.00120931	TraesCS7B02G313300	1.30203	0.00354517	30
DPA00Es	DPA02Es	chr2D_5877073_5877264	1.91525	0.000367934	TraesCS2D02G012300	1.30162	0.00299162	30
DPA00Es	DPA02Es	chr1A_483035018_483035384	1.1108	0.000722068	TraesCS1A02G286300	1.30161	1.07637e-13	30
DPA00Es	DPA02Es	chr2A_693298498_693298889	1.3558	0.0113771	TraesCS2A02G443400	1.30102	3.09401e-06	30
DPA00Es	DPA02Es	chr6B_250592781_250593076	1.55837	0.00526777	TraesCS6B02G203700	1.29778	0.00960889	30
DPA00Es	DPA02Es	chr2D_375025165_375025473	1.13971	0.028042	TraesCS2D02G292400	1.29731	0.000152571	30
DPA00Es	DPA02Es	chr3A_651648000_651648863	1.05394	1.43376e-06	TraesCS3A02G406800	1.29719	0.000949546	30
DPA00Es	DPA02Es	chr2A_377124727_377125173	1.14999	0.000186687	TraesCS2A02G250200	1.29707	5.00078e-06	30
DPA00Es	DPA02Es	chr2A_718729313_718729906	1.19934	0.00275266	TraesCS2A02G481500	1.29643	0.00937272	30
DPA00Es	DPA02Es	chr3D_136268722_136269448	1.48289	4.16073e-08	TraesCS3D02G164600	1.29625	0.000715464	30
DPA00Es	DPA02Es	chr7B_91122940_91123446	1.57144	0.000823794	TraesCS7B02G080700	1.29592	8.94104e-13	30
DPA00Es	DPA02Es	chr2A_408078286_408078512	1.34567	0.0114697	TraesCS2A02G259600	1.29583	3.04129e-12	30
DPA00Es	DPA02Es	chr1B_213901705_213901989	2.34322	1.05472e-05	TraesCS1B02G147800	1.29481	0.00433971	30
DPA00Es	DPA02Es	chr5D_253385602_253386423	1.00111	0.0103948	TraesCS5D02G162400	1.29385	8.16526e-14	30
DPA00Es	DPA02Es	chr1B_674813940_674814134	1.45093	0.00337818	TraesCS1B02G462500	1.29356	0.000143174	30
DPA00Es	DPA02Es	chr2D_527648107_527648628	1.70221	0.00144345	TraesCS2D02G413100	1.29252	0.00119363	30
DPA00Es	DPA02Es	chr4D_23492184_23492343	1.64709	0.0229456	TraesCS4D02G048000	1.29073	3.39618e-06	30
DPA00Es	DPA02Es	chr3A_231678318_231678780	1.38526	0.0419039	TraesCS3A02G189300	1.29065	1.2286e-08	31
DPA00Es	DPA02Es	chr1A_163383771_163384112	2.00154	0.000222633	TraesCS1A02G129100	1.29002	1.26676e-07	31
DPA00Es	DPA02Es	chr4A_62307221_62308123	1.10717	0.00020864	TraesCS4A02G065100	1.28918	2.39463e-10	31
DPA00Es	DPA02Es	chr5B_292003405_292003746	1.88004	0.00190654	TraesCS5B02G158400	1.28884	2.77163e-05	31
DPA00Es	DPA02Es	chr1A_551744055_551744382	1.39864	0.001464	TraesCS1A02G380700	1.2883	6.09267e-05	31
DPA00Es	DPA02Es	chr3A_127271508_127271742	1.21741	0.0193251	TraesCS3A02G144800	1.28652	6.87211e-09	31
DPA00Es	DPA02Es	chr3D_42083404_42083525	2.47994	0.0436014	TraesCS3D02G082700	1.28487	0.00035219	31
DPA00Es	DPA02Es	chr1A_343684701_343685201	1.91674	0.00701695	TraesCS1A02G190200	1.28448	0.000318786	31
DPA00Es	DPA02Es	chr1A_343685772_343686169	1.45715	0.0414584	TraesCS1A02G190200	1.28448	0.000318786	31
DPA00Es	DPA02Es	chr5B_658070860_658071012	1.57417	0.0499345	TraesCS5B02G486700	1.2843	1.52886e-06	31
DPA00Es	DPA02Es	chr5D_238586726_238587233	1.09862	0.0461028	TraesCS5D02G149700	1.28429	5.93933e-06	31
DPA00Es	DPA02Es	chr3D_14153537_14154278	2.26311	4.5946e-36	TraesCS3D02G038400	1.28396	6.79912e-06	31
DPA00Es	DPA02Es	chr3D_14154553_14154831	1.24296	8.86981e-07	TraesCS3D02G038400	1.28396	6.79912e-06	31
DPA00Es	DPA02Es	chr4D_341032084_341032415	1.79684	0.00102594	TraesCS4D02G196300	1.2839	2.95893e-08	31
DPA00Es	DPA02Es	chr7B_609902395_609902682	1.56997	0.00102165	TraesCS7B02G352800	1.28072	0.000497773	31
DPA00Es	DPA02Es	chr5B_622391141_622391520	1.03904	0.000171643	TraesCS5B02G450400	1.27647	0.00145588	31
DPA00Es	DPA02Es	chr1B_563291662_563292019	1.24872	0.0254991	TraesCS1B02G336400	1.27614	9.423e-05	31
DPA00Es	DPA02Es	chr7A_705442208_705442422	1.90109	0.00173636	TraesCS7A02G521900	1.27522	1.44792e-05	31
DPA00Es	DPA02Es	chr2D_314169578_314169876	1.91767	0.012894	TraesCS2D02G258100	1.27344	2.0977e-05	31
DPA00Es	DPA02Es	chr1B_201775098_201775439	1.97722	8.34583e-07	TraesCS1B02G146100	1.26972	1.11057e-11	31
DPA00Es	DPA02Es	chr3B_708024475_708024740	2.04452	0.0170546	TraesCS3B02G464900	1.26941	0.0258975	31
DPA00Es	DPA02Es	chr2A_65675215_65675391	1.19614	0.0366063	TraesCS2A02G115100	1.26925	4.34767e-10	31
DPA00Es	DPA02Es	chr7D_57093661_57094051	1.27942	0.0122221	TraesCS7D02G095000	1.26663	0.0497854	31
DPA00Es	DPA02Es	chr1D_33663160_33663817	1.0193	4.84269e-05	TraesCS1D02G052800	1.2664	4.09819e-10	31
DPA00Es	DPA02Es	chr3A_140040719_140041010	1.11855	0.000467961	TraesCS3A02G151200	1.26595	1.64304e-08	31
DPA00Es	DPA02Es	chr3A_140041608_140041759	3.17498	0.00706942	TraesCS3A02G151200	1.26595	1.64304e-08	31
DPA00Es	DPA02Es	chr4D_289334243_289334662	1.51798	0.00982146	TraesCS4D02G167400	1.26525	2.14615e-09	31
DPA00Es	DPA02Es	chr5B_594916637_594916948	1.16941	0.00452206	TraesCS5B02G419000	1.26333	2.52879e-05	31
DPA00Es	DPA02Es	chr2D_518610651_518610940	1.36722	0.0275506	TraesCS2D02G404100	1.26228	8.02436e-12	31
DPA00Es	DPA02Es	chr4A_710244809_710244951	1.8042	0.0244554	TraesCS4A02G442100	1.26139	0.00325747	31
DPA00Es	DPA02Es	chr4A_710247833_710248451	1.12829	0.00505272	TraesCS4A02G442100	1.26139	0.00325747	31
DPA00Es	DPA02Es	chr4A_650367678_650367943	2.14725	0.0347902	TraesCS4A02G376000	1.2608	0.000236531	31
DPA00Es	DPA02Es	chr3D_543871204_543871700	1.19028	4.46361e-07	TraesCS3D02G429200	1.26017	2.04905e-10	31
DPA00Es	DPA02Es	chr3B_304972942_304973143	1.88879	7.59239e-06	TraesCS3B02G224600	1.25926	9.41721e-05	31
DPA00Es	DPA02Es	chr3B_304974765_304974924	3.19361	0.0259078	TraesCS3B02G224600	1.25926	9.41721e-05	31
DPA00Es	DPA02Es	chr6D_268335151_268335552	1.48437	0.000799024	TraesCS6D02G193800	1.2539	7.52231e-08	31
DPA00Es	DPA02Es	chr1A_165179118_165179653	1.00086	1.30021e-05	TraesCS1A02G129400	1.25261	8.16546e-06	31
DPA00Es	DPA02Es	chr7B_368808227_368808449	1.86113	0.0029772	TraesCS7B02G201700	1.25175	4.83927e-10	31
DPA00Es	DPA02Es	chr2B_385569222_385569546	1.02892	0.0139917	TraesCS2B02G279400	1.25062	2.38582e-06	31
DPA00Es	DPA02Es	chr3B_669945016_669945321	1.2009	0.00386312	TraesCS3B02G431000	1.2506	1.17313e-14	31
DPA00Es	DPA02Es	chr3B_640655629_640655940	1.87744	0.000500231	TraesCS3B02G405000	1.24992	3.03011e-10	31
DPA00Es	DPA02Es	chr7A_317748265_317748627	1.27479	0.00779063	TraesCS7A02G283800	1.24914	0.000580766	31
DPA00Es	DPA02Es	chr3B_182748054_182748290	1.64874	0.02274	TraesCS3B02G178400	1.24793	1.13706e-07	31
DPA00Es	DPA02Es	chr5D_288544865_288545485	1.46168	0.000127717	TraesCS5D02G186600	1.24746	4.61887e-07	31
DPA00Es	DPA02Es	chr2D_50467276_50467667	1.11851	0.0292233	TraesCS2D02G098300	1.24699	3.01966e-10	31
DPA00Es	DPA02Es	chr3A_605981612_605981845	1.3236	0.00028401	TraesCS3A02G357800	1.24693	0.000165312	31
DPA00Es	DPA02Es	chr3A_605982718_605983544	1.15606	4.67329e-10	TraesCS3A02G357800	1.24693	0.000165312	31
DPA00Es	DPA02Es	chr3B_723785747_723786536	1.02537	3.2642e-12	TraesCS3B02G475200	1.24459	2.32151e-08	31
DPA00Es	DPA02Es	chr1B_575922946_575923358	1.07486	0.00978495	TraesCS1B02G347000	1.24273	0.000159038	31
DPA00Es	DPA02Es	chr6B_84609219_84609453	1.33896	0.0351452	TraesCS6B02G105100	1.24271	0.000309504	31
DPA00Es	DPA02Es	chr6B_84610821_84610993	1.48006	2.13827e-05	TraesCS6B02G105100	1.24271	0.000309504	32
DPA00Es	DPA02Es	chr3D_526274714_526275184	1.77742	0.000544989	TraesCS3D02G414400	1.24254	0.00930837	32
DPA00Es	DPA02Es	chr6B_95495714_95496678	1.06486	0.014986	TraesCS6B02G113200	1.24019	0.00696331	32
DPA00Es	DPA02Es	chr3B_417499161_417499842	1.45319	0.0265714	TraesCS3B02G259700	1.23876	0.00294432	32
DPA00Es	DPA02Es	chr1B_610176031_610176433	1.19025	0.0225297	TraesCS1B02G378000	1.23843	5.1082e-09	32
DPA00Es	DPA02Es	chr2B_667425498_667426360	1.07941	3.01575e-08	TraesCS2B02G471000	1.23789	4.48578e-11	32
DPA00Es	DPA02Es	chrUn_108250448_108250762	1.35938	1.6987e-05	TraesCSU02G123900	1.23757	6.78669e-07	32
DPA00Es	DPA02Es	chr6B_605557384_605558084	1.00006	0.0104509	TraesCS6B02G343800	1.23261	1.48342e-06	32
DPA00Es	DPA02Es	chr7D_598359681_598360075	2.47024	1.01396e-07	TraesCS7D02G488300	1.2325	5.81502e-06	32
DPA00Es	DPA02Es	chr5A_371034348_371034585	1.17855	0.00789121	TraesCS5A02G176600	1.23233	2.68521e-06	32
DPA00Es	DPA02Es	chr1B_141124041_141124448	1.226	0.00451655	TraesCS1B02G119200	1.23232	0.0039792	32
DPA00Es	DPA02Es	chr5B_147423163_147423406	1.6385	0.00301545	TraesCS5B02G108300	1.23186	4.43674e-07	32
DPA00Es	DPA02Es	chr3D_5617971_5618167	1.19734	0.0277419	TraesCS3D02G015800	1.23076	0.0108347	32
DPA00Es	DPA02Es	chr1B_591428390_591428769	1.32626	1.94549e-05	TraesCS1B02G362900	1.22995	2.42262e-06	32
DPA00Es	DPA02Es	chr5D_37194516_37194785	1.01188	0.0224584	TraesCS5D02G038300	1.22979	0.000237889	32
DPA00Es	DPA02Es	chr3A_87372220_87372415	1.6186	0.0158437	TraesCS3A02G117500	1.22912	0.000382318	32
DPA00Es	DPA02Es	chr4A_323854206_323854545	1.69245	1.42764e-06	TraesCS4A02G158000	1.22852	2.55945e-14	32
DPA00Es	DPA02Es	chr4D_494125052_494125470	1.1787	4.39173e-06	TraesCS4D02G336500	1.22742	1.11914e-07	32
DPA00Es	DPA02Es	chr7A_92896197_92897412	1.07502	2.83746e-13	TraesCS7A02G141400	1.22716	4.68359e-06	32
DPA00Es	DPA02Es	chr7A_92898097_92898553	1.36971	6.1992e-05	TraesCS7A02G141400	1.22716	4.68359e-06	32
DPA00Es	DPA02Es	chr6D_20853852_20854047	1.97485	0.000786903	TraesCS6D02G046700	1.22695	9.0316e-06	32
DPA00Es	DPA02Es	chr7B_385063135_385063423	1.1686	0.0375872	TraesCS7B02G210800	1.22656	0.00306516	32
DPA00Es	DPA02Es	chr4B_316522021_316522428	1.25575	0.0184527	TraesCS4B02G161100	1.22499	0.00426428	32
DPA00Es	DPA02Es	chr5A_650027285_650027489	1.6117	0.0044197	TraesCS5A02G473700	1.22256	1.68976e-10	32
DPA00Es	DPA02Es	chr1A_376508412_376508848	1.08228	0.00602866	TraesCS1A02G213000	1.22193	7.59206e-11	32
DPA00Es	DPA02Es	chr4D_346133645_346133856	1.6503	0.00165107	TraesCS4D02G199200	1.2209	1.44386e-06	32
DPA00Es	DPA02Es	chr5A_690303945_690304169	1.56753	0.0025292	TraesCS5A02G532600	1.21994	0.0153096	32
DPA00Es	DPA02Es	chr3B_574266243_574266653	1.10312	0.0499737	TraesCS3B02G362500	1.21955	0.00168502	32
DPA00Es	DPA02Es	chr4D_500829350_500829898	1.01076	1.87129e-05	TraesCS4D02G347100	1.21843	8.70838e-11	32
DPA00Es	DPA02Es	chr7B_711465399_711465608	1.05746	0.00281906	TraesCS7B02G448900	1.21779	4.07452e-06	32
DPA00Es	DPA02Es	chr5B_263550132_263550922	1.2015	0.000158225	TraesCS5B02G139800	1.21605	0.00351704	32
DPA00Es	DPA02Es	chr2A_707750791_707751187	1.00901	0.0175419	TraesCS2A02G462100	1.21446	0.000625644	32
DPA00Es	DPA02Es	chr6A_518781838_518782083	1.39628	0.00033992	TraesCS6A02G286600	1.21227	2.04533e-07	32
DPA00Es	DPA02Es	chr2B_690589311_690589525	1.05452	0.0194026	TraesCS2B02G492200	1.2111	0.0228887	32
DPA00Es	DPA02Es	chr3D_486786929_486787208	1.65589	0.00199583	TraesCS3D02G373300	1.20863	5.76221e-06	32
DPA00Es	DPA02Es	chr1D_432201507_432201763	2.23169	0.000895414	TraesCS1D02G342500	1.2082	0.000274958	32
DPA00Es	DPA02Es	chr1D_134682076_134682346	1.44718	8.49166e-05	TraesCS1D02G125600	1.20763	1.26144e-11	32
DPA00Es	DPA02Es	chr1A_265020265_265020591	1.7028	0.021815	TraesCS1A02G152900	1.20641	1.21329e-09	32
DPA00Es	DPA02Es	chr2D_422799927_422800618	1.58012	1.98307e-05	TraesCS2D02G329700	1.20635	4.26399e-06	32
DPA00Es	DPA02Es	chr2B_772213463_772214282	1.97793	1.13798e-12	TraesCS2B02G585400	1.20634	0.0267741	32
DPA00Es	DPA02Es	chrUn_110511042_110511454	2.00966	5.10164e-08	TraesCSU02G129500	1.20494	3.99959e-05	32
DPA00Es	DPA02Es	chrUn_110511673_110511904	1.65188	0.00321758	TraesCSU02G129500	1.20494	3.99959e-05	32
DPA00Es	DPA02Es	chrUn_110512023_110513277	2.2125	2.58213e-24	TraesCSU02G129500	1.20494	3.99959e-05	32
DPA00Es	DPA02Es	chr5B_650954691_650954983	1.03003	0.00203648	TraesCS5B02G479300	1.20406	0.00161157	32
DPA00Es	DPA02Es	chr4B_428469699_428469990	1.52744	0.0156446	TraesCS4B02G200300	1.2038	1.90666e-07	32
DPA00Es	DPA02Es	chr4D_384261590_384261882	1.1674	0.0116256	TraesCS4D02G225500	1.20227	1.41095e-11	32
DPA00Es	DPA02Es	chr4B_392004528_392004774	1.95467	0.000201577	TraesCS4B02G178900	1.20204	1.6977e-05	32
DPA00Es	DPA02Es	chr5B_689868260_689868672	1.01578	0.0035125	TraesCS5B02G532100	1.19878	0.000154229	32
DPA00Es	DPA02Es	chr3D_352137767_352138172	1.51755	0.00812362	TraesCS3D02G251400	1.19876	1.67465e-05	32
DPA00Es	DPA02Es	chr4B_99082119_99082455	1.43081	0.0397932	TraesCS4B02G095600	1.19812	6.62516e-07	32
DPA00Es	DPA02Es	chr1B_632715006_632715222	1.00126	0.034491	TraesCS1B02G403000	1.19757	4.02231e-05	33
DPA00Es	DPA02Es	chr4D_408578190_408578751	1.76389	1.04425e-07	TraesCS4D02G243900	1.197	2.67251e-09	33
DPA00Es	DPA02Es	chr5A_582956998_582957681	1.24618	0.000557381	TraesCS5A02G385200	1.1958	6.89944e-07	33
DPA00Es	DPA02Es	chr5A_640938534_640938873	1.66184	1.69572e-05	TraesCS5A02G460600	1.19281	0.000107496	33
DPA00Es	DPA02Es	chr5A_654064072_654064404	1.22988	2.4071e-05	TraesCS5A02G482000	1.19164	2.88073e-05	33
DPA00Es	DPA02Es	chr4B_422525174_422525413	1.73084	0.0208984	TraesCS4B02G196000	1.18984	2.22699e-05	33
DPA00Es	DPA02Es	chr4B_11908761_11909009	1.89841	3.05486e-05	TraesCS4B02G016300	1.18846	0.00332114	33
DPA00Es	DPA02Es	chr4D_103491256_103491733	1.65552	0.000297042	TraesCS4D02G121900	1.18729	8.12926e-09	33
DPA00Es	DPA02Es	chr6B_531015173_531015809	1.21433	4.75043e-05	TraesCS6B02G295700	1.18583	7.22789e-05	33
DPA00Es	DPA02Es	chr6B_623696971_623697291	1.13853	0.000484099	TraesCS6B02G355400	1.18578	0.00739046	33
DPA00Es	DPA02Es	chr2A_542642141_542642478	1.48258	0.00295711	TraesCS2A02G316900	1.18491	3.41013e-06	33
DPA00Es	DPA02Es	chr4D_504081349_504081801	1.00622	0.00661111	TraesCS4D02G353700	1.1841	0.000177265	33
DPA00Es	DPA02Es	chr3B_106416083_106416497	2.27712	4.25993e-08	TraesCS3B02G127600	1.18187	0.0131836	33
DPA00Es	DPA02Es	chr4A_414424033_414424387	2.06125	0.0156912	TraesCS4A02G167400	1.18113	9.51281e-09	33
DPA00Es	DPA02Es	chr1A_556087969_556089022	1.13252	8.84837e-10	TraesCS1A02G387400	1.18103	0.0115951	33
DPA00Es	DPA02Es	chr5B_702377576_702377865	1.15454	6.40255e-05	TraesCS5B02G550900	1.18096	0.000216123	33
DPA00Es	DPA02Es	chr4B_633784776_633785044	1.47408	0.000132111	TraesCS4B02G340700	1.17833	1.44144e-11	33
DPA00Es	DPA02Es	chr4A_126419165_126419422	1.42407	0.0417586	TraesCS4A02G108600	1.17831	5.85994e-05	33
DPA00Es	DPA02Es	chr4D_419109766_419110094	1.26764	7.29718e-05	TraesCS4D02G250100	1.17697	9.36051e-11	33
DPA00Es	DPA02Es	chr3D_610199437_610199816	1.03034	4.44733e-05	TraesCS3D02G536900	1.17654	2.10373e-06	33
DPA00Es	DPA02Es	chr2B_396193275_396193631	1.29409	0.0253958	TraesCS2B02G287100	1.17647	0.000951784	33
DPA00Es	DPA02Es	chr2A_70972843_70973256	1.43737	0.0134929	TraesCS2A02G121100	1.1763	0.00135475	33
DPA00Es	DPA02Es	chr5B_657727843_657728430	2.08219	2.83264e-12	TraesCS5B02G486500	1.17581	9.08233e-09	33
DPA00Es	DPA02Es	chr6A_115267987_115268476	1.0022	0.0486362	TraesCS6A02G140300	1.17542	4.0016e-05	33
DPA00Es	DPA02Es	chr4D_429474494_429475883	1.13766	1.84025e-07	TraesCS4D02G260300	1.17398	3.77693e-05	33
DPA00Es	DPA02Es	chr3D_465461678_465461892	1.93405	0.00775942	TraesCS3D02G354800	1.17382	0.0268121	33
DPA00Es	DPA02Es	chr2A_701484257_701484557	1.27257	0.000699626	TraesCS2A02G452200	1.17313	2.38375e-07	33
DPA00Es	DPA02Es	chr1A_177483329_177483669	1.55638	0.0011061	TraesCS1A02G132000	1.17267	0.00746205	33
DPA00Es	DPA02Es	chr2B_10862472_10862692	1.51468	0.0221016	TraesCS2B02G023200	1.17249	0.000442927	33
DPA00Es	DPA02Es	chr1A_518661694_518662120	1.50106	3.26952e-05	TraesCS1A02G329600	1.17197	0.00297796	33
DPA00Es	DPA02Es	chr3A_719990337_719990691	2.07808	0.000557995	TraesCS3A02G493700	1.17088	0.0273059	33
DPA00Es	DPA02Es	chr5A_657768844_657769151	1.25456	6.90586e-05	TraesCS5A02G487800	1.1702	0.000157687	33
DPA00Es	DPA02Es	chr2B_734123747_734124058	1.43737	0.000146448	TraesCS2B02G538900	1.16998	2.8645e-07	33
DPA00Es	DPA02Es	chr1B_513546823_513547146	1.29674	6.75935e-06	TraesCS1B02G295700	1.16997	5.33424e-11	33
DPA00Es	DPA02Es	chr1D_458875490_458875826	1.62632	0.00483995	TraesCS1D02G386000	1.16873	0.00762511	33
DPA00Es	DPA02Es	chr7A_178617826_178618251	2.54297	0.00985042	TraesCS7A02G214400	1.16616	6.98775e-05	33
DPA00Es	DPA02Es	chr3A_100010770_100011386	1.12084	4.47128e-06	TraesCS3A02G123800	1.16556	2.50801e-05	33
DPA00Es	DPA02Es	chr4A_704807814_704808268	1.28571	0.000219292	TraesCS4A02G434200	1.16545	0.0303946	33
DPA00Es	DPA02Es	chr7D_478910816_478911120	1.40405	0.0129119	TraesCS7D02G370500	1.16454	7.91166e-08	33
DPA00Es	DPA02Es	chr6D_52682438_52682717	2.45807	0.000329912	TraesCS6D02G087200	1.16282	0.000271195	33
DPA00Es	DPA02Es	chr4D_397097079_397097254	1.36769	0.0480515	TraesCS4D02G235800	1.16194	1.79868e-07	33
DPA00Es	DPA02Es	chr5A_227931518_227931950	1.761	1.07771e-07	TraesCS5A02G114200	1.16082	7.84231e-09	33
DPA00Es	DPA02Es	chr4D_298251681_298251971	1.71147	0.0121345	TraesCS4D02G171500	1.15624	5.22235e-13	33
DPA00Es	DPA02Es	chr5D_483711639_483711946	1.30367	0.00838643	TraesCS5D02G424400	1.15598	1.405e-07	33
DPA00Es	DPA02Es	chr6D_327729651_327729865	1.24485	0.00583909	TraesCS6D02G233900	1.15554	1.25035e-05	33
DPA00Es	DPA02Es	chr7A_16023511_16023932	1.54067	2.16913e-10	TraesCS7A02G036000	1.15417	3.71473e-07	33
DPA00Es	DPA02Es	chr2B_347079525_347079941	1.64823	1.68054e-08	TraesCS2B02G262700	1.15387	6.96982e-09	33
DPA00Es	DPA02Es	chr3A_331622334_331622599	2.12993	1.30392e-08	TraesCS3A02G200400	1.15263	0.000470984	33
DPA00Es	DPA02Es	chr2D_327622813_327623103	1.0774	0.0130063	TraesCS2D02G267800	1.1524	0.000192124	33
DPA00Es	DPA02Es	chr7D_129780838_129781299	1.47141	0.00464432	TraesCS7D02G176900	1.15131	1.81609e-10	33
DPA00Es	DPA02Es	chr5D_294627507_294628503	1.20171	4.40359e-05	TraesCS5D02G191800	1.15106	0.000294063	34
DPA00Es	DPA02Es	chr5B_534470307_534470634	1.65259	0.000577476	TraesCS5B02G355200	1.15069	0.00435968	34
DPA00Es	DPA02Es	chr7A_660553572_660554870	1.4573	2.03821e-16	TraesCS7A02G464300	1.14995	2.13833e-09	34
DPA00Es	DPA02Es	chr4D_503154918_503155285	1.30451	0.0057608	TraesCS4D02G351100	1.14966	0.0405916	34
DPA00Es	DPA02Es	chr7A_136346861_136347210	1.23164	1.86069e-06	TraesCS7A02G181900	1.14834	3.6788e-09	34
DPA00Es	DPA02Es	chr2D_561838069_561838299	1.26659	0.00823378	TraesCS2D02G452000	1.14777	7.96283e-06	34
DPA00Es	DPA02Es	chr5B_321977593_321978091	1.14418	0.00162922	TraesCS5B02G176000	1.14659	0.000279357	34
DPA00Es	DPA02Es	chr2D_404379509_404379713	1.4838	0.0319557	TraesCS2D02G314800	1.1456	2.94257e-05	34
DPA00Es	DPA02Es	chr5A_592289250_592289721	1.02232	0.0168877	TraesCS5A02G398300	1.1453	2.39006e-07	34
DPA00Es	DPA02Es	chr3B_259912434_259912671	1.53693	0.0170035	TraesCS3B02G217500	1.14505	1.55645e-10	34
DPA00Es	DPA02Es	chr2B_749850047_749850759	1.36352	4.85671e-09	TraesCS2B02G554800	1.14357	5.04295e-12	34
DPA00Es	DPA02Es	chr3D_124075563_124075837	2.42387	0.000465444	TraesCS3D02G156700	1.14337	5.87018e-05	34
DPA00Es	DPA02Es	chr3D_124076174_124076705	1.42645	0.0012295	TraesCS3D02G156700	1.14337	5.87018e-05	34
DPA00Es	DPA02Es	chr3B_605272051_605272726	1.34308	7.11809e-10	TraesCS3B02G385100	1.14298	1.57947e-08	34
DPA00Es	DPA02Es	chr4A_469511913_469512132	1.90091	0.00162182	TraesCS4A02G190800	1.14272	0.00295462	34
DPA00Es	DPA02Es	chr4A_413580888_413581250	1.21754	0.0299233	TraesCS4A02G167300	1.1424	4.12242e-12	34
DPA00Es	DPA02Es	chr2A_89118841_89119101	2.43868	0.0193847	TraesCS2A02G144200	1.13971	3.16297e-12	34
DPA00Es	DPA02Es	chr5D_472744354_472745597	1.49573	1.70403e-13	TraesCS5D02G408000	1.13801	2.45983e-07	34
DPA00Es	DPA02Es	chr5D_472745972_472746257	2.21858	5.74001e-07	TraesCS5D02G408000	1.13801	2.45983e-07	34
DPA00Es	DPA02Es	chr4B_124928730_124928971	1.17503	0.0096801	TraesCS4B02G111500	1.13714	7.88334e-10	34
DPA00Es	DPA02Es	chr3B_719772748_719773259	1.24169	1.92471e-06	TraesCS3B02G471100	1.13709	6.80956e-08	34
DPA00Es	DPA02Es	chr6A_63558412_63558692	1.54807	0.00395329	TraesCS6A02G096100	1.13667	2.26286e-05	34
DPA00Es	DPA02Es	chr4A_43235874_43236250	1.78894	0.00808323	TraesCS4A02G052200	1.13601	0.000109595	34
DPA00Es	DPA02Es	chr3A_718353553_718353724	3.17354	0.00698233	TraesCS3A02G490900	1.13583	6.9687e-06	34
DPA00Es	DPA02Es	chr6D_136740119_136740339	1.80279	0.0108536	TraesCS6D02G159500	1.13536	0.000139847	34
DPA00Es	DPA02Es	chr7B_516484046_516484338	1.10359	0.0132098	TraesCS7B02G282300	1.13529	1.18389e-07	34
DPA00Es	DPA02Es	chr7A_128895804_128896363	1.50411	5.6697e-05	TraesCS7A02G175300	1.13526	1.64356e-09	34
DPA00Es	DPA02Es	chr5D_521677059_521677351	1.37207	0.0133119	TraesCS5D02G486500	1.13233	2.15398e-05	34
DPA00Es	DPA02Es	chr7D_265260699_265261120	2.22835	3.11671e-05	TraesCS7D02G277000	1.13084	0.000237204	34
DPA00Es	DPA02Es	chr5B_603882209_603883152	1.66395	8.0336e-15	TraesCS5B02G427700	1.1306	0.000233386	34
DPA00Es	DPA02Es	chr7B_42037284_42038070	1.44339	1.72515e-17	TraesCS7B02G042700	1.13027	4.39177e-07	34
DPA00Es	DPA02Es	chr4B_657287502_657287744	1.42064	0.0372314	TraesCS4B02G372300	1.13003	7.8725e-05	34
DPA00Es	DPA02Es	chr1A_583663789_583664151	1.14796	0.00698724	TraesCS1A02G431500	1.12963	0.000718491	34
DPA00Es	DPA02Es	chr7D_388035967_388036208	1.88662	0.0412852	TraesCS7D02G306700	1.12954	0.0128656	34
DPA00Es	DPA02Es	chr3D_606857334_606857711	1.45582	0.000441643	TraesCS3D02G529100	1.12947	8.82943e-06	34
DPA00Es	DPA02Es	chr4A_547303101_547303489	1.10579	0.0030372	TraesCS4A02G238300	1.12856	1.32657e-09	34
DPA00Es	DPA02Es	chr5B_675883489_675883637	1.02588	0.0382882	TraesCS5B02G510100	1.12727	0.000375191	34
DPA00Es	DPA02Es	chr3A_231669059_231669487	1.29897	0.00442954	TraesCS3A02G189200	1.12715	0.00161714	34
DPA00Es	DPA02Es	chr7A_97872755_97873209	1.14081	0.00211485	TraesCS7A02G146100	1.12428	0.00758119	34
DPA00Es	DPA02Es	chr7D_119569366_119569890	1.18366	0.00326432	TraesCS7D02G168700	1.12386	2.64723e-06	34
DPA00Es	DPA02Es	chr2B_390812370_390812571	1.27478	0.031001	TraesCS2B02G282300	1.12192	8.60742e-08	34
DPA00Es	DPA02Es	chr1D_364388723_364389137	1.10874	0.00279567	TraesCS1D02G268800	1.12052	8.24651e-10	34
DPA00Es	DPA02Es	chr1D_364389648_364390068	1.0195	0.00315631	TraesCS1D02G268800	1.12052	8.24651e-10	34
DPA00Es	DPA02Es	chr4B_453757930_453758245	1.26346	0.00254987	TraesCS4B02G214100	1.11945	0.00726716	34
DPA00Es	DPA02Es	chr4D_12526119_12526391	1.08165	0.00461329	TraesCS4D02G028100	1.1188	6.52529e-07	34
DPA00Es	DPA02Es	chr6D_107795562_107796270	1.70656	6.23118e-05	TraesCS6D02G138700	1.11784	0.00119445	34
DPA00Es	DPA02Es	chr3A_362551224_362551477	1.25656	0.00088134	TraesCS3A02G206000	1.11575	7.8454e-08	34
DPA00Es	DPA02Es	chr3B_635215560_635216267	1.04893	0.00181549	TraesCS3B02G401000	1.11409	3.92438e-08	34
DPA00Es	DPA02Es	chr5B_51825310_51825930	1.16657	0.0436121	TraesCS5B02G046200	1.11397	4.83941e-06	34
DPA00Es	DPA02Es	chr6B_371609997_371610436	1.32344	8.89934e-06	TraesCS6B02G230300	1.11396	0.000115661	34
DPA00Es	DPA02Es	chr1D_463995528_463997590	1.3372	6.60095e-22	TraesCS1D02G395200	1.11395	0.00849531	35
DPA00Es	DPA02Es	chr2D_552994545_552994933	2.36763	0.000224178	TraesCS2D02G442600	1.11319	1.42154e-05	35
DPA00Es	DPA02Es	chr1B_142296335_142296538	1.22812	0.0304727	TraesCS1B02G120300	1.11019	3.42299e-12	35
DPA00Es	DPA02Es	chr5B_13361634_13362035	1.43979	0.00401068	TraesCS5B02G013800	1.11011	0.0147839	35
DPA00Es	DPA02Es	chr5D_420282533_420282981	1.31524	0.0220987	TraesCS5D02G327400	1.11004	0.0224033	35
DPA00Es	DPA02Es	chr7A_420664320_420664647	1.06923	0.000719587	TraesCS7A02G301500	1.10964	8.15043e-09	35
DPA00Es	DPA02Es	chr5A_606157378_606157596	1.13952	0.0017198	TraesCS5A02G418000	1.10906	6.80832e-06	35
DPA00Es	DPA02Es	chr4A_605744001_605744775	1.84267	3.30935e-07	TraesCS4A02G315900	1.10858	0.00677516	35
DPA00Es	DPA02Es	chr2D_344973193_344973472	1.39228	0.00839569	TraesCS2D02G275300	1.10818	3.37742e-06	35
DPA00Es	DPA02Es	chr7B_643500376_643500674	1.55241	0.0110135	TraesCS7B02G379200	1.1071	0.00795286	35
DPA00Es	DPA02Es	chr4D_505325684_505325967	1.29584	6.63191e-09	TraesCS4D02G356200	1.10494	0.0132678	35
DPA00Es	DPA02Es	chr4D_505326184_505326666	2.90062	6.41949e-21	TraesCS4D02G356200	1.10494	0.0132678	35
DPA00Es	DPA02Es	chr5B_132297198_132297637	1.77259	0.0146458	TraesCS5B02G099400	1.10441	1.04877e-06	35
DPA00Es	DPA02Es	chr3B_800137698_800137871	1.37573	0.0163216	TraesCS3B02G568500	1.1039	7.5036e-07	35
DPA00Es	DPA02Es	chr7D_512273251_512274688	1.10293	7.63435e-09	TraesCS7D02G397600	1.10384	0.0114282	35
DPA00Es	DPA02Es	chr5B_700336096_700336362	1.01831	0.018825	TraesCS5B02G547400	1.10315	7.39293e-06	35
DPA00Es	DPA02Es	chr4A_686529064_686529401	2.40941	2.58389e-14	TraesCS4A02G417000	1.10224	0.0134575	35
DPA00Es	DPA02Es	chr7B_179253071_179253363	1.06755	0.010929	TraesCS7B02G141200	1.1015	8.22861e-05	35
DPA00Es	DPA02Es	chr5A_675960657_675960865	1.33124	0.000492236	TraesCS5A02G512100	1.10139	3.46847e-07	35
DPA00Es	DPA02Es	chr5A_677159430_677159612	1.19067	0.000137444	TraesCS5A02G513500	1.10015	0.00220878	35
DPA00Es	DPA02Es	chr2B_670833647_670833870	1.56319	0.0105626	TraesCS2B02G473700	1.10012	3.20368e-06	35
DPA00Es	DPA02Es	chr5A_48916711_48917143	1.74173	0.000995649	TraesCS5A02G053800	1.09957	1.17482e-06	35
DPA00Es	DPA02Es	chr7B_717785409_717786210	1.55949	0.000361206	TraesCS7B02G460100	1.09873	0.0170109	35
DPA00Es	DPA02Es	chr5B_27812770_27813014	1.04518	0.0303158	TraesCS5B02G028800	1.09838	0.00849617	35
DPA00Es	DPA02Es	chr7A_267568675_267568951	1.30827	0.0260938	TraesCS7A02G265900	1.09672	5.17138e-06	35
DPA00Es	DPA02Es	chr4A_667355213_667355460	1.51428	0.0164571	TraesCS4A02G390400	1.09647	7.01824e-05	35
DPA00Es	DPA02Es	chr3B_708494462_708494691	1.47456	0.0136744	TraesCS3B02G465800	1.09635	2.57443e-07	35
DPA00Es	DPA02Es	chr3B_250571221_250571931	1.00445	0.00250084	TraesCS3B02G211400	1.0948	0.000182667	35
DPA00Es	DPA02Es	chr4B_564905219_564905527	1.51316	0.0218551	TraesCS4B02G281900	1.09458	8.28053e-07	35
DPA00Es	DPA02Es	chr5D_527492349_527492585	1.46377	6.0995e-05	TraesCS5D02G497200	1.09359	0.00118269	35
DPA00Es	DPA02Es	chr5B_643664972_643665271	1.31624	0.00157807	TraesCS5B02G470400	1.09252	0.000938972	35
DPA00Es	DPA02Es	chr6D_176480999_176481220	1.3491	0.0150828	TraesCS6D02G177000	1.09181	3.58602e-10	35
DPA00Es	DPA02Es	chr6D_176481945_176482174	1.6897	0.0035584	TraesCS6D02G177000	1.09181	3.58602e-10	35
DPA00Es	DPA02Es	chr7D_374428822_374429273	1.0236	3.8377e-05	TraesCS7D02G296900	1.09021	3.75585e-10	35
DPA00Es	DPA02Es	chr1D_352409058_352409486	1.23027	0.00138907	TraesCS1D02G259600	1.09009	4.78138e-11	35
DPA00Es	DPA02Es	chr1A_550971944_550972294	1.14025	0.00801609	TraesCS1A02G378000	1.08748	2.09013e-08	35
DPA00Es	DPA02Es	chr1A_549701790_549702083	1.26584	0.0178901	TraesCS1A02G374600	1.08726	0.003169	35
DPA00Es	DPA02Es	chr3D_504309430_504309789	1.02945	0.0400752	TraesCS3D02G389000	1.08654	3.45558e-05	35
DPA00Es	DPA02Es	chr4D_12433480_12434015	1.55684	0.000146356	TraesCS4D02G027800	1.08637	8.12499e-06	35
DPA00Es	DPA02Es	chr4D_46592154_46592492	1.44231	0.00534941	TraesCS4D02G071400	1.08601	2.76366e-05	35
DPA00Es	DPA02Es	chr1A_522958801_522959052	1.04104	0.00404906	TraesCS1A02G336000	1.08478	1.06534e-11	35
DPA00Es	DPA02Es	chr5D_49100052_49100391	1.73064	0.036482	TraesCS5D02G051100	1.08375	4.79417e-05	35
DPA00Es	DPA02Es	chr3D_533672576_533673121	1.25372	1.82117e-05	TraesCS3D02G421100	1.08195	0.00168691	35
DPA00Es	DPA02Es	chr3A_670550466_670550968	2.11401	3.49332e-05	TraesCS3A02G427100	1.08171	0.000625708	35
DPA00Es	DPA02Es	chr5D_478469905_478470221	1.73044	3.28568e-06	TraesCS5D02G416000	1.08101	1.27258e-05	35
DPA00Es	DPA02Es	chr6B_184364536_184365154	1.29982	3.80401e-06	TraesCS6B02G171900	1.08043	0.000293335	35
DPA00Es	DPA02Es	chr2B_18934088_18934274	1.05422	0.00647343	TraesCS2B02G041500	1.07924	0.00316469	35
DPA00Es	DPA02Es	chr3D_562709605_562709960	1.00044	0.0040396	TraesCS3D02G457600	1.07862	3.72163e-05	35
DPA00Es	DPA02Es	chr2A_539964667_539965020	1.14838	0.0402592	TraesCS2A02G314800	1.07753	2.62199e-06	35
DPA00Es	DPA02Es	chr4A_589607207_589607456	2.78871	0.000923487	TraesCS4A02G281700	1.07503	0.000145875	35
DPA00Es	DPA02Es	chr3D_252841494_252841788	1.71297	4.06235e-07	TraesCS3D02G203400	1.07429	0.00124862	36
DPA00Es	DPA02Es	chr1A_99293574_99294124	1.50485	0.00503362	TraesCS1A02G103100	1.07425	0.00344911	36
DPA00Es	DPA02Es	chr3B_616774944_616775522	1.10978	0.00135628	TraesCS3B02G391300	1.07406	1.18948e-10	36
DPA00Es	DPA02Es	chr1A_505536266_505536613	1.48632	0.000897488	TraesCS1A02G314000	1.07366	0.00671127	36
DPA00Es	DPA02Es	chr7B_217802246_217802561	1.39775	0.000609669	TraesCS7B02G159700	1.07294	2.11591e-09	36
DPA00Es	DPA02Es	chr4D_45643669_45643968	1.23923	0.0256993	TraesCS4D02G070200	1.07272	1.17965e-10	36
DPA00Es	DPA02Es	chr7B_369105571_369105920	1.2705	6.08993e-05	TraesCS7B02G201800	1.07269	3.21201e-11	36
DPA00Es	DPA02Es	chr4D_106417044_106417260	1.66044	0.00147154	TraesCS4D02G122500	1.07263	6.35064e-05	36
DPA00Es	DPA02Es	chr1A_282701914_282702752	1.20857	0.0145516	TraesCS1A02G158700	1.07232	5.04103e-12	36
DPA00Es	DPA02Es	chr7B_713217530_713217920	1.96456	0.00345482	TraesCS7B02G451400	1.07144	0.000184305	36
DPA00Es	DPA02Es	chr4D_498948252_498948956	1.15156	6.93035e-08	TraesCS4D02G342600	1.07113	1.45331e-07	36
DPA00Es	DPA02Es	chr4D_426850582_426851000	1.10598	0.0354988	TraesCS4D02G257200	1.07075	0.00492885	36
DPA00Es	DPA02Es	chr1D_260324671_260324964	1.07763	0.0164575	TraesCS1D02G187900	1.07003	3.93831e-06	36
DPA00Es	DPA02Es	chr4B_49761668_49762285	1.06697	3.00707e-05	TraesCS4B02G059000	1.06944	2.76172e-07	36
DPA00Es	DPA02Es	chr4B_49762507_49763446	1.77011	7.13314e-13	TraesCS4B02G059000	1.06944	2.76172e-07	36
DPA00Es	DPA02Es	chr3D_508066623_508066923	1.00885	0.00367237	TraesCS3D02G392700	1.06848	1.70064e-10	36
DPA00Es	DPA02Es	chr2A_615489250_615489571	1.74315	5.3387e-06	TraesCS2A02G373000	1.06726	0.000303857	36
DPA00Es	DPA02Es	chr2D_99734872_99735474	1.48857	0.00766478	TraesCS2D02G156500	1.06699	0.0313717	36
DPA00Es	DPA02Es	chr4A_30286207_30286834	1.59269	8.33501e-07	TraesCS4A02G038100	1.06663	0.00942255	36
DPA00Es	DPA02Es	chr4A_30287300_30287744	2.13355	8.08619e-07	TraesCS4A02G038100	1.06663	0.00942255	36
DPA00Es	DPA02Es	chr4A_622275226_622275463	1.34395	0.0247203	TraesCS4A02G342600	1.06649	0.00890096	36
DPA00Es	DPA02Es	chr6D_97012439_97012730	1.31343	2.02914e-05	TraesCS6D02G130500	1.06506	4.95635e-10	36
DPA00Es	DPA02Es	chr7B_137473534_137473803	1.48849	0.00136777	TraesCS7B02G117700	1.0646	2.85803e-06	36
DPA00Es	DPA02Es	chr3B_736668611_736668799	1.68766	8.36935e-05	TraesCS3B02G490400	1.06347	1.91489e-05	36
DPA00Es	DPA02Es	chr3D_438567381_438567754	3.01463	7.49708e-07	TraesCS3D02G326300	1.06231	0.000529914	36
DPA00Es	DPA02Es	chr7A_628483476_628483786	1.45772	6.4352e-05	TraesCS7A02G434600	1.06138	0.0300394	36
DPA00Es	DPA02Es	chr5A_296198647_296199067	1.02236	0.0131869	TraesCS5A02G131400	1.05911	7.87017e-10	36
DPA00Es	DPA02Es	chr5D_462984034_462984525	1.16894	0.00470771	TraesCS5D02G395200	1.05726	0.000996578	36
DPA00Es	DPA02Es	chr2B_664126641_664127025	1.86392	0.00399467	TraesCS2B02G468100	1.05723	0.000106188	36
DPA00Es	DPA02Es	chr7B_692838859_692839421	1.30368	6.68021e-05	TraesCS7B02G423400	1.0565	2.02648e-08	36
DPA00Es	DPA02Es	chr4A_552413497_552413785	1.2082	0.0334297	TraesCS4A02G242500	1.05646	0.000154093	36
DPA00Es	DPA02Es	chr7D_30303926_30304310	1.42392	1.56073e-08	TraesCS7D02G056800	1.05645	2.95507e-06	36
DPA00Es	DPA02Es	chr2D_624359319_624360105	1.32992	1.02927e-07	TraesCS2D02G548900	1.05499	1.72377e-05	36
DPA00Es	DPA02Es	chr4A_578562278_578562493	3.99022	0.000809122	TraesCS4A02G266700	1.05437	1.93006e-10	36
DPA00Es	DPA02Es	chr4D_71835928_71836278	2.30807	0.00761072	TraesCS4D02G096000	1.05389	0.0194398	36
DPA00Es	DPA02Es	chr4D_71837729_71838033	1.72798	0.0449497	TraesCS4D02G096000	1.05389	0.0194398	36
DPA00Es	DPA02Es	chr7A_436886220_436886605	1.43723	0.0220695	TraesCS7A02G308800	1.0524	8.24009e-08	36
DPA00Es	DPA02Es	chr5A_564084473_564085159	1.11894	1.24975e-08	TraesCS5A02G363500	1.05221	0.000618307	36
DPA00Es	DPA02Es	chr2D_644722849_644723057	1.49421	0.000667616	TraesCS2D02G586100	1.05147	3.30521e-09	36
DPA00Es	DPA02Es	chr7A_364001795_364002353	1.07768	0.0100259	TraesCS7A02G292100	1.05118	1.1116e-07	36
DPA00Es	DPA02Es	chr4D_414158051_414158448	1.2713	0.032036	TraesCS4D02G245500	1.0498	3.17046e-06	36
DPA00Es	DPA02Es	chr7A_485201258_485201481	1.61657	0.00322331	TraesCS7A02G331900	1.04843	3.88751e-09	36
DPA00Es	DPA02Es	chr1B_15112181_15112458	1.64608	0.00039857	TraesCS1B02G030600	1.04777	0.0252206	36
DPA00Es	DPA02Es	chr5A_382067336_382068185	1.1593	0.0014376	TraesCS5A02G182200	1.04701	7.80215e-06	36
DPA00Es	DPA02Es	chr3D_230761589_230761930	2.31211	0.00037485	TraesCS3D02G200300	1.04615	2.00642e-07	36
DPA00Es	DPA02Es	chr4B_588206828_588207007	2.02658	0.00664111	TraesCS4B02G301600	1.04356	0.0349935	36
DPA00Es	DPA02Es	chr7A_556657929_556658463	1.34305	1.2107e-05	TraesCS7A02G382300	1.04334	9.00867e-05	36
DPA00Es	DPA02Es	chr5B_219999128_219999489	2.29915	0.00152627	TraesCS5B02G122300	1.0432	7.62236e-07	36
DPA00Es	DPA02Es	chr4D_297310060_297310458	1.37373	0.00163822	TraesCS4D02G170800	1.0404	1.03665e-06	36
DPA00Es	DPA02Es	chr2B_513298405_513299081	1.22916	0.0429959	TraesCS2B02G359900	1.03996	7.89975e-06	36
DPA00Es	DPA02Es	chr1A_593400007_593400350	1.20294	9.74597e-13	TraesCS1A02G445700	1.03908	1.16699e-07	37
DPA00Es	DPA02Es	chr3D_480116951_480117238	1.30301	0.0134797	TraesCS3D02G365600	1.03819	1.82155e-06	37
DPA00Es	DPA02Es	chr3D_520944687_520944895	1.77331	0.00159748	TraesCS3D02G407800	1.03814	1.07087e-05	37
DPA00Es	DPA02Es	chr7B_549929971_549930655	1.00957	0.000284301	TraesCS7B02G306500	1.03733	4.94579e-07	37
DPA00Es	DPA02Es	chr7B_549931229_549932165	1.21987	1.18205e-08	TraesCS7B02G306500	1.03733	4.94579e-07	37
DPA00Es	DPA02Es	chr7B_32026749_32027633	1.15685	0.0255748	TraesCS7B02G031600	1.03711	0.000274933	37
DPA00Es	DPA02Es	chr1D_100327723_100328116	1.46709	1.33188e-06	TraesCS1D02G107400	1.0344	3.02624e-10	37
DPA00Es	DPA02Es	chr4D_451299633_451299914	2.49869	0.0121082	TraesCS4D02G280500	1.03397	1.48684e-07	37
DPA00Es	DPA02Es	chr3A_623186949_623187256	1.53908	0.000232038	TraesCS3A02G372600	1.0331	2.06202e-06	37
DPA00Es	DPA02Es	chr3D_6149607_6149895	1.05666	0.0325201	TraesCS3D02G018200	1.03302	0.00249829	37
DPA00Es	DPA02Es	chr7D_618715940_618716247	1.70137	0.000587667	TraesCS7D02G521600	1.03245	6.34011e-06	37
DPA00Es	DPA02Es	chr6A_22200907_22201226	1.03882	0.00623293	TraesCS6A02G042200	1.03156	0.000116436	37
DPA00Es	DPA02Es	chr6A_596526845_596527190	1.0407	0.00151268	TraesCS6A02G373000	1.03118	0.0018752	37
DPA00Es	DPA02Es	chr2B_39414609_39414800	1.24733	0.0193626	TraesCS2B02G073600	1.03041	0.0197332	37
DPA00Es	DPA02Es	chr1D_461902130_461902402	1.27097	0.0152984	TraesCS1D02G390500	1.03025	5.68188e-06	37
DPA00Es	DPA02Es	chr3A_23378451_23378885	1.57586	0.00046587	TraesCS3A02G043000	1.03023	0.000623895	37
DPA00Es	DPA02Es	chr1B_442172721_442173012	1.2523	0.0035007	TraesCS1B02G250000	1.03022	5.2792e-07	37
DPA00Es	DPA02Es	chr5A_585212390_585212793	1.45396	0.000136111	TraesCS5A02G388900	1.02999	1.59308e-05	37
DPA00Es	DPA02Es	chr4D_214745209_214745889	1.54617	5.35238e-09	TraesCS4D02G157300	1.02894	6.27317e-10	37
DPA00Es	DPA02Es	chr1D_317595053_317595738	1.06862	0.0367243	TraesCS1D02G229400	1.02649	0.000220845	37
DPA00Es	DPA02Es	chr5D_472278426_472278631	1.53855	0.0270691	TraesCS5D02G406600	1.02608	0.0028549	37
DPA00Es	DPA02Es	chr7D_495341621_495341892	1.52716	0.000783801	TraesCS7D02G381200	1.02483	2.80837e-05	37
DPA00Es	DPA02Es	chr4D_215447685_215447960	1.44946	0.019911	TraesCS4D02G157500	1.02415	1.04781e-07	37
DPA00Es	DPA02Es	chr7D_613697710_613697922	1.23127	0.00237891	TraesCS7D02G511400	1.02219	3.60148e-06	37
DPA00Es	DPA02Es	chr6D_403328001_403328469	1.08211	0.0333723	TraesCS6D02G292700	1.02169	6.77738e-10	37
DPA00Es	DPA02Es	chr2D_568232025_568232377	1.3127	0.00126151	TraesCS2D02G462200	1.02132	0.0073435	37
DPA00Es	DPA02Es	chr5D_201518730_201518905	1.67789	0.0451102	TraesCS5D02G128600	1.02071	4.27208e-06	37
DPA00Es	DPA02Es	chr4A_591868358_591868744	1.06574	0.00733263	TraesCS4A02G286400	1.02015	0.00935022	37
DPA00Es	DPA02Es	chr6B_21458517_21458754	1.23227	0.0129681	TraesCS6B02G037100	1.01947	0.0311155	37
DPA00Es	DPA02Es	chr5D_552784926_552785122	1.40203	3.51188e-05	TraesCS5D02G542300	1.01894	3.03735e-07	37
DPA00Es	DPA02Es	chr7D_496367951_496368100	1.76453	0.0345091	TraesCS7D02G382700	1.01836	3.53054e-11	37
DPA00Es	DPA02Es	chr3A_742471488_742471774	1.74438	5.19389e-06	TraesCS3A02G528700	1.01781	6.01386e-08	37
DPA00Es	DPA02Es	chr2D_561349223_561349415	2.06707	0.0226885	TraesCS2D02G451700	1.01759	0.00473636	37
DPA00Es	DPA02Es	chr3B_169432114_169432382	1.1446	0.0174845	TraesCS3B02G168900	1.01737	6.13761e-05	37
DPA00Es	DPA02Es	chr3B_341948771_341949239	2.39838	0.00226465	TraesCS3B02G229800	1.01609	0.000279673	37
DPA00Es	DPA02Es	chr7B_602934795_602935335	1.18201	3.0532e-05	TraesCS7B02G346700	1.01605	4.2355e-11	37
DPA00Es	DPA02Es	chr2A_385905927_385906953	1.08921	0.00243119	TraesCS2A02G253600	1.01426	0.0129897	37
DPA00Es	DPA02Es	chr5D_60631692_60632115	1.15617	0.0429421	TraesCS5D02G065300	1.01396	1.14534e-05	37
DPA00Es	DPA02Es	chr7B_166769380_166769846	1.59989	0.000569603	TraesCS7B02G135600	1.01275	9.54221e-05	37
DPA00Es	DPA02Es	chr3B_16212129_16213039	1.11829	3.10766e-09	TraesCS3B02G034100	1.01077	0.00790915	37
DPA00Es	DPA02Es	chr3B_16213536_16213950	2.11965	2.24411e-11	TraesCS3B02G034100	1.01077	0.00790915	37
DPA00Es	DPA02Es	chr2D_611530493_611530666	1.3926	0.0258631	TraesCS2D02G522900	1.0101	1.15382e-05	37
DPA00Es	DPA02Es	chr5D_375986645_375987037	1.64551	0.00624547	TraesCS5D02G273200	1.00833	2.20734e-06	37
DPA00Es	DPA02Es	chr5A_623026352_623026706	1.02278	0.00924248	TraesCS5A02G442800	1.00718	5.72881e-11	37
DPA00Es	DPA02Es	chr1D_495113930_495114280	1.35644	7.48621e-16	TraesCS1D02G454400	1.00659	6.56804e-07	37
DPA00Es	DPA02Es	chr2D_427607682_427607989	1.15801	0.0388286	TraesCS2D02G334100	1.00619	0.000174283	37
DPA00Es	DPA02Es	chr4B_68090848_68091236	1.11849	0.00417845	TraesCS4B02G072600	1.00387	3.31063e-06	37
DPA00Es	DPA02Es	chr4D_161264260_161264641	1.49185	0.00651368	TraesCS4D02G149800	1.00312	1.70828e-09	37
DPA00Es	DPA02Es	chr1D_52658704_52658908	1.87313	4.57013e-05	TraesCS1D02G072300	1.00291	2.25497e-06	37
DPA00Es	DPA02Es	chr7A_135708930_135709230	1.20617	0.00661089	TraesCS7A02G181000	1.00131	0.00428023	37
DPA00Es	DPA02Es	chr5B_315922495_315922811	1.55702	0.0453409	TraesCS5B02G171400	1.00058	2.5536e-05	37
DPA00Es	DPA02Es	chr7B_73183337_73183588	1.06389	0.0493088	TraesCS7B02G068100	1.00018	4.46363e-05	37
