# Supplementary material for: Dynamic chromatin regulatory programs during embryogenesis of hexaploid wheat
Source: Genome Biol. 2023 Jan 13;24:7. doi: 10.1186/s13059-022-02844-2 (PMC9837924; doi:10.1186/s13059-022-02844-2)
Supplement: Supplementary file 6 — Additional file 6: Dataset S5. The resetting and re-building of H3K27me3. [file 13059_2022_2844_MOESM6_ESM.xlsx]

## Sheet: H3K27me3_DPA4_DPA2_UP
Dataset S5 The resetting and re-building of H3K27me3
seqnames	start	end	width	strand	baseMean	log2FoldChange	lfcSE	stat	pvalue	padj	DPA2_2.rep1.bam	DPA2_2.rep2.bam	DPA4_2.rep1.bam	DPA4_2.rep2.bam	annotation	geneChr	geneStart	geneEnd	geneLength	geneStrand	geneId	distanceToTSS
chr1A	9967531	9969465	1935	*	249.453	1.05474	0.284932	3.70172	0.00021414	0.00154499	7.81536	7.2533	8.58242	8.42413	Promoter (<=1kb)	1	9968704	9972586	3883	1	TraesCS1A02G019900	0
chr1A	9977467	9980677	3211	*	358.693	1.30444	0.217451	5.99879	1.98795e-09	7.42161e-08	7.94111	7.79035	9.09666	9.04376	Promoter (<=1kb)	1	9979714	9980736	1023	1	TraesCS1A02G020000	0
chr1A	10427636	10428531	896	*	136.203	1.17341	0.388057	3.02382	0.00249603	0.0113637	7.01365	6.47872	8.02448	7.41406	Promoter (2-3kb)	1	10423319	10424959	1641	2	TraesCS1A02G021600	-2677
chr1A	13864528	13865684	1157	*	66.3585	1.25947	0.522576	2.41012	0.0159472	0.0484773	6.11999	5.83468	7.24132	6.4598	Promoter (1-2kb)	1	13861191	13862962	1772	2	TraesCS1A02G029800	-1566
chr1A	17144347	17145451	1105	*	41.6654	2.22671	0.645438	3.44992	0.000560747	0.00340239	5.44613	4.93091	6.69395	6.39879	Promoter (2-3kb)	1	17140741	17142193	1453	2	TraesCS1A02G034400	-2154
chr1A	27056556	27058248	1693	*	47.0611	3.23353	0.648896	4.98312	6.25656e-07	1.13033e-05	5.06758	4.75983	7.07288	6.43858	Promoter (<=1kb)	1	27054357	27056618	2262	2	TraesCS1A02G045500	0
chr1A	32290147	32291610	1464	*	63.4988	1.85836	0.561578	3.30918	0.000935703	0.00515466	5.89114	5.41988	7.33992	6.47377	Promoter (<=1kb)	1	32291317	32292106	790	1	TraesCS1A02G050600	0
chr1A	32301264	32303779	2516	*	102.157	1.94562	0.415001	4.68823	2.75576e-06	4.04074e-05	6.25957	5.83468	7.71059	7.38893	Promoter (<=1kb)	1	32302130	32302932	803	1	TraesCS1A02G050700	0
chr1A	32453936	32454420	485	*	43.8523	3.03877	0.706877	4.29887	1.71673e-05	0.000189934	5.25187	4.54476	6.93896	6.39879	Promoter (<=1kb)	1	32454117	32455183	1067	1	TraesCS1A02G050900	0
chr1A	58946102	58947507	1406	*	134.332	1.7298	0.354856	4.87466	1.08997e-06	1.82019e-05	6.51763	6.37692	8.05046	7.65418	Promoter (<=1kb)	1	58946263	58947945	1683	1	TraesCS1A02G076200	0
chr1A	61575652	61578035	2384	*	16.8001	2.33192	0.952422	2.44841	0.0143488	0.0446713	4.70517	4.65968	5.8065	5.57798	Promoter (<=1kb)	1	61575768	61577009	1242	1	TraesCS1A02G078800	0
chr1A	64835792	64836459	668	*	28.1233	4.53551	0.910351	4.98216	6.28777e-07	1.13547e-05	4.32038	4.4069	6.26576	6.3426	Promoter (<=1kb)	1	64835537	64837007	1471	2	TraesCS1A02G081600	548
chr1A	64838877	64839847	971	*	27.5571	3.60277	0.92716	3.88582	0.000101986	0.000839375	4.70517	4.4069	6.72703	5.48507	Promoter (<=1kb)	1	64838564	64839988	1425	2	TraesCS1A02G081700	141
chr1A	65663169	65665128	1960	*	142.433	1.82535	0.332895	5.48326	4.17559e-08	1.08102e-06	6.51763	6.40021	8.01791	7.89824	Promoter (<=1kb)	1	65663418	65664808	1391	1	TraesCS1A02G082400	0
chr1A	88860251	88861069	819	*	6.67396	6.49955	2.05946	3.15595	0.00159977	0.007948	3.78048	3.78048	5.18838	5.11085	Promoter (<=1kb)	1	88843603	88860719	17117	2	TraesCS1A02G094300	0
chr1A	99145125	99147539	2415	*	34.3831	2.87382	0.719335	3.99511	6.4665e-05	0.000575352	5.06758	4.65968	6.28842	6.53826	Promoter (1-2kb)	1	99148620	99149896	1277	1	TraesCS1A02G103000	-1081
chr1A	130349518	130351424	1907	*	45.555	1.62972	0.57586	2.83006	0.00465399	0.0185879	5.37231	5.6239	6.64282	6.47724	Promoter (<=1kb)	1	130349782	130350881	1100	1	TraesCS1A02G119400	0
chr1A	150457458	150458543	1086	*	13.2278	3.25581	1.15908	2.80897	0.00497001	0.0195687	4.53969	4.22515	5.51653	5.6119	Promoter (<=1kb)	1	150449784	150457057	7274	2	TraesCS1A02G125800	-401
chr1A	258880150	258883117	2968	*	178.772	2.8084	0.353603	7.94222	1.9859e-15	2.82405e-13	6.42017	5.76203	8.44732	8.36308	Promoter (<=1kb)	1	258870778	258881439	10662	2	TraesCS1A02G150900	0
chr1A	264217769	264219027	1259	*	32.5978	5.07843	1.9629	2.58721	0.00967569	0.0329001	4.53969	3.78048	6.92483	5.78064	Promoter (<=1kb)	1	264213641	264217834	4194	2	TraesCS1A02G152800	0
chr1A	337654442	337656666	2225	*	27.5024	2.25955	0.746792	3.02567	0.00248082	0.0113087	4.96154	4.93091	6.24271	6.02016	Promoter (<=1kb)	1	337653975	337655149	1175	2	TraesCS1A02G186300	0
chr1A	337658107	337658480	374	*	15.0052	2.61034	1.08496	2.40594	0.016131	0.0489216	4.70517	4.4069	5.95895	5.17126	Promoter (<=1kb)	1	337657366	337658581	1216	2	TraesCS1A02G186500	101
chr1A	341873912	341875962	2051	*	56.3568	9.57423	1.53104	6.25342	4.01564e-10	1.79577e-08	3.78048	3.78048	7.26383	6.95369	Promoter (<=1kb)	1	341872094	341873949	1856	2	TraesCS1A02G188900	0
chr1A	375112020	375113939	1920	*	42.7292	1.50249	0.607152	2.47464	0.0133369	0.0422533	5.7316	5.26113	6.43729	6.49104	Promoter (<=1kb)	1	375112041	375113726	1686	2	TraesCS1A02G212400	0
chr1A	390705164	390706350	1187	*	26.1616	2.2157	0.769842	2.87812	0.00400054	0.0164962	4.84246	5.00601	6.21927	5.93478	Promoter (1-2kb)	1	390708277	390710135	1859	1	TraesCS1A02G221600	-1927
chr1A	412219823	412220068	246	*	15.6029	3.50807	1.10226	3.18262	0.00145949	0.00737812	4.53969	4.22515	5.86965	5.53598	Promoter (2-3kb)	1	412222937	412226235	3299	1	TraesCS1A02G234700	-2869
chr1A	412222179	412223359	1181	*	32.6966	1.80546	0.732869	2.46356	0.0137567	0.0432775	5.48137	4.8494	6.43729	6.01529	Promoter (<=1kb)	1	412222937	412226235	3299	1	TraesCS1A02G234700	0
chr1A	423163851	423164897	1047	*	4.44931	5.91459	2.30858	2.56201	0.0104069	0.0348013	3.78048	3.78048	4.94437	4.87889	Promoter (<=1kb)	1	423162973	423163982	1010	2	TraesCS1A02G237400	0
chr1A	441931555	441932669	1115	*	10.4272	3.58177	1.31641	2.72085	0.00651138	0.0241616	4.32038	4.22515	5.43187	5.36801	Promoter (<=1kb)	1	441931206	441932559	1354	2	TraesCS1A02G250200	0
chr1A	456921088	456922090	1003	*	21.1982	4.53124	1.12789	4.01745	5.88309e-05	0.000531849	4.53969	3.78048	6.21927	5.79229	Promoter (2-3kb)	1	456924749	456931844	7096	1	TraesCS1A02G262200	-2659
chr1A	465276951	465279145	2195	*	165.236	1.47319	0.339689	4.33688	1.44518e-05	0.000164341	7.09897	6.50035	8.05689	8.08797	Promoter (2-3kb)	1	465281934	465283274	1341	1	TraesCS1A02G271700	-2789
chr1A	465345334	465346026	693	*	13.1773	3.95845	1.22657	3.22726	0.00124983	0.0065104	4.32038	4.22515	5.47495	5.70222	Promoter (1-2kb)	1	465340924	465343552	2629	2	TraesCS1A02G272000	-1782
chr1A	495578310	495581055	2746	*	104.769	1.34536	0.404043	3.32974	0.000869281	0.0048579	6.60866	6.17472	7.28599	7.61763	Promoter (<=1kb)	1	495578650	495580083	1434	2	TraesCS1A02G301100	0
chr1A	496628022	496628502	481	*	80.9351	1.08579	0.43634	2.4884	0.0128319	0.0410251	6.42017	6.09032	7.17157	6.99971	Promoter (2-3kb)	1	496631342	496638807	7466	1	TraesCS1A02G303100	-2840
chr1A	496631199	496631906	708	*	125.792	1.2802	0.410702	3.1171	0.00182639	0.00883886	6.95758	6.20171	7.87974	7.44049	Promoter (<=1kb)	1	496631342	496638807	7466	1	TraesCS1A02G303100	0
chr1A	497496746	497499093	2348	*	138.921	1.0307	0.341408	3.01898	0.00253623	0.0115085	7.03546	6.69056	7.81294	7.65267	Promoter (<=1kb)	1	497496613	497498901	2289	2	TraesCS1A02G304100	0
chr1A	508558196	508560296	2101	*	49.0435	3.20529	0.617308	5.19236	2.07644e-07	4.37889e-06	5.06758	4.8494	6.57157	7.05578	Promoter (<=1kb)	1	508554720	508558232	3513	2	TraesCS1A02G317000	0
chr1A	510803198	510804233	1036	*	10.1967	3.52939	1.34288	2.62823	0.00858302	0.0299881	4.32038	4.22515	5.59563	5.12116	Promoter (<=1kb)	1	510803180	510804875	1696	1	TraesCS1A02G320100	18
chr1A	513726466	513726894	429	*	16.2996	3.2895	1.03883	3.16654	0.00154264	0.00771829	4.32038	4.54476	5.77372	5.71461	Promoter (<=1kb)	1	513717837	513726937	9101	2	TraesCS1A02G323200	43
chr1A	514549816	514550667	852	*	34.054	2.98357	0.754032	3.95682	7.59531e-05	0.000657509	5.06758	4.54476	6.62534	6.17598	Promoter (<=1kb)	1	514549655	514550745	1091	1	TraesCS1A02G323800	161
chr1A	516726560	516728200	1641	*	87.8286	1.07816	0.420628	2.56321	0.0103709	0.0347063	6.51763	6.17472	7.09821	7.25816	Promoter (<=1kb)	1	516726322	516727346	1025	2	TraesCS1A02G326600	0
chr1A	520567357	520567961	605	*	12.5609	3.15157	1.19112	2.6459	0.00814746	0.0287988	4.53969	4.22515	5.70549	5.30039	Promoter (2-3kb)	1	520569996	520574179	4184	1	TraesCS1A02G331800	-2035
chr1A	529251709	529252173	465	*	18.2492	2.79392	0.941542	2.96739	0.00300338	0.0131668	4.53969	4.65968	5.70549	5.90326	Promoter (1-2kb)	1	529244047	529249909	5863	2	TraesCS1A02G339300	-1800
chr1A	531226960	531229219	2260	*	100.52	4.22253	0.478139	8.83118	1.03581e-18	2.64731e-16	4.96154	5.00601	7.94357	7.56099	Promoter (<=1kb)	1	531227499	531237925	10427	1	TraesCS1A02G341700	0
chr1A	531283730	531284415	686	*	43.2642	2.56047	0.643577	3.9785	6.93505e-05	0.00060978	5.33357	4.8494	6.79092	6.4598	Promoter (<=1kb)	1	531281089	531283948	2860	2	TraesCS1A02G341900	0
chr1A	531285775	531286023	249	*	11.8917	3.94342	1.42431	2.76866	0.00562878	0.021573	3.78048	4.4069	5.92986	4.87889	Promoter (1-2kb)	1	531281089	531283948	2860	2	TraesCS1A02G341900	-1827
chr1A	539720538	539722698	2161	*	125.808	1.03918	0.392322	2.64879	0.00807809	0.0286137	6.99149	6.46778	7.85782	7.3203	Promoter (<=1kb)	1	539720660	539724029	3370	1	TraesCS1A02G356600	0
chr1A	540632547	540633660	1114	*	13.1869	2.94928	1.12279	2.62673	0.00862098	0.030099	4.32038	4.54476	5.63334	5.46257	Promoter (<=1kb)	1	540634019	540643564	9546	1	TraesCS1A02G359200	-359
chr1A	541774917	541775882	966	*	22.3927	3.1144	0.914638	3.40506	0.0006615	0.00388965	4.77655	4.4069	6.26576	5.70222	Promoter (<=1kb)	1	541774805	541775298	494	2	TraesCS1A02G360800	0
chr1A	544176471	544178225	1755	*	43.7413	1.63065	0.615943	2.64741	0.0081112	0.0287037	5.7316	5.17247	6.60765	6.41339	Promoter (<=1kb)	1	544176614	544177763	1150	1	TraesCS1A02G364000	0
chr1A	544192900	544195014	2115	*	72.0357	1.51829	0.485325	3.12839	0.00175768	0.00857294	6.20152	5.64459	7.12309	6.97568	Promoter (<=1kb)	1	544194412	544199126	4715	1	TraesCS1A02G364100	0
chr1A	547003807	547006574	2768	*	223.173	1.44451	0.311818	4.63253	3.61222e-06	5.08085e-05	7.47018	6.84954	8.61321	8.2974	Promoter (<=1kb)	1	547004383	547004979	597	1	TraesCS1A02G369200	0
chr1A	547303497	547305202	1706	*	40.8719	1.50022	0.602853	2.48853	0.0128272	0.0410159	5.48137	5.4683	6.57157	6.25575	Promoter (<=1kb)	1	547298439	547304124	5686	2	TraesCS1A02G369600	0
chr1A	547510911	547512206	1296	*	113.595	1.21805	0.385362	3.16078	0.00157347	0.00784143	6.77456	6.29214	7.60034	7.4613	Promoter (<=1kb)	1	547503610	547511875	8266	2	TraesCS1A02G370300	0
chr1A	547886291	547887701	1411	*	44.5589	1.56017	0.640188	2.43705	0.0148074	0.0457676	5.81386	5.14123	6.75934	6.23521	Promoter (<=1kb)	1	547886643	547887899	1257	1	TraesCS1A02G370600	0
chr1A	547908509	547908939	431	*	16.1544	2.74283	1.03518	2.6496	0.00805867	0.0285567	4.70517	4.4069	5.95895	5.36801	Promoter (<=1kb)	1	547907223	547908642	1420	2	TraesCS1A02G370700	0
chr1A	548733211	548734810	1600	*	98.614	1.95677	0.507278	3.85738	0.000114608	0.000923435	6.46976	5.36936	7.62655	7.39255	Promoter (<=1kb)	1	548733303	548734833	1531	1	TraesCS1A02G372100	0
chr1A	548772168	548773691	1524	*	200.151	1.29382	0.286739	4.51218	6.41646e-06	8.2878e-05	7.17943	7.11505	8.41771	8.13495	Promoter (<=1kb)	1	548772420	548773661	1242	1	TraesCS1A02G372200	0
chr1A	548789226	548791172	1947	*	210.443	1.29053	0.281986	4.57659	4.72624e-06	6.38847e-05	7.36263	7.05141	8.37213	8.31931	Promoter (<=1kb)	1	548789228	548790730	1503	1	TraesCS1A02G372300	0
chr1A	549357866	549360696	2831	*	226.651	1.15836	0.299462	3.86814	0.00010967	0.000891123	7.53255	7.20221	8.64762	8.12741	Promoter (<=1kb)	1	549357850	549360837	2988	2	TraesCS1A02G373100	141
chr1A	550789302	550791561	2260	*	96.9681	1.53252	0.393255	3.89701	9.73872e-05	0.000807868	6.25957	6.18828	7.45182	7.37437	Promoter (1-2kb)	1	550793412	550793654	243	1	TraesCS1A02G377500	-1851
chr1A	550897031	550898565	1535	*	115.248	2.34588	0.408588	5.74144	9.38764e-09	2.91482e-07	6.20152	5.68497	7.92963	7.60056	Promoter (1-2kb)	1	550892709	550895165	2457	2	TraesCS1A02G377800	-1866
chr1A	552159907	552160703	797	*	28.5164	2.33223	0.732834	3.18248	0.0014602	0.00738134	4.96154	4.93091	6.14637	6.21015	Promoter (2-3kb)	1	552162788	552168044	5257	1	TraesCS1A02G381500	-2085
chr1A	554088188	554091214	3027	*	154.36	1.045	0.347581	3.0065	0.00264274	0.0118922	7.15974	6.7811	8.10107	7.60834	Promoter (<=1kb)	1	554088660	554089513	854	1	TraesCS1A02G383800	0
chr1A	559043739	559046011	2273	*	236.571	1.66459	0.30047	5.53994	3.02569e-08	8.13685e-07	7.24627	6.98476	8.86054	8.27222	Promoter (<=1kb)	1	559044031	559045698	1668	2	TraesCS1A02G392500	0
chr1A	559349032	559350870	1839	*	95.8106	2.15058	0.507804	4.23506	2.28492e-05	0.000241249	6.27838	5.36936	7.79766	7.15525	Promoter (<=1kb)	1	559349304	559350846	1543	1	TraesCS1A02G392600	0
chr1A	560406816	560409046	2231	*	112.053	2.88229	0.400587	7.19516	6.2386e-13	5.38859e-11	5.48137	5.79887	7.77443	7.84266	Promoter (<=1kb)	1	560402035	560407035	5001	2	TraesCS1A02G394400	0
chr1A	560813687	560815277	1591	*	217.368	1.24662	0.299969	4.15583	3.24106e-05	0.000324005	7.54015	6.96951	8.3618	8.38943	Promoter (<=1kb)	1	560812894	560814830	1937	2	TraesCS1A02G394800	0
chr1A	560951719	560953248	1530	*	28.5419	1.75415	0.731508	2.39799	0.0164852	0.0496959	5.25187	5.00601	6.26576	5.91912	Promoter (<=1kb)	1	560946979	560952119	5141	2	TraesCS1A02G395200	0
chr1A	562801988	562804859	2872	*	90.9757	2.36343	0.449035	5.26334	1.41458e-07	3.1479e-06	5.64361	5.8169	7.75082	7.15739	Promoter (1-2kb)	1	562805948	562806817	870	1	TraesCS1A02G396800	-1089
chr1A	563325795	563326991	1197	*	129.085	1.76296	0.352918	4.99538	5.87195e-07	1.07044e-05	6.4369	6.34123	7.95049	7.67951	Promoter (1-2kb)	1	563322446	563324307	1862	2	TraesCS1A02G397800	-1488
chr1A	564565611	564566661	1051	*	50.8843	1.768	0.569652	3.10365	0.0019115	0.00917019	5.7316	5.31653	6.8816	6.50129	Promoter (<=1kb)	1	564567307	564568449	1143	1	TraesCS1A02G400800	-646
chr1A	564598105	564599555	1451	*	17.8419	2.23382	0.91997	2.42815	0.0151762	0.0466703	4.70517	4.75983	5.83846	5.63182	Promoter (<=1kb)	1	564581501	564598568	17068	2	TraesCS1A02G401000	0
chr1A	566122414	566124123	1710	*	53.4301	1.44078	0.575537	2.50336	0.0123021	0.0396922	6.03316	5.31653	6.75934	6.62501	Promoter (<=1kb)	1	566123959	566124144	186	1	TraesCS1A02G402600	0
chr1A	571897663	571898648	986	*	31.0027	2.11596	0.721635	2.93218	0.00336588	0.0143999	4.96154	5.14123	6.47701	5.95026	Promoter (1-2kb)	1	571893799	571895896	2098	2	TraesCS1A02G411100	-1767
chr1A	571988298	571989628	1331	*	91.8438	2.45679	0.421809	5.82441	5.73162e-09	1.89235e-07	5.64361	5.76203	7.42216	7.58644	Promoter (<=1kb)	1	571986755	571989201	2447	2	TraesCS1A02G411200	0
chr1A	571990388	571991335	948	*	164.673	2.35307	0.348208	6.75764	1.40257e-11	8.95855e-10	6.51763	6.06095	8.41272	8.04054	Promoter (1-2kb)	1	571986755	571989201	2447	2	TraesCS1A02G411200	-1187
chr1A	572578546	572581091	2546	*	105.963	1.8407	0.442301	4.16165	3.15955e-05	0.00031706	6.27838	6.00019	7.95049	7.10085	Promoter (<=1kb)	1	572575530	572578542	3013	2	TraesCS1A02G412200	-4
chr1A	572885290	572885856	567	*	31.0558	2.16584	0.808155	2.67998	0.00736276	0.0266246	5.33357	4.65968	6.60765	5.73902	Promoter (<=1kb)	1	572880704	572885768	5065	2	TraesCS1A02G412500	0
chr1A	574250742	574252548	1807	*	113.134	1.12016	0.456341	2.45466	0.0141019	0.044117	6.83825	6.29214	7.91555	6.92885	Promoter (<=1kb)	1	574251649	574252458	810	1	TraesCS1A02G415000	0
chr1A	574359372	574361714	2343	*	102.365	1.13568	0.398727	2.84825	0.00439597	0.0177788	6.63772	6.30458	7.53725	7.2138	Promoter (<=1kb)	1	574358629	574361629	3001	2	TraesCS1A02G415400	0
chr1A	574363151	574365059	1909	*	63.9044	1.96667	0.501658	3.92035	8.8421e-05	0.000744809	5.81386	5.44434	6.98049	7.00921	Promoter (1-2kb)	1	574358629	574361629	3001	2	TraesCS1A02G415400	-1522
chr1A	574481264	574482859	1596	*	180.678	1.38379	0.319814	4.32686	1.51251e-05	0.000170666	7.14979	6.7811	8.35139	7.96391	Promoter (<=1kb)	1	574472319	574483821	11503	2	TraesCS1A02G415700	962
chr1A	574680674	574682154	1481	*	64.5718	1.29238	0.522258	2.4746	0.0133386	0.0422575	6.07729	5.79887	7.19521	6.47377	Promoter (<=1kb)	1	574681461	574682057	597	2	TraesCS1A02G416300	0
chr1A	575671090	575673959	2870	*	413.989	1.29554	0.231441	5.59771	2.17196e-08	6.08463e-07	8.26325	7.82017	9.38347	9.13618	Promoter (<=1kb)	1	575671966	575673602	1637	1	TraesCS1A02G418200	0
chr1A	576341968	576342952	985	*	41.2546	2.18273	0.694747	3.14176	0.00167934	0.00826383	5.01596	5.36936	6.96678	5.93478	Promoter (<=1kb)	1	576342095	576351038	8944	1	TraesCS1A02G419500	0
chr1A	576777089	576778867	1779	*	51.8634	2.98041	0.614716	4.84844	1.24436e-06	2.03914e-05	4.96154	5.14123	7.21845	6.44569	Promoter (<=1kb)	1	576777828	576784337	6510	1	TraesCS1A02G420300	0
chr1A	577275802	577276999	1198	*	44.4744	3.65472	0.709023	5.15459	2.54185e-07	5.21064e-06	4.32038	5.00601	6.69395	6.82486	Promoter (<=1kb)	1	577274617	577276090	1474	2	TraesCS1A02G420700	0
chr1A	578021820	578022818	999	*	128.264	1.08475	0.370991	2.92393	0.00345643	0.014712	6.77456	6.71834	7.91555	7.33354	Promoter (<=1kb)	1	578021877	578025030	3154	1	TraesCS1A02G422700	0
chr1A	578196563	578197336	774	*	31.7522	2.3861	0.747026	3.19413	0.00140253	0.00714179	5.25187	4.65968	6.28842	6.28798	Promoter (<=1kb)	1	578196408	578199395	2988	1	TraesCS1A02G422800	155
chr1A	578939770	578940943	1174	*	52.0005	2.66068	0.557143	4.77558	1.79189e-06	2.79263e-05	5.20867	5.17247	6.8816	6.82486	Promoter (<=1kb)	1	578939458	578941241	1784	2	TraesCS1A02G424000	298
chr1A	579574507	579576523	2017	*	140.744	1.00667	0.380071	2.64864	0.00808167	0.0286243	7.23691	6.46778	7.81294	7.66913	Promoter (<=1kb)	1	579574092	579576186	2095	2	TraesCS1A02G424500	0
chr1A	580452494	580454666	2173	*	92.8152	1.9907	0.496423	4.01008	6.06979e-05	0.000546085	6.27838	5.51484	7.75874	7.04889	Promoter (<=1kb)	1	580453354	580454637	1284	1	TraesCS1A02G425600	0
chr1A	580665023	580665839	817	*	42.4423	2.05228	0.606022	3.38648	0.000707958	0.00411215	5.37231	5.20283	6.69395	6.39512	Promoter (<=1kb)	1	580660850	580665102	4253	2	TraesCS1A02G425900	0
chr1A	580925453	580926510	1058	*	41.7219	2.17267	0.608488	3.57061	0.000356148	0.00234622	5.16368	5.28917	6.64282	6.45629	Promoter (<=1kb)	1	580925443	580926135	693	1	TraesCS1A02G426100	10
chr1A	582841377	582841941	565	*	44.8935	2.2397	0.603866	3.70893	0.000208135	0.00150914	5.20867	5.28917	6.86689	6.37286	Promoter (<=1kb)	1	582841107	582843003	1897	1	TraesCS1A02G429800	270
chr1A	583664046	583665379	1334	*	43.5247	2.42477	0.606095	4.00065	6.3169e-05	0.00056451	5.25187	5.07583	6.72703	6.52158	Promoter (<=1kb)	1	583659688	583664019	4332	2	TraesCS1A02G431500	-27
chr1A	583894693	583896429	1737	*	75.5332	1.60487	0.502588	3.19321	0.001407	0.00716012	6.1816	5.66494	7.42216	6.75571	Promoter (<=1kb)	1	583895645	583896352	708	2	TraesCS1A02G431700	0
chr1A	583921798	583924094	2297	*	144.165	1.71818	0.342698	5.01368	5.33981e-07	9.8683e-06	6.72142	6.32913	7.96423	7.93825	Promoter (<=1kb)	1	583923821	583927273	3453	1	TraesCS1A02G431800	0
chr1A	584807688	584809092	1405	*	172.282	1.37447	0.318943	4.30947	1.63647e-05	0.00018236	7.13977	6.69056	8.13788	8.06896	Promoter (<=1kb)	1	584807264	584809173	1910	2	TraesCS1A02G433900	81
chr1A	584810025	584810391	367	*	43.2947	1.73566	0.666921	2.6025	0.00925469	0.0317719	5.61284	5.20283	6.92483	5.96048	Promoter (<=1kb)	1	584807264	584809173	1910	2	TraesCS1A02G433900	-852
chr1A	586348827	586349324	498	*	19.7885	5.67625	1.35004	4.2045	2.61657e-05	0.000270361	3.78048	4.22515	6.1954	5.73902	Promoter (<=1kb)	1	586330531	586348176	17646	2	TraesCS1A02G435800	-651
chr1B	4225163	4228607	3445	*	483.75	2.14407	0.208831	10.267	9.92193e-25	7.07923e-22	7.82782	7.5212	9.75656	9.58253	Promoter (<=1kb)	2	4222340	4225375	3036	2	TraesCS1B02G007700	0
chr1B	8915470	8916313	844	*	112.546	1.24643	0.403757	3.08707	0.0020214	0.00958707	6.65202	6.37692	7.81294	7.18273	Promoter (<=1kb)	2	8913933	8916204	2272	2	TraesCS1B02G018700	0
chr1B	16691930	16693578	1649	*	105.318	1.14509	0.427184	2.68056	0.00735001	0.0265912	6.77456	6.17472	7.65228	7.14669	Promoter (<=1kb)	2	16693069	16693803	735	1	TraesCS1B02G035100	0
chr1B	25807542	25809261	1720	*	147.721	1.20285	0.325698	3.69314	0.000221499	0.0015886	6.91106	6.7811	7.97105	7.74589	Promoter (<=1kb)	2	25808457	25811400	2944	1	TraesCS1B02G045600	0
chr1B	32586946	32589366	2421	*	88.3241	1.1485	0.424625	2.70474	0.00683574	0.0251126	6.31524	6.31691	7.42216	6.96595	Promoter (<=1kb)	2	32587208	32589758	2551	1	TraesCS1B02G052200	0
chr1B	39377068	39378335	1268	*	29.2394	2.44512	0.75321	3.24627	0.0011693	0.00617466	5.06758	4.75983	6.39638	6.00549	Promoter (<=1kb)	2	39377535	39385214	7680	1	TraesCS1B02G056400	0
chr1B	41367614	41370182	2569	*	101.337	1.04158	0.384078	2.71189	0.00669006	0.0246957	6.56389	6.46778	7.442	7.24619	Promoter (<=1kb)	2	41366476	41367409	934	2	TraesCS1B02G058800	-205
chr1B	42325698	42326461	764	*	60.7676	1.59579	0.503749	3.16784	0.00153578	0.00769037	5.86589	5.64459	7.00751	6.72417	Promoter (<=1kb)	2	42325627	42326397	771	1	TraesCS1B02G059700	71
chr1B	49222156	49223568	1413	*	42.6006	1.94772	0.670538	2.90472	0.00367585	0.0154355	5.11673	5.4918	6.93896	5.99562	Promoter (2-3kb)	2	49217414	49219429	2016	2	TraesCS1B02G064800	-2727
chr1B	51298569	51300424	1856	*	119.014	1.77278	0.366019	4.8434	1.27636e-06	2.08585e-05	6.2405	6.35323	7.84301	7.58802	Promoter (<=1kb)	2	51299894	51300391	498	1	TraesCS1B02G067000	0
chr1B	51320968	51321290	323	*	29.8204	2.36471	0.724705	3.26299	0.00110242	0.00588409	5.06758	4.8494	6.21927	6.23107	Promoter (1-2kb)	2	51323223	51323911	689	1	TraesCS1B02G067100	-1933
chr1B	51322929	51323930	1002	*	127.743	1.82125	0.362564	5.02325	5.08038e-07	9.45947e-06	6.51763	6.17472	7.71872	7.90709	Promoter (<=1kb)	2	51323223	51323911	689	1	TraesCS1B02G067100	0
chr1B	51589295	51590380	1086	*	192.617	2.34628	0.32096	7.31021	2.6673e-13	2.48456e-11	6.70782	6.20171	8.52342	8.36124	Promoter (<=1kb)	2	51590002	51590822	821	1	TraesCS1B02G067300	0
chr1B	111371321	111373519	2199	*	61.7663	4.40688	0.623649	7.06628	1.59137e-12	1.24526e-10	4.70517	4.65968	7.40204	6.89589	Promoter (<=1kb)	2	111367935	111372368	4434	2	TraesCS1B02G101700	0
chr1B	121400217	121401258	1042	*	113.296	1.24762	0.411108	3.03477	0.00240721	0.0110444	6.80038	6.20171	7.74287	7.29925	Promoter (2-3kb)	2	121403988	121406447	2460	1	TraesCS1B02G109400	-2730
chr1B	133481329	133483165	1837	*	61.746	2.50392	0.598763	4.18182	2.89184e-05	0.000293971	5.61284	5.07583	7.43211	6.47377	Promoter (<=1kb)	2	133481480	133482387	908	1	TraesCS1B02G114400	0
chr1B	150523056	150524650	1595	*	117.906	1.44096	0.369929	3.89523	9.81067e-05	0.000812721	6.63772	6.29214	7.69417	7.57218	Promoter (<=1kb)	2	150523108	150523473	366	2	TraesCS1B02G123800	0
chr1B	330991231	330992235	1005	*	31.6873	1.96532	0.759728	2.58688	0.00968502	0.0329258	5.4098	4.75983	6.47701	5.93996	Promoter (<=1kb)	2	330991469	330992008	540	1	TraesCS1B02G184200	0
chr1B	405710458	405712454	1997	*	97.008	1.24164	0.405942	3.05868	0.00222317	0.0103536	6.54864	6.17472	7.43211	7.25219	Promoter (<=1kb)	2	405710409	405711985	1577	2	TraesCS1B02G225900	0
chr1B	432323602	432325095	1494	*	51.5822	2.20156	0.562952	3.91074	9.20143e-05	0.000770137	5.54888	5.17247	6.837	6.73284	Promoter (<=1kb)	2	432323696	432330346	6651	1	TraesCS1B02G243300	0
chr1B	486484698	486485398	701	*	59.8978	3.74381	1.37474	2.72328	0.0064638	0.0240434	5.25187	4.22515	7.29694	6.87782	Promoter (<=1kb)	2	486485239	486488059	2821	1	TraesCS1B02G278000	0
chr1B	486488084	486491810	3727	*	192.076	3.57201	0.382698	9.33375	1.02194e-20	3.83202e-18	6.11999	5.28917	8.6001	8.54302	Promoter (<=1kb)	2	486488222	486490536	2315	2	TraesCS1B02G278100	0
chr1B	533957833	533958804	972	*	28.0917	2.02453	0.760601	2.66176	0.00777341	0.0277646	5.01596	5.04152	6.41699	5.76297	Promoter (1-2kb)	2	533952299	533956538	4240	2	TraesCS1B02G310900	-1295
chr1B	543007549	543007869	321	*	124.629	3.31812	0.392817	8.44698	2.98926e-17	5.95204e-15	5.64361	5.41988	7.85782	8.09793	Promoter (1-2kb)	2	543009710	543016399	6690	1	TraesCS1B02G318400	-1841
chr1B	553155034	553155847	814	*	23.3573	4.82026	1.04471	4.61395	3.95079e-06	5.47204e-05	4.32038	4.22515	6.1954	6.05377	Promoter (<=1kb)	2	553151665	553156103	4439	2	TraesCS1B02G327100	256
chr1B	554694262	554696352	2091	*	108.761	1.20244	0.411468	2.92233	0.00347424	0.0147718	6.77456	6.21501	7.25262	7.66018	Promoter (<=1kb)	2	554694286	554695554	1269	2	TraesCS1B02G328000	0
chr1B	555303093	555304197	1105	*	56.0112	2.07928	0.552323	3.76462	0.000166805	0.0012566	5.67363	5.26113	7.0471	6.6497	Promoter (1-2kb)	2	555297868	555301162	3295	2	TraesCS1B02G329400	-1931
chr1B	562897772	562898616	845	*	54.9803	2.57385	0.55985	4.59739	4.27818e-06	5.8607e-05	5.25187	5.26113	7.14754	6.62189	Promoter (<=1kb)	2	562888965	562898423	9459	2	TraesCS1B02G336000	0
chr1B	584145622	584146029	408	*	9.44873	7.03042	1.9566	3.59317	0.000326674	0.00218633	3.78048	3.78048	4.79496	5.77478	Promoter (<=1kb)	2	584145528	584156223	10696	1	TraesCS1B02G354400	94
chr1B	588494609	588496288	1680	*	55.0611	1.5614	0.516635	3.02226	0.00250895	0.0114109	5.70295	5.68497	6.69395	6.8113	Promoter (<=1kb)	2	588491306	588496123	4818	2	TraesCS1B02G359400	0
chr1B	604565457	604565974	518	*	12.2464	3.24379	1.19402	2.71671	0.00659349	0.0244099	4.32038	4.4069	5.70549	5.27396	Promoter (1-2kb)	2	604561969	604564168	2200	2	TraesCS1B02G374300	-1289
chr1B	605936196	605936699	504	*	24.7501	3.70647	0.913328	4.05821	4.94508e-05	0.000459565	4.43983	4.54476	6.47701	5.70843	Promoter (<=1kb)	2	605933187	605936260	3074	2	TraesCS1B02G375100	0
chr1B	608950232	608953829	3598	*	171.894	1.3371	0.335635	3.98378	6.78281e-05	0.000598571	7.17943	6.67172	8.26533	7.89697	Promoter (<=1kb)	2	608949599	608952138	2540	1	TraesCS1B02G377100	633
chr1B	614942544	614944911	2368	*	66.3433	1.4854	0.487939	3.04423	0.0023328	0.0107614	6.03316	5.72409	7.09821	6.78656	Promoter (<=1kb)	2	614942462	614945048	2587	1	TraesCS1B02G382700	82
chr1B	623505639	623507527	1889	*	14.1734	2.72274	1.09047	2.49685	0.0125302	0.0402536	4.32038	4.65968	5.77372	5.38431	Promoter (<=1kb)	2	623504878	623507575	2698	2	TraesCS1B02G389500	48
chr1B	623672248	623673436	1189	*	100.002	1.78188	0.389968	4.5693	4.89358e-06	6.57531e-05	6.11999	6.13319	7.47125	7.53345	Promoter (<=1kb)	2	623672473	623673479	1007	1	TraesCS1B02G389700	0
chr1B	623679367	623680634	1268	*	53.5937	2.24579	0.578754	3.88038	0.000104292	0.000854895	5.58128	5.14123	7.07288	6.55146	Promoter (<=1kb)	2	623679499	623680818	1320	1	TraesCS1B02G389800	0
chr1B	624722635	624723150	516	*	17.9812	3.7302	1.06059	3.51709	0.000436312	0.0027705	4.53969	4.22515	6.06927	5.57798	Promoter (1-2kb)	2	624724665	624731476	6812	1	TraesCS1B02G391400	-1515
chr1B	624968915	624969055	141	*	41.8281	2.08114	0.646951	3.21684	0.0012961	0.0067079	5.5156	4.96918	6.71059	6.3426	Promoter (1-2kb)	2	624970745	624972482	1738	1	TraesCS1B02G392000	-1690
chr1B	624970702	624972231	1530	*	128.514	1.45754	0.361777	4.02885	5.60503e-05	0.00051062	6.69408	6.40021	7.90846	7.56899	Promoter (<=1kb)	2	624970745	624972482	1738	1	TraesCS1B02G392000	0
chr1B	624998078	624998510	433	*	66.9784	1.45408	0.513176	2.8335	0.00460414	0.0184311	5.67363	6.09032	7.22993	6.62812	Promoter (1-2kb)	2	624999994	625001329	1336	1	TraesCS1B02G392100	-1484
chr1B	626648632	626650013	1382	*	181.032	1.21582	0.306699	3.96422	7.36369e-05	0.000640523	7.23691	6.89876	8.23167	8.0174	Promoter (<=1kb)	2	626649020	626649753	734	1	TraesCS1B02G394700	0
chr1B	631234862	631236701	1840	*	79.8987	1.8741	0.514037	3.64584	0.000266522	0.00185191	6.11999	5.55964	7.60034	6.77262	Promoter (<=1kb)	2	631235094	631236013	920	2	TraesCS1B02G401100	0
chr1B	636494539	636497302	2764	*	62.1086	1.61485	0.489772	3.29714	0.000976762	0.00533692	5.84014	5.70468	6.85202	6.94629	Promoter (2-3kb)	2	636492172	636492375	204	2	TraesCS1B02G408900	-2164
chr1B	639442083	639444632	2550	*	178.963	1.25131	0.315895	3.96115	7.45891e-05	0.000647584	7.22749	6.83274	8.25977	7.97236	Promoter (<=1kb)	2	639443127	639444647	1521	2	TraesCS1B02G414500	15
chr1B	645347338	645350550	3213	*	382.834	1.1224	0.232144	4.83491	1.33205e-06	2.16378e-05	8.26783	7.83276	9.17831	9.03228	Promoter (<=1kb)	2	645346962	645350298	3337	2	TraesCS1B02G422100	0
chr1B	645905725	645906742	1018	*	89.9509	1.67168	0.458796	3.64363	0.000268818	0.00186509	6.20152	5.93649	7.67756	6.93136	Promoter (<=1kb)	2	645905608	645906452	845	2	TraesCS1B02G423400	0
chr1B	651286716	651287452	737	*	19.5369	2.44523	0.934125	2.61767	0.00885322	0.0307268	4.53969	4.8494	6.12116	5.48507	Promoter (<=1kb)	2	651286526	651287200	675	2	TraesCS1B02G425500	0
chr1B	651289538	651290853	1316	*	46.6688	1.99003	0.597929	3.32821	0.000874047	0.00487844	5.20867	5.51484	6.8816	6.37286	Promoter (2-3kb)	2	651286526	651287200	675	2	TraesCS1B02G425500	-2338
chr1B	657271644	657274381	2738	*	220.583	1.13391	0.299574	3.78507	0.000153665	0.00117484	7.57019	7.11505	8.54183	8.16684	Promoter (<=1kb)	2	657271989	657273125	1137	1	TraesCS1B02G432700	0
chr1B	660915944	660917151	1208	*	12.2833	3.25491	1.18364	2.74991	0.00596116	0.0225603	4.32038	4.4069	5.63334	5.37619	Promoter (<=1kb)	2	660914516	660916771	2256	2	TraesCS1B02G439100	0
chr1B	662520375	662522506	2132	*	56.7824	2.27285	0.56316	4.03589	5.43951e-05	0.000497726	5.61284	5.17247	7.13537	6.63122	Promoter (<=1kb)	2	662520537	662522241	1705	2	TraesCS1B02G441400	0
chr1B	665112754	665114043	1290	*	101.257	1.14574	0.388205	2.95137	0.00316369	0.0137185	6.57898	6.35323	7.28599	7.45093	Promoter (<=1kb)	2	665112752	665113618	867	2	TraesCS1B02G444800	0
chr1B	665130140	665132001	1862	*	142.88	1.05132	0.341408	3.07937	0.00207436	0.00978719	6.99149	6.7811	7.95737	7.57536	Promoter (<=1kb)	2	665130695	665131411	717	1	TraesCS1B02G444900	0
chr1B	667423186	667424593	1408	*	91.8961	1.70778	0.443616	3.84968	0.000118271	0.000948489	5.78703	6.30458	7.57364	7.17644	Promoter (<=1kb)	2	667423340	667428979	5640	1	TraesCS1B02G447900	0
chr1B	667618945	667621356	2412	*	253.976	2.23301	0.287402	7.76964	7.87101e-15	9.91042e-13	7.0246	6.64298	8.98343	8.58999	Promoter (<=1kb)	2	667619947	667621006	1060	1	TraesCS1B02G448200	0
chr1B	668911673	668912645	973	*	26.5742	2.31803	0.791566	2.92841	0.00340704	0.0145448	4.96154	4.8494	6.39638	5.74505	Promoter (<=1kb)	2	668911879	668912613	735	2	TraesCS1B02G451200	0
chr1B	669651797	669656147	4351	*	200.409	1.18478	0.345823	3.42597	0.000612605	0.00365584	7.58497	6.72748	8.35139	8.14459	Promoter (1-2kb)	2	669658129	669659898	1770	1	TraesCS1B02G453000	-1982
chr1B	670271859	670274778	2920	*	513.432	1.13344	0.207689	5.45738	4.83222e-08	1.23043e-06	8.63282	8.23147	9.59642	9.43132	Promoter (<=1kb)	2	670272505	670274675	2171	2	TraesCS1B02G455100	0
chr1B	670393545	670394407	863	*	50.1811	1.64461	0.551488	2.98214	0.00286242	0.0126808	5.7316	5.41988	6.66007	6.67096	Promoter (1-2kb)	2	670395914	670402581	6668	1	TraesCS1B02G455300	-1507
chr1B	670395613	670396438	826	*	64.3112	1.22685	0.479953	2.55619	0.0105825	0.0352822	6.07729	5.86951	6.92483	6.78656	Promoter (<=1kb)	2	670395914	670402581	6668	1	TraesCS1B02G455300	0
chr1B	670566201	670567371	1171	*	94.663	1.30628	0.428327	3.04972	0.00229055	0.0106061	6.51763	6.07572	7.52801	7.10528	Promoter (2-3kb)	2	670569857	670571451	1595	1	TraesCS1B02G455400	-2486
chr1B	670672656	670673881	1226	*	74.592	1.08633	0.445143	2.4404	0.0146709	0.0454275	6.07729	6.27959	6.93896	7.04659	Promoter (<=1kb)	2	670673389	670673712	324	2	TraesCS1B02G455500	0
chr1B	670675029	670675645	617	*	58.4887	1.6854	0.599204	2.81274	0.00491212	0.0193927	5.7316	5.6239	7.31859	6.14092	Promoter (<=1kb)	2	670675142	670675480	339	2	TraesCS1B02G455600	0
chr1B	670783324	670784260	937	*	26.635	2.13085	0.757992	2.81118	0.00493597	0.0194667	4.84246	5.07583	6.09547	6.08655	Promoter (<=1kb)	2	670783507	670784392	886	1	TraesCS1B02G455900	0
chr1B	670897249	670900685	3437	*	395.06	1.07504	0.250836	4.28583	1.82057e-05	0.000199383	8.38189	7.83693	9.30756	8.94316	Promoter (<=1kb)	2	670899372	670901711	2340	1	TraesCS1B02G456200	0
chr1B	670956305	670958056	1752	*	124.647	1.13918	0.36465	3.12403	0.00178392	0.00867358	6.86294	6.50035	7.75874	7.48688	Promoter (<=1kb)	2	670956584	670958739	2156	1	TraesCS1B02G456500	0
chr1B	671500502	671501797	1296	*	64.5056	3.19896	0.538971	5.9353	2.93307e-09	1.04891e-07	5.29346	4.93091	7.24132	7.05807	Promoter (2-3kb)	2	671504530	671505967	1438	1	TraesCS1B02G457200	-2733
chr1B	673855165	673857079	1915	*	173.799	1.07811	0.355435	3.03321	0.0024197	0.0110896	7.29216	6.88255	8.3566	7.63144	Promoter (<=1kb)	2	673855521	673856192	672	1	TraesCS1B02G460000	0
chr1B	674624755	674625406	652	*	21.0083	3.27448	0.908696	3.60349	0.000313971	0.00211762	4.53969	4.54476	6.04254	5.88721	Promoter (<=1kb)	2	674619695	674625995	6301	2	TraesCS1B02G461900	589
chr1B	679655938	679657270	1333	*	158.267	2.73063	0.357335	7.64166	2.1444e-14	2.4811e-12	6.03316	6.04602	8.50007	7.92088	Promoter (<=1kb)	2	679652425	679657034	4610	2	TraesCS1B02G471400	0
chr1B	679673442	679674577	1136	*	230.625	1.9457	0.299745	6.49116	8.51769e-11	4.50635e-09	7.17943	6.61363	8.69362	8.53653	Promoter (<=1kb)	2	679673623	679674180	558	2	TraesCS1B02G471500	0
chr1B	686854904	686855179	276	*	19.2151	2.22579	0.89349	2.49111	0.0127343	0.0407827	4.84246	4.71128	5.63334	5.94512	Promoter (<=1kb)	2	686853105	686855146	2042	2	TraesCS1B02G478600	0
chr1B	687791986	687794724	2739	*	75.7242	2.87412	0.473119	6.07483	1.2412e-09	4.88134e-08	5.4098	5.31653	7.24132	7.38893	Promoter (<=1kb)	2	687794252	687799812	5561	1	TraesCS1B02G480400	0
chr1D	10296884	10297507	624	*	42.679	2.71948	0.627531	4.33361	1.46681e-05	0.000166396	5.11673	4.96918	6.80645	6.44923	Promoter (1-2kb)	15	10292749	10295636	2888	2	TraesCS1D02G024500	-1248
chr1D	10298519	10299615	1097	*	70.2831	3.05928	0.50405	6.0694	1.28388e-09	5.03376e-08	5.16368	5.28917	7.07288	7.39975	Promoter (2-3kb)	15	10292749	10295636	2888	2	TraesCS1D02G024500	-2883
chr1D	10416753	10417965	1213	*	96.795	1.03655	0.391721	2.64614	0.00814159	0.0287835	6.56389	6.37692	7.31859	7.25816	Promoter (<=1kb)	15	10415377	10417816	2440	2	TraesCS1D02G025300	0
chr1D	33637000	33638283	1284	*	104.953	1.93974	0.391937	4.94912	7.45493e-07	1.31357e-05	6.03316	6.13319	7.73486	7.43875	Promoter (<=1kb)	15	33638501	33640761	2261	1	TraesCS1D02G052700	-218
chr1D	33639150	33640438	1289	*	146.312	2.03231	0.351309	5.78495	7.2532e-09	2.32589e-07	6.5939	6.11905	8.05046	8.01038	Promoter (<=1kb)	15	33638501	33640761	2261	1	TraesCS1D02G052700	649
chr1D	33663190	33664254	1065	*	63.2369	2.37145	0.529505	4.47862	7.51272e-06	9.46965e-05	5.61284	5.26113	7.26383	6.78378	Promoter (<=1kb)	15	33663752	33664212	461	1	TraesCS1D02G052800	0
chr1D	33704723	33706385	1663	*	183.533	2.82362	0.312168	9.04518	1.49421e-19	4.43058e-17	6.2405	6.03092	8.44243	8.44594	Promoter (<=1kb)	15	33705560	33706322	763	1	TraesCS1D02G052900	0
chr1D	33711669	33712492	824	*	72.8055	2.0526	0.46863	4.37999	1.18685e-05	0.000139201	5.67363	5.72409	7.32929	6.98293	Promoter (<=1kb)	15	33711972	33712886	915	1	TraesCS1D02G053000	0
chr1D	55887146	55890329	3184	*	107.932	4.67121	0.501596	9.31271	1.24612e-20	4.55622e-18	5.06758	4.65968	8.02448	7.69858	Promoter (1-2kb)	15	55891772	55897875	6104	1	TraesCS1D02G074500	-1443
chr1D	66322073	66322933	861	*	4.69515	6.007	2.27917	2.63561	0.00839856	0.0295047	3.78048	3.78048	4.79496	5.06855	Promoter (<=1kb)	15	66322351	66323262	912	2	TraesCS1D02G083300	329
chr1D	66684802	66685773	972	*	104.292	1.30989	0.420244	3.11698	0.00182713	0.00884139	6.50186	6.30458	7.75874	7.06718	Promoter (<=1kb)	15	66684514	66685332	819	2	TraesCS1D02G083800	0
chr1D	81737814	81739547	1734	*	40.1096	2.68833	0.639413	4.20438	2.61804e-05	0.00027046	5.06758	4.96918	6.69395	6.43143	Promoter (<=1kb)	15	81739490	81739717	228	1	TraesCS1D02G096500	0
chr1D	87773623	87773951	329	*	17.2643	3.36344	1.04397	3.22178	0.00127396	0.00661283	4.32038	4.54476	6.06927	5.45497	Promoter (1-2kb)	15	87775775	87777985	2211	1	TraesCS1D02G100200	-1824
chr1D	160496771	160497739	969	*	9.04146	3.37438	1.39376	2.42106	0.0154752	0.047384	4.32038	4.22515	5.0736	5.47012	Promoter (<=1kb)	15	160498094	160498612	519	1	TraesCS1D02G133000	-355
chr1D	193501039	193501374	336	*	10.0214	4.43398	1.58922	2.79003	0.00527026	0.0205084	4.32038	3.78048	5.70549	4.96642	Promoter (<=1kb)	15	193500468	193508714	8247	1	TraesCS1D02G140600	571
chr1D	200870529	200872853	2325	*	55.8231	1.47543	0.602643	2.44827	0.0143545	0.0446837	5.94022	5.4918	7.17157	6.15857	Promoter (<=1kb)	15	200871064	200876815	5752	1	TraesCS1D02G145400	0
chr1D	200880609	200882464	1856	*	63.3862	5.33409	0.706219	7.55302	4.25267e-14	4.64574e-12	4.32038	4.54476	7.0471	7.39074	Promoter (<=1kb)	15	200877856	200880078	2223	2	TraesCS1D02G145500	-531
chr1D	203919484	203922462	2979	*	256.339	2.33098	0.311098	7.49273	6.74572e-14	7.05062e-12	7.12968	6.37692	8.79684	8.85469	Promoter (<=1kb)	15	203914878	203921746	6869	2	TraesCS1D02G147900	0
chr1D	293458260	293460549	2290	*	52.2822	1.56017	0.578175	2.69843	0.00696665	0.0254878	5.84014	5.41988	6.98049	6.3426	Promoter (<=1kb)	15	293458672	293460241	1570	1	TraesCS1D02G207000	0
chr1D	300869697	300871286	1590	*	88.0473	1.20818	0.422385	2.86038	0.00423132	0.0172515	6.46976	6.09032	7.26383	7.17223	Promoter (<=1kb)	15	300862171	300870830	8660	2	TraesCS1D02G215600	0
chr1D	310814465	310816605	2141	*	13.4718	2.77091	1.13743	2.43613	0.0148455	0.0458584	4.70517	4.22515	5.47495	5.61858	Promoter (<=1kb)	15	310814772	310816493	1722	2	TraesCS1D02G223200	0
chr1D	326587080	326587717	638	*	51.5768	1.4855	0.536785	2.7674	0.00565048	0.0216388	5.7316	5.60285	6.77522	6.55146	Promoter (<=1kb)	15	326584236	326587704	3469	2	TraesCS1D02G237400	0
chr1D	326589819	326590924	1106	*	50.4996	4.27092	0.685518	6.2302	4.6583e-10	2.05191e-08	4.84246	4.4069	7.06005	6.781	Promoter (2-3kb)	15	326584236	326587704	3469	2	TraesCS1D02G237400	-2115
chr1D	356132072	356135165	3094	*	78.9628	3.74222	0.553772	6.75769	1.40205e-11	8.95855e-10	5.33357	4.65968	7.5826	7.26805	Promoter (<=1kb)	15	356135856	356142481	6626	1	TraesCS1D02G262200	-691
chr1D	358231701	358232878	1178	*	21.0284	3.66461	1.01545	3.60886	0.000307544	0.00208183	4.32038	4.54476	6.39638	5.40039	Promoter (<=1kb)	15	358221166	358231556	10391	2	TraesCS1D02G263600	-145
chr1D	365732626	365732981	356	*	8.04876	4.11564	1.65733	2.48329	0.0130174	0.0414859	4.32038	3.78048	5.18838	5.27396	Promoter (1-2kb)	15	365727612	365731332	3721	2	TraesCS1D02G271000	-1294
chr1D	374472652	374473826	1175	*	15.3339	2.64432	1.08952	2.42706	0.0152219	0.0467819	4.70517	4.4069	6.01526	5.12116	Promoter (<=1kb)	15	374470689	374474336	3648	2	TraesCS1D02G277600	510
chr1D	400958441	400958671	231	*	8.85234	3.71032	1.46701	2.52917	0.0114332	0.0374763	4.32038	4.09553	5.43187	5.12116	Promoter (1-2kb)	15	400955622	400956684	1063	2	TraesCS1D02G303100	-1757
chr1D	410471537	410472645	1109	*	21.4256	2.68108	0.876412	3.05916	0.00221961	0.0103402	4.84246	4.54476	6.01526	5.86001	Promoter (<=1kb)	15	410471429	410472367	939	2	TraesCS1D02G315000	0
chr1D	411514147	411516286	2140	*	83.1353	2.81184	0.497762	5.64896	1.61421e-08	4.66983e-07	5.58128	5.31653	7.75874	6.99015	Promoter (<=1kb)	15	411514001	411515232	1232	2	TraesCS1D02G316100	0
chr1D	416464331	416465303	973	*	41.0979	2.82665	0.641666	4.40517	1.05699e-05	0.000126167	5.11673	4.8494	6.66007	6.55146	Promoter (<=1kb)	15	416455901	416465181	9281	2	TraesCS1D02G323900	0
chr1D	420640906	420641709	804	*	107.918	1.16625	0.443212	2.63136	0.00850451	0.0297852	6.89918	6.01565	7.5826	7.31459	Promoter (<=1kb)	15	420640745	420641345	601	2	TraesCS1D02G329500	0
chr1D	420745570	420748186	2617	*	59.5059	2.59395	0.574089	4.51837	6.23165e-06	8.08459e-05	5.61284	4.93091	7.02083	6.97325	Promoter (<=1kb)	15	420746579	420747247	669	2	TraesCS1D02G330000	0
chr1D	430036962	430038325	1364	*	26.2946	4.97861	1.06194	4.6882	2.75624e-06	4.04116e-05	4.32038	4.22515	6.64282	5.68341	Promoter (<=1kb)	15	430038479	430039504	1026	1	TraesCS1D02G339900	-154
chr1D	432790994	432793002	2009	*	60.4045	3.38056	0.560945	6.02653	1.67512e-09	6.37433e-08	5.16368	4.8494	7.18344	6.98775	Promoter (<=1kb)	15	432791275	432796621	5347	1	TraesCS1D02G344000	0
chr1D	444384372	444385896	1525	*	29.0156	4.08688	0.857544	4.7658	1.88105e-06	2.91346e-05	4.53969	4.4069	6.51561	6.09116	Promoter (<=1kb)	15	444382216	444384130	1915	2	TraesCS1D02G362000	-242
chr1D	445588957	445590729	1773	*	61.4465	3.10711	0.552597	5.62274	1.87952e-08	5.34183e-07	5.16368	5.07583	7.33992	6.78656	Promoter (<=1kb)	15	445588313	445590837	2525	1	TraesCS1D02G365100	644
chr1D	447549495	447550795	1301	*	57.3683	2.76209	0.537337	5.14032	2.74265e-07	5.55904e-06	5.29346	5.14123	6.93896	7.01158	Promoter (<=1kb)	15	447549701	447551758	2058	1	TraesCS1D02G367700	0
chr1D	449660232	449661697	1466	*	69.6164	1.26699	0.49523	2.55839	0.0105157	0.0351047	5.67363	6.30458	6.93896	6.98293	Promoter (<=1kb)	15	449660106	449661918	1813	1	TraesCS1D02G371400	126
chr1D	449673945	449675547	1603	*	140.334	1.31667	0.344502	3.82197	0.000132391	0.00103925	6.81312	6.63326	8.00467	7.62532	Promoter (<=1kb)	15	449674394	449676018	1625	1	TraesCS1D02G371500	0
chr1D	449846573	449849123	2551	*	62.1093	1.88417	0.523727	3.59761	0.000321153	0.00215655	5.78703	5.4918	7.19521	6.65581	Promoter (<=1kb)	15	449846561	449848208	1648	1	TraesCS1D02G371700	12
chr1D	453134224	453135566	1343	*	133.823	1.44197	0.380141	3.79326	0.000148684	0.00114398	6.77456	6.4117	8.06965	7.4613	Promoter (<=1kb)	15	453134529	453135796	1268	1	TraesCS1D02G376500	0
chr1D	453181198	453184468	3271	*	132.462	2.64532	0.357435	7.40084	1.35325e-13	1.344e-11	5.98751	5.86951	8.05046	7.93701	Promoter (<=1kb)	15	453181576	453182804	1229	1	TraesCS1D02G376600	0
chr1D	453199184	453200469	1286	*	76.2264	2.67053	0.488828	5.46313	4.67804e-08	1.19638e-06	5.48137	5.41988	7.56463	6.98775	Promoter (<=1kb)	15	453199514	453200733	1220	1	TraesCS1D02G376700	0
chr1D	453211128	453212433	1306	*	72.4864	2.99684	0.484851	6.18095	6.37181e-10	2.7108e-08	5.29346	5.26113	7.26383	7.28957	Promoter (<=1kb)	15	453209874	453211347	1474	2	TraesCS1D02G376800	0
chr1D	454492297	454493874	1578	*	159.081	1.02334	0.368166	2.77956	0.00544327	0.0210263	7.37119	6.59371	8.04401	7.75152	Promoter (<=1kb)	15	454492368	454493898	1531	2	TraesCS1D02G378500	24
chr1D	455118789	455119812	1024	*	49.7653	1.70379	0.580938	2.93282	0.00335896	0.0143766	5.70295	5.36936	6.92483	6.35781	Promoter (2-3kb)	15	455121874	455124594	2721	1	TraesCS1D02G379300	-2062
chr1D	460150784	460151716	933	*	43.0933	2.42625	0.633785	3.82819	0.000129087	0.0010183	5.16368	5.14123	6.91057	6.25167	Promoter (<=1kb)	15	460147069	460151558	4490	2	TraesCS1D02G387600	0
chr1D	460169732	460171532	1801	*	33.8348	2.29426	0.776125	2.95605	0.00311611	0.0135503	5.4098	4.54476	6.43729	6.23935	Promoter (<=1kb)	15	460166506	460169710	3205	2	TraesCS1D02G387800	-22
chr1D	462259827	462260653	827	*	55.9508	2.34825	0.601894	3.90144	9.56213e-05	0.00079566	5.16368	5.51484	7.29694	6.35781	Promoter (2-3kb)	15	462262990	462264540	1551	1	TraesCS1D02G391700	-2337
chr1D	462988628	462989868	1241	*	105.782	1.28252	0.379578	3.37879	0.00072805	0.00420632	6.54864	6.32913	7.50934	7.41228	Promoter (2-3kb)	15	462991889	462997985	6097	1	TraesCS1D02G393500	-2021
chr1D	463458568	463459499	932	*	37.311	1.77488	0.64775	2.74007	0.00614255	0.0230945	5.48137	5.10904	6.47701	6.25982	Promoter (1-2kb)	15	463456166	463457489	1324	2	TraesCS1D02G394400	-1079
chr1D	466424688	466426101	1414	*	49.5934	2.20495	0.601584	3.66525	0.000247102	0.00173896	5.61284	5.00601	6.82181	6.65581	Promoter (<=1kb)	15	466425820	466430104	4285	1	TraesCS1D02G400000	0
chr1D	467111248	467112028	781	*	107.884	1.0092	0.377963	2.67011	0.00758261	0.0272317	6.70782	6.50035	7.28599	7.52524	Promoter (2-3kb)	15	467106998	467108643	1646	2	TraesCS1D02G400700	-2605
chr1D	467299229	467301224	1996	*	46.5036	1.8976	0.726466	2.61209	0.00899896	0.0311186	5.84014	4.75983	6.96678	6.17165	Promoter (<=1kb)	15	467299302	467300901	1600	1	TraesCS1D02G400800	0
chr1D	467518855	467522311	3457	*	372.935	1.21129	0.232421	5.21163	1.87193e-07	4.01185e-06	8.17834	7.74665	9.12744	9.06531	Promoter (<=1kb)	15	467518621	467521853	3233	2	TraesCS1D02G401800	0
chr1D	467591755	467593098	1344	*	215.381	1.30058	0.279815	4.64799	3.35178e-06	4.77698e-05	7.38818	7.07294	8.34091	8.41531	Promoter (2-3kb)	15	467595871	467599746	3876	1	TraesCS1D02G402000	-2773
chr1D	467594086	467594659	574	*	66.6333	2.26131	0.490773	4.60765	4.07243e-06	5.61667e-05	5.61284	5.4683	6.95294	7.2138	Promoter (1-2kb)	15	467595871	467599746	3876	1	TraesCS1D02G402000	-1212
chr1D	467817869	467820054	2186	*	265.974	1.12554	0.279089	4.03291	5.50893e-05	0.000503137	7.84018	7.30866	8.7342	8.481	Promoter (<=1kb)	15	467817654	467818933	1280	2	TraesCS1D02G403000	0
chr1D	468348054	468348821	768	*	20.3458	2.88074	0.903571	3.18817	0.00143177	0.00726386	4.70517	4.54476	6.04254	5.76297	Promoter (<=1kb)	15	468347658	468352705	5048	1	TraesCS1D02G403600	396
chr1D	469828427	469829627	1201	*	65.5281	1.42905	0.504551	2.83233	0.00462104	0.0184827	6.11999	5.64459	7.0856	6.74146	Promoter (2-3kb)	15	469831806	469834815	3010	1	TraesCS1D02G405300	-2179
chr1D	471114089	471115465	1377	*	99.5092	1.74508	0.410963	4.24632	2.17306e-05	0.000231113	6.35112	5.90343	7.52801	7.44572	Promoter (<=1kb)	15	471113837	471115371	1535	2	TraesCS1D02G409200	0
chr1D	471833376	471835256	1881	*	84.5115	1.51247	0.446637	3.38635	0.000708293	0.00411339	6.03316	6.14717	7.49991	6.93635	Promoter (2-3kb)	15	471837949	471842232	4284	1	TraesCS1D02G410200	-2693
chr1D	473625829	473627400	1572	*	65.2972	1.5059	0.494205	3.04711	0.00231055	0.0106816	5.98751	5.72409	7.12309	6.72417	Promoter (2-3kb)	15	473621800	473623603	1804	2	TraesCS1D02G412100	-2226
chr1D	475196682	475198629	1948	*	49.5268	1.89255	0.560435	3.37693	0.000733004	0.00422894	5.61284	5.31653	6.62534	6.75854	Promoter (<=1kb)	15	475193522	475197519	3998	2	TraesCS1D02G416200	0
chr1D	475886600	475886998	399	*	99.5953	1.32718	0.436419	3.04107	0.00235738	0.0108522	6.60866	6.04602	7.63518	7.1163	Promoter (<=1kb)	15	475886875	475890229	3355	1	TraesCS1D02G418100	0
chr1D	476793640	476794748	1109	*	104.841	1.28106	0.409025	3.13199	0.00173625	0.00848939	6.4859	6.36513	7.72682	7.1163	Promoter (<=1kb)	15	476793388	476794734	1347	2	TraesCS1D02G420200	0
chr1D	477508199	477509484	1286	*	105.799	1.43101	0.419924	3.40778	0.000654948	0.00385878	6.54864	6.14717	7.76661	7.17012	Promoter (<=1kb)	15	477508260	477509454	1195	2	TraesCS1D02G422200	0
chr1D	478158541	478159416	876	*	56.6514	1.57225	0.51995	3.02385	0.00249584	0.011363	5.78703	5.64459	6.60765	6.94381	Promoter (1-2kb)	15	478153986	478157082	3097	2	TraesCS1D02G422900	-1459
chr1D	479610728	479612721	1994	*	614.219	1.12989	0.199724	5.65727	1.53801e-08	4.47952e-07	8.87963	8.46735	9.8719	9.65014	Promoter (<=1kb)	15	479610819	479613137	2319	1	TraesCS1D02G426600	0
chr1D	480608962	480610798	1837	*	19.3347	3.0449	0.966047	3.15192	0.00162201	0.00803851	4.70517	4.4069	6.12116	5.57108	Promoter (<=1kb)	15	480608516	480610289	1774	2	TraesCS1D02G428500	0
chr1D	481337146	481338472	1327	*	137.191	1.93081	0.346347	5.57478	2.4784e-08	6.83776e-07	6.38608	6.32913	8.07599	7.77244	Promoter (<=1kb)	15	481335083	481337832	2750	2	TraesCS1D02G429800	0
chr1D	481343321	481343980	660	*	53.3172	1.69309	0.618776	2.7362	0.00621537	0.0233073	5.84014	5.31653	7.14754	6.17598	Promoter (<=1kb)	15	481341123	481343919	2797	2	TraesCS1D02G429900	0
chr1D	481368033	481368826	794	*	50.4274	1.47145	0.586952	2.50693	0.0121784	0.0393783	5.89114	5.36936	6.8816	6.34642	Promoter (<=1kb)	15	481365263	481368640	3378	2	TraesCS1D02G430000	0
chr1D	481451984	481454408	2425	*	478.533	1.02098	0.21382	4.77498	1.79726e-06	2.80015e-05	8.61858	8.19623	9.458	9.30542	Promoter (<=1kb)	15	481451709	481453931	2223	2	TraesCS1D02G430700	0
chr1D	481466019	481467048	1030	*	45.3723	1.80476	0.577642	3.12435	0.001782	0.00866606	5.4098	5.4683	6.43729	6.71835	Promoter (<=1kb)	15	481464104	481466875	2772	2	TraesCS1D02G430800	0
chr1D	481498319	481499079	761	*	109.13	1.48521	0.371567	3.99714	6.41129e-05	0.000571553	6.42017	6.31691	7.57364	7.5236	Promoter (<=1kb)	15	481498169	481499881	1713	1	TraesCS1D02G431100	150
chr1D	481600128	481603687	3560	*	106.119	1.17352	0.416412	2.81817	0.00482987	0.0191323	6.40323	6.5735	7.75082	7.05119	Promoter (<=1kb)	15	481602722	481603980	1259	1	TraesCS1D02G431600	0
chr1D	481805922	481808375	2454	*	137.964	1.16067	0.378245	3.06857	0.00215089	0.0100816	7.10928	6.40021	7.85043	7.66615	Promoter (<=1kb)	15	481805921	481808126	2206	1	TraesCS1D02G431900	1
chr1D	482217022	482217595	574	*	20.2735	2.38438	0.884613	2.69539	0.0070306	0.0256719	4.84246	4.65968	6.04254	5.65788	Promoter (<=1kb)	15	482217137	482218242	1106	1	TraesCS1D02G432400	0
chr1D	482245192	482246411	1220	*	90.7385	1.80801	0.425001	4.25414	2.09858e-05	0.00022447	6.07729	5.95271	7.5826	7.16589	Promoter (1-2kb)	15	482242398	482243459	1062	2	TraesCS1D02G432600	-1733
chr1D	482368740	482370944	2205	*	212.295	1.08021	0.308351	3.50318	0.000459737	0.00289163	7.60686	7.02954	8.42269	8.16368	Promoter (<=1kb)	15	482369220	482371775	2556	1	TraesCS1D02G432900	0
chr1D	482515530	482518073	2544	*	451.119	1.00529	0.205432	4.89353	9.9043e-07	1.67607e-05	8.48757	8.20592	9.35255	9.24009	Promoter (<=1kb)	15	482515174	482517590	2417	2	TraesCS1D02G433200	0
chr1D	483697263	483698647	1385	*	83.6452	2.75434	0.471039	5.84737	4.99395e-09	1.67842e-07	5.33357	5.60285	7.65228	7.16589	Promoter (<=1kb)	15	483691033	483698235	7203	2	TraesCS1D02G434600	0
chr1D	483875774	483877117	1344	*	30.5033	2.62855	0.728286	3.60923	0.000307113	0.00207987	4.84246	4.93091	6.12116	6.41702	Promoter (<=1kb)	15	483872886	483875864	2979	2	TraesCS1D02G434789	0
chr1D	483901258	483902974	1717	*	69.6289	1.39135	0.479885	2.89933	0.00373962	0.0156448	6.16138	5.76203	7.1107	6.84894	Promoter (<=1kb)	15	483901988	483903042	1055	1	TraesCS1D02G435000	0
chr1D	483962117	483963303	1187	*	101.669	1.45369	0.398398	3.64885	0.000263414	0.0018341	6.38608	6.22817	7.63518	7.25019	Promoter (1-2kb)	15	483937746	483960431	22686	2	TraesCS1D02G435700	-1686
chr1D	484167826	484168246	421	*	13.0176	3.32346	1.30902	2.53889	0.0111205	0.0366538	4.32038	4.4069	6.06927	4.63927	Promoter (<=1kb)	15	484164703	484168096	3394	2	TraesCS1D02G436200	0
chr1D	484395050	484396980	1931	*	111.209	2.20064	0.402314	5.46997	4.50119e-08	1.1553e-06	6.03316	5.96873	7.95737	7.41228	Promoter (<=1kb)	15	484390270	484396633	6364	2	TraesCS1D02G436800	0
chr1D	485095624	485097466	1843	*	33.7063	2.47254	0.743867	3.3239	0.000887691	0.00493822	4.96154	5.00601	6.75934	5.80956	Promoter (2-3kb)	15	485091742	485093413	1672	2	TraesCS1D02G437800	-2211
chr1D	485248920	485249911	992	*	82.1538	1.18124	0.463696	2.54745	0.0108514	0.035975	6.40323	6.03092	7.40204	6.80036	Promoter (<=1kb)	15	485249201	485250756	1556	1	TraesCS1D02G438200	0
chr1D	485420177	485422558	2382	*	94.4214	1.28689	0.412999	3.11595	0.0018335	0.00886806	6.40323	6.22817	7.51871	7.10307	Promoter (<=1kb)	15	485420706	485421185	480	1	TraesCS1D02G438500	0
chr1D	486006750	486007846	1097	*	58.5361	2.19731	0.528015	4.16147	3.1621e-05	0.000317269	5.61284	5.31653	6.79092	7.05349	Promoter (<=1kb)	15	486006974	486007468	495	2	TraesCS1D02G440400	0
chr1D	486013797	486015775	1979	*	132.093	1.40366	0.391234	3.58778	0.00033351	0.00222389	6.81312	6.37692	8.06328	7.40513	Promoter (<=1kb)	15	486014059	486015243	1185	1	TraesCS1D02G440500	0
chr1D	487222539	487224180	1642	*	148.679	1.00198	0.345482	2.90022	0.00372896	0.0156135	7.10928	6.79853	8.02448	7.57059	Promoter (<=1kb)	15	487222275	487224155	1881	2	TraesCS1D02G443200	0
chr1D	487646623	487648123	1501	*	36.7187	2.0277	0.666204	3.04367	0.00233715	0.0107789	5.25187	5.14123	6.66007	6.0726	Promoter (<=1kb)	15	487640521	487646582	6062	2	TraesCS1D02G444400	-41
chr1D	487807270	487809456	2187	*	226.07	1.35787	0.300149	4.524	6.06828e-06	7.89856e-05	7.05695	7.41889	8.6895	8.19701	Promoter (<=1kb)	15	487807614	487812078	4465	1	TraesCS1D02G444500	0
chr1D	487841327	487842568	1242	*	94.9863	2.83782	0.428284	6.62604	3.44822e-11	2.00385e-09	5.67363	5.41988	7.63518	7.5481	Promoter (<=1kb)	15	487837922	487842341	4420	2	TraesCS1D02G444600	0
chr1D	487864404	487865540	1137	*	125.933	2.1668	0.374713	5.78256	7.35712e-09	2.35517e-07	6.35112	5.92007	7.79766	7.91838	Promoter (<=1kb)	15	487864278	487865098	821	2	TraesCS1D02G444700	0
chr1D	488566837	488568670	1834	*	57.2808	1.49596	0.556388	2.6887	0.00717311	0.0260917	5.91591	5.55964	7.09821	6.38774	Promoter (<=1kb)	15	488567852	488578016	10165	1	TraesCS1D02G445700	0
chr1D	488715512	488717706	2195	*	134.938	1.57995	0.398845	3.9613	7.45419e-05	0.000647201	6.81312	6.20171	8.10727	7.50702	Promoter (<=1kb)	15	488716230	488716622	393	1	TraesCS1D02G446000	0
chr1D	489755367	489757776	2410	*	53.923	1.92889	0.570218	3.38273	0.000717685	0.00415713	5.7316	5.26113	7.02083	6.52827	Promoter (<=1kb)	15	489755771	489757529	1759	1	TraesCS1D02G447100	0
chr1D	494552075	494554054	1980	*	42.8773	2.35938	0.656585	3.59341	0.000326375	0.00218447	5.06758	5.26113	6.96678	6.12304	Promoter (<=1kb)	15	494552174	494557991	5818	1	TraesCS1D02G453900	0
chr2A	4208226	4211235	3010	*	228.821	3.11168	0.303552	10.2509	1.17233e-24	8.19382e-22	5.94022	6.35323	8.87513	8.66626	Promoter (<=1kb)	3	4210178	4214118	3941	1	TraesCS2A02G011300	0
chr2A	4295546	4295804	259	*	56.9837	1.66236	0.528361	3.14625	0.00165381	0.00816045	5.75962	5.58143	7.02083	6.57102	Promoter (1-2kb)	3	4291370	4293941	2572	2	TraesCS2A02G011500	-1605
chr2A	4942285	4945001	2717	*	105.628	1.44176	0.426799	3.37807	0.000729974	0.00421477	6.57898	6.09032	7.76661	7.17012	Promoter (<=1kb)	3	4944069	4947552	3484	1	TraesCS2A02G012500	0
chr2A	5308188	5308537	350	*	38.6684	2.16005	0.69204	3.12128	0.00180069	0.0087375	5.48137	4.80575	6.62534	6.28399	Promoter (<=1kb)	3	5308405	5312278	3874	1	TraesCS2A02G013200	0
chr2A	5663681	5666673	2993	*	116.471	1.10434	0.379195	2.91234	0.00358735	0.0151472	6.86294	6.37692	7.56463	7.50034	Promoter (<=1kb)	3	5663471	5666009	2539	2	TraesCS2A02G014000	0
chr2A	7526416	7527440	1025	*	82.1069	1.23092	0.45647	2.69662	0.00700475	0.0255958	6.38608	6.00019	7.37132	6.87261	Promoter (<=1kb)	3	7526283	7527408	1126	1	TraesCS2A02G016300	133
chr2A	13003211	13004928	1718	*	199.469	1.00887	0.294447	3.42631	0.000611837	0.00365201	7.40496	7.20221	8.36697	8.00686	Promoter (<=1kb)	3	13002991	13004793	1803	2	TraesCS2A02G028500	0
chr2A	14529067	14529829	763	*	58.9307	1.29023	0.500312	2.57885	0.00991296	0.0335139	5.91591	5.8169	6.8816	6.65885	Promoter (<=1kb)	3	14529282	14533746	4465	1	TraesCS2A02G031500	0
chr2A	14969841	14971895	2055	*	88.3858	1.27179	0.425409	2.98957	0.00279372	0.012433	6.35112	6.16102	7.43211	7.02334	Promoter (<=1kb)	3	14967085	14972029	4945	2	TraesCS2A02G033400	134
chr2A	15903001	15906354	3354	*	168.17	1.70202	0.348532	4.88341	1.04267e-06	1.75131e-05	6.96897	6.40021	8.33035	7.94194	Promoter (<=1kb)	3	15904833	15906208	1376	2	TraesCS2A02G037600	0
chr2A	16125280	16127267	1988	*	161.546	1.3757	0.350749	3.92217	8.77534e-05	0.000740173	7.11951	6.53218	8.18554	7.83606	Promoter (<=1kb)	3	16126128	16127174	1047	2	TraesCS2A02G038500	0
chr2A	16129388	16132268	2881	*	247.03	1.66181	0.26734	6.2161	5.09679e-10	2.22455e-08	7.33661	7.00732	8.69362	8.60789	Promoter (<=1kb)	3	16130212	16132503	2292	1	TraesCS2A02G038600	0
chr2A	16319050	16320268	1219	*	63.5846	1.58594	0.500087	3.17133	0.00151742	0.00761436	5.89114	5.70468	7.12309	6.69189	Promoter (<=1kb)	3	16319201	16324591	5391	1	TraesCS2A02G038900	0
chr2A	16474877	16475974	1098	*	160.054	1.26866	0.353862	3.58519	0.000336835	0.00224083	7.18917	6.55299	8.12571	7.82142	Promoter (2-3kb)	3	16464148	16472158	8011	2	TraesCS2A02G039500	-2719
chr2A	16607018	16608204	1187	*	104.137	1.81733	0.392186	4.63386	3.58911e-06	5.05353e-05	6.1816	6.10476	7.71059	7.39435	Promoter (<=1kb)	3	16607098	16608003	906	2	TraesCS2A02G040500	0
chr2A	16616332	16617455	1124	*	94.5822	1.47336	0.396584	3.71513	0.000203103	0.00147927	6.25957	6.20171	7.36093	7.37802	Promoter (<=1kb)	3	16616041	16617642	1602	2	TraesCS2A02G040600	187
chr2A	16728990	16730285	1296	*	21.6883	2.28267	0.849664	2.68656	0.00721923	0.0262228	4.96154	4.65968	5.90011	5.92436	Promoter (<=1kb)	3	16729086	16741609	12524	1	TraesCS2A02G041400	0
chr2A	16828872	16830183	1312	*	67.1891	1.16233	0.480821	2.41739	0.0156324	0.0477556	6.2405	5.83468	6.837	6.93884	Promoter (<=1kb)	3	16829204	16833462	4259	1	TraesCS2A02G041800	0
chr2A	17245841	17246867	1027	*	143.688	1.13387	0.325934	3.47882	0.000503625	0.00311476	6.94609	6.76346	7.80532	7.80798	Promoter (2-3kb)	3	17249740	17252351	2612	1	TraesCS2A02G043200	-2873
chr2A	17506439	17508722	2284	*	87.9834	1.22567	0.447834	2.73689	0.00620235	0.0232716	6.45343	6.07572	7.48087	6.91374	Promoter (1-2kb)	3	17502822	17505250	2429	2	TraesCS2A02G044000	-1189
chr2A	19027848	19029715	1868	*	67.7769	1.49135	0.48418	3.08016	0.00206889	0.00976677	6.09881	5.68497	7.03402	6.91374	Promoter (<=1kb)	3	19027547	19027920	374	2	TraesCS2A02G049000	0
chr2A	20825738	20828149	2412	*	368.917	3.95803	0.251388	15.7447	7.46924e-56	1.18063e-51	6.2405	6.00019	9.52194	9.46114	Promoter (<=1kb)	3	20819216	20826739	7524	2	TraesCS2A02G052400	0
chr2A	20829136	20829834	699	*	124.658	5.45247	0.5151	10.5853	3.48791e-26	3.14349e-23	4.77655	4.60444	8.13788	8.0174	Promoter (2-3kb)	3	20819216	20826739	7524	2	TraesCS2A02G052400	-2397
chr2A	20857180	20860739	3560	*	211.376	1.16145	0.28057	4.13961	3.47901e-05	0.000343763	7.41328	7.16265	8.40771	8.22151	Promoter (<=1kb)	3	20853246	20858380	5135	2	TraesCS2A02G052500	0
chr2A	29600032	29600940	909	*	32.3029	2.59611	0.883499	2.93844	0.00329867	0.0141743	5.33357	4.22515	6.51561	6.10947	Promoter (<=1kb)	3	29600560	29603423	2864	1	TraesCS2A02G065300	0
chr2A	29720042	29721717	1676	*	45.4415	1.92504	0.648164	2.96999	0.00297805	0.0130741	5.7316	4.93091	6.67712	6.52493	Promoter (<=1kb)	3	29719687	29722235	2549	2	TraesCS2A02G065700	518
chr2A	30864342	30865443	1102	*	42.8087	2.20339	0.600351	3.67018	0.000242381	0.00171137	5.20867	5.26113	6.67712	6.48416	Promoter (<=1kb)	3	30864683	30866134	1452	1	TraesCS2A02G070100	0
chr2A	33578656	33579768	1113	*	114.948	1.70181	0.381774	4.45765	8.28635e-06	0.000102716	6.07729	6.48958	7.71872	7.60679	Promoter (<=1kb)	3	33575656	33578336	2681	2	TraesCS2A02G075600	-320
chr2A	36879594	36880946	1353	*	77.0698	1.83809	0.502409	3.65856	0.000253636	0.00177723	6.16138	5.4683	7.38163	6.9781	Promoter (<=1kb)	3	36880311	36881178	868	1	TraesCS2A02G081500	0
chr2A	43489113	43489980	868	*	28.5036	2.75379	0.765679	3.59653	0.000322496	0.00216372	4.96154	4.65968	6.17111	6.26388	Promoter (<=1kb)	3	43483344	43489401	6058	2	TraesCS2A02G091100	0
chr2A	48345489	48347408	1920	*	91.9891	1.06849	0.411167	2.59868	0.00935833	0.0320597	6.54864	6.24121	7.33992	7.12505	Promoter (<=1kb)	3	48346065	48347584	1520	2	TraesCS2A02G094700	176
chr2A	53779870	53780419	550	*	40.7642	1.94944	0.642642	3.03347	0.00241756	0.0110815	5.54888	5.00601	6.57157	6.40611	Promoter (2-3kb)	3	53782606	53785288	2683	1	TraesCS2A02G100700	-2187
chr2A	54139661	54140947	1287	*	31.4202	2.49962	0.705785	3.54162	0.000397681	0.00256772	4.96154	4.93091	6.24271	6.3426	Promoter (<=1kb)	3	54139933	54141073	1141	1	TraesCS2A02G101200	0
chr2A	54881845	54883988	2144	*	199.95	2.30489	0.298363	7.72511	1.11753e-14	1.3677e-12	6.60866	6.45674	8.62621	8.33996	Promoter (<=1kb)	3	54882252	54884230	1979	1	TraesCS2A02G101900	0
chr2A	54952922	54955910	2989	*	175.355	2.21761	0.349886	6.3381	2.32623e-10	1.10165e-08	6.60866	6.26692	8.58242	7.95297	Promoter (<=1kb)	3	54953678	54955663	1986	2	TraesCS2A02G102000	0
chr2A	60196419	60198217	1799	*	45.6855	1.64772	0.580232	2.83977	0.0045146	0.0181494	5.58128	5.41988	6.74328	6.36536	Promoter (<=1kb)	3	60194591	60195811	1221	2	TraesCS2A02G108300	-608
chr2A	65996253	65997619	1367	*	55.4732	3.04659	0.556949	5.47014	4.49678e-08	1.15446e-06	5.16368	5.00601	6.96678	6.96106	Promoter (<=1kb)	3	65996505	65997590	1086	2	TraesCS2A02G115600	0
chr2A	68502504	68503231	728	*	30.1346	3.38384	0.85863	3.94098	8.11489e-05	0.000693807	4.96154	4.22515	6.41699	6.21436	Promoter (1-2kb)	3	68504540	68506203	1664	1	TraesCS2A02G118000	-1309
chr2A	70883827	70885470	1644	*	90.531	1.1205	0.445369	2.51589	0.0118732	0.0386083	6.65202	6.00019	7.33992	7.1097	Promoter (2-3kb)	3	70876938	70881306	4369	2	TraesCS2A02G121000	-2521
chr2A	79324521	79324843	323	*	16.8341	2.63908	1.00656	2.62187	0.00874486	0.0304315	4.77655	4.4069	5.92986	5.47762	Promoter (1-2kb)	3	79314566	79322810	8245	2	TraesCS2A02G132200	-1711
chr2A	118221412	118223976	2565	*	191.229	3.62451	0.351166	10.3214	5.64138e-25	4.20009e-22	5.98751	5.41988	8.6001	8.53978	Promoter (<=1kb)	3	118220987	118222648	1662	2	TraesCS2A02G165600	0
chr2A	118227610	118228518	909	*	46.7765	2.71387	0.603264	4.49864	6.83886e-06	8.74481e-05	5.06758	5.14123	6.49644	6.94629	Promoter (<=1kb)	3	118227757	118228523	767	2	TraesCS2A02G165700	5
chr2A	118230855	118232352	1498	*	112.126	2.76913	0.393332	7.04018	1.91987e-12	1.48255e-10	5.78703	5.64459	7.90133	7.68099	Promoter (2-3kb)	3	118227757	118228523	767	2	TraesCS2A02G165700	-2332
chr2A	118448692	118449091	400	*	4.2926	5.86094	2.33465	2.51041	0.012059	0.039072	3.78048	3.78048	4.94437	4.83872	Promoter (1-2kb)	3	118450548	118456496	5949	1	TraesCS2A02G165900	-1457
chr2A	132875858	132877067	1210	*	77.22	4.02409	0.538111	7.47817	7.53639e-14	7.80555e-12	5.06758	4.75983	7.60034	7.22197	Promoter (<=1kb)	3	132859503	132876621	17119	2	TraesCS2A02G174300	0
chr2A	158551037	158551493	457	*	24.8629	2.98836	0.822498	3.63328	0.000279842	0.00192868	4.70517	4.65968	6.24271	5.95538	Promoter (1-2kb)	3	158553345	158556004	2660	1	TraesCS2A02G191600	-1852
chr2A	158553087	158554130	1044	*	20.3097	2.62548	0.952549	2.75626	0.00584656	0.022215	4.96154	4.32403	5.86965	5.89794	Promoter (<=1kb)	3	158553345	158556004	2660	1	TraesCS2A02G191600	0
chr2A	175467296	175469417	2122	*	52.6546	2.43633	0.566439	4.30113	1.69927e-05	0.000188245	5.48137	5.07583	6.86689	6.8113	Promoter (<=1kb)	3	175467301	175470007	2707	1	TraesCS2A02G201800	0
chr2A	196208466	196209483	1018	*	8.13479	4.12946	1.65111	2.50102	0.0123836	0.0398882	4.32038	3.78048	5.24148	5.23771	Promoter (<=1kb)	3	196206896	196207579	684	2	TraesCS2A02G211800	-887
chr2A	509070564	509071882	1319	*	32.8433	3.81114	0.88826	4.29057	1.78213e-05	0.000195977	4.84246	4.22515	6.85202	5.8266	Promoter (<=1kb)	3	509070654	509076530	5877	1	TraesCS2A02G295900	0
chr2A	559829303	559829787	485	*	18.1693	4.56514	1.19193	3.83005	0.000128117	0.00101251	3.78048	4.4069	6.14637	5.57108	Promoter (<=1kb)	3	559829162	559829755	594	2	TraesCS2A02G328300	0
chr2A	565261954	565263252	1299	*	21.2698	2.26817	0.858712	2.64136	0.00825745	0.0291045	4.70517	4.89105	6.06927	5.70222	Promoter (<=1kb)	3	565262286	565263000	715	1	TraesCS2A02G332200	0
chr2A	569299355	569299864	510	*	15.4232	5.11522	1.42411	3.59187	0.000328317	0.00219553	4.32038	3.78048	6.09547	5.27396	Promoter (<=1kb)	3	569293880	569299533	5654	2	TraesCS2A02G335500	0
chr2A	600916046	600917119	1074	*	43.822	3.53105	0.6549	5.39174	6.97786e-08	1.69707e-06	4.70517	4.8494	6.85202	6.60619	Promoter (<=1kb)	3	600910533	600917050	6518	2	TraesCS2A02G356300	0
chr2A	607841475	607843710	2236	*	51.9589	1.84385	0.590286	3.12366	0.00178616	0.00868197	5.5156	5.51484	7.1107	6.24758	Promoter (<=1kb)	3	607841199	607843783	2585	2	TraesCS2A02G363800	73
chr2A	611346515	611348091	1577	*	23.1036	3.72636	0.933538	3.99166	6.56136e-05	0.000582405	4.53969	4.4069	6.35422	5.73296	Promoter (<=1kb)	3	611347859	611356485	8627	1	TraesCS2A02G367800	0
chr2A	612087495	612088326	832	*	11.1849	4.85441	1.55943	3.11293	0.00185243	0.00893959	3.78048	4.22515	5.77372	5.12116	Promoter (<=1kb)	3	612081984	612088225	6242	2	TraesCS2A02G368900	0
chr2A	628637419	628638780	1362	*	23.5683	2.05803	0.814793	2.52583	0.0115426	0.0377635	4.84246	5.00601	5.70549	6.1803	Promoter (<=1kb)	3	628638190	628638952	763	1	TraesCS2A02G383700	0
chr2A	643007243	643009032	1790	*	18.0556	2.77103	0.942472	2.94017	0.00328034	0.0141148	4.53969	4.65968	5.77372	5.82094	Promoter (<=1kb)	3	643007539	643009178	1640	1	TraesCS2A02G393400	0
chr2A	673277023	673277714	692	*	21.2761	2.57666	0.962745	2.67637	0.00744239	0.0268422	4.96154	4.4069	6.28842	5.41624	Promoter (<=1kb)	3	673276475	673277485	1011	2	TraesCS2A02G417200	0
chr2A	680086501	680088053	1553	*	60.0541	1.28746	0.497139	2.58975	0.00960464	0.0327128	5.75962	6.00019	6.75934	6.83024	Promoter (<=1kb)	3	680086954	680087878	925	2	TraesCS2A02G427100	0
chr2A	680095688	680097967	2280	*	233.628	1.54934	0.283623	5.46265	4.69068e-08	1.19854e-06	7.3101	7.03687	8.73019	8.34925	Promoter (<=1kb)	3	680096885	680097566	682	2	TraesCS2A02G427200	0
chr2A	680109082	680110186	1105	*	83.6528	1.19222	0.423578	2.81463	0.00488335	0.0193003	6.36871	6.11905	7.14754	7.15952	Promoter (<=1kb)	3	680108650	680110012	1363	2	TraesCS2A02G427300	0
chr2A	681240909	681243935	3027	*	84.6255	2.28966	0.455679	5.02473	5.04131e-07	9.40632e-06	5.94022	5.4683	7.43211	7.32599	Promoter (<=1kb)	3	681244420	681248070	3651	1	TraesCS2A02G428500	-485
chr2A	685373501	685374989	1489	*	73.3874	2.61678	0.495139	5.28493	1.25751e-07	2.83524e-06	5.67363	5.20283	7.28599	7.21175	Promoter (<=1kb)	3	685373666	685373863	198	1	TraesCS2A02G432200	0
chr2A	691529244	691530950	1707	*	137.882	1.30828	0.338648	3.86325	0.000111887	0.000905807	6.82574	6.59371	7.88698	7.7102	Promoter (2-3kb)	3	691533117	691533934	818	1	TraesCS2A02G441700	-2167
chr2A	696823878	696826506	2629	*	272.226	1.15931	0.283437	4.0902	4.30998e-05	0.000409905	7.87662	7.27817	8.77367	8.52346	Promoter (<=1kb)	3	696825141	696826586	1446	1	TraesCS2A02G447600	0
chr2A	697290129	697291816	1688	*	42.7754	1.79697	0.618514	2.9053	0.00366903	0.0154131	5.61284	5.14123	6.64282	6.38403	Promoter (<=1kb)	3	697289195	697291790	2596	1	TraesCS2A02G448300	934
chr2A	703381993	703382297	305	*	19.2515	2.58033	0.978119	2.63805	0.00833845	0.0293321	4.84246	4.4795	6.1954	5.3347	Promoter (<=1kb)	3	703382028	703400535	18508	1	TraesCS2A02G454500	0
chr2A	703400024	703401629	1606	*	16.4362	2.60834	0.977728	2.66776	0.00763598	0.0273756	4.53969	4.65968	5.77372	5.63182	Promoter (1-2kb)	3	703402975	703403265	291	1	TraesCS2A02G454600	-1346
chr2A	706001013	706003042	2030	*	40.5354	4.28695	0.745752	5.74849	9.00451e-09	2.81286e-07	4.53969	4.54476	6.8816	6.45276	Promoter (<=1kb)	3	706000702	706003028	2327	2	TraesCS2A02G458600	0
chr2A	706510224	706511147	924	*	91.3022	1.20711	0.420227	2.87252	0.0040721	0.0167372	6.4859	6.14717	7.41214	7.09863	Promoter (<=1kb)	3	706509625	706511048	1424	2	TraesCS2A02G459400	0
chr2A	706513323	706514402	1080	*	66.6794	2.38077	0.49789	4.78172	1.73803e-06	2.71941e-05	5.64361	5.31653	7.09821	7.1141	Promoter (2-3kb)	3	706509625	706511048	1424	2	TraesCS2A02G459400	-2275
chr2A	706530408	706530648	241	*	22.6804	2.71262	0.890988	3.0445	0.00233064	0.0107534	4.96154	4.4069	6.01526	5.97061	Promoter (<=1kb)	3	706529351	706530610	1260	2	TraesCS2A02G459500	0
chr2A	706643726	706645265	1540	*	96.1453	1.84495	0.43601	4.23143	2.32208e-05	0.000244407	6.25957	5.8169	7.68589	7.20558	Promoter (<=1kb)	3	706643565	706645221	1657	2	TraesCS2A02G459800	0
chr2A	706994542	706996091	1550	*	25.9705	2.63209	0.797154	3.30186	0.000960465	0.00526524	4.84246	4.75983	6.33264	5.8655	Promoter (<=1kb)	3	706995188	706996214	1027	1	TraesCS2A02G460700	0
chr2A	716549513	716550204	692	*	81.5723	1.23027	0.431689	2.8499	0.00437325	0.0177044	6.27838	6.11905	7.26383	6.99494	Promoter (<=1kb)	3	716549342	716549949	608	2	TraesCS2A02G477700	0
chr2A	719685737	719686613	877	*	101.505	1.02937	0.412714	2.49415	0.012626	0.0405007	6.77456	6.22817	7.46157	7.21584	Promoter (<=1kb)	3	719685972	719686853	882	1	TraesCS2A02G484600	0
chr2A	721728449	721729625	1177	*	59.3183	2.2269	0.53553	4.15832	3.20599e-05	0.000321029	5.33357	5.55964	7.18344	6.67997	Promoter (<=1kb)	3	721724588	721729682	5095	2	TraesCS2A02G486600	57
chr2A	721738377	721739107	731	*	15.7924	3.64569	1.09132	3.34061	0.000835935	0.00470637	4.32038	4.4069	5.90011	5.54308	Promoter (<=1kb)	3	721733999	721737945	3947	2	TraesCS2A02G486800	-432
chr2A	722517185	722518200	1016	*	34.5499	2.80586	0.781471	3.59048	0.000330066	0.0022053	5.16368	4.54476	6.75934	5.96556	Promoter (<=1kb)	3	722518069	722518557	489	1	TraesCS2A02G487800	0
chr2A	722742586	722744042	1457	*	44.5513	3.66292	0.715812	5.11715	3.10185e-07	6.17145e-06	4.32038	5.00601	6.57157	6.93136	Promoter (1-2kb)	3	722745377	722748687	3311	1	TraesCS2A02G488400	-1335
chr2A	726752408	726753295	888	*	55.5888	1.99914	0.581282	3.43919	0.000583453	0.00351474	5.75962	5.20283	7.1107	6.50809	Promoter (2-3kb)	3	726756077	726756532	456	1	TraesCS2A02G495100	-2782
chr2A	728616541	728619153	2613	*	84.0487	1.22828	0.445323	2.75818	0.00581249	0.0221146	6.42017	6.01565	7.35046	6.96351	Promoter (<=1kb)	3	728617538	728618858	1321	1	TraesCS2A02G498200	0
chr2A	728751015	728753967	2953	*	258.33	1.28069	0.300334	4.26421	2.00609e-05	0.000216118	7.73821	7.13565	8.81965	8.38402	Promoter (<=1kb)	3	728752123	728753373	1251	2	TraesCS2A02G498500	0
chr2A	729059335	729059694	360	*	10.2145	4.03542	1.4127	2.85653	0.004283	0.0174142	4.16335	4.22515	5.59563	5.17126	Promoter (<=1kb)	3	729059763	729060062	300	2	TraesCS2A02G499100	368
chr2A	729344306	729346663	2358	*	496.218	1.07125	0.22049	4.85849	1.18284e-06	1.95069e-05	8.54141	8.32043	9.67142	9.19346	Promoter (<=1kb)	3	729346578	729347592	1015	1	TraesCS2A02G500600	0
chr2A	733160572	733162566	1995	*	147.453	1.15915	0.322653	3.59254	0.000327467	0.00219071	6.95758	6.7811	7.88698	7.80663	Promoter (<=1kb)	3	733161501	733161959	459	1	TraesCS2A02G504200	0
chr2A	733287276	733289455	2180	*	163.013	1.24566	0.343267	3.62885	0.000284687	0.00195617	7.13977	6.69988	8.21455	7.75012	Promoter (<=1kb)	3	733287115	733289358	2244	2	TraesCS2A02G504400	0
chr2A	734632320	734633215	896	*	61.071	1.4631	0.506999	2.8858	0.00390423	0.0161825	6.01054	5.6239	6.75934	6.93136	Promoter (<=1kb)	3	734629406	734633016	3611	2	TraesCS2A02G507300	0
chr2A	734638576	734639748	1173	*	83.3839	1.4969	0.423939	3.53093	0.000414108	0.00265287	6.03316	6.14717	7.28599	7.15952	Promoter (<=1kb)	3	734633798	734639079	5282	2	TraesCS2A02G507400	0
chr2A	734645429	734646461	1033	*	70.8549	2.66259	0.517157	5.14852	2.62554e-07	5.34766e-06	5.48137	5.31653	7.51871	6.83024	Promoter (<=1kb)	3	734642757	734645823	3067	2	TraesCS2A02G507500	0
chr2A	734650970	734651743	774	*	40.4586	2.53302	0.697035	3.634	0.000279065	0.00192442	5.33357	4.75983	6.85202	6.1889	Promoter (1-2kb)	3	734647130	734649310	2181	2	TraesCS2A02G507600	-1660
chr2A	734884251	734885070	820	*	48.2739	1.5489	0.556144	2.78508	0.00535152	0.0207471	5.61284	5.55964	6.74328	6.4598	Promoter (1-2kb)	3	734886735	734892736	6002	1	TraesCS2A02G508200	-1665
chr2A	734987136	734988910	1775	*	87.8234	2.80824	0.436656	6.43125	1.26555e-10	6.4147e-09	5.48137	5.51484	7.52801	7.45785	Promoter (<=1kb)	3	734987044	734988822	1779	2	TraesCS2A02G508700	0
chr2A	735329934	735330904	971	*	43.0707	1.98567	0.661016	3.00397	0.00266485	0.0119723	5.48137	5.14123	6.93896	6.03467	Promoter (<=1kb)	3	735330017	735343858	13842	1	TraesCS2A02G509700	0
chr2A	737342058	737342863	806	*	7.14429	4.23254	1.74609	2.42401	0.0153504	0.0470824	3.78048	4.22515	5.0736	5.24689	Promoter (<=1kb)	3	737340454	737342156	1703	2	TraesCS2A02G512400	0
chr2A	738005912	738006887	976	*	37.9491	2.2711	0.674988	3.36466	0.000766388	0.00438717	5.37231	4.8494	6.57157	6.33877	Promoter (<=1kb)	3	738005806	738006899	1094	2	TraesCS2A02G513000	12
chr2A	744642217	744642847	631	*	39.5175	2.6095	0.714926	3.65002	0.000262216	0.00182737	5.16368	4.89105	6.96678	5.93478	Promoter (<=1kb)	3	744638919	744642776	3858	2	TraesCS2A02G522200	0
chr2A	744904437	744905355	919	*	91.8459	2.7174	0.492734	5.51494	3.48907e-08	9.24252e-07	5.84014	5.26113	7.84301	7.14669	Promoter (<=1kb)	3	744904211	744905506	1296	2	TraesCS2A02G522800	151
chr2A	745089756	745090370	615	*	74.0839	2.09235	0.465862	4.49135	7.07735e-06	9.00159e-05	5.84014	5.55964	7.1107	7.2641	Promoter (1-2kb)	3	745087190	745088131	942	2	TraesCS2A02G523900	-1625
chr2A	745092436	745093664	1229	*	301.897	1.1649	0.239006	4.87393	1.09397e-06	1.82539e-05	7.86457	7.59709	8.76586	8.82306	Promoter (<=1kb)	3	745091535	745092968	1434	2	TraesCS2A02G524000	0
chr2A	745528666	745530794	2129	*	45.2716	1.80587	0.621661	2.90491	0.00367353	0.0154273	5.67363	5.14123	6.80645	6.31557	Promoter (<=1kb)	3	745529120	745530274	1155	1	TraesCS2A02G525100	0
chr2A	746916021	746917105	1085	*	16.2148	2.86452	0.996636	2.87419	0.00405068	0.0166658	4.53969	4.54476	5.66994	5.75105	Promoter (<=1kb)	3	746915954	746916999	1046	2	TraesCS2A02G527000	0
chr2A	747696953	747698203	1251	*	38.1485	3.56992	0.741712	4.81308	1.48622e-06	2.37904e-05	4.96154	4.4069	6.62534	6.53161	Promoter (<=1kb)	3	747697095	747697634	540	2	TraesCS2A02G529100	0
chr2A	747746327	747746905	579	*	18.8298	5.60261	1.3744	4.07641	4.57359e-05	0.000430769	3.78048	4.22515	6.21927	5.58484	Promoter (<=1kb)	3	747746596	747746985	390	2	TraesCS2A02G529600	80
chr2A	747874684	747874878	195	*	20.6589	2.18802	0.869163	2.51738	0.011823	0.03848	4.96154	4.65968	5.95895	5.75105	Promoter (<=1kb)	3	747874783	747875184	402	2	TraesCS2A02G529800	306
chr2A	750424731	750426766	2036	*	22.3966	2.55822	0.963822	2.65424	0.00794868	0.0282556	4.32038	5.00601	6.35422	5.44733	Promoter (<=1kb)	3	750424658	750425232	575	2	TraesCS2A02G535900	0
chr2A	751543727	751544531	805	*	61.3853	1.97798	0.502771	3.93415	8.34918e-05	0.000709822	5.5156	5.66494	7.06005	6.84096	Promoter (1-2kb)	3	751546349	751547605	1257	1	TraesCS2A02G539000	-1818
chr2A	751545589	751546552	964	*	33.0454	1.79371	0.685281	2.61748	0.00885829	0.0307398	5.25187	5.17247	6.47701	5.99066	Promoter (<=1kb)	3	751546349	751547605	1257	1	TraesCS2A02G539000	0
chr2A	751551385	751553478	2094	*	57.8012	1.63721	0.629497	2.60083	0.00929988	0.0318924	6.11999	5.07583	7.07288	6.51485	Promoter (<=1kb)	3	751552937	751553399	463	1	TraesCS2A02G539100	0
chr2A	751661665	751663293	1629	*	44.0833	2.22073	0.614635	3.61308	0.000302577	0.00205518	5.16368	5.31653	6.86689	6.31946	Promoter (<=1kb)	3	751662486	751663348	863	1	TraesCS2A02G539300	0
chr2A	751842430	751844813	2384	*	85.7018	3.02798	0.452685	6.68895	2.24776e-11	1.36854e-09	5.44613	5.31653	7.57364	7.38893	Promoter (<=1kb)	3	751844738	751846122	1385	1	TraesCS2A02G539400	0
chr2A	752047431	752048828	1398	*	18.4662	2.87833	0.978007	2.94306	0.00324985	0.0140055	4.32038	4.75983	5.95895	5.68341	Promoter (<=1kb)	3	752048194	752048874	681	1	TraesCS2A02G539600	0
chr2A	752083938	752086542	2605	*	153.96	1.5979	0.367048	4.35338	1.34055e-05	0.000154227	6.98027	6.29214	8.14393	7.8636	Promoter (<=1kb)	3	752086649	752091668	5020	1	TraesCS2A02G539700	-107
chr2A	752783929	752785343	1415	*	102.718	1.29387	0.382714	3.38077	0.00072283	0.00418116	6.45343	6.35323	7.50934	7.34479	Promoter (1-2kb)	3	752786626	752788084	1459	1	TraesCS2A02G541200	-1283
chr2A	753092664	753093925	1262	*	137.303	1.02965	0.380595	2.70537	0.0068229	0.0250807	6.91106	6.78984	8.05689	7.29151	Promoter (<=1kb)	3	753092814	753093806	993	1	TraesCS2A02G542500	0
chr2A	753404280	753405806	1527	*	35.8518	2.00632	0.660148	3.0392	0.0023721	0.0109097	5.33357	5.04152	6.47701	6.24758	Promoter (<=1kb)	3	753403927	753405219	1293	2	TraesCS2A02G543300	0
chr2A	753439338	753442342	3005	*	150.55	1.96467	0.334306	5.87686	4.18115e-09	1.43601e-07	6.29693	6.55299	8.16191	7.95052	Promoter (<=1kb)	3	753439405	753441499	2095	1	TraesCS2A02G543700	0
chr2A	753993205	753993592	388	*	17.4928	3.28604	1.01759	3.22925	0.00124117	0.00647483	4.53969	4.4069	6.04254	5.50715	Promoter (<=1kb)	3	753980103	753993554	13452	2	TraesCS2A02G544800	0
chr2A	753994721	753996139	1419	*	49.7675	2.15682	0.601868	3.58355	0.000338962	0.00225258	5.54888	5.14123	7.02083	6.39143	Promoter (1-2kb)	3	753980103	753993554	13452	2	TraesCS2A02G544800	-1167
chr2A	754173199	754173862	664	*	82.1074	1.28415	0.423437	3.03268	0.00242393	0.0111069	6.11999	6.24121	7.15961	7.15312	Promoter (<=1kb)	3	754164142	754173476	9335	2	TraesCS2A02G545000	0
chr2A	754175028	754176074	1047	*	51.848	2.9812	0.640176	4.65684	3.21098e-06	4.59975e-05	5.25187	4.8494	7.25262	6.37286	Promoter (1-2kb)	3	754164142	754173476	9335	2	TraesCS2A02G545000	-1552
chr2A	758280623	758281165	543	*	17.0271	2.84126	0.997173	2.84932	0.00438127	0.0177296	4.70517	4.4069	5.90011	5.57798	Promoter (<=1kb)	3	758280283	758280642	360	2	TraesCS2A02G551500	0
chr2A	758371021	758372439	1419	*	177.633	2.04614	0.315188	6.49182	8.48074e-11	4.48795e-09	6.66618	6.45674	8.44243	8.11873	Promoter (<=1kb)	3	758371279	758372583	1305	2	TraesCS2A02G551700	144
chr2A	760305018	760306438	1421	*	77.6569	1.15985	0.445226	2.60508	0.00918531	0.0315849	6.31524	6.04602	7.18344	6.92383	Promoter (<=1kb)	3	760306892	760308483	1592	1	TraesCS2A02G556000	-454
chr2A	762617017	762618039	1023	*	111.282	2.30167	0.401889	5.72714	1.02139e-08	3.13817e-07	6.07729	5.8169	7.92963	7.48688	Promoter (<=1kb)	3	762618345	762620471	2127	1	TraesCS2A02G560200	-306
chr2A	764094490	764095820	1331	*	63.5616	1.85955	0.522026	3.56217	0.000367797	0.00241007	5.94022	5.36936	7.03402	6.90357	Promoter (<=1kb)	3	764089317	764095873	6557	2	TraesCS2A02G563400	53
chr2A	765761244	765763166	1923	*	73.9058	1.89879	0.455885	4.16506	3.11267e-05	0.00031312	5.81386	5.76203	7.25262	7.05578	Promoter (<=1kb)	3	765760972	765762877	1906	2	TraesCS2A02G566700	0
chr2A	766322760	766324700	1941	*	59.0118	2.5011	0.52347	4.77792	1.77114e-06	2.76428e-05	5.33357	5.34325	7.09821	6.85423	Promoter (<=1kb)	3	766325469	766328620	3152	1	TraesCS2A02G567500	-769
chr2A	766445518	766447142	1625	*	90.1366	1.39283	0.467885	2.97686	0.00291217	0.0128541	6.50186	5.86951	7.55557	6.97082	Promoter (<=1kb)	3	766445621	766447304	1684	1	TraesCS2A02G567700	0
chr2A	766964927	766965949	1023	*	63.8513	3.29132	0.538481	6.11223	9.82464e-10	3.9772e-08	5.06758	5.07583	7.32929	6.94629	Promoter (<=1kb)	3	766965158	766971285	6128	1	TraesCS2A02G568900	0
chr2A	766998531	766999262	732	*	39.4776	1.69477	0.634022	2.67304	0.00751672	0.0270494	5.37231	5.36936	6.67712	6.10947	Promoter (<=1kb)	3	767000218	767007733	7516	1	TraesCS2A02G569200	-956
chr2A	767326355	767327279	925	*	62.9367	1.72523	0.512525	3.36615	0.000762265	0.00436735	5.94022	5.4918	7.06005	6.80036	Promoter (<=1kb)	3	767327297	767329874	2578	1	TraesCS2A02G569700	-18
chr2A	767793718	767796273	2556	*	146.053	1.51718	0.324215	4.67954	2.87518e-06	4.1842e-05	6.60866	6.70914	7.94357	7.90961	Promoter (1-2kb)	3	767788054	767791824	3771	2	TraesCS2A02G570200	-1894
chr2A	768214530	768216285	1756	*	106.401	1.60462	0.420746	3.81375	0.000136872	0.00106725	6.54864	5.95271	7.71059	7.35225	Promoter (<=1kb)	3	768215492	768216301	810	1	TraesCS2A02G571200	0
chr2A	768264742	768268025	3284	*	582.611	1.03713	0.199495	5.19878	2.00602e-07	4.25221e-06	8.87963	8.44297	9.6839	9.63922	Promoter (<=1kb)	3	768265704	768267120	1417	2	TraesCS2A02G571300	0
chr2A	768312729	768313280	552	*	127.25	1.91704	0.356944	5.37069	7.84367e-08	1.88136e-06	6.40323	6.17472	7.90846	7.75012	Promoter (1-2kb)	3	768315279	768316588	1310	1	TraesCS2A02G571600	-1999
chr2A	768996940	768998304	1365	*	64.9479	1.37922	0.520639	2.6491	0.00807073	0.0285915	6.14085	5.64459	7.14754	6.60935	Promoter (<=1kb)	3	768996829	768998744	1916	1	TraesCS2A02G573300	111
chr2A	769472535	769474786	2252	*	307.95	1.01144	0.26889	3.76153	0.000168875	0.0012693	8.05671	7.60691	8.98006	8.54302	Promoter (<=1kb)	3	769472597	769474043	1447	2	TraesCS2A02G574400	0
chr2A	771327661	771330178	2518	*	95.9803	1.62194	0.443042	3.66093	0.000251303	0.00176315	6.45343	5.8169	7.57364	7.24419	Promoter (<=1kb)	3	771328483	771329838	1356	2	TraesCS2A02G577100	0
chr2A	775270136	775273179	3044	*	105.218	1.74297	0.403785	4.31657	1.58472e-05	0.000177508	6.31524	6.06095	7.76661	7.3165	Promoter (<=1kb)	3	775271708	775272838	1131	2	TraesCS2A02G583300	0
chr2A	777613363	777616885	3523	*	254.582	1.16652	0.288738	4.04005	5.34403e-05	0.000490518	7.73159	7.26579	8.76586	8.33716	Promoter (<=1kb)	3	777612773	777615958	3186	2	TraesCS2A02G588200	0
chr2A	777626924	777628801	1878	*	257.728	1.39996	0.262464	5.33391	9.61191e-08	2.24828e-06	7.23691	7.5212	8.75407	8.53653	Promoter (<=1kb)	3	777622662	777627335	4674	2	TraesCS2A02G588300	0
chr2A	777835411	777837396	1986	*	304.605	1.28561	0.25641	5.0139	5.33384e-07	9.86217e-06	7.87061	7.44105	8.95625	8.71806	Promoter (<=1kb)	3	777835039	777836901	1863	2	TraesCS2A02G588900	0
chr2A	778787706	778789699	1994	*	387.253	1.61046	0.244974	6.574	4.89825e-11	2.73585e-09	8.02462	7.46827	9.17536	9.32389	Promoter (<=1kb)	3	778788878	778789786	909	1	TraesCS2A02G590800	0
chr2A	778797508	778800354	2847	*	164.48	2.07032	0.312423	6.62665	3.43401e-11	1.99729e-09	6.51763	6.4231	8.19722	8.18668	Promoter (<=1kb)	3	778797752	778807122	9371	1	TraesCS2A02G590900	0
chr2A	778826122	778828155	2034	*	149.288	1.11311	0.324584	3.42933	0.000605064	0.00361957	7.01365	6.79853	7.93661	7.75992	Promoter (<=1kb)	3	778827013	778828353	1341	1	TraesCS2A02G591000	0
chr2A	779292462	779295311	2850	*	272.646	1.16235	0.267918	4.33847	1.43479e-05	0.00016335	7.82782	7.35027	8.7342	8.57503	Promoter (<=1kb)	3	779292716	779295557	2842	1	TraesCS2A02G591900	0
chr2A	779337649	779339827	2179	*	169.439	1.7677	0.327375	5.39962	6.67812e-08	1.63353e-06	6.77456	6.5735	8.38238	7.93207	Promoter (1-2kb)	3	779341512	779342236	725	1	TraesCS2A02G592100	-1685
chr2A	779341267	779343103	1837	*	87.1795	2.0707	0.434318	4.76771	1.86334e-06	2.88865e-05	5.84014	5.85221	7.57364	7.17223	Promoter (<=1kb)	3	779341512	779342236	725	1	TraesCS2A02G592100	0
chr2A	779875305	779876765	1461	*	36.8674	1.99281	0.72792	2.73768	0.00618739	0.0232287	5.54888	4.75983	6.60765	6.13648	Promoter (1-2kb)	3	779878734	779882381	3648	1	TraesCS2A02G593200	-1969
chr2B	5624827	5625252	426	*	102.115	1.50184	0.388544	3.86531	0.000110949	0.000899628	6.25957	6.32913	7.33992	7.58802	Promoter (2-3kb)	4	5628214	5630093	1880	1	TraesCS2B02G010100	-2962
chr2B	5672882	5675303	2422	*	144.167	1.96107	0.346331	5.66242	1.49253e-08	4.36576e-07	6.57898	6.20171	7.92261	8.07008	Promoter (<=1kb)	4	5669062	5673071	4010	2	TraesCS2B02G010300	0
chr2B	23877905	23879611	1707	*	228.764	1.16554	0.311538	3.74125	0.000183108	0.00135756	7.69121	7.00732	8.5464	8.2868	Promoter (<=1kb)	4	23878049	23878768	720	1	TraesCS2B02G048200	0
chr2B	24905856	24907289	1434	*	110.096	1.09679	0.408555	2.68456	0.00726257	0.0263528	6.82574	6.27959	7.66076	7.23413	Promoter (1-2kb)	4	24909185	24910710	1526	1	TraesCS2B02G050300	-1896
chr2B	27017029	27018505	1477	*	63.328	1.84719	0.529618	3.48778	0.000487051	0.00302976	5.94022	5.36936	7.12309	6.78656	Promoter (<=1kb)	4	27017433	27018033	601	1	TraesCS2B02G055500	0
chr2B	29547763	29549254	1492	*	95.7179	1.19356	0.418194	2.85407	0.00431626	0.0175255	6.46976	6.27959	7.55557	7.03734	Promoter (<=1kb)	4	29549311	29550726	1416	1	TraesCS2B02G061800	-57
chr2B	31617164	31620020	2857	*	401.812	3.32717	0.240829	13.8155	2.05443e-43	1.08245e-39	6.74824	6.48958	9.70649	9.40931	Promoter (<=1kb)	4	31620046	31627420	7375	1	TraesCS2B02G065300	-26
chr2B	47414132	47414354	223	*	12.0793	3.9882	1.33697	2.98303	0.00285414	0.0126526	3.78048	4.4069	5.47495	5.58484	Promoter (2-3kb)	4	47417076	47418772	1697	1	TraesCS2B02G084800	-2722
chr2B	85073771	85075671	1901	*	29.9001	1.84585	0.712149	2.59194	0.00954357	0.0325424	5.25187	5.00601	6.26576	6.04902	Promoter (<=1kb)	4	85073785	85076011	2227	1	TraesCS2B02G119000	0
chr2B	85176241	85178329	2089	*	51.3329	1.78158	0.574373	3.10178	0.00192362	0.00921449	5.7316	5.31653	6.93896	6.45276	Promoter (<=1kb)	4	85175914	85178065	2152	2	TraesCS2B02G119100	0
chr2B	116348077	116349452	1376	*	36.6005	1.56908	0.654574	2.39709	0.0165257	0.049799	5.5156	5.20283	6.51561	6.09116	Promoter (<=1kb)	4	116337158	116347705	10548	2	TraesCS2B02G149900	-372
chr2B	133697972	133698329	358	*	5.65992	6.23407	2.21476	2.81479	0.00488095	0.0192934	3.78048	3.78048	5.38714	4.52689	Promoter (<=1kb)	4	133689733	133697900	8168	2	TraesCS2B02G160100	-72
chr2B	140244499	140245884	1386	*	50.5384	1.67997	0.572348	2.93522	0.00333308	0.0142921	5.78703	5.31653	6.837	6.50469	Promoter (<=1kb)	4	140244680	140245963	1284	1	TraesCS2B02G167200	0
chr2B	161142031	161143837	1807	*	46.4776	1.3924	0.580654	2.39799	0.0164852	0.0496959	5.67363	5.55964	6.77522	6.25167	Promoter (<=1kb)	4	161142219	161146774	4556	1	TraesCS2B02G186100	0
chr2B	180059123	180060591	1469	*	79.5556	5.60641	0.681377	8.22807	1.90257e-16	3.2498e-14	4.53969	4.4069	7.78996	7.16164	Promoter (<=1kb)	4	180040838	180060077	19240	2	TraesCS2B02G200800	0
chr2B	228757900	228759271	1372	*	21.1396	2.85958	0.933352	3.06378	0.00218561	0.0102168	4.32038	4.8494	6.12116	5.75105	Promoter (<=1kb)	4	228758409	228761398	2990	1	TraesCS2B02G231700	0
chr2B	239199496	239200175	680	*	21.3692	2.73761	0.871593	3.14092	0.00168417	0.00828243	4.70517	4.65968	6.09547	5.77478	Promoter (1-2kb)	4	239194939	239197833	2895	2	TraesCS2B02G238000	-1663
chr2B	481115377	481116329	953	*	5.27891	6.1374	2.23503	2.746	0.00603269	0.0227711	3.78048	3.78048	5.29214	4.60369	Promoter (2-3kb)	4	481118783	481125237	6455	1	TraesCS2B02G336900	-2454
chr2B	482335573	482336610	1038	*	47.4359	3.38476	0.645978	5.23974	1.608e-07	3.51326e-06	5.06758	4.65968	6.98049	6.61563	Promoter (1-2kb)	4	482338244	482339420	1177	1	TraesCS2B02G337600	-1634
chr2B	482338246	482339042	797	*	15.6528	4.35224	1.23606	3.52107	0.000429817	0.00273576	3.78048	4.4069	5.92986	5.55014	Promoter (<=1kb)	4	482338244	482339420	1177	1	TraesCS2B02G337600	2
chr2B	512357156	512358151	996	*	88.3253	4.56696	0.53096	8.60133	7.87963e-18	1.73357e-15	4.84246	4.75983	7.78222	7.42469	Promoter (<=1kb)	4	512356803	512357874	1072	2	TraesCS2B02G359200	0
chr2B	512360243	512361261	1019	*	157.415	3.86482	0.363243	10.6398	1.9459e-26	1.8093e-23	5.5156	5.36936	8.309	8.34647	Promoter (2-3kb)	4	512356803	512357874	1072	2	TraesCS2B02G359200	-2369
chr2B	538238568	538240132	1565	*	28.2473	4.04104	0.874497	4.62099	3.81915e-06	5.32092e-05	4.53969	4.4069	6.55316	5.96556	Promoter (<=1kb)	4	538233533	538240135	6603	2	TraesCS2B02G375600	3
chr2B	545365521	545367585	2065	*	28.6522	1.86653	0.762517	2.44785	0.014371	0.0447212	4.96154	5.20283	6.43729	5.72688	Promoter (<=1kb)	4	545365235	545367943	2709	2	TraesCS2B02G381800	358
chr2B	558004867	558005823	957	*	12.1096	7.34905	1.81605	4.04673	5.19381e-05	0.000478869	3.78048	3.78048	5.77372	5.34312	Promoter (<=1kb)	4	558003852	558005414	1563	2	TraesCS2B02G393700	0
chr2B	569062683	569063553	871	*	7.90631	4.36725	1.69068	2.58313	0.00979096	0.0331839	3.78048	4.22515	5.29214	5.17126	Promoter (<=1kb)	4	569062946	569063584	639	1	TraesCS2B02G400700	0
chr2B	647450552	647451287	736	*	16.3655	2.59815	0.981538	2.64702	0.00812055	0.0287249	4.53969	4.65968	5.8065	5.58484	Promoter (<=1kb)	4	647451070	647451267	198	1	TraesCS2B02G453600	0
chr2B	653599796	653600670	875	*	22.5708	4.19437	0.974116	4.30582	1.66372e-05	0.000184865	4.32038	4.4069	6.21927	5.91912	Promoter (1-2kb)	4	653593921	653598260	4340	2	TraesCS2B02G458800	-1536
chr2B	657812334	657813082	749	*	9.78975	7.06572	1.89017	3.73814	0.000185389	0.00137096	3.78048	3.78048	5.24148	5.56414	Promoter (<=1kb)	4	657812301	657818610	6310	1	TraesCS2B02G463900	33
chr2B	679811888	679813354	1467	*	70.8379	1.39636	0.458857	3.04312	0.00234139	0.0107941	6.07729	5.90343	6.93896	7.06945	Promoter (<=1kb)	4	679812704	679814913	2210	1	TraesCS2B02G481400	0
chr2B	697767188	697768906	1719	*	76.6612	1.20977	0.477991	2.53096	0.0113752	0.037321	6.27838	6.00019	7.35046	6.69189	Promoter (<=1kb)	4	697767267	697768957	1691	1	TraesCS2B02G503500	0
chr2B	701754169	701754734	566	*	36.655	1.79597	0.660282	2.72	0.00652823	0.0242106	5.48137	5.07583	6.1954	6.49788	Promoter (2-3kb)	4	701757689	701764255	6567	1	TraesCS2B02G506300	-2955
chr2B	704762822	704765112	2291	*	55.4569	1.38276	0.534516	2.58694	0.00968328	0.032921	5.81386	5.72409	6.96678	6.44214	Promoter (<=1kb)	4	704762907	704767070	4164	1	TraesCS2B02G508600	0
chr2B	726685270	726686931	1662	*	25.3353	2.68506	0.908086	2.95684	0.00310812	0.0135215	4.96154	4.54476	6.55316	5.40039	Promoter (<=1kb)	4	726684953	726686563	1611	2	TraesCS2B02G531300	0
chr2B	727680025	727681502	1478	*	31.5392	3.07684	0.762105	4.03729	5.40717e-05	0.000495318	4.96154	4.54476	6.45729	6.22691	Promoter (<=1kb)	4	727679756	727682262	2507	2	TraesCS2B02G532100	760
chr2B	732222349	732224734	2386	*	56.1834	1.85255	0.611293	3.03055	0.0024411	0.0111676	5.89114	5.17247	7.17157	6.37659	Promoter (<=1kb)	4	732222759	732224651	1893	1	TraesCS2B02G536700	0
chr2B	733062753	733063733	981	*	111.994	1.28785	0.367748	3.50198	0.000461814	0.00290274	6.57898	6.4231	7.47125	7.59116	Promoter (<=1kb)	4	733062825	733073795	10971	1	TraesCS2B02G537600	0
chr2B	742453566	742455122	1557	*	234.332	1.01978	0.2717	3.75332	0.000174507	0.00130421	7.67058	7.31468	8.45706	8.36491	Promoter (<=1kb)	4	742454459	742455094	636	1	TraesCS2B02G545500	0
chr2B	748946603	748948666	2064	*	107.998	1.50978	0.450785	3.34923	0.000810364	0.00458754	6.7349	5.8169	7.63518	7.43525	Promoter (<=1kb)	4	748946441	748947369	929	2	TraesCS2B02G553200	0
chr2B	749853310	749855582	2273	*	130.248	1.77639	0.3838	4.62844	3.68437e-06	5.16077e-05	6.42017	6.35323	8.13788	7.45613	Promoter (<=1kb)	4	749853739	749855200	1462	1	TraesCS2B02G554800	0
chr2B	753065496	753067742	2247	*	52.3456	5.03628	0.750886	6.70712	1.98509e-11	1.22201e-09	4.32038	4.54476	7.26383	6.66794	Promoter (1-2kb)	4	753068924	753069743	820	1	TraesCS2B02G558900	-1182
chr2B	753069225	753070808	1584	*	29.0647	2.47474	0.780158	3.1721	0.00151341	0.00759794	5.11673	4.65968	6.43729	5.93996	Promoter (<=1kb)	4	753068924	753069743	820	1	TraesCS2B02G558900	301
chr2B	755041312	755044569	3258	*	203.858	1.0105	0.300634	3.36125	0.000775919	0.00443198	7.55525	7.08005	8.31972	8.12308	Promoter (2-3kb)	4	755036582	755038526	1945	2	TraesCS2B02G563200	-2786
chr2B	759523305	759524649	1345	*	25.5429	2.21697	0.783878	2.82821	0.00468089	0.0186772	5.06758	4.75983	6.12116	5.99066	Promoter (<=1kb)	4	759523377	759524746	1370	2	TraesCS2B02G568900	97
chr2B	762116896	762118336	1441	*	64.735	1.39284	0.475832	2.92717	0.00342065	0.0145899	5.89114	5.92007	6.96678	6.83829	Promoter (<=1kb)	4	762116532	762118390	1859	2	TraesCS2B02G572400	54
chr2B	763445464	763445831	368	*	16.2876	3.90513	1.10534	3.53296	0.000410932	0.00263663	4.43983	4.22515	5.70549	5.8266	Promoter (<=1kb)	4	763445083	763446390	1308	2	TraesCS2B02G573500	559
chr2B	763448739	763450140	1402	*	180.151	1.96759	0.337813	5.82451	5.7281e-09	1.89174e-07	6.6802	6.56329	8.58686	7.92959	Promoter (<=1kb)	4	763448661	763449644	984	2	TraesCS2B02G573600	0
chr2B	763879702	763882907	3206	*	172.874	1.57501	0.364371	4.32254	1.54241e-05	0.000173458	6.82574	6.78984	8.53725	7.65117	Promoter (<=1kb)	4	763879633	763880977	1345	2	TraesCS2B02G574600	0
chr2B	764059244	764061238	1995	*	154.668	1.06546	0.326498	3.26331	0.00110119	0.00587935	7.06757	6.87437	8.04401	7.7044	Promoter (<=1kb)	4	764060187	764074401	14215	1	TraesCS2B02G574800	0
chr2B	768609690	768611288	1599	*	81.5923	1.93606	0.466254	4.15238	3.29033e-05	0.000328266	6.01054	5.68497	7.52801	6.98534	Promoter (<=1kb)	4	768609548	768611309	1762	1	TraesCS2B02G581000	142
chr2B	771198534	771200961	2428	*	158.879	1.62682	0.364364	4.46481	8.01395e-06	9.99123e-05	6.86294	6.48958	8.3618	7.67951	Promoter (<=1kb)	4	771194107	771200612	6506	2	TraesCS2B02G584100	0
chr2B	772573143	772574130	988	*	35.2514	1.74815	0.708126	2.4687	0.0135605	0.0428046	5.33357	5.20283	6.69395	5.78648	Promoter (<=1kb)	4	772573007	772583680	10674	1	TraesCS2B02G585900	136
chr2B	775341675	775344028	2354	*	44.518	1.89301	0.605137	3.12823	0.0017586	0.00857635	5.44613	5.31653	6.837	6.26793	Promoter (2-3kb)	4	775336921	775338801	1881	2	TraesCS2B02G588700	-2874
chr2B	775497545	775499752	2208	*	80.2396	2.19942	0.500734	4.39239	1.12109e-05	0.000132777	6.03316	5.31653	7.45182	7.13374	Promoter (2-3kb)	4	775492939	775494775	1837	2	TraesCS2B02G589100	-2770
chr2B	777302815	777304394	1580	*	37.9035	1.82277	0.66052	2.75961	0.00578713	0.0220402	5.54888	5.00601	6.33264	6.45276	Promoter (<=1kb)	4	777302864	777305920	3057	1	TraesCS2B02G592000	0
chr2B	779068537	779069070	534	*	97.1707	1.06124	0.389878	2.72197	0.00648938	0.024097	6.50186	6.4231	7.37132	7.22806	Promoter (1-2kb)	4	779070566	779080324	9759	1	TraesCS2B02G594400	-1496
chr2B	779259065	779262236	3172	*	622.17	1.47216	0.184431	7.98218	1.4377e-15	2.09969e-13	8.62215	8.3234	9.91309	9.84338	Promoter (<=1kb)	4	779260732	779262711	1980	1	TraesCS2B02G595000	0
chr2B	784235443	784237272	1830	*	195.604	1.14392	0.284163	4.02557	5.68377e-05	0.00051674	7.19885	7.21516	8.309	8.10782	Promoter (2-3kb)	4	784239515	784239885	371	1	TraesCS2B02G601100	-2243
chr2B	785208195	785210769	2575	*	139.61	1.2303	0.342962	3.58727	0.000334159	0.00222743	6.74824	6.7811	7.98459	7.58802	Promoter (<=1kb)	4	785208360	785210039	1680	1	TraesCS2B02G603000	0
chr2B	785270094	785272452	2359	*	178.188	1.88566	0.324709	5.80723	6.3514e-09	2.0736e-07	6.77456	6.54263	8.48111	8.0092	Promoter (<=1kb)	4	785270771	785271469	699	1	TraesCS2B02G603300	0
chr2B	789433587	789436478	2892	*	154.076	1.53701	0.331084	4.64238	3.44425e-06	4.8837e-05	6.85065	6.55299	8.12571	7.861	Promoter (<=1kb)	4	789433663	789434738	1076	1	TraesCS2B02G609100	0
chr2B	789565380	789565609	230	*	17.3065	2.99104	1.01377	2.9504	0.00317359	0.0137478	4.43983	4.60444	6.06927	5.40039	Promoter (<=1kb)	4	789563953	789564540	588	2	TraesCS2B02G609300	-840
chr2B	793128719	793130841	2123	*	149.803	1.47578	0.363194	4.06333	4.83774e-05	0.000451263	6.81312	6.59371	8.2486	7.57536	Promoter (<=1kb)	4	793128423	793130684	2262	2	TraesCS2B02G614000	0
chr2B	793140813	793142870	2058	*	148.158	1.50673	0.335099	4.49638	6.91204e-06	8.82614e-05	6.86294	6.48958	7.92261	7.95662	Promoter (<=1kb)	4	793140608	793142198	1591	2	TraesCS2B02G614100	0
chr2B	793174927	793178426	3500	*	600.531	1.41479	0.197829	7.15159	8.57804e-13	7.17557e-11	8.66435	8.25033	9.87552	9.74982	Promoter (<=1kb)	4	793175952	793177813	1862	2	TraesCS2B02G614500	0
chr2B	793179332	793180016	685	*	213.329	1.70739	0.297237	5.74419	9.23609e-09	2.87559e-07	7.18917	6.73656	8.55549	8.36765	Promoter (1-2kb)	4	793175952	793177813	1862	2	TraesCS2B02G614500	-1519
chr2B	793379943	793380573	631	*	44.5047	2.09416	0.59842	3.49949	0.000466157	0.00292592	5.16368	5.41988	6.75934	6.44923	Promoter (<=1kb)	4	793375123	793380389	5267	2	TraesCS2B02G615300	0
chr2B	793411016	793413492	2477	*	276.196	1.50131	0.263981	5.68719	1.29148e-08	3.84667e-07	7.58497	7.22158	8.89674	8.62098	Promoter (<=1kb)	4	793406864	793413063	6200	2	TraesCS2B02G615400	0
chr2B	793444964	793447168	2205	*	294.36	1.29489	0.271439	4.77048	1.83792e-06	2.8544e-05	7.88856	7.30261	8.8715	8.71878	Promoter (<=1kb)	4	793446052	793447077	1026	2	TraesCS2B02G615600	0
chr2B	793453982	793454712	731	*	146.824	1.67161	0.328677	5.08589	3.65912e-07	7.12159e-06	6.66618	6.48958	8.03102	7.89951	Promoter (1-2kb)	4	793456345	793457370	1026	1	TraesCS2B02G615700	-1633
chr2B	793456264	793457427	1164	*	263.596	1.12885	0.279575	4.03774	5.39694e-05	0.000494608	7.84631	7.27199	8.65609	8.54383	Promoter (<=1kb)	4	793456345	793457370	1026	1	TraesCS2B02G615700	0
chr2B	793504386	793508620	4235	*	375.573	1.54941	0.220932	7.01306	2.33155e-12	1.7614e-10	7.9004	7.62635	9.23027	9.16168	Promoter (<=1kb)	4	793504880	793506292	1413	2	TraesCS2B02G615800	0
chr2B	793517043	793518504	1462	*	272.983	1.35315	0.259182	5.22085	1.78101e-07	3.8374e-06	7.65667	7.30866	8.80448	8.61253	Promoter (<=1kb)	4	793516872	793518342	1471	2	TraesCS2B02G615900	0
chr2B	793520564	793520805	242	*	46.2763	1.70584	0.592877	2.87722	0.00401195	0.0165359	5.64361	5.31653	6.80645	6.33493	Promoter (2-3kb)	4	793516872	793518342	1471	2	TraesCS2B02G615900	-2222
chr2B	793795414	793796018	605	*	89.2429	1.96829	0.450951	4.36476	1.27261e-05	0.000147651	5.96408	5.86951	7.69417	7.02569	Promoter (<=1kb)	4	793796037	793799690	3654	1	TraesCS2B02G616900	-19
chr2B	795977703	795980331	2629	*	170.524	1.98961	0.366811	5.42407	5.82556e-08	1.45082e-06	6.89918	6.11905	8.34091	8.09462	Promoter (<=1kb)	4	795978311	795980104	1794	2	TraesCS2B02G621600	0
chr2B	796351546	796355616	4071	*	313.775	1.13336	0.251468	4.50696	6.57644e-06	8.4582e-05	7.91799	7.66915	9.02653	8.62787	Promoter (<=1kb)	4	796343380	796352691	9312	2	TraesCS2B02G622300	0
chr2B	796596718	796599764	3047	*	147.424	1.27051	0.363793	3.4924	0.000478698	0.00298811	7.08858	6.46778	8.01791	7.71885	Promoter (<=1kb)	4	796597519	796600632	3114	2	TraesCS2B02G622500	868
chr2B	796603489	796603752	264	*	32.7391	4.13439	0.84849	4.87264	1.10115e-06	1.83572e-05	4.43983	4.54476	6.82181	5.93478	Promoter (2-3kb)	4	796597519	796600632	3114	2	TraesCS2B02G622500	-2857
chr2B	798127127	798128904	1778	*	72.2116	1.34402	0.474867	2.83029	0.00465051	0.0185769	6.20152	5.83468	7.19521	6.81674	Promoter (<=1kb)	4	798128178	798132084	3907	1	TraesCS2B02G625200	0
chr2B	798294437	798296203	1767	*	280.84	1.37668	0.243856	5.64547	1.64728e-08	4.75011e-07	7.61408	7.40768	8.77367	8.73799	Promoter (<=1kb)	4	798294672	798295373	702	1	TraesCS2B02G625700	0
chr2B	798732252	798733849	1598	*	132.452	1.00248	0.34888	2.87341	0.00406067	0.0166996	6.93451	6.71834	7.82052	7.49867	Promoter (<=1kb)	4	798730087	798733009	2923	2	TraesCS2B02G626600	0
chr2B	799530935	799531736	802	*	85.7677	1.34299	0.497289	2.70061	0.00692122	0.0253664	6.3333	6.03092	7.64375	6.62812	Promoter (<=1kb)	4	799531838	799534580	2743	1	TraesCS2B02G627700	-102
chr2B	800191207	800193068	1862	*	130.255	2.05327	0.355444	5.77664	7.62088e-09	2.42901e-07	6.36871	6.10476	7.93661	7.83208	Promoter (<=1kb)	4	800187390	800190562	3173	2	TraesCS2B02G629100	-645
chr2D	2362319	2363309	991	*	149.603	1.1824	0.34193	3.45802	0.000544161	0.00331881	7.06757	6.65262	8.01131	7.71885	Promoter (<=1kb)	16	2362426	2363179	754	1	TraesCS2D02G003700	0
chr2D	5180475	5181252	778	*	27.3461	2.01448	0.739116	2.72552	0.00642004	0.0239194	4.96154	5.07583	6.14637	6.05377	Promoter (2-3kb)	16	5176788	5178320	1533	2	TraesCS2D02G009900	-2155
chr2D	6996030	6998696	2667	*	218.193	1.85233	0.294897	6.28128	3.35797e-10	1.53439e-08	7.13977	6.66221	8.49535	8.55189	Promoter (1-2kb)	16	7000159	7003874	3716	1	TraesCS2D02G014200	-1463
chr2D	11055408	11056260	853	*	89.3481	1.43971	0.449209	3.20499	0.00135067	0.00693113	6.45343	5.86951	7.45182	7.1119	Promoter (1-2kb)	16	11057629	11061196	3568	1	TraesCS2D02G025600	-1369
chr2D	11242759	11243458	700	*	22.873	3.32	0.883834	3.75636	0.000172405	0.00129107	4.43983	4.65968	5.95895	6.13648	Promoter (1-2kb)	16	11245171	11259790	14620	1	TraesCS2D02G026700	-1713
chr2D	11244784	11246532	1749	*	93.9779	1.11397	0.412879	2.69805	0.00697466	0.0255106	6.60866	6.17472	7.24132	7.30117	Promoter (<=1kb)	16	11245171	11259790	14620	1	TraesCS2D02G026700	0
chr2D	11774174	11775864	1691	*	194.824	2.09203	0.367288	5.69587	1.22744e-08	3.67927e-07	7.00261	6.16102	8.62621	8.17523	Promoter (<=1kb)	16	11774695	11775912	1218	1	TraesCS2D02G028600	0
chr2D	12633552	12634368	817	*	46.4229	1.42212	0.561593	2.5323	0.0113316	0.0372154	5.70295	5.51484	6.55316	6.52493	Promoter (<=1kb)	16	12631062	12634703	3642	2	TraesCS2D02G031600	335
chr2D	13228603	13229975	1373	*	54.398	2.02886	0.553994	3.66223	0.000250026	0.00175584	5.67363	5.26113	6.96678	6.65885	Promoter (<=1kb)	16	13228599	13229315	717	1	TraesCS2D02G034400	4
chr2D	13624258	13626865	2608	*	139.861	2.12679	0.343713	6.18768	6.1055e-10	2.61319e-08	6.3333	6.20171	8.10107	7.87137	Promoter (<=1kb)	16	13624375	13625625	1251	1	TraesCS2D02G035900	0
chr2D	13632306	13633784	1479	*	246.635	1.01898	0.282826	3.60285	0.000314746	0.00212136	7.80908	7.27817	8.55549	8.3993	Promoter (<=1kb)	16	13633576	13633803	228	1	TraesCS2D02G036000	0
chr2D	13685889	13688448	2560	*	356.646	1.12636	0.21522	5.23355	1.66286e-07	3.61734e-06	8.0192	7.92186	9.0167	9.0067	Promoter (<=1kb)	16	13682317	13687528	5212	2	TraesCS2D02G036400	0
chr2D	14104733	14106699	1967	*	194.553	1.54399	0.305307	5.05716	4.25536e-07	8.12656e-06	7.15974	6.75455	8.41771	8.1846	Promoter (<=1kb)	16	14104881	14107625	2745	2	TraesCS2D02G038200	926
chr2D	14806220	14807771	1552	*	59.0798	1.24264	0.518687	2.39575	0.0165865	0.0499435	5.98751	5.78058	6.99406	6.49788	Promoter (1-2kb)	16	14800574	14804464	3891	2	TraesCS2D02G041000	-1756
chr2D	14836111	14838007	1897	*	71.5565	1.11166	0.461831	2.40707	0.0160812	0.0488004	6.29693	5.95271	6.89616	6.99971	Promoter (<=1kb)	16	14821360	14836133	14774	2	TraesCS2D02G041100	0
chr2D	17612829	17614424	1596	*	104.852	1.39881	0.404406	3.45894	0.000542313	0.00330951	6.4859	6.24121	7.71059	7.20764	Promoter (<=1kb)	16	17611591	17612829	1239	2	TraesCS2D02G048100	0
chr2D	17640193	17641751	1559	*	102.822	1.53865	0.423451	3.6336	0.000279497	0.00192701	6.45343	6.07572	7.75082	7.16589	Promoter (<=1kb)	16	17638754	17640194	1441	2	TraesCS2D02G048400	0
chr2D	25039094	25040399	1306	*	82.1478	1.66767	0.466759	3.57288	0.000353082	0.00232905	6.11999	5.85221	7.52801	6.88301	Promoter (1-2kb)	16	25041719	25043402	1684	1	TraesCS2D02G060500	-1320
chr2D	28048652	28050326	1675	*	110.046	2.55477	0.400503	6.3789	1.78369e-10	8.69774e-09	5.89114	5.72409	7.92261	7.54485	Promoter (<=1kb)	16	28048691	28049386	696	1	TraesCS2D02G067100	0
chr2D	30327148	30329187	2040	*	65.7155	1.22047	0.498547	2.44805	0.0143632	0.0447012	6.20152	5.76203	7.0471	6.69189	Promoter (<=1kb)	16	30327196	30328809	1614	2	TraesCS2D02G071600	0
chr2D	32505214	32506364	1151	*	48.2311	2.17713	0.59797	3.64086	0.000271724	0.00188239	5.54888	5.07583	6.86689	6.52827	Promoter (1-2kb)	16	32502946	32503527	582	2	TraesCS2D02G075900	-1687
chr2D	32520394	32521807	1414	*	82.2742	1.36816	0.450929	3.0341	0.00241257	0.0110631	6.35112	5.90343	7.32929	7.00684	Promoter (<=1kb)	16	32520264	32521551	1288	2	TraesCS2D02G076000	0
chr2D	32557338	32559342	2005	*	71.1916	1.60368	0.466892	3.43479	0.000593005	0.00356135	5.78703	5.98455	7.19521	6.9112	Promoter (<=1kb)	16	32557965	32559316	1352	1	TraesCS2D02G076200	0
chr2D	32594376	32595961	1586	*	106.719	1.05123	0.40513	2.59479	0.00946479	0.0323462	6.80038	6.29214	7.57364	7.23009	Promoter (<=1kb)	16	32594073	32595754	1682	2	TraesCS2D02G076300	0
chr2D	35638767	35639843	1077	*	32.1455	2.39946	0.748764	3.20456	0.0013527	0.00693898	5.25187	4.65968	6.43729	6.15418	Promoter (<=1kb)	16	35638995	35640065	1071	1	TraesCS2D02G082500	0
chr2D	37366790	37370090	3301	*	77.6515	1.18189	0.466667	2.53261	0.0113215	0.0371906	6.11999	6.21501	7.35046	6.71835	Promoter (<=1kb)	16	37367365	37368590	1226	1	TraesCS2D02G086900	0
chr2D	60021873	60024467	2595	*	346.028	1.19077	0.22705	5.24455	1.56668e-07	3.43575e-06	8.03002	7.74665	8.9631	9.01256	Promoter (<=1kb)	16	60021772	60023316	1545	2	TraesCS2D02G107900	0
chr2D	66464543	66464928	386	*	56.5999	2.47574	0.582305	4.25163	2.12224e-05	0.000226646	5.25187	5.36936	7.29694	6.43858	Promoter (2-3kb)	16	66460699	66462127	1429	2	TraesCS2D02G117000	-2416
chr2D	73189454	73192193	2740	*	38.6259	3.00533	0.674245	4.45733	8.29883e-06	0.000102846	5.01596	4.75983	6.69395	6.40246	Promoter (<=1kb)	16	73189813	73190379	567	1	TraesCS2D02G125400	0
chr2D	113047269	113048136	868	*	12.0174	7.32738	1.84921	3.96243	7.41908e-05	0.000644589	3.78048	3.78048	5.92986	5.0577	Promoter (2-3kb)	16	113050324	113053322	2999	1	TraesCS2D02G169300	-2188
chr2D	116775033	116778159	3127	*	101.269	1.86296	0.404959	4.60037	4.2174e-06	5.79019e-05	6.2405	5.93649	7.66918	7.38349	Promoter (<=1kb)	16	116775872	116777242	1371	2	TraesCS2D02G172900	0
chr2D	118532577	118533042	466	*	37.2328	1.88492	0.643707	2.92823	0.00340896	0.0145509	5.16368	5.34325	6.55316	6.21015	Promoter (<=1kb)	16	118533905	118534228	324	1	TraesCS2D02G175000	-863
chr2D	126148951	126151644	2694	*	154.89	3.1257	0.353851	8.83338	1.0156e-18	2.60215e-16	5.86589	5.7432	8.42269	8.05766	Promoter (<=1kb)	16	126124950	126149743	24794	2	TraesCS2D02G181400	0
chr2D	130820715	130821556	842	*	12.2464	3.24379	1.19402	2.71671	0.00659349	0.0244099	4.32038	4.4069	5.70549	5.27396	Promoter (<=1kb)	16	130820838	130823749	2912	1	TraesCS2D02G185600	0
chr2D	333502165	333503792	1628	*	22.3388	3.38797	0.897057	3.77676	0.00015888	0.00120756	4.53969	4.54476	5.83846	6.19744	Promoter (<=1kb)	16	333498463	333503311	4849	2	TraesCS2D02G270000	0
chr2D	373760363	373760594	232	*	15.6785	2.94476	1.03161	2.85454	0.00430994	0.0175036	4.53969	4.4795	5.86965	5.47762	Promoter (<=1kb)	16	373758476	373760624	2149	2	TraesCS2D02G291800	30
chr2D	395319234	395321208	1975	*	22.5273	3.31708	0.897106	3.69753	0.000217709	0.00156607	4.70517	4.4069	5.95895	6.10035	Promoter (<=1kb)	16	395320140	395320613	474	2	TraesCS2D02G308300	0
chr2D	406407559	406408613	1055	*	39.2534	3.87365	0.74352	5.20989	1.88957e-07	4.04248e-06	4.84246	4.4069	6.79092	6.44214	Promoter (1-2kb)	16	406410175	406411266	1092	1	TraesCS2D02G317100	-1562
chr2D	412254389	412256019	1631	*	26.8376	3.75584	0.883771	4.24979	2.13974e-05	0.000228124	4.62694	4.4069	6.53452	5.8266	Promoter (<=1kb)	16	412254503	412256297	1795	1	TraesCS2D02G320800	0
chr2D	427906229	427907146	918	*	124.68	3.63883	0.398753	9.12552	7.13929e-20	2.26392e-17	5.25187	5.4683	7.99801	8.02205	Promoter (2-3kb)	16	427909803	427910690	888	1	TraesCS2D02G334400	-2657
chr2D	427909570	427910495	926	*	134.928	2.34885	0.406662	5.77594	7.65239e-09	2.43768e-07	6.45343	5.68497	7.85782	8.08352	Promoter (<=1kb)	16	427909803	427910690	888	1	TraesCS2D02G334400	0
chr2D	427915010	427915865	856	*	145.459	1.20029	0.326762	3.6733	0.000239442	0.00169434	6.94609	6.71834	7.81294	7.86619	Promoter (<=1kb)	16	427915243	427915822	580	1	TraesCS2D02G334500	0
chr2D	427921772	427923096	1325	*	184.342	3.7602	0.333159	11.2865	1.52987e-29	2.15319e-26	5.67363	5.55964	8.56001	8.50364	Promoter (2-3kb)	16	427925601	427926218	618	1	TraesCS2D02G334600	-2505
chr2D	427925039	427926386	1348	*	123.366	3.75001	0.404773	9.26447	1.9605e-20	6.93383e-18	5.37231	5.26113	8.08858	7.90961	Promoter (<=1kb)	16	427925601	427926218	618	1	TraesCS2D02G334600	0
chr2D	427944521	427945440	920	*	54.5084	7.06592	1.13383	6.2319	4.6082e-10	2.03289e-08	4.32038	3.78048	7.0856	7.04889	Promoter (<=1kb)	16	427946437	427948526	2090	1	TraesCS2D02G334700	-997
chr2D	433025792	433027382	1591	*	11.4629	3.13332	1.23378	2.53962	0.0110974	0.0365942	4.32038	4.4069	5.70549	5.13137	Promoter (<=1kb)	16	433023533	433026300	2768	2	TraesCS2D02G339200	0
chr2D	457412726	457413719	994	*	30.6485	2.03071	0.702415	2.89104	0.00383975	0.0159689	5.16368	5.00601	6.28842	6.13201	Promoter (<=1kb)	16	457407054	457413648	6595	2	TraesCS2D02G355200	0
chr2D	470242548	470244292	1745	*	31.5535	2.33839	0.701768	3.33214	0.000861821	0.00482369	5.06758	4.93091	6.35422	6.20169	Promoter (2-3kb)	16	470238628	470240499	1872	2	TraesCS2D02G365500	-2049
chr2D	476015992	476018453	2462	*	156.254	1.44634	0.383651	3.76994	0.000163288	0.00123481	7.08858	6.37692	8.2542	7.68099	Promoter (<=1kb)	16	476017089	476018834	1746	1	TraesCS2D02G371700	0
chr2D	478123766	478124209	444	*	6.76914	6.48878	2.17581	2.98223	0.00286155	0.0126786	3.78048	3.78048	5.59563	4.36647	Promoter (<=1kb)	16	478117740	478124100	6361	2	TraesCS2D02G374700	0
chr2D	484880557	484882691	2135	*	17.4605	2.62342	0.958165	2.73796	0.00618215	0.0232133	4.70517	4.54476	5.90011	5.59166	Promoter (1-2kb)	16	484883699	484885830	2132	1	TraesCS2D02G380600	-1008
chr2D	510207150	510208059	910	*	70.2068	4.04278	0.551527	7.33016	2.29886e-13	2.1679e-11	4.96154	4.75983	7.41214	7.19731	Promoter (1-2kb)	16	510209092	510212587	3496	1	TraesCS2D02G398100	-1033
chr2D	524320331	524321275	945	*	18.537	2.6407	0.971217	2.71896	0.00654866	0.0242732	4.84246	4.4069	6.01526	5.55716	Promoter (<=1kb)	16	524320443	524334300	13858	1	TraesCS2D02G409600	0
chr2D	537706969	537707352	384	*	22.2885	2.27457	0.835322	2.72299	0.00646938	0.0240574	4.70517	4.93091	6.04254	5.83223	Promoter (1-2kb)	16	537704625	537705304	680	2	TraesCS2D02G425300	-1665
chr2D	542543683	542545319	1637	*	43.3033	2.51525	0.615606	4.08582	4.39222e-05	0.000416282	4.96154	5.26113	6.58972	6.67997	Promoter (<=1kb)	16	542543934	542544164	231	1	TraesCS2D02G430200	0
chr2D	543316350	543319623	3274	*	111.182	1.56985	0.433091	3.62476	0.000289232	0.00197978	6.51763	6.13319	7.94357	7.12723	Promoter (<=1kb)	16	543316672	543320084	3413	1	TraesCS2D02G430800	0
chr2D	544895906	544896623	718	*	87.7733	1.39826	0.433903	3.22252	0.00127069	0.0065995	6.2405	6.13319	7.49991	6.98293	Promoter (<=1kb)	16	544896264	544902397	6134	1	TraesCS2D02G433400	0
chr2D	546864884	546865878	995	*	9.81553	4.41166	1.57711	2.7973	0.00515309	0.0201417	4.32038	3.78048	5.59563	5.11085	Promoter (<=1kb)	16	546865787	546870225	4439	1	TraesCS2D02G436000	0
chr2D	562222409	562223727	1319	*	57.8248	2.97562	0.590834	5.0363	4.74605e-07	8.93493e-06	5.25187	5.00601	7.35046	6.55146	Promoter (<=1kb)	16	562223225	562223596	372	1	TraesCS2D02G453000	0
chr2D	562447670	562449624	1955	*	41.8922	2.85261	0.629538	4.53128	5.86272e-06	7.67476e-05	4.96154	5.00601	6.72703	6.53161	Promoter (<=1kb)	16	562449175	562450083	909	1	TraesCS2D02G453700	0
chr2D	562753012	562754641	1630	*	63.8265	1.46189	0.479705	3.04748	0.00230771	0.0106708	5.89114	5.83468	6.95294	6.84894	Promoter (<=1kb)	16	562754102	562754392	291	1	TraesCS2D02G454100	0
chr2D	562858891	562859426	536	*	23.0344	3.92029	0.936038	4.18818	2.81204e-05	0.000287108	4.53969	4.32403	6.17111	5.99066	Promoter (<=1kb)	16	562859104	562859394	291	1	TraesCS2D02G454700	0
chr2D	563153127	563154081	955	*	94.9522	1.34057	0.505097	2.65409	0.00795232	0.0282637	6.74824	5.64459	7.50934	7.15098	Promoter (<=1kb)	16	563153231	563154242	1012	1	TraesCS2D02G455100	0
chr2D	567476689	567478154	1466	*	44.2989	3.01415	0.646408	4.66293	3.11744e-06	4.48567e-05	5.06758	4.8494	6.96678	6.38774	Promoter (<=1kb)	16	567477279	567478310	1032	1	TraesCS2D02G460900	0
chr2D	568249297	568252549	3253	*	56.6251	2.50613	0.560203	4.47361	7.69117e-06	9.65677e-05	5.5156	5.07583	7.0856	6.75854	Promoter (<=1kb)	16	568248888	568252553	3666	2	TraesCS2D02G462300	4
chr2D	571053676	571055155	1480	*	15.5927	3.64645	1.09179	3.33989	0.000838125	0.00471495	4.32038	4.4069	5.59563	5.83783	Promoter (<=1kb)	16	571056099	571059388	3290	1	TraesCS2D02G464900	-944
chr2D	571208014	571208715	702	*	7.9401	4.36975	1.69096	2.58417	0.00976125	0.0331143	3.78048	4.22515	5.34063	5.12116	Promoter (<=1kb)	16	571208551	571213930	5380	1	TraesCS2D02G465400	0
chr2D	574449737	574450805	1069	*	21.0544	2.50653	0.900584	2.78323	0.00538203	0.0208442	4.90388	4.54476	6.14637	5.61858	Promoter (1-2kb)	16	574447144	574448037	894	2	TraesCS2D02G469700	-1700
chr2D	575161240	575162762	1523	*	52.3488	1.53245	0.568156	2.69724	0.00699177	0.0255538	5.78703	5.51484	6.98049	6.33493	Promoter (<=1kb)	16	575161117	575162434	1318	2	TraesCS2D02G470800	0
chr2D	575363290	575364414	1125	*	98.9352	1.58452	0.430656	3.6793	0.000233871	0.00166213	6.35112	6.06095	7.73486	7.09641	Promoter (1-2kb)	16	575366182	575366652	471	1	TraesCS2D02G471600	-1768
chr2D	579065135	579066514	1380	*	85.907	1.01908	0.414792	2.45686	0.0140158	0.0439174	6.27838	6.4231	7.21845	7.06491	Promoter (<=1kb)	16	579064961	579065485	525	2	TraesCS2D02G476900	0
chr2D	586845713	586846966	1254	*	55.4346	1.35577	0.52236	2.59546	0.00944632	0.0322982	5.91591	5.64459	6.82181	6.60935	Promoter (<=1kb)	16	586841634	586846982	5349	2	TraesCS2D02G486400	16
chr2D	587695362	587696287	926	*	29.8969	3.40366	0.825385	4.12372	3.72798e-05	0.000363642	4.32038	4.8494	6.51561	6.09577	Promoter (<=1kb)	16	587696143	587696631	489	1	TraesCS2D02G488100	0
chr2D	587738977	587740561	1585	*	65.8065	1.27757	0.490018	2.60719	0.00912877	0.0314537	6.16138	5.76203	7.00751	6.77262	Promoter (<=1kb)	16	587738927	587739740	814	2	TraesCS2D02G488400	0
chr2D	587742030	587743249	1220	*	58.0924	1.4815	0.511567	2.896	0.00377957	0.0157705	5.67363	5.85221	6.93896	6.6497	Promoter (2-3kb)	16	587738927	587739740	814	2	TraesCS2D02G488400	-2290
chr2D	588130776	588132003	1228	*	57.6271	3.10499	0.617872	5.0253	5.02643e-07	9.38197e-06	5.4098	4.65968	7.09821	6.91627	Promoter (1-2kb)	16	588133698	588136671	2974	1	TraesCS2D02G488700	-1695
chr2D	588448966	588450545	1580	*	53.9519	1.61729	0.551385	2.93314	0.00335551	0.0143684	5.89114	5.36936	6.77522	6.70371	Promoter (2-3kb)	16	588452741	588455049	2309	1	TraesCS2D02G489400	-2196
chr2D	588452249	588454911	2663	*	65.3836	1.47674	0.479483	3.07986	0.00207096	0.00977361	5.75962	5.98455	6.8816	6.98293	Promoter (<=1kb)	16	588452741	588455049	2309	1	TraesCS2D02G489400	0
chr2D	588675820	588677978	2159	*	109.89	1.13142	0.381478	2.96589	0.00301804	0.0132158	6.74824	6.35323	7.45182	7.4835	Promoter (<=1kb)	16	588676152	588677693	1542	2	TraesCS2D02G489700	0
chr2D	591175147	591175787	641	*	94.8276	1.61078	0.424221	3.79704	0.000146436	0.00112931	6.38608	5.90343	7.49991	7.29538	Promoter (2-3kb)	16	591178104	591179288	1185	1	TraesCS2D02G493800	-2317
chr2D	591177682	591179030	1349	*	128.487	2.12277	0.429804	4.93893	7.85534e-07	1.3727e-05	6.51763	5.76203	8.14995	7.54485	Promoter (<=1kb)	16	591178104	591179288	1185	1	TraesCS2D02G493800	0
chr2D	591698808	591701705	2898	*	87.7075	1.47105	0.461923	3.18462	0.00144946	0.00733657	6.46976	5.76203	7.37132	7.17223	Promoter (2-3kb)	16	591704124	591705120	997	1	TraesCS2D02G494800	-2419
chr2D	592079958	592081137	1180	*	19.1205	2.50627	0.98566	2.54273	0.010999	0.0363285	4.96154	4.32403	6.01526	5.59166	Promoter (<=1kb)	16	592080465	592080869	405	1	TraesCS2D02G495200	0
chr2D	593796685	593798466	1782	*	28.7045	1.87	0.761323	2.45625	0.0140395	0.0439762	4.96154	5.20283	6.43729	5.73296	Promoter (<=1kb)	16	593796909	593803962	7054	1	TraesCS2D02G498300	0
chr2D	595209827	595211546	1720	*	80.4831	1.19031	0.458382	2.59677	0.00941049	0.0321955	6.4369	5.93649	7.26383	6.93386	Promoter (<=1kb)	16	595211811	595213105	1295	1	TraesCS2D02G500800	-265
chr2D	601245054	601247711	2658	*	124.108	1.02982	0.355034	2.90062	0.00372428	0.0155968	6.87513	6.6037	7.67756	7.50369	Promoter (<=1kb)	16	601244733	601247388	2656	2	TraesCS2D02G507900	0
chr2D	601404427	601406748	2322	*	53.076	1.48652	0.52353	2.83941	0.00451972	0.0181656	5.70295	5.68497	6.69395	6.70371	Promoter (<=1kb)	16	601404598	601407195	2598	1	TraesCS2D02G508500	0
chr2D	601969934	601972043	2110	*	125.025	1.04914	0.365812	2.86796	0.00413127	0.0169226	6.94609	6.51104	7.7024	7.50536	Promoter (<=1kb)	16	601963045	601971739	8695	2	TraesCS2D02G509500	0
chr2D	603919766	603920935	1170	*	32.7375	1.65393	0.670319	2.46738	0.0136107	0.0429288	5.16368	5.34325	6.26576	6.1803	Promoter (2-3kb)	16	603923302	603927129	3828	1	TraesCS2D02G512800	-2367
chr2D	608374292	608376275	1984	*	170.541	1.85501	0.343695	5.39724	6.7673e-08	1.6527e-06	6.83825	6.40021	8.42269	7.93578	Promoter (<=1kb)	16	608374622	608375844	1223	1	TraesCS2D02G517300	0
chr2D	608558371	608559600	1230	*	33.6521	2.25541	0.678267	3.32525	0.000883389	0.00492015	5.16368	4.96918	6.31071	6.35781	Promoter (<=1kb)	16	608557646	608559525	1880	2	TraesCS2D02G518200	0
chr2D	609234506	609236077	1572	*	90.6299	1.14161	0.459928	2.48216	0.013059	0.0415843	6.2405	6.43441	7.60034	6.76701	Promoter (<=1kb)	16	609236561	609238830	2270	1	TraesCS2D02G519300	-484
chr2D	609424045	609425226	1182	*	83.0092	1.04548	0.431074	2.4253	0.0152959	0.0469559	6.40323	6.20171	7.26383	6.93635	Promoter (<=1kb)	16	609425079	609425471	393	1	TraesCS2D02G519600	0
chr2D	612533569	612536584	3016	*	50.9632	2.06823	0.587027	3.52323	0.000426326	0.00271809	5.54888	5.26113	7.0471	6.38774	Promoter (<=1kb)	16	612534919	612536365	1447	1	TraesCS2D02G524000	0
chr2D	613109472	613110518	1047	*	33.5903	2.04375	0.714946	2.85861	0.00425507	0.017324	5.25187	5.00601	6.62534	5.89259	Promoter (1-2kb)	16	613097847	613108080	10234	2	TraesCS2D02G524500	-1392
chr2D	613122703	613124156	1454	*	114.473	2.30509	0.389991	5.91061	3.4084e-09	1.20216e-07	6.07729	5.86951	7.93661	7.5626	Promoter (<=1kb)	16	613122640	613123743	1104	2	TraesCS2D02G524600	0
chr2D	613234228	613235650	1423	*	75.3065	1.2815	0.510272	2.51141	0.012025	0.0389861	6.31524	5.83468	7.40204	6.59351	Promoter (<=1kb)	16	613233960	613235132	1173	2	TraesCS2D02G524700	0
chr2D	613237101	613237724	624	*	30.3462	1.79756	0.724317	2.48173	0.0130745	0.0416189	5.29346	5.00601	6.39638	5.89794	Promoter (<=1kb)	16	613237008	613237868	861	2	TraesCS2D02G524800	144
chr2D	614810791	614812659	1869	*	87.3197	1.45223	0.452849	3.20688	0.00134182	0.00689347	6.35112	5.93649	7.51871	6.96595	Promoter (<=1kb)	16	614810063	614810955	893	2	TraesCS2D02G526400	0
chr2D	614819014	614820391	1378	*	61.5545	1.81637	0.505916	3.59025	0.000330356	0.00220676	5.84014	5.4918	6.93896	6.91374	Promoter (<=1kb)	16	614819228	614819537	310	2	TraesCS2D02G526600	0
chr2D	614853461	614855481	2021	*	32.1148	2.40296	0.744522	3.22753	0.00124866	0.00650545	5.25187	4.65968	6.35422	6.24758	Promoter (<=1kb)	16	614852987	614854723	1737	2	TraesCS2D02G526900	0
chr2D	616153761	616155093	1333	*	135.135	1.13615	0.368892	3.0799	0.00207068	0.00977276	7.05695	6.46778	7.61787	7.82676	Promoter (<=1kb)	16	616149955	616155065	5111	2	TraesCS2D02G528500	0
chr2D	617535689	617536302	614	*	33.3091	2.98233	0.790724	3.77165	0.000162173	0.00122782	4.96154	4.65968	6.82181	5.78064	Promoter (2-3kb)	16	617538824	617541139	2316	1	TraesCS2D02G532100	-2522
chr2D	618081488	618084311	2824	*	93.6258	1.057	0.408683	2.58635	0.00969985	0.0329599	6.5939	6.24121	7.32929	7.17433	Promoter (<=1kb)	16	618083760	618085136	1377	1	TraesCS2D02G534000	0
chr2D	619869175	619871170	1996	*	84.1962	2.08522	0.429436	4.85572	1.19948e-06	1.97528e-05	5.78703	5.83468	7.40204	7.28763	Promoter (<=1kb)	16	619869353	619870719	1367	2	TraesCS2D02G539600	0
chr2D	620151552	620153481	1930	*	92.8685	2.19429	0.444668	4.93467	8.02868e-07	1.39954e-05	5.98751	5.68497	7.73486	7.17644	Promoter (<=1kb)	16	620153343	620154521	1179	1	TraesCS2D02G540000	0
chr2D	621358380	621359663	1284	*	48.4173	1.56649	0.565399	2.77059	0.00559547	0.0214706	5.7316	5.41988	6.74328	6.47029	Promoter (<=1kb)	16	621358142	621359938	1797	2	TraesCS2D02G543700	275
chr2D	621603870	621605312	1443	*	123.055	1.18592	0.405923	2.92154	0.00348303	0.0148037	6.80038	6.47872	7.96423	7.189	Promoter (2-3kb)	16	621600183	621601422	1240	2	TraesCS2D02G544600	-2448
chr2D	622305709	622306888	1180	*	99.1747	1.40695	0.421612	3.33707	0.000846661	0.00475399	6.40323	6.20171	7.68589	7.08075	Promoter (<=1kb)	16	622306257	622319491	13235	1	TraesCS2D02G545500	0
chr2D	622386436	622386796	361	*	46.6705	2.40153	0.603313	3.98058	6.87487e-05	0.000605187	5.4098	5.00601	6.82181	6.56778	Promoter (<=1kb)	16	622373493	622386620	13128	2	TraesCS2D02G545800	0
chr2D	622389527	622391109	1583	*	372.12	1.01285	0.228728	4.42818	9.50317e-06	0.000115255	8.28146	7.8901	8.99349	9.07205	Promoter (2-3kb)	16	622373493	622386620	13128	2	TraesCS2D02G545800	-2907
chr2D	622489159	622490805	1647	*	87.6979	1.19498	0.416695	2.86775	0.00413401	0.0169324	6.29693	6.27959	7.36093	7.05119	Promoter (<=1kb)	16	622480615	622489466	8852	2	TraesCS2D02G545900	0
chr2D	624302813	624304506	1694	*	104.686	1.01259	0.393618	2.57253	0.0100958	0.0340035	6.69408	6.4231	7.55557	7.17854	Promoter (<=1kb)	16	624303022	624307432	4411	1	TraesCS2D02G548600	0
chr2D	624361351	624361787	437	*	78.1884	2.39809	0.489486	4.8992	9.62277e-07	1.63484e-05	5.4098	5.7432	7.57364	6.97325	Promoter (<=1kb)	16	624361690	624369366	7677	1	TraesCS2D02G548900	0
chr2D	626594552	626595138	587	*	27.1929	1.98463	0.758386	2.61691	0.00887287	0.0307737	4.84246	5.17247	6.21927	5.95538	Promoter (<=1kb)	16	626592699	626595268	2570	2	TraesCS2D02G550900	130
chr2D	626601364	626602644	1281	*	165.701	1.40424	0.328468	4.27511	1.91041e-05	0.000207529	7.04625	6.66221	8.21455	7.89189	Promoter (1-2kb)	16	626598874	626600190	1317	2	TraesCS2D02G551100	-1174
chr2D	627155483	627157296	1814	*	93.3516	1.75794	0.508498	3.45712	0.00054599	0.00332834	6.1816	5.93649	7.90133	6.67397	Promoter (2-3kb)	16	627159353	627164673	5321	1	TraesCS2D02G551500	-2057
chr2D	627360154	627361815	1662	*	73.0619	2.04565	0.522949	3.91175	9.16288e-05	0.000767525	5.75962	5.64459	7.56463	6.62189	Promoter (<=1kb)	16	627361011	627361882	872	2	TraesCS2D02G552100	67
chr2D	627823440	627826426	2987	*	131.273	1.32312	0.40094	3.30005	0.000966692	0.00529175	6.94609	6.27959	7.98459	7.45093	Promoter (<=1kb)	16	627823505	627823867	363	2	TraesCS2D02G552600	0
chr2D	629420083	629422687	2605	*	183.551	1.01161	0.36026	2.808	0.004985	0.0196141	7.5249	6.79853	8.34616	7.7752	Promoter (<=1kb)	16	629402246	629420642	18397	2	TraesCS2D02G555300	0
chr2D	629461994	629462598	605	*	55.1977	1.39383	0.52774	2.64112	0.00826314	0.0291195	5.75962	5.76203	6.92483	6.49446	Promoter (1-2kb)	16	629449993	629460276	10284	2	TraesCS2D02G555500	-1718
chr2D	631951116	631952111	996	*	17.773	4.53633	1.18781	3.81907	0.000133958	0.00104907	3.78048	4.4069	6.04254	5.67071	Promoter (1-2kb)	16	631948262	631949968	1707	2	TraesCS2D02G559300	-1148
chr2D	633296036	633299396	3361	*	223.908	1.99808	0.314169	6.35987	2.01925e-10	9.7241e-09	6.93451	6.75455	8.88597	8.21847	Promoter (<=1kb)	16	633297711	633298424	714	1	TraesCS2D02G560700	0
chr2D	633875205	633879448	4244	*	531.529	1.54462	0.197243	7.83103	4.83876e-15	6.3574e-13	8.29944	8.13324	9.80875	9.53454	Promoter (<=1kb)	16	633877471	633878264	794	1	TraesCS2D02G561800	0
chr2D	634407279	634408689	1411	*	47.9294	2.63145	0.588967	4.46791	7.89869e-06	9.86901e-05	5.25187	5.04152	6.8816	6.62189	Promoter (<=1kb)	16	634407383	634409616	2234	1	TraesCS2D02G562700	0
chr2D	635160688	635161771	1084	*	216.623	1.66149	0.303744	5.47003	4.49965e-08	1.15505e-06	7.2831	6.71834	8.53266	8.41354	Promoter (<=1kb)	16	635161247	635166604	5358	1	TraesCS2D02G564900	0
chr2D	635778013	635780209	2197	*	265.893	3.3797	0.303242	11.1452	7.55668e-29	9.8278e-26	6.42017	5.86951	9.11213	8.87604	Promoter (<=1kb)	16	635780202	635783874	3673	1	TraesCS2D02G567000	0
chr2D	635796933	635799997	3065	*	167.238	1.11506	0.323363	3.44831	0.000564097	0.00341889	7.23691	6.81574	8.10727	7.87781	Promoter (<=1kb)	16	635799856	635803014	3159	1	TraesCS2D02G567200	0
chr2D	636071275	636071775	501	*	42.7591	2.08909	0.630083	3.31558	0.000914543	0.00505938	5.16368	5.36936	6.85202	6.21436	Promoter (1-2kb)	16	636068721	636069314	594	2	TraesCS2D02G567900	-1961
chr2D	637587220	637589701	2482	*	153.858	1.06521	0.329354	3.23425	0.00121964	0.0063884	7.13977	6.7811	7.97784	7.7655	Promoter (<=1kb)	16	637587239	637589162	1924	2	TraesCS2D02G570800	0
chr2D	638143177	638144085	909	*	42.2312	2.81341	0.737521	3.81468	0.00013636	0.00106403	5.33357	4.54476	6.95294	6.21855	Promoter (<=1kb)	16	638143208	638148768	5561	1	TraesCS2D02G572000	0
chr2D	638340967	638341687	721	*	122.454	1.08672	0.392968	2.76542	0.00568495	0.0217453	7.01365	6.31691	7.54644	7.62992	Promoter (<=1kb)	16	638338211	638341860	3650	2	TraesCS2D02G572600	173
chr2D	639147662	639148942	1281	*	57.5539	1.37077	0.529924	2.58672	0.00968939	0.0329363	5.94022	5.66494	6.99406	6.49446	Promoter (<=1kb)	16	639136737	639148388	11652	2	TraesCS2D02G574500	0
chr2D	639425604	639426546	943	*	26.5457	2.09917	0.840612	2.49719	0.0125183	0.0402241	4.84246	5.07583	6.51561	5.44733	Promoter (<=1kb)	16	639425603	639431839	6237	1	TraesCS2D02G575200	1
chr2D	640297810	640299437	1628	*	59.3255	1.27237	0.526218	2.41795	0.0156084	0.0476969	5.91591	5.83468	7.06005	6.43143	Promoter (<=1kb)	16	640297481	640299386	1906	2	TraesCS2D02G577000	0
chr2D	642331242	642333467	2226	*	68.2587	1.49724	0.512591	2.92091	0.00349007	0.0148272	6.14085	5.6239	7.22993	6.69189	Promoter (<=1kb)	16	642332360	642335092	2733	1	TraesCS2D02G580400	0
chr2D	642781472	642784510	3039	*	48.8023	1.64552	0.557379	2.95225	0.00315465	0.0136871	5.4098	5.68497	6.58972	6.68594	Promoter (<=1kb)	16	642781595	642783897	2303	1	TraesCS2D02G580700	0
chr2D	643320961	643322696	1736	*	75.7415	1.74467	0.496913	3.51101	0.000446402	0.00282244	5.98751	5.76203	7.49991	6.71252	Promoter (<=1kb)	16	643320637	643322808	2172	1	TraesCS2D02G582800	324
chr2D	643434419	643436623	2205	*	148.402	2.09931	0.349296	6.01012	1.85385e-09	6.97822e-08	6.54864	6.11905	8.15594	7.96027	Promoter (<=1kb)	16	643435027	643436437	1411	1	TraesCS2D02G583000	0
chr2D	643800215	643801538	1324	*	196.564	1.03386	0.317077	3.2606	0.00111178	0.00592181	7.54015	6.96182	8.30362	8.05311	Promoter (<=1kb)	16	643800294	643802057	1764	1	TraesCS2D02G584100	0
chr2D	644327558	644328700	1143	*	91.7847	2.67271	0.47194	5.66323	1.48552e-08	4.34959e-07	5.84014	5.31653	7.76661	7.2482	Promoter (<=1kb)	16	644329109	644333075	3967	1	TraesCS2D02G585100	-409
chr2D	644374003	644376062	2060	*	141.172	1.21738	0.363505	3.34901	0.000811012	0.00459045	7.05695	6.46778	7.91555	7.68835	Promoter (<=1kb)	16	644373640	644375969	2330	2	TraesCS2D02G585300	0
chr2D	644636982	644639303	2322	*	83.6631	1.1239	0.46042	2.44102	0.0146457	0.0453707	6.35112	6.18828	7.45182	6.74432	Promoter (<=1kb)	16	644634551	644637079	2529	2	TraesCS2D02G585800	0
chr2D	644977581	644980403	2823	*	337.859	1.10022	0.244457	4.50065	6.77459e-06	8.67396e-05	8.06199	7.75108	9.09666	8.74433	Promoter (1-2kb)	16	644975269	644975655	387	2	TraesCS2D02G586900	-1926
chr2D	645704558	645705532	975	*	78.2013	1.34408	0.448407	2.99744	0.00272256	0.0121807	6.20152	6.00019	7.28599	6.91627	Promoter (<=1kb)	16	645705545	645712161	6617	1	TraesCS2D02G588200	-13
chr2D	648357789	648360306	2518	*	81.792	2.02226	0.503535	4.01612	5.9163e-05	0.000534194	6.03316	5.55964	7.65228	6.83024	Promoter (<=1kb)	16	648357586	648358948	1363	2	TraesCS2D02G594900	0
chr2D	649336514	649340600	4087	*	284.929	1.35847	0.287087	4.73192	2.22405e-06	3.36137e-05	7.85243	7.15595	8.8421	8.69349	Promoter (<=1kb)	16	649337825	649340978	3154	1	TraesCS2D02G596200	0
chr2D	649584726	649587361	2636	*	155.474	1.40247	0.371584	3.77429	0.000160461	0.0012176	7.01365	6.53218	8.27637	7.60679	Promoter (<=1kb)	16	649585441	649586157	717	1	TraesCS2D02G596800	0
chr2D	649811844	649812868	1025	*	30.5413	2.43741	0.720969	3.38074	0.000722919	0.00418156	4.96154	4.93091	6.41699	6.08191	Promoter (<=1kb)	16	649812153	649812410	258	2	TraesCS2D02G597400	0
chr2D	650931806	650932310	505	*	22.9667	2.21392	0.824849	2.68403	0.00727408	0.0263847	4.96154	4.75983	6.12116	5.77478	Promoter (<=1kb)	16	650931852	650947979	16128	1	TraesCS2D02G600000	0
chr3A	4481180	4482623	1444	*	27.5966	3.2257	0.798032	4.04207	5.29817e-05	0.000486963	4.53969	4.75983	6.21927	6.23521	Promoter (2-3kb)	5	4485518	4485888	371	1	TraesCS3A02G005000	-2895
chr3A	8318721	8319405	685	*	102.177	1.20618	0.428463	2.81514	0.00487567	0.0192783	6.70782	6.11905	7.60913	7.15525	Promoter (1-2kb)	5	8315685	8317371	1687	2	TraesCS3A02G009100	-1350
chr3A	9185486	9186484	999	*	91.4085	1.54682	0.432423	3.5771	0.000347424	0.00229752	5.94022	6.32913	7.53725	7.13157	Promoter (<=1kb)	5	9186003	9186618	616	1	TraesCS3A02G011200	0
chr3A	11894990	11895441	452	*	94.4004	1.13717	0.422579	2.69101	0.00712353	0.0259454	6.4369	6.34123	7.54644	6.97568	Promoter (<=1kb)	5	11891585	11895285	3701	2	TraesCS3A02G019900	0
chr3A	12506947	12508190	1244	*	116.405	1.05308	0.396727	2.65441	0.00794461	0.028247	6.94609	6.32913	7.38163	7.63754	Promoter (2-3kb)	5	12510680	12513278	2599	1	TraesCS3A02G022200	-2490
chr3A	13360757	13361681	925	*	78.8055	1.47207	0.466661	3.15448	0.00160784	0.00798057	6.29693	5.76203	7.27495	7.00921	Promoter (2-3kb)	5	13363700	13364748	1049	1	TraesCS3A02G025000	-2019
chr3A	15617927	15620804	2878	*	330.659	1.6004	0.252253	6.34444	2.23232e-10	1.06257e-08	7.80908	7.30261	9.07787	8.98662	Promoter (<=1kb)	5	15610271	15620403	10133	2	TraesCS3A02G029600	0
chr3A	18836530	18837625	1096	*	100.253	1.61032	0.390924	4.11927	3.80073e-05	0.000369493	6.31524	6.11905	7.46157	7.47841	Promoter (<=1kb)	5	18835991	18836813	823	2	TraesCS3A02G032700	0
chr3A	18848322	18849703	1382	*	36.3921	3.23147	0.717335	4.50482	6.64277e-06	8.5275e-05	4.70517	4.8494	6.77522	6.1889	Promoter (1-2kb)	5	18851466	18854370	2905	1	TraesCS3A02G032900	-1763
chr3A	22657386	22657900	515	*	15.4368	2.82119	1.0594	2.66302	0.00774433	0.02768	4.70517	4.32403	5.83846	5.46257	Promoter (<=1kb)	5	22655137	22657912	2776	2	TraesCS3A02G042200	12
chr3A	22784459	22787570	3112	*	167.517	1.99295	0.311409	6.39977	1.55615e-10	7.69039e-09	6.62326	6.44562	8.22599	8.17732	Promoter (<=1kb)	5	22786875	22787252	378	1	TraesCS3A02G042400	0
chr3A	23819205	23820631	1427	*	81.1734	3.28154	0.477203	6.87661	6.12933e-12	4.21235e-10	5.33357	5.14123	7.31859	7.5481	Promoter (1-2kb)	5	23822325	23829319	6995	1	TraesCS3A02G043700	-1694
chr3A	24611368	24612807	1440	*	98.693	1.13117	0.403674	2.80218	0.00507578	0.0198963	6.63772	6.22817	7.41214	7.25816	Promoter (<=1kb)	5	24611605	24612579	975	2	TraesCS3A02G046000	0
chr3A	26137592	26138406	815	*	36.2144	1.79828	0.646784	2.78034	0.00543026	0.0209855	5.4098	5.14123	6.28842	6.39879	Promoter (2-3kb)	5	26140557	26143078	2522	1	TraesCS3A02G049375	-2151
chr3A	38628041	38629150	1110	*	124.966	1.01547	0.378108	2.68566	0.00723868	0.0262823	7.01365	6.45674	7.71059	7.47329	Promoter (<=1kb)	5	38628107	38628697	591	2	TraesCS3A02G065800	0
chr3A	38657410	38658983	1574	*	44.2404	1.76584	0.58375	3.025	0.00248637	0.0113305	5.54888	5.31653	6.51561	6.58392	Promoter (<=1kb)	5	38657457	38658404	948	2	TraesCS3A02G065900	0
chr3A	38660021	38661474	1454	*	40.8466	1.76684	0.607238	2.90964	0.00361851	0.0152483	5.48137	5.26113	6.53452	6.39512	Promoter (1-2kb)	5	38657457	38658404	948	2	TraesCS3A02G065900	-1617
chr3A	41181165	41183153	1989	*	40.4472	2.09638	0.655214	3.19954	0.00137645	0.00703604	5.06758	5.36936	6.80645	6.13648	Promoter (<=1kb)	5	41180909	41181568	660	1	TraesCS3A02G069000	256
chr3A	42791998	42792539	542	*	10.2981	3.53524	1.36506	2.5898	0.00960306	0.0327094	4.32038	4.22515	5.70549	4.9544	Promoter (<=1kb)	5	42792560	42794516	1957	1	TraesCS3A02G070700	-21
chr3A	46840964	46841952	989	*	24.2268	2.01964	0.819149	2.46554	0.0136808	0.0430975	4.96154	4.93091	6.28842	5.59845	Promoter (2-3kb)	5	46844208	46844642	435	1	TraesCS3A02G075200	-2256
chr3A	47522502	47524861	2360	*	137.744	3.4152	0.373535	9.14292	6.07868e-20	1.94865e-17	5.54888	5.55964	8.23734	7.99861	Promoter (<=1kb)	5	47524317	47529832	5516	1	TraesCS3A02G076800	0
chr3A	50367558	50368014	457	*	13.0651	2.81656	1.11412	2.52806	0.0114695	0.0375786	4.53969	4.4069	5.66994	5.37619	Promoter (<=1kb)	5	50365107	50367998	2892	2	TraesCS3A02G077800	0
chr3A	55561368	55563258	1891	*	26.722	4.44637	0.932274	4.76937	1.84799e-06	2.86875e-05	4.32038	4.4069	6.43729	6.03467	Promoter (<=1kb)	5	55558213	55562389	4177	2	TraesCS3A02G086000	0
chr3A	60246368	60251325	4958	*	176.765	1.22639	0.349553	3.50847	0.000450698	0.00284426	7.37971	6.61363	8.17378	8.01856	Promoter (<=1kb)	5	60250917	60251657	741	1	TraesCS3A02G094200	0
chr3A	105710105	105713667	3563	*	169.848	2.65679	0.339955	7.81512	5.49111e-15	7.1234e-13	6.38608	5.90343	8.37213	8.26635	Promoter (<=1kb)	5	105712838	105713852	1015	1	TraesCS3A02G128300	0
chr3A	105941750	105945223	3474	*	258.946	2.55001	0.26776	9.5235	1.67449e-21	6.92323e-19	6.77456	6.54263	8.95968	8.78321	Promoter (<=1kb)	5	105944440	105945482	1043	1	TraesCS3A02G128400	0
chr3A	145250480	145250897	418	*	5.78283	6.2705	2.1749	2.88312	0.00393759	0.0162966	3.78048	3.78048	5.34063	4.67328	Promoter (<=1kb)	5	145250370	145260990	10621	1	TraesCS3A02G154000	110
chr3A	175863121	175863777	657	*	22.7244	4.20089	0.978689	4.29236	1.76781e-05	0.00019459	4.32038	4.4069	6.28842	5.84341	Promoter (2-3kb)	5	175859332	175860129	798	2	TraesCS3A02G168500	-2992
chr3A	175919571	175920835	1265	*	31.3106	5.16405	1.00515	5.13761	2.78248e-07	5.63089e-06	4.53969	3.78048	6.31071	6.53161	Promoter (<=1kb)	5	175920771	175921406	636	1	TraesCS3A02G168600	0
chr3A	179539913	179540282	370	*	10.9381	4.71564	1.49518	3.1539	0.00161103	0.00799218	4.16335	4.09553	5.59563	5.32622	Promoter (1-2kb)	5	179534751	179538474	3724	2	TraesCS3A02G170800	-1439
chr3A	457908997	457909989	993	*	28.0887	2.04759	0.728421	2.81099	0.0049389	0.0194749	5.01596	5.04152	6.09547	6.16294	Promoter (2-3kb)	5	457912544	457913178	635	1	TraesCS3A02G244800	-2555
chr3A	482927162	482929163	2002	*	112.337	1.40071	0.415495	3.37117	0.00074849	0.00430258	6.74824	6.06095	7.7024	7.41049	Promoter (<=1kb)	5	482927580	482928835	1256	2	TraesCS3A02G260100	0
chr3A	502165718	502168409	2692	*	95.479	1.35176	0.458767	2.9465	0.00321393	0.0138869	6.4859	6.07572	7.7024	6.89589	Promoter (<=1kb)	5	502165492	502168171	2680	2	TraesCS3A02G273000	0
chr3A	512329159	512331000	1842	*	32.9355	1.68085	0.693765	2.42279	0.0154017	0.0472104	5.4098	5.07583	6.43729	5.99066	Promoter (<=1kb)	5	512317503	512330863	13361	2	TraesCS3A02G284000	0
chr3A	523726068	523728254	2187	*	104.461	1.13309	0.398707	2.84192	0.00448432	0.0180605	6.72142	6.25413	7.49042	7.3184	Promoter (<=1kb)	5	523727432	523727656	225	2	TraesCS3A02G293000	0
chr3A	533993815	533995825	2011	*	33.3412	3.33219	0.739943	4.5033	6.69066e-06	8.58146e-05	4.77655	4.65968	6.60765	6.21436	Promoter (<=1kb)	5	533994146	533995361	1216	2	TraesCS3A02G299600	0
chr3A	534161287	534162696	1410	*	10.335	3.54818	1.34242	2.64313	0.00821442	0.0289911	4.32038	4.22515	5.63334	5.08991	Promoter (<=1kb)	5	534161096	534162174	1079	2	TraesCS3A02G299700	0
chr3A	534164070	534164521	452	*	4.04986	5.7809	2.37686	2.43216	0.0150089	0.0462671	3.78048	3.78048	4.87269	4.85231	Promoter (1-2kb)	5	534161096	534162174	1079	2	TraesCS3A02G299700	-1896
chr3A	534166342	534167924	1583	*	49.4253	3.92247	0.666711	5.88332	4.02111e-09	1.38941e-07	4.53969	4.8494	7.13537	6.59987	Promoter (<=1kb)	5	534166083	534167182	1100	2	TraesCS3A02G299800	0
chr3A	547253114	547255752	2639	*	72.9737	1.18827	0.450593	2.63712	0.00836143	0.0293984	6.16138	6.06095	7.09821	6.88301	Promoter (<=1kb)	5	547254626	547255970	1345	1	TraesCS3A02G309100	0
chr3A	555041186	555042105	920	*	33.9401	4.40405	0.820727	5.36604	8.04835e-08	1.9226e-06	4.32038	4.54476	6.55316	6.43858	Promoter (<=1kb)	5	555035056	555042846	7791	2	TraesCS3A02G314300	741
chr3A	570113585	570115679	2095	*	106.757	1.18353	0.381694	3.10074	0.00193038	0.00923813	6.40323	6.58364	7.5826	7.30694	Promoter (<=1kb)	5	570113986	570115427	1442	1	TraesCS3A02G325300	0
chr3A	572734262	572736355	2094	*	19.6928	2.35684	0.888595	2.65232	0.00799408	0.0283801	4.84246	4.65968	5.70549	5.95026	Promoter (<=1kb)	5	572730217	572736984	6768	2	TraesCS3A02G327900	629
chr3A	580606569	580607206	638	*	34.8668	2.57587	0.715169	3.60177	0.000316064	0.00212842	5.16368	4.75983	6.64282	6.12304	Promoter (1-2kb)	5	580608595	580609062	468	1	TraesCS3A02G334400	-1389
chr3A	580608279	580609582	1304	*	76.5634	3.06097	0.496353	6.16691	6.96367e-10	2.92865e-08	5.48137	5.07583	7.45182	7.23413	Promoter (<=1kb)	5	580608595	580609062	468	1	TraesCS3A02G334400	0
chr3A	594496874	594497015	142	*	22.2683	2.5297	0.837181	3.02169	0.00251366	0.0114277	4.70517	4.80575	5.95895	5.97061	Promoter (<=1kb)	5	594496822	594498780	1959	1	TraesCS3A02G344900	52
chr3A	594522631	594523515	885	*	13.3692	4.35617	1.30269	3.34398	0.000825863	0.00466013	4.32038	4.09553	5.8065	5.39238	Promoter (<=1kb)	5	594523587	594526382	2796	1	TraesCS3A02G345000	-72
chr3A	598901845	598904341	2497	*	106.831	1.89117	0.442858	4.27038	1.95141e-05	0.000211357	6.45343	5.72409	7.79766	7.37985	Promoter (<=1kb)	5	598901720	598904223	2504	2	TraesCS3A02G350200	0
chr3A	602014803	602016067	1265	*	17.5114	7.87924	1.71599	4.59165	4.39762e-06	6.00152e-05	3.78048	3.78048	6.14637	5.57108	Promoter (<=1kb)	5	602013980	602025298	11319	1	TraesCS3A02G354400	823
chr3A	621013633	621014016	384	*	19.0976	2.41084	0.952071	2.5322	0.0113349	0.0372215	4.96154	4.4069	5.90011	5.71461	Promoter (<=1kb)	5	621010047	621013759	3713	2	TraesCS3A02G370300	0
chr3A	632023307	632024784	1478	*	12.783	3.45827	1.2829	2.69567	0.0070248	0.025654	3.78048	4.54476	5.77372	5.29165	Promoter (<=1kb)	5	632025767	632028071	2305	1	TraesCS3A02G381900	-983
chr3A	644666371	644669257	2887	*	43.8665	1.81097	0.598127	3.02773	0.00246398	0.0112477	5.4098	5.41988	6.28842	6.76701	Promoter (<=1kb)	5	644665949	644667723	1775	2	TraesCS3A02G397000	0
chr3A	649772260	649773383	1124	*	48.4851	1.63607	0.584836	2.79748	0.00515025	0.0201332	5.75962	5.31653	6.82181	6.40246	Promoter (<=1kb)	5	649772229	649773332	1104	2	TraesCS3A02G404900	0
chr3A	651995664	651997897	2234	*	176.198	1.11906	0.320233	3.49453	0.000474903	0.00296939	7.19885	6.98476	8.28733	7.81068	Promoter (<=1kb)	5	651996313	651997919	1607	1	TraesCS3A02G407000	0
chr3A	686127024	686128628	1605	*	23.1381	2.32655	0.831496	2.79802	0.00514164	0.0201057	4.90388	4.75983	6.1954	5.72076	Promoter (<=1kb)	5	686127736	686128056	321	2	TraesCS3A02G444400	0
chr3A	686170189	686171927	1739	*	146.954	1.0702	0.397801	2.69028	0.00713914	0.0259935	7.14979	6.62348	8.17967	7.34105	Promoter (<=1kb)	5	686170293	686171894	1602	1	TraesCS3A02G445000	0
chr3A	688964554	688966222	1669	*	105.815	2.45106	0.416711	5.88191	4.05554e-09	1.39924e-07	6.03316	5.60285	7.82052	7.52689	Promoter (<=1kb)	5	688964308	688965157	850	2	TraesCS3A02G449800	0
chr3A	688977494	688978341	848	*	57.7665	2.16821	0.567543	3.82034	0.00013327	0.00104484	5.54888	5.36936	7.26383	6.44569	Promoter (<=1kb)	5	688977436	688978026	591	2	TraesCS3A02G449900	0
chr3A	688986493	688987613	1121	*	131.78	1.25552	0.400425	3.13548	0.00171573	0.00840746	6.88721	6.45674	8.06328	7.30117	Promoter (<=1kb)	5	688986445	688987035	591	2	TraesCS3A02G450000	0
chr3A	688993022	688993615	594	*	85.6307	1.15542	0.440066	2.62556	0.00865077	0.0301786	6.51763	6.03092	7.0471	7.28178	Promoter (<=1kb)	5	688993049	688993639	591	1	TraesCS3A02G450100	0
chr3A	689002631	689003402	772	*	62.7504	1.64923	0.539055	3.05949	0.00221714	0.0103332	5.98751	5.4918	7.19521	6.57749	Promoter (<=1kb)	5	689002845	689003441	597	1	TraesCS3A02G450200	0
chr3A	689504692	689505789	1098	*	51.3976	1.45574	0.56808	2.56256	0.0103905	0.0347593	5.91591	5.39489	6.80645	6.4876	Promoter (<=1kb)	5	689500492	689505781	5290	2	TraesCS3A02G451100	0
chr3A	689513207	689514026	820	*	28.8281	2.79602	0.810661	3.44907	0.00056253	0.0034107	4.84246	4.75983	6.62534	5.68972	Promoter (<=1kb)	5	689514192	689514803	612	1	TraesCS3A02G451200	-166
chr3A	691102145	691104329	2185	*	90.9669	1.7088	0.434671	3.93126	8.45027e-05	0.000716992	6.16138	5.96873	7.61787	7.0785	Promoter (<=1kb)	5	691090783	691102319	11537	2	TraesCS3A02G453100	0
chr3A	691105262	691106002	741	*	36.4929	1.61684	0.633073	2.55395	0.0106508	0.0354572	5.4098	5.28917	6.37546	6.27196	Promoter (2-3kb)	5	691090783	691102319	11537	2	TraesCS3A02G453100	-2943
chr3A	692677175	692679132	1958	*	84.9342	3.34383	0.526241	6.35418	2.09542e-10	1.00298e-08	5.54888	4.8494	7.68589	7.27983	Promoter (<=1kb)	5	692677571	692678739	1169	1	TraesCS3A02G454500	0
chr3A	695744535	695746686	2152	*	55.377	1.76534	0.57867	3.05069	0.00228318	0.0105786	5.54888	5.64459	7.18344	6.28	Promoter (<=1kb)	5	695744346	695745729	1384	2	TraesCS3A02G459200	0
chr3A	696477040	696478171	1132	*	19.1554	2.45649	0.89742	2.73727	0.00619507	0.0232503	4.70517	4.71128	5.90011	5.73902	Promoter (<=1kb)	5	696475825	696478105	2281	2	TraesCS3A02G460300	0
chr3A	699625583	699625926	344	*	22.6957	2.22858	0.830197	2.6844	0.00726596	0.0263627	4.70517	4.96918	6.06927	5.8266	Promoter (1-2kb)	5	699617689	699624196	6508	2	TraesCS3A02G465100	-1387
chr3A	700213418	700215826	2409	*	62.451	1.62225	0.526071	3.0837	0.00204443	0.00967465	5.98751	5.51484	7.12309	6.65581	Promoter (<=1kb)	5	700214281	700216002	1722	2	TraesCS3A02G466200	176
chr3A	700742321	700743503	1183	*	44.3045	1.40832	0.572329	2.46067	0.0138676	0.0435545	5.64361	5.51484	6.45729	6.51485	Promoter (2-3kb)	5	700746374	700747444	1071	1	TraesCS3A02G467500	-2871
chr3A	700939732	700941030	1299	*	37.3054	2.28175	0.749336	3.04503	0.00232658	0.0107378	4.53969	5.4683	6.31071	6.57749	Promoter (2-3kb)	5	700943281	700946250	2970	1	TraesCS3A02G467800	-2251
chr3A	704694316	704695986	1671	*	166.107	2.36134	0.336558	7.01616	2.28043e-12	1.7285e-10	6.51763	6.07572	8.33564	8.16052	Promoter (<=1kb)	5	704690758	704695832	5075	2	TraesCS3A02G473600	0
chr3A	704698070	704698657	588	*	45.2417	3.58986	0.644992	5.56574	2.61043e-08	7.15685e-07	4.70517	4.8494	6.71059	6.83293	Promoter (2-3kb)	5	704690758	704695832	5075	2	TraesCS3A02G473600	-2238
chr3A	704780142	704781630	1489	*	161.589	1.88071	0.347932	5.40541	6.46613e-08	1.58897e-06	6.81312	6.26692	8.26533	7.98674	Promoter (<=1kb)	5	704776820	704781544	4725	2	TraesCS3A02G473800	0
chr3A	704783934	704784515	582	*	43.9295	3.21772	0.640719	5.02205	5.11231e-07	9.50859e-06	5.01596	4.75983	6.80645	6.61249	Promoter (2-3kb)	5	704776820	704781544	4725	2	TraesCS3A02G473800	-2390
chr3A	705230510	705231815	1306	*	163.801	1.12333	0.309415	3.63049	0.000282889	0.00194603	7.12968	6.89068	7.95737	7.98554	Promoter (<=1kb)	5	705230147	705230994	848	2	TraesCS3A02G474000	0
chr3A	708321923	708323467	1545	*	55.2358	1.34302	0.558569	2.4044	0.0161992	0.0490448	5.89114	5.66494	7.03402	6.30381	Promoter (<=1kb)	5	708322240	708323822	1583	1	TraesCS3A02G476700	0
chr3A	710945998	710947176	1179	*	44.4006	2.62915	0.626199	4.19858	2.68591e-05	0.00027623	4.84246	5.28917	6.72703	6.62501	Promoter (<=1kb)	5	710946876	710949891	3016	1	TraesCS3A02G479200	0
chr3A	711134853	711136885	2033	*	48.7122	2.17817	0.59172	3.68108	0.000232252	0.00165251	5.54888	5.10904	6.53452	6.87782	Promoter (<=1kb)	5	711135847	711143538	7692	1	TraesCS3A02G479800	0
chr3A	711252349	711254022	1674	*	183.693	1.05318	0.335162	3.14229	0.0016763	0.00825166	7.5017	6.79853	8.03753	8.15629	Promoter (<=1kb)	5	711252286	711253824	1539	2	TraesCS3A02G480100	0
chr3A	711259804	711261970	2167	*	202.965	1.0551	0.315555	3.34364	0.000826856	0.00466471	7.47813	7.10116	8.47633	7.9444	Promoter (<=1kb)	5	711259638	711261061	1424	2	TraesCS3A02G480200	0
chr3A	713344174	713344594	421	*	28.0726	2.54544	0.762079	3.34012	0.000837413	0.00471198	5.01596	4.71128	6.24271	6.12304	Promoter (1-2kb)	5	713342236	713342682	447	2	TraesCS3A02G482800	-1492
chr3A	714429503	714431074	1572	*	102.818	2.57901	0.420489	6.13337	8.60378e-10	3.53662e-08	5.86589	5.60285	7.85782	7.437	Promoter (<=1kb)	5	714424957	714430052	5096	2	TraesCS3A02G485000	0
chr3A	714432188	714432509	322	*	36.8984	2.07647	0.680683	3.05056	0.00228412	0.0105825	5.25187	5.10904	6.72703	5.99562	Promoter (2-3kb)	5	714424957	714430052	5096	2	TraesCS3A02G485000	-2136
chr3A	714455625	714456213	589	*	126.836	1.69497	0.380745	4.45172	8.51838e-06	0.000105155	6.42017	6.38861	8.06328	7.44398	Promoter (2-3kb)	5	714458228	714459478	1251	1	TraesCS3A02G485100	-2015
chr3A	714532818	714533810	993	*	53.6348	1.77886	0.526139	3.38097	0.000722295	0.00417854	5.54888	5.60285	6.75934	6.77262	Promoter (1-2kb)	5	714535163	714536122	960	1	TraesCS3A02G485200	-1353
chr3A	719356100	719357036	937	*	50.7864	1.84305	0.549145	3.35623	0.000790142	0.00449784	5.48137	5.53745	6.55316	6.85951	Promoter (2-3kb)	5	719353611	719354069	459	2	TraesCS3A02G492500	-2031
chr3A	719358084	719360403	2320	*	148.033	1.32306	0.383526	3.44974	0.000561135	0.00340405	7.11951	6.35323	8.06965	7.69567	Promoter (<=1kb)	5	719360337	719360792	456	2	TraesCS3A02G492600	389
chr3A	724559538	724562373	2836	*	461.832	1.03886	0.238657	4.35293	1.3433e-05	0.000154509	8.53384	8.16342	9.58316	9.05287	Promoter (<=1kb)	5	724559648	724562389	2742	1	TraesCS3A02G499700	0
chr3A	728006710	728007711	1002	*	62.7013	1.29357	0.532253	2.43037	0.0150834	0.0464424	6.11999	5.68497	7.13537	6.4807	Promoter (<=1kb)	5	728007090	728012824	5735	1	TraesCS3A02G506300	0
chr3A	730119728	730119953	226	*	83.8108	1.34236	0.453209	2.96191	0.00305736	0.0133516	6.35112	5.96873	7.42216	6.92383	Promoter (2-3kb)	5	730115754	730117106	1353	2	TraesCS3A02G509600	-2622
chr3A	730347127	730349783	2657	*	279.209	1.23564	0.272677	4.53149	5.85679e-06	7.66813e-05	7.85243	7.28432	8.7382	8.67883	Promoter (<=1kb)	5	730345312	730348692	3381	2	TraesCS3A02G510300	0
chr3A	732062957	732063937	981	*	42.0194	1.77012	0.603566	2.93276	0.00335959	0.014379	5.4098	5.36936	6.67712	6.29592	Promoter (<=1kb)	5	732056723	732063947	7225	2	TraesCS3A02G512500	10
chr3A	732484826	732487750	2925	*	144.815	3.09273	0.365229	8.46792	2.49823e-17	5.04685e-15	5.67363	5.83468	8.33564	7.96391	Promoter (<=1kb)	5	732475913	732485301	9389	2	TraesCS3A02G513100	0
chr3A	737375219	737376590	1372	*	92.1896	1.23289	0.417276	2.9546	0.0031307	0.0136022	6.42017	6.21501	7.47125	7.06718	Promoter (<=1kb)	5	737375739	737376851	1113	2	TraesCS3A02G520200	261
chr3A	737381594	737385626	4033	*	562.005	1.75223	0.204594	8.5644	1.08639e-17	2.33512e-15	8.36065	7.91399	9.82948	9.7755	Promoter (<=1kb)	5	737379249	737382015	2767	2	TraesCS3A02G520300	0
chr3A	738249284	738251140	1857	*	55.2796	1.80778	0.556184	3.25033	0.00115271	0.00610288	5.4098	5.72409	7.07288	6.48416	Promoter (<=1kb)	5	738244474	738250833	6360	2	TraesCS3A02G522000	0
chr3A	740027037	740028898	1862	*	189.832	1.07138	0.307626	3.48275	0.000496301	0.00307668	7.30116	7.11505	8.3618	7.90709	Promoter (<=1kb)	5	740027160	740028074	915	2	TraesCS3A02G526400	0
chr3A	741622595	741626663	4069	*	452.651	3.5731	0.266785	13.3932	6.62644e-41	3.09464e-37	6.78753	6.35323	10.012	9.43306	Promoter (<=1kb)	5	741624913	741625248	336	2	TraesCS3A02G527200	0
chr3A	741975662	741976603	942	*	53.8629	1.62655	0.564045	2.88373	0.00392998	0.0162712	5.89114	5.36936	6.51561	6.92885	Promoter (<=1kb)	5	741971169	741974792	3624	2	TraesCS3A02G527600	-870
chr3B	9098311	9099667	1357	*	138.247	2.28655	0.349909	6.53468	6.37457e-11	3.4745e-09	6.2405	6.09032	8.12571	7.86489	Promoter (<=1kb)	6	9097656	9099110	1455	2	TraesCS3B02G021500	0
chr3B	9913840	9914532	693	*	42.8912	1.7246	0.612002	2.81797	0.00483282	0.0191407	5.44613	5.39489	6.77522	6.19317	Promoter (<=1kb)	6	9913916	9917749	3834	1	TraesCS3B02G022900	0
chr3B	9921939	9923689	1751	*	62.7863	1.43074	0.512471	2.79183	0.00524101	0.0204104	6.03316	5.66494	7.0856	6.63122	Promoter (<=1kb)	6	9922993	9923391	399	2	TraesCS3B02G023000	0
chr3B	10251436	10251746	311	*	16.3565	3.32984	1.06549	3.12518	0.00177696	0.0086473	4.62694	4.22515	5.70549	5.78064	Promoter (<=1kb)	6	10248796	10251587	2792	2	TraesCS3B02G024000	0
chr3B	17997076	17998117	1042	*	200.294	1.04415	0.300684	3.47259	0.000515457	0.00317437	7.31899	7.25956	8.43752	7.95297	Promoter (<=1kb)	6	17997657	17998052	396	1	TraesCS3B02G036900	0
chr3B	20316727	20318260	1534	*	61.4485	1.52892	0.512947	2.98066	0.00287629	0.0127296	5.78703	5.79887	7.12309	6.57426	Promoter (1-2kb)	6	20319978	20321665	1688	1	TraesCS3B02G040800	-1718
chr3B	20459391	20460813	1423	*	62.5354	1.34697	0.505287	2.66575	0.00768173	0.027508	6.11999	5.64459	6.82181	6.87782	Promoter (<=1kb)	6	20459272	20460080	809	2	TraesCS3B02G041400	0
chr3B	22170007	22170362	356	*	21.6533	2.3074	0.907349	2.54301	0.0109902	0.0363108	4.84246	4.75983	6.31071	5.35148	Promoter (<=1kb)	6	22171306	22173034	1729	1	TraesCS3B02G043000	-944
chr3B	22460630	22462490	1861	*	219.804	1.03889	0.294119	3.53222	0.000412091	0.00264275	7.63553	7.14921	8.44243	8.21441	Promoter (<=1kb)	6	22458189	22461465	3277	2	TraesCS3B02G044000	0
chr3B	23136602	23137973	1372	*	131.428	1.13524	0.377126	3.01025	0.0026103	0.0117785	6.99149	6.46778	7.88698	7.47329	Promoter (<=1kb)	6	23136872	23137522	651	2	TraesCS3B02G045800	0
chr3B	27871538	27875183	3646	*	246.203	1.64951	0.274705	6.00468	1.91715e-09	7.18409e-08	7.34533	6.99984	8.76586	8.51276	Promoter (<=1kb)	6	27874619	27875144	526	1	TraesCS3B02G054100	0
chr3B	31786738	31789410	2673	*	157.799	1.95941	0.390035	5.02368	5.06919e-07	9.44553e-06	6.63772	6.31691	8.50477	7.59116	Promoter (<=1kb)	6	31788992	31789585	594	1	TraesCS3B02G059900	0
chr3B	50038320	50039904	1585	*	32.947	2.14475	0.754677	2.84195	0.0044839	0.0180592	5.4098	4.65968	6.39638	6.1889	Promoter (<=1kb)	6	50033581	50039710	6130	2	TraesCS3B02G079200	0
chr3B	59748428	59749945	1518	*	81.551	2.06069	0.535963	3.84483	0.000120637	0.000964208	6.22115	5.20283	7.21845	7.37254	Promoter (<=1kb)	6	59749640	59755206	5567	1	TraesCS3B02G090800	0
chr3B	61566212	61569020	2809	*	254.457	2.26308	0.293158	7.71967	1.16634e-14	1.42151e-12	7.05695	6.56329	8.96991	8.62328	Promoter (1-2kb)	6	61560637	61564731	4095	2	TraesCS3B02G092500	-1481
chr3B	113914194	113914502	309	*	33.4293	4.95858	0.919277	5.394	6.89057e-08	1.67862e-06	4.53969	4.09553	6.57157	6.40611	Promoter (<=1kb)	6	113914187	113919936	5750	1	TraesCS3B02G131500	7
chr3B	138498553	138498842	290	*	9.95871	7.07668	1.87708	3.77004	0.00016322	0.00123443	3.78048	3.78048	5.47495	5.37619	Promoter (1-2kb)	6	138499991	138503451	3461	1	TraesCS3B02G147500	-1149
chr3B	144057005	144057602	598	*	19.9631	3.09266	0.928627	3.33036	0.000867328	0.00485002	4.43983	4.65968	6.01526	5.79807	Promoter (<=1kb)	6	144056907	144058325	1419	2	TraesCS3B02G152200	723
chr3B	148485120	148485706	587	*	7.91546	4.34956	1.78006	2.4435	0.0145458	0.0451251	3.78048	4.22515	5.63334	4.58524	Promoter (<=1kb)	6	148478929	148484144	5216	2	TraesCS3B02G155700	-976
chr3B	148502431	148504223	1793	*	24.8125	2.24608	0.845664	2.65599	0.0079076	0.0281407	5.16368	4.54476	6.17111	5.8764	Promoter (2-3kb)	6	148498167	148500304	2138	2	TraesCS3B02G155800	-2127
chr3B	151196323	151197150	828	*	51.4703	1.47331	0.534778	2.755	0.00586923	0.0222871	5.61284	5.72409	6.74328	6.58071	Promoter (<=1kb)	6	151197054	151226836	29783	1	TraesCS3B02G157400	0
chr3B	151198003	151199128	1126	*	48.0695	2.51909	0.575956	4.37375	1.22129e-05	0.000142533	5.25187	5.14123	6.69395	6.80036	Promoter (<=1kb)	6	151197054	151226836	29783	1	TraesCS3B02G157400	949
chr3B	151444665	151445614	950	*	61.5559	3.22906	0.582121	5.54705	2.90527e-08	7.86446e-07	4.70517	5.31653	7.24132	6.95615	Promoter (<=1kb)	6	151443948	151451582	7635	1	TraesCS3B02G157500	717
chr3B	161460178	161461600	1423	*	10.1322	3.53828	1.32861	2.66315	0.00774138	0.0276728	4.32038	4.22515	5.38714	5.36801	Promoter (<=1kb)	6	161459355	161461519	2165	2	TraesCS3B02G163800	0
chr3B	542929001	542930595	1595	*	29.7475	1.80332	0.723068	2.49399	0.0126316	0.0405121	5.33357	4.93091	6.1954	6.10035	Promoter (<=1kb)	6	542929356	542930555	1200	1	TraesCS3B02G337000	0
chr3B	554547399	554549552	2154	*	50.1618	1.80257	0.684407	2.63378	0.0084441	0.0296231	5.81386	5.10904	7.17157	5.96556	Promoter (<=1kb)	6	554547313	554549297	1985	1	TraesCS3B02G344700	86
chr3B	577489895	577491229	1335	*	121.801	1.03117	0.410778	2.51028	0.0120635	0.0390813	6.45343	6.93064	7.89417	7.168	Promoter (<=1kb)	6	577490273	577490731	459	1	TraesCS3B02G365300	0
chr3B	602291141	602293637	2497	*	104.825	2.49441	0.416538	5.98843	2.11879e-09	7.86882e-08	5.86589	5.72409	7.90846	7.40155	Promoter (2-3kb)	6	602295745	602301954	6210	1	TraesCS3B02G382000	-2108
chr3B	602469877	602472344	2468	*	142.052	1.2292	0.345083	3.56204	0.000367983	0.00241097	7.00261	6.55299	7.81294	7.82008	Promoter (<=1kb)	6	602469609	602472205	2597	2	TraesCS3B02G382800	0
chr3B	606658494	606659124	631	*	5.60768	6.22014	2.2244	2.79633	0.00516869	0.0201881	3.78048	3.78048	5.38714	4.5063	Promoter (<=1kb)	6	606656034	606659370	3337	2	TraesCS3B02G386500	246
chr3B	655843586	655847213	3628	*	95.2914	2.81752	0.436247	6.45854	1.05717e-10	5.46774e-09	5.54888	5.55964	7.80532	7.35225	Promoter (<=1kb)	6	655846854	655853701	6848	1	TraesCS3B02G419200	0
chr3B	734144163	734145662	1500	*	74.1992	1.81199	0.454597	3.98593	6.72155e-05	0.000594237	5.86589	5.79887	7.25262	7.03269	Promoter (<=1kb)	6	734143804	734145396	1593	2	TraesCS3B02G488100	0
chr3B	746797365	746799290	1926	*	121.255	1.51439	0.371154	4.08023	4.49905e-05	0.000424839	6.63772	6.26692	7.79766	7.5674	Promoter (2-3kb)	6	746801774	746811855	10082	1	TraesCS3B02G502500	-2484
chr3B	746800506	746801885	1380	*	79.7766	1.29677	0.43946	2.95082	0.00316928	0.0137351	6.14085	6.14717	7.29694	6.93386	Promoter (<=1kb)	6	746801774	746811855	10082	1	TraesCS3B02G502500	0
chr3B	773243604	773245999	2396	*	151.521	1.7659	0.34582	5.10642	3.28316e-07	6.48275e-06	6.72142	6.37692	8.20879	7.82008	Promoter (<=1kb)	6	773246468	773248133	1666	1	TraesCS3B02G532800	-469
chr3B	783141076	783141681	606	*	143.814	1.22618	0.338253	3.62506	0.000288897	0.00197795	6.99149	6.6037	7.82052	7.84266	Promoter (1-2kb)	6	783142700	783143011	312	1	TraesCS3B02G546800	-1019
chr3B	783283396	783283847	452	*	34.1463	1.66223	0.693847	2.39567	0.01659	0.0499517	5.4098	5.14123	6.55316	5.90326	Promoter (<=1kb)	6	783278392	783283601	5210	2	TraesCS3B02G547500	0
chr3B	798231728	798232208	481	*	66.9997	1.32462	0.480665	2.7558	0.00585483	0.0222427	6.14085	5.78058	6.99406	6.85423	Promoter (<=1kb)	6	798232329	798232565	237	1	TraesCS3B02G565600	-121
chr3B	799286150	799288447	2298	*	73.6262	1.12084	0.452001	2.47972	0.0131485	0.0418019	6.29693	6.00019	7.00751	6.96351	Promoter (<=1kb)	6	799287162	799288500	1339	1	TraesCS3B02G567700	0
chr3B	812580625	812581803	1179	*	256.991	1.10619	0.284993	3.88147	0.000103827	0.000851809	7.71154	7.39638	8.80067	8.28001	Promoter (1-2kb)	6	812583741	812585054	1314	1	TraesCS3B02G585800	-1938
chr3B	818926533	818927440	908	*	80.5164	1.26067	0.479301	2.63023	0.00853268	0.0298508	6.4859	5.78058	7.26383	6.97082	Promoter (<=1kb)	6	818926030	818926912	883	2	TraesCS3B02G596000	0
chr3B	819650010	819653581	3572	*	494.277	1.05897	0.207246	5.10972	3.22636e-07	6.38332e-06	8.6078	8.25345	9.53348	9.34213	Promoter (<=1kb)	6	819649781	819652511	2731	1	TraesCS3B02G597000	229
chr3D	1278665	1281041	2377	*	188.574	1.16788	0.315891	3.69709	0.000218084	0.00156827	7.36263	6.9068	8.32505	7.99387	Promoter (<=1kb)	17	1279421	1281425	2005	1	TraesCS3D02G002900	0
chr3D	2093756	2095195	1440	*	79.608	1.0639	0.433098	2.45648	0.0140306	0.0439569	6.3333	6.17472	7.17157	6.94876	Promoter (<=1kb)	17	2094681	2098889	4209	1	TraesCS3D02G005300	0
chr3D	3089826	3090090	265	*	107.484	1.90498	0.430689	4.4231	9.72967e-06	0.000117586	6.29693	5.93649	7.92963	7.21584	Promoter (<=1kb)	17	3087876	3089485	1610	2	TraesCS3D02G009200	-341
chr3D	5648609	5651416	2808	*	294.676	1.14767	0.242541	4.73185	2.22483e-06	3.3623e-05	7.81536	7.60201	8.85319	8.65807	Promoter (<=1kb)	17	5649356	5651648	2293	1	TraesCS3D02G015900	0
chr3D	6460114	6461366	1253	*	131.499	1.03349	0.354308	2.91691	0.00353513	0.0149743	6.98027	6.61363	7.78222	7.5416	Promoter (<=1kb)	17	6459775	6460973	1199	2	TraesCS3D02G019400	0
chr3D	6971285	6972789	1505	*	61.7453	1.33802	0.551396	2.4266	0.0152412	0.0468237	6.11999	5.60285	7.15961	6.42064	Promoter (<=1kb)	17	6971034	6972707	1674	2	TraesCS3D02G020700	0
chr3D	8923726	8924390	665	*	116.234	1.55888	0.380999	4.09155	4.28494e-05	0.00040792	6.35112	6.4231	7.86516	7.39074	Promoter (2-3kb)	17	8927077	8928954	1878	1	TraesCS3D02G026100	-2687
chr3D	12454237	12455192	956	*	194.703	1.24594	0.284266	4.38301	1.17051e-05	0.000137592	7.20846	7.08005	8.29278	8.16999	Promoter (<=1kb)	17	12453840	12455012	1173	2	TraesCS3D02G034000	0
chr3D	12458630	12460719	2090	*	248.911	1.06119	0.26274	4.03892	5.36974e-05	0.000492592	7.68437	7.40768	8.5957	8.40999	Promoter (1-2kb)	17	12462717	12463585	869	1	TraesCS3D02G034200	-1998
chr3D	12462366	12464094	1729	*	310.759	1.11075	0.240503	4.61846	3.86603e-06	5.37421e-05	7.9004	7.7107	8.67289	8.94805	Promoter (<=1kb)	17	12462717	12463585	869	1	TraesCS3D02G034200	0
chr3D	12741085	12742209	1125	*	33.6992	1.92769	0.698355	2.76034	0.00577419	0.0220029	5.33357	5.00601	6.53452	6.00057	Promoter (<=1kb)	17	12741308	12741733	426	1	TraesCS3D02G034800	0
chr3D	15337145	15338484	1340	*	93.1492	1.18415	0.452417	2.6174	0.00886028	0.030744	6.57898	6.09032	7.57364	6.91879	Promoter (<=1kb)	17	15334426	15336291	1866	2	TraesCS3D02G040200	-854
chr3D	17322138	17323240	1103	*	75.9698	1.77278	0.503138	3.52345	0.000425971	0.00271633	6.03316	5.68497	7.50934	6.71835	Promoter (<=1kb)	17	17322348	17323204	857	2	TraesCS3D02G044600	0
chr3D	18893839	18895355	1517	*	79.8292	1.48951	0.466731	3.19137	0.00141601	0.00719868	6.25957	5.8169	7.38163	6.91879	Promoter (<=1kb)	17	18894583	18909937	15355	1	TraesCS3D02G049300	0
chr3D	20333093	20334427	1335	*	39.9579	2.41851	0.672222	3.59778	0.000320947	0.0021553	5.33357	4.8494	6.75934	6.26388	Promoter (<=1kb)	17	20332862	20333695	834	2	TraesCS3D02G051300	0
chr3D	20555106	20556251	1146	*	40.0084	1.83263	0.649164	2.82307	0.00475668	0.0189066	5.54888	5.07583	6.66007	6.21436	Promoter (<=1kb)	17	20554901	20555698	798	2	TraesCS3D02G051500	0
chr3D	39588550	39589325	776	*	24.017	2.32707	0.810926	2.86965	0.00410925	0.0168562	4.70517	4.96918	6.12116	5.90326	Promoter (<=1kb)	17	39588793	39591297	2505	1	TraesCS3D02G079700	0
chr3D	39918952	39920850	1899	*	90.3542	1.41743	0.423714	3.34525	0.000822093	0.0046423	6.3333	6.07572	7.48087	7.09863	Promoter (<=1kb)	17	39921031	39931494	10464	1	TraesCS3D02G080000	-181
chr3D	46967582	46969077	1496	*	47.9101	1.5197	0.634408	2.39546	0.0165995	0.0499732	5.44613	5.70468	7.02083	5.99066	Promoter (<=1kb)	17	46963549	46967463	3915	2	TraesCS3D02G092800	-119
chr3D	48405100	48406563	1464	*	34.2345	2.1163	0.692009	3.0582	0.00222673	0.0103669	5.16368	5.07583	6.60765	6.00057	Promoter (<=1kb)	17	48405135	48406893	1759	1	TraesCS3D02G095300	0
chr3D	49634314	49635692	1379	*	22.569	3.69572	0.926324	3.98967	6.61664e-05	0.000586476	4.53969	4.4069	6.24271	5.83783	Promoter (2-3kb)	17	49637979	49641553	3575	1	TraesCS3D02G097600	-2287
chr3D	68070892	68071705	814	*	44.3475	2.84261	0.610505	4.65616	3.22159e-06	4.61382e-05	4.96154	5.07583	6.69395	6.69486	Promoter (<=1kb)	17	68070840	68071972	1133	2	TraesCS3D02G114500	267
chr3D	68080396	68081905	1510	*	67.6001	3.2958	0.564264	5.84089	5.19234e-09	1.73516e-07	5.33357	4.8494	7.48087	6.89075	Promoter (<=1kb)	17	68076618	68081972	5355	2	TraesCS3D02G114600	67
chr3D	89209659	89213055	3397	*	247.895	4.98312	0.345362	14.4287	3.41546e-47	2.92429e-43	5.4098	5.07583	8.9733	8.99965	Promoter (<=1kb)	17	89212421	89213481	1061	1	TraesCS3D02G129300	0
chr3D	92749656	92751727	2072	*	68.1918	2.64683	0.496625	5.32964	9.84054e-08	2.29298e-06	5.33357	5.41988	7.31859	7.00209	Promoter (<=1kb)	17	92749178	92750743	1566	2	TraesCS3D02G133100	0
chr3D	100853629	100856178	2550	*	80.1854	2.69032	0.462478	5.81719	5.98441e-09	1.96565e-07	5.33357	5.60285	7.45182	7.28373	Promoter (<=1kb)	17	100852964	100860857	7894	1	TraesCS3D02G140200	665
chr3D	132927346	132927569	224	*	24.6343	3.74016	0.941317	3.97333	7.08757e-05	0.000620641	4.32038	4.60444	6.51561	5.63182	Promoter (<=1kb)	17	132916708	132927276	10569	2	TraesCS3D02G162400	-70
chr3D	141424940	141425764	825	*	5.55544	6.20607	2.2342	2.77776	0.00547352	0.0211071	3.78048	3.78048	5.38714	4.48505	Promoter (1-2kb)	17	141413011	141423129	10119	2	TraesCS3D02G167100	-1811
chr3D	143138895	143143209	4315	*	152.634	5.74537	0.496693	11.5672	6.0393e-31	9.92794e-28	4.84246	4.54476	8.31437	8.38492	Promoter (<=1kb)	17	143138968	143142893	3926	1	TraesCS3D02G168500	0
chr3D	143149481	143149697	217	*	21.9303	3.08329	0.876817	3.51646	0.00043735	0.00277537	4.53969	4.65968	6.01526	5.97565	Promoter (1-2kb)	17	143144167	143148394	4228	2	TraesCS3D02G168600	-1087
chr3D	143151201	143152444	1244	*	139.95	1.20641	0.375229	3.21514	0.00130381	0.00673931	7.01365	6.51104	8.03753	7.50202	Promoter (2-3kb)	17	143144167	143148394	4228	2	TraesCS3D02G168600	-2807
chr3D	170658135	170660313	2179	*	81.2963	1.13197	0.437032	2.59012	0.00959418	0.0326857	6.38608	6.09032	7.22993	6.97082	Promoter (<=1kb)	17	170658398	170660619	2222	1	TraesCS3D02G185100	0
chr3D	280997934	280999189	1256	*	24.7958	2.05536	0.788611	2.6063	0.00915263	0.0315159	4.84246	5.04152	6.17111	5.83783	Promoter (2-3kb)	17	281001767	281005848	4082	1	TraesCS3D02G210900	-2578
chr3D	388515886	388517427	1542	*	20.1431	3.72736	0.988262	3.77163	0.000162182	0.00122784	4.53969	4.32403	5.70549	6.15418	Promoter (<=1kb)	17	388516021	388519108	3088	1	TraesCS3D02G280500	0
chr3D	415978710	415980114	1405	*	88.3979	1.26086	0.412936	3.05341	0.00226255	0.010502	6.38608	6.14717	7.21845	7.25418	Promoter (<=1kb)	17	415977111	415979200	2090	2	TraesCS3D02G301600	0
chr3D	416575093	416576673	1581	*	35.4893	2.14869	0.679878	3.1604	0.00157555	0.00785064	5.25187	5.00601	6.60765	6.10035	Promoter (<=1kb)	17	416575358	416576526	1169	1	TraesCS3D02G302200	0
chr3D	433501907	433504590	2684	*	102.127	1.91621	0.395452	4.84562	1.26217e-06	2.06544e-05	5.94022	6.18828	7.61787	7.49195	Promoter (<=1kb)	17	433503472	433503774	303	2	TraesCS3D02G320100	0
chr3D	442166180	442166893	714	*	37.4356	1.66452	0.644132	2.58412	0.00976274	0.0331162	5.48137	5.20283	6.53452	6.15857	Promoter (2-3kb)	17	442169334	442176159	6826	1	TraesCS3D02G329400	-2441
chr3D	443367057	443367987	931	*	12.9273	4.07855	1.30741	3.11957	0.00181114	0.00877911	3.78048	4.4069	5.66994	5.49984	Promoter (2-3kb)	17	443356066	443364469	8404	2	TraesCS3D02G330700	-2588
chr3D	451234722	451235780	1059	*	17.8245	3.71551	1.06496	3.48888	0.000485043	0.00301956	4.53969	4.22515	6.06927	5.55716	Promoter (<=1kb)	17	451234111	451235231	1121	2	TraesCS3D02G338300	0
chr3D	452171245	452172612	1368	*	153.915	1.03192	0.316068	3.26488	0.0010951	0.00585363	7.06757	6.9068	7.92963	7.80121	Promoter (<=1kb)	17	452171916	452174099	2184	1	TraesCS3D02G338900	0
chr3D	452176591	452178436	1846	*	28.4205	1.99353	0.813994	2.44907	0.0143227	0.0446096	4.84246	5.20283	6.55316	5.53598	Promoter (<=1kb)	17	452176768	452179506	2739	1	TraesCS3D02G339000	0
chr3D	452483161	452484497	1337	*	26.6052	4.42966	0.982541	4.50837	6.53267e-06	8.41085e-05	4.32038	4.4069	6.66007	5.64492	Promoter (1-2kb)	17	452485808	452486191	384	1	TraesCS3D02G339500	-1311
chr3D	456007119	456010881	3763	*	200.183	1.78798	0.300032	5.95929	2.53339e-09	9.2298e-08	7.04625	6.64298	8.4619	8.32874	Promoter (<=1kb)	17	456008236	456010853	2618	2	TraesCS3D02G344200	0
chr3D	487226364	487227177	814	*	15.7516	3.37401	1.18313	2.85177	0.00434764	0.017624	3.78048	4.65968	5.38714	5.98568	Promoter (<=1kb)	17	487226532	487231693	5162	1	TraesCS3D02G373700	0
chr3D	505999496	505999722	227	*	20.4855	3.52082	1.07003	3.29039	0.00100048	0.00544047	4.53969	4.4069	6.47701	5.06855	Promoter (<=1kb)	17	505997491	505999384	1894	2	TraesCS3D02G390900	-112
chr3D	508390223	508392101	1879	*	45.3752	2.16161	0.620165	3.48554	0.000491137	0.00304964	5.48137	5.07583	6.8816	6.34642	Promoter (<=1kb)	17	508390286	508395718	5433	1	TraesCS3D02G393300	0
chr3D	516670587	516672886	2300	*	185.554	1.47134	0.326475	4.50675	6.5829e-06	8.46386e-05	7.23691	6.62348	8.27637	8.17104	Promoter (<=1kb)	17	516671245	516672952	1708	1	TraesCS3D02G402200	0
chr3D	524774429	524777517	3089	*	90.3882	2.17345	0.44127	4.92545	8.41648e-07	1.45688e-05	5.96408	5.68497	7.66076	7.19316	Promoter (<=1kb)	17	524774549	524775080	532	2	TraesCS3D02G412300	0
chr3D	525825514	525828356	2843	*	65.1762	3.4755	0.570441	6.09266	1.11048e-09	4.42913e-08	4.84246	5.14123	7.48087	6.82486	Promoter (<=1kb)	17	525825460	525827194	1735	1	TraesCS3D02G413600	54
chr3D	545054236	545055179	944	*	4.86721	6.04859	2.24728	2.69151	0.00711286	0.0259157	3.78048	3.78048	4.94437	4.9783	Promoter (<=1kb)	17	545054310	545063289	8980	1	TraesCS3D02G430800	0
chr3D	545250306	545252379	2074	*	146.066	1.09522	0.34635	3.16217	0.00156599	0.00781079	7.11951	6.63326	7.90846	7.71885	Promoter (<=1kb)	17	545250871	545252622	1752	1	TraesCS3D02G431500	0
chr3D	546198493	546199770	1278	*	43.0527	3.57313	0.698485	5.11555	3.12834e-07	6.21332e-06	4.96154	4.54476	6.95294	6.42424	Promoter (<=1kb)	17	546195852	546199340	3489	2	TraesCS3D02G432300	0
chr3D	546258913	546260000	1088	*	17.8506	2.93544	0.973904	3.01409	0.0025775	0.0116615	4.70517	4.4069	5.74006	5.84897	Promoter (<=1kb)	17	546255000	546258166	3167	2	TraesCS3D02G432700	-747
chr3D	548007178	548008359	1182	*	95.5889	1.01205	0.406624	2.48891	0.0128134	0.0409824	6.65202	6.26692	7.33992	7.189	Promoter (<=1kb)	17	548001074	548007843	6770	2	TraesCS3D02G435800	0
chr3D	548479076	548479863	788	*	42.3925	2.10463	0.602764	3.49163	0.000480078	0.00299491	5.33357	5.20283	6.66007	6.44923	Promoter (<=1kb)	17	548475496	548478109	2614	2	TraesCS3D02G436400	-967
chr3D	555531989	555532763	775	*	36.1475	3.18874	0.691363	4.61225	3.98341e-06	5.51313e-05	4.84246	4.75983	6.51561	6.48416	Promoter (<=1kb)	17	555532046	555533314	1269	1	TraesCS3D02G446900	0
chr3D	555800268	555801830	1563	*	77.6755	1.95984	0.491988	3.98351	6.79052e-05	0.000599097	5.94022	5.64459	7.54644	6.81674	Promoter (<=1kb)	17	555800766	555801387	622	2	TraesCS3D02G447400	0
chr3D	559218755	559220014	1260	*	68.4854	2.59123	0.497963	5.20366	1.95406e-07	4.16053e-06	5.44613	5.36936	7.35046	6.95615	Promoter (<=1kb)	17	559218425	559219790	1366	2	TraesCS3D02G451800	0
chr3D	566102270	566104822	2553	*	149.895	2.26717	0.351374	6.45232	1.10152e-10	5.67001e-09	6.38608	6.11905	8.29821	7.87781	Promoter (<=1kb)	17	566100597	566103750	3154	2	TraesCS3D02G461600	0
chr3D	571676968	571678156	1189	*	49.2603	1.69447	0.58508	2.89614	0.00377785	0.0157639	5.33357	5.70468	6.91057	6.35781	Promoter (<=1kb)	17	571678281	571678748	468	1	TraesCS3D02G469900	-125
chr3D	575530956	575532692	1737	*	51.6993	2.1757	0.620777	3.5048	0.000456954	0.00287721	5.48137	5.26113	7.20688	6.1889	Promoter (2-3kb)	17	575535370	575535882	513	1	TraesCS3D02G474100	-2678
chr3D	575631027	575632946	1920	*	113.774	1.33378	0.385879	3.45647	0.000547309	0.00333494	6.66618	6.29214	7.72682	7.38349	Promoter (<=1kb)	17	575631389	575632891	1503	1	TraesCS3D02G474600	0
chr3D	575672232	575674146	1915	*	77.0414	2.36287	0.480405	4.9185	8.72095e-07	1.50201e-05	5.81386	5.36936	7.41214	7.12723	Promoter (<=1kb)	17	575673684	575681453	7770	1	TraesCS3D02G474700	0
chr3D	577149471	577151147	1677	*	140.297	1.26953	0.345457	3.67492	0.000237922	0.00168567	6.76146	6.73656	8.01791	7.5817	Promoter (<=1kb)	17	577151927	577152115	189	2	TraesCS3D02G476200	968
chr3D	577497610	577498242	633	*	53.5689	1.41258	0.559819	2.52329	0.0116264	0.0379759	5.91591	5.51484	6.93896	6.39879	Promoter (1-2kb)	17	577500096	577500479	384	1	TraesCS3D02G477600	-1854
chr3D	579041375	579042847	1473	*	73.961	2.58898	0.47491	5.45151	4.99428e-08	1.26671e-06	5.4098	5.51484	7.39187	7.1141	Promoter (<=1kb)	17	579036886	579041803	4918	2	TraesCS3D02G480300	0
chr3D	581512846	581514920	2075	*	70.3983	1.26219	0.49208	2.565	0.0103175	0.0345682	6.11999	5.95271	7.26383	6.60619	Promoter (<=1kb)	17	581512817	581514516	1700	2	TraesCS3D02G484400	0
chr3D	582210884	582212752	1869	*	275.181	2.36754	0.259979	9.10665	8.49652e-20	2.64852e-17	6.98027	6.70914	9.0068	8.84947	Promoter (2-3kb)	17	582214935	582216090	1156	1	TraesCS3D02G486300	-2183
chr3D	582214896	582215977	1082	*	197.773	2.15943	0.322843	6.6888	2.2501e-11	1.36956e-09	6.80038	6.40021	8.66452	8.20112	Promoter (<=1kb)	17	582214935	582216090	1156	1	TraesCS3D02G486300	0
chr3D	587049361	587050842	1482	*	116.88	1.23349	0.373504	3.30248	0.000958351	0.00525687	6.74824	6.37692	7.66918	7.46988	Promoter (<=1kb)	17	587046159	587050702	4544	2	TraesCS3D02G494200	0
chr3D	587948621	587951566	2946	*	218.806	1.2184	0.301198	4.04517	5.22843e-05	0.00048137	7.48603	7.08712	8.58242	8.14459	Promoter (<=1kb)	17	587946642	587950485	3844	2	TraesCS3D02G496100	0
chr3D	588108218	588110768	2551	*	117.125	1.12884	0.442162	2.553	0.0106798	0.0355319	6.82574	6.38861	7.95737	6.98293	Promoter (<=1kb)	17	588109400	588110049	650	2	TraesCS3D02G496400	0
chr3D	589691470	589693724	2255	*	106.822	1.0964	0.372006	2.94725	0.00320611	0.0138598	6.4859	6.6037	7.43211	7.42115	Promoter (2-3kb)	17	589695872	589697427	1556	1	TraesCS3D02G500500	-2148
chr3D	593235658	593237070	1413	*	48.007	1.5312	0.618198	2.47687	0.013254	0.0420482	5.81386	5.31653	6.92483	6.17165	Promoter (<=1kb)	17	593235701	593238423	2723	1	TraesCS3D02G506300	0
chr3D	594748968	594750365	1398	*	100.482	1.59753	0.395041	4.04398	5.25524e-05	0.00048347	6.20152	6.24121	7.61787	7.31268	Promoter (<=1kb)	17	594748860	594749415	556	1	TraesCS3D02G508600	108
chr3D	594770828	594772538	1711	*	88.48	1.18659	0.442845	2.67947	0.0073739	0.0266565	6.40323	6.18828	7.49991	6.88041	Promoter (<=1kb)	17	594772286	594773143	858	1	TraesCS3D02G508800	0
chr3D	602262027	602263069	1043	*	34.9293	1.9715	0.673215	2.92849	0.00340613	0.0145415	5.16368	5.20283	6.57157	6.0585	Promoter (<=1kb)	17	602259006	602261633	2628	2	TraesCS3D02G519500	-394
chr3D	602330418	602331354	937	*	45.2918	2.83706	0.645274	4.39667	1.09923e-05	0.000130474	4.70517	5.26113	6.837	6.59351	Promoter (<=1kb)	17	602323783	602329619	5837	2	TraesCS3D02G519700	-799
chr3D	602332163	602332785	623	*	71.6596	1.73021	0.501161	3.45241	0.000555609	0.00337611	6.07729	5.55964	7.30781	6.83024	Promoter (2-3kb)	17	602323783	602329619	5837	2	TraesCS3D02G519700	-2544
chr3D	603585494	603586751	1258	*	69.6786	1.19796	0.462111	2.59235	0.00953216	0.0325126	6.07729	6.04602	7.07288	6.8031	Promoter (1-2kb)	17	603588740	603597634	8895	1	TraesCS3D02G522400	-1989
chr3D	603745618	603746755	1138	*	33.0389	2.03312	0.709615	2.86511	0.00416867	0.0170479	5.37231	4.8494	6.21927	6.34642	Promoter (<=1kb)	17	603739964	603746617	6654	2	TraesCS3D02G522800	0
chr3D	604871004	604872085	1082	*	142.788	1.01185	0.338116	2.9926	0.00276614	0.0123357	7.08858	6.71834	7.82805	7.69713	Promoter (2-3kb)	17	604864081	604868149	4069	2	TraesCS3D02G525800	-2855
chr3D	606295299	606296549	1251	*	47.555	1.51575	0.572558	2.64732	0.00811322	0.0287044	5.78703	5.36936	6.62534	6.53826	Promoter (<=1kb)	17	606295293	606301565	6273	1	TraesCS3D02G527900	6
chr3D	606339633	606341210	1578	*	47.7031	3.37012	0.642961	5.24156	1.59224e-07	3.48327e-06	4.70517	5.00601	7.06005	6.53161	Promoter (<=1kb)	17	606341991	606352237	10247	1	TraesCS3D02G528100	-781
chr3D	606910197	606911824	1628	*	44.0489	2.10509	0.586763	3.58763	0.000333699	0.00222496	5.33357	5.26113	6.58972	6.60935	Promoter (<=1kb)	17	606905498	606909503	4006	2	TraesCS3D02G529600	-694
chr3D	606924841	606925900	1060	*	71.2844	1.78303	0.481822	3.7006	0.000215089	0.00155058	5.61284	5.96873	7.26383	6.90866	Promoter (2-3kb)	17	606928857	606931453	2597	1	TraesCS3D02G529800	-2957
chr3D	608512041	608513372	1332	*	114.315	2.55958	0.405692	6.30918	2.80521e-10	1.30473e-08	6.05541	5.60285	7.92261	7.65117	Promoter (<=1kb)	17	608511239	608512270	1032	2	TraesCS3D02G532700	0
chr3D	608667481	608669999	2519	*	256.911	1.39296	0.25941	5.36974	7.88505e-08	1.88874e-06	7.54015	7.23435	8.67289	8.60557	Promoter (<=1kb)	17	608667799	608670344	2546	1	TraesCS3D02G532800	0
chr3D	608778496	608782561	4066	*	308.403	3.03469	0.265721	11.4206	3.29983e-30	4.9858e-27	6.74824	6.30458	9.13957	9.20014	Promoter (<=1kb)	17	608774841	608778486	3646	2	TraesCS3D02G533000	-10
chr3D	610356990	610358146	1157	*	47.8483	1.41757	0.550418	2.57543	0.0100114	0.0337751	5.67363	5.60285	6.53452	6.60619	Promoter (<=1kb)	17	610345970	610357986	12017	2	TraesCS3D02G537100	0
chr3D	610359521	610360167	647	*	37.99	2.02628	0.673774	3.00736	0.00263525	0.0118676	5.4098	5.00601	6.69395	6.10492	Promoter (<=1kb)	17	610359653	610359820	168	1	TraesCS3D02G537200	0
chr3D	613739856	613741697	1842	*	59.3563	1.89311	0.531191	3.5639	0.000365389	0.00239688	5.7316	5.4683	7.13537	6.61877	Promoter (<=1kb)	17	613739993	613747433	7441	1	TraesCS3D02G543900	0
chr3D	614675467	614677194	1728	*	217.461	2.98427	0.306347	9.7415	2.00576e-22	9.78992e-20	6.11999	6.26692	8.88237	8.47253	Promoter (<=1kb)	17	614675245	614677525	2281	1	TraesCS3D02G545100	222
chr4A	3219779	3220074	296	*	19.3017	2.63752	0.921831	2.86117	0.0042208	0.0172175	4.77655	4.54476	6.01526	5.64492	Promoter (<=1kb)	7	3220098	3221120	1023	1	TraesCS4A02G005200	-24
chr4A	5551627	5553682	2056	*	32.8205	3.13654	0.759817	4.12802	3.65904e-05	0.000357936	4.96154	4.54476	6.58972	6.16294	Promoter (<=1kb)	7	5552163	5552543	381	2	TraesCS4A02G009300	0
chr4A	5815888	5816993	1106	*	114.602	1.26064	0.433431	2.9085	0.00363163	0.0152914	6.85065	6.13319	7.82805	7.21993	Promoter (<=1kb)	7	5815354	5816718	1365	2	TraesCS4A02G009800	0
chr4A	5830581	5831455	875	*	30.06	2.37311	0.724117	3.27725	0.00104825	0.00564981	5.06758	4.8494	6.31071	6.15418	Promoter (1-2kb)	7	5832955	5834429	1475	1	TraesCS4A02G009900	-1500
chr4A	14835748	14837627	1880	*	37.7135	1.75973	0.633277	2.77877	0.00545651	0.021063	5.37231	5.26113	6.53452	6.21436	Promoter (<=1kb)	7	14835467	14837244	1778	2	TraesCS4A02G021300	0
chr4A	17028045	17030018	1974	*	82.7393	1.3496	0.465165	2.90134	0.00371572	0.0155676	6.4369	5.8169	7.31859	7.02334	Promoter (<=1kb)	7	17028527	17028748	222	1	TraesCS4A02G024300	0
chr4A	24498446	24500238	1793	*	134.479	1.36189	0.354538	3.84129	0.000122387	0.00097518	6.74824	6.55299	7.97784	7.56099	Promoter (<=1kb)	7	24499363	24500021	659	2	TraesCS4A02G031300	0
chr4A	33023829	33026072	2244	*	41.4148	2.29908	0.642492	3.57838	0.000345732	0.00228835	5.33357	5.00601	6.79092	6.28	Promoter (<=1kb)	7	33025488	33029396	3909	1	TraesCS4A02G040200	0
chr4A	36390088	36393543	3456	*	62.1706	2.40799	0.526373	4.57469	4.7692e-06	6.4385e-05	5.61284	5.20283	7.13537	6.9112	Promoter (<=1kb)	7	36389828	36393649	3822	2	TraesCS4A02G043800	106
chr4A	45140112	45144918	4807	*	256.251	1.05267	0.299928	3.50975	0.000448532	0.00283354	7.9004	7.2087	8.66871	8.40109	Promoter (<=1kb)	7	45140070	45145543	5474	1	TraesCS4A02G053500	42
chr4A	45468620	45469553	934	*	177.062	1.12519	0.322583	3.48806	0.000486531	0.00302754	7.23691	6.94632	8.29278	7.82142	Promoter (<=1kb)	7	45467640	45468926	1287	2	TraesCS4A02G054000	0
chr4A	45471771	45472522	752	*	28.0911	1.80748	0.723586	2.49795	0.0124915	0.0401576	5.06758	5.14123	6.17111	6.02016	Promoter (2-3kb)	7	45467640	45468926	1287	2	TraesCS4A02G054000	-2845
chr4A	59678849	59680309	1461	*	43.8873	5.11473	0.83138	6.15209	7.64677e-10	3.17692e-08	4.53969	4.22515	7.0471	6.48416	Promoter (<=1kb)	7	59671970	59678091	6122	2	TraesCS4A02G063100	-758
chr4A	60343996	60346381	2386	*	58.2812	3.3212	0.570337	5.82322	5.77235e-09	1.90239e-07	5.16368	4.8494	7.17157	6.90101	Promoter (<=1kb)	7	60344451	60345114	664	1	TraesCS4A02G063600	0
chr4A	64134911	64137055	2145	*	25.5044	1.9359	0.77252	2.50595	0.0122122	0.0394598	4.84246	5.14123	6.01526	6.03467	Promoter (<=1kb)	7	64136036	64146901	10866	1	TraesCS4A02G066800	0
chr4A	110875751	110877159	1409	*	91.0732	2.71194	0.437392	6.20024	5.63781e-10	2.43687e-08	5.58128	5.55964	7.7024	7.32977	Promoter (<=1kb)	7	110875840	110876568	729	2	TraesCS4A02G098700	0
chr4A	156802304	156803294	991	*	17.859	4.54238	1.18873	3.82119	0.000132808	0.00104181	3.78048	4.4069	6.06927	5.64492	Promoter (<=1kb)	7	156797702	156803567	5866	2	TraesCS4A02G123900	273
chr4A	182056981	182058024	1044	*	32.949	2.72995	0.731342	3.73279	0.00018937	0.00139557	4.84246	4.93091	6.66007	5.99562	Promoter (<=1kb)	7	182057412	182060108	2697	1	TraesCS4A02G133900	0
chr4A	345843330	345844902	1573	*	12.1987	7.36471	1.80728	4.07503	4.60092e-05	0.000432768	3.78048	3.78048	5.70549	5.44733	Promoter (<=1kb)	7	345835861	345844921	9061	2	TraesCS4A02G160600	19
chr4A	534556877	534557597	721	*	24.4832	1.89205	0.776113	2.43786	0.0147746	0.0456867	5.06758	4.93091	5.95895	5.99562	Promoter (1-2kb)	7	534545011	534555774	10764	2	TraesCS4A02G226400	-1103
chr4A	535818606	535819505	900	*	14.121	3.04796	1.11194	2.74111	0.00612326	0.0230384	4.32038	4.54476	5.83846	5.3347	Promoter (<=1kb)	7	535818939	535819861	923	1	TraesCS4A02G227400	0
chr4A	539152690	539153764	1075	*	28.7042	2.08477	0.759763	2.74398	0.00606998	0.0228828	5.25187	4.75983	6.26576	6.02985	Promoter (<=1kb)	7	539147640	539153101	5462	2	TraesCS4A02G229900	0
chr4A	546800233	546802707	2475	*	110.723	5.53179	0.554045	9.98437	1.78426e-23	1.01563e-20	4.53969	4.65968	8.01131	7.84002	Promoter (2-3kb)	7	546795441	546797333	1893	2	TraesCS4A02G237800	-2900
chr4A	573877636	573880615	2980	*	163.96	1.80757	0.377972	4.78229	1.73309e-06	2.71313e-05	6.99149	6.14717	8.01131	8.24858	Promoter (<=1kb)	7	573878926	573880014	1089	1	TraesCS4A02G261500	0
chr4A	573892057	573893657	1601	*	26.5819	3.95004	0.882694	4.47499	7.64167e-06	9.60518e-05	4.53969	4.4069	6.43729	5.97565	Promoter (<=1kb)	7	573886380	573892077	5698	2	TraesCS4A02G261600	0
chr4A	584308313	584310119	1807	*	116.604	1.03014	0.390005	2.64136	0.00825738	0.0291045	6.82574	6.50035	7.75874	7.22806	Promoter (<=1kb)	7	584308413	584308760	348	2	TraesCS4A02G274400	0
chr4A	586501138	586503496	2359	*	88.9965	1.64703	0.433615	3.79837	0.00014565	0.00112435	6.2405	5.90343	7.50934	7.13157	Promoter (<=1kb)	7	586501233	586501902	670	2	TraesCS4A02G278900	0
chr4A	589486132	589488295	2164	*	139.176	1.82664	0.363612	5.0236	5.07111e-07	9.44796e-06	6.63772	6.20171	8.09484	7.74166	Promoter (<=1kb)	7	589486132	589487151	1020	1	TraesCS4A02G281100	0
chr4A	590934938	590937078	2141	*	42.4904	2.25896	0.630116	3.585	0.000337083	0.00224239	5.33357	5.07583	6.82181	6.29196	Promoter (<=1kb)	7	590935529	590935893	365	2	TraesCS4A02G284300	0
chr4A	594427040	594428962	1923	*	213.927	1.21893	0.284601	4.28295	1.84428e-05	0.000201485	7.33661	7.20221	8.51878	8.16158	Promoter (<=1kb)	7	594427634	594428144	511	1	TraesCS4A02G291200	0
chr4A	594700938	594703300	2363	*	59.5956	2.71535	0.527692	5.14571	2.66512e-07	5.41794e-06	5.25187	5.26113	7.13537	6.88817	Promoter (<=1kb)	7	594700383	594700922	540	2	TraesCS4A02G291800	-16
chr4A	595874634	595877554	2921	*	247.316	1.41633	0.275711	5.13701	2.79137e-07	5.64666e-06	7.51721	7.12195	8.70999	8.46998	Promoter (<=1kb)	7	595874552	595876421	1870	2	TraesCS4A02G294700	0
chr4A	596522784	596524074	1291	*	103.901	1.65933	0.403453	4.11283	3.90834e-05	0.000378219	6.4369	6.00019	7.42216	7.61609	Promoter (<=1kb)	7	596523171	596523860	690	1	TraesCS4A02G296300	0
chr4A	597886758	597888160	1403	*	80.4548	1.34503	0.48101	2.79626	0.00516972	0.0201909	6.35112	5.86951	7.43211	6.78933	Promoter (<=1kb)	7	597886889	597888409	1521	1	TraesCS4A02G299600	0
chr4A	601152307	601153706	1400	*	172.279	1.24828	0.317576	3.93065	8.47173e-05	0.000718487	7.11951	6.86614	8.2486	7.87524	Promoter (2-3kb)	7	601156437	601157080	644	1	TraesCS4A02G306600	-2731
chr4A	602797300	602798728	1429	*	158.522	1.31018	0.384485	3.40763	0.000655292	0.00386036	7.10928	6.5735	8.32505	7.53181	Promoter (<=1kb)	7	602797611	602798738	1128	1	TraesCS4A02G309300	0
chr4A	602863177	602864152	976	*	32.6165	2.49438	0.819638	3.04328	0.00234018	0.0107894	5.33357	4.4069	6.47701	6.15857	Promoter (<=1kb)	7	602863335	602864234	900	1	TraesCS4A02G309400	0
chr4A	603481226	603482903	1678	*	174.124	1.30174	0.368559	3.53199	0.000412452	0.00264482	7.19885	6.71834	8.44732	7.64815	Promoter (<=1kb)	7	603481988	603482257	270	2	TraesCS4A02G311600	0
chr4A	604067866	604070037	2172	*	106.614	1.68302	0.399464	4.2132	2.51774e-05	0.000261677	6.2405	6.22817	7.79766	7.28763	Promoter (<=1kb)	7	604068519	604069061	543	1	TraesCS4A02G313400	0
chr4A	607176542	607178459	1918	*	45.1132	1.83616	0.613394	2.99345	0.0027584	0.0123065	5.48137	5.34325	6.89616	6.1889	Promoter (<=1kb)	7	607177351	607178485	1135	2	TraesCS4A02G317900	26
chr4A	608043225	608044927	1703	*	70.7189	1.70305	0.472426	3.60491	0.000312262	0.00210821	5.91591	5.76203	7.24132	6.87522	Promoter (<=1kb)	7	608043459	608044983	1525	2	TraesCS4A02G319100	56
chr4A	608826767	608827574	808	*	15.3586	2.66642	1.03679	2.5718	0.0101173	0.0340595	4.70517	4.4069	5.8065	5.47012	Promoter (<=1kb)	7	608827957	608835593	7637	1	TraesCS4A02G320000	-383
chr4A	608828497	608829354	858	*	25.1642	1.96325	0.801392	2.4498	0.0142934	0.044544	4.96154	5.00601	6.31071	5.63839	Promoter (<=1kb)	7	608827957	608835593	7637	1	TraesCS4A02G320000	540
chr4A	609801568	609803684	2117	*	254.588	4.17091	0.321606	12.969	1.83377e-38	6.38668e-35	5.91591	5.39489	8.92154	9.05684	Promoter (1-2kb)	7	609804687	609807321	2635	1	TraesCS4A02G321300	-1003
chr4A	616699460	616701524	2065	*	32.1749	3.45522	0.767257	4.50334	6.68937e-06	8.5807e-05	4.53969	4.75983	6.58972	6.17598	Promoter (<=1kb)	7	616700796	616703061	2266	1	TraesCS4A02G332600	0
chr4A	617041198	617043629	2432	*	86.6001	1.07735	0.433417	2.48571	0.0129294	0.0412779	6.54864	6.09032	7.26383	7.06035	Promoter (<=1kb)	7	617042466	617051110	8645	1	TraesCS4A02G333600	0
chr4A	617050056	617050750	695	*	20.1728	2.71855	0.896285	3.03314	0.00242027	0.011092	4.53969	4.75983	5.92986	5.8545	Promoter (<=1kb)	7	617049263	617049826	564	1	TraesCS4A02G333700	793
chr4A	620779715	620780878	1164	*	20.8296	2.13591	0.857569	2.49066	0.0127506	0.0408226	4.96154	4.71128	5.77372	5.93996	Promoter (<=1kb)	7	620778743	620780555	1813	1	TraesCS4A02G338900	972
chr4A	622124466	622125909	1444	*	262.252	1.2425	0.265994	4.67117	2.99493e-06	4.33484e-05	7.67749	7.32067	8.74616	8.49947	Promoter (<=1kb)	7	622120855	622125004	4150	2	TraesCS4A02G341800	0
chr4A	628929372	628931070	1699	*	57.5032	1.65599	0.52532	3.15234	0.00161965	0.00802855	5.84014	5.51484	6.96678	6.65885	Promoter (<=1kb)	7	628930046	628931224	1179	1	TraesCS4A02G354400	0
chr4A	629478886	629480638	1753	*	41.8734	1.73488	0.654012	2.65267	0.00798575	0.0283542	5.16368	5.58143	6.82181	6.06322	Promoter (<=1kb)	7	629476596	629478980	2385	2	TraesCS4A02G355800	0
chr4A	632949219	632951871	2653	*	189.403	1.25251	0.297979	4.20334	2.6301e-05	0.000271473	7.2648	6.9385	8.27086	8.11982	Promoter (<=1kb)	7	632943907	632949856	5950	2	TraesCS4A02G359800	0
chr4A	637935658	637936302	645	*	30.6262	2.47281	0.775719	3.18777	0.00143375	0.00727232	5.16368	4.65968	6.53452	5.92436	Promoter (<=1kb)	7	637931096	637934944	3849	2	TraesCS4A02G364600	-714
chr4A	641382145	641384625	2481	*	85.4896	1.15899	0.454997	2.54725	0.0108577	0.0359877	6.57898	5.92007	7.22993	7.10749	Promoter (<=1kb)	7	641381912	641383915	2004	2	TraesCS4A02G368600	0
chr4A	655431671	655432898	1228	*	52.3861	2.91248	0.573988	5.07411	3.89305e-07	7.52062e-06	4.96154	5.20283	6.98049	6.79209	Promoter (<=1kb)	7	655431817	655436975	5159	1	TraesCS4A02G378300	0
chr4A	660447375	660449556	2182	*	55.1816	2.01433	0.585857	3.43827	0.000585446	0.00352407	5.75962	5.17247	7.09821	6.51147	Promoter (2-3kb)	7	660452036	660453417	1382	1	TraesCS4A02G382200	-2480
chr4A	665631354	665632281	928	*	40.1608	2.14677	0.637654	3.36667	0.000760803	0.00436091	5.01596	5.36936	6.66007	6.3426	Promoter (2-3kb)	7	665623977	665628887	4911	2	TraesCS4A02G388000	-2467
chr4A	670842846	670845306	2461	*	83.9339	1.85978	0.487753	3.81295	0.000137318	0.00107033	6.2405	5.51484	7.48087	7.09418	Promoter (2-3kb)	7	670847717	670852497	4781	1	TraesCS4A02G395700	-2411
chr4A	678340994	678343593	2600	*	63.5037	1.72255	0.505603	3.40693	0.000656984	0.0038679	5.94022	5.51484	7.03402	6.85159	Promoter (<=1kb)	7	678340392	678341039	648	2	TraesCS4A02G404800	0
chr4A	683800796	683801500	705	*	45.2193	1.53434	0.573163	2.67697	0.00742906	0.0268054	5.61284	5.4683	6.64282	6.41702	Promoter (<=1kb)	7	683800725	683801306	582	2	TraesCS4A02G411200	0
chr4A	697502765	697503501	737	*	73.6393	1.40991	0.467729	3.01438	0.00257507	0.011653	5.89114	6.11905	7.26383	6.82216	Promoter (<=1kb)	7	697502864	697503952	1089	1	TraesCS4A02G425600	0
chr4A	699883006	699883977	972	*	35.4313	2.23267	0.667222	3.34622	0.000819208	0.00462926	5.16368	5.04152	6.55316	6.19744	Promoter (<=1kb)	7	699883173	699885619	2447	1	TraesCS4A02G428700	0
chr4A	709857574	709858877	1304	*	200.509	1.01994	0.325791	3.13066	0.00174415	0.00852074	7.40496	7.19569	8.51878	7.81606	Promoter (<=1kb)	7	709857665	709858144	480	2	TraesCS4A02G441100	0
chr4A	709863263	709864835	1573	*	162.008	1.02594	0.322721	3.17902	0.00147775	0.00745007	7.05695	7.03687	8.13181	7.7044	Promoter (<=1kb)	7	709863322	709863870	549	2	TraesCS4A02G441200	0
chr4A	710282783	710284920	2138	*	161.701	1.27271	0.309732	4.10908	3.97232e-05	0.000383543	6.99149	6.83274	8.04401	7.94808	Promoter (<=1kb)	7	710282649	710285041	2393	2	TraesCS4A02G442300	121
chr4A	710392928	710395596	2669	*	225.357	1.12533	0.307831	3.65566	0.000256517	0.0017941	7.60686	7.13565	8.62189	8.12091	Promoter (<=1kb)	7	710393534	710394888	1355	1	TraesCS4A02G442400	0
chr4A	715805092	715806662	1571	*	47.1056	1.86883	0.584357	3.19809	0.0013834	0.00706369	5.44613	5.41988	6.8816	6.34642	Promoter (<=1kb)	7	715804945	715811469	6525	1	TraesCS4A02G450100	147
chr4A	728126127	728126543	417	*	48.5408	2.91373	0.609083	4.7838	1.72015e-06	2.69595e-05	5.16368	4.93091	7.02083	6.53826	Promoter (2-3kb)	7	728129360	728130502	1143	1	TraesCS4A02G464300	-2817
chr4A	736255221	736257007	1787	*	104.285	1.05302	0.375371	2.80528	0.00502735	0.0197531	6.57898	6.51104	7.35046	7.41583	Promoter (<=1kb)	7	736256888	736258538	1651	1	TraesCS4A02G479500	0
chr4A	737838464	737839929	1466	*	185.731	1.21542	0.293606	4.13965	3.4784e-05	0.000343735	7.20846	6.99984	8.23167	8.08908	Promoter (1-2kb)	7	737841354	737842479	1126	1	TraesCS4A02G482700	-1425
chr4A	738758222	738759040	819	*	28.4855	2.02186	0.774695	2.60987	0.00905756	0.031276	5.20867	4.8494	6.43729	5.75703	Promoter (<=1kb)	7	738754635	738758147	3513	2	TraesCS4A02G484400	-75
chr4A	738759784	738761956	2173	*	104.27	1.65941	0.416037	3.98861	6.64613e-05	0.000588556	6.45343	5.96873	7.71059	7.3222	Promoter (1-2kb)	7	738754635	738758147	3513	2	TraesCS4A02G484400	-1637
chr4A	738812303	738812995	693	*	293.171	1.1355	0.267443	4.24577	2.17844e-05	0.000231601	7.90629	7.48968	8.92855	8.54302	Promoter (2-3kb)	7	738815309	738816883	1575	1	TraesCS4A02G484700	-2314
chr4A	742316842	742317595	754	*	85.2277	1.02871	0.420355	2.44724	0.0143953	0.0447733	6.4369	6.24121	7.24132	7.021	Promoter (2-3kb)	7	742319632	742322309	2678	1	TraesCS4A02G494600	-2037
chr4A	743849650	743850582	933	*	34.1594	1.82926	0.656207	2.78762	0.00530971	0.0206161	5.25187	5.20283	6.28842	6.29592	Promoter (2-3kb)	7	743829596	743846920	17325	2	TraesCS4A02G498200	-2730
chr4A	743956712	743957702	991	*	81.4929	1.03588	0.429216	2.41344	0.0158029	0.048151	6.40323	6.18828	6.98049	7.17433	Promoter (1-2kb)	7	743948594	743955168	6575	2	TraesCS4A02G498600	-1544
chr4A	744538597	744539960	1364	*	68.2936	1.2235	0.461693	2.65004	0.00804821	0.028528	5.98751	6.07572	6.96678	6.88559	Promoter (<=1kb)	7	744536044	744539773	3730	2	TraesCS4A02G499928	0
chr4B	1101411	1103276	1866	*	465.462	1.26368	0.19984	6.32348	2.5574e-10	1.19952e-08	8.34342	8.11276	9.46042	9.37475	Promoter (<=1kb)	8	1101906	1102898	993	1	TraesCS4B02G002000	0
chr4B	1850139	1854024	3886	*	524.216	1.62165	0.214696	7.55321	4.24664e-14	4.64163e-12	8.38189	7.88205	9.71664	9.63315	Promoter (<=1kb)	8	1851740	1855595	3856	1	TraesCS4B02G003300	0
chr4B	15751447	15753859	2413	*	68.6306	1.14132	0.471541	2.42041	0.0155031	0.047453	6.2405	5.90343	6.837	6.97568	Promoter (<=1kb)	8	15751524	15754315	2792	1	TraesCS4B02G021800	0
chr4B	21153020	21154403	1384	*	41.3431	2.11789	0.722429	2.93162	0.00337195	0.0144205	5.64361	4.65968	6.60765	6.44569	Promoter (<=1kb)	8	21150507	21153433	2927	2	TraesCS4B02G028200	0
chr4B	21156068	21159250	3183	*	243.346	1.18947	0.326775	3.64001	0.000272629	0.00188784	7.7448	7.07294	8.78916	8.17209	Promoter (<=1kb)	8	21157382	21158206	825	2	TraesCS4B02G028300	0
chr4B	25943199	25946786	3588	*	380.202	1.3323	0.248467	5.36208	8.22693e-08	1.95934e-06	8.17348	7.62635	9.27769	9.02651	Promoter (<=1kb)	8	25944823	25946741	1919	2	TraesCS4B02G035700	0
chr4B	28536603	28538584	1982	*	40.059	1.51829	0.616874	2.46126	0.013845	0.0434987	5.58128	5.31653	6.55316	6.23521	Promoter (<=1kb)	8	28536457	28538912	2456	1	TraesCS4B02G041300	146
chr4B	32259576	32262039	2464	*	102.684	2.62889	0.425827	6.17361	6.6746e-10	2.82267e-08	5.94022	5.4683	7.57364	7.75012	Promoter (<=1kb)	8	32259652	32261128	1477	2	TraesCS4B02G044700	0
chr4B	41775309	41776399	1091	*	18.9737	3.81997	1.03586	3.68773	0.000226261	0.00161649	4.53969	4.22515	6.06927	5.70222	Promoter (1-2kb)	8	41777831	41783720	5890	1	TraesCS4B02G053000	-1432
chr4B	58925732	58927535	1804	*	17.6644	2.56738	0.997849	2.57292	0.0100845	0.033976	4.32038	4.8494	5.92986	5.57798	Promoter (<=1kb)	8	58925787	58928009	2223	1	TraesCS4B02G066000	0
chr4B	73924254	73925803	1550	*	28.4651	3.36352	0.82172	4.09327	4.25338e-05	0.000405573	4.84246	4.4069	6.35422	6.16294	Promoter (2-3kb)	8	73927925	73930102	2178	1	TraesCS4B02G077200	-2122
chr4B	437070268	437070512	245	*	5.27286	6.19143	2.25904	2.74073	0.00613032	0.0230595	3.78048	3.78048	4.50506	5.3347	Promoter (1-2kb)	8	437071700	437073692	1993	1	TraesCS4B02G205000	-1188
chr4B	525272441	525273069	629	*	18.9338	2.26078	0.916155	2.46768	0.0135991	0.0428987	4.84246	4.65968	6.01526	5.52165	Promoter (1-2kb)	8	525267451	525271268	3818	2	TraesCS4B02G258700	-1173
chr4B	593114183	593117083	2901	*	81.896	1.47292	0.468295	3.14528	0.0016593	0.00818356	6.31524	5.8169	7.42216	6.92635	Promoter (<=1kb)	8	593116169	593116857	689	2	TraesCS4B02G304600	0
chr4B	634337620	634339545	1926	*	64.1951	1.85115	0.495089	3.73902	0.00018474	0.00136702	5.81386	5.55964	7.09821	6.85687	Promoter (<=1kb)	8	634332444	634338284	5841	2	TraesCS4B02G341400	0
chr4B	646131100	646132075	976	*	9.98359	3.68353	1.47607	2.4955	0.0125779	0.0403748	3.78048	4.4069	5.70549	4.9174	Promoter (1-2kb)	8	646129250	646129816	567	2	TraesCS4B02G354400	-1284
chr4B	646177147	646177937	791	*	68.0664	1.32295	0.511462	2.58659	0.00969302	0.0329443	6.03316	5.92007	7.28599	6.50469	Promoter (1-2kb)	8	646174632	646175273	642	2	TraesCS4B02G354800	-1874
chr4B	646670827	646672011	1185	*	30.9299	4.18863	0.836436	5.00771	5.50817e-07	1.01402e-05	4.53969	4.4069	6.53452	6.22691	Promoter (<=1kb)	8	646668115	646672694	4580	2	TraesCS4B02G355800	683
chr4B	657989235	657990019	785	*	33.2555	2.04259	0.680446	3.00184	0.00268356	0.0120408	5.25187	5.00601	6.37546	6.21015	Promoter (<=1kb)	8	657989337	657991890	2554	1	TraesCS4B02G373600	0
chr4B	666783469	666785746	2278	*	122.962	1.54241	0.417659	3.693	0.000221623	0.00158923	6.51763	6.38861	8.10107	7.18483	Promoter (1-2kb)	8	666787713	666789585	1873	1	TraesCS4B02G391200	-1967
chr4B	667646625	667649328	2704	*	150.75	1.20754	0.398768	3.02817	0.00246038	0.0112382	7.2648	6.32913	8.04401	7.71164	Promoter (<=1kb)	8	667648810	667649091	282	1	TraesCS4B02G392800	0
chr4B	671123469	671126121	2653	*	248.898	1.70261	0.257298	6.61728	3.65869e-11	2.11005e-09	7.07811	7.23435	8.69773	8.64757	Promoter (<=1kb)	8	671124322	671125369	1048	2	TraesCS4B02G396600	0
chr4D	1351933	1353727	1795	*	106.421	2.66837	0.428702	6.2243	4.83724e-10	2.12299e-08	5.98751	5.41988	7.77443	7.65267	Promoter (<=1kb)	18	1348408	1352693	4286	2	TraesCS4D02G002800	0
chr4D	6515311	6515571	261	*	53.3893	2.19353	0.649037	3.37967	0.000725727	0.00419532	5.58128	5.17247	7.30781	6.08655	Promoter (<=1kb)	18	6515398	6520045	4648	1	TraesCS4D02G014000	0
chr4D	7794019	7794293	275	*	30.8679	1.68838	0.692861	2.43683	0.0148167	0.0457922	5.20867	5.20283	6.31071	6.01529	Promoter (2-3kb)	18	7797039	7799457	2419	1	TraesCS4D02G017600	-2746
chr4D	7795491	7799324	3834	*	167.13	1.11263	0.325418	3.41907	0.000628358	0.00373305	7.23691	6.81574	8.12571	7.85317	Promoter (<=1kb)	18	7797039	7799457	2419	1	TraesCS4D02G017600	0
chr4D	9247543	9249231	1689	*	51.1699	2.52442	0.594394	4.24705	2.16602e-05	0.000230544	5.25187	5.20283	7.13537	6.41702	Promoter (<=1kb)	18	9248026	9252971	4946	1	TraesCS4D02G021700	0
chr4D	10769063	10773254	4192	*	421.25	1.17387	0.26322	4.45964	8.20967e-06	0.000101913	8.46784	7.76429	9.43112	9.05287	Promoter (<=1kb)	18	10768942	10770285	1344	2	TraesCS4D02G024500	0
chr4D	15325557	15328241	2685	*	330.74	1.40937	0.226185	6.23106	4.63279e-10	2.04286e-08	7.76439	7.62635	9.03954	8.93393	Promoter (<=1kb)	18	15325659	15327480	1822	2	TraesCS4D02G033200	0
chr4D	19688294	19689790	1497	*	115.022	1.18744	0.366093	3.24355	0.00118051	0.00622235	6.57898	6.5735	7.67756	7.39615	Promoter (<=1kb)	18	19687920	19688976	1057	2	TraesCS4D02G042200	0
chr4D	29321459	29323364	1906	*	35.7338	2.96022	0.711008	4.16341	3.13529e-05	0.000315001	4.96154	4.75983	6.72703	6.15418	Promoter (<=1kb)	18	29323317	29329014	5698	1	TraesCS4D02G053300	0
chr4D	32015612	32015965	354	*	9.03836	3.36156	1.38095	2.43424	0.0149233	0.0460494	4.32038	4.22515	5.24148	5.3347	Promoter (<=1kb)	18	32015969	32022305	6337	1	TraesCS4D02G056800	-4
chr4D	40396440	40398146	1707	*	100.552	1.66083	0.397067	4.18273	2.88028e-05	0.000293013	6.31524	6.07572	7.37132	7.58644	Promoter (<=1kb)	18	40396352	40398476	2125	1	TraesCS4D02G065000	88
chr4D	40399974	40402126	2153	*	145.329	1.1931	0.349465	3.41407	0.000639994	0.00379066	7.07811	6.55299	7.89417	7.77658	Promoter (<=1kb)	18	40401006	40402835	1830	1	TraesCS4D02G065100	0
chr4D	50144537	50148799	4263	*	138.526	3.94954	0.394283	10.017	1.28322e-23	7.44871e-21	5.44613	5.17247	8.18554	8.14139	Promoter (1-2kb)	18	50150733	50154043	3311	1	TraesCS4D02G075700	-1934
chr4D	62823310	62823772	463	*	4.81187	6.01348	2.26774	2.65175	0.00800747	0.0284164	3.78048	3.78048	5.13254	4.73725	Promoter (1-2kb)	18	62825477	62826949	1473	1	TraesCS4D02G087700	-1705
chr4D	68049766	68051648	1883	*	87.8585	1.85253	0.451618	4.10198	4.0963e-05	0.000393461	6.2405	5.64459	7.36093	7.34666	Promoter (1-2kb)	18	68053010	68054395	1386	1	TraesCS4D02G092900	-1362
chr4D	68053251	68054147	897	*	22.7721	3.12827	0.887049	3.52661	0.000420924	0.00268974	4.53969	4.65968	6.28842	5.72076	Promoter (<=1kb)	18	68053010	68054395	1386	1	TraesCS4D02G092900	241
chr4D	74158544	74161094	2551	*	114.868	1.04024	0.380833	2.73148	0.00630498	0.0235733	6.87513	6.40021	7.55557	7.43875	Promoter (<=1kb)	18	74158600	74160169	1570	2	TraesCS4D02G097400	0
chr4D	96603293	96604679	1387	*	39.7732	1.75072	0.608878	2.87531	0.00403625	0.016619	5.4098	5.31653	6.39638	6.47377	Promoter (1-2kb)	18	96606235	96610275	4041	1	TraesCS4D02G115500	-1556
chr4D	99667081	99668234	1154	*	34.2119	3.7731	0.758354	4.97538	6.51192e-07	1.16988e-05	4.53969	4.65968	6.62534	6.31557	Promoter (<=1kb)	18	99657989	99666794	8806	2	TraesCS4D02G118600	-287
chr4D	100319032	100320276	1245	*	43.8831	2.66423	0.737089	3.61452	0.000300899	0.00204608	5.44613	4.54476	6.96678	6.26793	Promoter (<=1kb)	18	100319858	100320223	366	1	TraesCS4D02G118900	0
chr4D	100336282	100336876	595	*	18.2957	3.6281	1.15354	3.1452	0.00165974	0.00818496	4.70517	3.78048	6.06927	5.59845	Promoter (<=1kb)	18	100336137	100336499	363	1	TraesCS4D02G119000	145
chr4D	108873202	108873496	295	*	9.24893	6.97854	1.90801	3.65749	0.000254696	0.00178316	3.78048	3.78048	5.29214	5.44733	Promoter (<=1kb)	18	108852839	108873774	20936	2	TraesCS4D02G124400	278
chr4D	317949590	317950656	1067	*	21.7953	4.24678	1.08944	3.89813	9.69372e-05	0.000804596	3.78048	4.54476	6.39638	5.57798	Promoter (<=1kb)	18	317949379	317955149	5771	1	TraesCS4D02G182000	211
chr4D	402241412	402242132	721	*	8.71121	6.89596	1.93664	3.56079	0.000369743	0.0024198	3.78048	3.78048	5.18838	5.45497	Promoter (<=1kb)	18	402233962	402240464	6503	2	TraesCS4D02G239900	-948
chr4D	419136548	419138023	1476	*	64.9594	1.79156	0.51027	3.51101	0.000446416	0.00282244	5.75962	5.68497	7.26383	6.64664	Promoter (<=1kb)	18	419137189	419137730	542	1	TraesCS4D02G250200	0
chr4D	421317593	421319526	1934	*	39.3243	2.82959	0.652842	4.33427	1.46245e-05	0.000166002	5.06758	4.8494	6.62534	6.49104	Promoter (<=1kb)	18	421319101	421319537	437	1	TraesCS4D02G252500	0
chr4D	433818327	433819232	906	*	18.3	2.56144	0.930732	2.75208	0.00592189	0.022446	4.77655	4.54476	5.77372	5.80382	Promoter (<=1kb)	18	433816146	433819118	2973	2	TraesCS4D02G262800	0
chr4D	435012375	435015804	3430	*	86.4901	1.99515	0.455329	4.38178	1.17711e-05	0.000138257	6.11999	5.60285	7.49991	7.20764	Promoter (<=1kb)	18	435011783	435015435	3653	2	TraesCS4D02G264500	0
chr4D	441105248	441106954	1707	*	133.702	1.4401	0.351934	4.09196	4.27735e-05	0.000407312	6.77456	6.4231	7.88698	7.69421	Promoter (<=1kb)	18	441105423	441106409	987	1	TraesCS4D02G270100	0
chr4D	441117852	441118932	1081	*	40.0737	2.45113	0.740501	3.3101	0.00093261	0.00514065	5.48137	4.54476	6.64282	6.42424	Promoter (<=1kb)	18	441117993	441118968	976	1	TraesCS4D02G270200	0
chr4D	457074863	457076761	1899	*	25.6386	2.26823	0.787378	2.88074	0.00396742	0.0163876	4.77655	5.00601	6.24271	5.8764	Promoter (<=1kb)	18	457074524	457077189	2666	1	TraesCS4D02G286400	339
chr4D	473164545	473166688	2144	*	184.545	1.06465	0.308791	3.44779	0.000565199	0.00342476	7.3101	7.0658	7.89417	8.29259	Promoter (1-2kb)	18	473161760	473162936	1177	2	TraesCS4D02G304700	-1609
chr4D	476200781	476201141	361	*	5.86886	6.28868	2.1809	2.88353	0.00393245	0.0162805	3.78048	3.78048	5.38714	4.60369	Promoter (1-2kb)	18	476197115	476199452	2338	2	TraesCS4D02G307900	-1329
chr4D	481546344	481547948	1605	*	63.619	1.5459	0.534686	2.89122	0.00383744	0.0159633	6.05541	5.53745	7.18344	6.58392	Promoter (<=1kb)	18	481547283	481549003	1721	1	TraesCS4D02G316400	0
chr4D	486615342	486616596	1255	*	92.4545	1.29199	0.428669	3.01397	0.00257855	0.0116649	6.40323	6.17472	7.54644	7.00684	Promoter (<=1kb)	18	486615999	486621616	5618	1	TraesCS4D02G326900	0
chr4D	488708689	488710059	1371	*	54.1807	2.06044	0.551338	3.73717	0.000186106	0.00137522	5.54888	5.36936	7.0471	6.55801	Promoter (<=1kb)	18	488708834	488710514	1681	1	TraesCS4D02G330700	0
chr4D	488847304	488849081	1778	*	97.4232	1.04814	0.410252	2.55486	0.0106231	0.0353819	6.65202	6.26692	7.45182	7.13157	Promoter (<=1kb)	18	488849149	488850149	1001	1	TraesCS4D02G330900	-68
chr4D	490520031	490522851	2821	*	45.875	2.3941	0.606798	3.94546	7.96469e-05	0.000683725	5.20867	5.20283	6.93896	6.37286	Promoter (<=1kb)	18	490522179	490525169	2991	1	TraesCS4D02G333300	0
chr4D	491507229	491509249	2021	*	57.4068	2.21845	0.560113	3.96072	7.47257e-05	0.000648578	5.54888	5.31653	7.21845	6.52158	Promoter (<=1kb)	18	491503661	491508391	4731	2	TraesCS4D02G334100	0
chr4D	497948017	497950001	1985	*	245.643	1.32161	0.27526	4.80134	1.5761e-06	2.50051e-05	7.51721	7.22798	8.72618	8.37768	Promoter (<=1kb)	18	497944541	497949519	4979	2	TraesCS4D02G341000	0
chr4D	497952076	497952509	434	*	72.2152	2.20765	0.49216	4.48565	7.26935e-06	9.21669e-05	5.61284	5.6239	7.45182	6.84628	Promoter (2-3kb)	18	497944541	497949519	4979	2	TraesCS4D02G341000	-2557
chr4D	498384259	498385706	1448	*	26.3427	3.3706	0.822944	4.09579	4.2074e-05	0.000402066	4.53969	4.65968	6.26576	6.10947	Promoter (<=1kb)	18	498384057	498398217	14161	1	TraesCS4D02G341700	202
chr4D	498717953	498719176	1224	*	32.1631	2.21786	0.734185	3.02085	0.00252068	0.0114513	4.84246	5.20283	6.57157	5.93478	Promoter (<=1kb)	18	498716924	498718180	1257	2	TraesCS4D02G342100	0
chr4D	499403094	499404997	1904	*	97.947	1.63587	0.424316	3.85531	0.000115582	0.000929861	6.35112	5.98455	7.66918	7.18692	Promoter (<=1kb)	18	499403169	499404837	1669	1	TraesCS4D02G343300	0
chr4D	500344693	500345104	412	*	40.6147	2.61584	0.642985	4.06828	4.73615e-05	0.000443175	5.01596	5.07583	6.79092	6.32335	Promoter (1-2kb)	18	500338652	500343020	4369	2	TraesCS4D02G346400	-1673
chr4D	503450647	503452877	2231	*	369.284	2.11499	0.229242	9.22601	2.80897e-20	9.63612e-18	7.49389	7.22798	9.38347	9.195	Promoter (<=1kb)	18	503450693	503452453	1761	1	TraesCS4D02G351700	0
chr4D	503606867	503607952	1086	*	76.8647	1.38018	0.461736	2.98911	0.00279795	0.0124494	6.22115	5.90343	7.29694	6.87261	Promoter (<=1kb)	18	503606966	503607924	959	1	TraesCS4D02G352100	0
chr4D	504068703	504071656	2954	*	97.5173	1.0663	0.418494	2.54793	0.0108364	0.0359373	6.66618	6.22817	7.49042	7.09641	Promoter (2-3kb)	18	504073956	504079603	5648	1	TraesCS4D02G353600	-2300
chr4D	505307128	505307985	858	*	151.224	1.11615	0.340141	3.28144	0.00103279	0.00558427	7.07811	6.74559	8.05046	7.66167	Promoter (<=1kb)	18	505307336	505307578	243	2	TraesCS4D02G356100	0
chr4D	505310421	505311038	618	*	85.1134	1.19175	0.435768	2.73482	0.00624135	0.0233894	6.45343	6.04602	7.29694	7.04197	Promoter (2-3kb)	18	505307336	505307578	243	2	TraesCS4D02G356100	-2843
chr4D	505436118	505438636	2519	*	280.486	1.37507	0.292841	4.69562	2.65805e-06	3.92126e-05	7.68437	7.30866	9.04277	8.39751	Promoter (<=1kb)	18	505433675	505437130	3456	2	TraesCS4D02G357100	0
chr4D	506029221	506030579	1359	*	200.258	1.35036	0.285259	4.7338	2.20351e-06	3.33474e-05	7.24627	6.98476	8.29821	8.29355	Promoter (<=1kb)	18	506029864	506030373	510	1	TraesCS4D02G358000	0
chr4D	507905526	507906926	1401	*	123.573	1.56086	0.371189	4.20501	2.61067e-05	0.000269847	6.63772	6.25413	7.85043	7.58012	Promoter (2-3kb)	18	507901581	507902876	1296	2	TraesCS4D02G361200	-2650
chr4D	508498185	508499177	993	*	123.41	1.39325	0.369582	3.76981	0.000163373	0.0012354	6.76146	6.30458	7.71059	7.64815	Promoter (1-2kb)	18	508500284	508502749	2466	1	TraesCS4D02G361900	-1107
chr4D	508499795	508501118	1324	*	137.319	1.49358	0.362094	4.12483	3.71003e-05	0.000362144	6.83825	6.35323	7.69417	7.96754	Promoter (<=1kb)	18	508500284	508502749	2466	1	TraesCS4D02G361900	0
chr4D	508702477	508704208	1732	*	44.2414	1.45841	0.587827	2.48102	0.0131006	0.0416857	5.7316	5.36936	6.41699	6.56453	Promoter (<=1kb)	18	508682913	508702166	19254	2	TraesCS4D02G362400	-311
chr4D	509057795	509059323	1529	*	322.161	1.56201	0.242758	6.43444	1.23927e-10	6.29703e-09	7.72494	7.3907	9.08102	8.89137	Promoter (<=1kb)	18	509056631	509058516	1886	2	TraesCS4D02G362800	0
chr4D	509657783	509660539	2757	*	97.8624	1.34477	0.420567	3.19752	0.00138617	0.00707514	6.4859	6.14717	7.60913	7.1141	Promoter (2-3kb)	18	509662882	509667974	5093	1	TraesCS4D02G365800	-2343
chr5A	17677801	17679409	1609	*	96.9554	1.9854	0.410955	4.83118	1.35725e-06	2.20019e-05	6.11999	5.85221	7.61787	7.37437	Promoter (<=1kb)	9	17674321	17679035	4715	2	TraesCS5A02G021800	0
chr5A	19972737	19973231	495	*	53.2482	3.06452	0.592661	5.17078	2.33122e-07	4.83823e-06	5.16368	4.93091	7.15961	6.62812	Promoter (2-3kb)	9	19976110	19979972	3863	1	TraesCS5A02G025400	-2879
chr5A	30659561	30660673	1113	*	69.9888	1.23727	0.467667	2.64563	0.00815391	0.0288186	6.07729	6.01565	7.13537	6.75854	Promoter (<=1kb)	9	30659908	30660129	222	1	TraesCS5A02G033900	0
chr5A	34380627	34382719	2093	*	116.575	1.25418	0.361236	3.4719	0.00051678	0.0031805	6.45343	6.65262	7.60913	7.54485	Promoter (<=1kb)	9	34382400	34385138	2739	1	TraesCS5A02G037200	0
chr5A	59590805	59594112	3308	*	80.5066	5.59854	0.669768	8.35892	6.32968e-17	1.18242e-14	4.70517	4.22515	7.41214	7.62532	Promoter (1-2kb)	9	59596110	59599296	3187	1	TraesCS5A02G059100	-1998
chr5A	343069771	343072174	2404	*	86.491	6.15244	0.719273	8.5537	1.19205e-17	2.5436e-15	4.53969	4.22515	7.47125	7.75713	Promoter (<=1kb)	9	343061789	343069735	7947	2	TraesCS5A02G161200	-36
chr5A	350237087	350238377	1291	*	90.0954	1.78463	0.438789	4.06718	4.75857e-05	0.000444949	6.22115	5.79887	7.54644	7.17854	Promoter (<=1kb)	9	350235884	350238460	2577	2	TraesCS5A02G163400	83
chr5A	389724801	389726873	2073	*	47.9788	1.60606	0.561776	2.8589	0.00425116	0.0173145	5.4098	5.68497	6.67712	6.54817	Promoter (<=1kb)	9	389724313	389726710	2398	2	TraesCS5A02G188200	0
chr5A	391548269	391549350	1082	*	26.2653	3.91088	1.01971	3.83527	0.000125425	0.000994446	4.53969	4.4069	6.79092	5.16143	Promoter (<=1kb)	9	391542907	391548314	5408	2	TraesCS5A02G189100	0
chr5A	397506465	397507473	1009	*	16.1916	4.25246	1.16398	3.65339	0.0002588	0.00180751	4.32038	4.22515	5.98741	5.52165	Promoter (<=1kb)	9	397506247	397519691	13445	1	TraesCS5A02G194100	218
chr5A	403027085	403028155	1071	*	18.3445	4.58012	1.18287	3.87204	0.000107929	0.000879136	3.78048	4.4069	6.12116	5.63182	Promoter (<=1kb)	9	403028388	403029470	1083	1	TraesCS5A02G198500	-233
chr5A	428990618	428993427	2810	*	27.5972	1.84687	0.763208	2.41988	0.0155257	0.0475032	4.84246	5.26113	6.26576	5.88721	Promoter (<=1kb)	9	428994186	428997632	3447	1	TraesCS5A02G213300	-759
chr5A	436356529	436357920	1392	*	26.0402	3.12946	0.838715	3.73125	0.000190533	0.00140304	4.77655	4.54476	6.41699	5.84341	Promoter (<=1kb)	9	436356642	436357776	1135	1	TraesCS5A02G219500	0
chr5A	437169823	437172689	2867	*	163.484	1.05508	0.306647	3.44069	0.000580237	0.00349804	7.12968	6.96182	7.98459	7.91588	Promoter (<=1kb)	9	437163531	437170300	6770	2	TraesCS5A02G220700	0
chr5A	437202579	437206105	3527	*	267.842	1.0787	0.256954	4.19804	2.69233e-05	0.000276771	7.78372	7.46827	8.69362	8.51935	Promoter (<=1kb)	9	437205486	437206190	705	1	TraesCS5A02G220800	0
chr5A	437209151	437209751	601	*	28.4654	2.16062	0.777534	2.77881	0.00545583	0.0210618	4.70517	5.20283	6.37546	5.90857	Promoter (<=1kb)	9	437210400	437212996	2597	1	TraesCS5A02G220900	-649
chr5A	443726563	443728353	1791	*	241.314	1.13884	0.264207	4.31041	1.62954e-05	0.000181805	7.61408	7.31468	8.47154	8.49947	Promoter (<=1kb)	9	443721195	443725820	4626	2	TraesCS5A02G227300	-743
chr5A	443741870	443743157	1288	*	100.916	1.93623	0.415648	4.65834	3.1877e-06	4.57262e-05	6.27838	5.79887	7.61787	7.45958	Promoter (<=1kb)	9	443741209	443742925	1717	2	TraesCS5A02G227400	0
chr5A	454433888	454437676	3789	*	294.808	1.83933	0.250759	7.33507	2.21614e-13	2.09758e-11	7.44607	7.09416	8.95625	8.9015	Promoter (<=1kb)	9	454434541	454437584	3044	2	TraesCS5A02G238000	0
chr5A	461003607	461004519	913	*	36.6661	1.95897	0.692204	2.83004	0.00465423	0.0185885	5.06758	5.34325	6.72703	5.93996	Promoter (2-3kb)	9	461007493	461009828	2336	1	TraesCS5A02G246800	-2974
chr5A	461229935	461231964	2030	*	64.279	2.41748	0.537608	4.49672	6.90086e-06	8.81476e-05	5.64361	5.20283	7.30781	6.781	Promoter (<=1kb)	9	461229183	461231999	2817	2	TraesCS5A02G247000	35
chr5A	461634956	461637707	2752	*	119.815	1.0779	0.385693	2.79472	0.00519451	0.020265	6.86294	6.46778	7.78222	7.30694	Promoter (<=1kb)	9	461626700	461637501	10802	2	TraesCS5A02G247700	0
chr5A	462807781	462808486	706	*	13.4137	4.91263	1.4432	3.40399	0.000664093	0.00390225	4.32038	3.78048	5.8065	5.42409	Promoter (<=1kb)	9	462807733	462808686	954	1	TraesCS5A02G248500	48
chr5A	469423853	469424688	836	*	26.7816	4.36834	0.926671	4.71401	2.42889e-06	3.62641e-05	4.53969	4.22515	6.31071	6.1803	Promoter (<=1kb)	9	469420186	469423664	3479	2	TraesCS5A02G253400	-189
chr5A	476071515	476072318	804	*	17.55	3.81355	1.04914	3.63494	0.000278048	0.00191831	4.32038	4.4069	5.92986	5.72688	Promoter (<=1kb)	9	476072760	476075399	2640	1	TraesCS5A02G263100	-442
chr5A	476398339	476398585	247	*	5.0915	6.10425	2.21986	2.74984	0.00596245	0.0225631	3.78048	3.78048	5.0736	4.8919	Promoter (<=1kb)	9	476399506	476400096	591	1	TraesCS5A02G263400	-921
chr5A	494862282	494863879	1598	*	50.4147	3.18798	0.635022	5.02027	5.15979e-07	9.58127e-06	5.16368	4.75983	7.14754	6.51147	Promoter (<=1kb)	9	494862838	494871118	8281	1	TraesCS5A02G286800	0
chr5A	494876623	494878626	2004	*	84.8456	1.31942	0.451238	2.924	0.00345566	0.0147093	6.31524	6.06095	7.47125	6.87782	Promoter (<=1kb)	9	494876435	494878543	2109	2	TraesCS5A02G286900	0
chr5A	496607955	496608897	943	*	17.4205	2.60719	0.985665	2.6451	0.00816657	0.0288559	4.70517	4.54476	6.04254	5.37619	Promoter (<=1kb)	9	496608053	496610144	2092	1	TraesCS5A02G290100	0
chr5A	508610800	508612519	1720	*	26.8325	5.02791	1.0112	4.97224	6.6185e-07	1.18581e-05	4.32038	4.22515	6.35422	6.17598	Promoter (<=1kb)	9	508612663	508620073	7411	1	TraesCS5A02G299200	-144
chr5A	520729291	520731040	1750	*	34.5062	3.43268	0.775714	4.42518	9.63606e-06	0.000116629	4.32038	4.93091	6.57157	6.36536	Promoter (<=1kb)	9	520729547	520730080	534	1	TraesCS5A02G308300	0
chr5A	521859705	521860839	1135	*	31.2951	1.88715	0.691401	2.72946	0.00634378	0.0236903	5.11673	5.17247	6.33264	6.08655	Promoter (<=1kb)	9	521859716	521860825	1110	1	TraesCS5A02G309500	0
chr5A	533071509	533073477	1969	*	13.2541	3.94007	1.23989	3.17775	0.0014842	0.00747745	4.32038	4.22515	5.83846	5.30039	Promoter (<=1kb)	9	533071317	533073464	2148	2	TraesCS5A02G319900	0
chr5A	536119315	536120442	1128	*	18.9851	3.51245	1.00731	3.48696	0.000488552	0.0030368	4.32038	4.54476	6.14637	5.57108	Promoter (<=1kb)	9	536119168	536125403	6236	1	TraesCS5A02G325400	147
chr5A	539501036	539502810	1775	*	69.72	3.04299	0.511154	5.95319	2.62969e-09	9.54708e-08	5.25187	5.20283	7.442	6.99255	Promoter (1-2kb)	9	539499423	539499842	420	2	TraesCS5A02G330100	-1194
chr5A	547719850	547720539	690	*	20.7856	4.07705	0.992883	4.10628	4.02085e-05	0.000387482	4.32038	4.4069	6.01526	5.97565	Promoter (<=1kb)	9	547719061	547723206	4146	1	TraesCS5A02G342900	789
chr5A	563440015	563441453	1439	*	51.9393	1.92026	0.570514	3.36584	0.000763114	0.00437135	5.64361	5.31653	6.99406	6.46331	Promoter (<=1kb)	9	563440488	563442023	1536	2	TraesCS5A02G362400	570
chr5A	563455614	563456738	1125	*	43.2795	3.18845	0.701817	4.54313	5.5424e-06	7.31461e-05	5.16368	4.54476	6.92483	6.41339	Promoter (<=1kb)	9	563455560	563457180	1621	2	TraesCS5A02G362600	442
chr5A	563481891	563484621	2731	*	92.1231	2.51462	0.441872	5.69084	1.26419e-08	3.77431e-07	5.89114	5.44434	7.5915	7.43525	Promoter (<=1kb)	9	563483277	563484778	1502	2	TraesCS5A02G362700	157
chr5A	569447627	569449572	1946	*	54.0625	1.31132	0.540298	2.42703	0.015223	0.0467839	5.67363	5.86951	6.91057	6.42064	Promoter (2-3kb)	9	569452203	569456729	4527	1	TraesCS5A02G369100	-2631
chr5A	569468216	569469551	1336	*	130.67	1.43564	0.370674	3.87306	0.000107478	0.000876156	6.5939	6.56329	8.03102	7.44398	Promoter (<=1kb)	9	569469049	569469934	886	1	TraesCS5A02G369300	0
chr5A	570174740	570176207	1468	*	46.4364	1.80786	0.569553	3.17418	0.00150263	0.00755399	5.48137	5.41988	6.72703	6.4876	Promoter (<=1kb)	9	570175107	570175833	727	1	TraesCS5A02G371000	0
chr5A	572986073	572988443	2371	*	232.566	1.09409	0.297471	3.67798	0.000235087	0.00166926	7.58497	7.29044	8.67706	8.12416	Promoter (<=1kb)	9	572987543	572988352	810	1	TraesCS5A02G374700	0
chr5A	575706112	575708879	2768	*	73.3114	1.84726	0.458218	4.0314	5.54468e-05	0.000505862	5.7316	5.86951	7.22993	7.04428	Promoter (<=1kb)	9	575705509	575709396	3888	2	TraesCS5A02G378700	517
chr5A	577790351	577790777	427	*	18.2385	2.67047	0.935391	2.85492	0.00430472	0.0174854	4.53969	4.71128	5.74006	5.8545	Promoter (<=1kb)	9	577789354	577790212	859	2	TraesCS5A02G379900	-139
chr5A	577792059	577793717	1659	*	69.1923	3.07968	0.537016	5.7348	9.76255e-09	3.0162e-07	5.33357	5.07583	7.51871	6.86214	Promoter (1-2kb)	9	577789354	577790212	859	2	TraesCS5A02G379900	-1847
chr5A	582969562	582972067	2506	*	139.293	4.78916	0.447083	10.712	8.93932e-27	8.83128e-24	5.16368	4.75983	8.29821	8.10782	Promoter (2-3kb)	9	582961308	582967369	6062	2	TraesCS5A02G385300	-2193
chr5A	582980471	582981931	1461	*	41.4544	2.49294	0.620353	4.01858	5.85508e-05	0.000529736	5.06758	5.14123	6.69395	6.4668	Promoter (<=1kb)	9	582980747	582982807	2061	1	TraesCS5A02G385400	0
chr5A	584032787	584033303	517	*	6.3145	6.44294	2.11545	3.04565	0.00232174	0.0107196	3.78048	3.78048	4.79496	5.35977	Promoter (1-2kb)	9	584034791	584044102	9312	1	TraesCS5A02G386300	-1488
chr5A	584862670	584863244	575	*	32.8079	3.51921	0.837925	4.19991	2.67025e-05	0.000274886	4.96154	4.22515	6.57157	6.23935	Promoter (<=1kb)	9	584862661	584867448	4788	1	TraesCS5A02G388000	9
chr5A	594570650	594573000	2351	*	62.8196	2.52507	0.526828	4.79296	1.64336e-06	2.59261e-05	5.48137	5.26113	7.27495	6.79761	Promoter (<=1kb)	9	594570844	594577495	6652	1	TraesCS5A02G401700	0
chr5A	606929201	606931710	2510	*	73.6087	1.56477	0.470888	3.32302	0.000890471	0.00495101	5.94022	5.93649	7.32929	6.80584	Promoter (<=1kb)	9	606929114	606930320	1207	2	TraesCS5A02G420400	0
chr5A	612919250	612919983	734	*	34.2815	1.6858	0.682828	2.46885	0.0135548	0.0427891	5.16368	5.36936	6.53452	5.96048	Promoter (<=1kb)	9	612910727	612919777	9051	2	TraesCS5A02G427900	0
chr5A	616878426	616880599	2174	*	24.5292	2.719	0.882201	3.08206	0.00205571	0.00971915	4.32038	5.00601	6.17111	5.97565	Promoter (<=1kb)	9	616878504	616879702	1199	1	TraesCS5A02G432600	0
chr5A	621022717	621024661	1945	*	406.705	1.56331	0.235603	6.63534	3.23758e-11	1.89754e-09	8.0354	7.65975	9.47963	9.11892	Promoter (<=1kb)	9	621023309	621024091	783	1	TraesCS5A02G439700	0
chr5A	645005498	645006433	936	*	23.8631	2.97347	0.990727	3.0013	0.00268826	0.012059	4.96154	4.22515	6.47701	5.45497	Promoter (<=1kb)	9	645001104	645005828	4725	2	TraesCS5A02G466600	0
chr5A	645007827	645009124	1298	*	26.1982	2.87878	0.828551	3.47448	0.000511848	0.0031564	4.90388	4.54476	6.37546	5.87096	Promoter (1-2kb)	9	645001104	645005828	4725	2	TraesCS5A02G466600	-1999
chr5A	647807927	647809601	1675	*	79.4121	1.20075	0.446751	2.68773	0.007194	0.0261483	6.38608	5.96873	7.15961	7.02569	Promoter (<=1kb)	9	647807950	647808669	720	2	TraesCS5A02G471200	0
chr5A	648773631	648774424	794	*	7.70026	6.70912	1.98745	3.37574	0.000736168	0.00424421	3.78048	3.78048	5.24148	5.24689	Promoter (2-3kb)	9	648768281	648771004	2724	2	TraesCS5A02G471800	-2627
chr5A	651555298	651556628	1331	*	152.148	1.72436	0.347121	4.96759	6.77904e-07	1.21099e-05	6.57898	6.58364	8.27637	7.72458	Promoter (<=1kb)	9	651555390	651556069	680	2	TraesCS5A02G477100	0
chr5A	651634597	651635962	1366	*	49.2722	1.81554	0.610886	2.97197	0.00295893	0.0130133	5.64361	5.31653	7.03402	6.20169	Promoter (<=1kb)	9	651635401	651636190	790	1	TraesCS5A02G477600	0
chr5A	651733804	651735954	2151	*	84.1772	1.29072	0.419342	3.07796	0.00208421	0.00982441	6.2405	6.17472	7.1107	7.25617	Promoter (<=1kb)	9	651734185	651735080	896	1	TraesCS5A02G477900	0
chr5A	651740607	651741593	987	*	82.5213	1.2961	0.470797	2.753	0.00590524	0.0223967	6.38608	5.93649	7.442	6.82216	Promoter (2-3kb)	9	651744414	651744818	405	1	TraesCS5A02G478000	-2821
chr5A	651742819	651744726	1908	*	143.461	1.1758	0.351761	3.34262	0.000829926	0.0046792	6.78753	6.85787	8.06965	7.5203	Promoter (<=1kb)	9	651744414	651744818	405	1	TraesCS5A02G478000	0
chr5A	651754740	651755636	897	*	87.0273	1.31602	0.424619	3.0993	0.00193981	0.00927502	6.40323	6.03092	7.24132	7.21993	Promoter (<=1kb)	9	651755060	651755467	408	1	TraesCS5A02G478200	0
chr5A	652064245	652065446	1202	*	102.735	1.36873	0.400949	3.41372	0.000640822	0.00379438	6.57898	6.13319	7.38163	7.50369	Promoter (<=1kb)	9	652064346	652065544	1199	1	TraesCS5A02G479200	0
chr5A	653956346	653958197	1852	*	14.3014	2.85928	1.11427	2.56606	0.010286	0.0344859	4.70517	4.22515	5.70549	5.49248	Promoter (<=1kb)	9	653958182	653962357	4176	1	TraesCS5A02G481900	0
chr5A	661147895	661148557	663	*	53.0436	1.66141	0.565886	2.93593	0.00332545	0.0142679	5.89114	5.28917	6.72703	6.72995	Promoter (<=1kb)	9	661148497	661149484	988	2	TraesCS5A02G492100	927
chr5A	661149576	661150536	961	*	66.237	1.26792	0.483729	2.62113	0.0087639	0.0304858	6.16138	5.79887	6.80645	6.98293	Promoter (<=1kb)	9	661148497	661149484	988	2	TraesCS5A02G492100	-92
chr5A	662323918	662326001	2084	*	80.6953	2.05515	0.491697	4.17971	2.91882e-05	0.000296347	5.91591	5.64459	7.63518	6.83293	Promoter (<=1kb)	9	662324492	662331864	7373	1	TraesCS5A02G493000	0
chr5A	662389154	662389922	769	*	49.9193	2.14665	0.591722	3.62779	0.000285853	0.0019626	5.61284	5.07583	6.86689	6.60303	Promoter (1-2kb)	9	662380467	662387188	6722	2	TraesCS5A02G493500	-1966
chr5A	663493996	663495218	1223	*	81.0507	2.04202	0.451615	4.5216	6.13747e-06	7.98003e-05	5.98751	5.60285	7.24132	7.33542	Promoter (<=1kb)	9	663493660	663495007	1348	2	TraesCS5A02G495800	0
chr5A	664813218	664814238	1021	*	68.498	1.72624	0.496464	3.47708	0.000506903	0.00313023	6.03316	5.53745	7.14754	6.9112	Promoter (<=1kb)	9	664809410	664812925	3516	2	TraesCS5A02G497800	-293
chr5A	665981613	665984327	2715	*	293.407	1.16944	0.269093	4.34585	1.38737e-05	0.000158733	7.87061	7.48968	8.9631	8.52346	Promoter (<=1kb)	9	665982653	665983710	1058	1	TraesCS5A02G499200	0
chr5A	666107713	666110109	2397	*	51.2567	1.93228	0.603632	3.20108	0.00136911	0.00700566	5.78703	5.07583	6.8816	6.57749	Promoter (<=1kb)	9	666109898	666110104	207	2	TraesCS5A02G499400	0
chr5A	666114113	666117242	3130	*	67.8343	1.78799	0.486176	3.67767	0.000235376	0.00167081	5.84014	5.68497	7.22993	6.81402	Promoter (<=1kb)	9	666115981	666116670	690	2	TraesCS5A02G499500	0
chr5A	666307902	666310045	2144	*	39.1007	3.98217	0.721819	5.51686	3.4511e-08	9.15272e-07	4.53969	4.65968	6.69395	6.56778	Promoter (<=1kb)	9	666306987	666309995	3009	2	TraesCS5A02G500100	0
chr5A	666314189	666315556	1368	*	42.6154	1.48535	0.614763	2.41613	0.0156865	0.0478839	5.7316	5.26113	6.60765	6.29592	Promoter (<=1kb)	9	666314481	666315730	1250	1	TraesCS5A02G500200	0
chr5A	666587648	666589044	1397	*	41.8312	1.82894	0.641745	2.84995	0.0043726	0.0177021	5.48137	5.23237	6.82181	6.09116	Promoter (<=1kb)	9	666587470	666588915	1446	2	TraesCS5A02G500500	0
chr5A	666823959	666825267	1309	*	60.8751	1.47999	0.55062	2.68787	0.007191	0.0261401	6.11999	5.41988	7.03402	6.63741	Promoter (<=1kb)	9	666823543	666826079	2537	2	TraesCS5A02G501300	812
chr5A	670500145	670500782	638	*	19.9747	3.26747	0.972127	3.36116	0.000776155	0.00443296	4.32038	4.65968	6.17111	5.61858	Promoter (<=1kb)	9	670500407	670502423	2017	1	TraesCS5A02G505200	0
chr5A	671197646	671199040	1395	*	102.455	1.50568	0.469829	3.20474	0.00135185	0.00693616	6.63772	5.83468	7.76661	7.10749	Promoter (<=1kb)	9	671198228	671199055	828	1	TraesCS5A02G506200	0
chr5A	678179525	678181787	2263	*	81.4034	1.73351	0.443015	3.91299	9.11601e-05	0.000764223	6.03316	5.86951	7.41214	7.05119	Promoter (<=1kb)	9	678179882	678181561	1680	2	TraesCS5A02G514600	0
chr5A	678272359	678274539	2181	*	289.685	1.3666	0.282578	4.83618	1.32358e-06	2.15262e-05	7.82782	7.22798	8.95282	8.61868	Promoter (<=1kb)	9	678268640	678273811	5172	2	TraesCS5A02G515000	0
chr5A	678931200	678933157	1958	*	77.3867	4.08361	0.536879	7.60621	2.82259e-14	3.19913e-12	4.84246	4.93091	7.64375	7.18273	Promoter (<=1kb)	9	678931797	678944519	12723	1	TraesCS5A02G515500	0
chr5A	680197114	680198611	1498	*	46.4672	2.11474	0.586865	3.60345	0.000314019	0.00211784	5.33357	5.31653	6.86689	6.42064	Promoter (<=1kb)	9	680196987	680198388	1402	1	TraesCS5A02G516900	127
chr5A	680216392	680218047	1656	*	67.7319	1.30195	0.464588	2.80238	0.00507268	0.019886	6.03316	5.95271	6.8816	6.98293	Promoter (<=1kb)	9	680217223	680217684	462	2	TraesCS5A02G517100	0
chr5A	680233601	680236047	2447	*	58.1387	2.60945	0.540502	4.82783	1.38026e-06	2.23203e-05	5.33357	5.23237	7.17157	6.75003	Promoter (<=1kb)	9	680233767	680235868	2102	2	TraesCS5A02G517200	0
chr5A	685873308	685875367	2060	*	200.877	1.9278	0.310375	6.21117	5.25908e-10	2.291e-08	6.82574	6.70914	8.66871	8.14886	Promoter (<=1kb)	9	685875882	685876097	216	1	TraesCS5A02G525600	-515
chr5A	687873449	687875314	1866	*	279.239	1.53586	0.260424	5.89752	3.69006e-09	1.28846e-07	7.48603	7.31468	8.96991	8.5845	Promoter (<=1kb)	9	687873448	687875211	1764	1	TraesCS5A02G527300	1
chr5A	687940020	687940804	785	*	158.604	1.00113	0.36235	2.76288	0.00572944	0.0218837	7.32783	6.68117	8.10107	7.65718	Promoter (2-3kb)	9	687935764	687937482	1719	2	TraesCS5A02G527400	-2538
chr5A	694756991	694758691	1701	*	120.503	1.70204	0.406055	4.19165	2.76937e-05	0.000283526	6.35112	6.34123	8.06328	7.27787	Promoter (<=1kb)	9	694758331	694760964	2634	1	TraesCS5A02G538000	0
chr5A	704337444	704339198	1755	*	85.1809	2.69676	0.468464	5.75661	8.58217e-09	2.69548e-07	5.67363	5.36936	7.66918	7.17223	Promoter (<=1kb)	9	704338188	704339287	1100	1	TraesCS5A02G550700	0
chr5A	706235393	706236360	968	*	82.7862	1.91068	0.523965	3.64658	0.00026575	0.00184785	6.20152	5.4683	7.64375	6.83024	Promoter (<=1kb)	9	706235563	706237619	2057	1	TraesCS5A02G554100	0
chr5A	708809225	708810957	1733	*	281.079	1.48156	0.260918	5.67824	1.3609e-08	4.02948e-07	7.5996	7.27817	8.92855	8.62481	Promoter (<=1kb)	9	708805753	708809615	3863	2	TraesCS5A02G558200	0
chr5B	21410545	21411208	664	*	33.2145	3.44545	0.760222	4.53216	5.83835e-06	7.6487e-05	4.70517	4.65968	6.69395	6.10035	Promoter (<=1kb)	10	21410819	21413716	2898	1	TraesCS5B02G023000	0
chr5B	27842242	27843049	808	*	31.3084	2.11744	0.767586	2.75858	0.00580539	0.0220929	5.11673	5.00601	6.66007	5.65142	Promoter (2-3kb)	10	27830119	27840027	9909	2	TraesCS5B02G029100	-2215
chr5B	36397791	36400276	2486	*	245.676	1.28385	0.298821	4.29639	1.73605e-05	0.000191597	7.67058	7.08005	8.71405	8.36765	Promoter (<=1kb)	10	36398074	36399144	1071	1	TraesCS5B02G033100	0
chr5B	45241936	45242861	926	*	58.8253	1.35388	0.504744	2.6823	0.00731169	0.0264833	5.89114	5.78058	6.92483	6.63432	Promoter (<=1kb)	10	45240957	45242991	2035	1	TraesCS5B02G040900	979
chr5B	82471713	82474411	2699	*	73.4381	5.50128	0.671168	8.19658	2.47319e-16	4.152e-14	4.53969	4.4069	7.39187	7.42646	Promoter (<=1kb)	10	82472376	82477663	5288	1	TraesCS5B02G071500	0
chr5B	118447445	118449325	1881	*	55.142	3.20233	0.594094	5.39027	7.03528e-08	1.70962e-06	5.25187	4.75983	7.03402	6.89846	Promoter (2-3kb)	10	118451983	118454221	2239	1	TraesCS5B02G091000	-2658
chr5B	127202565	127202937	373	*	10.291	3.75967	1.42004	2.64758	0.00810704	0.0286919	3.78048	4.4069	5.24148	5.54308	Promoter (<=1kb)	10	127199195	127203266	4072	2	TraesCS5B02G096100	329
chr5B	130515525	130515835	311	*	4.91325	6.02911	2.30464	2.61607	0.00889474	0.0308303	3.78048	3.78048	5.29214	4.4631	Promoter (2-3kb)	10	130511040	130512731	1692	2	TraesCS5B02G098300	-2794
chr5B	251578379	251578936	558	*	11.7361	4.72239	1.48994	3.16952	0.00152693	0.0076537	4.32038	3.78048	5.38714	5.63839	Promoter (<=1kb)	10	251574796	251578930	4135	2	TraesCS5B02G134500	0
chr5B	271147854	271148114	261	*	9.66521	3.47224	1.35274	2.56681	0.0102637	0.0344262	4.32038	4.22515	5.24148	5.43189	Promoter (1-2kb)	10	271144141	271146282	2142	2	TraesCS5B02G143800	-1572
chr5B	271154342	271155149	808	*	33.2577	4.77503	0.876863	5.44558	5.16365e-08	1.30447e-06	4.32038	4.4069	6.64282	6.30774	Promoter (<=1kb)	10	271155451	271155849	399	1	TraesCS5B02G143900	-302
chr5B	292477276	292479166	1891	*	75.5215	4.33865	0.545681	7.9509	1.85164e-15	2.65332e-13	4.84246	4.75983	7.38163	7.44049	Promoter (<=1kb)	10	292479649	292487477	7829	1	TraesCS5B02G158500	-483
chr5B	297986202	297987086	885	*	31.7497	2.73086	0.737023	3.70525	0.000211181	0.00152723	5.06758	4.65968	6.37546	6.27196	Promoter (<=1kb)	10	297981664	297986953	5290	2	TraesCS5B02G161600	0
chr5B	345137301	345139124	1824	*	31.0751	1.77603	0.722833	2.45704	0.0140087	0.0439036	5.33357	5.00601	6.43729	5.88721	Promoter (<=1kb)	10	345138197	345139171	975	1	TraesCS5B02G191700	0
chr5B	465833687	465834561	875	*	26.3336	2.36521	0.823382	2.87256	0.00407161	0.0167355	5.16368	4.54476	6.01526	6.1803	Promoter (<=1kb)	10	465833934	465837387	3454	1	TraesCS5B02G280000	0
chr5B	471848078	471849319	1242	*	37.9807	3.31866	0.76183	4.35618	1.32355e-05	0.000152542	5.06758	4.4069	6.79092	6.28	Promoter (2-3kb)	10	471852224	471860110	7887	1	TraesCS5B02G286100	-2905
chr5B	471851478	471852949	1472	*	85.4252	3.23832	0.478929	6.76159	1.36485e-11	8.75333e-10	5.48137	5.07583	7.61787	7.36519	Promoter (<=1kb)	10	471852224	471860110	7887	1	TraesCS5B02G286100	0
chr5B	480414331	480415313	983	*	44.7558	1.8394	0.622862	2.95314	0.00314556	0.0136546	5.61284	5.17247	6.837	6.25575	Promoter (<=1kb)	10	480414562	480417633	3072	1	TraesCS5B02G298100	0
chr5B	491096669	491098108	1440	*	35.5736	3.25752	0.768996	4.23607	2.27467e-05	0.000240261	4.96154	4.54476	6.837	6.01529	Promoter (<=1kb)	10	491097335	491119433	22099	1	TraesCS5B02G308300	0
chr5B	491272406	491274467	2062	*	21.6218	3.12088	0.94978	3.2859	0.00101657	0.00551325	4.32038	4.75983	6.28842	5.59845	Promoter (<=1kb)	10	491272713	491273246	534	1	TraesCS5B02G308600	0
chr5B	494026895	494028161	1267	*	51.0142	3.10349	0.600758	5.16596	2.39206e-07	4.94622e-06	5.16368	4.8494	7.03402	6.68892	Promoter (<=1kb)	10	494026199	494026933	735	2	TraesCS5B02G312500	0
chr5B	505567029	505567582	554	*	33.7553	1.60849	0.656804	2.44897	0.0143265	0.0446189	5.33357	5.26113	6.31071	6.17598	Promoter (<=1kb)	10	505564856	505566986	2131	2	TraesCS5B02G320200	-43
chr5B	508024522	508025393	872	*	82.4541	1.04474	0.422241	2.47427	0.013351	0.0422901	6.38608	6.21501	7.13537	7.06263	Promoter (<=1kb)	10	508021365	508024353	2989	2	TraesCS5B02G323500	-169
chr5B	508026984	508027952	969	*	109.197	1.51075	0.402485	3.75355	0.00017435	0.00130345	6.14085	6.54263	7.31859	7.75853	Promoter (2-3kb)	10	508021365	508024353	2989	2	TraesCS5B02G323500	-2631
chr5B	510292000	510292222	223	*	12.6455	4.80794	1.48359	3.24076	0.00119212	0.0062715	4.32038	3.78048	5.86965	5.20024	Promoter (1-2kb)	10	510293933	510300065	6133	1	TraesCS5B02G325800	-1711
chr5B	510293491	510294885	1395	*	49.7366	5.36458	0.818111	6.55728	5.47991e-11	3.03271e-09	4.32038	4.4069	7.25262	6.54817	Promoter (<=1kb)	10	510293933	510300065	6133	1	TraesCS5B02G325800	0
chr5B	539457886	539458891	1006	*	53.6494	1.99144	0.536102	3.71466	0.000203477	0.00148148	5.54888	5.41988	6.91057	6.68296	Promoter (<=1kb)	10	539458348	539460639	2292	1	TraesCS5B02G359700	0
chr5B	551657503	551659419	1917	*	94.1412	2.81423	0.474672	5.92878	3.05189e-09	1.08705e-07	5.84014	5.20283	7.75082	7.37985	Promoter (<=1kb)	10	551657961	551663554	5594	1	TraesCS5B02G374200	0
chr5B	569552976	569555587	2612	*	132.402	4.74475	0.833132	5.69508	1.23316e-08	3.69329e-07	5.25187	4.54476	8.29278	7.96633	Promoter (<=1kb)	10	569546371	569553023	6653	2	TraesCS5B02G390300	0
chr5B	570569729	570569966	238	*	17.0179	2.85964	0.99401	2.87687	0.00401641	0.0165503	4.70517	4.4069	5.63334	5.8545	Promoter (1-2kb)	10	570571062	570580077	9016	1	TraesCS5B02G391200	-1096
chr5B	576916249	576917870	1622	*	46.1705	1.64971	0.575748	2.86533	0.00416572	0.0170388	5.54888	5.4683	6.75934	6.37286	Promoter (<=1kb)	10	576916298	576918069	1772	1	TraesCS5B02G399500	0
chr5B	582578046	582579484	1439	*	25.4311	3.23544	0.853813	3.7894	0.00015101	0.0011582	4.70517	4.54476	6.41699	5.80382	Promoter (<=1kb)	10	582578186	582584645	6460	1	TraesCS5B02G406400	0
chr5B	585024790	585026697	1908	*	163.949	1.0999	0.317637	3.46276	0.000534656	0.00327065	7.16962	6.86614	8.07599	7.85055	Promoter (<=1kb)	10	585023924	585024484	561	2	TraesCS5B02G410000	-306
chr5B	637784857	637785507	651	*	11.2185	7.22786	1.87279	3.8594	0.000113665	0.000917706	3.78048	3.78048	5.86965	5.0131	Promoter (1-2kb)	10	637782195	637783593	1399	2	TraesCS5B02G462300	-1264
chr5B	650052634	650054284	1651	*	67.1303	1.30927	0.482795	2.71186	0.00669069	0.0246967	6.01054	5.93649	7.13537	6.68594	Promoter (<=1kb)	10	650052990	650054165	1176	2	TraesCS5B02G478200	0
chr5B	650154385	650157656	3272	*	170.309	1.12348	0.326149	3.44469	0.000571725	0.00345666	7.2648	6.81574	8.16191	7.87008	Promoter (2-3kb)	10	650160329	650164087	3759	1	TraesCS5B02G478500	-2673
chr5B	654917170	654919283	2114	*	68.9419	2.02316	0.471691	4.28916	1.79346e-05	0.000196939	5.61284	5.72409	7.12309	7.06945	Promoter (<=1kb)	10	654917137	654918575	1439	1	TraesCS5B02G482300	33
chr5B	655277710	655279839	2130	*	48.0418	1.40782	0.566676	2.48435	0.0129789	0.0413932	5.67363	5.60285	6.79092	6.32335	Promoter (<=1kb)	10	655278901	655280139	1239	1	TraesCS5B02G483500	0
chr5B	658890609	658891990	1382	*	64.9383	1.59992	0.510725	3.13264	0.00173242	0.00847367	6.03316	5.55964	7.12309	6.75003	Promoter (<=1kb)	10	658890320	658891677	1358	2	TraesCS5B02G488900	0
chr5B	659475306	659477158	1853	*	94.7787	1.54302	0.413731	3.72951	0.000191852	0.00141108	6.22115	6.16102	7.5915	7.15525	Promoter (<=1kb)	10	659462674	659475705	13032	2	TraesCS5B02G489800	0
chr5B	659560327	659562146	1820	*	181.224	1.33751	0.338283	3.95383	7.69104e-05	0.000664257	7.31899	6.62348	8.22599	8.09129	Promoter (2-3kb)	10	659556861	659557802	942	2	TraesCS5B02G490400	-2525
chr5B	659585033	659587511	2479	*	113.237	1.54417	0.426262	3.62257	0.000291688	0.00199427	6.69408	5.96873	7.79766	7.38712	Promoter (<=1kb)	10	659586127	659586937	811	2	TraesCS5B02G490500	0
chr5B	659604198	659606172	1975	*	158.06	1.30735	0.335215	3.90004	9.61763e-05	0.000799179	7.08858	6.61363	8.06328	7.88167	Promoter (<=1kb)	10	659604544	659605253	710	1	TraesCS5B02G490700	0
chr5B	659715119	659716045	927	*	54.4335	1.87089	0.561662	3.33099	0.000865373	0.00484054	5.81386	5.23237	6.82181	6.76701	Promoter (<=1kb)	10	659715470	659716148	679	1	TraesCS5B02G491100	0
chr5B	659739138	659740007	870	*	39.0162	2.13482	0.628153	3.39856	0.000677407	0.00396586	5.29346	5.10904	6.53452	6.40976	Promoter (<=1kb)	10	659739543	659744135	4593	1	TraesCS5B02G491200	0
chr5B	662958323	662959805	1483	*	29.1524	3.24179	0.78342	4.138	3.50351e-05	0.000345618	4.70517	4.65968	6.47701	6.05377	Promoter (<=1kb)	10	662960323	662963511	3189	1	TraesCS5B02G495200	-518
chr5B	669905955	669909727	3773	*	71.0299	1.55231	0.479342	3.23841	0.00120198	0.00631138	6.05541	5.76203	7.24132	6.81674	Promoter (<=1kb)	10	669909164	669909637	474	2	TraesCS5B02G503300	0
chr5B	670073496	670075158	1663	*	125.15	1.05346	0.375993	2.8018	0.00508186	0.0199133	6.99149	6.44562	7.71059	7.50034	Promoter (<=1kb)	10	670074566	670075465	900	1	TraesCS5B02G503500	0
chr5B	670127334	670129285	1952	*	142.233	2.04585	0.388647	5.26404	1.40922e-07	3.13732e-06	6.42017	6.22817	8.34616	7.54323	Promoter (<=1kb)	10	670128074	670130079	2006	1	TraesCS5B02G504000	0
chr5B	678318942	678319287	346	*	28.659	1.85899	0.71806	2.5889	0.00962825	0.0327708	5.16368	5.04152	6.17111	6.0726	Promoter (<=1kb)	10	678315328	678318194	2867	2	TraesCS5B02G512900	-748
chr5B	681036566	681037024	459	*	60.4572	3.65688	0.600649	6.08821	1.14177e-09	4.53719e-08	4.53969	5.14123	7.13537	7.09195	Promoter (1-2kb)	10	681038064	681042740	4677	1	TraesCS5B02G517700	-1040
chr5B	684382450	684384884	2435	*	106.982	1.35709	0.431869	3.14235	0.00167597	0.0082506	6.54864	6.25413	7.84301	7.03965	Promoter (1-2kb)	10	684386779	684387894	1116	1	TraesCS5B02G523100	-1895
chr5B	691991601	691991902	302	*	27.4415	2.09968	0.816122	2.57276	0.0100893	0.0339852	4.84246	5.10904	6.51561	5.55014	Promoter (1-2kb)	10	691986833	691990041	3209	2	TraesCS5B02G536100	-1560
chr5B	692678948	692680362	1415	*	54.6477	1.93332	0.568615	3.40005	0.00067374	0.00394833	5.70295	5.31653	7.0856	6.47377	Promoter (<=1kb)	10	692678494	692679887	1394	1	TraesCS5B02G536700	454
chr5B	692687350	692688873	1524	*	51.2212	2.56514	0.561192	4.57088	4.85678e-06	6.53398e-05	5.16368	5.26113	6.91057	6.73859	Promoter (2-3kb)	10	692691117	692692185	1069	1	TraesCS5B02G536800	-2244
chr5B	693684501	693686303	1803	*	124.78	1.00782	0.344289	2.92724	0.00341982	0.0145869	6.80038	6.72748	7.5826	7.60368	Promoter (<=1kb)	10	693685952	693688809	2858	1	TraesCS5B02G538000	0
chr5B	694201654	694203650	1997	*	53.4005	1.81377	0.559735	3.24041	0.00119356	0.00627747	5.78703	5.28917	6.8816	6.63741	Promoter (<=1kb)	10	694202933	694203659	727	2	TraesCS5B02G539300	9
chr5B	696085590	696088539	2950	*	780.558	1.05507	0.169928	6.20892	5.33502e-10	2.31966e-08	9.20662	8.90611	10.0607	10.0935	Promoter (<=1kb)	10	696086544	696093350	6807	1	TraesCS5B02G541800	0
chr5B	696459264	696460329	1066	*	84.2154	1.21562	0.418657	2.90363	0.00368866	0.0154776	6.27838	6.20171	7.24132	7.09418	Promoter (<=1kb)	10	696458816	696459793	978	1	TraesCS5B02G543600	448
chr5B	696708104	696709463	1360	*	116.923	1.39723	0.411222	3.39776	0.000679397	0.00397547	6.42017	6.53218	7.96423	7.16377	Promoter (1-2kb)	10	696710893	696713950	3058	1	TraesCS5B02G544000	-1430
chr5B	697245705	697247357	1653	*	70.6334	1.27396	0.517924	2.45975	0.0139036	0.0436474	6.35112	5.64459	7.19521	6.71544	Promoter (<=1kb)	10	697240936	697246146	5211	2	TraesCS5B02G544600	0
chr5B	697523521	697524759	1239	*	74.0664	1.96903	0.461445	4.26709	1.98039e-05	0.00021382	5.86589	5.64459	7.26383	7.07172	Promoter (<=1kb)	10	697523463	697524815	1353	1	TraesCS5B02G545000	58
chr5B	700936579	700939120	2542	*	80.4339	2.50332	0.46238	5.41398	6.16404e-08	1.52513e-06	5.48137	5.64459	7.53725	7.13807	Promoter (<=1kb)	10	700936413	700939062	2650	2	TraesCS5B02G548300	0
chr5B	701195699	701197516	1818	*	92.6353	1.11012	0.42206	2.63023	0.00853267	0.0298508	6.62326	6.11905	7.29694	7.20969	Promoter (<=1kb)	10	701195182	701197517	2336	2	TraesCS5B02G549400	1
chr5B	702886950	702888004	1055	*	33.7168	1.61138	0.661066	2.43754	0.0147875	0.0457176	5.20867	5.36936	6.33264	6.15418	Promoter (<=1kb)	10	702887525	702895196	7672	1	TraesCS5B02G551800	0
chr5B	702940488	702944402	3915	*	550.363	1.76433	0.21128	8.35067	6.78746e-17	1.25538e-14	8.3216	7.878	9.88456	9.66024	Promoter (<=1kb)	10	702941279	702944351	3073	2	TraesCS5B02G551900	0
chr5B	705053320	705056232	2913	*	432.945	1.65703	0.211711	7.82686	5.00201e-15	6.54677e-13	7.98625	7.7599	9.51962	9.31113	Promoter (<=1kb)	10	705052959	705056080	3122	2	TraesCS5B02G556600	0
chr5B	705265951	705267694	1744	*	111.68	1.45685	0.384385	3.79007	0.000150605	0.00115582	6.57898	6.21501	7.68589	7.44572	Promoter (<=1kb)	10	705266461	705274072	7612	1	TraesCS5B02G557400	0
chr5B	705280631	705283071	2441	*	565.556	4.24409	0.244759	17.3399	2.35268e-67	9.66885e-63	6.66618	6.01565	10.0891	10.1184	Promoter (<=1kb)	10	705276580	705282390	5811	2	TraesCS5B02G557500	0
chr5B	705319771	705321728	1958	*	389.537	4.43286	0.54124	8.19021	2.60779e-16	4.36017e-14	6.20152	5.4683	9.64614	9.53454	Promoter (<=1kb)	10	705319431	705321545	2115	2	TraesCS5B02G557600	0
chr5B	706853070	706854335	1266	*	86.9056	2.1868	0.424651	5.14964	2.60981e-07	5.32182e-06	5.84014	5.7432	7.42216	7.3762	Promoter (<=1kb)	10	706852386	706854024	1639	1	TraesCS5B02G560300	684
chr5B	707394480	707396316	1837	*	132.665	2.26703	0.369245	6.13963	8.27123e-10	3.41015e-08	6.22115	6.04602	8.15594	7.69858	Promoter (<=1kb)	10	707394566	707395237	672	2	TraesCS5B02G560800	0
chr5B	707439026	707440602	1577	*	82.1902	1.22543	0.422845	2.89806	0.00375474	0.0156949	6.27838	6.14717	7.14754	7.13591	Promoter (<=1kb)	10	707439895	707441048	1154	1	TraesCS5B02G561300	0
chr5B	708350881	708353236	2356	*	155.036	1.36768	0.338651	4.03861	5.37689e-05	0.000493078	6.96897	6.63326	8.14995	7.75853	Promoter (<=1kb)	10	708345423	708351319	5897	2	TraesCS5B02G562600	0
chr5B	708354218	708355773	1556	*	105.047	1.2314	0.396215	3.10792	0.0018841	0.00906474	6.27838	6.62348	7.26383	7.59744	Promoter (2-3kb)	10	708345423	708351319	5897	2	TraesCS5B02G562600	-2899
chr5B	710208805	710210945	2141	*	135.39	1.04951	0.381124	2.75372	0.00589227	0.0223569	7.10928	6.48958	7.90133	7.48519	Promoter (<=1kb)	10	710208503	710210828	2326	2	TraesCS5B02G565000	0
chr5B	710313304	710314391	1088	*	48.876	2.03159	0.602499	3.37194	0.000746412	0.00429279	5.67363	5.07583	6.55316	6.83024	Promoter (<=1kb)	10	710313393	710314470	1078	2	TraesCS5B02G565300	79
chr5B	710324785	710326017	1233	*	80.9605	1.44218	0.453308	3.18145	0.00146538	0.00740192	6.31524	5.83468	7.27495	7.06491	Promoter (<=1kb)	10	710325045	710326028	984	2	TraesCS5B02G565400	11
chr5B	710615389	710617189	1801	*	67.761	1.4799	0.476978	3.10266	0.00191789	0.0091944	5.94022	5.86951	7.14754	6.781	Promoter (2-3kb)	10	710609860	710612942	3083	2	TraesCS5B02G566100	-2447
chr5B	710658314	710660479	2166	*	279.166	2.07189	0.324418	6.38648	1.69746e-10	8.32073e-09	7.45415	6.53218	9.0068	8.78252	Promoter (<=1kb)	10	710659519	710660067	549	1	TraesCS5B02G566500	0
chr5B	710665616	710666003	388	*	26.6887	1.86801	0.747048	2.50052	0.0124012	0.0399347	4.96154	5.14123	5.98741	6.12304	Promoter (<=1kb)	10	710665577	710666277	701	2	TraesCS5B02G566600	274
chr5B	710783935	710786847	2913	*	326.096	1.08034	0.260984	4.13947	3.48104e-05	0.000343897	7.98069	7.76867	9.13048	8.57265	Promoter (<=1kb)	10	710784625	710786786	2162	2	TraesCS5B02G566700	0
chr5D	3867019	3867951	933	*	17.5762	5.52587	1.37704	4.01287	5.99839e-05	0.000540513	3.78048	4.22515	5.74006	6.00057	Promoter (1-2kb)	19	3869802	3870474	673	1	TraesCS5D02G005000	-1851
chr5D	5165504	5166420	917	*	36.4893	2.52942	0.727917	3.47487	0.000511093	0.00315232	5.16368	4.8494	6.837	5.91385	Promoter (1-2kb)	19	5153833	5164389	10557	2	TraesCS5D02G005900	-1115
chr5D	5554124	5555984	1861	*	205.188	1.38559	0.298583	4.64055	3.47482e-06	4.91957e-05	7.18917	7.05141	8.55095	8.09351	Promoter (1-2kb)	19	5557189	5565296	8108	1	TraesCS5D02G006600	-1205
chr5D	8033264	8034296	1033	*	59.8209	1.58039	0.537362	2.94101	0.00327146	0.014083	5.78703	5.70468	7.17157	6.44569	Promoter (<=1kb)	19	8033202	8035560	2359	1	TraesCS5D02G014300	62
chr5D	18338683	18341080	2398	*	84.5845	1.59893	0.43803	3.65028	0.000261958	0.00182576	6.25957	5.83468	7.26383	7.25418	Promoter (<=1kb)	19	18338493	18339298	806	2	TraesCS5D02G023600	0
chr5D	34440066	34441690	1625	*	33.3115	3.72169	0.807273	4.6102	4.02278e-06	5.55939e-05	4.53969	4.65968	6.82181	5.93478	Promoter (<=1kb)	19	34440222	34445472	5251	1	TraesCS5D02G035200	0
chr5D	35305245	35309913	4669	*	72.864	1.59824	0.458576	3.48522	0.000491737	0.0030529	6.03316	5.79887	7.15961	7.00209	Promoter (<=1kb)	19	35306229	35307614	1386	1	TraesCS5D02G036000	0
chr5D	40973564	40974815	1252	*	51.3476	1.53954	0.571357	2.69454	0.00704862	0.0257239	5.89114	5.34325	6.80645	6.52158	Promoter (<=1kb)	19	40974527	40981138	6612	1	TraesCS5D02G039900	0
chr5D	42086570	42087338	769	*	13.3026	4.42576	1.34118	3.2999	0.000967183	0.00529387	4.16335	4.22515	5.95895	5.14148	Promoter (<=1kb)	19	42086906	42087127	222	1	TraesCS5D02G042600	0
chr5D	43048298	43049901	1604	*	70.3806	1.27485	0.465763	2.73713	0.00619775	0.0232566	5.86589	6.18828	6.92483	7.021	Promoter (<=1kb)	19	43048535	43050331	1797	1	TraesCS5D02G043700	0
chr5D	45040706	45041844	1139	*	32.183	2.32593	0.748536	3.10731	0.00188801	0.00907826	5.29346	4.65968	6.37546	6.21015	Promoter (<=1kb)	19	45040459	45041658	1200	2	TraesCS5D02G045900	0
chr5D	57852143	57852818	676	*	24.0635	2.86048	0.945683	3.02477	0.00248818	0.0113366	5.01596	4.22515	6.28842	5.78648	Promoter (<=1kb)	19	57852316	57852738	423	1	TraesCS5D02G061000	0
chr5D	58946807	58948205	1399	*	9.24402	4.32313	1.59475	2.71085	0.00671106	0.0247542	4.32038	3.78048	5.47495	5.17126	Promoter (<=1kb)	19	58946775	58949749	2975	1	TraesCS5D02G063500	32
chr5D	71890403	71892321	1919	*	83.9236	7.70075	1.09744	7.017	2.26677e-12	1.72005e-10	4.32038	3.78048	7.71059	7.46988	Promoter (<=1kb)	19	71886973	71892345	5373	2	TraesCS5D02G072100	24
chr5D	81788989	81790144	1156	*	16.7184	3.62649	1.07117	3.38553	0.000710418	0.00412329	4.53969	4.22515	5.83846	5.71461	Promoter (<=1kb)	19	81786876	81788703	1828	2	TraesCS5D02G081400	-286
chr5D	115644369	115645242	874	*	46.3556	5.33356	0.849683	6.27712	3.44901e-10	1.56869e-08	3.78048	4.54476	7.07288	6.62189	Promoter (<=1kb)	19	115640882	115645139	4258	2	TraesCS5D02G102400	0
chr5D	226943289	226945492	2204	*	22.4418	4.20081	0.973495	4.31518	1.59472e-05	0.00017853	4.32038	4.4069	5.95895	6.17598	Promoter (<=1kb)	19	226939574	226942436	2863	2	TraesCS5D02G141600	-853
chr5D	258247513	258250100	2588	*	128.619	4.903	0.470768	10.4149	2.11993e-25	1.70162e-22	4.90388	4.8494	8.30362	7.8791	Promoter (<=1kb)	19	258250076	258257688	7613	1	TraesCS5D02G166000	0
chr5D	268345568	268346227	660	*	13.9989	3.31725	1.17477	2.82374	0.00474663	0.0188735	4.53969	4.22515	5.92986	5.19066	Promoter (1-2kb)	19	268340454	268344460	4007	2	TraesCS5D02G171000	-1108
chr5D	299830863	299831296	434	*	5.67836	6.243	2.19025	2.85036	0.00436691	0.0176843	3.78048	3.78048	5.34063	4.63927	Promoter (<=1kb)	19	299832208	299835185	2978	1	TraesCS5D02G196300	-912
chr5D	313279719	313281103	1385	*	15.1071	3.5627	1.15767	3.07748	0.00208756	0.00983681	4.32038	4.4069	6.06927	5.1515	Promoter (<=1kb)	19	313279592	313280716	1125	2	TraesCS5D02G207000	0
chr5D	321384922	321386661	1740	*	19.1093	3.1137	0.951099	3.2738	0.00106113	0.00570474	4.53969	4.54476	6.06927	5.63839	Promoter (<=1kb)	19	321377136	321386070	8935	2	TraesCS5D02G212200	0
chr5D	325646607	325647325	719	*	14.8381	4.53894	1.25922	3.60457	0.000312667	0.00211046	4.32038	4.09553	5.59563	5.80956	Promoter (<=1kb)	19	325646822	325648403	1582	1	TraesCS5D02G216500	0
chr5D	325663161	325664062	902	*	17.6492	2.33453	0.9604	2.43079	0.0150661	0.0464053	4.84246	4.54476	5.95895	5.47012	Promoter (<=1kb)	19	325663540	325665963	2424	1	TraesCS5D02G216600	0
chr5D	329795323	329797041	1719	*	58.2035	4.8299	0.683749	7.06385	1.61947e-12	1.26628e-10	4.53969	4.54476	7.36093	6.81674	Promoter (<=1kb)	19	329795975	329796630	656	2	TraesCS5D02G222300	0
chr5D	332502567	332504132	1566	*	53.9889	2.51624	0.570496	4.41062	1.03074e-05	0.000123551	5.33357	5.20283	7.14754	6.55146	Promoter (<=1kb)	19	332503348	332504548	1201	1	TraesCS5D02G224800	0
chr5D	332508959	332509710	752	*	15.1112	2.63282	1.04099	2.52914	0.0114341	0.0374783	4.43983	4.65968	5.83846	5.40039	Promoter (<=1kb)	19	332508830	332510022	1193	1	TraesCS5D02G224900	129
chr5D	335082801	335083027	227	*	6.84976	5.00268	1.96115	2.55089	0.0107447	0.0357033	4.16335	3.78048	5.0736	5.20973	Promoter (<=1kb)	19	335083988	335084850	863	1	TraesCS5D02G227500	-961
chr5D	336049702	336050591	890	*	27.1245	2.2429	0.747259	3.00151	0.00268645	0.0120525	4.96154	4.93091	6.12116	6.11854	Promoter (2-3kb)	19	336053088	336058287	5200	1	TraesCS5D02G228700	-2497
chr5D	374603612	374604689	1078	*	77.3273	2.14839	0.457621	4.69469	2.67018e-06	3.93604e-05	5.84014	5.58143	7.14754	7.34479	Promoter (<=1kb)	19	374603750	374607665	3916	1	TraesCS5D02G270900	0
chr5D	381917367	381919314	1948	*	40.2738	4.98443	0.84707	5.88432	3.997e-09	1.38201e-07	4.53969	4.22515	6.93896	6.39879	Promoter (<=1kb)	19	381912130	381919372	7243	2	TraesCS5D02G280500	58
chr5D	387296422	387297244	823	*	31.7047	3.01552	0.778683	3.87258	0.000107688	0.000877557	4.43983	5.00601	6.49644	6.19744	Promoter (<=1kb)	19	387296547	387300998	4452	1	TraesCS5D02G287800	0
chr5D	391729327	391731077	1751	*	102.599	3.56195	0.467499	7.61918	2.55301e-14	2.91611e-12	5.33357	5.20283	8.06328	7.35781	Promoter (<=1kb)	19	391729992	391737307	7316	1	TraesCS5D02G294500	0
chr5D	391782114	391783930	1817	*	95.2242	1.11543	0.42754	2.60894	0.0090822	0.0313416	6.4859	6.32913	7.57364	6.94629	Promoter (<=1kb)	19	391781966	391784303	2338	1	TraesCS5D02G294600	148
chr5D	400413460	400413756	297	*	12.4029	3.83702	1.26406	3.03548	0.00240151	0.011022	4.32038	4.22515	5.77372	5.25598	Promoter (<=1kb)	19	400413562	400416607	3046	1	TraesCS5D02G305600	0
chr5D	402701810	402703345	1536	*	139.236	5.27568	0.47076	11.2067	3.7793e-29	5.14301e-26	4.70517	4.8494	8.23734	8.20522	Promoter (2-3kb)	19	402706135	402716202	10068	1	TraesCS5D02G306100	-2790
chr5D	413567370	413568723	1354	*	18.8054	2.58103	0.972074	2.65518	0.00792654	0.028192	4.53969	4.75983	6.17111	5.3347	Promoter (2-3kb)	19	413570934	413572380	1447	1	TraesCS5D02G321600	-2211
chr5D	418287442	418289436	1995	*	194.675	2.55281	0.33239	7.68017	1.58872e-14	1.87837e-12	6.56389	6.11905	8.69773	8.2456	Promoter (<=1kb)	19	418286182	418288613	2432	2	TraesCS5D02G325900	0
chr5D	421166500	421168622	2123	*	109.443	1.12799	0.451658	2.49745	0.0125089	0.0402053	6.69408	6.38861	7.88698	6.87261	Promoter (<=1kb)	19	421165943	421167921	1979	2	TraesCS5D02G328900	0
chr5D	421421645	421425535	3891	*	81.4973	1.73543	0.462869	3.74928	0.000177341	0.00132227	6.22115	5.64459	7.24132	7.24018	Promoter (<=1kb)	19	421424045	421424983	939	1	TraesCS5D02G329300	0
chr5D	422694922	422695230	309	*	18.4837	5.40511	1.35284	3.9954	6.45862e-05	0.000574803	4.32038	3.78048	6.1954	5.55716	Promoter (1-2kb)	19	422697010	422702597	5588	1	TraesCS5D02G331600	-1780
chr5D	422696850	422697887	1038	*	57.0269	4.32481	0.668585	6.46861	9.89106e-11	5.15464e-09	4.53969	4.75983	7.42216	6.61563	Promoter (<=1kb)	19	422697010	422702597	5588	1	TraesCS5D02G331600	0
chr5D	424313884	424315356	1473	*	50.1293	1.59641	0.651831	2.44912	0.0143204	0.0446065	5.98751	5.04152	6.91057	6.3426	Promoter (<=1kb)	19	424313725	424315945	2221	2	TraesCS5D02G335100	589
chr5D	424596853	424598212	1360	*	25.1589	3.05394	0.819551	3.72636	0.000194263	0.00142541	4.62694	4.71128	6.01526	6.22274	Promoter (<=1kb)	19	424596908	424598668	1761	1	TraesCS5D02G335300	0
chr5D	432041098	432042788	1691	*	133.23	1.49935	0.364274	4.11599	3.85518e-05	0.000373814	6.60866	6.52165	8.05046	7.51202	Promoter (<=1kb)	19	432041238	432042345	1108	2	TraesCS5D02G344700	0
chr5D	437036085	437039745	3661	*	95.4229	1.53498	0.436919	3.51318	0.000442769	0.00280361	6.1816	6.21501	7.71059	6.99733	Promoter (<=1kb)	19	437037261	437041939	4679	1	TraesCS5D02G355300	0
chr5D	437831163	437832691	1529	*	163.41	1.31764	0.343666	3.83408	0.000126037	0.0009983	7.17943	6.56329	8.09484	7.94194	Promoter (<=1kb)	19	437828664	437832546	3883	2	TraesCS5D02G356900	0
chr5D	437834752	437835678	927	*	173.633	1.29841	0.308258	4.21209	2.5302e-05	0.000262812	7.07811	6.87437	8.22599	7.95541	Promoter (2-3kb)	19	437828664	437832546	3883	2	TraesCS5D02G356900	-2206
chr5D	443248818	443249786	969	*	26.9752	2.88572	0.785341	3.67448	0.000238331	0.00168814	4.84246	4.65968	6.09547	6.25167	Promoter (<=1kb)	19	443248948	443251285	2338	1	TraesCS5D02G366300	0
chr5D	444542223	444543663	1441	*	23.8773	2.26043	0.814745	2.7744	0.00553037	0.021274	4.70517	5.00601	5.86965	6.12304	Promoter (<=1kb)	19	444542356	444546717	4362	1	TraesCS5D02G368700	0
chr5D	445380402	445380934	533	*	30.3449	2.32482	0.716306	3.24557	0.00117216	0.00618755	4.96154	5.00601	6.09547	6.36911	Promoter (1-2kb)	19	445376646	445378893	2248	2	TraesCS5D02G370600	-1509
chr5D	445697224	445697872	649	*	44.6015	1.57366	0.575365	2.73506	0.00623681	0.0233762	5.61284	5.41988	6.51561	6.53494	Promoter (<=1kb)	19	445692819	445697612	4794	2	TraesCS5D02G371200	0
chr5D	447192922	447194160	1239	*	73.4796	1.13798	0.448714	2.53608	0.01121	0.0368842	6.22115	6.06095	7.07288	6.90101	Promoter (<=1kb)	19	447191662	447194066	2405	2	TraesCS5D02G373800	0
chr5D	449044732	449046501	1770	*	73.8376	3.3712	0.495509	6.80352	1.02092e-11	6.68957e-10	5.16368	5.10904	7.30781	7.35225	Promoter (2-3kb)	19	449030451	449042188	11738	2	TraesCS5D02G376600	-2544
chr5D	450144709	450146554	1846	*	85.7148	2.41571	0.434435	5.56056	2.68903e-08	7.35176e-07	5.7316	5.60285	7.48087	7.34666	Promoter (2-3kb)	19	450149137	450149964	828	1	TraesCS5D02G378600	-2583
chr5D	450148674	450150126	1453	*	71.4773	2.33907	0.487799	4.79515	1.62554e-06	2.56923e-05	5.61284	5.4918	7.40204	6.93136	Promoter (<=1kb)	19	450149137	450149964	828	1	TraesCS5D02G378600	0
chr5D	451878976	451880819	1844	*	60.9533	2.99323	0.589722	5.07566	3.86161e-07	7.4683e-06	5.48137	4.75983	7.06005	7.07172	Promoter (<=1kb)	19	451879423	451885080	5658	1	TraesCS5D02G381600	0
chr5D	457775055	457777669	2615	*	87.4351	1.70424	0.465046	3.66468	0.000247652	0.00174212	6.35112	5.64459	7.39187	7.24419	Promoter (<=1kb)	19	457775681	457777965	2285	1	TraesCS5D02G388300	0
chr5D	458095211	458097695	2485	*	62.172	1.36815	0.52722	2.59503	0.00945821	0.032327	6.16138	5.53745	6.96678	6.72126	Promoter (<=1kb)	19	458094426	458098176	3751	2	TraesCS5D02G388700	481
chr5D	458180067	458183367	3301	*	139.265	2.00075	0.360306	5.55291	2.80953e-08	7.63751e-07	6.46976	6.18828	8.16191	7.73314	Promoter (<=1kb)	19	458179759	458183316	3558	2	TraesCS5D02G388800	0
chr5D	458748704	458749213	510	*	26.1925	2.56246	0.779351	3.28794	0.00100923	0.0054792	4.90388	4.75983	6.01526	6.21436	Promoter (1-2kb)	19	458746413	458747246	834	2	TraesCS5D02G389400	-1458
chr5D	462992517	462994111	1595	*	88.0386	3.52865	0.465176	7.58563	3.30884e-14	3.69519e-12	5.16368	5.20283	7.442	7.66615	Promoter (<=1kb)	19	462986713	462993256	6544	2	TraesCS5D02G395300	0
chr5D	462995244	462996963	1720	*	94.9107	4.40031	0.492559	8.93358	4.12429e-19	1.15147e-16	4.84246	4.93091	7.72682	7.67211	Promoter (1-2kb)	19	462986713	462993256	6544	2	TraesCS5D02G395300	-1988
chr5D	472433796	472436600	2805	*	110.365	1.31793	0.384076	3.43142	0.000600431	0.00359751	6.63772	6.29214	7.39187	7.63754	Promoter (<=1kb)	19	472434821	472436411	1591	1	TraesCS5D02G407100	0
chr5D	476749518	476750442	925	*	115.261	1.54842	0.391861	3.95145	7.76806e-05	0.000669811	6.57898	6.17472	7.82052	7.41406	Promoter (<=1kb)	19	476749717	476750624	908	1	TraesCS5D02G414200	0
chr5D	480154024	480155899	1876	*	46.8861	2.63224	0.672045	3.91676	8.97461e-05	0.000754164	5.48137	4.65968	6.82181	6.63122	Promoter (<=1kb)	19	480154424	480155528	1105	2	TraesCS5D02G418100	0
chr5D	482618368	482619679	1312	*	141.731	1.16441	0.356933	3.26227	0.00110522	0.00589629	7.03546	6.5735	7.96423	7.61145	Promoter (<=1kb)	19	482617802	482619448	1647	2	TraesCS5D02G422900	0
chr5D	491795909	491798204	2296	*	173.452	1.49003	0.316038	4.71473	2.42028e-06	3.61618e-05	6.98027	6.74559	8.309	7.95662	Promoter (<=1kb)	19	491796512	491797000	489	2	TraesCS5D02G438400	0
chr5D	491805276	491807548	2273	*	185.597	2.55606	0.302194	8.45836	2.7117e-17	5.43625e-15	6.3333	6.27959	8.39257	8.45972	Promoter (<=1kb)	19	491805342	491805812	471	2	TraesCS5D02G438500	0
chr5D	493115893	493117336	1444	*	20.7353	3.1931	0.938384	3.40277	0.00066707	0.00391595	4.32038	4.71128	6.06927	5.8266	Promoter (<=1kb)	19	493115726	493117702	1977	1	TraesCS5D02G439400	167
chr5D	495464877	495466400	1524	*	31.9091	1.97705	0.712156	2.77615	0.00550072	0.0211861	5.33357	4.89105	6.35422	6.12304	Promoter (<=1kb)	19	495465397	495471094	5698	1	TraesCS5D02G444500	0
chr5D	502730836	502733114	2279	*	128.772	1.3479	0.375071	3.59372	0.000325988	0.00218238	6.85065	6.34123	7.87247	7.55778	Promoter (<=1kb)	19	502731855	502733056	1202	1	TraesCS5D02G455600	0
chr5D	506946354	506947524	1171	*	54.5054	1.86766	0.572087	3.26463	0.00109606	0.00585746	5.54888	5.53745	7.14754	6.3426	Promoter (<=1kb)	19	506946541	506947849	1309	1	TraesCS5D02G463300	0
chr5D	513892242	513894727	2486	*	100.191	1.16372	0.45115	2.57945	0.00989566	0.0334661	6.54864	6.31691	7.75082	6.84628	Promoter (<=1kb)	19	513893897	513895092	1196	1	TraesCS5D02G473800	0
chr5D	517600141	517601136	996	*	28	5.07604	1.03419	4.90821	9.1911e-07	1.57112e-05	4.32038	4.22515	6.66007	5.84341	Promoter (<=1kb)	19	517599978	517600481	504	2	TraesCS5D02G479400	0
chr5D	517604590	517605057	468	*	44.6363	3.99041	0.694401	5.74655	9.10826e-09	2.84052e-07	4.77655	4.54476	6.98049	6.53826	Promoter (<=1kb)	19	517600712	517605567	4856	2	TraesCS5D02G479500	510
chr5D	517607809	517608917	1109	*	96.8294	4.89971	0.529825	9.24779	2.29184e-20	7.94167e-18	4.70517	4.75983	7.86516	7.60679	Promoter (2-3kb)	19	517600712	517605567	4856	2	TraesCS5D02G479500	-2242
chr5D	517978597	517979629	1033	*	25.9378	2.57729	0.805954	3.19782	0.00138472	0.00706916	4.96154	4.65968	6.31071	5.8764	Promoter (2-3kb)	19	517974850	517976208	1359	2	TraesCS5D02G480400	-2389
chr5D	519176181	519177188	1008	*	78.8849	1.20537	0.471572	2.55606	0.0105866	0.0352918	6.4369	5.86951	7.26383	6.88817	Promoter (2-3kb)	19	519179699	519180629	931	1	TraesCS5D02G481000	-2511
chr5D	520744629	520745866	1238	*	151.475	1.11285	0.347172	3.20547	0.00134842	0.00692168	7.06757	6.76346	8.10107	7.59744	Promoter (<=1kb)	19	520725006	520745144	20139	2	TraesCS5D02G484700	0
chr5D	520839080	520841193	2114	*	65.6446	2.88221	0.631418	4.56467	5.00287e-06	6.70157e-05	5.61284	4.75983	7.51871	6.63432	Promoter (<=1kb)	19	520839306	520841396	2091	1	TraesCS5D02G484900	0
chr5D	521146222	521149607	3386	*	96.4182	2.55081	0.43389	5.87893	4.1292e-09	1.42078e-07	5.78703	5.60285	7.80532	7.31077	Promoter (<=1kb)	19	521146077	521149163	3087	2	TraesCS5D02G485800	0
chr5D	525187802	525189849	2048	*	162.825	1.84853	0.363109	5.09085	3.5647e-07	6.96553e-06	6.92283	6.17472	8.13788	8.13172	Promoter (<=1kb)	19	525188531	525189384	854	2	TraesCS5D02G490700	0
chr5D	525249875	525251442	1568	*	136.772	3.10921	0.367873	8.45185	2.86726e-17	5.73691e-15	5.84014	5.58143	8.03753	8.13172	Promoter (<=1kb)	19	525250180	525250889	710	1	TraesCS5D02G491100	0
chr5D	525252166	525254109	1944	*	97.9113	2.71734	0.461231	5.8915	3.82714e-09	1.32864e-07	5.64361	5.60285	7.97105	7.15312	Promoter (<=1kb)	19	525253609	525254469	861	1	TraesCS5D02G491200	0
chr5D	525302130	525303219	1090	*	138.297	1.11371	0.336012	3.3145	0.000918077	0.00507471	6.95758	6.68117	7.75082	7.75292	Promoter (<=1kb)	19	525302477	525303205	729	1	TraesCS5D02G491300	0
chr5D	525305544	525306311	768	*	125.738	1.4263	0.368602	3.86947	0.00010907	0.000887046	6.72142	6.35323	7.86516	7.54323	Promoter (<=1kb)	19	525305857	525306652	796	1	TraesCS5D02G491400	0
chr5D	525319972	525322296	2325	*	351.013	1.95702	0.259478	7.54216	4.6226e-14	5.00727e-12	7.63553	7.14921	9.36551	8.99611	Promoter (<=1kb)	19	525321738	525322395	658	1	TraesCS5D02G491500	0
chr5D	525378251	525379111	861	*	67.3435	1.55403	0.547666	2.83755	0.0045461	0.0182503	5.98751	5.72409	7.40204	6.39143	Promoter (<=1kb)	19	525378594	525379115	522	1	TraesCS5D02G491600	0
chr5D	525389860	525391239	1380	*	90.4341	2.06234	0.440166	4.68538	2.79443e-06	4.0887e-05	6.11999	5.6239	7.49042	7.35966	Promoter (<=1kb)	19	525391713	525392200	488	1	TraesCS5D02G491800	-474
chr5D	528229021	528230797	1777	*	71.2544	1.76736	0.465472	3.79692	0.000146506	0.00112977	5.89114	5.7432	7.20688	6.96351	Promoter (<=1kb)	19	528229779	528230768	990	2	TraesCS5D02G498400	0
chr5D	528847993	528849273	1281	*	87.6091	1.2977	0.430827	3.0121	0.00259445	0.0117237	6.38608	6.07572	7.41214	7.03734	Promoter (<=1kb)	19	528844739	528848745	4007	2	TraesCS5D02G499900	0
chr5D	530414969	530416139	1171	*	57.2682	1.36999	0.51412	2.66473	0.00770492	0.0275733	5.94022	5.66494	6.85202	6.65885	Promoter (<=1kb)	19	530413520	530416101	2582	2	TraesCS5D02G503600	0
chr5D	530831875	530833078	1204	*	96.1943	1.71939	0.403795	4.25807	2.06196e-05	0.000221202	6.09881	6.13319	7.5826	7.29151	Promoter (1-2kb)	19	530834635	530835459	825	1	TraesCS5D02G504300	-1557
chr5D	530834440	530835203	764	*	57.9167	2.47639	0.583971	4.2406	2.22923e-05	0.000236109	5.48137	5.17247	7.31859	6.4668	Promoter (<=1kb)	19	530834635	530835459	825	1	TraesCS5D02G504300	0
chr5D	530839312	530842457	3146	*	344.094	1.40416	0.239764	5.85642	4.7296e-09	1.60031e-07	7.9004	7.58223	9.17536	8.892	Promoter (<=1kb)	19	530841120	530841725	606	2	TraesCS5D02G504400	0
chr5D	530912132	530913103	972	*	97.2203	1.95304	0.472996	4.12908	3.64223e-05	0.000356598	6.36871	5.53745	7.66918	7.30117	Promoter (2-3kb)	19	530915612	530917399	1788	1	TraesCS5D02G504800	-2509
chr5D	530915303	530917116	1814	*	117.699	1.63201	0.377247	4.3261	1.51772e-05	0.00017115	6.51763	6.20171	7.82052	7.51533	Promoter (<=1kb)	19	530915612	530917399	1788	1	TraesCS5D02G504800	0
chr5D	531382902	531384829	1928	*	24.9722	6.01366	1.28326	4.68625	2.78259e-06	4.07522e-05	3.78048	4.22515	6.31071	6.10947	Promoter (1-2kb)	19	531386747	531391389	4643	1	TraesCS5D02G505100	-1918
chr5D	531401417	531402489	1073	*	22.1891	3.53793	1.01263	3.49381	0.000476175	0.00297517	3.78048	4.75983	6.06927	6.00549	Promoter (<=1kb)	19	531401719	531407429	5711	1	TraesCS5D02G505200	0
chr5D	538340320	538341789	1470	*	24.9871	1.92909	0.769551	2.50677	0.0121838	0.0393921	5.06758	4.93091	5.98741	6.01529	Promoter (2-3kb)	19	538344016	538346584	2569	1	TraesCS5D02G514700	-2227
chr5D	538671459	538673400	1942	*	25.6587	2.11043	0.860164	2.45353	0.0141464	0.0441983	5.25187	4.54476	6.31071	5.72076	Promoter (<=1kb)	19	538671167	538673527	2361	2	TraesCS5D02G515500	127
chr5D	539070011	539071571	1561	*	77.5839	1.44274	0.468727	3.07799	0.00208405	0.00982388	6.11999	5.96873	7.40204	6.78656	Promoter (<=1kb)	19	539070176	539072484	2309	1	TraesCS5D02G517000	0
chr5D	541700658	541701598	941	*	62.3414	1.36139	0.534317	2.5479	0.0108374	0.035939	6.11999	5.60285	7.1107	6.53826	Promoter (<=1kb)	19	541701029	541702893	1865	1	TraesCS5D02G520300	0
chr5D	542630948	542632395	1448	*	82.919	1.35532	0.509275	2.66128	0.00778447	0.0277969	6.53323	5.64459	7.41214	6.90866	Promoter (<=1kb)	19	542630717	542632342	1626	2	TraesCS5D02G521700	0
chr5D	542686790	542687914	1125	*	65.0711	3.02876	0.547986	5.52707	3.25623e-08	8.68184e-07	5.01596	5.31653	7.42216	6.82216	Promoter (2-3kb)	19	542690315	542701130	10816	1	TraesCS5D02G522100	-2401
chr5D	542690302	542691724	1423	*	39.6599	2.83735	0.656098	4.32458	1.52821e-05	0.000172116	4.96154	4.96918	6.33264	6.77262	Promoter (<=1kb)	19	542690315	542701130	10816	1	TraesCS5D02G522100	0
chr5D	543089111	543090680	1570	*	84.9127	1.40396	0.465588	3.01546	0.0025659	0.0116202	6.42017	5.83468	7.43211	6.9781	Promoter (<=1kb)	19	543090665	543094559	3895	1	TraesCS5D02G522600	0
chr5D	543294281	543296120	1840	*	41.7223	2.0081	0.612248	3.27988	0.00103852	0.00560682	5.4098	5.17247	6.66007	6.38032	Promoter (1-2kb)	19	543297595	543300037	2443	1	TraesCS5D02G523400	-1475
chr5D	547046526	547047465	940	*	192.626	2.00479	0.30844	6.49978	8.04398e-11	4.28219e-09	6.77456	6.5735	8.5735	8.1794	Promoter (1-2kb)	19	547049137	547049953	817	1	TraesCS5D02G531500	-1672
chr5D	547260875	547263296	2422	*	131.304	1.37764	0.356164	3.868	0.000109732	0.000891383	6.80038	6.4231	7.85043	7.65418	Promoter (<=1kb)	19	547260823	547262224	1402	2	TraesCS5D02G532000	0
chr5D	547500100	547500782	683	*	23.796	2.15792	0.815003	2.64775	0.00810293	0.0286799	5.06758	4.71128	6.06927	5.89259	Promoter (<=1kb)	19	547501182	547528872	27691	1	TraesCS5D02G532500	-400
chr5D	547840025	547841005	981	*	30.6815	2.63187	0.78054	3.37186	0.000746622	0.00429376	5.16368	4.54476	6.14637	6.39879	Promoter (<=1kb)	19	547839680	547841503	1824	2	TraesCS5D02G533100	498
chr5D	547882810	547884339	1530	*	16.2662	2.67519	1.06238	2.51812	0.0117983	0.0384209	4.84246	4.22515	5.77372	5.6119	Promoter (<=1kb)	19	547882596	547884329	1734	2	TraesCS5D02G533200	0
chr5D	547986000	547987758	1759	*	112.911	1.33691	0.396433	3.37235	0.000745298	0.00428855	6.54864	6.40021	7.82805	7.22806	Promoter (<=1kb)	19	547984056	547987307	3252	2	TraesCS5D02G533600	0
chr5D	548006730	548007886	1157	*	84.7085	1.46698	0.434193	3.37863	0.000728482	0.00420816	6.22115	6.01565	7.41214	7.03501	Promoter (2-3kb)	19	547995847	548004609	8763	2	TraesCS5D02G533700	-2121
chr5D	548460547	548462159	1613	*	99.4964	1.7724	0.452077	3.92057	8.8338e-05	0.000744218	6.40323	5.78058	7.75082	7.18064	Promoter (<=1kb)	19	548460504	548461745	1242	1	TraesCS5D02G534200	43
chr5D	548971930	548974358	2429	*	289.978	1.18396	0.286853	4.12739	3.669e-05	0.00035874	7.94111	7.3385	8.939	8.52592	Promoter (<=1kb)	19	548972170	548973846	1677	2	TraesCS5D02G534800	0
chr5D	548979368	548981372	2005	*	138.274	1.68348	0.372952	4.51393	6.36387e-06	8.23013e-05	6.57898	6.4231	8.18554	7.52853	Promoter (<=1kb)	19	548979329	548981302	1974	2	TraesCS5D02G534900	0
chr5D	548989058	548991466	2409	*	88.3083	2.41286	0.461298	5.23059	1.68974e-07	3.66612e-06	5.89114	5.4683	7.66918	7.19316	Promoter (<=1kb)	19	548989293	548991731	2439	1	TraesCS5D02G535000	0
chr5D	549651460	549652061	602	*	35.3443	2.86204	0.692728	4.13154	3.60339e-05	0.000353413	5.01596	4.75983	6.53452	6.35781	Promoter (2-3kb)	19	549654910	549655134	225	1	TraesCS5D02G536300	-2849
chr5D	549656166	549658825	2660	*	127.181	2.38427	0.387306	6.15603	7.45909e-10	3.11027e-08	6.2405	5.79887	8.07599	7.71453	Promoter (<=1kb)	19	549655745	549657737	1993	2	TraesCS5D02G536400	0
chr5D	550436613	550438103	1491	*	35.8377	2.76018	0.708149	3.89774	9.70955e-05	0.000805709	5.16368	4.65968	6.43729	6.4668	Promoter (<=1kb)	19	550436989	550444336	7348	1	TraesCS5D02G538200	0
chr5D	550579648	550580727	1080	*	156.188	1.39944	0.335671	4.16908	3.05826e-05	0.000308335	6.96897	6.61363	8.14393	7.80528	Promoter (<=1kb)	19	550578051	550580048	1998	2	TraesCS5D02G538500	0
chr5D	550637002	550639056	2055	*	54.6693	1.45023	0.587213	2.46968	0.0135235	0.0427098	5.70295	5.7432	7.13537	6.15418	Promoter (<=1kb)	19	550637277	550639047	1771	2	TraesCS5D02G538700	0
chr5D	552682825	552684740	1916	*	88.5714	3.38862	1.14804	2.95167	0.00316063	0.0137087	5.67363	4.54476	7.5915	7.51699	Promoter (<=1kb)	19	552683347	552688698	5352	1	TraesCS5D02G541900	0
chr5D	556617844	556620173	2330	*	117.026	1.6654	0.393254	4.23491	2.2864e-05	0.000241368	6.2405	6.4231	7.94357	7.35596	Promoter (<=1kb)	19	556618084	556620409	2326	2	TraesCS5D02G549800	236
chr5D	556868738	556870319	1582	*	90.9825	2.05552	0.424946	4.83713	1.31724e-06	2.14396e-05	5.98751	5.79887	7.5915	7.26014	Promoter (<=1kb)	19	556865207	556869585	4379	2	TraesCS5D02G550000	0
chr5D	557527121	557527625	505	*	132.272	4.25105	0.413108	10.2904	7.78476e-25	5.6326e-22	5.06758	5.20283	8.06328	8.17523	Promoter (2-3kb)	19	557529909	557535630	5722	1	TraesCS5D02G551800	-2284
chr5D	557529472	557531278	1807	*	323.909	3.77805	0.259326	14.5687	4.44124e-48	3.96788e-44	6.1816	6.03092	9.34733	9.253	Promoter (<=1kb)	19	557529909	557535630	5722	1	TraesCS5D02G551800	0
chr5D	557946334	557949038	2705	*	472.685	1.08695	0.199574	5.44632	5.14219e-08	1.29968e-06	8.49148	8.23147	9.35255	9.41947	Promoter (<=1kb)	19	557945818	557948854	3037	2	TraesCS5D02G552900	0
chr5D	559980598	559981815	1218	*	38.4012	2.33431	0.634856	3.67691	0.000236077	0.00167497	5.16368	5.07583	6.51561	6.44923	Promoter (<=1kb)	19	559981319	559984973	3655	1	TraesCS5D02G557700	0
chr5D	560326659	560330221	3563	*	340.718	1.01533	0.266484	3.81012	0.0001389	0.00108069	8.18803	7.72879	9.1486	8.64078	Promoter (<=1kb)	19	560328793	560329907	1115	2	TraesCS5D02G558800	0
chr5D	560337179	560339056	1878	*	139.713	1.05538	0.347257	3.03919	0.00237216	0.0109097	7.03546	6.67172	7.88698	7.599	Promoter (<=1kb)	19	560338077	560338928	852	1	TraesCS5D02G558900	0
chr5D	560477541	560479075	1535	*	93.9771	1.39679	0.436419	3.20057	0.00137157	0.00701493	6.51763	5.95271	7.49991	7.168	Promoter (<=1kb)	19	560477550	560479541	1992	1	TraesCS5D02G559000	0
chr5D	560787389	560787908	520	*	87.5869	1.62146	0.417587	3.88292	0.000103208	0.000847635	6.01054	6.14717	7.21845	7.39255	Promoter (1-2kb)	19	560789894	560792041	2148	1	TraesCS5D02G559300	-1986
chr5D	562017259	562017813	555	*	36.8185	1.83301	0.676786	2.70841	0.00676068	0.024903	5.33357	5.20283	6.69395	5.95026	Promoter (<=1kb)	19	562017421	562018655	1235	2	TraesCS5D02G561600	842
chr5D	562038112	562038838	727	*	28.3062	2.47907	0.804	3.08342	0.00204633	0.0096825	5.16368	4.54476	6.31071	6.04426	Promoter (<=1kb)	19	562039166	562040008	843	1	TraesCS5D02G561800	-328
chr5D	563598849	563600704	1856	*	268.992	1.07592	0.295809	3.63721	0.000275603	0.00190419	7.88856	7.3385	8.8458	8.33996	Promoter (<=1kb)	19	563599879	563600451	573	2	TraesCS5D02G564600	0
chr5D	565273721	565275997	2277	*	367.645	1.24002	0.254907	4.86461	1.14681e-06	1.90105e-05	8.2167	7.60201	9.16946	8.99611	Promoter (<=1kb)	19	565275556	565276033	478	1	TraesCS5D02G568000	0
chr6A	930595	933081	2487	*	80.6196	1.25135	0.436297	2.86811	0.00412934	0.0169163	6.3333	6.01565	7.17157	7.07624	Promoter (<=1kb)	11	932264	933310	1047	1	TraesCS6A02G002300	0
chr6A	971028	971741	714	*	37.8435	1.99493	0.669003	2.98194	0.00286427	0.0126868	5.25187	5.20283	6.74328	6.0104	Promoter (2-3kb)	11	967860	968797	938	2	TraesCS6A02G002600	-2231
chr6A	6726397	6727529	1133	*	67.6928	1.97802	0.4936	4.00733	6.14084e-05	0.000551358	5.86589	5.4683	7.15961	6.96351	Promoter (<=1kb)	11	6727564	6735295	7732	1	TraesCS6A02G013700	-35
chr6A	8712111	8713346	1236	*	130.636	2.42206	0.35936	6.73993	1.58464e-11	9.9976e-10	6.11999	5.95271	8.04401	7.84398	Promoter (<=1kb)	11	8712254	8712775	522	1	TraesCS6A02G017600	0
chr6A	8714566	8715569	1004	*	134.949	1.20068	0.340932	3.52175	0.000428715	0.00273053	6.88721	6.6037	7.72682	7.76132	Promoter (<=1kb)	11	8714461	8715204	744	2	TraesCS6A02G017800	0
chr6A	10515429	10517746	2318	*	88.6355	2.3783	0.461904	5.14889	2.62026e-07	5.33991e-06	5.64361	5.76203	7.75874	7.06718	Promoter (<=1kb)	11	10517461	10518516	1056	1	TraesCS6A02G021500	0
chr6A	15709141	15710637	1497	*	53.5742	1.56052	0.54748	2.85037	0.00436684	0.0176843	5.89114	5.41988	6.66007	6.77821	Promoter (1-2kb)	11	15706692	15707582	891	2	TraesCS6A02G030500	-1559
chr6A	39180027	39181543	1517	*	42.7096	1.80723	0.640608	2.82112	0.00478569	0.0189954	5.54888	5.20283	6.837	6.11401	Promoter (<=1kb)	11	39178233	39181170	2938	2	TraesCS6A02G071800	0
chr6A	40217039	40218395	1357	*	84.5065	1.32847	0.431596	3.07805	0.00208362	0.00982231	6.27838	6.09032	7.37132	7.00921	Promoter (<=1kb)	11	40217272	40222244	4973	1	TraesCS6A02G073300	0
chr6A	91906985	91907441	457	*	25.0491	6.02665	1.28174	4.70193	2.57712e-06	3.81831e-05	3.78048	4.22515	6.14637	6.28399	Promoter (<=1kb)	11	91899070	91907375	8306	2	TraesCS6A02G120200	0
chr6A	91924474	91925876	1403	*	101.617	1.70749	0.468905	3.64144	0.000271119	0.00187864	6.54864	5.68497	7.71872	7.25617	Promoter (<=1kb)	11	91924703	91925404	702	1	TraesCS6A02G120300	0
chr6A	106476704	106477048	345	*	14.9425	3.03998	1.05925	2.86995	0.00410534	0.0168439	4.53969	4.4069	5.77372	5.52165	Promoter (1-2kb)	11	106478180	106480357	2178	1	TraesCS6A02G134100	-1132
chr6A	117003914	117005485	1572	*	73.7802	1.82635	0.4773	3.82641	0.000130026	0.00102413	6.03316	5.58143	7.25262	7.01865	Promoter (<=1kb)	11	117003771	117005477	1707	2	TraesCS6A02G142300	0
chr6A	135434056	135434430	375	*	34.1473	2.94495	0.696663	4.22722	2.36592e-05	0.000248156	4.84246	4.8494	6.43729	6.40611	Promoter (<=1kb)	11	135433120	135433942	823	2	TraesCS6A02G151400	-114
chr6A	135444455	135446239	1785	*	71.3534	3.84141	0.585011	6.56638	5.15517e-11	2.86844e-09	5.25187	4.54476	7.27495	7.3541	Promoter (<=1kb)	11	135444923	135446233	1311	1	TraesCS6A02G151600	0
chr6A	162099194	162099595	402	*	14.1576	4.08238	1.23151	3.31494	0.000916636	0.00506865	4.32038	4.22515	5.24148	5.96556	Promoter (<=1kb)	11	162088939	162100136	11198	2	TraesCS6A02G164200	541
chr6A	258367857	258369565	1709	*	20.3385	5.71148	1.36505	4.18408	2.86324e-05	0.000291581	3.78048	4.22515	6.35422	5.55014	Promoter (1-2kb)	11	258365892	258366789	898	2	TraesCS6A02G191300	-1068
chr6A	422330074	422330441	368	*	84.9155	1.93489	0.43564	4.44148	8.93421e-06	0.000109531	6.05541	5.72409	7.36093	7.29538	Promoter (<=1kb)	11	422325853	422329460	3608	2	TraesCS6A02G225000	-614
chr6A	461986648	461987920	1273	*	15.1531	4.15968	1.17483	3.54066	0.000399123	0.00257477	4.32038	4.22515	5.8065	5.61858	Promoter (<=1kb)	11	461986094	461987888	1795	2	TraesCS6A02G249200	0
chr6A	503248251	503249597	1347	*	31.384	2.33699	0.73178	3.19357	0.00140525	0.0071535	5.16368	4.80575	6.47701	6.03467	Promoter (<=1kb)	11	503248563	503249867	1305	1	TraesCS6A02G276200	0
chr6A	522607748	522610502	2755	*	59.7714	4.09304	0.62604	6.53798	6.2356e-11	3.40688e-09	4.96154	4.54476	7.32929	6.86738	Promoter (<=1kb)	11	522607780	522614383	6604	1	TraesCS6A02G291100	0
chr6A	528989273	528989846	574	*	8.10887	6.75612	2.01561	3.3519	0.000802592	0.00455378	3.78048	3.78048	5.63334	4.75249	Promoter (<=1kb)	11	528989078	528990243	1166	1	TraesCS6A02G295000	195
chr6A	540625666	540626437	772	*	22.1114	8.2327	1.65127	4.98568	6.17442e-07	1.11844e-05	3.78048	3.78048	6.06927	6.14536	Promoter (1-2kb)	11	540619144	540624155	5012	2	TraesCS6A02G306900	-1511
chr6A	544173851	544174094	244	*	18.7771	2.24533	0.920884	2.43824	0.014759	0.0456476	4.84246	4.65968	6.01526	5.49984	Promoter (<=1kb)	11	544173931	544177675	3745	1	TraesCS6A02G309000	0
chr6A	546603034	546604274	1241	*	15.8806	3.3945	1.21349	2.79731	0.00515299	0.0201417	4.70517	3.78048	5.92986	5.47012	Promoter (1-2kb)	11	546600879	546601979	1101	2	TraesCS6A02G310500	-1055
chr6A	555441112	555443798	2687	*	63.9034	4.96965	0.66795	7.44015	1.00571e-13	1.01803e-11	4.53969	4.54476	7.47125	6.93884	Promoter (<=1kb)	11	555441209	555443207	1999	1	TraesCS6A02G320800	0
chr6A	565339966	565340333	368	*	11.4954	3.89406	1.40003	2.78142	0.00541223	0.020932	3.78048	4.4069	5.8065	5.0577	Promoter (<=1kb)	11	565340310	565341756	1447	1	TraesCS6A02G334600	0
chr6A	571649618	571650151	534	*	21.0188	4.64597	1.09648	4.23716	2.26364e-05	0.000239235	4.32038	4.22515	6.31071	5.65142	Promoter (<=1kb)	11	571650567	571651112	546	2	TraesCS6A02G337500	961
chr6A	575293959	575295256	1298	*	32.1993	6.37432	1.23345	5.16787	2.36776e-07	4.90367e-06	3.78048	4.22515	6.62534	6.31166	Promoter (<=1kb)	11	575293894	575302567	8674	1	TraesCS6A02G342800	65
chr6A	579516041	579518127	2087	*	74.2175	1.9924	0.462312	4.30965	1.63513e-05	0.00018227	5.89114	5.60285	7.14754	7.20352	Promoter (<=1kb)	11	579517962	579518249	288	1	TraesCS6A02G346400	0
chr6A	579797523	579800057	2535	*	175.731	1.41778	0.315402	4.49516	6.95164e-06	8.86804e-05	7.11951	6.70914	8.22028	8.05766	Promoter (<=1kb)	11	579799347	579800000	654	1	TraesCS6A02G346900	0
chr6A	579803783	579805410	1628	*	109.195	1.7358	0.392812	4.41891	9.92009e-06	0.000119571	6.42017	6.03092	7.71059	7.48519	Promoter (1-2kb)	11	579807150	579807392	243	1	TraesCS6A02G347000	-1740
chr6A	579814534	579815496	963	*	131.571	1.24615	0.356218	3.49827	0.000468282	0.00293692	6.81312	6.56329	7.90133	7.52853	Promoter (<=1kb)	11	579814818	579815351	534	1	TraesCS6A02G347200	0
chr6A	579838526	579840523	1998	*	648.318	2.26724	0.185565	12.218	2.4901e-34	5.68534e-31	8.11882	7.80321	10.0922	10.1143	Promoter (<=1kb)	11	579839048	579845091	6044	1	TraesCS6A02G347400	0
chr6A	582810275	582813574	3300	*	231.095	1.18135	0.300174	3.93554	8.30105e-05	0.000706285	7.54015	7.21516	8.69362	8.14031	Promoter (<=1kb)	11	582810290	582813835	3546	1	TraesCS6A02G351000	0
chr6A	584757720	584758892	1173	*	120.451	1.02423	0.397709	2.57532	0.0100148	0.0337833	7.01365	6.34123	7.68589	7.40692	Promoter (<=1kb)	11	584758054	584759452	1399	1	TraesCS6A02G352100	0
chr6A	586838471	586840274	1804	*	150.183	1.25487	0.338207	3.71035	0.000206971	0.00150181	7.05695	6.59371	7.90133	7.88806	Promoter (<=1kb)	11	586833244	586839401	6158	2	TraesCS6A02G355600	0
chr6A	587773565	587774782	1218	*	56.3787	2.17367	0.543612	3.99857	6.37257e-05	0.000568767	5.61284	5.26113	7.03402	6.71544	Promoter (<=1kb)	11	587773737	587774808	1072	1	TraesCS6A02G357100	0
chr6A	588229657	588231107	1451	*	40.8517	2.13452	0.639659	3.33696	0.000847	0.0047555	5.25187	5.20283	6.80645	6.17165	Promoter (<=1kb)	11	588230264	588232735	2472	1	TraesCS6A02G358100	0
chr6A	589190757	589193709	2953	*	227.289	1.29399	0.272744	4.74434	2.09191e-06	3.18863e-05	7.44607	7.14921	8.50007	8.39751	Promoter (<=1kb)	11	589191604	589192314	711	2	TraesCS6A02G358900	0
chr6A	591089626	591090421	796	*	54.9281	4.48509	0.684877	6.54876	5.8016e-11	3.19268e-09	4.53969	4.65968	7.36093	6.61563	Promoter (<=1kb)	11	591089875	591090558	684	2	TraesCS6A02G359700	137
chr6A	591379750	591380418	669	*	79.3778	1.08895	0.445902	2.44213	0.0146008	0.0452609	6.35112	6.11905	7.25262	6.85687	Promoter (<=1kb)	11	591380287	591381378	1092	2	TraesCS6A02G360300	960
chr6A	591900269	591901422	1154	*	51.1806	1.70331	0.570832	2.98391	0.00284592	0.0126224	5.78703	5.31653	6.86689	6.50809	Promoter (<=1kb)	11	591900452	591902407	1956	2	TraesCS6A02G361500	985
chr6A	591952353	591952601	249	*	39.5815	3.11619	0.657263	4.74116	2.12497e-06	3.23301e-05	4.84246	4.89105	6.55316	6.63122	Promoter (<=1kb)	11	591950379	591952423	2045	2	TraesCS6A02G361600	0
chr6A	593426592	593428004	1413	*	53.2868	1.96856	0.570546	3.45031	0.000559941	0.00339821	5.7316	5.20283	6.93896	6.61877	Promoter (2-3kb)	11	593430767	593435915	5149	1	TraesCS6A02G365300	-2763
chr6A	593782832	593784190	1359	*	78.7286	1.30104	0.474377	2.74263	0.00609495	0.022953	6.42017	5.78058	7.21845	6.98775	Promoter (1-2kb)	11	593785652	593786449	798	1	TraesCS6A02G365800	-1462
chr6A	593806525	593807611	1087	*	27.6903	2.81066	0.835879	3.36252	0.000772335	0.00441605	5.06758	4.4069	6.12116	6.25982	Promoter (<=1kb)	11	593808302	593809099	798	1	TraesCS6A02G366000	-691
chr6A	593931107	593933205	2099	*	258.415	1.01297	0.292872	3.45874	0.00054271	0.00331147	7.7901	7.43554	8.80829	8.21847	Promoter (1-2kb)	11	593928984	593929969	986	2	TraesCS6A02G366100	-1138
chr6A	594363826	594364846	1021	*	78.751	1.90562	0.448393	4.24988	2.13885e-05	0.000228065	5.91591	5.76203	7.37132	7.083	Promoter (<=1kb)	11	594365761	594366288	528	1	TraesCS6A02G366800	-915
chr6A	594958037	594960539	2503	*	152.979	1.29751	0.35096	3.69702	0.000218145	0.00156848	7.09897	6.52165	8.03753	7.81472	Promoter (<=1kb)	11	594958027	594959931	1905	1	TraesCS6A02G369300	10
chr6A	595069474	595070750	1277	*	122.228	2.25832	0.371629	6.07681	1.22595e-09	4.83059e-08	6.20152	5.92007	7.91555	7.75433	Promoter (<=1kb)	11	595070399	595077104	6706	1	TraesCS6A02G370100	0
chr6A	596735458	596736819	1362	*	35.9646	2.10532	0.704062	2.99025	0.00278746	0.0124105	5.16368	5.14123	6.75934	5.8764	Promoter (2-3kb)	11	596739621	596740759	1139	1	TraesCS6A02G373300	-2802
chr6A	598057997	598059470	1474	*	40.2549	3.10595	0.669935	4.63619	3.5489e-06	5.00824e-05	4.70517	5.00601	6.75934	6.44923	Promoter (<=1kb)	11	598056417	598059222	2806	2	TraesCS6A02G376005	0
chr6A	598164823	598167417	2595	*	274.191	1.43297	0.262772	5.45327	4.94511e-08	1.25544e-06	7.65667	7.21516	8.7342	8.7394	Promoter (<=1kb)	11	598164710	598166784	2075	2	TraesCS6A02G376300	0
chr6A	598179487	598181171	1685	*	21.3287	2.25237	0.8854	2.5439	0.0109623	0.0362608	4.53969	5.00601	6.06927	5.70843	Promoter (<=1kb)	11	598179875	598180589	715	1	TraesCS6A02G376400	0
chr6A	598637898	598638498	601	*	45.9171	2.91013	0.679067	4.28548	1.82347e-05	0.000199604	5.33357	4.60444	6.89616	6.55146	Promoter (<=1kb)	11	598635001	598638400	3400	2	TraesCS6A02G377400	0
chr6A	598788754	598791273	2520	*	193.218	1.32224	0.367637	3.59659	0.000322411	0.00216323	7.42155	6.66221	8.54183	7.86489	Promoter (<=1kb)	11	598789628	598792184	2557	1	TraesCS6A02G377500	0
chr6A	598858976	598861420	2445	*	77.4426	1.51157	0.489129	3.09032	0.00199939	0.00950071	6.14085	5.86951	7.47125	6.70665	Promoter (<=1kb)	11	598859239	598861843	2605	1	TraesCS6A02G377600	0
chr6A	599165039	599166161	1123	*	25.6247	3.52759	0.862676	4.08913	4.33001e-05	0.000411486	4.70517	4.4069	6.01526	6.30381	Promoter (<=1kb)	11	599165156	599166784	1629	1	TraesCS6A02G378300	0
chr6A	599849898	599851232	1335	*	155.258	1.45161	0.337499	4.30106	1.6998e-05	0.000188284	6.98027	6.52165	8.07599	7.89443	Promoter (<=1kb)	11	599844035	599851019	6985	2	TraesCS6A02G378900	0
chr6A	601005140	601006482	1343	*	70.3586	1.5204	0.524719	2.89754	0.00376098	0.015714	6.2405	5.51484	7.24132	6.76982	Promoter (<=1kb)	11	601005067	601006146	1080	2	TraesCS6A02G381000	0
chr6A	601032010	601033090	1081	*	30.7318	2.13153	0.758869	2.80882	0.00497231	0.0195747	4.70517	5.28917	6.43729	5.99562	Promoter (<=1kb)	11	601031899	601033113	1215	2	TraesCS6A02G381100	23
chr6A	601133313	601135484	2172	*	144.546	1.59792	0.368096	4.34105	1.41801e-05	0.000161753	6.72142	6.46778	8.22028	7.57218	Promoter (<=1kb)	11	601133506	601134243	738	2	TraesCS6A02G381200	0
chr6A	601137793	601138786	994	*	71.2529	3.2372	0.514611	6.29058	3.16288e-10	1.45235e-08	5.25187	5.07583	7.47125	7.05119	Promoter (<=1kb)	11	601137635	601138326	692	2	TraesCS6A02G381300	0
chr6A	602501741	602503234	1494	*	100.185	1.38432	0.395601	3.49927	0.000466538	0.00292759	6.45343	6.20171	7.52801	7.3031	Promoter (<=1kb)	11	602502594	602503037	444	1	TraesCS6A02G383500	0
chr6A	602624731	602626622	1892	*	126.571	1.6455	0.361514	4.55169	5.32174e-06	7.06378e-05	6.53323	6.32913	7.92963	7.5943	Promoter (<=1kb)	11	602623023	602624987	1965	2	TraesCS6A02G383700	0
chr6A	603135431	603136591	1161	*	201.774	1.93068	0.314432	6.14022	8.24073e-10	3.40099e-08	6.81312	6.72748	8.69773	8.12308	Promoter (<=1kb)	11	603135847	603136814	968	1	TraesCS6A02G385200	0
chr6A	603137884	603139453	1570	*	171.964	1.02423	0.331031	3.09405	0.00197441	0.00940472	7.32783	6.88255	8.19722	7.79032	Promoter (<=1kb)	11	603138011	603139341	1331	1	TraesCS6A02G385300	0
chr6A	603242242	603243821	1580	*	40.3287	2.45728	0.74633	3.29249	0.000993042	0.00540776	5.48137	4.54476	6.74328	6.31557	Promoter (<=1kb)	11	603242824	603243672	849	1	TraesCS6A02G386100	0
chr6A	603264658	603266679	2022	*	96.8825	5.27588	0.573293	9.20275	3.48889e-20	1.1772e-17	4.84246	4.4069	7.76661	7.73172	Promoter (<=1kb)	11	603266728	603268602	1875	1	TraesCS6A02G386300	-49
chr6A	604291615	604296177	4563	*	189.411	1.17892	0.29629	3.97893	6.92269e-05	0.000608797	7.25557	7.03687	8.30362	8.04169	Promoter (<=1kb)	11	604294718	604296530	1813	1	TraesCS6A02G387800	0
chr6A	605051769	605054558	2790	*	114.726	1.28737	0.374178	3.44053	0.000580581	0.0034997	6.6802	6.35323	7.66076	7.45958	Promoter (<=1kb)	11	605051666	605052010	345	2	TraesCS6A02G389800	0
chr6A	606130396	606131438	1043	*	178.905	1.16601	0.329463	3.53912	0.000401469	0.00258722	7.15974	7.00732	8.37726	7.76271	Promoter (<=1kb)	11	606129083	606129628	546	2	TraesCS6A02G391400	-768
chr6A	606766742	606768911	2170	*	38.6449	2.4144	0.642257	3.75924	0.00017043	0.00127874	4.96154	5.20283	6.47701	6.52493	Promoter (<=1kb)	11	606766933	606768192	1260	2	TraesCS6A02G392100	0
chr6A	608220086	608220739	654	*	43.4804	1.49919	0.603238	2.48525	0.0129462	0.0413033	5.54888	5.4918	6.74328	6.17598	Promoter (2-3kb)	11	608216615	608217948	1334	2	TraesCS6A02G395300	-2138
chr6A	609383699	609385503	1805	*	61.5341	1.28889	0.502694	2.56396	0.0103484	0.0346487	5.86589	5.93649	7.03402	6.58071	Promoter (<=1kb)	11	609379672	609383684	4013	2	TraesCS6A02G399600	-15
chr6A	609571946	609574252	2307	*	52.7942	1.92549	0.538232	3.57744	0.000346971	0.00229489	5.48137	5.51484	6.89616	6.64049	Promoter (<=1kb)	11	609573316	609577524	4209	1	TraesCS6A02G400500	0
chr6A	610351863	610352256	394	*	15.8704	3.11461	1.10893	2.80868	0.00497456	0.0195805	4.53969	4.4069	6.12116	5.08991	Promoter (<=1kb)	11	610348775	610352296	3522	2	TraesCS6A02G402500	40
chr6A	610641818	610642882	1065	*	121.938	1.43503	0.373836	3.83866	0.000123705	0.00098324	6.60866	6.40021	7.88698	7.43349	Promoter (<=1kb)	11	610642323	610643128	806	1	TraesCS6A02G403200	0
chr6A	610955020	610956405	1386	*	104.124	1.34271	0.379974	3.53369	0.000409809	0.00263038	6.46976	6.31691	7.49042	7.42292	Promoter (<=1kb)	11	610955537	610956043	507	1	TraesCS6A02G404100	0
chr6A	611193606	611194856	1251	*	95.2889	1.23884	0.408447	3.03306	0.0024209	0.0110946	6.42017	6.27959	7.50934	7.1141	Promoter (2-3kb)	11	611197152	611198716	1565	1	TraesCS6A02G404600	-2296
chr6A	611196534	611198245	1712	*	140.496	1.54866	0.388104	3.99032	6.5985e-05	0.00058512	6.86294	6.27959	8.14393	7.5642	Promoter (<=1kb)	11	611197152	611198716	1565	1	TraesCS6A02G404600	0
chr6A	611293464	611294709	1246	*	87.3597	2.52401	0.481497	5.24201	1.58835e-07	3.47549e-06	5.81386	5.41988	7.75874	7.06263	Promoter (<=1kb)	11	611290222	611294090	3869	2	TraesCS6A02G404700	0
chr6A	611511786	611514601	2816	*	210.905	1.94151	0.340288	5.70549	1.16006e-08	3.50347e-07	7.11951	6.44562	8.73019	8.21948	Promoter (<=1kb)	11	611513232	611514823	1592	1	TraesCS6A02G405600	0
chr6A	613968828	613970366	1539	*	201.137	1.66829	0.332053	5.02416	5.05642e-07	9.42681e-06	7.07811	6.76346	8.68536	7.99268	Promoter (<=1kb)	11	613969591	613976261	6671	1	TraesCS6A02G411900	0
chr6A	614442032	614443285	1254	*	48.9689	1.40864	0.561181	2.51013	0.0120686	0.0390934	5.78703	5.51484	6.75934	6.40976	Promoter (<=1kb)	11	614442106	614446073	3968	1	TraesCS6A02G412900	0
chr6A	614448864	614449276	413	*	31.7344	2.5859	0.741238	3.48863	0.00048551	0.00302166	4.70517	5.07583	6.53452	6.0585	Promoter (<=1kb)	11	614448094	614448336	243	2	TraesCS6A02G413000	-528
chr6A	614450187	614451430	1244	*	65.5347	1.71831	0.585719	2.93367	0.00334977	0.0143473	5.94022	5.55964	7.46157	6.25982	Promoter (1-2kb)	11	614448094	614448336	243	2	TraesCS6A02G413000	-1851
chr6A	614478828	614479602	775	*	33.4233	2.2008	0.684784	3.21386	0.00130964	0.00676213	5.16368	5.00601	6.14637	6.47377	Promoter (<=1kb)	11	614478994	614479218	225	2	TraesCS6A02G413100	0
chr6A	614520506	614522131	1626	*	63.558	1.439	0.537301	2.6782	0.00740183	0.0267287	6.11999	5.55964	7.15961	6.56128	Promoter (<=1kb)	11	614520485	614521919	1435	2	TraesCS6A02G413200	0
chr6A	615967523	615968909	1387	*	206.337	1.28663	0.280812	4.58183	4.60919e-06	6.24875e-05	7.3101	7.0658	8.3566	8.28099	Promoter (<=1kb)	11	615967770	615974992	7223	1	TraesCS6A02G417900	0
chr6B	9288196	9289399	1204	*	142.959	1.25002	0.356103	3.51027	0.000447648	0.00282873	6.96897	6.5735	8.03102	7.60368	Promoter (2-3kb)	12	9281806	9286139	4334	2	TraesCS6B02G015800	-2057
chr6B	11289628	11292096	2469	*	131.191	1.19744	0.353194	3.39031	0.000698141	0.00406559	6.77456	6.65262	7.89417	7.50202	Promoter (<=1kb)	12	11286117	11289669	3553	2	TraesCS6B02G017700	0
chr6B	12663693	12665843	2151	*	247.527	2.38278	0.297467	8.01022	1.14502e-15	1.70126e-13	6.77456	6.65262	9.05564	8.46486	Promoter (<=1kb)	12	12666214	12673718	7505	1	TraesCS6B02G020900	-371
chr6B	18137782	18140320	2539	*	200.009	1.27824	0.30635	4.1725	3.01281e-05	0.000304251	7.2648	7.03687	8.50007	8.01623	Promoter (<=1kb)	12	18138188	18138586	399	2	TraesCS6B02G030200	0
chr6B	28471565	28472620	1056	*	52.9596	1.77201	0.552645	3.20641	0.00134401	0.00690214	5.61284	5.51484	6.99406	6.4598	Promoter (<=1kb)	12	28471469	28471954	486	1	TraesCS6B02G048400	96
chr6B	38970265	38971858	1594	*	97.6654	1.1313	0.426355	2.65343	0.00796793	0.0283049	6.69408	6.11905	7.47125	7.16164	Promoter (<=1kb)	12	38971218	38972082	865	1	TraesCS6B02G059000	0
chr6B	68745940	68747988	2049	*	78.0916	1.2826	0.435314	2.94639	0.00321504	0.0138905	6.16138	6.10476	7.18344	7.00447	Promoter (<=1kb)	12	68748264	68752457	4194	1	TraesCS6B02G092800	-276
chr6B	157662315	157665089	2775	*	198.233	1.54849	0.28473	5.43847	5.37411e-08	1.35166e-06	6.89918	7.0658	8.38238	8.2839	Promoter (<=1kb)	12	157662097	157664909	2813	2	TraesCS6B02G154000	0
chr6B	204059405	204060661	1257	*	82.9631	2.74029	0.490947	5.58165	2.38252e-08	6.60249e-07	5.7316	5.20283	7.61787	7.17433	Promoter (<=1kb)	12	204047993	204059954	11962	2	TraesCS6B02G182000	0
chr6B	460927056	460927325	270	*	93.6245	1.19348	0.426779	2.7965	0.00516601	0.0201807	6.35112	6.35323	7.56463	6.96106	Promoter (<=1kb)	12	460927931	460929393	1463	1	TraesCS6B02G256500	-606
chr6B	590675813	590676527	715	*	31.025	4.59859	0.888738	5.17429	2.28778e-07	4.75769e-06	4.53969	4.22515	6.41699	6.39143	Promoter (1-2kb)	12	590669601	590674596	4996	2	TraesCS6B02G335500	-1217
chr6B	624882023	624883690	1668	*	228.583	1.10395	0.303989	3.63155	0.000281727	0.00193946	7.55525	7.26579	8.67706	8.07458	Promoter (<=1kb)	12	624882519	624883465	947	2	TraesCS6B02G356700	0
chr6B	634306246	634307035	790	*	25.3529	3.88293	0.885894	4.38306	1.17022e-05	0.000137573	4.53969	4.4069	6.28842	6.05377	Promoter (<=1kb)	12	634306279	634309938	3660	1	TraesCS6B02G362900	0
chr6B	639531479	639534940	3462	*	102.723	2.71846	0.438233	6.20322	5.5321e-10	2.39572e-08	5.70295	5.6239	7.97784	7.3031	Promoter (<=1kb)	12	639532839	639534932	2094	2	TraesCS6B02G366700	0
chr6B	648085146	648085717	572	*	30.1768	3.62305	0.848321	4.27085	1.94732e-05	0.000210959	4.70517	4.4795	6.72703	5.79229	Promoter (<=1kb)	12	648085773	648092938	7166	1	TraesCS6B02G374700	-56
chr6B	660637619	660640305	2687	*	68.105	1.41692	0.538295	2.63225	0.00848226	0.0297254	6.29693	5.4683	7.13537	6.76982	Promoter (2-3kb)	12	660643019	660646455	3437	1	TraesCS6B02G386000	-2714
chr6B	667799227	667799973	747	*	55.2422	4.16208	0.657978	6.32557	2.52303e-10	1.18502e-08	4.96154	4.4069	6.96678	7.083	Promoter (<=1kb)	12	667799208	667800140	933	2	TraesCS6B02G392600	167
chr6B	674379898	674381240	1343	*	149.118	1.13677	0.327411	3.47201	0.000516587	0.0031799	6.93451	6.84954	8.00467	7.69421	Promoter (1-2kb)	12	674375048	674378316	3269	2	TraesCS6B02G398800	-1582
chr6B	675703908	675705264	1357	*	92.3659	1.5824	0.449638	3.51927	0.000432737	0.00275145	6.27838	6.00019	7.67756	6.96839	Promoter (1-2kb)	12	675701856	675702610	755	2	TraesCS6B02G400300	-1298
chr6B	682722040	682724241	2202	*	86.3249	1.24538	0.456868	2.72591	0.00641236	0.0238986	6.53323	5.90343	7.35046	7.04197	Promoter (2-3kb)	12	682716347	682719787	3441	2	TraesCS6B02G408900	-2253
chr6B	687104653	687106686	2034	*	27.3881	1.91278	0.785223	2.43597	0.0148519	0.045874	5.16368	4.93091	6.41699	5.65142	Promoter (<=1kb)	12	687104547	687105268	722	2	TraesCS6B02G413800	0
chr6B	687954384	687955242	859	*	20.0368	2.34403	0.967918	2.42172	0.0154471	0.0473186	4.84246	4.65968	6.28842	5.18101	Promoter (<=1kb)	12	687954847	687957416	2570	1	TraesCS6B02G415100	0
chr6B	691782501	691784007	1507	*	34.0171	2.97577	0.714308	4.16594	3.10066e-05	0.000312126	4.70517	4.93091	6.57157	6.25575	Promoter (<=1kb)	12	691782167	691784091	1925	2	TraesCS6B02G420200	84
chr6B	691790328	691791152	825	*	28.2097	2.27727	0.767953	2.96538	0.00302312	0.0132335	5.16368	4.71128	6.26576	6.04426	Promoter (<=1kb)	12	691789851	691791320	1470	2	TraesCS6B02G420400	168
chr6B	691793044	691795775	2732	*	182.133	1.10577	0.332622	3.3244	0.00088609	0.00493186	7.42977	6.79853	8.22599	7.97236	Promoter (<=1kb)	12	691793861	691795305	1445	2	TraesCS6B02G420500	0
chr6B	692569912	692571517	1606	*	21.9115	2.35555	0.835189	2.82038	0.00479665	0.019029	4.84246	4.75983	5.95895	5.90326	Promoter (<=1kb)	12	692570660	692571646	987	1	TraesCS6B02G422000	0
chr6B	693944931	693946032	1102	*	99.977	2.12861	0.396469	5.36892	7.9208e-08	1.89546e-06	5.98751	5.90343	7.60913	7.51699	Promoter (<=1kb)	12	693945124	693946318	1195	1	TraesCS6B02G424200	0
chr6B	693946982	693949221	2240	*	299.35	1.84819	0.276109	6.69372	2.17572e-11	1.32862e-09	7.54015	6.99232	9.10287	8.78389	Promoter (<=1kb)	12	693947322	693948639	1318	1	TraesCS6B02G424300	0
chr6B	698050598	698051410	813	*	141.224	1.32512	0.363953	3.6409	0.000271684	0.00188224	6.74824	6.69988	8.12571	7.4818	Promoter (2-3kb)	12	698046189	698047846	1658	2	TraesCS6B02G430300	-2752
chr6B	699020488	699021882	1395	*	44.4869	1.47771	0.61077	2.41942	0.0155452	0.0475519	5.64361	5.44434	6.80645	6.12754	Promoter (<=1kb)	12	699020244	699021374	1131	2	TraesCS6B02G431200	0
chr6B	701662227	701664149	1923	*	37.6686	2.80989	0.681521	4.12297	3.74026e-05	0.000364614	5.11673	4.75983	6.35422	6.6497	Promoter (<=1kb)	12	701660672	701662639	1968	2	TraesCS6B02G432300	0
chr6B	705486009	705488251	2243	*	161.273	1.45128	0.331334	4.38011	1.18617e-05	0.000139154	6.82574	6.7811	8.26533	7.7752	Promoter (2-3kb)	12	705490657	705492625	1969	1	TraesCS6B02G440400	-2406
chr6B	707206184	707209964	3781	*	704.202	1.15455	0.187686	6.15151	7.67474e-10	3.18661e-08	9.05899	8.62973	9.94281	9.9828	Promoter (<=1kb)	12	707206436	707208319	1884	2	TraesCS6B02G445100	0
chr6B	707360853	707362787	1935	*	100.45	1.75133	0.410574	4.26557	1.99395e-05	0.000215024	6.16138	6.11905	7.73486	7.23009	Promoter (<=1kb)	12	707361771	707362719	949	1	TraesCS6B02G446073	0
chr6B	708225750	708226635	886	*	63.8272	1.52285	0.487425	3.12427	0.00178248	0.00866797	5.94022	5.72409	7.00751	6.81402	Promoter (1-2kb)	12	708227946	708228458	513	1	TraesCS6B02G448700	-1311
chr6B	708227451	708228519	1069	*	109.879	1.61863	0.399864	4.04795	5.1669e-05	0.000476775	6.54864	6.03092	7.49042	7.67062	Promoter (<=1kb)	12	708227946	708228458	513	1	TraesCS6B02G448700	0
chr6B	708519141	708521466	2326	*	109.5	1.47716	0.418792	3.5272	0.000419982	0.00268464	6.62326	6.07572	7.78222	7.27591	Promoter (2-3kb)	12	708515358	708516940	1583	2	TraesCS6B02G448900	-2201
chr6B	708711643	708713613	1971	*	48.9934	2.61711	0.696015	3.76014	0.000169819	0.001275	5.33357	4.96918	7.29694	5.95538	Promoter (<=1kb)	12	708710481	708712559	2079	2	TraesCS6B02G449400	0
chr6B	708988694	708990068	1375	*	101.766	1.88191	0.436125	4.31506	1.59557e-05	0.000178616	6.3333	5.79887	7.77443	7.26607	Promoter (<=1kb)	12	708988727	708990312	1586	1	TraesCS6B02G450000	0
chr6B	708994213	708995744	1532	*	114.631	1.10216	0.366509	3.00719	0.00263674	0.0118725	6.72142	6.51104	7.60913	7.41406	Promoter (<=1kb)	12	708993672	708996588	2917	2	TraesCS6B02G450100	844
chr6B	712330972	712332721	1750	*	103.241	1.24	0.448921	2.76219	0.00574159	0.0219044	6.81312	5.93649	7.50934	7.3222	Promoter (<=1kb)	12	712331847	712333291	1445	1	TraesCS6B02G455900	0
chr6B	712504397	712506813	2417	*	95.2503	1.56804	0.447726	3.50222	0.000461393	0.00290036	6.4859	5.8169	7.55557	7.21993	Promoter (<=1kb)	12	712497250	712504001	6752	2	TraesCS6B02G456300	-396
chr6B	715852761	715853813	1053	*	32.1597	2.44127	0.72742	3.35606	0.00079061	0.00449995	5.16368	4.75983	6.47701	6.11854	Promoter (<=1kb)	12	715851625	715852435	811	2	TraesCS6B02G463800	-326
chr6B	720511795	720513371	1577	*	227.841	1.10321	0.285897	3.85877	0.00011396	0.000919367	7.60686	7.20221	8.53266	8.25453	Promoter (<=1kb)	12	720513093	720513824	732	1	TraesCS6B02G473100	0
chr6B	720951744	720955186	3443	*	614.293	1.21424	0.189171	6.41874	1.37406e-10	6.90173e-09	8.73535	8.52009	9.92365	9.64601	Promoter (<=1kb)	12	720951879	720954733	2855	2	TraesCS6B02G473900	0
chr6D	7099224	7100820	1597	*	51.4827	2.50577	0.572476	4.37707	1.20286e-05	0.000140726	5.4098	5.07583	6.69395	6.93884	Promoter (<=1kb)	20	7099573	7107559	7987	1	TraesCS6D02G017100	0
chr6D	7486972	7489921	2950	*	67.8918	1.243	0.476196	2.61028	0.00904692	0.0312466	5.96408	6.06095	7.1107	6.71544	Promoter (2-3kb)	20	7481510	7484857	3348	2	TraesCS6D02G018300	-2115
chr6D	7517611	7519355	1745	*	358.845	1.0651	0.219419	4.8542	1.20872e-06	1.98811e-05	8.06199	7.96442	9.09666	8.90276	Promoter (<=1kb)	20	7517093	7518875	1783	2	TraesCS6D02G018400	0
chr6D	7567002	7568344	1343	*	55.8617	2.5565	0.674836	3.78832	0.000151668	0.00116229	5.64361	4.75983	7.31859	6.36536	Promoter (<=1kb)	20	7566041	7567941	1901	2	TraesCS6D02G018600	0
chr6D	16645400	16645959	560	*	46.3256	1.858	0.588247	3.15855	0.00158558	0.00789051	5.48137	5.36936	6.85202	6.33877	Promoter (<=1kb)	20	16645575	16651083	5509	1	TraesCS6D02G041000	0
chr6D	21995366	21995994	629	*	62.5138	1.39059	0.538564	2.58203	0.00982212	0.0332687	5.86589	5.86951	7.22993	6.37659	Promoter (<=1kb)	20	21987248	21995439	8192	2	TraesCS6D02G047500	0
chr6D	25653060	25653336	277	*	13.9573	2.82765	1.12129	2.52178	0.0116762	0.0381075	4.70517	4.22515	5.55673	5.60519	Promoter (2-3kb)	20	25647000	25650222	3223	2	TraesCS6D02G053300	-2838
chr6D	29193679	29195585	1907	*	23.902	2.08425	0.824828	2.52689	0.0115078	0.0376788	5.06758	4.75983	6.21927	5.68972	Promoter (<=1kb)	20	29194711	29198129	3419	1	TraesCS6D02G062600	0
chr6D	29201112	29202978	1867	*	100.486	4.55911	0.516771	8.8223	1.12133e-18	2.85171e-16	5.06758	4.65968	7.97784	7.53998	Promoter (2-3kb)	20	29205127	29206041	915	1	TraesCS6D02G062700	-2149
chr6D	31825892	31826811	920	*	67.8728	1.5571	0.481972	3.23069	0.00123492	0.00645016	6.01054	5.72409	7.13537	6.83293	Promoter (<=1kb)	20	31827799	31828041	243	1	TraesCS6D02G065300	-988
chr6D	68628677	68631037	2361	*	71.5375	1.37561	0.469327	2.93102	0.00337848	0.014443	6.16138	5.83468	7.14754	6.86738	Promoter (<=1kb)	20	68630146	68637982	7837	1	TraesCS6D02G105100	0
chr6D	69190150	69190905	756	*	22.3801	2.8199	0.851044	3.31347	0.00092147	0.00508949	4.70517	4.65968	6.06927	5.91385	Promoter (<=1kb)	20	69190955	69196229	5275	1	TraesCS6D02G105800	-50
chr6D	82634261	82638344	4084	*	200.374	2.03639	0.290404	7.01226	2.34494e-12	1.77021e-10	6.6802	6.71834	8.56452	8.32309	Promoter (<=1kb)	20	82633961	82636908	2948	2	TraesCS6D02G116300	0
chr6D	121368337	121369285	949	*	150.578	1.46673	0.339421	4.32128	1.55128e-05	0.000174332	6.87513	6.55299	8.11344	7.77382	Promoter (<=1kb)	20	121363780	121368961	5182	2	TraesCS6D02G148500	0
chr6D	122746733	122747465	733	*	25.7958	6.06748	1.27469	4.75996	1.93636e-06	2.98899e-05	3.78048	4.22515	6.1954	6.29592	Promoter (<=1kb)	20	122742026	122747832	5807	2	TraesCS6D02G149100	367
chr6D	123116688	123118327	1640	*	35.0988	3.87419	0.778088	4.97912	6.38727e-07	1.15091e-05	4.32038	4.75983	6.62534	6.39143	Promoter (<=1kb)	20	123116593	123118505	1913	1	TraesCS6D02G149400	95
chr6D	144872068	144874317	2250	*	30.976	2.30116	0.792602	2.9033	0.00369254	0.0154897	5.33357	4.54476	6.14637	6.35023	Promoter (<=1kb)	20	144872102	144875263	3162	1	TraesCS6D02G165500	0
chr6D	156451402	156452286	885	*	5.88421	6.28633	2.23808	2.8088	0.0049726	0.0195747	3.78048	3.78048	5.47495	4.36647	Promoter (1-2kb)	20	156453416	156453838	423	1	TraesCS6D02G170000	-1130
chr6D	296350968	296351962	995	*	64.6052	1.20273	0.491523	2.44695	0.0144072	0.0447987	6.16138	5.79887	6.98049	6.72126	Promoter (2-3kb)	20	296347400	296348797	1398	2	TraesCS6D02G209700	-2171
chr6D	316410962	316412328	1367	*	247.312	1.41713	0.268413	5.27967	1.29416e-07	2.90954e-06	7.30116	7.35027	8.76977	8.40287	Promoter (<=1kb)	20	316411064	316412152	1089	2	TraesCS6D02G224500	0
chr6D	381343519	381345225	1707	*	67.1843	4.95745	0.673572	7.35995	1.83985e-13	1.77328e-11	4.84246	4.22515	7.42216	7.13591	Promoter (<=1kb)	20	381344301	381347267	2967	1	TraesCS6D02G272500	0
chr6D	387879420	387879907	488	*	19.7186	3.38221	1.00932	3.35098	0.00080526	0.00456607	4.70517	4.22515	6.14637	5.62522	Promoter (2-3kb)	20	387882879	387883097	219	1	TraesCS6D02G280000	-2972
chr6D	394627154	394628429	1276	*	51.8474	3.94287	0.670338	5.88191	4.05568e-09	1.39924e-07	5.01596	4.4069	6.95294	6.93136	Promoter (1-2kb)	20	394620250	394625705	5456	2	TraesCS6D02G286100	-1449
chr6D	405652431	405653024	594	*	19.4751	2.88281	0.922135	3.12624	0.00177059	0.00862302	4.53969	4.65968	6.01526	5.71461	Promoter (<=1kb)	20	405649840	405651457	1618	2	TraesCS6D02G294800	-974
chr6D	408692701	408695082	2382	*	46.3687	1.48608	0.585357	2.53876	0.0111246	0.0366642	5.70295	5.44434	6.77522	6.28798	Promoter (<=1kb)	20	408693058	408694378	1321	2	TraesCS6D02G297800	0
chr6D	414482219	414483879	1661	*	51.055	2.28533	0.577446	3.95765	7.56913e-05	0.000655654	5.54888	5.07583	6.82181	6.74718	Promoter (<=1kb)	20	414481898	414482457	560	2	TraesCS6D02G305900	0
chr6D	417750260	417751987	1728	*	31.1722	1.80991	0.742041	2.4391	0.014724	0.0455633	5.25187	5.07583	6.55316	5.72076	Promoter (<=1kb)	20	417749347	417752143	2797	2	TraesCS6D02G306600	156
chr6D	429148587	429148860	274	*	18.9582	3.78917	1.14976	3.29561	0.000982069	0.00536036	4.53969	4.22515	6.41699	5.00164	Promoter (2-3kb)	20	429151083	429156923	5841	1	TraesCS6D02G321700	-2223
chr6D	429832908	429833544	637	*	47.9657	1.67221	0.592685	2.82142	0.00478118	0.0189812	5.75962	5.26113	6.80645	6.40976	Promoter (2-3kb)	20	429836321	429844955	8635	1	TraesCS6D02G323000	-2777
chr6D	429837167	429837774	608	*	43.9522	4.40567	0.741731	5.93971	2.85531e-09	1.02413e-07	4.53969	4.54476	7.06005	6.42424	Promoter (<=1kb)	20	429836321	429844955	8635	1	TraesCS6D02G323000	846
chr6D	433483905	433484951	1047	*	25.4978	2.16524	0.787915	2.74806	0.00599489	0.0226642	4.84246	5.00601	6.26576	5.80382	Promoter (<=1kb)	20	433479725	433483871	4147	2	TraesCS6D02G329100	-34
chr6D	433696121	433697400	1280	*	63.6587	1.57803	0.494292	3.1925	0.00141046	0.00717492	5.7316	5.88658	6.72703	7.09195	Promoter (<=1kb)	20	433696030	433696812	783	2	TraesCS6D02G330400	0
chr6D	433714924	433715596	673	*	71.0024	1.15173	0.478826	2.40532	0.0161582	0.0489657	6.3333	5.83468	7.0471	6.84894	Promoter (<=1kb)	20	433708698	433715343	6646	2	TraesCS6D02G330500	0
chr6D	436769999	436771866	1868	*	32.2724	2.10072	0.74671	2.8133	0.00490362	0.019364	5.29346	4.8494	6.58972	5.86001	Promoter (<=1kb)	20	436770030	436772078	2049	1	TraesCS6D02G335400	0
chr6D	437197636	437198730	1095	*	94.1367	2.29046	0.429386	5.33427	9.59273e-08	2.2443e-06	5.94022	5.68497	7.29694	7.69713	Promoter (<=1kb)	20	437197901	437198869	969	1	TraesCS6D02G336300	0
chr6D	438299146	438301057	1912	*	53.3371	1.57433	0.603565	2.60839	0.00909694	0.0313814	5.89114	5.36936	7.0856	6.23107	Promoter (<=1kb)	20	438298955	438300857	1903	2	TraesCS6D02G337800	0
chr6D	439513399	439514744	1346	*	109.524	1.03346	0.417144	2.47747	0.0132318	0.0419908	6.88721	6.25413	7.63518	7.21175	Promoter (2-3kb)	20	439509534	439510826	1293	2	TraesCS6D02G339900	-2573
chr6D	439805329	439806360	1032	*	25.3488	1.88014	0.762019	2.46732	0.013613	0.0429327	4.96154	5.07583	6.01526	6.00549	Promoter (<=1kb)	20	439805570	439808861	3292	1	TraesCS6D02G340700	0
chr6D	441810508	441811990	1483	*	185.785	1.536	0.313151	4.90498	9.34374e-07	1.59429e-05	7.14979	6.66221	8.2486	8.23461	Promoter (<=1kb)	20	441810548	441811477	930	2	TraesCS6D02G342700	0
chr6D	444833651	444835877	2227	*	58.1412	1.66125	0.553594	3.00084	0.00269235	0.0120737	5.4098	5.90343	7.09821	6.52493	Promoter (<=1kb)	20	444832858	444837155	4298	1	TraesCS6D02G344700	793
chr6D	447053364	447055601	2238	*	50.3564	1.91862	0.555182	3.45584	0.000548574	0.00334097	5.61284	5.31653	6.72703	6.70665	Promoter (1-2kb)	20	447057554	447058433	880	1	TraesCS6D02G349300	-1953
chr6D	447758491	447759400	910	*	99.4043	2.67046	0.492996	5.4168	6.06766e-08	1.50437e-06	6.05541	5.14123	7.7024	7.54971	Promoter (1-2kb)	20	447761108	447762025	918	1	TraesCS6D02G349800	-1708
chr6D	447761514	447762779	1266	*	60.9419	2.86187	0.577607	4.95469	7.24463e-07	1.2819e-05	5.5156	4.8494	6.95294	7.14669	Promoter (<=1kb)	20	447761108	447762025	918	1	TraesCS6D02G349800	406
chr6D	449971665	449973055	1391	*	90.2647	1.02993	0.420228	2.45088	0.0142507	0.0444424	6.4859	6.30458	7.40204	6.9781	Promoter (<=1kb)	20	449971655	449972988	1334	1	TraesCS6D02G354600	10
chr6D	450859809	450861803	1995	*	70.2763	2.07345	0.490972	4.22315	2.40906e-05	0.000251949	5.84014	5.4683	7.28599	6.94381	Promoter (<=1kb)	20	450859335	450861536	2202	1	TraesCS6D02G357000	474
chr6D	452848489	452851263	2775	*	96.544	1.7927	0.443828	4.03917	5.36407e-05	0.000492138	6.03316	6.11905	7.79766	7.03036	Promoter (<=1kb)	20	452848529	452850844	2316	1	TraesCS6D02G362117	0
chr6D	454000334	454000676	343	*	20.1308	2.29439	0.869272	2.63944	0.00830425	0.0292313	4.84246	4.71128	5.86965	5.8266	Promoter (<=1kb)	20	453993107	454000575	7469	2	TraesCS6D02G363900	0
chr6D	454001774	454003423	1650	*	89.7749	1.8681	0.438833	4.25697	2.07218e-05	0.000222155	6.20152	5.72409	7.49042	7.27002	Promoter (1-2kb)	20	453993107	454000575	7469	2	TraesCS6D02G363900	-1199
chr6D	454647226	454649339	2114	*	29.5138	1.89419	0.712962	2.65679	0.00788891	0.0280926	5.06758	5.14123	6.28842	6.01529	Promoter (<=1kb)	20	454647560	454649476	1917	2	TraesCS6D02G365400	137
chr6D	454733612	454735483	1872	*	167.804	2.05192	0.327736	6.26089	3.82795e-10	1.72242e-08	6.6802	6.30458	8.32505	8.09462	Promoter (<=1kb)	20	454734201	454735759	1559	1	TraesCS6D02G365900	0
chr6D	454825853	454827131	1279	*	75.8277	1.81201	0.50881	3.56128	0.000369049	0.00241611	6.07729	5.58143	7.49042	6.76137	Promoter (<=1kb)	20	454825731	454827612	1882	1	TraesCS6D02G366200	122
chr6D	454925632	454927281	1650	*	81.325	1.27027	0.491581	2.58405	0.00976474	0.033122	6.45343	5.83468	7.43211	6.77542	Promoter (<=1kb)	20	454925625	454926897	1273	2	TraesCS6D02G366400	0
chr6D	455830697	455831918	1222	*	94.7758	1.38116	0.425403	3.24672	0.00116745	0.00616678	6.50186	6.01565	7.49042	7.19524	Promoter (<=1kb)	20	455828969	455830719	1751	2	TraesCS6D02G368700	0
chr6D	456429962	456432903	2942	*	85.2162	1.41341	0.480965	2.93869	0.00329598	0.0141649	6.35112	5.92007	7.57364	6.781	Promoter (<=1kb)	20	456430340	456431183	844	1	TraesCS6D02G370000	0
chr6D	462233371	462235626	2256	*	49.8514	1.79295	0.582109	3.08009	0.0020694	0.00976849	5.70295	5.31653	6.39638	6.91879	Promoter (<=1kb)	20	462233896	462234972	1077	1	TraesCS6D02G382500	0
chr6D	462315917	462318240	2324	*	143.418	1.06915	0.334084	3.20026	0.00137304	0.00702119	6.93451	6.83274	7.94357	7.61609	Promoter (<=1kb)	20	462317119	462324790	7672	1	TraesCS6D02G382800	0
chr6D	464677756	464678399	644	*	67.0925	1.7461	0.495213	3.52596	0.000421945	0.00269509	5.98751	5.53745	7.09821	6.92383	Promoter (1-2kb)	20	464673973	464675802	1830	2	TraesCS6D02G387900	-1954
chr6D	464978879	464979640	762	*	22.7246	2.47058	0.830735	2.97397	0.0029397	0.01295	4.70517	4.8494	6.06927	5.88182	Promoter (<=1kb)	20	464979715	464980121	407	1	TraesCS6D02G389300	-75
chr6D	464984357	464985817	1461	*	186.927	1.33171	0.291577	4.56728	4.94103e-06	6.63087e-05	7.14979	6.94632	8.16785	8.23159	Promoter (<=1kb)	20	464984388	464986028	1641	1	TraesCS6D02G389400	0
chr6D	465985954	465987863	1910	*	24.8343	1.98846	0.805236	2.46941	0.0135334	0.0427369	4.84246	5.07583	6.26576	5.68972	Promoter (2-3kb)	20	465982457	465983421	965	2	TraesCS6D02G390900	-2533
chr6D	466938077	466938952	876	*	24.3115	2.20832	0.836645	2.6395	0.00830289	0.0292275	4.84246	4.93091	6.35422	5.55716	Promoter (<=1kb)	20	466935871	466937543	1673	2	TraesCS6D02G392200	-534
chr6D	466943535	466943894	360	*	28.9215	2.29982	0.74305	3.09511	0.0019674	0.00937771	4.90388	5.00601	6.39638	5.95026	Promoter (<=1kb)	20	466943538	466944867	1330	1	TraesCS6D02G392300	0
chr6D	467924358	467924877	520	*	31.4126	1.99204	0.747178	2.66608	0.00767419	0.0274886	5.06758	5.14123	6.60765	5.72076	Promoter (2-3kb)	20	467927474	467930368	2895	1	TraesCS6D02G394900	-2597
chr6D	469990908	469992093	1186	*	22.3477	2.36201	0.899806	2.62502	0.00866435	0.0302172	4.84246	4.75983	6.35422	5.36801	Promoter (<=1kb)	20	469984909	469990936	6028	2	TraesCS6D02G399600	0
chr7A	1370549	1371344	796	*	47.4065	1.79382	0.584105	3.07106	0.00213302	0.010015	5.61284	5.31653	6.837	6.39143	Promoter (<=1kb)	13	1370689	1376752	6064	1	TraesCS7A02G002000	0
chr7A	2691205	2692011	807	*	55.9462	1.73343	0.554604	3.12552	0.00177489	0.00864009	5.48137	5.7432	7.09821	6.44569	Promoter (2-3kb)	13	2681858	2688535	6678	2	TraesCS7A02G005000	-2670
chr7A	2712721	2715477	2757	*	131.382	1.29769	0.368458	3.52195	0.00042839	0.00272886	6.56389	6.74559	7.99132	7.43875	Promoter (<=1kb)	13	2714588	2719413	4826	1	TraesCS7A02G005200	0
chr7A	3571216	3573244	2029	*	31.5992	2.58264	0.733187	3.52249	0.000427517	0.00272441	4.70517	5.07583	6.45729	6.14977	Promoter (<=1kb)	13	3570736	3573905	3170	2	TraesCS7A02G007882	661
chr7A	3978383	3978828	446	*	37.3888	2.64252	0.663487	3.98277	6.81168e-05	0.000600577	5.06758	4.93091	6.31071	6.64357	Promoter (<=1kb)	13	3977784	3978104	321	1	TraesCS7A02G009000	599
chr7A	4013971	4016179	2209	*	102.505	1.1755	0.447094	2.6292	0.00855864	0.0299233	6.77456	6.06095	7.64375	7.09641	Promoter (<=1kb)	13	4014507	4017160	2654	2	TraesCS7A02G009200	981
chr7A	8379638	8381140	1503	*	59.6994	2.23011	0.55702	4.00365	6.23735e-05	0.000558567	5.7316	5.14123	7.12309	6.76701	Promoter (<=1kb)	13	8381127	8383458	2332	1	TraesCS7A02G020600	0
chr7A	14170487	14173343	2857	*	181.07	1.00149	0.289286	3.46195	0.000536277	0.00327881	7.22749	7.16932	8.06328	8.07121	Promoter (<=1kb)	13	14172212	14175945	3734	1	TraesCS7A02G033000	0
chr7A	17913852	17916735	2884	*	109.169	1.2399	0.397183	3.12174	0.00179786	0.00872603	6.69408	6.26692	7.66076	7.29732	Promoter (<=1kb)	13	17910486	17914229	3744	2	TraesCS7A02G039700	0
chr7A	18794965	18796086	1122	*	53.9879	1.55808	0.535034	2.91211	0.00358999	0.0151545	5.48137	5.83468	6.79092	6.67697	Promoter (<=1kb)	13	18792217	18795483	3267	2	TraesCS7A02G040500	0
chr7A	19025949	19027822	1874	*	176.91	1.04071	0.330829	3.14577	0.0016565	0.00817197	7.34533	6.91479	8.26533	7.79714	Promoter (<=1kb)	13	19016906	19026849	9944	2	TraesCS7A02G041000	0
chr7A	19251512	19252749	1238	*	80.3932	2.0413	0.491707	4.15145	3.30373e-05	0.000329357	5.94022	5.6239	7.61787	6.84362	Promoter (<=1kb)	13	19251537	19252302	766	2	TraesCS7A02G041400	0
chr7A	19255218	19255839	622	*	31.6351	2.64593	0.717643	3.68697	0.000226942	0.00162059	4.96154	4.8494	6.14637	6.46331	Promoter (2-3kb)	13	19251537	19252302	766	2	TraesCS7A02G041400	-2916
chr7A	20905711	20907389	1679	*	233.715	1.1316	0.287429	3.93697	8.2517e-05	0.000703135	7.48603	7.36774	8.68122	8.16263	Promoter (1-2kb)	13	20908907	20913986	5080	1	TraesCS7A02G046000	-1518
chr7A	24927192	24928544	1353	*	109.183	1.70233	0.39793	4.27798	1.886e-05	0.000205138	6.2405	6.25413	7.84301	7.30502	Promoter (<=1kb)	13	24927971	24928725	755	1	TraesCS7A02G051500	0
chr7A	24992892	24994902	2011	*	498.319	1.20335	0.201828	5.96225	2.48792e-09	9.08374e-08	8.52623	8.17992	9.49859	9.49079	Promoter (<=1kb)	13	24993022	24994827	1806	1	TraesCS7A02G051700	0
chr7A	25004247	25004780	534	*	71.659	1.24464	0.466831	2.66615	0.00767264	0.027485	5.94022	6.17472	7.15961	6.79761	Promoter (1-2kb)	13	25006418	25008015	1598	1	TraesCS7A02G051800	-1638
chr7A	25857119	25858063	945	*	84.3951	1.23134	0.421355	2.92233	0.00347425	0.0147718	6.27838	6.18828	7.28599	7.05807	Promoter (1-2kb)	13	25859118	25860626	1509	1	TraesCS7A02G053200	-1055
chr7A	26300610	26304237	3628	*	386.871	1.09679	0.241541	4.54083	5.60342e-06	7.37998e-05	8.27693	7.88205	9.29677	8.90779	Promoter (<=1kb)	13	26300675	26301295	621	2	TraesCS7A02G054200	0
chr7A	26822372	26824610	2239	*	163.345	1.24854	0.325676	3.83368	0.00012624	0.000999711	7.10928	6.74559	8.13788	7.85578	Promoter (<=1kb)	13	26822034	26824056	2023	2	TraesCS7A02G055800	0
chr7A	26976750	26978528	1779	*	168.197	1.35596	0.333933	4.06059	4.89496e-05	0.000455815	7.10928	6.68117	8.2542	7.85839	Promoter (<=1kb)	13	26976465	26978679	2215	2	TraesCS7A02G056100	151
chr7A	27106016	27107442	1427	*	108.601	1.16706	0.372012	3.13716	0.00170594	0.00837009	6.56389	6.48958	7.55557	7.37071	Promoter (<=1kb)	13	27105690	27107247	1558	2	TraesCS7A02G056400	0
chr7A	29846152	29846854	703	*	94.5204	1.35892	0.411685	3.30088	0.000963817	0.00527995	6.4369	6.11905	7.47125	7.20145	Promoter (<=1kb)	13	29829223	29846807	17585	2	TraesCS7A02G060500	0
chr7A	33147875	33149983	2109	*	77.4767	1.37581	0.468448	2.93696	0.00331445	0.0142302	6.11999	6.03092	7.39187	6.76137	Promoter (<=1kb)	13	33148730	33149080	351	1	TraesCS7A02G066100	0
chr7A	33539102	33542486	3385	*	75.2848	1.46252	0.455541	3.21052	0.00132494	0.00682451	6.16138	5.85221	7.19521	6.98293	Promoter (<=1kb)	13	33540150	33541511	1362	2	TraesCS7A02G067100	0
chr7A	35696359	35698182	1824	*	59.7797	1.71724	0.535972	3.20398	0.00135544	0.00694984	5.96408	5.36936	6.837	6.90866	Promoter (<=1kb)	13	35696602	35698417	1816	1	TraesCS7A02G070000	0
chr7A	36333296	36335075	1780	*	128.859	1.08833	0.349564	3.11338	0.00184955	0.00892863	6.91106	6.59371	7.62655	7.68246	Promoter (<=1kb)	13	36315046	36334695	19650	2	TraesCS7A02G070600	0
chr7A	36628057	36630491	2435	*	155.378	1.4965	0.366512	4.0831	4.44385e-05	0.000420399	6.96897	6.46778	8.26533	7.67803	Promoter (<=1kb)	13	36629004	36630345	1342	2	TraesCS7A02G070900	0
chr7A	41452328	41452614	287	*	18.1783	3.04872	0.955356	3.19118	0.00141691	0.00720272	4.53969	4.54476	5.8065	5.83783	Promoter (2-3kb)	13	41455034	41455870	837	1	TraesCS7A02G075800	-2420
chr7A	41454606	41457001	2396	*	129.348	1.25453	0.393799	3.1857	0.00144403	0.00731595	6.92283	6.36513	7.95737	7.40334	Promoter (<=1kb)	13	41455034	41455870	837	1	TraesCS7A02G075800	0
chr7A	42453745	42456180	2436	*	118.47	1.26786	0.394626	3.21281	0.00131445	0.00678135	6.69408	6.4231	7.87974	7.25617	Promoter (<=1kb)	13	42453639	42456152	2514	2	TraesCS7A02G077300	0
chr7A	56738141	56739565	1425	*	27.0503	2.49887	0.774066	3.22824	0.00124556	0.00649333	4.96154	4.75983	6.31071	5.95538	Promoter (<=1kb)	13	56738537	56739378	842	1	TraesCS7A02G093300	0
chr7A	61920871	61923452	2582	*	126.276	1.13443	0.414023	2.74002	0.00614358	0.0230971	6.74824	6.65262	8.04401	7.10085	Promoter (1-2kb)	13	61917860	61919298	1439	2	TraesCS7A02G100800	-1573
chr7A	69902177	69903760	1584	*	84.3219	1.4495	0.442002	3.27939	0.0010403	0.00561496	6.29693	5.93649	7.39187	7.03734	Promoter (<=1kb)	13	69901221	69903230	2010	1	TraesCS7A02G113600	956
chr7A	85159954	85161141	1188	*	31.3804	2.35658	0.756319	3.11586	0.0018341	0.0088701	5.25187	4.65968	6.41699	6.11401	Promoter (<=1kb)	13	85159979	85160728	750	2	TraesCS7A02G132100	0
chr7A	91381578	91382845	1268	*	71.0902	1.47194	0.502873	2.92705	0.00342192	0.0145947	6.11999	5.76203	7.32929	6.6497	Promoter (<=1kb)	13	91382366	91383979	1614	1	TraesCS7A02G139200	0
chr7A	105766722	105767025	304	*	5.62922	6.24424	2.1623	2.88777	0.00387981	0.016099	3.78048	3.78048	5.18838	4.87889	Promoter (<=1kb)	13	105766237	105767416	1180	2	TraesCS7A02G152400	391
chr7A	121055632	121058235	2604	*	64.2232	2.27427	0.507877	4.47799	7.53489e-06	9.49038e-05	5.37231	5.60285	7.21845	6.86476	Promoter (<=1kb)	13	121056090	121057606	1517	1	TraesCS7A02G165600	0
chr7A	186513945	186517179	3235	*	15.0974	2.63566	1.04555	2.52083	0.0117079	0.0381874	4.70517	4.4069	5.8065	5.43189	Promoter (<=1kb)	13	186513963	186516603	2641	1	TraesCS7A02G219000	0
chr7A	218926640	218927738	1099	*	4.13899	5.82702	2.37121	2.45741	0.0139943	0.0438681	3.78048	3.78048	4.70963	5.0131	Promoter (<=1kb)	13	218912559	218927775	15217	2	TraesCS7A02G243300	37
chr7A	233303495	233304683	1189	*	33.8003	6.46076	1.22782	5.26199	1.42503e-07	3.16737e-06	3.78048	4.22515	6.31071	6.71835	Promoter (<=1kb)	13	233303977	233304600	624	2	TraesCS7A02G250800	0
chr7A	253426641	253428865	2225	*	121.933	4.53986	0.448956	10.112	4.88514e-24	3.06045e-21	4.84246	5.07583	8.07599	7.97597	Promoter (<=1kb)	13	253427732	253433089	5358	1	TraesCS7A02G260600	0
chr7A	272941949	272943504	1556	*	45.8499	2.01758	0.599721	3.3642	0.000767648	0.00439316	5.54888	5.14123	6.77522	6.4668	Promoter (<=1kb)	13	272942657	272954047	11391	1	TraesCS7A02G268800	0
chr7A	496968238	496969155	918	*	24.4736	3.69039	0.909707	4.05668	4.9775e-05	0.000462118	4.43983	4.54476	6.43729	5.74505	Promoter (2-3kb)	13	496962980	496965686	2707	2	TraesCS7A02G339300	-2552
chr7A	507813635	507814536	902	*	12.6948	3.86427	1.28245	3.0132	0.00258509	0.0116894	4.32038	4.22515	5.90011	5.08991	Promoter (<=1kb)	13	507813658	507814584	927	1	TraesCS7A02G345500	0
chr7A	514018551	514018912	362	*	10.2875	7.11954	1.86675	3.81388	0.000136801	0.00106678	3.78048	3.78048	5.55673	5.3347	Promoter (<=1kb)	13	514017729	514024709	6981	1	TraesCS7A02G350800	822
chr7A	518523295	518525229	1935	*	89.5753	2.19258	0.457846	4.7889	1.67702e-06	2.63761e-05	6.03316	5.55964	7.65228	7.18273	Promoter (<=1kb)	13	518522965	518524773	1809	2	TraesCS7A02G353900	0
chr7A	543963784	543966729	2946	*	79.0335	2.04741	0.465517	4.39815	1.09179e-05	0.000129726	5.61284	5.90343	7.47125	7.02569	Promoter (<=1kb)	13	543964856	543966724	1869	2	TraesCS7A02G370600	0
chr7A	546422999	546425496	2498	*	193.247	1.31423	0.328999	3.99464	6.47921e-05	0.000576258	7.39659	6.72748	8.34091	8.12957	Promoter (<=1kb)	13	546423952	546425547	1596	2	TraesCS7A02G373300	51
chr7A	547081172	547083117	1946	*	21.4558	3.38432	0.934429	3.62181	0.000292554	0.00199919	4.32038	4.65968	6.14637	5.8266	Promoter (<=1kb)	13	547082125	547088486	6362	1	TraesCS7A02G374000	0
chr7A	551546276	551546883	608	*	45.8034	3.23673	0.623675	5.18977	2.10557e-07	4.43031e-06	4.96154	4.8494	6.8816	6.63122	Promoter (2-3kb)	13	551541411	551543889	2479	2	TraesCS7A02G377400	-2387
chr7A	567710419	567712437	2019	*	22.693	3.61599	0.953382	3.7928	0.000148956	0.00114571	4.70517	4.22515	6.21927	5.8655	Promoter (<=1kb)	13	567710670	567711542	873	1	TraesCS7A02G391900	0
chr7A	578574650	578575483	834	*	36.1139	3.41694	0.72408	4.71901	2.36995e-06	3.55106e-05	4.90388	4.54476	6.55316	6.47029	Promoter (<=1kb)	13	578574512	578575480	969	1	TraesCS7A02G398800	138
chr7A	586367694	586368637	944	*	53.8995	3.19339	0.588591	5.42548	5.78004e-08	1.44123e-06	5.16368	4.8494	7.09821	6.76701	Promoter (1-2kb)	13	586345893	586365794	19902	2	TraesCS7A02G404600	-1900
chr7A	598950813	598952409	1597	*	31.7688	8.73587	1.61654	5.40406	6.51505e-08	1.59927e-06	3.78048	3.78048	6.85202	5.95026	Promoter (<=1kb)	13	598950125	598955164	5040	1	TraesCS7A02G411000	688
chr7A	603947240	603947907	668	*	11.8592	3.18	1.25295	2.538	0.0111487	0.0367278	4.32038	4.4069	5.83846	4.96642	Promoter (1-2kb)	13	603943547	603946065	2519	2	TraesCS7A02G413100	-1175
chr7A	604250974	604252787	1814	*	22.5187	3.78348	0.933857	4.05146	5.08999e-05	0.00047086	4.32038	4.54476	6.17111	5.93996	Promoter (<=1kb)	13	604250824	604252793	1970	1	TraesCS7A02G413400	150
chr7A	604256743	604258173	1431	*	17.7953	2.92331	0.974487	2.99985	0.00270113	0.0121051	4.70517	4.4069	5.83846	5.74505	Promoter (<=1kb)	13	604257619	604258194	576	1	TraesCS7A02G413500	0
chr7A	628971035	628973431	2397	*	36.7332	3.26771	0.763389	4.28053	1.8645e-05	0.000203315	5.06758	4.4069	6.69395	6.31946	Promoter (<=1kb)	13	628971351	628980493	9143	1	TraesCS7A02G435600	0
chr7A	634437842	634439981	2140	*	69.9361	1.28987	0.499663	2.58148	0.00983784	0.033312	6.20152	5.8169	7.24132	6.63432	Promoter (<=1kb)	13	634437985	634439125	1141	2	TraesCS7A02G439300	0
chr7A	642867693	642869622	1930	*	68.7162	1.28009	0.480821	2.6623	0.00776076	0.0277303	6.14085	5.86951	7.13537	6.72995	Promoter (<=1kb)	13	642867921	642868867	947	2	TraesCS7A02G448400	0
chr7A	652538614	652541086	2473	*	167.177	1.00166	0.309096	3.24061	0.00119273	0.00627406	7.21801	6.97715	8.05046	7.87266	Promoter (<=1kb)	13	652540646	652540981	336	1	TraesCS7A02G456900	0
chr7A	653678214	653679669	1456	*	126.594	2.28354	0.410704	5.56006	2.6968e-08	7.37007e-07	6.2405	5.90343	8.21455	7.46302	Promoter (2-3kb)	13	653682229	653683235	1007	1	TraesCS7A02G458800	-2560
chr7A	664223706	664225200	1495	*	33.7486	2.30513	0.70601	3.26501	0.00109459	0.00585248	4.84246	5.20283	6.55316	6.10947	Promoter (2-3kb)	13	664220211	664221346	1136	2	TraesCS7A02G468100	-2360
chr7A	668999421	669001031	1611	*	123.51	1.05896	0.361849	2.92652	0.00342779	0.0146112	6.85065	6.58364	7.74287	7.43349	Promoter (<=1kb)	13	668998761	669000322	1562	1	TraesCS7A02G473000	660
chr7A	669782658	669784513	1856	*	88.5417	1.80687	0.480638	3.75931	0.000170382	0.00127843	6.27838	5.64459	7.63518	7.01158	Promoter (<=1kb)	13	669782613	669784276	1664	1	TraesCS7A02G474700	45
chr7A	670264534	670265875	1342	*	88.3331	1.48889	0.470801	3.16246	0.0015644	0.00780398	6.4369	5.79887	7.53725	6.99015	Promoter (<=1kb)	13	670264521	670265594	1074	2	TraesCS7A02G475200	0
chr7A	670282824	670284301	1478	*	38.146	2.42409	0.642552	3.7726	0.000161555	0.00122409	5.16368	5.00601	6.43729	6.53161	Promoter (<=1kb)	13	670282984	670283373	390	2	TraesCS7A02G475300	0
chr7A	670864503	670866399	1897	*	72.5137	1.40686	0.509631	2.76055	0.00577041	0.0219923	6.35112	5.55964	7.03402	7.03269	Promoter (<=1kb)	13	670864558	670864878	321	2	TraesCS7A02G476900	0
chr7A	671407022	671409628	2607	*	85.9022	5.37845	0.61587	8.7331	2.47795e-18	5.92074e-16	4.70517	4.4069	7.71872	7.47159	Promoter (2-3kb)	13	671412558	671417936	5379	1	TraesCS7A02G478100	-2930
chr7A	675325401	675326940	1540	*	242.23	1.08838	0.267406	4.07013	4.69878e-05	0.000440319	7.63553	7.35611	8.58242	8.36491	Promoter (1-2kb)	13	675322201	675323720	1520	2	TraesCS7A02G484000	-1681
chr7A	679523983	679526969	2987	*	212.687	1.37838	0.322239	4.2775	1.89004e-05	0.000205512	7.41328	6.88255	8.62189	8.10013	Promoter (<=1kb)	13	679525246	679527050	1805	1	TraesCS7A02G489200	0
chr7A	690412587	690414337	1751	*	80.1226	1.15362	0.455068	2.53505	0.011243	0.0369729	6.2405	6.18828	7.36093	6.77542	Promoter (<=1kb)	13	690412432	690413496	1065	1	TraesCS7A02G500300	155
chr7A	691467609	691468614	1006	*	93.4182	2.42515	0.432534	5.60684	2.06056e-08	5.80101e-07	5.5156	5.90343	7.61787	7.42822	Promoter (<=1kb)	13	691463813	691468509	4697	2	TraesCS7A02G502300	0
chr7A	696725469	696726316	848	*	121.22	1.07945	0.357365	3.02057	0.00252302	0.0114581	6.70782	6.67172	7.71872	7.42646	Promoter (1-2kb)	13	696721805	696723559	1755	2	TraesCS7A02G509000	-1910
chr7A	698762884	698763387	504	*	62.4598	1.80506	0.53123	3.39789	0.000679065	0.00397409	5.61284	5.7432	7.26383	6.53826	Promoter (<=1kb)	13	698762353	698767124	4772	1	TraesCS7A02G511100	531
chr7A	700114504	700116537	2034	*	98.9448	1.22244	0.391786	3.12017	0.00180745	0.00876371	6.46976	6.32913	7.47125	7.25219	Promoter (2-3kb)	13	700110211	700112441	2231	2	TraesCS7A02G513100	-2063
chr7A	700533928	700535697	1770	*	289.395	1.17001	0.270023	4.333	1.47092e-05	0.000166816	7.91799	7.3907	8.85687	8.61253	Promoter (<=1kb)	13	700533660	700535334	1675	2	TraesCS7A02G514300	0
chr7A	706400330	706400894	565	*	30.8186	1.99496	0.720161	2.77016	0.0056029	0.0214939	5.25187	4.93091	6.39638	6.00057	Promoter (<=1kb)	13	706396355	706400398	4044	2	TraesCS7A02G523900	0
chr7A	707806506	707808055	1550	*	148.918	1.18373	0.324439	3.64855	0.000263723	0.00183594	6.83825	6.89068	7.99132	7.73599	Promoter (<=1kb)	13	707806377	707807397	1021	2	TraesCS7A02G525200	0
chr7A	708424015	708425889	1875	*	159.925	1.49133	0.3097	4.81539	1.4691e-06	2.35585e-05	6.77456	6.7811	8.01131	8.06219	Promoter (<=1kb)	13	708424111	708425095	985	1	TraesCS7A02G526800	0
chr7A	708434653	708436701	2049	*	108.858	1.56973	0.381207	4.11779	3.82521e-05	0.000371609	6.36871	6.26692	7.71059	7.40513	Promoter (<=1kb)	13	708435427	708437101	1675	1	TraesCS7A02G526900	0
chr7A	708508290	708509110	821	*	96.3818	2.05025	0.431344	4.75318	2.00244e-06	3.07322e-05	6.11999	5.76203	7.71872	7.25418	Promoter (2-3kb)	13	708502848	708505467	2620	2	TraesCS7A02G527000	-2823
chr7A	708789220	708790247	1028	*	110.086	1.44275	0.403193	3.5783	0.000345841	0.00228897	6.42017	6.36513	7.83555	7.20145	Promoter (<=1kb)	13	708790070	708790540	471	1	TraesCS7A02G528300	0
chr7A	708810134	708812554	2421	*	85.5663	2.05025	0.45479	4.50811	6.54068e-06	8.42039e-05	6.05541	5.60285	7.51871	7.17644	Promoter (2-3kb)	13	708806454	708807892	1439	2	TraesCS7A02G528500	-2242
chr7A	708911720	708913935	2216	*	89.9618	2.14335	0.433475	4.94458	7.63079e-07	1.33916e-05	5.98751	5.68497	7.5826	7.27002	Promoter (<=1kb)	13	708913209	708919696	6488	1	TraesCS7A02G528700	0
chr7A	709026809	709029483	2675	*	162.924	1.21561	0.312388	3.89133	9.96945e-05	0.000823452	7.03546	6.86614	8.09484	7.88167	Promoter (<=1kb)	13	709028592	709029526	935	1	TraesCS7A02G528800	0
chr7A	709119607	709120171	565	*	70.9121	1.79647	0.465244	3.86135	0.00011276	0.000911761	5.75962	5.83468	7.20688	6.96595	Promoter (1-2kb)	13	709121832	709122928	1097	1	TraesCS7A02G528900	-1661
chr7A	709121282	709122453	1172	*	87.8166	1.71568	0.429334	3.99614	6.43832e-05	0.000573416	6.20152	5.85221	7.42216	7.23009	Promoter (<=1kb)	13	709121832	709122928	1097	1	TraesCS7A02G528900	0
chr7A	709129059	709130155	1097	*	76.8953	2.11629	0.491868	4.30256	1.68835e-05	0.000187176	5.91591	5.4918	7.49991	6.92132	Promoter (<=1kb)	13	709129490	709130276	787	1	TraesCS7A02G529000	0
chr7A	709139855	709140592	738	*	115.842	1.04314	0.391869	2.66197	0.00776857	0.0277517	6.66618	6.64298	7.79766	7.16377	Promoter (1-2kb)	13	709141958	709142747	790	1	TraesCS7A02G529200	-1366
chr7A	709142530	709142917	388	*	22.6001	2.2423	0.914877	2.45093	0.0142486	0.0444392	5.16368	4.4069	5.77372	6.09116	Promoter (<=1kb)	13	709141958	709142747	790	1	TraesCS7A02G529200	572
chr7A	709261515	709263478	1964	*	46.0108	1.47006	0.590977	2.48751	0.0128641	0.0411053	5.78703	5.34325	6.69395	6.36536	Promoter (<=1kb)	13	709261381	709263756	2376	1	TraesCS7A02G529500	134
chr7A	717240591	717241189	599	*	46.4038	1.93938	0.569836	3.4034	0.000665527	0.00390912	5.37231	5.41988	6.71059	6.55146	Promoter (<=1kb)	13	717239916	717271100	31185	1	TraesCS7A02G540200	675
chr7A	723030487	723033158	2672	*	243.835	1.01851	0.284756	3.57676	0.000347879	0.00230008	7.75136	7.3385	8.25977	8.63775	Promoter (<=1kb)	13	723030968	723031616	649	1	TraesCS7A02G548800	0
chr7A	725233665	725234587	923	*	99.174	1.10864	0.395441	2.80356	0.00505425	0.0198323	6.54864	6.36513	7.48087	7.18273	Promoter (<=1kb)	13	725230034	725234405	4372	2	TraesCS7A02G552000	0
chr7A	727787373	727788468	1096	*	75.9163	1.16633	0.459765	2.53679	0.0111874	0.0368247	6.22115	6.09032	7.26383	6.76701	Promoter (<=1kb)	13	727788001	727788624	624	1	TraesCS7A02G556500	0
chr7A	727848470	727851107	2638	*	211.384	1.39079	0.27409	5.07421	3.89102e-07	7.5174e-06	7.23691	7.08005	8.37726	8.37949	Promoter (<=1kb)	13	727847948	727850813	2866	2	TraesCS7A02G556800	0
chr7A	736108184	736109638	1455	*	46.1993	1.62224	0.604018	2.68574	0.0072369	0.0262782	5.78703	5.20283	6.67712	6.45629	Promoter (<=1kb)	13	736108130	736108618	489	2	TraesCS7A02G567600	0
chr7A	736463496	736463802	307	*	44.875	1.71361	0.595349	2.87832	0.00399795	0.0164882	5.64361	5.26113	6.69395	6.40611	Promoter (1-2kb)	13	736465686	736467786	2101	1	TraesCS7A02G569100	-1884
chr7A	736464858	736465819	962	*	91.8349	2.17961	0.471746	4.62031	3.8317e-06	5.33514e-05	6.1816	5.41988	7.40204	7.5203	Promoter (<=1kb)	13	736465686	736467786	2101	1	TraesCS7A02G569100	0
chr7A	736528369	736529306	938	*	138.845	3.13403	0.380078	8.24578	1.64093e-16	2.84307e-14	5.78703	5.6239	8.32505	7.85448	Promoter (<=1kb)	13	736522837	736528208	5372	2	TraesCS7A02G569400	-161
chr7A	736530328	736530901	574	*	54.595	1.6313	0.52766	3.09156	0.00199106	0.0094661	5.61284	5.68497	6.91057	6.59351	Promoter (2-3kb)	13	736522837	736528208	5372	2	TraesCS7A02G569400	-2120
chr7B	22666704	22666925	222	*	24.482	2.37912	0.815015	2.91912	0.00351024	0.0148935	5.01596	4.65968	6.14637	5.91385	Promoter (1-2kb)	14	22668025	22669475	1451	1	TraesCS7B02G023500	-1100
chr7B	22709688	22710468	781	*	27.8601	2.93666	0.774646	3.79098	0.000150056	0.00115217	4.84246	4.65968	6.17111	6.25167	Promoter (<=1kb)	14	22709765	22711181	1417	1	TraesCS7B02G023600	0
chr7B	22962266	22962809	544	*	28.9207	2.23529	0.73737	3.03143	0.002434	0.0111428	5.11673	4.8494	6.06927	6.28	Promoter (<=1kb)	14	22963758	22965161	1404	1	TraesCS7B02G024100	-949
chr7B	69762683	69764278	1596	*	23.7246	3.19028	0.889372	3.58712	0.000334349	0.00222862	4.53969	4.65968	6.39638	5.65788	Promoter (<=1kb)	14	69762869	69764704	1836	1	TraesCS7B02G064000	0
chr7B	76903535	76905775	2241	*	34.3424	2.65173	0.683418	3.88009	0.000104416	0.00085581	4.96154	4.93091	6.31071	6.48416	Promoter (<=1kb)	14	76903837	76905287	1451	1	TraesCS7B02G070200	0
chr7B	80662833	80664233	1401	*	51.2948	3.95204	0.629568	6.27739	3.44314e-10	1.56704e-08	4.70517	4.75983	6.837	7.02569	Promoter (<=1kb)	14	80658871	80663059	4189	2	TraesCS7B02G072700	0
chr7B	93459877	93461783	1907	*	60.9311	5.62919	1.58152	3.55936	0.000371757	0.00243097	3.78048	4.60444	7.50934	6.76982	Promoter (<=1kb)	14	93462197	93462565	369	2	TraesCS7B02G082700	782
chr7B	105842026	105843692	1667	*	45.1462	2.85585	0.675035	4.23067	2.32996e-05	0.000245098	5.25187	4.75983	7.0471	6.27196	Promoter (1-2kb)	14	105835505	105840784	5280	2	TraesCS7B02G092400	-1242
chr7B	113512309	113514029	1721	*	105.577	2.95358	0.474677	6.22229	4.89937e-10	2.14751e-08	5.91591	5.14123	7.91555	7.53017	Promoter (<=1kb)	14	113510705	113512378	1674	2	TraesCS7B02G099000	0
chr7B	123277990	123279137	1148	*	74.7883	1.79444	0.463065	3.87514	0.000106565	0.000870401	5.96408	5.72409	7.30781	6.9781	Promoter (<=1kb)	14	123278131	123278334	204	2	TraesCS7B02G106200	0
chr7B	128821733	128823163	1431	*	29.9524	2.36196	0.730166	3.23482	0.00121719	0.0063771	5.06758	4.8494	6.37546	6.06792	Promoter (<=1kb)	14	128821909	128823330	1422	1	TraesCS7B02G112400	0
chr7B	133795593	133796935	1343	*	7.46686	4.26734	1.75521	2.43124	0.0150473	0.0463604	3.78048	4.22515	5.47495	4.81091	Promoter (2-3kb)	14	133791961	133792855	895	2	TraesCS7B02G115300	-2738
chr7B	176695009	176695315	307	*	20.1013	4.46648	1.14698	3.89413	9.85499e-05	0.000815637	4.53969	3.78048	5.74006	6.1673	Promoter (<=1kb)	14	176696305	176702046	5742	1	TraesCS7B02G140100	-990
chr7B	176696304	176697100	797	*	35.2513	4.32693	0.822744	5.25914	1.44729e-07	3.20899e-06	4.70517	4.22515	6.49644	6.56128	Promoter (<=1kb)	14	176696305	176702046	5742	1	TraesCS7B02G140100	0
chr7B	176735999	176736948	950	*	37.5087	2.78332	0.676238	4.11589	3.8569e-05	0.000373945	4.77655	5.07583	6.64282	6.36159	Promoter (<=1kb)	14	176736011	176737022	1012	1	TraesCS7B02G140200	0
chr7B	195211213	195212738	1526	*	7.05497	6.5742	2.0335	3.23295	0.00122517	0.0064098	3.78048	3.78048	5.29214	5.06855	Promoter (<=1kb)	14	195211899	195221134	9236	1	TraesCS7B02G148200	0
chr7B	211595728	211597032	1305	*	14.6075	2.98988	1.09124	2.73988	0.00614616	0.0231051	4.53969	4.4069	5.90011	5.29165	Promoter (<=1kb)	14	211595289	211596857	1569	2	TraesCS7B02G156400	0
chr7B	214999998	215003566	3569	*	102.536	4.22975	0.475987	8.88627	6.31957e-19	1.68866e-16	5.06758	4.93091	7.97105	7.5817	Promoter (<=1kb)	14	215000979	215006781	5803	1	TraesCS7B02G158600	0
chr7B	405071200	405071543	344	*	101.778	2.07168	0.467875	4.42784	9.51797e-06	0.000115402	6.07729	5.88658	7.99801	6.98293	Promoter (2-3kb)	14	405049408	405068391	18984	2	TraesCS7B02G218500	-2809
chr7B	412073353	412074716	1364	*	46.6013	2.13128	0.626102	3.40405	0.000663954	0.00390155	5.48137	5.14123	6.99406	6.23521	Promoter (<=1kb)	14	412074311	412078547	4237	1	TraesCS7B02G220700	0
chr7B	426788891	426789163	273	*	10.6258	3.77634	1.45108	2.60243	0.00925654	0.0317762	3.78048	4.4069	5.77372	4.92989	Promoter (<=1kb)	14	426788421	426789425	1005	1	TraesCS7B02G226100	470
chr7B	426831467	426833519	2053	*	27.6314	5.07124	1.00489	5.04656	4.4984e-07	8.52995e-06	4.32038	4.22515	6.39638	6.19317	Promoter (<=1kb)	14	426833231	426834045	815	1	TraesCS7B02G226200	0
chr7B	462818457	462819732	1276	*	34.1619	3.42566	0.80075	4.27806	1.88529e-05	0.000205093	4.84246	4.54476	6.86689	5.8655	Promoter (<=1kb)	14	462792284	462818967	26684	2	TraesCS7B02G250700	0
chr7B	479195362	479197672	2311	*	24.7933	4.77708	1.08262	4.41252	1.02173e-05	0.000122628	4.53969	3.78048	6.41699	5.89259	Promoter (<=1kb)	14	479196766	479198055	1290	1	TraesCS7B02G258700	0
chr7B	482175383	482176230	848	*	7.24257	4.22705	1.75424	2.40962	0.0159693	0.0485323	3.78048	4.22515	5.38714	4.90474	Promoter (<=1kb)	14	482174329	482176296	1968	2	TraesCS7B02G261700	66
chr7B	500231470	500231750	281	*	16.2207	3.15569	1.07092	2.9467	0.00321184	0.0138796	4.53969	4.4069	6.06927	5.26501	Promoter (2-3kb)	14	500234078	500236678	2601	1	TraesCS7B02G272600	-2328
chr7B	536561145	536562813	1669	*	47.4711	3.91054	0.700031	5.58624	2.32043e-08	6.45216e-07	4.96154	4.4069	7.03402	6.61563	Promoter (<=1kb)	14	536561127	536562098	972	1	TraesCS7B02G299400	18
chr7B	551538817	551539485	669	*	5.9211	6.30203	2.17281	2.90041	0.00372677	0.0156057	3.78048	3.78048	5.38714	4.62169	Promoter (<=1kb)	14	551538839	551540844	2006	1	TraesCS7B02G307700	0
chr7B	580973361	580975241	1881	*	125.345	1.01629	0.373065	2.72417	0.0064464	0.023995	7.01365	6.46778	7.66076	7.53671	Promoter (2-3kb)	14	580968923	580970423	1501	2	TraesCS7B02G327000	-2938
chr7B	582929952	582931563	1612	*	67.7361	1.21159	0.494289	2.45119	0.0142387	0.0444169	6.14085	5.90343	7.17157	6.60303	Promoter (<=1kb)	14	582932468	582938938	6471	1	TraesCS7B02G328300	-905
chr7B	634571362	634572750	1389	*	100.144	1.0725	0.388152	2.76309	0.00572576	0.0218724	6.51763	6.45674	7.46157	7.21175	Promoter (2-3kb)	14	634567046	634568598	1553	2	TraesCS7B02G369800	-2764
chr7B	641254902	641257309	2408	*	132.926	1.41115	0.341241	4.13535	3.54421e-05	0.000348789	6.72142	6.51104	7.78996	7.76828	Promoter (<=1kb)	14	641255186	641259754	4569	1	TraesCS7B02G376400	0
chr7B	664103506	664103697	192	*	16.5477	2.79604	1.16669	2.39655	0.01655	0.0498592	3.78048	4.8494	6.01526	5.35977	Promoter (2-3kb)	14	664106649	664110679	4031	1	TraesCS7B02G398100	-2952
chr7B	672768619	672769291	673	*	17.5436	2.39756	0.95041	2.52266	0.011647	0.0380328	4.70517	4.65968	5.95895	5.47762	Promoter (2-3kb)	14	672763983	672765695	1713	2	TraesCS7B02G404400	-2924
chr7B	676424188	676425539	1352	*	55.6984	2.38006	0.577449	4.12167	3.76128e-05	0.000366282	5.58128	5.07583	7.12309	6.62812	Promoter (<=1kb)	14	676424068	676425537	1470	1	TraesCS7B02G407400	120
chr7B	686964817	686966417	1601	*	72.59	1.61944	0.481858	3.36082	0.000777128	0.00443753	6.14085	5.64459	6.95294	7.19524	Promoter (<=1kb)	14	686965452	686966443	992	2	TraesCS7B02G418600	26
chr7B	690091325	690094715	3391	*	132.742	5.13861	1.30709	3.93133	8.44761e-05	0.000716826	5.16368	4.22515	8.3618	7.91086	Promoter (<=1kb)	14	690094354	690098221	3868	1	TraesCS7B02G420900	0
chr7B	690915884	690916759	876	*	93.3616	2.52463	0.424784	5.94332	2.79304e-09	1.00584e-07	5.81386	5.55964	7.46157	7.60212	Promoter (<=1kb)	14	690915628	690919864	4237	1	TraesCS7B02G422000	256
chr7B	693439422	693441212	1791	*	78.6922	1.07066	0.433319	2.47084	0.0134795	0.0426	6.3333	6.14717	7.1107	6.99015	Promoter (<=1kb)	14	693439698	693442689	2992	1	TraesCS7B02G424600	0
chr7B	694352783	694355797	3015	*	498.316	2.57681	0.199364	12.9252	3.24434e-38	1.07527e-34	7.39659	7.40768	9.86643	9.69485	Promoter (2-3kb)	14	694358664	694361384	2721	1	TraesCS7B02G425500	-2867
chr7B	694357303	694358030	728	*	91.9254	3.85928	0.476439	8.10026	5.48406e-16	8.64848e-14	4.90388	5.20283	7.5826	7.68541	Promoter (<=1kb)	14	694358664	694361384	2721	1	TraesCS7B02G425500	-634
chr7B	696138774	696139751	978	*	47.9727	1.75681	0.58412	3.00762	0.00263303	0.0118597	5.7316	5.23237	6.57157	6.69486	Promoter (<=1kb)	14	696139403	696141867	2465	1	TraesCS7B02G426800	0
chr7B	698974123	698975873	1751	*	62.6676	1.4178	0.496596	2.85504	0.00430314	0.0174802	5.70295	6.00019	6.99406	6.74432	Promoter (<=1kb)	14	698974411	698977004	2594	1	TraesCS7B02G430400	0
chr7B	699134892	699135534	643	*	24.2142	2.6846	0.832903	3.22318	0.00126776	0.00658663	4.62694	4.8494	6.26576	5.81526	Promoter (<=1kb)	14	699135119	699138677	3559	1	TraesCS7B02G430500	0
chr7B	699155850	699159023	3174	*	67.2109	1.30838	0.467878	2.79641	0.00516745	0.0201855	5.89114	6.06095	6.92483	6.93136	Promoter (<=1kb)	14	699148596	699156419	7824	2	TraesCS7B02G430700	0
chr7B	706164280	706165107	828	*	116.774	1.24743	0.372645	3.34749	0.000815461	0.00461144	6.60866	6.51104	7.76661	7.36151	Promoter (2-3kb)	14	706159712	706162097	2386	2	TraesCS7B02G441100	-2183
chr7B	708996392	709000557	4166	*	233.79	1.00122	0.286904	3.48972	0.00048353	0.00301178	7.73821	7.2407	8.50007	8.29932	Promoter (<=1kb)	14	709001290	709004088	2799	1	TraesCS7B02G444700	-733
chr7B	709081117	709083319	2203	*	120.213	1.0312	0.356402	2.89336	0.00381139	0.0158752	6.72142	6.69056	7.67756	7.42292	Promoter (<=1kb)	14	709081284	709082771	1488	1	TraesCS7B02G444900	0
chr7B	709323146	709324273	1128	*	37.2816	2.29656	0.690969	3.32367	0.0008884	0.00494109	5.33357	4.8494	6.67712	6.1673	Promoter (<=1kb)	14	709323188	709323997	810	1	TraesCS7B02G445600	0
chr7B	709377779	709378770	992	*	86.1666	1.07837	0.445771	2.41911	0.0155587	0.0475843	6.40323	6.24121	7.442	6.81945	Promoter (<=1kb)	14	709378101	709378941	841	1	TraesCS7B02G445700	0
chr7B	714728276	714729892	1617	*	91.5093	2.65633	0.443516	5.98925	2.10815e-09	7.83215e-08	5.7316	5.4683	7.71059	7.31459	Promoter (<=1kb)	14	714729329	714738165	8837	1	TraesCS7B02G454000	0
chr7B	728009577	728009934	358	*	116.005	2.08194	0.403199	5.16355	2.42307e-07	5.00058e-06	6.16138	6.04602	8.03102	7.38712	Promoter (2-3kb)	14	728012831	728013361	531	1	TraesCS7B02G472100	-2897
chr7B	743405815	743406526	712	*	104.758	1.15388	0.388073	2.97337	0.00294546	0.0129674	6.63772	6.34123	7.52801	7.29732	Promoter (<=1kb)	14	743406750	743412088	5339	1	TraesCS7B02G489300	-224
chr7B	743458760	743460296	1537	*	98.9514	1.11229	0.392663	2.83269	0.00461587	0.0184687	6.5939	6.31691	7.29694	7.37071	Promoter (<=1kb)	14	743456007	743458084	2078	2	TraesCS7B02G489500	-676
chr7D	1304608	1304953	346	*	79.4535	2.65166	0.488385	5.42945	5.65295e-08	1.41469e-06	5.29346	5.64459	7.60034	7.06035	Promoter (2-3kb)	21	1307798	1322611	14814	1	TraesCS7D02G001600	-2845
chr7D	1307884	1309755	1872	*	122.779	1.24437	0.394689	3.1528	0.00161713	0.0080174	6.78753	6.4231	7.92261	7.28763	Promoter (<=1kb)	21	1307798	1322611	14814	1	TraesCS7D02G001600	86
chr7D	1356295	1357962	1668	*	135.22	1.95955	0.353685	5.5404	3.01784e-08	8.12e-07	6.2405	6.40021	8.0823	7.73741	Promoter (<=1kb)	21	1357522	1362976	5455	1	TraesCS7D02G001800	0
chr7D	1970518	1970890	373	*	13.7564	2.8911	1.11382	2.59565	0.00944119	0.032286	4.53969	4.4069	5.83846	5.24689	Promoter (<=1kb)	21	1965031	1970237	5207	2	TraesCS7D02G003100	-281
chr7D	2426368	2427865	1498	*	26.5933	2.56734	0.792422	3.23987	0.00119586	0.00628521	4.70517	4.93091	6.35422	5.88182	Promoter (<=1kb)	21	2427251	2431409	4159	1	TraesCS7D02G004800	0
chr7D	3739427	3741013	1587	*	89.0362	1.34024	0.440532	3.04233	0.00234752	0.0108177	6.38608	6.06095	7.50934	6.97568	Promoter (<=1kb)	21	3727414	3739586	12173	2	TraesCS7D02G007600	0
chr7D	3856708	3858942	2235	*	68.1462	1.18405	0.474896	2.49328	0.0126571	0.0405783	6.1816	5.90343	7.0471	6.76701	Promoter (<=1kb)	21	3855196	3859065	3870	2	TraesCS7D02G008000	123
chr7D	5007542	5008727	1186	*	53.1843	1.40663	0.562111	2.50241	0.012335	0.039777	5.96408	5.44434	6.86689	6.47377	Promoter (<=1kb)	21	5007881	5013015	5135	1	TraesCS7D02G010700	0
chr7D	8257617	8259019	1403	*	59.2375	2.25413	0.511576	4.40624	1.05181e-05	0.00012568	5.48137	5.41988	6.93896	6.96595	Promoter (1-2kb)	21	8252107	8256349	4243	2	TraesCS7D02G018700	-1268
chr7D	16153534	16154836	1303	*	230.63	2.00043	0.292746	6.83334	8.29611e-12	5.54565e-10	6.99149	6.76346	8.8421	8.3813	Promoter (<=1kb)	21	16153675	16155103	1429	1	TraesCS7D02G030700	0
chr7D	16334717	16337593	2877	*	284.143	1.20099	0.305465	3.93168	8.43549e-05	0.000715975	7.95253	7.22798	8.94247	8.46742	Promoter (<=1kb)	21	16321821	16337274	15454	2	TraesCS7D02G031100	0
chr7D	16634292	16636978	2687	*	258.747	1.05705	0.290463	3.63919	0.000273493	0.0018926	7.88856	7.2533	8.65609	8.4468	Promoter (<=1kb)	21	16635274	16636077	804	2	TraesCS7D02G031300	0
chr7D	17762133	17764090	1958	*	128.95	1.90013	0.374746	5.07043	3.9692e-07	7.65046e-06	6.54864	6.04602	7.92963	7.75292	Promoter (<=1kb)	21	17759256	17762681	3426	2	TraesCS7D02G034300	0
chr7D	17782258	17784290	2033	*	216.15	1.37435	0.284656	4.82811	1.37837e-06	2.22932e-05	7.37119	6.99984	8.4619	8.34276	Promoter (<=1kb)	21	17782028	17784277	2250	2	TraesCS7D02G034400	0
chr7D	17785681	17786630	950	*	64.4587	1.26954	0.528035	2.40428	0.0162044	0.049051	5.96408	5.93649	7.22993	6.39879	Promoter (1-2kb)	21	17782028	17784277	2250	2	TraesCS7D02G034400	-1404
chr7D	18800917	18803389	2473	*	97.8496	2.0606	0.418143	4.92797	8.30871e-07	1.44103e-05	5.94022	5.96873	7.75082	7.2641	Promoter (<=1kb)	21	18801607	18802969	1363	1	TraesCS7D02G036800	0
chr7D	22380095	22383422	3328	*	396.313	1.12273	0.229934	4.88282	1.04577e-06	1.75552e-05	8.29496	7.89811	9.26944	9.0317	Promoter (<=1kb)	21	22378738	22379166	429	2	TraesCS7D02G043300	-929
chr7D	24427684	24428694	1011	*	75.4531	1.45964	0.48728	2.99548	0.00274011	0.0122448	6.20152	5.79887	7.37132	6.75571	Promoter (<=1kb)	21	24427682	24428439	758	1	TraesCS7D02G047500	2
chr7D	24500287	24501915	1629	*	179.429	1.51109	0.304432	4.96363	6.9186e-07	1.23227e-05	6.87513	6.9068	8.34616	8.02438	Promoter (<=1kb)	21	24500224	24501174	951	2	TraesCS7D02G047600	0
chr7D	24934800	24936698	1899	*	294.874	1.32186	0.253932	5.20557	1.93401e-07	4.12333e-06	7.67749	7.52639	8.99349	8.59936	Promoter (<=1kb)	21	24934339	24936908	2570	1	TraesCS7D02G048200	461
chr7D	25362686	25363778	1093	*	228.04	1.07315	0.273453	3.92446	8.69255e-05	0.000734788	7.54772	7.31468	8.51413	8.26143	Promoter (<=1kb)	21	25362823	25363683	861	2	TraesCS7D02G049700	0
chr7D	28399696	28400891	1196	*	107.713	1.46774	0.412369	3.5593	0.000371846	0.0024314	6.54864	6.14717	7.77443	7.23413	Promoter (<=1kb)	21	28400102	28402784	2683	1	TraesCS7D02G053800	0
chr7D	29791165	29792219	1055	*	212.823	1.21007	0.295914	4.08928	4.32717e-05	0.000411274	7.42977	7.09416	8.51878	8.13817	Promoter (<=1kb)	21	29791984	29797917	5934	1	TraesCS7D02G055500	0
chr7D	29830373	29832228	1856	*	80.0819	1.35466	0.44337	3.05537	0.00224784	0.0104486	6.2405	6.01565	6.95294	7.3031	Promoter (<=1kb)	21	29830506	29832415	1910	1	TraesCS7D02G055800	0
chr7D	34972267	34974483	2217	*	93.7701	1.52181	0.409116	3.71974	0.000199427	0.00145668	6.35112	6.03092	7.39187	7.34479	Promoter (<=1kb)	21	34973173	34975146	1974	1	TraesCS7D02G063700	0
chr7D	38508282	38510327	2046	*	194.82	2.61784	0.302212	8.66226	4.62512e-18	1.05249e-15	6.40323	6.22817	8.58686	8.40644	Promoter (<=1kb)	21	38509115	38509354	240	2	TraesCS7D02G067600	0
chr7D	38511510	38512627	1118	*	52.4244	2.10717	0.543431	3.87752	0.000105525	0.000863215	5.33357	5.4918	6.86689	6.71835	Promoter (2-3kb)	21	38509115	38509354	240	2	TraesCS7D02G067600	-2156
chr7D	38654511	38655987	1477	*	227.559	1.28173	0.271917	4.71367	2.43295e-06	3.63195e-05	7.43794	7.17596	8.52342	8.36948	Promoter (<=1kb)	21	38655419	38655682	264	2	TraesCS7D02G068000	0
chr7D	38706167	38707309	1143	*	25.5534	2.05038	0.774175	2.64847	0.00808564	0.0286349	4.84246	5.07583	6.14637	5.92958	Promoter (1-2kb)	21	38703034	38704174	1141	2	TraesCS7D02G068100	-1993
chr7D	38733827	38735232	1406	*	51.7961	1.70891	0.562539	3.03784	0.00238277	0.0109499	5.67363	5.4683	6.96678	6.40976	Promoter (<=1kb)	21	38730163	38735319	5157	2	TraesCS7D02G068400	87
chr7D	45027661	45031460	3800	*	497.171	1.46986	0.23075	6.36992	1.89132e-10	9.16605e-09	8.41936	7.90209	9.72472	9.38606	Promoter (<=1kb)	21	45028549	45029902	1354	2	TraesCS7D02G075900	0
chr7D	46715101	46715424	324	*	28.4865	2.55238	0.767766	3.32443	0.000886007	0.00493176	5.06758	4.65968	6.14637	6.24758	Promoter (2-3kb)	21	46711200	46712441	1242	2	TraesCS7D02G079000	-2660
chr7D	51425073	51426484	1412	*	49.0037	1.5702	0.563358	2.78722	0.00531623	0.0206353	5.70295	5.4683	6.80645	6.42424	Promoter (1-2kb)	21	51428365	51433202	4838	1	TraesCS7D02G084100	-1881
chr7D	52853571	52853790	220	*	23.4308	2.09754	0.824224	2.54486	0.010932	0.0361869	4.96154	4.8494	6.21927	5.65142	Promoter (<=1kb)	21	52849691	52853113	3423	2	TraesCS7D02G086200	-458
chr7D	53558261	53560384	2124	*	26.1693	2.15189	0.770041	2.79452	0.00519775	0.0202746	4.84246	5.04152	6.21927	5.91912	Promoter (<=1kb)	21	53558143	53559073	931	1	TraesCS7D02G087700	118
chr7D	53639666	53640980	1315	*	35.6793	1.92907	0.655265	2.94396	0.00324045	0.0139729	5.16368	5.26113	6.51561	6.17165	Promoter (<=1kb)	21	53639371	53641069	1699	2	TraesCS7D02G088400	89
chr7D	54660832	54661805	974	*	38.2325	2.13538	0.644399	3.31375	0.000920534	0.00508548	5.16368	5.20283	6.66007	6.21436	Promoter (<=1kb)	21	54656993	54660946	3954	2	TraesCS7D02G091200	0
chr7D	59737183	59739238	2056	*	147.398	1.73859	0.325401	5.34292	9.14587e-08	2.15028e-06	6.57898	6.51104	8.03753	7.93331	Promoter (<=1kb)	21	59731962	59738693	6732	2	TraesCS7D02G099500	0
chr7D	64275695	64278120	2426	*	41.948	2.77057	0.655147	4.22892	2.34816e-05	0.000246558	5.01596	5.00601	6.92483	6.24758	Promoter (<=1kb)	21	64270551	64277804	7254	2	TraesCS7D02G106400	0
chr7D	65599664	65600476	813	*	48.452	2.35019	0.569966	4.12338	3.73352e-05	0.000364096	5.33357	5.20283	6.66007	6.80857	Promoter (<=1kb)	21	65599420	65601414	1995	2	TraesCS7D02G108900	938
chr7D	65603256	65605047	1792	*	79.9569	1.52302	0.436884	3.4861	0.000490125	0.00304456	6.07729	6.01565	7.03402	7.30502	Promoter (1-2kb)	21	65599420	65601414	1995	2	TraesCS7D02G108900	-1842
chr7D	76502250	76504250	2001	*	37.1151	3.39059	0.704127	4.8153	1.46978e-06	2.35621e-05	4.84246	4.65968	6.67712	6.39143	Promoter (<=1kb)	21	76503325	76504388	1064	1	TraesCS7D02G122300	0
chr7D	83868008	83869001	994	*	28.4787	2.11118	0.778979	2.71019	0.0067245	0.0247948	4.84246	5.14123	6.47701	5.73296	Promoter (<=1kb)	21	83868182	83869028	847	1	TraesCS7D02G132700	0
chr7D	89306073	89307320	1248	*	14.6829	4.10892	1.18745	3.46029	0.000539597	0.00329587	4.32038	4.22515	5.8065	5.55716	Promoter (<=1kb)	21	89305557	89307669	2113	1	TraesCS7D02G139500	516
chr7D	92245760	92247662	1903	*	23.3759	4.25541	0.958712	4.43867	9.05147e-06	0.000110758	4.32038	4.4069	6.12116	6.10492	Promoter (2-3kb)	21	92238812	92243056	4245	2	TraesCS7D02G144400	-2704
chr7D	104578140	104578850	711	*	24.5409	2.44155	0.836738	2.91794	0.00352351	0.0149368	5.06758	4.54476	6.01526	6.06792	Promoter (1-2kb)	21	104574256	104576439	2184	2	TraesCS7D02G156500	-1701
chr7D	117132201	117134738	2538	*	52.5273	2.52818	0.566917	4.45952	8.21419e-06	0.000101963	5.4098	5.07583	6.95294	6.73572	Promoter (<=1kb)	21	117132680	117134270	1591	1	TraesCS7D02G166400	0
chr7D	117471424	117473224	1801	*	59.1462	1.78299	0.53975	3.30335	0.000955362	0.00524331	5.81386	5.4683	7.13537	6.56128	Promoter (<=1kb)	21	117472084	117472290	207	2	TraesCS7D02G166800	0
chr7D	119569350	119570940	1591	*	54.3035	4.63516	0.710092	6.52755	6.68539e-11	3.6266e-09	4.84246	4.22515	6.98049	7.06491	Promoter (<=1kb)	21	119565539	119569115	3577	2	TraesCS7D02G168700	-235
chr7D	152097889	152100146	2258	*	106.7	2.11821	0.400723	5.28596	1.25046e-07	2.82056e-06	6.07729	5.93649	7.84301	7.41406	Promoter (<=1kb)	21	152097885	152098990	1106	2	TraesCS7D02G195800	0
chr7D	181845518	181846972	1455	*	50.8272	4.3291	0.669935	6.46197	1.0335e-10	5.36016e-09	4.70517	4.54476	7.0856	6.77542	Promoter (<=1kb)	21	181842719	181846426	3708	2	TraesCS7D02G221000	0
chr7D	221295958	221297357	1400	*	23.3724	5.77915	1.27651	4.52732	5.97361e-06	7.79261e-05	4.32038	3.78048	6.28842	5.97565	Promoter (<=1kb)	21	221297128	221299465	2338	1	TraesCS7D02G249900	0
chr7D	223111546	223112540	995	*	38.3223	1.90853	0.637574	2.99343	0.00275865	0.0123071	5.4098	5.14123	6.26576	6.55801	Promoter (<=1kb)	21	223111403	223112428	1026	2	TraesCS7D02G250700	0
chr7D	223114374	223115161	788	*	40.7824	2.51879	0.701448	3.59084	0.000329619	0.00220274	5.4098	4.65968	6.71059	6.40246	Promoter (<=1kb)	21	223114252	223115070	819	2	TraesCS7D02G250800	0
chr7D	223225594	223227509	1916	*	35.6309	3.52069	0.729314	4.8274	1.38328e-06	2.23639e-05	4.84246	4.54476	6.47701	6.53161	Promoter (<=1kb)	21	223221004	223226505	5502	2	TraesCS7D02G250900	0
chr7D	237608836	237610702	1867	*	110.402	4.40989	0.489288	9.01288	2.0072e-19	5.88377e-17	5.25187	4.65968	7.91555	7.8623	Promoter (<=1kb)	21	237609830	237619034	9205	1	TraesCS7D02G261600	0
chr7D	380196051	380198179	2129	*	52.4921	5.22073	1.5908	3.28183	0.00103137	0.00557863	3.78048	4.65968	7.17157	6.81402	Promoter (1-2kb)	21	380188944	380194181	5238	2	TraesCS7D02G300100	-1870
chr7D	411598740	411601667	2928	*	71.4321	2.25889	0.474786	4.7577	1.95816e-06	3.0165e-05	5.64361	5.53745	7.30781	7.02569	Promoter (2-3kb)	21	411604530	411605772	1243	1	TraesCS7D02G321400	-2863
chr7D	421855459	421857175	1717	*	67.8177	1.72164	0.496472	3.46775	0.000524843	0.00322197	5.84014	5.7432	7.28599	6.70665	Promoter (<=1kb)	21	421856050	421856379	330	2	TraesCS7D02G330200	0
chr7D	446315527	446316242	716	*	54.54	4.3081	0.706231	6.10013	1.05982e-09	4.24935e-08	4.32038	4.8494	7.38163	6.54487	Promoter (<=1kb)	21	446289007	446315780	26774	2	TraesCS7D02G346700	0
chr7D	449074967	449076217	1251	*	59.9159	1.30327	0.530583	2.45629	0.014038	0.0439735	5.94022	5.79887	7.09821	6.41702	Promoter (<=1kb)	21	449070145	449076162	6018	2	TraesCS7D02G349300	0
chr7D	508314840	508317318	2479	*	201.863	1.13782	0.296063	3.84315	0.000121465	0.000969637	7.42155	7.05862	8.37213	8.11656	Promoter (2-3kb)	21	508319322	508320311	990	1	TraesCS7D02G393000	-2004
chr7D	508319441	508320178	738	*	80.0027	3.86132	0.529674	7.29	3.09958e-13	2.85103e-11	5.20867	4.75983	7.61787	7.27787	Promoter (<=1kb)	21	508319322	508320311	990	1	TraesCS7D02G393000	119
chr7D	513311752	513313476	1725	*	149.216	1.08247	0.334493	3.23616	0.00121148	0.006352	6.99149	6.84954	8.03102	7.62839	Promoter (<=1kb)	21	513311905	513313583	1679	1	TraesCS7D02G397900	0
chr7D	515222599	515224334	1736	*	41.2776	2.26224	0.656079	3.44812	0.0005645	0.00342083	5.4098	4.93091	6.77522	6.28	Promoter (<=1kb)	21	515219721	515221824	2104	2	TraesCS7D02G398900	-775
chr7D	515238810	515239570	761	*	37.349	2.39456	0.716014	3.34429	0.000824928	0.00465575	5.33357	4.75983	6.74328	6.10035	Promoter (<=1kb)	21	515235925	515238032	2108	2	TraesCS7D02G399000	-778
chr7D	524304599	524307068	2470	*	21.2145	2.79878	0.880417	3.17893	0.00147822	0.00745206	4.53969	4.75983	6.01526	5.87096	Promoter (<=1kb)	21	524304684	524306653	1970	1	TraesCS7D02G406700	0
chr7D	538661828	538662387	560	*	9.55435	4.36603	1.59341	2.74006	0.00614273	0.0230948	4.32038	3.78048	5.59563	5.0577	Promoter (<=1kb)	21	538661962	538663485	1524	1	TraesCS7D02G419300	0
chr7D	540791905	540795857	3953	*	135.005	1.0995	0.397564	2.76559	0.00568198	0.0217371	7.07811	6.45674	7.99801	7.37437	Promoter (<=1kb)	21	540791759	540793699	1941	2	TraesCS7D02G421200	0
chr7D	560575965	560576810	846	*	61.5799	1.45235	0.522993	2.777	0.00548637	0.0211408	6.03316	5.60285	7.07288	6.60619	Promoter (<=1kb)	21	560576119	560576619	501	1	TraesCS7D02G440400	0
chr7D	565617862	565619680	1819	*	44.9278	1.81323	0.631408	2.87173	0.0040823	0.0167704	5.5156	5.31653	6.93896	6.09116	Promoter (<=1kb)	21	565617196	565620145	2950	1	TraesCS7D02G444400	666
chr7D	573921980	573922765	786	*	30.2536	3.25046	0.774215	4.19839	2.68817e-05	0.000276412	4.84246	4.54476	6.41699	6.21015	Promoter (1-2kb)	21	573923876	573925453	1578	1	TraesCS7D02G455000	-1111
chr7D	576691041	576691265	225	*	13.4136	3.52909	1.2105	2.9154	0.00355229	0.0150309	4.53969	4.09553	5.43187	5.72688	Promoter (2-3kb)	21	576693885	576695248	1364	1	TraesCS7D02G459500	-2620
chr7D	576693938	576695264	1327	*	39.8774	2.8496	0.652428	4.36768	1.25571e-05	0.00014597	5.06758	4.8494	6.69395	6.44923	Promoter (<=1kb)	21	576693885	576695248	1364	1	TraesCS7D02G459500	53
chr7D	577843307	577845655	2349	*	163.875	1.38971	0.352278	3.94492	7.9825e-05	0.000684886	7.15974	6.51104	7.88698	8.17836	Promoter (<=1kb)	21	577843185	577847879	4695	1	TraesCS7D02G461900	122
chr7D	577983538	577984866	1329	*	24.3148	2.07888	0.809126	2.56929	0.0101908	0.03424	4.84246	5.00601	6.24271	5.70222	Promoter (<=1kb)	21	577984019	577985165	1147	1	TraesCS7D02G462300	0
chr7D	578040175	578041262	1088	*	96.0039	2.98532	0.43187	6.91256	4.75984e-12	3.36805e-10	5.33357	5.60285	7.68589	7.55939	Promoter (<=1kb)	21	578040228	578041428	1201	1	TraesCS7D02G462500	0
chr7D	578049608	578050972	1365	*	50.019	2.76312	0.629444	4.38978	1.13466e-05	0.000134122	5.16368	5.07583	7.20688	6.28798	Promoter (<=1kb)	21	578049587	578051179	1593	1	TraesCS7D02G462600	21
chr7D	578062211	578065984	3774	*	303.374	2.25135	0.276367	8.14622	3.75472e-16	6.08952e-14	7.27398	6.76346	9.21029	8.85794	Promoter (<=1kb)	21	578064577	578066242	1666	1	TraesCS7D02G462700	0
chr7D	578810437	578812496	2060	*	138.873	1.07049	0.351002	3.0498	0.00228996	0.0106046	7.07811	6.59371	7.7024	7.78347	Promoter (<=1kb)	21	578810298	578810621	324	2	TraesCS7D02G463800	0
chr7D	579361073	579363586	2514	*	93.2964	1.21657	0.45191	2.69207	0.00710096	0.0258787	6.4859	6.17472	7.62655	6.86214	Promoter (<=1kb)	21	579362406	579362717	312	1	TraesCS7D02G465300	0
chr7D	580267137	580268384	1248	*	193.024	2.45834	0.356872	6.88857	5.63558e-12	3.90963e-10	6.70782	6.03092	8.6895	8.19701	Promoter (<=1kb)	21	580263133	580267375	4243	2	TraesCS7D02G466400	0
chr7D	585491327	585493096	1770	*	93.7159	1.44601	0.436178	3.31517	0.000915858	0.00506516	6.27838	6.17472	7.65228	6.98052	Promoter (<=1kb)	21	585485218	585493065	7848	2	TraesCS7D02G471900	0
chr7D	587742500	587743459	960	*	25.7561	2.05511	0.789132	2.60427	0.00920715	0.0316404	4.84246	5.07583	6.28842	5.76297	Promoter (<=1kb)	21	587742431	587742907	477	2	TraesCS7D02G475700	0
chr7D	591287780	591289267	1488	*	86.8131	1.09255	0.412331	2.64968	0.00805681	0.0285516	6.27838	6.37692	7.25262	7.09418	Promoter (<=1kb)	21	591290236	591293912	3677	1	TraesCS7D02G480700	-969
chr7D	591292854	591293806	953	*	77.9417	2.26732	0.500519	4.52994	5.90013e-06	7.7139e-05	5.94022	5.31653	7.46157	7.06491	Promoter (1-2kb)	21	591295716	591296225	510	1	TraesCS7D02G480800	-1910
chr7D	595309136	595312445	3310	*	177.495	1.3791	0.324119	4.25492	2.09124e-05	0.000223812	7.19885	6.68117	8.23734	8.04513	Promoter (<=1kb)	21	595309842	595312217	2376	2	TraesCS7D02G484800	0
chr7D	600231529	600232560	1032	*	29.8359	3.04111	0.757013	4.01725	5.8882e-05	0.000532171	4.84246	4.65968	6.37546	6.19744	Promoter (<=1kb)	21	600232091	600235236	3146	1	TraesCS7D02G490800	0
chr7D	602626817	602629770	2954	*	152.113	1.10739	0.324783	3.40964	0.000650477	0.00383982	7.06757	6.78984	7.95737	7.78347	Promoter (<=1kb)	21	602626394	602630302	3909	1	TraesCS7D02G495600	423
chr7D	603727557	603729145	1589	*	186.39	1.93522	0.322143	6.00733	1.88605e-09	7.08075e-08	6.92283	6.4117	8.42765	8.22757	Promoter (<=1kb)	21	603728536	603729336	801	1	TraesCS7D02G497100	0
chr7D	604884779	604886978	2200	*	84.2735	1.22674	0.453507	2.705	0.0068305	0.0250983	6.38608	6.06095	7.43211	6.85951	Promoter (<=1kb)	21	604886037	604886427	391	2	TraesCS7D02G498000	0
chr7D	606105560	606106060	501	*	41.7024	1.8018	0.618261	2.91431	0.00356475	0.0150746	5.58128	5.14123	6.53452	6.44923	Promoter (<=1kb)	21	606106876	606111106	4231	1	TraesCS7D02G499600	-816
chr7D	606107306	606107996	691	*	31.379	2.25114	0.703703	3.19899	0.00137909	0.00704672	5.11673	4.93091	6.35422	6.1673	Promoter (<=1kb)	21	606106876	606111106	4231	1	TraesCS7D02G499600	430
chr7D	606699421	606700966	1546	*	195.53	1.43267	0.290494	4.93184	8.14581e-07	1.41749e-05	7.15974	6.91479	8.3618	8.20625	Promoter (<=1kb)	21	606699786	606704600	4815	1	TraesCS7D02G500600	0
chr7D	608122427	608124065	1639	*	264.227	1.13002	0.273042	4.13864	3.49364e-05	0.000344849	7.77086	7.37351	8.76586	8.42764	Promoter (<=1kb)	21	608122692	608124422	1731	1	TraesCS7D02G502500	0
chr7D	610234472	610235781	1310	*	38.6618	2.64654	0.659535	4.01273	6.00203e-05	0.000540758	5.16368	4.8494	6.62534	6.41339	Promoter (<=1kb)	21	610235684	610235998	315	1	TraesCS7D02G504000	0
chr7D	610239369	610241546	2178	*	111.647	1.31348	0.400066	3.28316	0.0010265	0.00555669	6.66618	6.26692	7.75874	7.27591	Promoter (<=1kb)	21	610240462	610241131	670	1	TraesCS7D02G504100	0
chr7D	610538061	610541255	3195	*	145.485	1.31952	0.359214	3.67336	0.000239383	0.00169404	7.03546	6.44562	7.97105	7.76411	Promoter (<=1kb)	21	610535218	610537379	2162	2	TraesCS7D02G504500	-682
chr7D	610772093	610773782	1690	*	50.0146	2.07785	0.595317	3.49033	0.000482416	0.00300648	5.61284	5.14123	6.96678	6.45629	Promoter (<=1kb)	21	610772903	610780293	7391	1	TraesCS7D02G504900	0
chr7D	610796865	610798354	1490	*	42.1939	1.59934	0.64688	2.47238	0.0134215	0.0424545	5.33357	5.55964	6.837	5.99066	Promoter (<=1kb)	21	610796760	610797472	713	2	TraesCS7D02G505100	0
chr7D	611085275	611086403	1129	*	14.5213	3.38026	1.15086	2.93715	0.00331239	0.0142232	4.53969	4.22515	5.92986	5.28284	Promoter (2-3kb)	21	611081148	611082832	1685	2	TraesCS7D02G505900	-2443
chr7D	611856675	611858908	2234	*	164.357	1.06086	0.366614	2.89367	0.00380769	0.0158633	7.23691	6.82427	8.29278	7.53181	Promoter (<=1kb)	21	611855002	611857188	2187	2	TraesCS7D02G508300	0
chr7D	613603968	613605964	1997	*	103.994	1.32967	0.382015	3.48068	0.000500141	0.00309666	6.45343	6.34123	7.54644	7.3541	Promoter (1-2kb)	21	613607952	613613922	5971	1	TraesCS7D02G510800	-1988
chr7D	615870366	615870993	628	*	75.4509	2.17643	0.488461	4.45568	8.36264e-06	0.000103536	5.91591	5.39489	7.36093	7.07398	Promoter (<=1kb)	21	615868195	615871011	2817	2	TraesCS7D02G515400	18
chr7D	615940004	615943238	3235	*	287.013	1.73771	0.258334	6.72663	1.73637e-11	1.08516e-09	7.41328	7.19569	9.03954	8.68471	Promoter (<=1kb)	21	615941998	615943479	1482	1	TraesCS7D02G516100	0
chr7D	615946147	615947590	1444	*	189.531	1.35382	0.32972	4.10596	4.02637e-05	0.000387924	7.34533	6.69056	8.31972	8.12091	Promoter (<=1kb)	21	615946386	615947703	1318	1	TraesCS7D02G516200	0
chr7D	616031975	616033011	1037	*	94.1516	2.88749	0.461334	6.259	3.87462e-10	1.7399e-08	5.67363	5.34325	7.85043	7.2641	Promoter (2-3kb)	21	616035255	616041322	6068	1	TraesCS7D02G516500	-2244
chr7D	616035026	616035384	359	*	46.4895	2.22054	0.666048	3.3339	0.000856377	0.00479818	5.61284	4.8494	6.93896	6.3426	Promoter (<=1kb)	21	616035255	616041322	6068	1	TraesCS7D02G516500	0
chr7D	616053727	616056287	2561	*	227.137	2.25444	0.345791	6.51965	7.04738e-11	3.80089e-09	7.09897	6.18828	8.69362	8.60557	Promoter (<=1kb)	21	616055512	616056616	1105	1	TraesCS7D02G516600	0
chr7D	616066385	616069470	3086	*	295.735	1.06844	0.251386	4.25022	2.13563e-05	0.000227807	7.94111	7.56722	8.82717	8.64606	Promoter (<=1kb)	21	616068180	616068602	423	1	TraesCS7D02G516700	0
chr7D	616103034	616103728	695	*	127.327	1.24387	0.345877	3.59627	0.000322814	0.00216565	6.7349	6.58364	7.74287	7.62225	Promoter (<=1kb)	21	616103081	616103916	836	1	TraesCS7D02G516800	0
chr7D	616132249	616132890	642	*	52.6098	1.65729	0.545098	3.04036	0.00236298	0.0108726	5.78703	5.41988	6.79092	6.64664	Promoter (1-2kb)	21	616134205	616135121	917	1	TraesCS7D02G516900	-1315
chr7D	616133916	616135337	1422	*	123.035	1.50474	0.418108	3.59892	0.000319541	0.00214761	6.85065	6.00019	7.78996	7.60679	Promoter (<=1kb)	21	616134205	616135121	917	1	TraesCS7D02G516900	0
chr7D	617098363	617099849	1487	*	42.5434	2.03417	0.630596	3.22579	0.00125625	0.00653623	5.54888	5.00601	6.51561	6.58071	Promoter (<=1kb)	21	617087563	617099497	11935	2	TraesCS7D02G519000	0
chr7D	617114104	617114615	512	*	20.1811	2.5574	0.942447	2.71357	0.00665622	0.0245947	4.84246	4.54476	6.21927	5.40834	Promoter (<=1kb)	21	617113065	617114707	1643	2	TraesCS7D02G519100	92
chr7D	621999018	622001952	2935	*	89.6987	1.0519	0.411471	2.55644	0.0105748	0.0352596	6.51763	6.24121	7.26383	7.13591	Promoter (<=1kb)	21	622001696	622004702	3007	1	TraesCS7D02G526800	0
chr7D	627084590	627086148	1559	*	239.992	1.24625	0.267471	4.65939	3.17141e-06	4.55096e-05	7.55525	7.22798	8.53725	8.48016	Promoter (<=1kb)	21	627085839	627087033	1195	1	TraesCS7D02G534400	0
chr7D	627302341	627302714	374	*	104.709	2.28725	0.426269	5.36574	8.06182e-08	1.9256e-06	6.1816	5.58143	7.67756	7.60834	Promoter (2-3kb)	21	627305179	627305475	297	1	TraesCS7D02G535200	-2465
chr7D	628524659	628526311	1653	*	48.9698	1.49643	0.547304	2.73419	0.00625333	0.0234232	5.58128	5.66494	6.53452	6.68594	Promoter (2-3kb)	21	628520074	628522347	2274	2	TraesCS7D02G536800	-2312
chr7D	629307078	629309179	2102	*	133.029	1.71577	0.360441	4.7602	1.93405e-06	2.98587e-05	6.45343	6.43441	8.06965	7.5943	Promoter (1-2kb)	21	629310349	629312122	1774	1	TraesCS7D02G538100	-1170
chr7D	629947030	629948909	1880	*	73.9825	1.13377	0.462387	2.45199	0.0142067	0.0443479	6.05541	6.22817	7.20688	6.75854	Promoter (<=1kb)	21	629948150	629949614	1465	1	TraesCS7D02G539900	0
chr7D	631820997	631821478	482	*	39.0556	1.88073	0.665519	2.82595	0.00471401	0.0187722	5.06758	5.4683	6.72703	6.08655	Promoter (2-3kb)	21	631817006	631818211	1206	2	TraesCS7D02G543100	-2786
chr7D	631844167	631844755	589	*	105.567	2.44154	0.404422	6.03711	1.56895e-09	6.00928e-08	5.84014	5.8169	7.86516	7.46645	Promoter (<=1kb)	21	631845112	631850115	5004	1	TraesCS7D02G543200	-357
chr7D	631932878	631935850	2973	*	149.234	1.79964	0.329419	5.46306	4.6799e-08	1.19639e-06	6.60866	6.44562	7.90846	8.11001	Promoter (<=1kb)	21	631933665	631935693	2029	2	TraesCS7D02G543500	0
chr7D	632778522	632780099	1578	*	138.749	1.01021	0.32933	3.06748	0.00215871	0.0101129	6.82574	6.93064	7.78222	7.67507	Promoter (1-2kb)	21	632781536	632782649	1114	1	TraesCS7D02G545700	-1437
chr7D	633105308	633106736	1429	*	155.862	1.41894	0.316601	4.48179	7.40193e-06	9.3588e-05	6.88721	6.69056	7.97784	7.99268	Promoter (1-2kb)	21	633108673	633115091	6419	1	TraesCS7D02G546300	-1937
chr7D	634980618	634981466	849	*	26.9049	2.55883	0.76761	3.3335	0.000857607	0.00480429	4.84246	4.8494	6.01526	6.26388	Promoter (<=1kb)	21	634980637	634981878	1242	1	TraesCS7D02G552000	0
chr7D	635415552	635417435	1884	*	56.507	1.50162	0.517891	2.89948	0.00373778	0.0156395	5.78703	5.68497	6.92483	6.60303	Promoter (<=1kb)	21	635418196	635419443	1248	1	TraesCS7D02G552400	-761
chrUn	1925858	1928164	2307	*	346.674	1.02067	0.222871	4.57964	4.65771e-06	6.30663e-05	8.10354	7.88608	8.98006	8.90023	Promoter (<=1kb)	22	1926406	1928946	2541	1	TraesCSU02G001500	0
chrUn	1943556	1946071	2516	*	476.182	1.19355	0.21801	5.47475	4.38117e-08	1.12887e-06	8.51858	8.07091	9.33419	9.51531	Promoter (<=1kb)	22	1944014	1946368	2355	1	TraesCSU02G001600	0
chrUn	8168869	8171108	2240	*	137.133	1.70876	0.377958	4.52104	6.1536e-06	7.99797e-05	6.78753	6.11905	7.91555	7.85186	Promoter (<=1kb)	22	8169586	8170600	1015	1	TraesCSU02G004000	0
chrUn	23651918	23657885	5968	*	565.945	1.72207	0.210345	8.18686	2.6812e-16	4.47199e-14	8.3861	7.94523	9.9254	9.67691	Promoter (<=1kb)	22	23651712	23654762	3051	2	TraesCSU02G021800	0
chrUn	24247269	24252330	5062	*	1071.15	3.58955	0.175408	20.4641	4.50075e-93	4.62421e-88	7.76439	7.38499	10.8691	11.0616	Promoter (<=1kb)	22	24239641	24247241	7601	2	TraesCSU02G023000	-28
chrUn	24264828	24267878	3051	*	337.867	1.60438	0.248622	6.45306	1.09611e-10	5.64498e-09	7.77086	7.40204	9.21889	8.89264	Promoter (<=1kb)	22	24260997	24266104	5108	2	TraesCSU02G023100	0
chrUn	24304037	24304965	929	*	24.5155	2.19203	0.786924	2.78556	0.0053435	0.0207235	4.96154	4.8494	6.09547	5.93478	Promoter (<=1kb)	22	24302990	24305079	2090	2	TraesCSU02G023200	114
chrUn	27575390	27576328	939	*	44.3714	2.36445	0.621533	3.80423	0.000142248	0.00110235	5.37231	5.00601	6.837	6.41339	Promoter (<=1kb)	22	27571761	27575820	4060	2	TraesCSU02G028300	0
chrUn	28327088	28328897	1810	*	67.3085	1.31815	0.474263	2.77937	0.00544646	0.0210355	6.01054	5.93649	7.0856	6.76137	Promoter (<=1kb)	22	28328242	28328938	697	1	TraesCSU02G029600	0
chrUn	28392243	28394873	2631	*	228.409	1.66428	0.27794	5.98792	2.12547e-09	7.88791e-08	7.12968	7.02954	8.70999	8.36765	Promoter (<=1kb)	22	28394528	28398756	4229	1	TraesCSU02G029700	0
chrUn	28714040	28716234	2195	*	205.257	1.26041	0.318086	3.96247	7.4178e-05	0.000644532	7.43794	6.91479	8.50477	8.0757	Promoter (<=1kb)	22	28715025	28715915	891	2	TraesCSU02G030200	0
chrUn	29788493	29790858	2366	*	327.024	1.29337	0.250955	5.1538	2.55258e-07	5.22846e-06	7.91215	7.57724	9.11521	8.74504	Promoter (<=1kb)	22	29789284	29789571	288	1	TraesCSU02G032800	0
chrUn	31582937	31584552	1616	*	246.274	1.2105	0.275593	4.39233	1.12141e-05	0.000132805	7.67058	7.20221	8.5464	8.51935	Promoter (<=1kb)	22	31583218	31587818	4601	1	TraesCSU02G037900	0
chrUn	33118126	33119819	1694	*	178.075	1.69583	0.349509	4.85205	1.22192e-06	2.00742e-05	7.09897	6.37692	8.33035	8.10453	Promoter (<=1kb)	22	33118232	33123379	5148	1	TraesCSU02G040900	0
chrUn	44267221	44269493	2273	*	74.8553	2.14947	0.518045	4.1492	3.33636e-05	0.00033195	6.01054	5.26113	7.33992	7.06718	Promoter (1-2kb)	22	44271262	44272089	828	1	TraesCSU02G057000	-1769
chrUn	46233216	46235248	2033	*	79.9129	2.72204	0.45611	5.96794	2.40262e-09	8.81302e-08	5.4098	5.51484	7.42216	7.31268	Promoter (<=1kb)	22	46233166	46242567	9402	1	TraesCSU02G059400	50
chrUn	52967637	52969274	1638	*	34.7035	6.48251	1.21834	5.32076	1.03334e-07	2.39064e-06	3.78048	4.22515	6.67712	6.42784	Promoter (1-2kb)	22	52971115	52974962	3848	1	TraesCSU02G067300	-1841
chrUn	71327479	71330131	2653	*	114.557	2.04636	0.394663	5.18509	2.15908e-07	4.52253e-06	6.27838	5.93649	7.90846	7.50536	Promoter (<=1kb)	22	71327744	71343335	15592	1	TraesCSU02G079600	0
chrUn	84037984	84042237	4254	*	1027.3	1.46946	0.167392	8.77854	1.65617e-18	4.06109e-16	9.32747	8.9738	10.6808	10.4833	Promoter (<=1kb)	22	84038338	84040291	1954	2	TraesCSU02G095400	0
chrUn	93045778	93048068	2291	*	208.291	1.75321	0.296526	5.91251	3.36925e-09	1.18958e-07	6.99149	6.84117	8.63909	8.2205	Promoter (<=1kb)	22	93046770	93049770	3001	1	TraesCSU02G106100	0
chrUn	100196618	100197697	1080	*	48.9617	1.56541	0.597037	2.62196	0.00874257	0.0304255	5.84014	5.28917	6.85202	6.35403	Promoter (<=1kb)	22	100197149	100198906	1758	1	TraesCSU02G115800	0
chrUn	100234411	100234817	407	*	61.5805	1.34891	0.488187	2.76309	0.00572562	0.0218723	5.89114	5.86951	6.92483	6.74432	Promoter (<=1kb)	22	100233724	100241333	7610	1	TraesCSU02G116000	687
chrUn	104801790	104803905	2116	*	29.3263	2.72113	0.865025	3.14573	0.00165674	0.00817259	4.32038	5.14123	5.83846	6.56453	Promoter (2-3kb)	22	104797625	104799551	1927	2	TraesCSU02G122800	-2239
chrUn	108603586	108604865	1280	*	213.197	1.02908	0.314398	3.27319	0.00106343	0.00571472	7.66364	7.02954	8.42269	8.14245	Promoter (<=1kb)	22	108603946	108604958	1013	1	TraesCSU02G125300	0
chrUn	109047774	109049868	2095	*	113.233	2.21254	0.402686	5.49444	3.91949e-08	1.02234e-06	6.2405	5.76203	7.85782	7.5943	Promoter (<=1kb)	22	109047942	109048769	828	2	TraesCSU02G127300	0
chrUn	110507846	110509444	1599	*	57.7475	3.26492	0.608869	5.36228	8.21801e-08	1.95767e-06	5.25187	4.75983	7.30781	6.67697	Promoter (1-2kb)	22	110511363	110515475	4113	1	TraesCSU02G129500	-1919
chrUn	111210287	111211607	1321	*	38.8658	1.64443	0.628536	2.61628	0.00888944	0.0308161	5.54888	5.20283	6.47701	6.30381	Promoter (<=1kb)	22	111201681	111211014	9334	2	TraesCSU02G132000	0
chrUn	134258876	134260518	1643	*	49.0215	1.5932	0.604549	2.63535	0.00840509	0.0295211	5.84014	5.26113	6.8816	6.32722	Promoter (1-2kb)	22	134251974	134257094	5121	2	TraesCSU02G140500	-1782
chrUn	189577131	189579016	1886	*	81.2005	1.98218	0.43879	4.51737	6.26113e-06	8.11821e-05	5.94022	5.72409	7.26383	7.30117	Promoter (1-2kb)	22	189575201	189575590	390	2	TraesCSU02G152700	-1541
chrUn	201386768	201387188	421	*	19.4504	3.16397	0.935952	3.38048	0.000723595	0.00418429	4.53969	4.54476	5.77372	5.99562	Promoter (2-3kb)	22	201389948	201390319	372	1	TraesCSU02G154112	-2760
chrUn	234386257	234387477	1221	*	455.53	1.19805	0.241684	4.95712	7.15461e-07	1.26837e-05	8.33473	8.14	9.6525	9.02361	Promoter (<=1kb)	22	234386496	234388024	1529	1	TraesCSU02G162400	0
chrUn	289816715	289818681	1967	*	95.0263	1.63082	0.414775	3.93181	8.43095e-05	0.000715679	6.35112	5.93649	7.42216	7.39255	Promoter (<=1kb)	22	289818220	289822412	4193	1	TraesCSU02G192700	0
chrUn	334200225	334202419	2195	*	346.293	1.9965	0.229616	8.69495	3.46973e-18	8.13904e-16	7.44607	7.28432	9.27495	9.08322	Promoter (<=1kb)	22	334200394	334201405	1012	2	TraesCSU02G225800	0
chrUn	354264059	354265214	1156	*	44.8383	3.04926	0.655675	4.65058	3.31008e-06	4.72395e-05	5.20867	4.65968	6.75934	6.67997	Promoter (2-3kb)	22	354260792	354261386	595	2	TraesCSU02G238500	-2673

## Sheet: H3K27me3_DPA4_DPA2_DN
seqnames	start	end	width	strand	baseMean	log2FoldChange	lfcSE	stat	pvalue	padj	DPA2_2.rep1.bam	DPA2_2.rep2.bam	DPA4_2.rep1.bam	DPA4_2.rep2.bam	annotation	geneChr	geneStart	geneEnd	geneLength	geneStrand	geneId	distanceToTSS
chr1A	1212585	1213435	851	*	6.19687	-7.08021	2.11068	-3.35447	0.000795158	0.0045186	5.25187	4.93091	3.78048	3.78048	Promoter (<=1kb)	1	1209721	1212812	3092	2	TraesCS1A02G002300	0
chr1A	1654428	1655543	1116	*	61.6475	-2.60754	0.509447	-5.11837	3.08189e-07	6.13707e-06	7.04625	7.02954	5.47495	5.20973	Promoter (1-2kb)	1	1657115	1666923	9809	1	TraesCS1A02G002900	-1572
chr1A	1665320	1666711	1392	*	216.589	-1.58555	0.346437	-4.57675	4.72249e-06	6.38425e-05	8.53004	8.36438	7.47125	6.57749	Promoter (2-3kb)	1	1668949	1670358	1410	1	TraesCS1A02G003000	-2238
chr1A	1700779	1702858	2080	*	237.049	-1.55989	0.261006	-5.97647	2.28021e-09	8.4045e-08	8.66781	8.47271	7.20688	7.17854	Promoter (1-2kb)	1	1689351	1698842	9492	2	TraesCS1A02G003100	-1937
chr1A	1722191	1723346	1156	*	107.204	-1.60619	0.395479	-4.06138	4.87842e-05	0.00045446	7.5996	7.48968	6.51561	6.0585	Promoter (<=1kb)	1	1721421	1734947	13527	1	TraesCS1A02G003200	770
chr1A	1787820	1790266	2447	*	135.285	-1.86206	0.348331	-5.34568	9.00789e-08	2.1227e-06	8.07249	7.70157	6.43729	6.33877	Promoter (1-2kb)	1	1792119	1815634	23516	1	TraesCS1A02G003300	-1853
chr1A	1793115	1793630	516	*	59.732	-1.58854	0.494168	-3.21457	0.00130639	0.0067491	6.83825	6.85787	5.83846	5.67071	Promoter (<=1kb)	1	1792119	1815634	23516	1	TraesCS1A02G003300	996
chr1A	2162238	2164477	2240	*	133.769	-1.9228	0.347795	-5.52854	3.22904e-08	8.62053e-07	8.0083	7.76867	6.45729	6.23521	Promoter (<=1kb)	1	2161814	2163439	1626	2	TraesCS1A02G003400	0
chr1A	2200306	2201419	1114	*	88.6847	-1.49375	0.442105	-3.37872	0.000728253	0.0042072	7.41328	7.14921	6.41699	5.88182	Promoter (<=1kb)	1	2200978	2203830	2853	1	TraesCS1A02G003546	0
chr1A	2238034	2240230	2197	*	238.962	-1.31234	0.268561	-4.88657	1.02608e-06	1.72739e-05	8.685	8.34404	7.29694	7.39795	Promoter (1-2kb)	1	2229188	2236819	7632	2	TraesCS1A02G003600	-1215
chr1A	2289682	2290226	545	*	66.4873	-2.6312	0.500537	-5.25676	1.46619e-07	3.24551e-06	7.03546	7.21516	5.55673	5.21913	Promoter (1-2kb)	1	2291887	2292891	1005	1	TraesCS1A02G003700	-1661
chr1A	2291199	2292190	992	*	180.321	-1.18996	0.301711	-3.94403	8.01222e-05	0.000686944	8.18803	8.03144	7.24132	6.93635	Promoter (<=1kb)	1	2291887	2292891	1005	1	TraesCS1A02G003700	0
chr1A	2376020	2379154	3135	*	198.81	-2.13035	0.283588	-7.51214	5.81698e-14	6.14271e-12	8.51474	8.39011	6.64282	6.63122	Promoter (<=1kb)	1	2377713	2379143	1431	2	TraesCS1A02G003800	0
chr1A	2440881	2441977	1097	*	52.042	-2.29201	0.588448	-3.89501	9.81944e-05	0.00081335	6.91106	6.72748	4.94437	5.57108	Promoter (<=1kb)	1	2437843	2441540	3698	2	TraesCS1A02G004000	0
chr1A	2472340	2473252	913	*	50.1664	-2.51206	0.562241	-4.46795	7.89745e-06	9.86814e-05	6.96897	6.59371	5.29214	5.17126	Promoter (1-2kb)	1	2474575	2481205	6631	1	TraesCS1A02G004100	-1323
chr1A	2486508	2487824	1317	*	62.2309	-2.24496	0.578317	-3.88188	0.000103654	0.000850647	7.16962	6.85787	4.94437	5.79807	Promoter (2-3kb)	1	2490452	2519369	28918	1	TraesCS1A02G004126	-2628
chr1A	2489218	2489584	367	*	23.0171	-3.05026	0.859818	-3.54757	0.0003888	0.00252156	5.98751	6.10476	4.37414	4.76747	Promoter (<=1kb)	1	2490452	2519369	28918	1	TraesCS1A02G004126	-868
chr1A	2490891	2492261	1371	*	30.5889	-2.24788	0.818074	-2.74777	0.00600017	0.0226787	6.16138	6.34123	4.37414	5.32622	Promoter (<=1kb)	1	2490452	2519369	28918	1	TraesCS1A02G004126	439
chr1A	2647079	2649976	2898	*	315.113	-2.22188	0.294584	-7.54243	4.61305e-14	4.99956e-12	9.16071	9.03845	6.60765	7.41761	Promoter (<=1kb)	1	2642460	2648016	5557	2	TraesCS1A02G004400	0
chr1A	2665676	2668960	3285	*	240.028	-2.34128	0.278562	-8.40488	4.28302e-17	8.31067e-15	8.76474	8.72936	6.47701	6.87	Promoter (<=1kb)	1	2661957	2667052	5096	2	TraesCS1A02G004500	0
chr1A	2942082	2942433	352	*	36.4779	-1.69636	0.629665	-2.69407	0.00705851	0.0257515	6.2405	6.4231	5.38714	5.26501	Promoter (<=1kb)	1	2942044	2945027	2984	1	TraesCS1A02G004900	38
chr1A	3014242	3015026	785	*	36.1249	-2.43695	0.643571	-3.78661	0.000152719	0.0011689	6.46976	6.38861	5.0736	5.02444	Promoter (<=1kb)	1	3013341	3014979	1639	1	TraesCS1A02G005300	901
chr1A	3681010	3682526	1517	*	47.6125	-1.84048	0.587792	-3.13117	0.00174109	0.00850983	6.63772	6.67172	5.13254	5.67071	Promoter (1-2kb)	1	3677964	3679612	1649	2	TraesCS1A02G007000	-1398
chr1A	3701923	3702813	891	*	40.6713	-2.09967	0.605166	-3.46958	0.000521282	0.00320372	6.62326	6.40021	5.18838	5.28284	Promoter (<=1kb)	1	3698525	3700965	2441	2	TraesCS1A02G007100	-958
chr1A	3774733	3775323	591	*	94.9484	-2.59851	0.435988	-5.96005	2.52157e-09	9.19351e-08	7.7048	7.43001	5.38714	5.83223	Promoter (1-2kb)	1	3776339	3777238	900	1	TraesCS1A02G007200	-1016
chr1A	3776938	3778201	1264	*	131.636	-2.60467	0.423808	-6.14587	7.95279e-10	3.29473e-08	8.01376	7.97202	5.38714	6.25982	Promoter (<=1kb)	1	3776339	3777238	900	1	TraesCS1A02G007200	599
chr1A	3793313	3793826	514	*	63.0102	-2.7171	0.503388	-5.39761	6.75328e-08	1.64967e-06	7.17943	6.96951	5.38714	5.22846	Promoter (1-2kb)	1	3795056	3795948	893	1	TraesCS1A02G007236	-1230
chr1A	3795634	3796940	1307	*	84.637	-1.9528	0.440149	-4.43667	9.13605e-06	0.0001116	7.37119	7.30261	5.63334	6.05377	Promoter (<=1kb)	1	3795056	3795948	893	1	TraesCS1A02G007236	578
chr1A	3848091	3849704	1614	*	227.937	-1.16855	0.268771	-4.34775	1.37543e-05	0.00015762	8.55643	8.27203	7.35046	7.40513	Promoter (<=1kb)	1	3845783	3847150	1368	2	TraesCS1A02G007300	-941
chr1A	3907783	3909095	1313	*	182.277	-2.06724	0.315416	-6.55403	5.60054e-11	3.09197e-09	8.41112	8.22512	6.79092	6.38403	Promoter (1-2kb)	1	3910395	3911267	873	1	TraesCS1A02G007344	-1300
chr1A	3910915	3911201	287	*	42.5035	-2.83285	0.678645	-4.17427	2.98942e-05	0.000302261	6.87513	6.34123	5.29214	4.72172	Promoter (<=1kb)	1	3910395	3911267	873	1	TraesCS1A02G007344	520
chr1A	4204371	4204801	431	*	47.3154	-2.32265	0.561851	-4.13392	3.56625e-05	0.000350512	6.6802	6.73656	5.24148	5.27396	Promoter (<=1kb)	1	4202212	4203588	1377	2	TraesCS1A02G008000	-783
chr1A	4660969	4661377	409	*	35.0022	-2.43424	0.667072	-3.64914	0.000263118	0.00183241	6.40323	6.37692	5.18838	4.8919	Promoter (<=1kb)	1	4661621	4663924	2304	1	TraesCS1A02G008353	-244
chr1A	4803958	4805429	1472	*	209.278	-2.61875	0.282502	-9.26985	1.86408e-20	6.62704e-18	8.66088	8.53041	6.35422	6.41339	Promoter (<=1kb)	1	4804101	4805663	1563	1	TraesCS1A02G008400	0
chr1A	4807896	4808913	1018	*	202.911	-2.37504	0.303541	-7.82443	5.09977e-15	6.66199e-13	8.53384	8.52009	6.24271	6.68296	Promoter (2-3kb)	1	4811264	4813128	1865	1	TraesCS1A02G008500	-2351
chr1A	4811434	4813734	2301	*	237.771	-2.80719	0.633828	-4.42895	9.46931e-06	0.000114946	8.95803	8.6104	5.83846	6.77821	Promoter (<=1kb)	1	4811264	4813128	1865	1	TraesCS1A02G008500	170
chr1A	5027826	5028375	550	*	58.1286	-2.47297	0.53838	-4.59335	4.36181e-06	5.9582e-05	7.03546	6.89876	5.0736	5.50715	Promoter (<=1kb)	1	5023873	5029289	5417	2	TraesCS1A02G008600	914
chr1A	5030109	5030905	797	*	121.969	-2.67534	0.36249	-7.38047	1.57731e-13	1.54267e-11	7.89449	7.88608	5.90011	5.79229	Promoter (<=1kb)	1	5023873	5029289	5417	2	TraesCS1A02G008600	-820
chr1A	5131731	5133331	1601	*	191.896	-1.96939	0.307803	-6.39821	1.57211e-10	7.75996e-09	8.55269	8.17004	6.837	6.56778	Promoter (<=1kb)	1	5132497	5132754	258	1	TraesCS1A02G008700	0
chr1A	5152861	5156015	3155	*	263.689	-2.56724	0.2669	-9.61875	6.66378e-22	2.98977e-19	9.02701	8.77346	6.51561	6.77262	Promoter (<=1kb)	1	5150710	5153197	2488	2	TraesCS1A02G008800	0
chr1A	6022907	6024511	1605	*	29.7489	-1.69118	0.690312	-2.44988	0.0142906	0.0445379	6.11999	6.14717	5.18838	5.18101	Promoter (<=1kb)	1	6022742	6023437	696	2	TraesCS1A02G009700	0
chr1A	6475599	6475915	317	*	11.5077	-3.39514	1.37135	-2.47577	0.0132951	0.0421542	5.61284	5.26113	4.61432	3.95827	Promoter (<=1kb)	1	6472647	6475129	2483	2	TraesCS1A02G010700	-470
chr1A	6500707	6501364	658	*	57.2971	-1.73466	0.509355	-3.40559	0.000660203	0.00388373	6.95758	6.69988	5.59563	5.68972	Promoter (<=1kb)	1	6497878	6500095	2218	2	TraesCS1A02G010800	-612
chr1A	6514943	6515568	626	*	52.3811	-1.95607	0.551094	-3.54943	0.000386059	0.00250695	6.85065	6.69988	5.24148	5.64492	Promoter (1-2kb)	1	6517423	6518340	918	1	TraesCS1A02G010900	-1855
chr1A	6517968	6518293	326	*	30.7702	-2.97814	0.783323	-3.80193	0.000143572	0.0011106	6.42017	6.17472	5.0736	4.5063	Promoter (<=1kb)	1	6517423	6518340	918	1	TraesCS1A02G010900	545
chr1A	6653106	6655502	2397	*	75.144	-2.65568	0.469458	-5.6569	1.5413e-08	4.48734e-07	7.40496	7.14245	5.59563	5.3347	Promoter (<=1kb)	1	6654552	6655482	931	2	TraesCS1A02G011300	0
chr1A	6885970	6887098	1129	*	10.7601	-4.57706	1.3843	-3.30641	0.000944989	0.00519634	5.54888	5.36936	3.78048	4.2146	Promoter (<=1kb)	1	6883652	6887141	3490	2	TraesCS1A02G011900	43
chr1A	7229246	7231057	1812	*	185.872	-1.21525	0.294814	-4.12209	3.75444e-05	0.000365768	8.24945	8.06381	7.22993	6.99255	Promoter (<=1kb)	1	7228719	7229943	1225	2	TraesCS1A02G012700	0
chr1A	7274559	7275485	927	*	64.8152	-1.38052	0.511146	-2.70083	0.00691656	0.0253524	7.00261	6.81574	5.55673	6.15857	Promoter (<=1kb)	1	7274801	7275803	1003	1	TraesCS1A02G012800	0
chr1A	7277231	7277967	737	*	68.9869	-1.8483	0.498761	-3.70577	0.000210747	0.0015249	7.32783	6.76346	5.55673	5.89259	Promoter (<=1kb)	1	7276861	7279534	2674	1	TraesCS1A02G012900	370
chr1A	7777442	7779650	2209	*	168.265	-1.70258	0.354065	-4.80865	1.51952e-06	2.4248e-05	8.10865	8.17334	7.0471	6.33877	Promoter (<=1kb)	1	7777149	7778389	1241	2	TraesCS1A02G014200	0
chr1A	7833425	7834177	753	*	34.9367	-1.89657	0.647888	-2.92731	0.00341907	0.0145846	6.45343	6.18828	5.18838	5.23771	Promoter (<=1kb)	1	7834685	7837216	2532	1	TraesCS1A02G014500	-508
chr1A	7834720	7835675	956	*	58.8145	-2.19543	0.55243	-3.97413	7.06369e-05	0.000619025	6.95758	6.9385	5.0736	5.70843	Promoter (<=1kb)	1	7834685	7837216	2532	1	TraesCS1A02G014500	35
chr1A	8143379	8145263	1885	*	66.7503	-1.88358	0.480894	-3.91682	8.97237e-05	0.000754037	7.17943	6.88255	5.59563	5.79229	Promoter (<=1kb)	1	8141960	8144500	2541	2	TraesCS1A02G014900	0
chr1A	8158859	8159410	552	*	34.7788	-2.6756	0.710629	-3.76512	0.000166471	0.00125463	6.69408	6.09032	4.70963	5.07929	Promoter (<=1kb)	1	8157346	8159856	2511	2	TraesCS1A02G015000	446
chr1A	8266190	8266393	204	*	15.421	-3.71588	1.04823	-3.5449	0.000392758	0.00254249	5.58128	5.83468	4.37414	4.33954	Promoter (<=1kb)	1	8264166	8266341	2176	2	TraesCS1A02G015400	0
chr1A	8615026	8616518	1493	*	74.6949	-1.9433	0.469748	-4.13689	3.52041e-05	0.000346985	7.33661	7.01477	5.55673	5.92958	Promoter (<=1kb)	1	8611945	8615970	4026	2	TraesCS1A02G016203	0
chr1A	8664643	8667022	2380	*	196.536	-1.46965	0.301586	-4.87307	1.09878e-06	1.8324e-05	8.44784	8.15343	6.82181	7.17854	Promoter (<=1kb)	1	8665006	8669951	4946	1	TraesCS1A02G016300	0
chr1A	8728681	8729784	1104	*	34.7006	-2.3411	0.735475	-3.18312	0.00145699	0.00736762	6.45343	6.26692	5.38714	4.68975	Promoter (2-3kb)	1	8732467	8732691	225	1	TraesCS1A02G016500	-2683
chr1A	9085581	9087403	1823	*	118.51	-1.92134	0.398992	-4.81549	1.46842e-06	2.35532e-05	7.80908	7.69238	5.83846	6.4668	Promoter (2-3kb)	1	9089751	9092824	3074	1	TraesCS1A02G016600	-2348
chr1A	9089714	9090635	922	*	135.954	-1.48446	0.344808	-4.30519	1.66845e-05	0.00018528	7.87061	7.76867	6.77522	6.43501	Promoter (<=1kb)	1	9089751	9092824	3074	1	TraesCS1A02G016600	0
chr1A	9152487	9153362	876	*	82.445	-1.55214	0.444401	-3.49265	0.00047826	0.00298593	7.37971	7.05862	5.83846	6.21436	Promoter (2-3kb)	1	9156307	9157322	1016	1	TraesCS1A02G017300	-2945
chr1A	9599021	9601485	2465	*	162.059	-1.37347	0.309205	-4.44194	8.91528e-06	0.000109358	8.11374	7.93748	6.79092	6.91374	Promoter (<=1kb)	1	9597803	9600713	2911	2	TraesCS1A02G019100	0
chr1A	9760045	9761570	1526	*	151.879	-1.84616	0.381897	-4.83418	1.33698e-06	2.17109e-05	8.10865	7.9606	6.8816	6.10035	Promoter (<=1kb)	1	9762052	9764101	2050	1	TraesCS1A02G019400	-482
chr1A	9769803	9770248	446	*	55.9582	-1.57185	0.509201	-3.08689	0.00202265	0.00959121	6.86294	6.68117	5.70549	5.69599	Promoter (1-2kb)	1	9772102	9773591	1490	1	TraesCS1A02G019500	-1854
chr1A	10490027	10490820	794	*	73.7748	-1.36758	0.530745	-2.57671	0.00997452	0.0336749	7.35401	6.63326	6.37546	5.64492	Promoter (<=1kb)	1	10481359	10491160	9802	2	TraesCS1A02G021800	340
chr1A	10714684	10715857	1174	*	109.081	-2.1036	0.378651	-5.5555	2.76815e-08	7.53898e-07	7.73159	7.61179	5.92986	6.11854	Promoter (<=1kb)	1	10715760	10715975	216	2	TraesCS1A02G022300	118
chr1A	10747678	10749501	1824	*	244.195	-1.03625	0.265559	-3.90216	9.53385e-05	0.000793629	8.5713	8.35859	7.68589	7.40155	Promoter (<=1kb)	1	10748820	10751263	2444	1	TraesCS1A02G022400	0
chr1A	11385975	11386204	230	*	20.819	-2.08008	0.830709	-2.50398	0.0122806	0.0396377	5.89114	5.8169	4.87269	4.83872	Promoter (2-3kb)	1	11388647	11390028	1382	1	TraesCS1A02G022900	-2443
chr1A	11386748	11388419	1672	*	71.6366	-2.15269	0.494192	-4.35597	1.32477e-05	0.000152659	7.38818	6.87437	5.83846	5.46257	Promoter (<=1kb)	1	11388647	11390028	1382	1	TraesCS1A02G022900	-228
chr1A	11670526	11673120	2595	*	33.8753	-2.28177	0.668032	-3.41565	0.000636289	0.00377188	6.35112	6.32913	5.18838	4.9544	Promoter (<=1kb)	1	11670629	11672741	2113	1	TraesCS1A02G023900	0
chr1A	12005467	12006630	1164	*	34.9012	-1.67644	0.65388	-2.56384	0.0103521	0.0346571	6.42017	6.13319	5.43187	5.17126	Promoter (<=1kb)	1	12002939	12006839	3901	2	TraesCS1A02G024400	209
chr1A	12668300	12670486	2187	*	364.571	-1.17453	0.257183	-4.56689	4.95025e-06	6.63887e-05	9.18506	8.90215	8.24298	7.66167	Promoter (<=1kb)	1	12669534	12669800	267	1	TraesCS1A02G026600	0
chr1A	12794853	12796855	2003	*	117.575	-1.68546	0.366453	-4.5994	4.23717e-06	5.81422e-05	7.66364	7.69698	6.49644	6.19317	Promoter (<=1kb)	1	12769345	12795636	26292	2	TraesCS1A02G027000	0
chr1A	12914943	12915318	376	*	9.90993	-3.78884	1.37581	-2.75391	0.00588884	0.0223459	5.44613	5.31653	3.78048	4.33954	Promoter (<=1kb)	1	12915087	12917028	1942	1	TraesCS1A02G027200	0
chr1A	13411164	13412813	1650	*	30.8724	-1.99826	0.716217	-2.79002	0.00527048	0.0205085	6.4859	5.86951	5.18838	5.02444	Promoter (<=1kb)	1	13412737	13418606	5870	1	TraesCS1A02G028600	0
chr1A	13804410	13807182	2773	*	84.9024	-1.18018	0.430195	-2.74336	0.00608144	0.0229142	7.25557	7.09416	6.04254	6.43501	Promoter (<=1kb)	1	13805303	13807108	1806	1	TraesCS1A02G029500	0
chr1A	14582150	14583061	912	*	4.23645	-6.52965	2.36396	-2.76217	0.00574191	0.0219044	5.06758	4.65968	3.78048	3.78048	Promoter (1-2kb)	1	14584885	14587137	2253	1	TraesCS1A02G031700	-1824
chr1A	14746877	14749307	2431	*	214.204	-2.12641	0.285043	-7.45996	8.65484e-14	8.86564e-12	8.685	8.4014	6.82181	6.63432	Promoter (<=1kb)	1	14744093	14748608	4516	2	TraesCS1A02G032000	0
chr1A	14790529	14791696	1168	*	133.273	-1.68001	0.338218	-4.96724	6.79124e-07	1.21296e-05	7.9004	7.78172	6.53452	6.41702	Promoter (<=1kb)	1	14790721	14791908	1188	2	TraesCS1A02G032100	212
chr1A	14799653	14801958	2306	*	292.507	-1.19231	0.244184	-4.88283	1.04577e-06	1.75552e-05	8.91209	8.59574	7.66076	7.68835	Promoter (<=1kb)	1	14799110	14800511	1402	2	TraesCS1A02G032200	0
chr1A	14838726	14839919	1194	*	238.475	-1.50232	0.264979	-5.66959	1.43143e-08	4.21282e-07	8.6574	8.48072	7.1107	7.33166	Promoter (<=1kb)	1	14838308	14839886	1579	2	TraesCS1A02G032300	0
chr1A	14857171	14858402	1232	*	256.025	-1.14884	0.265766	-4.32276	1.54089e-05	0.000173317	8.76474	8.34404	7.55557	7.51533	Promoter (<=1kb)	1	14857039	14858282	1244	2	TraesCS1A02G032400	0
chr1A	14985392	14987711	2320	*	170.975	-1.61024	0.309143	-5.20872	1.90146e-07	4.06496e-06	8.1832	8.10932	6.93896	6.63741	Promoter (<=1kb)	1	14988541	14988944	404	1	TraesCS1A02G032500	-830
chr1A	15322830	15323580	751	*	140.974	-1.15181	0.352966	-3.26324	0.00110148	0.00588074	7.91799	7.63117	7.0471	6.59032	Promoter (1-2kb)	1	15324612	15326204	1593	1	TraesCS1A02G032800	-1032
chr1A	15324614	15326202	1589	*	300.437	-1.24402	0.23109	-5.38326	7.31476e-08	1.76937e-06	8.86463	8.75818	7.68589	7.67211	Promoter (<=1kb)	1	15324612	15326204	1593	1	TraesCS1A02G032800	2
chr1A	15516203	15518175	1973	*	60.3303	-2.72592	0.560084	-4.86699	1.13311e-06	1.88243e-05	7.27398	6.76346	4.94437	5.44733	Promoter (<=1kb)	1	15516524	15518456	1933	1	TraesCS1A02G033200	0
chr1A	16425161	16426890	1730	*	12.2236	-3.43628	1.17214	-2.93162	0.00337195	0.0144205	5.75962	5.20283	4.37414	4.31118	Promoter (<=1kb)	1	16425345	16428037	2693	1	TraesCS1A02G033700	0
chr1A	17868837	17869458	622	*	55.6495	-2.58423	0.638714	-4.04598	5.2104e-05	0.000480054	7.04625	6.75455	5.66994	4.79667	Promoter (<=1kb)	1	17867870	17868462	593	2	TraesCS1A02G034800	-375
chr1A	17870916	17871137	222	*	27.4869	-2.75963	0.778237	-3.546	0.00039112	0.00253406	6.20152	6.14717	5.01107	4.60369	Promoter (2-3kb)	1	17867870	17868462	593	2	TraesCS1A02G034800	-2454
chr1A	20087921	20089699	1779	*	32.3648	-2.25874	0.714588	-3.16089	0.00157287	0.00783866	6.31524	6.25413	5.29214	4.79667	Promoter (1-2kb)	1	20091099	20094848	3750	1	TraesCS1A02G036100	-1400
chr1A	20236776	20239338	2563	*	98.1753	-1.52024	0.396176	-3.83729	0.000124401	0.000987627	7.40496	7.43554	6.39638	6.10035	Promoter (<=1kb)	1	20236597	20238197	1601	2	TraesCS1A02G036400	0
chr1A	20864785	20866766	1982	*	76.7379	-1.6997	0.478897	-3.5492	0.000386402	0.00250869	7.34533	6.9385	6.17111	5.65788	Promoter (<=1kb)	1	20865534	20867378	1845	1	TraesCS1A02G037000	0
chr1A	21084657	21086045	1389	*	80.4449	-1.20576	0.444185	-2.71455	0.0066366	0.0245403	7.2831	6.9068	6.35422	6.04902	Promoter (<=1kb)	1	21085585	21085875	291	2	TraesCS1A02G038800	0
chr1A	22534688	22536146	1459	*	196.637	-1.37113	0.309792	-4.42597	9.60097e-06	0.000116277	8.36918	8.16673	7.32929	6.82755	Promoter (<=1kb)	1	22534635	22536459	1825	1	TraesCS1A02G040900	53
chr1A	22559707	22561270	1564	*	46.1789	-2.03778	0.690313	-2.95197	0.00315757	0.0136978	6.81312	6.4117	5.77372	4.82492	Promoter (<=1kb)	1	22561344	22561535	192	1	TraesCS1A02G041000	-74
chr1A	22761216	22763008	1793	*	78.4092	-1.05611	0.437843	-2.41207	0.0158624	0.0482804	7.19885	6.86614	6.31071	6.1846	Promoter (<=1kb)	1	22760287	22760874	588	2	TraesCS1A02G041800	-342
chr1A	22788500	22791367	2868	*	56.309	-1.88338	0.53437	-3.52449	0.0004243	0.00270753	6.95758	6.69056	5.77372	5.37619	Promoter (<=1kb)	1	22789173	22791342	2170	2	TraesCS1A02G041900	0
chr1A	22821289	22822611	1323	*	64.7772	-2.29952	0.556377	-4.13302	3.58024e-05	0.000351701	7.22749	6.84954	5.83846	5.13137	Promoter (2-3kb)	1	22816707	22818738	2032	2	TraesCS1A02G042100	-2551
chr1A	23856350	23857472	1123	*	196.917	-1.42674	0.294377	-4.84666	1.2556e-06	2.05601e-05	8.26783	8.30848	7.24132	6.87	Promoter (<=1kb)	1	23856568	23858030	1463	1	TraesCS1A02G043100	0
chr1A	24246267	24247939	1673	*	29.0406	-3.19018	0.786857	-4.05434	5.02762e-05	0.000465894	6.27838	6.29214	4.37414	4.85231	Promoter (<=1kb)	1	24246271	24248353	2083	1	TraesCS1A02G043500	0
chr1A	29787394	29789384	1991	*	88.5806	-1.70837	0.4182	-4.08506	4.40649e-05	0.000417326	7.44607	7.21516	6.17111	5.93478	Promoter (<=1kb)	1	29787459	29789010	1552	1	TraesCS1A02G047700	0
chr1A	30117677	30120468	2792	*	11.1245	-3.09966	1.17678	-2.63402	0.00843809	0.0296096	5.48137	5.36936	4.37414	4.36647	Promoter (<=1kb)	1	30117845	30120916	3072	1	TraesCS1A02G048300	0
chr1A	30196960	30199226	2267	*	7.2349	-4.58416	1.66535	-2.75267	0.00591117	0.0224161	5.16368	5.20283	3.78048	4.13538	Promoter (<=1kb)	1	30196596	30197675	1080	2	TraesCS1A02G048700	0
chr1A	33365291	33369913	4623	*	70.5208	-1.76159	0.458395	-3.84295	0.000121563	0.000969933	7.10928	7.03687	5.90011	5.73902	Promoter (<=1kb)	1	33370767	33373330	2564	1	TraesCS1A02G051700	-854
chr1A	34533894	34535020	1127	*	53.0282	-1.98152	0.530403	-3.73589	0.000187056	0.00138125	6.85065	6.72748	5.38714	5.55014	Promoter (<=1kb)	1	34534324	34535078	755	1	TraesCS1A02G052500	0
chr1A	34876895	34880384	3490	*	279.079	-1.28827	0.249724	-5.1588	2.48543e-07	5.11131e-06	8.86764	8.56345	7.61787	7.50369	Promoter (<=1kb)	1	34877981	34878756	776	1	TraesCS1A02G052800	0
chr1A	34887383	34888222	840	*	32.7618	-2.24125	0.721671	-3.10564	0.00189867	0.00912142	6.66618	5.8169	5.0736	5.03565	Promoter (1-2kb)	1	34885342	34886197	856	2	TraesCS1A02G052900	-1186
chr1A	34892704	34892910	207	*	11.8035	-3.60732	1.19253	-3.02494	0.0024868	0.011332	5.64361	5.31653	4.37414	4.24909	Promoter (1-2kb)	1	34890955	34891701	747	2	TraesCS1A02G053000	-1003
chr1A	34939562	34941010	1449	*	81.3374	-1.83312	0.452961	-4.04698	5.18838e-05	0.000478411	7.29216	7.2087	6.14637	5.67071	Promoter (<=1kb)	1	34939460	34940230	771	2	TraesCS1A02G053100	0
chr1A	36555258	36556216	959	*	49.362	-1.50136	0.557995	-2.69063	0.00713162	0.0259716	6.63772	6.62348	5.38714	5.79807	Promoter (<=1kb)	1	36555323	36556600	1278	1	TraesCS1A02G055300	0
chr1A	38735797	38737078	1282	*	49.3122	-1.57715	0.552608	-2.85402	0.00431703	0.0175269	6.78753	6.45674	5.70549	5.49248	Promoter (2-3kb)	1	38728807	38733500	4694	2	TraesCS1A02G058400	-2297
chr1A	39821777	39823434	1658	*	89.1045	-1.21457	0.41373	-2.93566	0.00332842	0.0142753	7.36263	7.10812	6.17111	6.39879	Promoter (<=1kb)	1	39821961	39822785	825	1	TraesCS1A02G059000	0
chr1A	45793602	45793751	150	*	4.56541	-6.63906	2.30295	-2.88285	0.00394094	0.0162982	5.06758	4.75983	3.78048	3.78048	Promoter (<=1kb)	1	45793606	45797826	4221	1	TraesCS1A02G064100	0
chr1A	45859337	45860350	1014	*	44.7729	-2.07239	0.57601	-3.59784	0.000320875	0.00215497	6.69408	6.52165	5.38714	5.26501	Promoter (1-2kb)	1	45853839	45858080	4242	2	TraesCS1A02G064200	-1257
chr1A	45860764	45860927	164	*	11.4999	-3.1126	1.25144	-2.48721	0.0128749	0.0411358	5.61284	5.23237	4.61432	4.13538	Promoter (2-3kb)	1	45853839	45858080	4242	2	TraesCS1A02G064200	-2684
chr1A	46201844	46203447	1604	*	121.652	-1.89747	0.367684	-5.16059	2.46171e-07	5.06962e-06	7.83401	7.69238	6.43729	6.09116	Promoter (<=1kb)	1	46201009	46202525	1517	2	TraesCS1A02G064300	0
chr1A	46204993	46206517	1525	*	113.828	-1.86363	0.371295	-5.01927	5.18694e-07	9.62995e-06	7.75136	7.59709	6.33264	6.10035	Promoter (2-3kb)	1	46201009	46202525	1517	2	TraesCS1A02G064300	-2468
chr1A	46257355	46257717	363	*	30.1858	-2.18189	0.696903	-3.13083	0.00174312	0.00851711	6.16138	6.26692	5.0736	4.99004	Promoter (<=1kb)	1	46248399	46258251	9853	2	TraesCS1A02G064400	534
chr1A	46259623	46260312	690	*	32.29	-2.37311	0.696822	-3.40562	0.000660143	0.00388349	6.31524	6.31691	4.79496	5.13137	Promoter (1-2kb)	1	46248399	46258251	9853	2	TraesCS1A02G064400	-1372
chr1A	46295790	46297495	1706	*	151.289	-1.16444	0.331708	-3.51043	0.000447388	0.00282728	8.0083	7.73327	7.06005	6.73572	Promoter (<=1kb)	1	46289343	46296502	7160	2	TraesCS1A02G064500	0
chr1A	50842009	50842653	645	*	10.5099	-4.23772	1.37743	-3.07655	0.00209411	0.00986476	5.25187	5.55964	4.37414	4.03175	Promoter (<=1kb)	1	50837517	50841064	3548	2	TraesCS1A02G069100	-945
chr1A	50844791	50847227	2437	*	81.8197	-1.96995	0.443301	-4.44383	8.83704e-06	0.000108502	7.37119	7.22158	5.63334	5.99066	Promoter (<=1kb)	1	50842537	50845185	2649	2	TraesCS1A02G069200	0
chr1A	52539089	52539271	183	*	4.07865	-6.47774	2.37972	-2.72206	0.0064876	0.0240932	4.96154	4.75983	3.78048	3.78048	Promoter (1-2kb)	1	52540443	52542008	1566	1	TraesCS1A02G070000	-1172
chr1A	53022650	53025390	2741	*	187.419	-1.68368	0.293268	-5.74109	9.40686e-09	2.91946e-07	8.35206	8.21556	6.95294	6.74432	Promoter (<=1kb)	1	53022367	53027095	4729	1	TraesCS1A02G070200	283
chr1A	56337199	56339214	2016	*	70.3646	-1.56642	0.477852	-3.27804	0.00104531	0.00563654	7.2831	6.73656	5.92986	5.8764	Promoter (<=1kb)	1	56337275	56339680	2406	1	TraesCS1A02G072300	0
chr1A	60735102	60737802	2701	*	313.723	-1.18237	0.228522	-5.17401	2.29126e-07	4.76395e-06	8.87963	8.82255	7.85043	7.69858	Promoter (<=1kb)	1	60735130	60738949	3820	1	TraesCS1A02G077800	0
chr1A	68373799	68375633	1835	*	101.739	-1.81139	0.420028	-4.31255	1.61383e-05	0.000180306	7.68437	7.3385	6.37546	5.8764	Promoter (<=1kb)	1	68373656	68375317	1662	2	TraesCS1A02G083800	0
chr1A	73092848	73095629	2782	*	158.156	-1.19754	0.339413	-3.52827	0.000418292	0.00267567	8.06725	7.80321	7.17157	6.67397	Promoter (<=1kb)	1	73092590	73095142	2553	2	TraesCS1A02G086300	0
chr1A	96746898	96748019	1122	*	72.9311	-2.12772	0.500255	-4.25328	2.10664e-05	0.000225191	7.42155	6.86614	5.90011	5.44733	Promoter (<=1kb)	1	96747342	96748040	699	1	TraesCS1A02G100700	0
chr1A	98581027	98582331	1305	*	53.468	-2.35677	0.624684	-3.77274	0.000161462	0.00122365	7.06757	6.62348	4.79496	5.62522	Promoter (2-3kb)	1	98584808	98591722	6915	1	TraesCS1A02G102400	-2477
chr1A	98583272	98585563	2292	*	94.363	-1.90946	0.409352	-4.66459	3.09239e-06	4.45402e-05	7.47813	7.41889	6.17111	5.8545	Promoter (<=1kb)	1	98584808	98591722	6915	1	TraesCS1A02G102400	0
chr1A	99641017	99643637	2621	*	133.591	-2.11903	0.358571	-5.90965	3.42844e-09	1.20819e-07	7.98625	7.88608	5.98741	6.39143	Promoter (<=1kb)	1	99642032	99642292	261	1	TraesCS1A02G103400	0
chr1A	99656252	99657608	1357	*	64.5326	-2.65067	0.585476	-4.52737	5.97227e-06	7.79236e-05	7.32783	6.86614	4.79496	5.63182	Promoter (<=1kb)	1	99657553	99659873	2321	1	TraesCS1A02G103500	0
chr1A	99704790	99705497	708	*	27.1033	-1.96184	0.762629	-2.57247	0.0100975	0.0340076	6.25957	5.90343	4.79496	5.19066	Promoter (2-3kb)	1	99697964	99701912	3949	2	TraesCS1A02G103600	-2878
chr1A	99725798	99727012	1215	*	201.299	-2.05157	0.291967	-7.02672	2.11439e-12	1.61817e-10	8.6078	8.28428	6.75934	6.64664	Promoter (<=1kb)	1	99725770	99726876	1107	2	TraesCS1A02G103700	0
chr1A	99728476	99728808	333	*	47.2127	-2.42844	0.564681	-4.30056	1.70368e-05	0.000188683	6.72142	6.71834	5.18838	5.23771	Promoter (1-2kb)	1	99725770	99726876	1107	2	TraesCS1A02G103700	-1600
chr1A	99746581	99749750	3170	*	542.206	-1.89799	0.240356	-7.89657	2.86674e-15	3.93766e-13	9.97677	9.57639	7.63518	8.26143	Promoter (<=1kb)	1	99748539	99749849	1311	2	TraesCS1A02G103800	99
chr1A	99750504	99750672	169	*	28.0159	-2.53902	0.750663	-3.38237	0.000718624	0.00416128	6.3333	6.00019	5.01107	4.75249	Promoter (<=1kb)	1	99748539	99749849	1311	2	TraesCS1A02G103800	-655
chr1A	103635099	103637106	2008	*	56.2656	-1.81755	0.540499	-3.36272	0.00077178	0.00441361	7.04625	6.58364	5.38714	5.74505	Promoter (<=1kb)	1	103631843	103636595	4753	2	TraesCS1A02G106200	0
chr1A	104578879	104580292	1414	*	26.4442	-3.24464	0.812064	-3.99555	6.45447e-05	0.000574505	6.4859	5.79887	4.61432	4.65646	Promoter (<=1kb)	1	104578913	104581669	2757	1	TraesCS1A02G106900	0
chr1A	104920059	104921947	1889	*	77.9198	-1.92044	0.474713	-4.04548	5.22154e-05	0.000480865	7.49389	6.9068	5.63334	5.96048	Promoter (<=1kb)	1	104919948	104922317	2370	2	TraesCS1A02G107100	370
chr1A	104930422	104931676	1255	*	88.999	-2.35118	0.426008	-5.51911	3.40727e-08	9.04816e-07	7.62842	7.2533	5.74006	5.72076	Promoter (<=1kb)	1	104931188	104936751	5564	1	TraesCS1A02G107200	0
chr1A	105302992	105304585	1594	*	80.3818	-1.81221	0.469514	-3.85975	0.000113503	0.000916719	7.37119	7.12195	5.55673	6.13648	Promoter (<=1kb)	1	105302520	105304648	2129	1	TraesCS1A02G107400	472
chr1A	119053450	119054809	1360	*	41.6238	-2.39039	0.619278	-3.85996	0.000113404	0.000916213	6.80038	6.31691	5.0736	5.20024	Promoter (<=1kb)	1	119043343	119054650	11308	2	TraesCS1A02G114900	0
chr1A	121565447	121567322	1876	*	131.489	-1.14252	0.340704	-3.3534	0.000798254	0.00453322	7.8216	7.56218	6.75934	6.74146	Promoter (<=1kb)	1	121567589	121568866	1278	1	TraesCS1A02G116100	-267
chr1A	158492686	158494310	1625	*	58.2065	-2.2998	0.548742	-4.19104	2.77678e-05	0.000284117	7.22749	6.56329	5.55673	5.29165	Promoter (<=1kb)	1	158493137	158493781	645	2	TraesCS1A02G128800	0
chr1A	159515273	159519673	4401	*	392.03	-1.85463	0.222943	-8.31886	8.88108e-17	1.60437e-14	9.45106	9.18108	7.73486	7.50869	Promoter (<=1kb)	1	159516849	159528490	11642	1	TraesCS1A02G128900	0
chr1A	177434356	177435164	809	*	50.4505	-2.36475	0.562859	-4.20133	2.65354e-05	0.000273412	7.00261	6.53218	5.24148	5.31768	Promoter (1-2kb)	1	177432274	177432799	526	2	TraesCS1A02G131800	-1557
chr1A	250201778	250203084	1307	*	14.4964	-4.97756	1.26156	-3.94557	7.96103e-05	0.000683542	5.94022	5.41988	3.78048	4.2146	Promoter (<=1kb)	1	250201587	250203016	1430	2	TraesCS1A02G144400	0
chr1A	258745933	258748998	3066	*	58.0378	-1.2654	0.513038	-2.46649	0.0136444	0.0430067	6.89918	6.5735	6.01526	5.72076	Promoter (<=1kb)	1	258745399	258749091	3693	1	TraesCS1A02G150700	534
chr1A	271621860	271622439	580	*	58.305	-3.5342	0.570003	-6.20031	5.63521e-10	2.43626e-08	7.25557	6.84954	4.70963	5.04673	Promoter (<=1kb)	1	271619747	271621923	2177	2	TraesCS1A02G154900	0
chr1A	273605201	273606841	1641	*	27.1213	-2.80228	0.867156	-3.23157	0.00123112	0.00643285	6.56389	5.66494	4.37414	4.9783	Promoter (<=1kb)	1	273605105	273605899	795	1	TraesCS1A02G155400	96
chr1A	276259307	276260950	1644	*	47.6036	-2.04926	0.568992	-3.60156	0.000316308	0.00212985	6.87513	6.44562	5.38714	5.35977	Promoter (1-2kb)	1	276257699	276258255	557	2	TraesCS1A02G155800	-1052
chr1A	292744930	292746760	1831	*	31.1406	-1.84292	0.700601	-2.63048	0.00852648	0.0298362	6.31524	6.06095	5.34063	4.99004	Promoter (<=1kb)	1	292745254	292746177	924	2	TraesCS1A02G163000	0
chr1A	314622171	314624786	2616	*	204.149	-1.41616	0.344873	-4.10632	4.02012e-05	0.000387466	8.52623	8.10587	7.45182	6.68892	Promoter (<=1kb)	1	314620483	314624358	3876	2	TraesCS1A02G176300	0
chr1A	333137318	333138691	1374	*	183.838	-1.53263	0.291982	-5.24906	1.52877e-07	3.36412e-06	8.3216	8.13324	6.8816	6.93386	Promoter (<=1kb)	1	333134461	333139522	5062	2	TraesCS1A02G183400	831
chr1A	348689430	348690339	910	*	81.2749	-1.79868	0.524585	-3.42877	0.000606312	0.00362514	7.39659	7.12195	5.29214	6.29196	Promoter (<=1kb)	1	348689891	348698082	8192	1	TraesCS1A02G192900	0
chr1A	358770436	358772108	1673	*	115.835	-2.0515	0.394366	-5.20203	1.97129e-07	4.19155e-06	7.94683	7.50553	5.90011	6.28	Promoter (<=1kb)	1	358761380	358772026	10647	2	TraesCS1A02G199600	0
chr1A	358918632	358918840	209	*	34.9668	-1.78846	0.642211	-2.78485	0.00535521	0.0207587	6.3333	6.29214	5.18838	5.30907	Promoter (2-3kb)	1	358921235	358923796	2562	1	TraesCS1A02G199700	-2395
chr1A	358920731	358921134	404	*	17.2939	-2.51094	0.95026	-2.64237	0.00823288	0.0290368	5.98751	5.41988	4.70963	4.60369	Promoter (<=1kb)	1	358921235	358923796	2562	1	TraesCS1A02G199700	-101
chr1A	358921940	358923174	1235	*	104.165	-2.44305	0.423991	-5.76203	8.31065e-09	2.62086e-07	7.96949	7.27199	5.8065	5.8266	Promoter (<=1kb)	1	358921235	358923796	2562	1	TraesCS1A02G199700	705
chr1A	359227775	359232786	5012	*	313.449	-1.35739	0.252531	-5.37515	7.65197e-08	1.84011e-06	9.03507	8.74273	7.85043	7.46988	Promoter (<=1kb)	1	359228777	359245633	16857	1	TraesCS1A02G199900	0
chr1A	360457729	360459950	2222	*	524.469	-1.75091	0.190698	-9.18154	4.24958e-20	1.3994e-17	9.76383	9.64322	8.16191	7.96874	Promoter (<=1kb)	1	360455273	360459181	3909	2	TraesCS1A02G200400	0
chr1A	360461847	360462939	1093	*	412.566	-2.07136	0.214169	-9.67161	3.98065e-22	1.83813e-19	9.51391	9.35213	7.65228	7.42469	Promoter (2-3kb)	1	360455273	360459181	3909	2	TraesCS1A02G200400	-2666
chr1A	361172603	361175049	2447	*	454.351	-1.39379	0.196143	-7.10597	1.19477e-12	9.67711e-11	9.49261	9.3463	8.10727	8.12091	Promoter (<=1kb)	1	361173339	361174748	1410	2	TraesCS1A02G200500	0
chr1A	365450668	365452272	1605	*	44.0121	-1.8111	0.598447	-3.02633	0.00247545	0.0112902	6.70782	6.40021	5.18838	5.56414	Promoter (<=1kb)	1	365451093	365452429	1337	1	TraesCS1A02G203500	0
chr1A	373766142	373768383	2242	*	61.5676	-1.66006	0.523052	-3.17379	0.00150461	0.00756191	7.16962	6.58364	5.55673	5.8764	Promoter (<=1kb)	1	373766258	373768702	2445	1	TraesCS1A02G210900	0
chr1A	373771295	373774300	3006	*	43.0011	-1.67489	0.643102	-2.6044	0.00920359	0.0316309	6.88721	5.96873	5.55673	5.34312	Promoter (<=1kb)	1	373770846	373774884	4039	2	TraesCS1A02G211000	584
chr1A	389128992	389130007	1016	*	15.0518	-2.44847	0.99584	-2.4587	0.0139441	0.0437486	5.78703	5.41988	4.61432	4.60369	Promoter (<=1kb)	1	389129281	389131767	2487	1	TraesCS1A02G220300	0
chr1A	391940622	391942393	1772	*	134.061	-1.37628	0.342667	-4.01637	5.91016e-05	0.000533709	7.81536	7.7599	6.47701	6.77542	Promoter (<=1kb)	1	391940836	391941644	809	2	TraesCS1A02G222300	0
chr1A	391943218	391943725	508	*	41.225	-1.72114	0.623603	-2.75999	0.00578037	0.0220201	6.57898	6.32913	5.63334	5.16143	Promoter (1-2kb)	1	391940836	391941644	809	2	TraesCS1A02G222300	-1574
chr1A	393612010	393613201	1192	*	63.5836	-1.23564	0.477945	-2.58531	0.00972918	0.0330333	6.94609	6.73656	6.01526	5.91385	Promoter (<=1kb)	1	393612319	393613101	783	1	TraesCS1A02G223400	0
chr1A	394567238	394568371	1134	*	67.2845	-1.59235	0.494788	-3.21825	0.00128976	0.00668048	7.09897	6.89068	5.55673	6.05377	Promoter (<=1kb)	1	394566812	394567183	372	1	TraesCS1A02G224500	426
chr1A	427811851	427813463	1613	*	5.70343	-6.95886	2.16702	-3.21126	0.00132153	0.00681017	5.25187	4.80575	3.78048	3.78048	Promoter (<=1kb)	1	427811334	427813937	2604	2	TraesCS1A02G240500	474
chr1A	453522638	453523489	852	*	69.3534	-2.5127	0.511056	-4.91668	8.80235e-07	1.51475e-05	7.47813	6.77231	5.55673	5.36801	Promoter (<=1kb)	1	453520442	453524428	3987	2	TraesCS1A02G260000	939
chr1A	453524933	453525413	481	*	93.268	-1.50871	0.498447	-3.02681	0.00247145	0.011275	7.39659	7.35027	5.51653	6.60303	Promoter (<=1kb)	1	453520442	453524428	3987	2	TraesCS1A02G260000	-505
chr1A	456321172	456324028	2857	*	211.848	-1.19599	0.27961	-4.27735	1.89129e-05	0.000205637	8.45987	8.18319	7.36093	7.19524	Promoter (<=1kb)	1	456321204	456323812	2609	2	TraesCS1A02G261800	0
chr1A	456325661	456326149	489	*	39.0316	-1.61655	0.607179	-2.66239	0.00775868	0.027725	6.3333	6.44562	5.47495	5.3347	Promoter (1-2kb)	1	456321204	456323812	2609	2	TraesCS1A02G261800	-1849
chr1A	460991410	460993223	1814	*	80.6514	-1.46582	0.440941	-3.32431	0.000886374	0.00493186	7.29216	7.03687	6.24271	5.91912	Promoter (<=1kb)	1	460991110	460993218	2109	1	TraesCS1A02G265400	300
chr1A	465104117	465106375	2259	*	84.9201	-1.2653	0.434113	-2.91468	0.00356059	0.0150607	7.42155	6.92274	6.17111	6.26793	Promoter (<=1kb)	1	465105185	465106665	1481	1	TraesCS1A02G271300	0
chr1A	477419512	477420917	1406	*	50.7178	-2.45484	0.549194	-4.46989	7.82583e-06	9.79413e-05	6.69408	6.89876	5.29214	5.22846	Promoter (<=1kb)	1	477408532	477420854	12323	2	TraesCS1A02G280100	0
chr1A	480805987	480809014	3028	*	111.084	-1.9558	0.377666	-5.17866	2.23488e-07	4.66551e-06	7.8216	7.49498	6.12116	6.14536	Promoter (<=1kb)	1	480808720	480811836	3117	1	TraesCS1A02G283100	0
chr1A	480934235	480936208	1974	*	62.3367	-1.6513	0.528142	-3.12663	0.00176822	0.00861556	7.21801	6.51104	5.90011	5.61858	Promoter (<=1kb)	1	480933518	480936043	2526	2	TraesCS1A02G283400	0
chr1A	483604571	483607216	2646	*	189.611	-2.26534	0.35634	-6.35725	2.05398e-10	9.87284e-09	8.6114	8.16342	6.837	6.14536	Promoter (<=1kb)	1	483604727	483607152	2426	1	TraesCS1A02G286600	0
chr1A	484299944	484302399	2456	*	26.2907	-2.92802	0.783313	-3.73799	0.000185495	0.0013716	6.35112	5.92007	4.79496	4.67328	Promoter (<=1kb)	1	484300415	484301847	1433	2	TraesCS1A02G287300	0
chr1A	489177206	489179706	2501	*	34.8702	-2.15376	0.651984	-3.3034	0.000955201	0.00524281	6.25957	6.45674	5.0736	5.16143	Promoter (<=1kb)	1	489178482	489181689	3208	1	TraesCS1A02G293900	0
chr1A	489235951	489237279	1329	*	72.0869	-1.74426	0.491377	-3.54973	0.000385621	0.00250473	7.15974	7.05862	5.47495	6.08191	Promoter (<=1kb)	1	489236119	489239821	3703	1	TraesCS1A02G294000	0
chr1A	489324662	489326853	2192	*	97.8078	-2.49286	0.42735	-5.8333	5.4343e-09	1.80575e-07	7.84018	7.27817	5.83846	5.65788	Promoter (<=1kb)	1	489324022	489325667	1646	2	TraesCS1A02G294400	0
chr1A	489392983	489393692	710	*	57.0339	-1.81469	0.508975	-3.56537	0.000363341	0.00238573	6.87513	6.79853	5.70549	5.52884	Promoter (<=1kb)	1	489392402	489393760	1359	2	TraesCS1A02G294600	68
chr1A	489394582	489395401	820	*	100.764	-2.54228	0.419302	-6.06313	1.33498e-09	5.20333e-08	7.83401	7.4133	5.55673	5.86001	Promoter (<=1kb)	1	489392402	489393760	1359	2	TraesCS1A02G294600	-822
chr1A	490890424	490892108	1685	*	38.2744	-1.73282	0.659751	-2.62648	0.00862743	0.0301172	6.63772	6.07572	5.55673	5.12116	Promoter (1-2kb)	1	490893557	490894966	1410	1	TraesCS1A02G295900	-1449
chr1A	494389943	494392356	2414	*	60.0888	-2.35674	0.574103	-4.10509	4.0416e-05	0.000389103	7.37119	6.46778	5.18838	5.56414	Promoter (<=1kb)	1	494391592	494392287	696	2	TraesCS1A02G299300	0
chr1A	497342651	497347032	4382	*	289.467	-1.0621	0.260509	-4.077	4.56208e-05	0.000429857	8.87365	8.53554	7.53725	7.90204	Promoter (<=1kb)	1	497345478	497346953	1476	1	TraesCS1A02G304000	0
chr1A	497579449	497581527	2079	*	233.663	-1.09683	0.295869	-3.70716	0.000209594	0.0015181	8.48757	8.35859	7.73486	7.14023	Promoter (<=1kb)	1	497579240	497580516	1277	2	TraesCS1A02G304500	0
chr1A	500283047	500283772	726	*	125.338	-1.75339	0.349683	-5.01424	5.3243e-07	9.85115e-06	7.86457	7.69698	6.31071	6.40976	Promoter (1-2kb)	1	500285745	500286595	851	1	TraesCS1A02G309300	-1973
chr1A	500285435	500287184	1750	*	183.517	-1.16467	0.287924	-4.04504	5.23136e-05	0.000481618	8.19285	8.07091	7.1107	7.13157	Promoter (<=1kb)	1	500285745	500286595	851	1	TraesCS1A02G309300	0
chr1A	501887196	501888616	1421	*	71.256	-2.24003	0.467078	-4.79583	1.61999e-06	2.56224e-05	7.3101	7.00732	5.63334	5.57108	Promoter (<=1kb)	1	501887165	501888130	966	2	TraesCS1A02G310800	0
chr1A	501990898	501991754	857	*	47.7245	-2.44572	0.580641	-4.21209	2.53017e-05	0.000262812	6.94609	6.48958	5.13254	5.27396	Promoter (2-3kb)	1	501994403	501994783	381	1	TraesCS1A02G310900	-2649
chr1A	501993102	501993994	893	*	60.4227	-2.37868	0.58079	-4.09559	4.21094e-05	0.000402292	7.23691	6.72748	4.94437	5.67708	Promoter (<=1kb)	1	501994403	501994783	381	1	TraesCS1A02G310900	-409
chr1A	505338386	505339120	735	*	138.691	-1.61993	0.332741	-4.86843	1.12487e-06	1.87041e-05	7.98069	7.77738	6.55316	6.54157	Promoter (<=1kb)	1	505337810	505339087	1278	2	TraesCS1A02G313600	0
chr1A	509913694	509914907	1214	*	59.9331	-2.13727	0.539266	-3.9633	7.39214e-05	0.000642629	7.06757	6.79853	5.77372	5.24689	Promoter (<=1kb)	1	509913455	509914868	1414	2	TraesCS1A02G318700	0
chr1A	512462034	512463588	1555	*	112.929	-1.23026	0.36583	-3.36293	0.000771198	0.00441073	7.64261	7.4133	6.47701	6.58712	Promoter (<=1kb)	1	512460667	512462013	1347	2	TraesCS1A02G321600	-21
chr1A	516037817	516041652	3836	*	276.367	-1.12711	0.242962	-4.63904	3.50039e-06	4.94997e-05	8.75826	8.57096	7.60034	7.68099	Promoter (<=1kb)	1	516040780	516041316	537	2	TraesCS1A02G325100	0
chr1A	517090754	517091832	1079	*	63.3765	-2.13902	0.529902	-4.03664	5.42219e-05	0.000496429	7.19885	6.7811	5.8065	5.30039	Promoter (<=1kb)	1	517090860	517091625	766	2	TraesCS1A02G327500	0
chr1A	520937917	520940365	2449	*	252.244	-1.30001	0.258343	-5.03213	4.85058e-07	9.10501e-06	8.72209	8.4457	7.48087	7.3762	Promoter (<=1kb)	1	520938291	520940709	2419	1	TraesCS1A02G332600	0
chr1A	521876619	521878882	2264	*	208.771	-2.82767	0.291208	-9.71013	2.72989e-22	1.2955e-19	8.74849	8.47806	6.21927	6.28399	Promoter (<=1kb)	1	521876736	521878499	1764	2	TraesCS1A02G334400	0
chr1A	521975227	521975959	733	*	97.0292	-2.01404	0.40711	-4.94716	7.53048e-07	1.3239e-05	7.62127	7.37351	6.12116	5.84897	Promoter (1-2kb)	1	521977589	521979551	1963	1	TraesCS1A02G334700	-1630
chr1A	521977144	521978465	1322	*	263.972	-1.60551	0.245579	-6.53766	6.24898e-11	3.41147e-09	8.77119	8.68619	7.29694	7.28957	Promoter (<=1kb)	1	521977589	521979551	1963	1	TraesCS1A02G334700	0
chr1A	522506141	522507581	1441	*	84.4804	-1.1891	0.484694	-2.4533	0.0141554	0.0442205	7.37119	6.95409	5.77372	6.57749	Promoter (<=1kb)	1	522506031	522507534	1504	2	TraesCS1A02G335400	0
chr1A	522511876	522512715	840	*	42.5709	-1.69746	0.600577	-2.82639	0.00470763	0.018754	6.46976	6.51104	5.63334	5.23771	Promoter (<=1kb)	1	522509275	522510932	1658	2	TraesCS1A02G335500	-944
chr1A	522964366	522965184	819	*	12.9837	-5.16884	1.48267	-3.48616	0.000490005	0.00304399	5.78703	5.36936	4.37414	3.78048	Promoter (<=1kb)	1	522964517	522968056	3540	1	TraesCS1A02G336100	0
chr1A	529125441	529126994	1554	*	32.0884	-2.38366	0.692754	-3.44085	0.000579897	0.00349619	6.46976	6.10476	5.0736	4.92989	Promoter (<=1kb)	1	529126241	529126690	450	2	TraesCS1A02G339100	0
chr1A	530736398	530738593	2196	*	50.6511	-1.48373	0.548412	-2.7055	0.00682023	0.0250731	6.72142	6.55299	5.83846	5.47762	Promoter (<=1kb)	1	530731929	530736293	4365	2	TraesCS1A02G340700	-105
chr1A	534354187	534355117	931	*	30.1891	-2.38078	0.721244	-3.30093	0.000963638	0.00527925	6.4369	6.00019	5.0736	4.8657	Promoter (1-2kb)	1	534356912	534359092	2181	1	TraesCS1A02G349500	-1795
chr1A	534357147	534357521	375	*	34.6125	-2.7825	0.670829	-4.14785	3.35619e-05	0.000333584	6.29693	6.53218	4.94437	4.87889	Promoter (<=1kb)	1	534356912	534359092	2181	1	TraesCS1A02G349500	235
chr1A	540890607	540891231	625	*	19.4451	-2.15563	0.88117	-2.44632	0.0144321	0.0448544	5.7316	5.88658	4.61432	4.9174	Promoter (2-3kb)	1	540887567	540888605	1039	2	TraesCS1A02G359400	-2002
chr1A	555552487	555554815	2329	*	53.9329	-1.93454	0.580681	-3.33151	0.000863769	0.00483288	7.05695	6.45674	5.77372	5.24689	Promoter (<=1kb)	1	555537413	555554768	17356	2	TraesCS1A02G386200	0
chr1A	569762268	569764349	2082	*	376.63	-1.23736	0.231483	-5.34537	9.02346e-08	2.1254e-06	9.31869	8.89218	7.91555	8.0174	Promoter (<=1kb)	1	569762947	569763321	375	2	TraesCS1A02G407300	0
chr1A	570006266	570007181	916	*	37.7846	-2.16623	0.676609	-3.20159	0.00136671	0.00699635	6.56389	6.34123	4.79496	5.39238	Promoter (2-3kb)	1	570009440	570009814	375	1	TraesCS1A02G407400	-2259
chr1A	570008192	570009219	1028	*	36.4124	-1.99128	0.633898	-3.14133	0.00168183	0.0082735	6.40323	6.35323	5.29214	5.14148	Promoter (<=1kb)	1	570009440	570009814	375	1	TraesCS1A02G407400	-221
chr1A	570044983	570045159	177	*	10.6221	-4.76673	1.56501	-3.04582	0.00232047	0.0107144	5.58128	5.26113	4.37414	3.78048	Promoter (1-2kb)	1	570046753	570051185	4433	1	TraesCS1A02G407500	-1594
[truncated: 7,820 more rows]

## Sheet: H3K27me3_DPA8_DPA4_UP
seqnames	start	end	width	strand	baseMean	log2FoldChange	lfcSE	stat	pvalue	padj	DPA4_2.rep1.bam	DPA4_2.rep2.bam	DPA8em_2.rep2.bam	DPA8em_2.rep3.bam	DPA8em_2.rep4.bam	annotation	geneChr	geneStart	geneEnd	geneLength	geneStrand	geneId	distanceToTSS
[truncated: 30,057 more rows]

[truncated: 1 more sheets: H3K27me3_DPA8_DPA4_DN]
