# Supplementary material for: Dynamic chromatin regulatory programs during embryogenesis of hexaploid wheat
Source: Genome Biol. 2023 Jan 13;24:7. doi: 10.1186/s13059-022-02844-2 (PMC9837924; doi:10.1186/s13059-022-02844-2)
Supplement: Supplementary file 7 — Additional file 7: Dataset S6. Overlap between promoter H3K27me3 resetting and H3K27ac/ATAC-seq up-regulation. [file 13059_2022_2844_MOESM7_ESM.xlsx]

## Sheet: H3K27ac_DPA4_DPA2_UP
Dataset S6 Overlap between promoter H3K27me3 resetting and H3K27ac/ATAC-seq up-regulation
seqnames	start	end	width	strand	baseMean	log2FoldChange	lfcSE	stat	pvalue	padj	DPA2_1.rep1.bam	DPA2_1.rep2.bam	DPA4_1.rep1.bam	DPA4_1.rep2.bam	DPA4_1.rep3.bam	annotation	geneChr	geneStart	geneEnd	geneLength	geneStrand	geneId	distanceToTSS
chr1A	1231693	1231915	223	*	14.5569	1.55732	0.600221	2.59458	0.00947079	0.0158319	4.04885	4.18427	4.59252	5.06667	5.21414	Promoter (2-3kb)	1	1228914	1229339	426	2	TraesCS1A02G002400	-2354
chr1A	1665724	1666681	958	*	25.1459	2.16414	0.482463	4.4856	7.27081e-06	2.66446e-05	4.24652	4.24971	5.3951	6.06812	5.21414	Promoter (2-3kb)	1	1668949	1670358	1410	1	TraesCS1A02G003000	-2268
chr1A	1789031	1789383	353	*	11.5626	2.64096	0.730675	3.61441	0.00030103	0.000735148	3.72118	3.54673	4.46247	4.75633	5.25233	Promoter (2-3kb)	1	1792119	1815634	23516	1	TraesCS1A02G003300	-2736
chr1A	2185233	2185620	388	*	17.248	4.86267	0.825146	5.8931	3.79009e-09	2.89853e-08	3.4667	2.72286	4.94888	5.77075	5.13437	Promoter (<=1kb)	1	2184957	2185397	441	2	TraesCS1A02G003500	0
chr1A	2186632	2187137	506	*	19.7253	4.15716	0.644899	6.44621	1.14683e-10	1.17983e-09	3.62903	3.20279	5.41729	5.42839	5.5246	Promoter (1-2kb)	1	2184957	2185397	441	2	TraesCS1A02G003500	-1235
chr1A	2291858	2292166	309	*	6.90979	3.53443	1.04408	3.3852	0.000711274	0.00157805	3.4667	2.72286	4.46247	4.49789	4.44769	Promoter (<=1kb)	1	2291887	2292891	1005	1	TraesCS1A02G003700	0
chr1A	2380727	2380976	250	*	18.778	2.58241	0.549448	4.7	2.60166e-06	1.06148e-05	3.76378	4.04033	5.37254	5.49725	5.09264	Promoter (1-2kb)	1	2377713	2379143	1431	2	TraesCS1A02G003800	-1584
chr1A	2381669	2382016	348	*	18.1221	1.79957	0.520279	3.45886	0.000542471	0.00124112	4.13799	4.21747	5.32629	5.27936	5.04956	Promoter (2-3kb)	1	2377713	2379143	1431	2	TraesCS1A02G003800	-2526
chr1A	2443566	2443769	204	*	12.817	2.17758	0.669027	3.25485	0.00113454	0.00239011	3.88072	3.77735	4.81794	5.31817	4.51596	Promoter (2-3kb)	1	2437843	2441540	3698	2	TraesCS1A02G004000	-2026
chr1A	2472451	2473330	880	*	63.3552	1.11847	0.263727	4.24099	2.22533e-05	7.22882e-05	5.60859	5.64201	6.32415	6.63235	6.66616	Promoter (1-2kb)	1	2474575	2481205	6631	1	TraesCS1A02G004100	-1245
chr1A	2490853	2491484	632	*	15.049	1.9676	0.621214	3.16734	0.00153841	0.00313392	4.16614	3.77735	4.94888	4.69653	5.42871	Promoter (<=1kb)	1	2490452	2519369	28918	1	TraesCS1A02G004126	401
chr1A	2543481	2543737	257	*	20.2745	1.95541	0.540807	3.61573	0.000299502	0.000731819	3.95139	4.39859	5.56336	5.53044	4.86172	Promoter (2-3kb)	1	2540491	2540958	468	2	TraesCS1A02G004200	-2523
chr1A	2647282	2649060	1779	*	59.7895	1.49249	0.283887	5.25735	1.46146e-07	7.96071e-07	5.23904	5.44428	6.25318	6.6621	6.67986	Promoter (<=1kb)	1	2642460	2648016	5557	2	TraesCS1A02G004400	0
chr1A	2649368	2649506	139	*	4.0445	2.95375	1.21565	2.42977	0.0151084	0.0240415	3.33241	3.063	4.02232	4.06873	4.12624	Promoter (1-2kb)	1	2642460	2648016	5557	2	TraesCS1A02G004400	-1352
chr1A	2666553	2667744	1192	*	51.738	2.07799	0.320313	6.48736	8.7351e-11	9.18975e-10	4.9656	4.75908	6.09962	6.69125	6.4906	Promoter (<=1kb)	1	2661957	2667052	5096	2	TraesCS1A02G004500	0
chr1A	2842952	2843523	572	*	10.8712	5.78875	1.2125	4.77421	1.80417e-06	7.64643e-06	3.15547	2.72286	4.97967	4.97114	4.70061	Promoter (<=1kb)	1	2837094	2843854	6761	2	TraesCS1A02G004600	331
chr1A	3010365	3010801	437	*	13.2367	2.98615	0.69953	4.26879	1.96533e-05	6.4684e-05	3.76378	3.39853	5.12374	5.19826	4.64204	Promoter (2-3kb)	1	3013341	3014979	1639	1	TraesCS1A02G005300	-2540
chr1A	3116349	3116525	177	*	8.5001	1.72249	0.768252	2.24209	0.0249554	0.0377055	3.84335	3.67006	4.633	4.5677	4.37531	Promoter (<=1kb)	1	3117194	3118502	1309	1	TraesCS1A02G005400	-669
chr1A	3375872	3376101	230	*	20.4112	3.84371	0.629763	6.10343	1.03817e-09	8.90979e-09	3.67638	3.39853	5.58303	4.92066	5.80348	Promoter (1-2kb)	1	3377838	3383699	5862	1	TraesCS1A02G005700	-1737
chr1A	3376433	3376722	290	*	54.9083	2.76328	0.324558	8.51397	1.6807e-17	5.20351e-16	4.29709	4.80018	6.6887	6.50674	6.55155	Promoter (1-2kb)	1	3377838	3383699	5862	1	TraesCS1A02G005700	-1116
chr1A	3377098	3377249	152	*	19.4611	2.02193	0.560437	3.60777	0.000308845	0.000752082	4.27208	3.96023	4.81794	5.23942	5.75198	Promoter (<=1kb)	1	3377838	3383699	5862	1	TraesCS1A02G005700	-589
chr1A	3378359	3378550	192	*	19.4667	1.10954	0.491378	2.25802	0.0239445	0.0363316	4.47993	4.53081	4.97967	5.27936	5.32563	Promoter (<=1kb)	1	3377838	3383699	5862	1	TraesCS1A02G005700	521
chr1A	3393815	3394454	640	*	48.8496	2.06727	0.309967	6.66931	2.57005e-11	2.98426e-10	4.74577	4.91619	6.46676	6.42222	6.21684	Promoter (2-3kb)	1	3386287	3391808	5522	2	TraesCS1A02G005800	-2007
chr1A	3457107	3457466	360	*	16.7632	1.47937	0.576397	2.56658	0.0102706	0.0170204	4.16614	4.31158	4.59252	5.46325	5.13437	Promoter (2-3kb)	1	3451854	3454772	2919	2	TraesCS1A02G006000	-2335
chr1A	3619197	3619481	285	*	21.6127	1.59677	0.481637	3.31529	0.000915485	0.00197473	4.24652	4.5055	5.22879	5.62548	5.25233	Promoter (<=1kb)	1	3614659	3618613	3955	2	TraesCS1A02G006700	-584
chr1A	3672041	3673223	1183	*	94.2615	2.96842	0.243377	12.1968	3.23176e-34	7.88967e-32	4.95107	4.87866	7.17002	7.30402	7.41966	Promoter (<=1kb)	1	3669097	3671050	1954	2	TraesCS1A02G006900	-991
chr1A	3673524	3673684	161	*	13.167	3.98377	0.760254	5.24005	1.60534e-07	8.66861e-07	3.33241	3.39853	4.91735	5.01977	5.17484	Promoter (2-3kb)	1	3669097	3671050	1954	2	TraesCS1A02G006900	-2474
chr1A	3774797	3775318	522	*	21.2734	2.71179	0.549111	4.9385	7.8726e-07	3.62764e-06	3.91669	3.96023	5.92737	5.31817	5.00505	Promoter (1-2kb)	1	3776339	3777238	900	1	TraesCS1A02G007200	-1021
chr1A	3793467	3793725	259	*	9.59542	1.87539	0.788445	2.3786	0.0173786	0.0272519	3.72118	3.8265	4.26367	4.26015	5.17484	Promoter (1-2kb)	1	3795056	3795948	893	1	TraesCS1A02G007236	-1331
chr1A	3848120	3848392	273	*	9.65004	5.53701	1.26318	4.3834	1.16842e-05	4.06648e-05	2.72286	3.20279	4.6722	5.27936	4.12624	Promoter (<=1kb)	1	3845783	3847150	1368	2	TraesCS1A02G007300	-970
chr1A	4044795	4045298	504	*	8.0987	2.15178	0.808552	2.66127	0.00778454	0.0132908	3.57872	3.67006	4.74715	4.34485	4.44769	Promoter (<=1kb)	1	4045713	4048684	2972	1	TraesCS1A02G007500	-415
chr1A	4045531	4045874	344	*	29.5594	1.02673	0.437151	2.34869	0.0188396	0.0293037	4.50093	5.21331	5.34961	5.77075	5.72551	Promoter (<=1kb)	1	4045713	4048684	2972	1	TraesCS1A02G007500	0
chr1A	4060257	4060483	227	*	8.22409	2.15168	0.836963	2.57082	0.0101458	0.0168369	3.4667	3.77735	4.88505	4.1686	4.44769	Promoter (2-3kb)	1	4063197	4063406	210	1	TraesCS1A02G007900	-2714
chr1A	4204329	4204566	238	*	18.0488	4.31934	0.687089	6.28644	3.24836e-10	3.07588e-09	3.52486	3.20279	5.41729	5.39263	5.28947	Promoter (<=1kb)	1	4202212	4203588	1377	2	TraesCS1A02G008000	-741
chr1A	4804603	4805265	663	*	20.1485	3.26356	0.617585	5.28439	1.26123e-07	6.96409e-07	3.84335	3.54673	4.97967	5.99945	5.13437	Promoter (<=1kb)	1	4804101	4805663	1563	1	TraesCS1A02G008400	502
chr1A	4811432	4811869	438	*	16.7872	4.13915	1.26802	3.26427	0.00109747	0.00232067	3.67638	2.72286	5.06797	5.65577	5.04956	Promoter (<=1kb)	1	4811264	4813128	1865	1	TraesCS1A02G008500	168
chr1A	5131955	5132096	142	*	5.45126	2.65893	1.05963	2.5093	0.012097	0.019699	3.4667	3.20279	3.79524	4.42382	4.44769	Promoter (<=1kb)	1	5132497	5132754	258	1	TraesCS1A02G008700	-401
chr1A	5154105	5154505	401	*	5.56	3.73614	1.12475	3.32175	0.000894556	0.00193476	3.15547	3.20279	4.36727	4.26015	4.29819	Promoter (<=1kb)	1	5150710	5153197	2488	2	TraesCS1A02G008800	-908
chr1A	5509459	5509611	153	*	16.5977	1.96332	0.601677	3.26308	0.00110208	0.00232954	4.32156	3.67006	4.94888	5.3559	5.13437	Promoter (1-2kb)	1	5501535	5507742	6208	2	TraesCS1A02G009300	-1717
chr1A	6022925	6023330	406	*	15.3319	1.4591	0.575404	2.53579	0.0112195	0.0184163	4.0794	4.31158	5.27841	4.81346	4.91125	Promoter (<=1kb)	1	6022742	6023437	696	2	TraesCS1A02G009700	107
chr1A	6225015	6225391	377	*	18.8444	1.97265	0.521124	3.78538	0.000153472	0.000403853	4.04885	4.21747	5.30256	5.46325	5.04956	Promoter (<=1kb)	1	6223835	6224092	258	2	TraesCS1A02G010000	-923
chr1A	6422463	6422673	211	*	8.31418	2.93156	0.879309	3.33394	0.000856253	0.00186078	3.33241	3.54673	4.81794	4.06873	4.75659	Promoter (<=1kb)	1	6422072	6423492	1421	2	TraesCS1A02G010500	819
chr1A	6424080	6424363	284	*	16.004	8.78332	1.54152	5.69782	1.21352e-08	8.35968e-08	2.72286	2.72286	5.60241	5.01977	5.13437	Promoter (<=1kb)	1	6422072	6423492	1421	2	TraesCS1A02G010500	-588
chr1A	6441299	6441528	230	*	10.4912	5.66397	1.2144	4.66402	3.10091e-06	1.24215e-05	2.72286	3.20279	4.55069	4.81346	5.13437	Promoter (2-3kb)	1	6438286	6439101	816	2	TraesCS1A02G010600	-2198
chr1A	6515354	6515656	303	*	5.39274	2.32326	1.01541	2.28801	0.0221371	0.0338674	3.57872	3.20279	4.31663	4.1686	4.21551	Promoter (1-2kb)	1	6517423	6518340	918	1	TraesCS1A02G010900	-1767
chr1A	6565136	6567001	1866	*	81.6237	1.16365	0.230809	5.0416	4.61649e-07	2.24587e-06	5.77001	6.00313	6.87295	6.84173	6.91799	Promoter (<=1kb)	1	6566139	6567972	1834	1	TraesCS1A02G011100	0
chr1A	6575703	6576842	1140	*	44.4433	1.0803	0.316007	3.4186	0.000629443	0.00141549	5.30796	5.22803	5.86493	6.19621	6.23558	Promoter (<=1kb)	1	6569388	6576401	7014	2	TraesCS1A02G011200	0
chr1A	6773439	6773670	232	*	17.5553	1.1739	0.536709	2.18722	0.0287267	0.0427992	4.16614	4.60377	5.06797	5.27936	4.95898	Promoter (<=1kb)	1	6773469	6773978	510	2	TraesCS1A02G011700	308
chr1A	6775844	6776548	705	*	44.1562	3.32067	0.365613	9.08245	1.06157e-19	4.47046e-18	4.16614	4.1147	6.45629	6.40469	6.1786	Promoter (1-2kb)	1	6773469	6773978	510	2	TraesCS1A02G011700	-1866
chr1A	6888617	6888840	224	*	25.998	2.03205	0.437912	4.64032	3.47875e-06	1.37697e-05	4.27208	4.39859	5.78278	5.68541	5.3952	Promoter (1-2kb)	1	6883652	6887141	3490	2	TraesCS1A02G011900	-1476
chr1A	6903342	6904017	676	*	37.1902	1.41242	0.376552	3.75094	0.000176176	0.000456591	5.08968	4.71662	5.67738	6.29478	5.82854	Promoter (<=1kb)	1	6899512	6903022	3511	2	TraesCS1A02G012000	-320
chr1A	6914730	6916128	1399	*	67.806	1.59338	0.255295	6.24134	4.33845e-10	4.01069e-09	5.50581	5.32687	6.69761	6.63235	6.8225	Promoter (<=1kb)	1	6914044	6915989	1946	2	TraesCS1A02G012100	0
chr1A	7104102	7104563	462	*	24.9803	2.33009	0.478432	4.87026	1.11453e-06	4.9591e-06	4.16614	4.18427	5.30256	5.42839	6.01438	Promoter (2-3kb)	1	7100687	7101431	745	2	TraesCS1A02G012200	-2671
chr1A	7185325	7186505	1181	*	37.0667	1.47139	0.361777	4.06711	4.75988e-05	0.000142306	4.82862	4.95268	5.94255	6.23646	5.64293	Promoter (<=1kb)	1	7185497	7186507	1011	1	TraesCS1A02G012600	0
chr1A	7274923	7275186	264	*	8.31168	2.78431	0.840708	3.31186	0.000926778	0.00199636	3.4667	3.47661	4.31663	4.81346	4.5806	Promoter (<=1kb)	1	7274801	7275803	1003	1	TraesCS1A02G012800	122
chr1A	7277443	7277972	530	*	14.0941	2.18571	0.618095	3.5362	0.000405921	0.000958669	3.76378	4.00106	5.22879	4.92066	4.86172	Promoter (<=1kb)	1	7276861	7279534	2674	1	TraesCS1A02G012900	582
chr1A	7282456	7282593	138	*	6.2616	2.66756	0.980548	2.72048	0.00651881	0.0113459	3.33241	3.47661	4.74715	4.1686	4.02891	Promoter (<=1kb)	1	7281836	7294634	12799	1	TraesCS1A02G013000	620
chr1A	7311901	7312246	346	*	7.97608	4.27131	1.02878	4.15182	3.29839e-05	0.000102663	3.15547	3.20279	4.46247	4.49789	4.81022	Promoter (<=1kb)	1	7311700	7312269	570	1	TraesCS1A02G013100	201
chr1A	7533341	7533537	197	*	9.66803	4.92769	1.09269	4.50968	6.4925e-06	2.40755e-05	2.72286	3.30933	4.41582	5.06667	4.75659	Promoter (2-3kb)	1	7536155	7536445	291	1	TraesCS1A02G013500	-2618
chr1A	7536050	7536622	573	*	20.6573	3.54746	0.567829	6.24741	4.17313e-10	3.8691e-09	3.72118	3.54673	5.37254	5.42839	5.64293	Promoter (<=1kb)	1	7536155	7536445	291	1	TraesCS1A02G013500	0
chr1A	7641841	7642169	329	*	14.0075	1.92259	0.600259	3.20294	0.00136033	0.00280844	4.04885	3.87317	4.88505	5.01977	5.04956	Promoter (<=1kb)	1	7642614	7643473	860	1	TraesCS1A02G013600	-445
chr1A	7685524	7685708	185	*	7.1576	3.01448	0.945755	3.18738	0.0014357	0.00294651	3.15547	3.54673	4.6722	4.42382	4.29819	Promoter (<=1kb)	1	7685115	7685702	588	2	TraesCS1A02G014000	0
chr1A	7697250	7697407	158	*	7.97551	2.65903	0.876415	3.03399	0.00241346	0.00467932	3.67638	3.20279	4.55069	4.69653	4.37531	Promoter (<=1kb)	1	7697292	7698190	899	2	TraesCS1A02G014100	783
chr1A	7777708	7779018	1311	*	63.6392	2.64321	0.292982	9.02177	1.85068e-19	7.53651e-18	4.69336	4.80018	6.47717	6.90524	6.87104	Promoter (<=1kb)	1	7777149	7778389	1241	2	TraesCS1A02G014200	0
chr1A	7810106	7810303	198	*	13.5831	1.97914	0.629222	3.14538	0.00165873	0.00335183	3.72118	4.1147	5.03918	5.01977	4.81022	Promoter (<=1kb)	1	7811031	7813406	2376	1	TraesCS1A02G014300	-728
chr1A	7811186	7811523	338	*	20.5919	2.16819	0.503293	4.30801	1.64732e-05	5.52666e-05	4.24652	3.96023	5.43913	5.23942	5.49337	Promoter (<=1kb)	1	7811031	7813406	2376	1	TraesCS1A02G014300	155
chr1A	7834087	7834234	148	*	6.11816	2.25284	0.946377	2.38049	0.0172897	0.0271258	3.33241	3.6108	4.14967	4.26015	4.51596	Promoter (<=1kb)	1	7834685	7837216	2532	1	TraesCS1A02G014500	-451
chr1A	7960982	7961616	635	*	18.0165	2.40204	0.553206	4.34204	1.41166e-05	4.81513e-05	3.84335	4.04033	5.00976	5.31817	5.46142	Promoter (<=1kb)	1	7962375	7963154	780	1	TraesCS1A02G014800	-759
chr1A	8146772	8147061	290	*	14.6627	2.92968	0.659741	4.44065	8.96882e-06	3.21198e-05	3.67638	3.67006	5.32629	4.5677	5.28947	Promoter (2-3kb)	1	8141960	8144500	2541	2	TraesCS1A02G014900	-2272
chr1A	8239072	8239415	344	*	12.5918	1.86243	0.701075	2.65653	0.00789498	0.01346	4.0794	3.72536	4.31663	4.81346	5.32563	Promoter (<=1kb)	1	8238257	8239411	1155	2	TraesCS1A02G015100	0
chr1A	8257127	8257407	281	*	14.132	1.26228	0.590104	2.13908	0.0324293	0.0477344	4.32156	4.07817	4.71023	4.97114	5.04956	Promoter (2-3kb)	1	8260051	8261991	1941	1	TraesCS1A02G015378	-2644
chr1A	8291755	8291958	204	*	6.43573	1.91685	0.895518	2.1405	0.0323146	0.0475831	3.67638	3.47661	4.50737	4.1686	4.29819	Promoter (<=1kb)	1	8291349	8292883	1535	2	TraesCS1A02G015500	925
chr1A	8292575	8292807	233	*	11.1175	3.14116	0.743005	4.22764	2.36159e-05	7.62215e-05	3.57872	3.39853	4.88505	4.86816	4.81022	Promoter (<=1kb)	1	8291349	8292883	1535	2	TraesCS1A02G015500	76
chr1A	8295539	8296100	562	*	25.8895	1.96368	0.441979	4.44292	8.8746e-06	3.18234e-05	4.16614	4.53081	5.52318	5.68541	5.64293	Promoter (<=1kb)	1	8295508	8297343	1836	1	TraesCS1A02G015600	31
chr1A	8311576	8312138	563	*	17.282	1.38795	0.523684	2.65035	0.0080409	0.0136815	4.27208	4.34131	5.20329	5.19826	4.95898	Promoter (<=1kb)	1	8311562	8313243	1682	1	TraesCS1A02G015700	14
chr1A	8320817	8321282	466	*	21.3725	1.26128	0.521737	2.41747	0.015629	0.0247808	4.77956	4.18427	5.54342	5.46325	4.86172	Promoter (<=1kb)	1	8320695	8322586	1892	1	TraesCS1A02G015800	122
chr1A	8326601	8326857	257	*	21.4295	1.39247	0.467776	2.9768	0.00291279	0.00552902	4.39204	4.53081	5.20329	5.3559	5.46142	Promoter (<=1kb)	1	8325715	8329799	4085	1	TraesCS1A02G015900	886
chr1A	8635130	8635473	344	*	13.4986	1.81657	0.611126	2.9725	0.00295386	0.00559801	4.0794	3.87317	4.94888	4.81346	5.04956	Promoter (1-2kb)	1	8628133	8633964	5832	2	TraesCS1A02G016200	-1166
chr1A	8664504	8664700	197	*	6.90114	4.42909	1.18889	3.72539	0.000195011	0.000499419	2.72286	3.30933	4.46247	4.06873	4.81022	Promoter (<=1kb)	1	8665006	8669951	4946	1	TraesCS1A02G016300	-306
chr1A	8664838	8664974	137	*	3.05019	4.86778	1.84665	2.63601	0.00838874	0.0142121	2.72286	3.063	3.79524	4.1686	3.80079	Promoter (<=1kb)	1	8665006	8669951	4946	1	TraesCS1A02G016300	-32
chr1A	8730510	8730786	277	*	14.3793	2.13774	0.606142	3.5268	0.000420614	0.00098947	4.01738	3.77735	4.88505	5.01977	5.17484	Promoter (1-2kb)	1	8732467	8732691	225	1	TraesCS1A02G016500	-1681
chr1A	9086590	9086819	230	*	10.1948	2.97809	0.761851	3.90901	9.26735e-05	0.000257488	3.4667	3.54673	4.85193	4.63377	4.81022	Promoter (2-3kb)	1	9089751	9092824	3074	1	TraesCS1A02G016600	-2932
chr1A	9089767	9090688	922	*	26.6818	2.27653	0.429414	5.30148	1.14868e-07	6.40258e-07	4.27208	4.21747	5.69551	5.74288	5.61427	Promoter (<=1kb)	1	9089751	9092824	3074	1	TraesCS1A02G016600	16
chr1A	9103696	9103898	203	*	8.38188	1.91802	0.785748	2.44102	0.014646	0.0233783	3.72118	3.67006	4.31663	4.49789	4.75659	Promoter (<=1kb)	1	9103014	9104091	1078	2	TraesCS1A02G016800	193
chr1A	9112122	9112517	396	*	40.0975	2.50331	0.359873	6.9561	3.49821e-12	4.73809e-11	4.50093	4.3703	6.04451	6.40469	6.05726	Promoter (1-2kb)	1	9104841	9110639	5799	2	TraesCS1A02G016900	-1483
chr1A	9153110	9153320	211	*	5.0802	3.61118	1.25878	2.86878	0.00412055	0.00752976	3.15547	3.20279	4.50737	3.28882	4.51596	Promoter (2-3kb)	1	9156307	9157322	1016	1	TraesCS1A02G017300	-2987
chr1A	9200202	9200666	465	*	11.3081	2.87477	0.739593	3.88696	0.000101509	0.000279242	3.4667	3.67006	4.81794	5.15581	4.51596	Promoter (2-3kb)	1	9203430	9205210	1781	1	TraesCS1A02G017500	-2764
chr1A	9203307	9203916	610	*	22.6379	2.42223	0.502673	4.81871	1.44491e-06	6.2646e-06	4.29709	3.77735	5.50264	5.53044	5.5246	Promoter (<=1kb)	1	9203430	9205210	1781	1	TraesCS1A02G017500	0
chr1A	9220886	9221890	1005	*	28.5684	2.09488	0.433097	4.83699	1.31822e-06	5.76797e-06	4.58152	4.1147	5.8965	5.59451	5.72551	Promoter (<=1kb)	1	9219941	9221744	1804	2	TraesCS1A02G017600	0
chr1A	9235736	9236584	849	*	26.196	2.23415	0.483104	4.62458	3.75367e-06	1.47401e-05	4.43679	4.00106	5.27841	6.0456	5.55514	Promoter (<=1kb)	1	9232851	9236545	3695	2	TraesCS1A02G017700	0
chr1A	9358280	9358560	281	*	15.4905	2.68646	0.597713	4.49456	6.97147e-06	2.56617e-05	3.76378	3.77735	5.17729	5.23942	5.00505	Promoter (<=1kb)	1	9355372	9357968	2597	2	TraesCS1A02G017900	-312
chr1A	9358777	9359060	284	*	12.8974	3.30578	0.723945	4.56635	4.96301e-06	1.8936e-05	3.33241	3.67006	4.88505	4.81346	5.25233	Promoter (<=1kb)	1	9359231	9363721	4491	1	TraesCS1A02G018000	-171
chr1A	9376235	9376682	448	*	31.1696	2.03941	0.399472	5.10528	3.30313e-07	1.66001e-06	4.50093	4.42623	5.81622	6.06812	5.58502	Promoter (<=1kb)	1	9369967	9375647	5681	2	TraesCS1A02G018100	-588
chr1A	9377840	9378097	258	*	10.1571	3.58348	0.828036	4.32769	1.50681e-05	5.10412e-05	3.33241	3.39853	4.55069	5.01977	4.75659	Promoter (2-3kb)	1	9369967	9375647	5681	2	TraesCS1A02G018100	-2193
chr1A	9466774	9467503	730	*	14.3587	1.43909	0.595208	2.4178	0.0156146	0.0247613	4.32156	3.96023	5.06797	5.01977	4.75659	Promoter (1-2kb)	1	9468842	9469968	1127	1	TraesCS1A02G018200	-1339
chr1A	9473684	9474029	346	*	23.8842	1.12861	0.476839	2.36686	0.0179397	0.0280435	4.41463	4.87866	5.09614	5.31817	5.75198	Promoter (2-3kb)	1	9476119	9477343	1225	1	TraesCS1A02G018300	-2090
chr1A	9574043	9574429	387	*	15.6404	1.39397	0.553909	2.51661	0.0118489	0.0193391	4.27208	4.18427	4.91735	5.19826	4.95898	Promoter (<=1kb)	1	9572396	9575377	2982	2	TraesCS1A02G018800	948
chr1A	9599845	9600573	729	*	21.6195	2.41677	0.504764	4.78793	1.68514e-06	7.19074e-06	4.19358	3.87317	5.50264	5.62548	5.25233	Promoter (<=1kb)	1	9597803	9600713	2911	2	TraesCS1A02G019100	140
chr1A	9760276	9760534	259	*	7.91265	2.36093	0.84337	2.7994	0.00511982	0.00914246	3.67638	3.39853	4.26367	4.5677	4.70061	Promoter (1-2kb)	1	9762052	9764101	2050	1	TraesCS1A02G019400	-1518
chr1A	9761397	9761570	174	*	8.35433	2.99289	0.890009	3.36277	0.000771653	0.00169679	3.57872	3.20279	4.20812	4.86816	4.64204	Promoter (<=1kb)	1	9762052	9764101	2050	1	TraesCS1A02G019400	-482
chr1A	9769820	9770139	320	*	17.9553	2.46003	0.578222	4.25447	2.09545e-05	6.84995e-05	3.88072	3.96023	4.97967	5.71444	5.00505	Promoter (1-2kb)	1	9772102	9773591	1490	1	TraesCS1A02G019500	-1963
chr1A	9771544	9771758	215	*	17.1158	2.7124	0.57172	4.74427	2.09255e-06	8.73447e-06	3.84335	3.77735	5.17729	5.11198	5.42871	Promoter (<=1kb)	1	9772102	9773591	1490	1	TraesCS1A02G019500	-344
chr1A	9772077	9772614	538	*	24.0698	3.02523	0.516426	5.85801	4.68454e-09	3.51377e-08	4.04885	3.67006	5.37254	5.92727	5.5246	Promoter (<=1kb)	1	9772102	9773591	1490	1	TraesCS1A02G019500	0
chr1A	9788726	9788943	218	*	10.7439	2.4938	0.718935	3.46875	0.000522889	0.00120112	3.57872	3.72536	4.78303	4.97114	4.5806	Promoter (<=1kb)	1	9787090	9788709	1620	2	TraesCS1A02G019600	-17
chr1A	9854779	9855074	296	*	8.76298	3.11398	0.895834	3.47607	0.000508822	0.00117243	3.15547	3.6108	4.20812	4.92066	4.70061	Promoter (<=1kb)	1	9855921	9858405	2485	1	TraesCS1A02G019700	-847
chr1A	9938650	9939057	408	*	16.631	3.09852	0.601249	5.15347	2.55712e-07	1.31838e-06	3.62903	3.72536	5.09614	5.3559	5.25233	Promoter (<=1kb)	1	9939053	9941260	2208	1	TraesCS1A02G019800	0
chr1A	9939824	9940090	267	*	10.5673	2.73946	0.76414	3.58502	0.000337047	0.000812972	3.33241	3.77735	4.74715	4.63377	4.95898	Promoter (<=1kb)	1	9939053	9941260	2208	1	TraesCS1A02G019800	771
chr1A	9968670	9969177	508	*	18.3077	2.51202	0.579731	4.33309	1.47032e-05	4.99395e-05	4.13799	3.6108	5.3951	5.46325	5.00505	Promoter (<=1kb)	1	9968704	9972586	3883	1	TraesCS1A02G019900	0
chr1A	9978350	9978654	305	*	21.7751	2.02983	0.477581	4.25024	2.13543e-05	6.96684e-05	4.16614	4.24971	5.41729	5.59451	5.28947	Promoter (1-2kb)	1	9979714	9980736	1023	1	TraesCS1A02G020000	-1060
chr1A	9979344	9979907	564	*	20.3101	2.84333	0.537426	5.29064	1.2189e-07	6.75375e-07	3.76378	3.96023	5.65901	5.19826	5.3952	Promoter (<=1kb)	1	9979714	9980736	1023	1	TraesCS1A02G020000	0
chr1A	10006309	10006819	511	*	18.8083	3.86097	0.656402	5.88202	4.05291e-09	3.08082e-08	3.15547	3.77735	5.32629	5.42839	5.42871	Promoter (<=1kb)	1	10004889	10007706	2818	2	TraesCS1A02G020200	887
chr1A	10059148	10059551	404	*	47.62	1.82405	0.303249	6.015	1.79885e-09	1.47007e-08	4.92152	4.95268	6.27723	6.33237	6.32576	Promoter (<=1kb)	1	10051720	10058221	6502	2	TraesCS1A02G020400	-927
chr1A	10060316	10060786	471	*	53.4109	3.17759	0.338569	9.38536	6.27029e-21	3.10993e-19	4.24652	4.42623	6.53803	6.84173	6.30818	Promoter (2-3kb)	1	10051720	10058221	6502	2	TraesCS1A02G020400	-2095
chr1A	10126488	10126814	327	*	14.9648	1.54535	0.576549	2.68035	0.0073546	0.0126351	4.16614	4.1147	4.74715	5.06667	5.17484	Promoter (<=1kb)	1	10126424	10128313	1890	1	TraesCS1A02G020800	64
chr1A	10126999	10127802	804	*	30.5678	2.41646	0.448673	5.3858	7.2124e-08	4.2081e-07	4.43679	4.07817	5.43913	5.77075	6.23558	Promoter (<=1kb)	1	10126424	10128313	1890	1	TraesCS1A02G020800	575
chr1A	10135310	10135466	157	*	6.50147	2.31877	0.96876	2.39354	0.0166867	0.0262754	3.57872	3.39853	4.81794	4.26015	3.80079	Promoter (<=1kb)	1	10135659	10136038	380	1	TraesCS1A02G021000	-193
chr1A	10240446	10240598	153	*	7.53832	3.5362	0.970321	3.64436	0.000268053	0.000662888	3.15547	3.39853	4.20812	4.75633	4.5806	Promoter (<=1kb)	1	10227258	10241556	14299	2	TraesCS1A02G021500	958
chr1A	10423356	10424159	804	*	32.3875	2.86733	0.423864	6.76474	1.33547e-11	1.62902e-10	4.32156	3.87317	6.03038	5.95174	5.87735	Promoter (<=1kb)	1	10423319	10424959	1641	2	TraesCS1A02G021600	800
chr1A	10425843	10426317	475	*	15.9028	2.54462	0.651896	3.90341	9.48465e-05	0.00026289	4.10909	3.39853	5.41729	5.06667	4.95898	Promoter (<=1kb)	1	10423319	10424959	1641	2	TraesCS1A02G021600	-884
chr1A	10490450	10490813	364	*	9.52764	2.34553	0.906419	2.58769	0.00966214	0.0161186	3.72118	3.54673	4.55069	3.51827	5.32563	Promoter (<=1kb)	1	10481359	10491160	9802	2	TraesCS1A02G021800	347
chr1A	10492212	10492628	417	*	11.382	2.90365	0.738309	3.93283	8.39499e-05	0.000235817	3.4667	3.67006	5.17729	4.75633	4.5806	Promoter (1-2kb)	1	10481359	10491160	9802	2	TraesCS1A02G021800	-1052
chr1A	10607408	10608337	930	*	49.4558	3.98295	0.414286	9.61401	6.97796e-22	3.90442e-20	3.76378	4.1147	6.825	6.60197	6.01438	Promoter (<=1kb)	1	10602386	10607440	5055	2	TraesCS1A02G022000	0
chr1A	10696682	10696888	207	*	10.6084	2.25829	0.787867	2.86634	0.00415246	0.00758236	3.76378	3.67006	5.17729	4.86816	3.92148	Promoter (<=1kb)	1	10696702	10696917	216	1	TraesCS1A02G022100	0
chr1A	10709400	10709819	420	*	15.7148	2.43165	0.620425	3.91933	8.87963e-05	0.000247952	4.0794	3.54673	5.03918	5.3559	5.00505	Promoter (<=1kb)	1	10709502	10709744	243	1	TraesCS1A02G022200	0
chr1A	11233852	11235043	1192	*	37.77	1.96839	0.369003	5.33436	9.58801e-08	5.44028e-07	4.69336	4.62716	6.26526	5.65577	6.15908	Promoter (2-3kb)	1	11229095	11231774	2680	2	TraesCS1A02G022700	-2078
chr1A	11386875	11387966	1092	*	42.461	2.64585	0.350948	7.53914	4.7308e-14	8.7404e-13	4.27208	4.55561	6.16564	6.33237	6.27234	Promoter (<=1kb)	1	11388647	11390028	1382	1	TraesCS1A02G022900	-681
chr1A	11526541	11527346	806	*	62.9926	1.26709	0.264543	4.78975	1.6699e-06	7.13178e-06	5.46645	5.59796	6.3807	6.63235	6.67986	Promoter (<=1kb)	1	11525226	11528167	2942	2	TraesCS1A02G023205	821
chr1A	11528143	11528359	217	*	47.0931	1.31938	0.302976	4.35474	1.33228e-05	4.57258e-05	5.08968	5.31318	6.22871	6.15479	6.27234	Promoter (<=1kb)	1	11525226	11528167	2942	2	TraesCS1A02G023205	0
chr1A	11551504	11552219	716	*	50.0912	4.18406	0.390772	10.7072	9.42171e-27	9.50281e-25	3.95139	3.77735	6.57721	6.6621	6.37724	Promoter (2-3kb)	1	11554673	11556175	1503	1	TraesCS1A02G023300	-2454
chr1A	11552827	11553026	200	*	23.58	4.85075	0.674667	7.18985	6.48638e-13	9.93825e-12	3.33241	3.39853	5.52318	6.0456	5.32563	Promoter (1-2kb)	1	11554673	11556175	1503	1	TraesCS1A02G023300	-1647
chr1A	11553716	11554168	453	*	43.8194	4.32013	0.460579	9.37978	6.61075e-21	3.27237e-19	3.52486	3.96023	6.36957	6.71981	5.94753	Promoter (<=1kb)	1	11554673	11556175	1503	1	TraesCS1A02G023300	-505
chr1A	11555506	11555867	362	*	19.4289	2.22745	0.570833	3.90211	9.53579e-05	0.000264185	3.62903	4.3703	5.32629	5.39263	5.28947	Promoter (<=1kb)	1	11554673	11556175	1503	1	TraesCS1A02G023300	833
chr1A	11563182	11563777	596	*	32.1255	3.15131	0.425166	7.41196	1.24443e-13	2.14985e-12	3.98492	4.04033	6.09962	5.77075	5.99245	Promoter (<=1kb)	1	11564200	11572148	7949	1	TraesCS1A02G023400	-423
chr1A	11575796	11576378	583	*	40.746	3.65523	0.421021	8.68181	3.89519e-18	1.31917e-16	3.98492	3.91767	6.17848	6.63235	5.90113	Promoter (<=1kb)	1	11577284	11585300	8017	1	TraesCS1A02G023500	-906
chr1A	11659879	11660350	472	*	30.2746	1.91582	0.396484	4.83202	1.35156e-06	5.89829e-06	4.39204	4.60377	5.73107	5.90236	5.72551	Promoter (1-2kb)	1	11661682	11665443	3762	1	TraesCS1A02G023800	-1332
chr1A	11668943	11669157	215	*	14.024	2.09999	0.631291	3.3265	0.00087944	0.00190573	3.76378	4.04033	5.00976	5.27936	4.64204	Promoter (1-2kb)	1	11670629	11672741	2113	1	TraesCS1A02G023900	-1472
chr1A	11670483	11670983	501	*	32.5872	1.22794	0.378787	3.24176	0.00118794	0.00248977	4.82862	4.95268	5.48179	5.87701	5.92452	Promoter (<=1kb)	1	11670629	11672741	2113	1	TraesCS1A02G023900	0
chr1A	12088704	12089291	588	*	52.7643	1.1926	0.325633	3.66241	0.000249858	0.000622763	5.1286	5.62016	6.47717	6.53919	5.90113	Promoter (<=1kb)	1	12089718	12093423	3706	1	TraesCS1A02G024500	-427
chr1A	12093949	12094546	598	*	44.3314	1.3989	0.318784	4.38822	1.14283e-05	3.98615e-05	5.08968	5.12142	6.35835	5.95174	6.13929	Promoter (1-2kb)	1	12096371	12098518	2148	1	TraesCS1A02G024600	-1825
chr1A	12094725	12095025	301	*	21.3018	3.37816	0.574946	5.87561	4.21291e-09	3.19138e-08	3.91669	3.39853	5.50264	5.71444	5.28947	Promoter (1-2kb)	1	12096371	12098518	2148	1	TraesCS1A02G024600	-1346
chr1A	12105485	12105779	295	*	10.339	2.1454	0.717324	2.99085	0.00278206	0.00530805	3.57872	3.87317	4.6722	4.75633	4.75659	Promoter (1-2kb)	1	12098618	12103881	5264	2	TraesCS1A02G024700	-1604
chr1A	12138932	12139130	199	*	10.1717	2.19538	0.793156	2.76791	0.00564171	0.0099698	3.52486	3.87317	4.78303	5.11198	4.02891	Promoter (<=1kb)	1	12138837	12139034	198	1	TraesCS1A02G025000	95
chr1A	12146539	12146762	224	*	12.096	3.28783	0.797727	4.1215	3.76415e-05	0.000115432	3.57872	3.39853	5.37254	5.01977	4.12624	Promoter (1-2kb)	1	12141981	12144556	2576	2	TraesCS1A02G025100	-1983
chr1A	12162790	12162968	179	*	23.2253	2.32639	0.485923	4.78756	1.6882e-06	7.20291e-06	4.22036	4.04033	5.81622	5.23942	5.49337	Promoter (<=1kb)	1	12157064	12161869	4806	2	TraesCS1A02G025200	-921
chr1A	12173054	12173246	193	*	11.1323	1.91537	0.682478	2.80649	0.00500843	0.00896484	3.80443	3.87317	4.50737	4.92066	4.86172	Promoter (2-3kb)	1	12170678	12170875	198	2	TraesCS1A02G025300	-2179
chr1A	12355077	12355342	266	*	25.5614	1.68268	0.426908	3.94155	8.09574e-05	0.000228438	4.54189	4.39859	5.56336	5.65577	5.49337	Promoter (<=1kb)	1	12355116	12356701	1586	1	TraesCS1A02G025800	0
chr1A	12355517	12356581	1065	*	55.3884	1.68819	0.297996	5.66515	1.46897e-08	9.94687e-08	5.23904	5.05647	6.17848	6.53919	6.67986	Promoter (<=1kb)	1	12355116	12356701	1586	1	TraesCS1A02G025800	401
chr1A	12362414	12362651	238	*	17.0858	4.06797	1.41463	2.87564	0.00403212	0.00738552	2.72286	3.72536	5.03918	5.59451	5.21414	Promoter (1-2kb)	1	12363666	12369892	6227	1	TraesCS1A02G025900	-1015
chr1A	12363510	12363821	312	*	39.1744	1.18649	0.335184	3.53982	0.000400395	0.00094713	5.03596	5.15275	6.08604	6.0456	5.77797	Promoter (<=1kb)	1	12363666	12369892	6227	1	TraesCS1A02G025900	0
chr1A	12369758	12370698	941	*	119.741	2.55006	0.220398	11.5703	5.82843e-31	9.73672e-29	5.37357	5.45673	7.35558	7.73225	7.64532	Promoter (<=1kb)	1	12371105	12372554	1450	1	TraesCS1A02G026000	-407
chr1A	12371030	12371663	634	*	101.71	1.00802	0.20731	4.86239	1.15978e-06	5.13968e-06	6.24269	6.24875	7.11133	7.24641	7.02906	Promoter (<=1kb)	1	12371105	12372554	1450	1	TraesCS1A02G026000	0
chr1A	12575960	12576247	288	*	12.7299	2.09867	0.63818	3.28852	0.00100717	0.00215004	3.84335	3.87317	5.00976	4.69653	5.00505	Promoter (2-3kb)	1	12567299	12573055	5757	2	TraesCS1A02G026300	-2905
chr1A	12639748	12639906	159	*	7.53155	2.04606	0.863408	2.36975	0.0178	0.0278454	3.67638	3.54673	4.31663	4.06873	4.86172	Promoter (<=1kb)	1	12639162	12640199	1038	1	TraesCS1A02G026500	586
chr1A	12668598	12669230	633	*	25.6162	2.03372	0.444623	4.57403	4.78429e-06	1.83218e-05	4.32156	4.31158	5.37254	5.85119	5.58502	Promoter (<=1kb)	1	12669534	12669800	267	1	TraesCS1A02G026600	-304
chr1A	12669335	12670185	851	*	58.8845	1.47652	0.287935	5.12798	2.92873e-07	1.48928e-06	5.22721	5.44428	6.32415	6.80224	6.394	Promoter (<=1kb)	1	12669534	12669800	267	1	TraesCS1A02G026600	0
chr1A	12739651	12740296	646	*	16.7908	3.10102	0.611137	5.07418	3.89169e-07	1.92504e-06	3.57872	3.77735	5.00976	5.19826	5.49337	Promoter (<=1kb)	1	12734163	12739704	5542	2	TraesCS1A02G026900	0
chr1A	12862808	12863024	217	*	10.3413	2.45982	0.74616	3.29664	0.000978496	0.00209535	3.72118	3.54673	4.41582	5.01977	4.75659	Promoter (<=1kb)	1	12859911	12863704	3794	2	TraesCS1A02G027100	680
chr1A	13081128	13081885	758	*	112.116	1.339	0.217299	6.16201	7.1827e-10	6.3588e-09	6.24842	6.03627	7.24472	7.56965	7.14205	Promoter (<=1kb)	1	13081413	13086602	5190	1	TraesCS1A02G027600	0
chr1A	13210169	13210527	359	*	21.6003	3.91389	0.595013	6.57783	4.77373e-11	5.26818e-10	3.57872	3.54673	5.86493	5.23942	5.46142	Promoter (1-2kb)	1	13212431	13214290	1860	1	TraesCS1A02G027700	-1904
chr1A	13211917	13212446	530	*	37.0676	2.40309	0.392467	6.12304	9.18088e-10	7.96109e-09	4.61992	4.18427	6.04451	6.33237	5.80348	Promoter (<=1kb)	1	13212431	13214290	1860	1	TraesCS1A02G027700	0
chr1A	13228836	13229149	314	*	19.0449	2.85445	0.554308	5.14957	2.61083e-07	1.34313e-06	3.67638	3.96023	5.48179	5.19826	5.3952	Promoter (<=1kb)	1	13228922	13230974	2053	1	TraesCS1A02G027800	0
chr1A	13270681	13270912	232	*	9.81176	3.33871	1.4255	2.34214	0.0191737	0.0297708	3.67638	2.72286	5.12374	4.75633	4.21551	Promoter (1-2kb)	1	13272070	13273683	1614	1	TraesCS1A02G028000	-1158
chr1A	13270984	13271343	360	*	8.60128	2.2265	0.79367	2.80532	0.00502669	0.00899438	3.57872	3.67006	4.31663	4.5677	4.81022	Promoter (<=1kb)	1	13272070	13273683	1614	1	TraesCS1A02G028000	-727
chr1A	13278173	13278499	327	*	3.50417	3.10078	1.45796	2.1268	0.033437	0.0490679	3.33241	2.72286	3.35137	4.34485	4.02891	Promoter (<=1kb)	1	13278118	13278353	236	2	TraesCS1A02G028100	0
chr1A	13279320	13279615	296	*	8.6949	3.34789	0.875738	3.82294	0.000131871	0.000352724	3.33241	3.39853	4.41582	4.49789	4.95898	Promoter (<=1kb)	1	13278118	13278353	236	2	TraesCS1A02G028100	-967
chr1A	13295750	13296065	316	*	6.87113	3.95861	1.14206	3.4662	0.000527871	0.00121145	2.72286	3.39853	3.9523	4.5677	4.75659	Promoter (2-3kb)	1	13284004	13293362	9359	2	TraesCS1A02G028300	-2388
chr1A	13580817	13580959	143	*	8.79643	2.18639	0.848256	2.57751	0.00995151	0.0165484	3.91669	3.20279	4.59252	4.42382	4.75659	Promoter (<=1kb)	1	13581071	13581475	405	1	TraesCS1A02G029000	-112
chr1A	13661450	13661627	178	*	14.925	2.22277	0.6444	3.44936	0.000561916	0.00128039	3.91669	3.87317	4.55069	5.56285	4.91125	Promoter (1-2kb)	1	13663300	13667800	4501	1	TraesCS1A02G029100	-1673
chr1A	13805153	13805441	289	*	8.19319	3.03651	0.879792	3.45139	0.000557707	0.00127201	3.25172	3.54673	4.31663	4.75633	4.64204	Promoter (<=1kb)	1	13805303	13807108	1806	1	TraesCS1A02G029500	0
chr1A	13827388	13827788	401	*	15.9473	2.95166	0.663516	4.44851	8.64689e-06	3.10988e-05	3.91669	3.39853	5.54342	5.15581	4.75659	Promoter (2-3kb)	1	13830557	13831255	699	1	TraesCS1A02G029600	-2769
chr1A	13830226	13830448	223	*	11.846	4.86031	0.939896	5.17111	2.32706e-07	1.21144e-06	3.15547	3.20279	4.88505	5.15581	4.81022	Promoter (<=1kb)	1	13830557	13831255	699	1	TraesCS1A02G029600	-109
chr1A	13863692	13864197	506	*	36.8349	2.54361	0.406883	6.25145	4.06668e-10	3.77881e-09	4.24652	4.47965	6.4351	6.06812	5.61427	Promoter (<=1kb)	1	13861191	13862962	1772	2	TraesCS1A02G029800	-730
chr1A	13864389	13865125	737	*	56.6921	2.67933	0.322274	8.31382	9.26712e-17	2.57837e-15	4.54189	4.71662	6.45629	6.96605	6.36029	Promoter (1-2kb)	1	13861191	13862962	1772	2	TraesCS1A02G029800	-1427
chr1A	13865305	13865441	137	*	12.1973	2.8977	0.707146	4.09775	4.17191e-05	0.000126496	3.52486	3.67006	4.97967	5.15581	4.5806	Promoter (2-3kb)	1	13861191	13862962	1772	2	TraesCS1A02G029800	-2343
chr1A	13970303	13970663	361	*	20.7203	4.35009	0.636245	6.83713	8.07962e-12	1.02472e-10	3.4667	3.39853	5.6404	5.46325	5.42871	Promoter (1-2kb)	1	13971819	13976728	4910	1	TraesCS1A02G029900	-1156
chr1A	13971497	13971819	323	*	17.3588	3.45024	0.623706	5.53183	3.16904e-08	2.00022e-07	3.52486	3.67006	5.41729	5.46325	4.95898	Promoter (<=1kb)	1	13971819	13976728	4910	1	TraesCS1A02G029900	0
chr1A	13977166	13977505	340	*	12.8952	3.33485	0.705866	4.72448	2.30708e-06	9.53572e-06	3.4667	3.54673	4.88505	4.92066	5.17484	Promoter (1-2kb)	1	13979250	13980335	1086	1	TraesCS1A02G030000	-1745
chr1A	13979148	13979875	728	*	17.0482	2.73304	0.581884	4.69687	2.64173e-06	1.07624e-05	3.91669	3.67006	5.41729	5.23942	5.04956	Promoter (<=1kb)	1	13979250	13980335	1086	1	TraesCS1A02G030000	0
chr1A	14045576	14046647	1072	*	56.7287	1.64522	0.274204	6	1.97321e-09	1.59934e-08	5.21527	5.19842	6.50792	6.53919	6.45912	Promoter (<=1kb)	1	14045678	14056197	10520	1	TraesCS1A02G030100	0
chr1A	14078459	14079401	943	*	34.3318	1.51468	0.366476	4.13309	3.57917e-05	0.000110364	4.79612	4.80018	5.7134	5.79808	6.09887	Promoter (1-2kb)	1	14075238	14077358	2121	2	TraesCS1A02G030300	-1101
chr1A	14159781	14160033	253	*	13.4597	1.6911	0.606884	2.78653	0.00532764	0.00947177	4.0794	3.96023	4.78303	5.06667	4.91125	Promoter (<=1kb)	1	14160322	14163255	2934	1	TraesCS1A02G030700	-289
chr1A	14430730	14431481	752	*	19.7559	1.91265	0.508627	3.76041	0.000169638	0.000441453	4.22036	4.15004	5.20329	5.59451	5.13437	Promoter (<=1kb)	1	14430331	14431871	1541	2	TraesCS1A02G031000	390
chr1A	14467855	14468323	469	*	14.5256	3.17277	0.685073	4.63129	3.63386e-06	1.43195e-05	3.4667	3.72536	5.48179	5.01977	4.70061	Promoter (<=1kb)	1	14467959	14469389	1431	1	TraesCS1A02G031100	0
chr1A	14520100	14521412	1313	*	41.5632	2.26464	0.348546	6.4974	8.17216e-11	8.64283e-10	4.54189	4.62716	6.00171	6.43953	6.11923	Promoter (<=1kb)	1	14519757	14525659	5903	1	TraesCS1A02G031300	343
chr1A	14549928	14550668	741	*	18.9512	2.00478	0.527167	3.80294	0.00014299	0.000379186	3.91669	4.31158	5.37254	5.27936	5.21414	Promoter (<=1kb)	1	14549906	14550610	705	1	TraesCS1A02G031500	22
chr1A	14614525	14614819	295	*	8.49718	4.73412	1.12639	4.20293	2.63482e-05	8.40326e-05	2.72286	3.30933	4.41582	5.01977	4.44769	Promoter (<=1kb)	1	14603494	14615692	12199	2	TraesCS1A02G031900	873
chr1A	14615110	14615391	282	*	12.6927	2.64904	0.693373	3.82051	0.000133178	0.000355834	3.57872	3.77735	4.50737	5.19826	5.04956	Promoter (<=1kb)	1	14603494	14615692	12199	2	TraesCS1A02G031900	301
chr1A	14799829	14800391	563	*	14.0877	1.29773	0.580913	2.23394	0.0254871	0.038421	4.10909	4.28106	4.91735	4.97114	4.86172	Promoter (<=1kb)	1	14799110	14800511	1402	2	TraesCS1A02G032200	120
chr1A	14801178	14801486	309	*	7.52685	2.30234	0.905825	2.5417	0.0110315	0.0181422	3.25172	3.77735	4.633	4.06873	4.64204	Promoter (<=1kb)	1	14799110	14800511	1402	2	TraesCS1A02G032200	-667
chr1A	14839353	14839653	301	*	6.04662	3.25595	1.03169	3.15594	0.00159979	0.00324528	3.33241	3.20279	4.0879	4.49789	4.44769	Promoter (<=1kb)	1	14838308	14839886	1579	2	TraesCS1A02G032300	233
chr1A	14857520	14858182	663	*	12.0686	3.05483	0.733546	4.16447	3.12074e-05	9.77024e-05	3.67638	3.39853	5.25383	4.63377	4.81022	Promoter (<=1kb)	1	14857039	14858282	1244	2	TraesCS1A02G032400	100
chr1A	15186511	15186864	354	*	25.8875	1.15538	0.431734	2.67613	0.00744786	0.0127767	4.63869	4.82025	5.74852	5.49725	5.21414	Promoter (<=1kb)	1	15186553	15188366	1814	1	TraesCS1A02G032600	0
chr1A	15322880	15323550	671	*	23.931	2.50957	0.47432	5.29088	1.21732e-07	6.74587e-07	4.04885	4.1147	5.76575	5.62548	5.32563	Promoter (1-2kb)	1	15324612	15326204	1593	1	TraesCS1A02G032800	-1062
chr1A	15324936	15326087	1152	*	43.0396	3.03211	0.384962	7.87637	3.37022e-15	7.43965e-14	4.45855	3.96023	6.08604	6.25617	6.53655	Promoter (<=1kb)	1	15324612	15326204	1593	1	TraesCS1A02G032800	324
chr1A	15348310	15348846	537	*	27.4492	3.88302	0.505931	7.675	1.6542e-14	3.28384e-13	3.67638	3.67006	5.8808	5.85119	5.69852	Promoter (<=1kb)	1	15343594	15348515	4922	2	TraesCS1A02G032900	0
chr1A	15515281	15515641	361	*	62.9289	4.95484	0.411631	12.0371	2.26809e-33	5.00013e-31	3.76378	3.67006	6.61535	7.08045	6.8225	Promoter (<=1kb)	1	15516524	15518456	1933	1	TraesCS1A02G033200	-883
chr1A	15515992	15516185	194	*	34.9064	4.61536	0.507747	9.08987	9.91579e-20	4.19051e-18	3.57872	3.54673	6.09962	6.23646	5.99245	Promoter (<=1kb)	1	15516524	15518456	1933	1	TraesCS1A02G033200	-339
chr1A	16038296	16038614	319	*	25.1096	1.2564	0.421875	2.97814	0.00290008	0.00550805	4.6754	4.62716	5.41729	5.49725	5.55514	Promoter (<=1kb)	1	16038484	16040057	1574	1	TraesCS1A02G033300	0
chr1A	16388329	16388771	443	*	16.2874	1.31199	0.545342	2.40582	0.0161363	0.0254985	4.39204	4.18427	5.17729	5.11198	4.86172	Promoter (<=1kb)	1	16388445	16391082	2638	1	TraesCS1A02G033500	0
chr1A	16425089	16425897	809	*	39.7365	3.37064	0.398629	8.45557	2.77722e-17	8.31901e-16	3.98492	4.1147	5.94255	6.40469	6.29037	Promoter (<=1kb)	1	16425345	16428037	2693	1	TraesCS1A02G033700	0
chr1A	16431830	16432076	247	*	11.0023	2.41547	0.748775	3.22589	0.0012558	0.00261575	3.80443	3.54673	5.06797	4.97114	4.21551	Promoter (<=1kb)	1	16432376	16436883	4508	1	TraesCS1A02G033800	-300
chr1A	16448041	16448236	196	*	13.5749	1.72174	0.66214	2.60027	0.00931507	0.0156007	4.29709	3.6108	4.81794	5.15581	4.81022	Promoter (1-2kb)	1	16445769	16446476	708	2	TraesCS1A02G033900	-1565
chr1A	16837269	16838895	1627	*	41.4423	3.45103	0.384315	8.9797	2.71516e-19	1.0809e-17	4.04885	4.04033	6.22871	6.43953	6.15908	Promoter (<=1kb)	1	16838175	16839176	1002	1	TraesCS1A02G034000	0
chr1A	16926608	16926872	265	*	6.59938	2.23137	0.90833	2.45656	0.0140274	0.0224932	3.33241	3.67006	4.31663	4.42382	4.37531	Promoter (1-2kb)	1	16924974	16925261	288	2	TraesCS1A02G034200	-1347
chr1A	17239216	17239489	274	*	10.5772	2.03423	0.703404	2.89198	0.00382824	0.00705273	3.67638	3.87317	4.59252	4.69653	4.91125	Promoter (<=1kb)	1	17239466	17243131	3666	1	TraesCS1A02G034500	0
chr1A	17248023	17248440	418	*	15.6744	2.19126	0.586953	3.73328	0.000189006	0.000485772	3.84335	4.04033	5.27841	4.81346	5.21414	Promoter (<=1kb)	1	17246750	17248420	1671	2	TraesCS1A02G034600	0
chr1A	18087443	18087604	162	*	8.60179	2.72602	0.84815	3.21408	0.00130863	0.00271298	3.57872	3.39853	4.31663	5.01977	4.37531	Promoter (<=1kb)	1	18084260	18087458	3199	2	TraesCS1A02G034900	0
chr1A	18087943	18088130	188	*	9.03072	2.78442	0.834137	3.33808	0.00084359	0.00183617	3.52486	3.47661	4.20812	4.5677	5.04956	Promoter (<=1kb)	1	18084260	18087458	3199	2	TraesCS1A02G034900	-485
chr1A	18310538	18312301	1764	*	113.891	1.22455	0.228631	5.356	8.50841e-08	4.88578e-07	6.11042	6.36378	7.07766	7.20668	7.63834	Promoter (<=1kb)	1	18310849	18312699	1851	1	TraesCS1A02G035100	0
chr1A	19063297	19063756	460	*	30.8841	3.85313	0.494159	7.79735	6.32186e-15	1.33834e-13	3.84335	3.6108	6.25318	5.90236	5.61427	Promoter (<=1kb)	1	19062157	19063423	1267	2	TraesCS1A02G035600	0
chr1A	19064257	19065399	1143	*	50.2146	4.12061	0.38206	10.7853	4.04075e-27	4.2543e-25	3.84335	3.96023	6.61535	6.52306	6.4906	Promoter (<=1kb)	1	19062157	19063423	1267	2	TraesCS1A02G035600	-834
chr1A	19891668	19892460	793	*	21.972	2.68381	0.558175	4.8082	1.52298e-06	6.5676e-06	4.16614	3.67006	5.06797	5.39263	5.92452	Promoter (<=1kb)	1	19891661	19894572	2912	1	TraesCS1A02G035700	7
chr1A	19934828	19935014	187	*	9.32357	2.31324	0.806938	2.86669	0.00414791	0.00757503	3.33241	3.87317	4.78303	4.75633	4.37531	Promoter (1-2kb)	1	19929936	19933705	3770	2	TraesCS1A02G035900	-1123
chr1A	20030887	20031401	515	*	9.41913	2.22805	0.770734	2.89081	0.0038425	0.00707628	3.76378	3.54673	4.55069	4.97114	4.37531	Promoter (<=1kb)	1	20028172	20031117	2946	2	TraesCS1A02G036000	0
chr1A	20090874	20091214	341	*	50.651	1.17601	0.308928	3.80674	0.000140808	0.000373952	5.37357	5.32687	5.94255	6.29478	6.55155	Promoter (<=1kb)	1	20091099	20094848	3750	1	TraesCS1A02G036100	0
chr1A	20420889	20421223	335	*	29.7631	3.71452	0.474337	7.83099	4.84061e-15	1.04306e-13	3.84335	3.67006	5.98715	5.90236	5.80348	Promoter (1-2kb)	1	20415992	20419223	3232	2	TraesCS1A02G036700	-1666
chr1A	20433135	20433878	744	*	48.0631	2.54437	0.337989	7.52796	5.15375e-14	9.46727e-13	4.50093	4.62716	6.30089	6.7056	6.13929	Promoter (<=1kb)	1	20434465	20437173	2709	1	TraesCS1A02G036800	-587
chr1A	20864790	20865026	237	*	11.0998	1.97426	0.695333	2.8393	0.00452121	0.00817768	3.76378	3.87317	4.46247	4.75633	5.04956	Promoter (<=1kb)	1	20865534	20867378	1845	1	TraesCS1A02G037000	-508
chr1A	20872933	20873163	231	*	9.87352	3.27197	0.835325	3.917	8.96568e-05	0.000250106	3.57872	3.20279	4.94888	4.86816	4.37531	Promoter (<=1kb)	1	20872419	20873501	1083	2	TraesCS1A02G037100	338
chr1A	20873763	20874064	302	*	21.6166	2.68009	0.501728	5.34173	9.20647e-08	5.24561e-07	4.01738	3.87317	5.37254	5.53044	5.55514	Promoter (<=1kb)	1	20872419	20873501	1083	2	TraesCS1A02G037100	-262
chr1A	20880070	20880482	413	*	34.2405	2.73329	0.425556	6.42288	1.33721e-10	1.35909e-09	4.41463	3.96023	5.73107	6.3137	5.92452	Promoter (<=1kb)	1	20879444	20880129	686	2	TraesCS1A02G037200	0
chr1A	20898348	20898513	166	*	16.4528	2.46871	0.574391	4.29796	1.72379e-05	5.75401e-05	3.91669	3.8265	5.30256	5.27936	4.95898	Promoter (<=1kb)	1	20893785	20898393	4609	2	TraesCS1A02G037400	0
chr1A	20900894	20901054	161	*	14.2111	2.65052	0.630647	4.20285	2.63576e-05	8.40588e-05	3.84335	3.6108	5.06797	4.92066	5.17484	Promoter (2-3kb)	1	20893785	20898393	4609	2	TraesCS1A02G037400	-2501
chr1A	20918632	20918796	165	*	8.61266	1.86327	0.781707	2.38359	0.0171445	0.0269212	3.72118	3.72536	4.20812	4.63377	4.75659	Promoter (<=1kb)	1	20917920	20919534	1615	2	TraesCS1A02G037600	738
chr1A	20919130	20919550	421	*	20.3648	3.02128	0.57757	5.23101	1.68582e-07	9.05483e-07	3.72118	3.87317	5.15078	5.92727	5.09264	Promoter (<=1kb)	1	20917920	20919534	1615	2	TraesCS1A02G037600	0
chr1A	20981151	20981470	320	*	52.6317	1.32339	0.286442	4.62012	3.83517e-06	1.50271e-05	5.22721	5.39333	6.22871	6.43953	6.394	Promoter (<=1kb)	1	20977276	20980680	3405	2	TraesCS1A02G037900	-471
chr1A	20983594	20984019	426	*	26.2506	2.55273	0.485324	5.25986	1.44169e-07	7.86459e-07	4.39204	3.72536	5.69551	5.65577	5.72551	Promoter (2-3kb)	1	20977276	20980680	3405	2	TraesCS1A02G037900	-2914
chr1A	20997783	20998160	378	*	32.4046	1.32073	0.389403	3.39168	0.000694644	0.00154538	4.60087	5.05647	5.69551	5.68541	5.94753	Promoter (<=1kb)	1	20998069	20998918	850	1	TraesCS1A02G038100	0
chr1A	21021395	21021642	248	*	9.80843	1.97138	0.763527	2.58194	0.00982473	0.0163606	3.91669	3.54673	4.26367	4.75633	4.91125	Promoter (1-2kb)	1	21022731	21023627	897	1	TraesCS1A02G038200	-1089
chr1A	21022533	21022748	216	*	18.6737	1.69464	0.517354	3.27559	0.0010544	0.00223951	4.22036	4.24971	5.03918	5.15581	5.49337	Promoter (<=1kb)	1	21022731	21023627	897	1	TraesCS1A02G038200	0
chr1A	21032627	21032984	358	*	40.5911	3.41866	0.387287	8.82722	1.07313e-18	3.9332e-17	3.98492	4.1147	6.3807	6.11212	6.25408	Promoter (1-2kb)	1	21034869	21049127	14259	1	TraesCS1A02G038400	-1885
chr1A	21034129	21034419	291	*	18.4911	2.85512	0.590713	4.83334	1.34262e-06	5.86394e-06	3.84335	3.77735	5.78278	5.11198	4.95898	Promoter (<=1kb)	1	21034869	21049127	14259	1	TraesCS1A02G038400	-450
chr1A	21074500	21074810	311	*	24.6007	1.00071	0.465417	2.15014	0.0315444	0.0465624	4.72854	4.75908	4.88505	5.65577	5.61427	Promoter (<=1kb)	1	21075169	21080368	5200	1	TraesCS1A02G038600	-359
chr1A	21084838	21085179	342	*	16.4623	1.76656	0.555284	3.18137	0.0014658	0.00300123	3.98492	4.24971	4.94888	5.15581	5.25233	Promoter (<=1kb)	1	21085585	21085875	291	2	TraesCS1A02G038800	696
chr1A	21103968	21104395	428	*	16.6341	2.79681	0.584414	4.78567	1.70414e-06	7.26386e-06	3.76378	3.77735	5.20329	5.39263	5.04956	Promoter (1-2kb)	1	21105738	21109546	3809	1	TraesCS1A02G038828	-1343
chr1A	21104540	21104936	397	*	17.5533	3.80559	0.654654	5.81313	6.13138e-09	4.4909e-08	3.4667	3.54673	5.15078	5.06667	5.671	Promoter (<=1kb)	1	21105738	21109546	3809	1	TraesCS1A02G038828	-802
chr1A	21279414	21280155	742	*	26.7261	3.14928	0.46963	6.70588	2.00191e-11	2.37042e-10	3.84335	3.96023	5.58303	5.82488	5.82854	Promoter (<=1kb)	1	21278609	21279405	797	2	TraesCS1A02G039000	-9
chr1A	21285138	21285686	549	*	18.7712	2.47692	0.557523	4.44273	8.88264e-06	3.18496e-05	4.04885	3.8265	5.58303	5.39263	4.91125	Promoter (<=1kb)	1	21281532	21285458	3927	2	TraesCS1A02G039100	0
chr1A	21320994	21321670	677	*	26.3823	2.98284	0.469241	6.35674	2.06077e-10	2.02309e-09	3.95139	3.96023	5.69551	5.95174	5.49337	Promoter (<=1kb)	1	21322246	21335307	13062	1	TraesCS1A02G039200	-576
chr1A	21406173	21406325	153	*	18.4114	4.51084	0.708544	6.36636	1.93572e-10	1.91059e-09	3.4667	3.20279	5.22879	5.62548	5.28947	Promoter (<=1kb)	1	21400354	21406196	5843	2	TraesCS1A02G039300	0
chr1A	21407050	21407363	314	*	12.702	2.38388	0.668129	3.568	0.000359718	0.0008613	3.84335	3.67006	4.78303	4.69653	5.25233	Promoter (<=1kb)	1	21400354	21406196	5843	2	TraesCS1A02G039300	-854
chr1A	21616274	21616418	145	*	17.5136	2.51421	0.552445	4.55106	5.33762e-06	2.02056e-05	3.95139	3.8265	5.34961	5.19826	5.21414	Promoter (1-2kb)	1	21618184	21626991	8808	1	TraesCS1A02G039400	-1766
chr1A	21617533	21618447	915	*	55.0896	1.52246	0.284973	5.34249	9.16775e-08	5.22563e-07	5.16643	5.32687	6.44573	6.60197	6.27234	Promoter (<=1kb)	1	21618184	21626991	8808	1	TraesCS1A02G039400	0
chr1A	21714448	21714852	405	*	8.58756	2.02538	0.778089	2.60302	0.00924067	0.0154907	3.57872	3.77735	4.55069	4.42382	4.70061	Promoter (<=1kb)	1	21714451	21714793	343	2	TraesCS1A02G039600	0
chr1A	21986437	21987215	779	*	27.4896	4.61284	0.579495	7.9601	1.71903e-15	3.96783e-14	3.4667	3.47661	5.73107	6.0456	5.69852	Promoter (<=1kb)	1	21985330	21987056	1727	2	TraesCS1A02G039800	0
chr1A	22046939	22047465	527	*	12.5343	1.97181	0.717597	2.74779	0.0059998	0.0105361	3.4667	4.18427	4.633	5.19826	4.75659	Promoter (<=1kb)	1	22038188	22047331	9144	2	TraesCS1A02G039900	0
chr1A	22055514	22056460	947	*	14.3947	1.29984	0.584691	2.22312	0.0262074	0.0393999	4.16614	4.24971	4.81794	5.19826	4.75659	Promoter (<=1kb)	1	22055422	22056147	726	1	TraesCS1A02G040000	92
chr1A	22334840	22335485	646	*	48.5335	1.33757	0.293807	4.55255	5.29997e-06	2.00792e-05	5.26241	5.18337	6.28911	6.23646	6.25408	Promoter (2-3kb)	1	22329072	22332422	3351	2	TraesCS1A02G040700	-2418
chr1A	22534895	22535118	224	*	6.52719	2.13669	0.893507	2.39136	0.0167863	0.0264158	3.52486	3.54673	4.36727	4.1686	4.51596	Promoter (<=1kb)	1	22534635	22536459	1825	1	TraesCS1A02G040900	260
chr1A	22535255	22536121	867	*	37.8674	2.58897	0.382691	6.76516	1.3316e-11	1.62458e-10	4.10909	4.57993	6.15268	6.13361	6.05726	Promoter (<=1kb)	1	22534635	22536459	1825	1	TraesCS1A02G040900	620
chr1A	22560208	22560447	240	*	9.61459	3.20156	0.820571	3.90162	9.55502e-05	0.000264654	3.4667	3.39853	5.03918	4.42382	4.64204	Promoter (<=1kb)	1	22561344	22561535	192	1	TraesCS1A02G041000	-897
chr1A	22631427	22632192	766	*	24.2907	1.07779	0.471192	2.28737	0.0221744	0.0339181	4.76278	4.62716	4.88505	5.68541	5.58502	Promoter (<=1kb)	1	22631942	22632157	216	1	TraesCS1A02G041200	0
chr1A	22634111	22634504	394	*	23.7097	4.03463	0.571366	7.06138	1.64857e-12	2.36104e-11	3.57872	3.54673	5.52318	5.92727	5.46142	Promoter (<=1kb)	1	22633431	22634135	705	2	TraesCS1A02G041300	0
chr1A	22657219	22657495	277	*	11.9185	2.25526	0.703242	3.20694	0.00134154	0.00277383	3.76378	3.77735	4.78303	5.27936	4.37531	Promoter (<=1kb)	1	22656561	22657221	661	2	TraesCS1A02G041400	0
chr1A	22790787	22791394	608	*	37.8611	1.31437	0.348068	3.77619	0.000159244	0.000417388	4.93638	5.03972	5.7134	5.99945	6.13929	Promoter (<=1kb)	1	22789173	22791342	2170	2	TraesCS1A02G041900	0
chr1A	22818316	22818797	482	*	23.9128	1.42796	0.441745	3.23254	0.00122694	0.00256224	4.54189	4.53081	5.52318	5.59451	5.25233	Promoter (<=1kb)	1	22816707	22818738	2032	2	TraesCS1A02G042100	0
chr1A	22819524	22819669	146	*	7.81821	2.1745	0.817213	2.66088	0.0077937	0.0133047	3.52486	3.67006	4.41582	4.49789	4.5806	Promoter (<=1kb)	1	22816707	22818738	2032	2	TraesCS1A02G042100	-786
chr1A	23009234	23009880	647	*	12.4573	1.93872	0.633056	3.06248	0.00219508	0.00430072	3.91669	3.87317	4.85193	4.92066	4.86172	Promoter (<=1kb)	1	23002987	23009737	6751	2	TraesCS1A02G042300	0
chr1A	23126363	23126919	557	*	16.6515	1.23714	0.580093	2.13266	0.0329529	0.0484321	4.56186	4.04033	4.88505	5.42839	4.81022	Promoter (<=1kb)	1	23126368	23126988	621	1	TraesCS1A02G042400	0
chr1A	23417731	23417994	264	*	10.8452	1.91728	0.701847	2.73176	0.00629968	0.0110051	3.95139	3.67006	4.50737	4.75633	4.95898	Promoter (2-3kb)	1	23420851	23422572	1722	1	TraesCS1A02G042800	-2857
chr1A	23856511	23857414	904	*	26.259	2.53086	0.473732	5.34238	9.17324e-08	5.22835e-07	3.91669	4.31158	5.37254	5.71444	5.92452	Promoter (<=1kb)	1	23856568	23858030	1463	1	TraesCS1A02G043100	0
chr1A	24246257	24247371	1115	*	71.8026	2.00144	0.265009	7.55233	4.27528e-14	7.95559e-13	5.28538	5.16814	6.57721	7.02439	6.91799	Promoter (<=1kb)	1	24246271	24248353	2083	1	TraesCS1A02G043500	0
chr1A	24318716	24319373	658	*	34.9995	1.68531	0.361496	4.66206	3.13065e-06	1.25261e-05	4.61992	4.84002	5.8808	5.87701	6.01438	Promoter (<=1kb)	1	24319202	24321534	2333	1	TraesCS1A02G043600	0
chr1A	24319854	24320065	212	*	15.8022	1.3557	0.548295	2.47258	0.0134143	0.0216102	4.32156	4.18427	5.12374	4.92066	5.04956	Promoter (<=1kb)	1	24319202	24321534	2333	1	TraesCS1A02G043600	652
chr1A	24325248	24325488	241	*	19.1376	3.5633	0.642212	5.54847	2.88175e-08	1.83472e-07	3.76378	3.39853	5.7996	4.81346	5.42871	Promoter (2-3kb)	1	24328043	24329138	1096	1	TraesCS1A02G043700	-2555
chr1A	24326087	24326411	325	*	13.2383	1.8133	0.707924	2.56143	0.0104243	0.0172498	4.04885	3.87317	4.41582	5.56285	4.44769	Promoter (1-2kb)	1	24328043	24329138	1096	1	TraesCS1A02G043700	-1632
chr1A	24765296	24765881	586	*	14.3247	2.7185	0.628142	4.32784	1.50581e-05	5.10092e-05	3.76378	3.67006	4.94888	5.23942	5.00505	Promoter (1-2kb)	1	24767088	24771266	4179	1	TraesCS1A02G044000	-1207
chr1A	24937180	24937895	716	*	33.7688	2.39725	0.402321	5.95854	2.54498e-09	2.01751e-08	4.45855	4.24971	6.00171	6.21648	5.61427	Promoter (2-3kb)	1	24939941	24942497	2557	1	TraesCS1A02G044100	-2046
chr1A	24946725	24947041	317	*	19.204	1.36251	0.501965	2.71436	0.00664045	0.0115334	4.41463	4.3703	5.25383	5.42839	4.95898	Promoter (<=1kb)	1	24943572	24946478	2907	2	TraesCS1A02G044200	-247
chr1A	24948183	24948351	169	*	6.90636	2.0759	0.898749	2.30976	0.0209012	0.0321613	3.52486	3.6108	3.9523	4.42382	4.70061	Promoter (1-2kb)	1	24943572	24946478	2907	2	TraesCS1A02G044200	-1705
chr1A	25484638	25485539	902	*	30.4674	4.44638	0.542412	8.19742	2.45608e-16	6.41759e-15	3.76378	3.20279	5.92737	5.9758	5.94753	Promoter (<=1kb)	1	25479523	25485325	5803	2	TraesCS1A02G044400	0
chr1A	25485882	25486400	519	*	22.8469	2.97933	0.565471	5.26874	1.3736e-07	7.52504e-07	3.88072	3.87317	5.69551	5.9758	4.75659	Promoter (<=1kb)	1	25479523	25485325	5803	2	TraesCS1A02G044400	-557
chr1A	25678630	25680364	1735	*	69.7976	2.79824	0.289939	9.65111	4.86251e-22	2.772e-20	4.76278	4.71662	6.56752	7.12377	6.94091	Promoter (<=1kb)	1	25679192	25680091	900	2	TraesCS1A02G044700	0
chr1A	25805832	25806242	411	*	13.1056	3.16003	0.704672	4.4844	7.31188e-06	2.67764e-05	3.67638	3.39853	4.81794	4.86816	5.28947	Promoter (<=1kb)	1	25806822	25808480	1659	1	TraesCS1A02G045100	-580
chr1A	26972664	26973807	1144	*	101.401	2.98653	0.245618	12.1593	5.12268e-34	1.22213e-31	5.11576	4.80018	7.22641	7.42144	7.53691	Promoter (1-2kb)	1	26965566	26971307	5742	2	TraesCS1A02G045400	-1357
chr1A	27248417	27248759	343	*	40.7266	1.76103	0.347638	5.0657	4.06897e-07	2.00427e-06	4.89128	4.75908	6.17848	6.33237	5.77797	Promoter (<=1kb)	1	27249156	27253937	4782	1	TraesCS1A02G045700	-397
chr1A	27257277	27257706	430	*	37.2253	2.58032	0.368494	7.00232	2.51752e-12	3.49633e-11	4.43679	4.24971	6.09962	6.09029	6.09887	Promoter (<=1kb)	1	27258231	27261032	2802	1	TraesCS1A02G045800	-525
chr1A	27258130	27258392	263	*	34.5043	1.8244	0.366885	4.97268	6.60338e-07	3.09991e-06	4.56186	4.73802	5.86493	5.85119	6.05726	Promoter (<=1kb)	1	27258231	27261032	2802	1	TraesCS1A02G045800	0
chr1A	27358488	27359266	779	*	69.3606	2.3127	0.276719	8.35756	6.40274e-17	1.82333e-15	4.8759	5.15275	6.89633	7.01291	6.58107	Promoter (<=1kb)	1	27359181	27363332	4152	1	TraesCS1A02G046100	0
chr1A	27752698	27752887	190	*	20.1712	1.26074	0.478658	2.63391	0.00844088	0.0142909	4.39204	4.55561	5.32629	5.23942	5.21414	Promoter (<=1kb)	1	27752743	27757377	4635	1	TraesCS1A02G046300	0
chr1A	28364280	28365177	898	*	32.2829	2.25388	0.431928	5.21817	1.807e-07	9.64066e-07	4.56186	4.18427	5.8965	6.25617	5.42871	Promoter (<=1kb)	1	28360781	28364801	4021	2	TraesCS1A02G046400	0
chr1A	28607869	28608037	169	*	13.5733	3.16887	0.674226	4.7	2.60158e-06	1.06146e-05	3.4667	3.67006	5.09614	5.01977	5.00505	Promoter (2-3kb)	1	28610241	28620653	10413	1	TraesCS1A02G046500	-2204
chr1A	28620196	28620528	333	*	16.4877	2.26505	0.580857	3.89949	9.63952e-05	0.000266728	4.10909	3.72536	4.97967	5.27936	5.25233	Promoter (2-3kb)	1	28623296	28626864	3569	1	TraesCS1A02G046600	-2768
chr1A	28718809	28718965	157	*	28.8965	1.88132	0.41232	4.56276	5.04865e-06	1.92273e-05	4.56186	4.39859	5.95758	5.56285	5.64293	Promoter (1-2kb)	1	28716139	28717569	1431	2	TraesCS1A02G046900	-1240
chr1A	29279775	29280105	331	*	29.1443	4.04141	0.510973	7.90924	2.58957e-15	5.82633e-14	3.52486	3.77735	5.98715	5.9758	5.671	Promoter (<=1kb)	1	29280019	29280854	836	1	TraesCS1A02G047400	0
chr1A	29787777	29788105	329	*	11.9463	2.43666	0.67089	3.63198	0.000281251	0.000692002	3.76378	3.67006	4.91735	4.75633	4.95898	Promoter (<=1kb)	1	29787459	29789010	1552	1	TraesCS1A02G047700	318
chr1A	29788335	29789406	1072	*	35.9368	2.94614	0.408914	7.20479	5.81341e-13	8.98339e-12	4.01738	4.31158	6.35835	5.9758	5.85316	Promoter (<=1kb)	1	29787459	29789010	1552	1	TraesCS1A02G047700	876
chr1A	29796155	29796435	281	*	8.32621	3.29219	0.870567	3.78166	0.000155788	0.000409264	3.33241	3.39853	4.6722	4.63377	4.51596	Promoter (<=1kb)	1	29796504	29798640	2137	1	TraesCS1A02G048000	-69
chr1A	29799257	29799635	379	*	17.7659	1.89612	0.552265	3.43335	0.000596169	0.00134929	4.01738	4.21747	4.81794	5.42839	5.32563	Promoter (<=1kb)	1	29800306	29802574	2269	1	TraesCS1A02G048100	-671
chr1A	30117257	30117894	638	*	23.4423	1.46771	0.442952	3.31347	0.000921451	0.00198627	4.52158	4.47965	5.41729	5.56285	5.36086	Promoter (<=1kb)	1	30117845	30120916	3072	1	TraesCS1A02G048300	0
chr1A	30141899	30142056	158	*	3.39779	5.03077	1.81473	2.77219	0.00556813	0.00985241	2.72286	3.063	3.79524	3.83435	4.29819	Promoter (<=1kb)	1	30139544	30142245	2702	2	TraesCS1A02G048400	189
chr1A	30197618	30197755	138	*	5.85469	3.8164	1.1195	3.40902	0.000651955	0.00146059	3.15547	3.20279	4.41582	4.06873	4.51596	Promoter (<=1kb)	1	30196596	30197675	1080	2	TraesCS1A02G048700	0
chr1A	30269670	30270312	643	*	26.4912	1.98359	0.431069	4.60155	4.19356e-06	1.62766e-05	4.41463	4.31158	5.50264	5.56285	5.85316	Promoter (1-2kb)	1	30271800	30272120	321	1	TraesCS1A02G048800	-1488
chr1A	30271449	30271972	524	*	31.7667	2.3449	0.40486	5.79189	6.95998e-09	5.0439e-08	4.32156	4.3703	6.09962	5.59451	5.92452	Promoter (<=1kb)	1	30271800	30272120	321	1	TraesCS1A02G048800	0
chr1A	30294932	30295261	330	*	13.4275	2.29339	0.640435	3.58099	0.000342296	0.000824189	3.67638	3.96023	5.17729	4.81346	4.91125	Promoter (<=1kb)	1	30294166	30295059	894	2	TraesCS1A02G048900	0
chr1A	30637786	30638647	862	*	41.2736	1.21387	0.359041	3.38086	0.000722593	0.00160043	5.23904	5.02277	6.36957	5.56285	6.07822	Promoter (<=1kb)	1	30636157	30638406	2250	2	TraesCS1A02G049000	0
chr1A	30772226	30772706	481	*	23.1212	2.86276	0.496714	5.7634	8.24367e-09	5.88251e-08	3.84335	4.00106	5.37254	5.62548	5.69852	Promoter (<=1kb)	1	30771909	30773077	1169	2	TraesCS1A02G049100	371
chr1A	30772925	30773156	232	*	13.0595	2.36251	0.666251	3.54598	0.00039116	0.000927475	3.80443	3.77735	5.32629	4.5677	4.86172	Promoter (<=1kb)	1	30771909	30773077	1169	2	TraesCS1A02G049100	0
chr1A	30788954	30789131	178	*	13.1548	3.94789	0.772527	5.11036	3.21541e-07	1.62006e-06	3.15547	3.54673	4.94888	5.11198	5.04956	Promoter (1-2kb)	1	30787033	30787626	594	2	TraesCS1A02G049200	-1328
chr1A	30804972	30805717	746	*	77.1856	1.06125	0.239532	4.43051	9.40119e-06	3.34938e-05	5.97148	5.78609	6.62473	6.82869	6.89471	Promoter (<=1kb)	1	30793888	30805600	11713	2	TraesCS1A02G049300	0
chr1A	30880514	30881679	1166	*	37.0016	2.40046	0.389769	6.15867	7.33601e-10	6.48262e-09	4.34553	4.5055	5.86493	6.43953	5.82854	Promoter (<=1kb)	1	30880179	30881003	825	1	TraesCS1A02G049400	335
chr1A	31031372	31031535	164	*	8.90574	4.49946	1.06389	4.22925	2.34472e-05	7.5735e-05	3.33241	2.72286	4.6722	5.06667	4.21551	Promoter (<=1kb)	1	31031094	31032449	1356	2	TraesCS1A02G049500	914
chr1A	31031745	31032435	691	*	54.566	4.81374	0.421074	11.4321	2.89125e-30	4.45739e-28	3.62903	3.77735	6.57721	6.80224	6.61	Promoter (<=1kb)	1	31031094	31032449	1356	2	TraesCS1A02G049500	14
chr1A	31254291	31254996	706	*	21.7025	1.61911	0.468649	3.45484	0.000550617	0.00125753	4.27208	4.47965	5.43913	5.42839	5.28947	Promoter (<=1kb)	1	31252424	31254526	2103	2	TraesCS1A02G049600	0
chr1A	31894753	31895007	255	*	21.7249	1.85356	0.472684	3.92136	8.80514e-05	0.000246086	4.27208	4.28106	5.25383	5.46325	5.5246	Promoter (<=1kb)	1	31894803	31897016	2214	1	TraesCS1A02G049800	0
chr1A	31895205	31895519	315	*	11.2611	1.79782	0.690464	2.60378	0.00922018	0.0154601	3.80443	3.96023	4.6722	5.11198	4.44769	Promoter (<=1kb)	1	31894803	31897016	2214	1	TraesCS1A02G049800	402
chr1A	31907365	31907551	187	*	10.3214	4.61829	0.992811	4.65173	3.29164e-06	1.31061e-05	3.02933	3.30933	4.36727	4.86816	5.13437	Promoter (1-2kb)	1	31909345	31910038	694	1	TraesCS1A02G050000	-1794
chr1A	31909465	31909890	426	*	11.405	4.18114	0.868535	4.81401	1.4793e-06	6.39712e-06	3.15547	3.39853	4.81794	4.5677	5.25233	Promoter (<=1kb)	1	31909345	31910038	694	1	TraesCS1A02G050000	120
chr1A	32083543	32083782	240	*	25.6207	3.48766	0.519542	6.71295	1.90725e-11	2.26633e-10	3.84335	3.67006	5.83265	5.95174	5.28947	Promoter (<=1kb)	1	32084707	32089178	4472	1	TraesCS1A02G050100	-925
chr1A	32084357	32084808	452	*	44.8105	1.68501	0.325945	5.16962	2.34568e-07	1.21995e-06	4.77956	5.12142	6.26526	6.0456	6.32576	Promoter (<=1kb)	1	32084707	32089178	4472	1	TraesCS1A02G050100	0
chr1A	32259403	32259550	148	*	15.3193	2.32182	0.644201	3.60418	0.000313137	0.000761499	4.04885	3.67006	5.17729	5.46325	4.51596	Promoter (<=1kb)	1	32260043	32262299	2257	1	TraesCS1A02G050400	-493
chr1A	32260805	32261198	394	*	16.0127	2.56779	0.609127	4.21553	2.49192e-05	7.99738e-05	3.91669	3.72536	5.46062	5.19826	4.75659	Promoter (<=1kb)	1	32260043	32262299	2257	1	TraesCS1A02G050400	762
chr1A	32544836	32545083	248	*	21.0981	1.12593	0.496741	2.26663	0.0234128	0.0356122	4.61992	4.5055	5.22879	5.65577	4.86172	Promoter (<=1kb)	1	32544945	32547585	2641	1	TraesCS1A02G051100	0
chr1A	32889527	32890321	795	*	92.1619	1.04717	0.257824	4.06159	4.87395e-05	0.000145366	5.90018	6.28356	7.00068	7.33198	6.61	Promoter (<=1kb)	1	32890600	32894593	3994	1	TraesCS1A02G051300	-279
chr1A	32895500	32895706	207	*	42.5695	1.2665	0.335898	3.77047	0.000162939	0.00042602	4.8759	5.35385	6.11308	6.15479	5.99245	Promoter (<=1kb)	1	32895825	32901535	5711	1	TraesCS1A02G051400	-119
chr1A	33231855	33232215	361	*	30.8262	1.12611	0.38609	2.91671	0.00353742	0.00657227	5.02218	4.75908	5.83265	5.49725	5.72551	Promoter (2-3kb)	1	33226677	33229752	3076	2	TraesCS1A02G051600	-2103
chr1A	33369602	33369916	315	*	30.4729	1.79002	0.39646	4.51502	6.3312e-06	2.35376e-05	4.47993	4.65013	5.83265	5.92727	5.55514	Promoter (<=1kb)	1	33370767	33373330	2564	1	TraesCS1A02G051700	-851
chr1A	33377523	33378002	480	*	71.4108	1.50009	0.253179	5.92502	3.12255e-09	2.42993e-08	5.38421	5.67416	6.79212	6.85466	6.65232	Promoter (<=1kb)	1	33375413	33377767	2355	2	TraesCS1A02G051900	0
chr1A	33399488	33399905	418	*	28.4442	2.7987	0.436888	6.40599	1.49399e-10	1.50497e-09	4.16614	3.96023	5.74852	5.77075	5.87735	Promoter (<=1kb)	1	33397501	33398955	1455	2	TraesCS1A02G052000	-533
chr1A	33401550	33401945	396	*	15.0029	4.63046	0.796573	5.81297	6.13742e-09	4.49471e-08	3.33241	3.20279	5.15078	5.01977	5.36086	Promoter (2-3kb)	1	33397501	33398955	1455	2	TraesCS1A02G052000	-2595
chr1A	34408996	34409434	439	*	23.3495	1.55146	0.480695	3.22753	0.00124862	0.00260271	4.32156	4.57993	5.00976	5.71444	5.55514	Promoter (<=1kb)	1	34406139	34410005	3867	2	TraesCS1A02G052300	571
chr1A	34409810	34410779	970	*	66.7014	1.50541	0.25198	5.97432	2.31048e-09	1.8473e-08	5.44635	5.46906	6.69761	6.61724	6.73339	Promoter (<=1kb)	1	34406139	34410005	3867	2	TraesCS1A02G052300	0
chr1A	34411451	34411631	181	*	8.48524	4.36905	1.01089	4.32199	1.54626e-05	5.22309e-05	3.15547	3.20279	4.633	4.49789	4.81022	Promoter (1-2kb)	1	34406139	34410005	3867	2	TraesCS1A02G052300	-1446
chr1A	34893051	34893453	403	*	5.04164	2.94498	1.17244	2.51184	0.0120103	0.0195732	3.15547	3.39853	4.6722	4.1686	3.49372	Promoter (1-2kb)	1	34890955	34891701	747	2	TraesCS1A02G053000	-1350
chr1A	35297470	35298007	538	*	11.9235	2.38852	0.682376	3.5003	0.000464737	0.00108145	3.57872	3.87317	4.94888	4.69653	4.95898	Promoter (<=1kb)	1	35296615	35297621	1007	2	TraesCS1A02G053200	0
chr1A	35486040	35486665	626	*	29.4547	5.16811	0.641802	8.05251	8.11143e-16	1.96616e-14	3.15547	3.54673	5.95758	5.56285	6.1786	Promoter (<=1kb)	1	35486005	35487282	1278	1	TraesCS1A02G053300	35
chr1A	35526277	35526620	344	*	33.7073	4.683	0.526962	8.88679	6.2901e-19	2.38539e-17	3.57872	3.47661	6.16564	5.85119	6.1786	Promoter (<=1kb)	1	35525794	35526586	793	1	TraesCS1A02G053500	483
chr1A	35528241	35528562	322	*	41.6304	1.82426	0.34201	5.33393	9.61106e-08	5.45213e-07	4.71108	4.91619	6.1264	5.90236	6.37724	Promoter (<=1kb)	1	35528837	35532835	3999	1	TraesCS1A02G053600	-275
chr1A	35535139	35535342	204	*	15.0152	2.59311	0.687026	3.7744	0.000160391	0.000420096	3.84335	3.72536	5.50264	5.27936	4.21551	Promoter (<=1kb)	1	35536206	35537473	1268	1	TraesCS1A02G053800	-864
chr1A	35536242	35537144	903	*	51.113	2.90161	0.341678	8.49223	2.02709e-17	6.19779e-16	4.41463	4.45323	6.22871	6.38695	6.83479	Promoter (<=1kb)	1	35536206	35537473	1268	1	TraesCS1A02G053800	36
chr1A	35577714	35578683	970	*	71.1143	4.81857	0.382468	12.5986	2.14935e-36	6.57768e-34	3.98492	3.6108	6.7754	7.24641	6.96346	Promoter (<=1kb)	1	35577373	35578714	1342	2	TraesCS1A02G054200	31
chr1A	36175461	36175623	163	*	9.59598	2.88067	0.832337	3.46094	0.000538291	0.00123273	3.4667	3.54673	4.71023	4.06873	5.13437	Promoter (<=1kb)	1	36171530	36174659	3130	2	TraesCS1A02G054500	-802
chr1A	36280553	36281319	767	*	43.6954	1.13871	0.320556	3.55229	0.000381895	0.000907987	5.06309	5.3803	6.16564	5.95174	6.15908	Promoter (<=1kb)	1	36278601	36281199	2599	2	TraesCS1A02G055200	0
chr1A	36561686	36562104	419	*	47.93	1.3124	0.298906	4.39068	1.12996e-05	3.94604e-05	5.30796	5.13717	6.32415	6.17565	6.21684	Promoter (<=1kb)	1	36561933	36569908	7976	1	TraesCS1A02G055400	0
chr1A	36612865	36613980	1116	*	64.1996	1.02295	0.274386	3.72815	0.00019289	0.00049461	5.77801	5.6091	6.34704	6.38695	6.84698	Promoter (<=1kb)	1	36613172	36615621	2450	1	TraesCS1A02G055800	0
chr1A	36620273	36621059	787	*	29.4575	1.561	0.405054	3.85382	0.00011629	0.000315194	4.65718	4.62716	5.50264	5.59451	5.99245	Promoter (<=1kb)	1	36620347	36621713	1367	2	TraesCS1A02G055900	654
chr1A	36621194	36621496	303	*	22.4524	1.69789	0.496081	3.42261	0.000620237	0.00139736	4.61992	4.04033	5.60241	5.42839	5.25233	Promoter (<=1kb)	1	36620347	36621713	1367	2	TraesCS1A02G055900	217
chr1A	36775198	36775514	317	*	27.0157	1.91304	0.457658	4.18006	2.91427e-05	9.19568e-05	4.27208	4.55561	5.97244	5.71444	5.17484	Promoter (<=1kb)	1	36772140	36774424	2285	2	TraesCS1A02G056500	-774
chr1A	36793343	36794800	1458	*	68.8206	2.99257	0.282106	10.608	2.73688e-26	2.61496e-24	4.58152	4.67268	6.74134	7.00134	6.91799	Promoter (<=1kb)	1	36794163	36794789	627	1	TraesCS1A02G056700	0
chr1A	36823587	36824316	730	*	17.3975	1.49436	0.590748	2.5296	0.0114191	0.0187083	4.43679	4.07817	5.56336	5.15581	4.51596	Promoter (<=1kb)	1	36823911	36824339	429	1	TraesCS1A02G056800	0
chr1A	37439819	37440926	1108	*	23.8349	2.09822	0.470713	4.45753	8.29097e-06	2.99544e-05	4.29709	4.18427	5.56336	5.19826	5.80348	Promoter (<=1kb)	1	37439847	37460883	21037	1	TraesCS1A02G057000	0
chr1A	37464948	37465523	576	*	21.9373	2.49123	0.524515	4.74959	2.03829e-06	8.5321e-06	4.22036	3.77735	5.3951	5.79808	5.21414	Promoter (<=1kb)	1	37465850	37468260	2411	1	TraesCS1A02G057100	-327
chr1A	37476890	37477075	186	*	4.31194	2.48762	1.17347	2.11989	0.0340156	0.0498296	3.40312	3.20279	3.7054	4.49789	3.92148	Promoter (1-2kb)	1	37478206	37481881	3676	1	TraesCS1A02G057200	-1131
chr1A	37512799	37513446	648	*	34.3026	1.36273	0.370509	3.67799	0.000235076	0.000589917	4.71108	5.02277	5.67738	5.85119	6.01438	Promoter (<=1kb)	1	37509895	37512267	2373	2	TraesCS1A02G057400	-532
chr1A	38699331	38700069	739	*	17.8416	1.4731	0.535022	2.75335	0.00589883	0.0103777	4.43679	4.1147	4.91735	5.19826	5.36086	Promoter (<=1kb)	1	38699172	38703725	4554	1	TraesCS1A02G058100	159
chr1A	38708678	38709060	383	*	40.3081	1.29444	0.346326	3.73763	0.000185761	0.000478369	4.97998	5.15275	6.241	6.11212	5.671	Promoter (2-3kb)	1	38711994	38715061	3068	1	TraesCS1A02G058200	-2934
chr1A	38735511	38735989	479	*	45.8359	3.97338	0.432185	9.19371	3.79505e-20	1.69537e-18	3.76378	4.04033	6.65249	6.6473	5.82854	Promoter (2-3kb)	1	38728807	38733500	4694	2	TraesCS1A02G058400	-2011
chr1A	39408910	39409422	513	*	19.6074	1.35613	0.488681	2.77508	0.00551881	0.00977533	4.39204	4.42623	5.12374	5.39263	5.21414	Promoter (<=1kb)	1	39402991	39410027	7037	2	TraesCS1A02G058700	605
chr1A	39410147	39410467	321	*	26.8411	2.64911	0.459222	5.7687	7.98874e-09	5.71606e-08	4.27208	3.87317	5.86493	5.59451	5.69852	Promoter (<=1kb)	1	39402991	39410027	7037	2	TraesCS1A02G058700	-120
chr1A	39639507	39639647	141	*	4.33716	4.4576	1.45701	3.05941	0.0022177	0.0043402	3.15547	2.72286	4.14967	4.34485	3.92148	Promoter (2-3kb)	1	39635757	39637187	1431	2	TraesCS1A02G058800	-2320
chr1A	39653556	39653717	162	*	10.9059	2.67864	0.778504	3.44076	0.000580084	0.00131696	3.33241	3.8265	4.88505	4.34485	5.09264	Promoter (1-2kb)	1	39649614	39651876	2263	2	TraesCS1A02G058900	-1680
chr1A	39654345	39654820	476	*	17.8456	2.08518	0.535338	3.89507	9.81686e-05	0.000271071	4.13799	3.96023	5.17729	5.39263	5.13437	Promoter (2-3kb)	1	39649614	39651876	2263	2	TraesCS1A02G058900	-2469
chr1A	39871856	39872184	329	*	14.8647	2.08818	0.616041	3.38967	0.000699758	0.0015554	4.01738	3.87317	5.32629	5.15581	4.5806	Promoter (<=1kb)	1	39870474	39872241	1768	2	TraesCS1A02G059100	57
chr1A	39872532	39873035	504	*	15.9588	2.50474	0.583768	4.29065	1.78153e-05	5.92613e-05	3.72118	3.96023	5.15078	5.15581	5.17484	Promoter (<=1kb)	1	39870474	39872241	1768	2	TraesCS1A02G059100	-291
chr1A	39894574	39895083	510	*	43.9764	2.59692	0.373096	6.96045	3.39184e-12	4.60462e-11	4.45855	4.47965	6.20382	5.85119	6.70687	Promoter (<=1kb)	1	39892912	39894955	2044	2	TraesCS1A02G059200	0
chr1A	39895769	39895960	192	*	25.4867	4.13687	0.56032	7.38304	1.54713e-13	2.63143e-12	3.52486	3.6108	5.69551	5.99945	5.46142	Promoter (<=1kb)	1	39892912	39894955	2044	2	TraesCS1A02G059200	-814
chr1A	39897202	39897604	403	*	34.3045	3.5106	0.440102	7.97678	1.50199e-15	3.49616e-14	3.95139	3.87317	6.33564	5.99945	5.77797	Promoter (2-3kb)	1	39892912	39894955	2044	2	TraesCS1A02G059200	-2247
chr1A	40892095	40892318	224	*	17.7045	2.38773	0.556698	4.2891	1.79397e-05	5.96303e-05	3.84335	4.04033	5.32629	4.97114	5.42871	Promoter (<=1kb)	1	40892389	40898032	5644	1	TraesCS1A02G059500	-71
chr1A	40900005	40900603	599	*	31.5927	2.66104	0.439057	6.06081	1.35437e-09	1.13511e-08	4.45855	3.8265	5.8808	5.95174	5.90113	Promoter (<=1kb)	1	40899115	40901290	2176	2	TraesCS1A02G059600	687
chr1A	40900890	40901474	585	*	38.4777	3.14531	0.385048	8.16862	3.11931e-16	8.02698e-15	4.19358	4.04033	6.07233	6.15479	6.29037	Promoter (<=1kb)	1	40899115	40901290	2176	2	TraesCS1A02G059600	0
chr1A	40901789	40902419	631	*	39.2351	3.37869	0.412758	8.18565	2.70843e-16	7.0273e-15	4.16614	3.87317	5.86493	6.43953	6.27234	Promoter (<=1kb)	1	40899115	40901290	2176	2	TraesCS1A02G059600	-499
chr1A	40912937	40913568	632	*	35.1271	2.67061	0.392851	6.79802	1.06066e-11	1.31726e-10	4.19358	4.34131	5.94255	5.85119	6.27234	Promoter (<=1kb)	1	40912033	40913652	1620	2	TraesCS1A02G059700	84
chr1A	40914132	40914603	472	*	48.9123	3.98755	0.39331	10.1385	3.72957e-24	2.75529e-22	4.04885	3.77735	6.22871	6.67675	6.58107	Promoter (<=1kb)	1	40912033	40913652	1620	2	TraesCS1A02G059700	-480
chr1A	40915530	40915766	237	*	15.2144	3.74206	0.726333	5.15199	2.5774e-07	1.32762e-06	3.52486	3.39853	5.12374	5.62548	4.5806	Promoter (1-2kb)	1	40912033	40913652	1620	2	TraesCS1A02G059700	-1878
chr1A	41367769	41368381	613	*	19.1618	2.2906	0.517848	4.4233	9.72032e-06	3.44929e-05	4.0794	3.96023	5.27841	5.27936	5.42871	Promoter (<=1kb)	1	41366887	41368490	1604	2	TraesCS1A02G060200	109
chr1A	41516404	41517460	1057	*	16.3921	2.79951	0.602388	4.64735	3.3623e-06	1.3356e-05	3.84335	3.67006	5.34961	5.3559	4.86172	Promoter (<=1kb)	1	41515649	41517514	1866	2	TraesCS1A02G060400	54
chr1A	41712139	41712409	271	*	47.9692	1.15736	0.299157	3.86874	0.000109398	0.00029854	5.23904	5.3803	6.15268	6.11212	6.36029	Promoter (<=1kb)	1	41712135	41714118	1984	1	TraesCS1A02G060500	4
chr1A	41738672	41739109	438	*	26.5462	3.49316	0.507577	6.88202	5.90078e-12	7.67619e-11	3.57872	3.96023	5.76575	5.95174	5.5246	Promoter (1-2kb)	1	41740301	41745063	4763	1	TraesCS1A02G060600	-1192
chr1A	41870687	41870857	171	*	5.60054	3.22947	1.16042	2.78302	0.00538551	0.00956401	3.4667	2.72286	4.36727	3.83435	4.5806	Promoter (1-2kb)	1	41872732	41873515	784	1	TraesCS1A02G061000	-1875
chr1A	41898958	41899185	228	*	13.6262	1.39946	0.600975	2.32865	0.0198776	0.0307494	4.16614	4.1147	5.06797	4.63377	4.95898	Promoter (1-2kb)	1	41900965	41901385	421	1	TraesCS1A02G061100	-1780
chr1A	41913713	41914242	530	*	20.9776	2.47636	0.501353	4.93936	7.83777e-07	3.61365e-06	3.98492	4.04033	5.56336	5.27936	5.46142	Promoter (1-2kb)	1	41915709	41916210	502	1	TraesCS1A02G061300	-1467
chr1A	42118672	42119537	866	*	24.6505	3.72429	0.528146	7.05164	1.76826e-12	2.52204e-11	3.67638	3.67006	5.81622	5.46325	5.75198	Promoter (<=1kb)	1	42103966	42119100	15135	2	TraesCS1A02G061500	0
chr1A	42220534	42221079	546	*	24.8382	2.8614	0.483472	5.91843	3.25027e-09	2.51955e-08	3.80443	4.1147	5.58303	5.82488	5.5246	Promoter (<=1kb)	1	42217457	42220780	3324	2	TraesCS1A02G061600	0
chr1A	42251610	42252311	702	*	32.4149	2.0927	0.396281	5.28086	1.28581e-07	7.08914e-07	4.29709	4.62716	5.69551	5.99945	5.94753	Promoter (<=1kb)	1	42251606	42256435	4830	1	TraesCS1A02G061700	4
chr1A	42603130	42603369	240	*	11.4664	3.08049	0.790355	3.89761	9.71474e-05	0.00026859	3.15547	3.77735	4.6722	5.11198	4.81022	Promoter (<=1kb)	1	42603254	42603901	648	2	TraesCS1A02G062200	532
chr1A	42669726	42669865	140	*	5.59059	4.23139	1.34164	3.1539	0.00161106	0.00326583	3.25172	2.72286	3.60495	4.06873	4.91125	Promoter (<=1kb)	1	42670658	42671830	1173	1	TraesCS1A02G062500	-793
chr1A	42670594	42670918	325	*	6.83402	3.30007	1.05424	3.13029	0.00174635	0.00350888	3.52486	2.72286	4.6722	4.49789	4.12624	Promoter (<=1kb)	1	42670658	42671830	1173	1	TraesCS1A02G062500	0
chr1A	42684049	42686058	2010	*	76.9172	2.40809	0.292069	8.24495	1.65225e-16	4.4229e-15	5.02218	5.08933	6.60591	6.82869	7.40328	Promoter (<=1kb)	1	42686173	42686822	650	1	TraesCS1A02G062600	-115
chr1A	42693309	42695235	1927	*	80.8512	2.96748	0.475839	6.23632	4.47993e-10	4.12816e-09	4.43679	5.05647	6.66163	7.1344	7.40328	Promoter (<=1kb)	1	42695416	42698084	2669	1	TraesCS1A02G062700	-181
chr1A	42719323	42719881	559	*	26.5972	2.54386	0.471484	5.39542	6.83621e-08	4.01116e-07	3.84335	4.3703	5.54342	5.85119	5.69852	Promoter (1-2kb)	1	42721261	42721834	574	1	TraesCS1A02G062900	-1380
chr1A	43272133	43272370	238	*	4.75194	7.00064	1.76415	3.96828	7.23918e-05	0.000206783	2.72286	2.72286	3.79524	4.42382	4.37531	Promoter (<=1kb)	1	43270734	43271502	769	2	TraesCS1A02G063100	-631
chr1A	44366985	44367266	282	*	23.51	1.08515	0.475881	2.28031	0.0225894	0.034488	4.50093	4.82025	4.94888	5.46325	5.671	Promoter (<=1kb)	1	44363599	44367067	3469	2	TraesCS1A02G063300	0
chr1A	44370126	44370788	663	*	11.3441	1.64587	0.690691	2.38294	0.0171751	0.0269639	4.13799	3.67006	4.55069	4.81346	4.91125	Promoter (<=1kb)	1	44369582	44370833	1252	2	TraesCS1A02G063400	45
chr1A	44370974	44371155	182	*	9.15887	3.403	0.859735	3.9582	7.55165e-05	0.000214717	3.25172	3.47661	4.41582	4.81346	4.81022	Promoter (<=1kb)	1	44369582	44370833	1252	2	TraesCS1A02G063400	-141
chr1A	45540133	45540450	318	*	19.6915	2.24638	0.513461	4.37497	1.21447e-05	4.20942e-05	4.0794	4.04033	5.54342	5.31817	5.17484	Promoter (2-3kb)	1	45543088	45548553	5466	1	TraesCS1A02G064000	-2638
chr1A	45540796	45541025	230	*	27.2574	1.81877	0.432053	4.20959	2.55832e-05	8.18694e-05	4.41463	4.5055	5.41729	5.53044	5.97017	Promoter (2-3kb)	1	45543088	45548553	5466	1	TraesCS1A02G064000	-2063
chr1A	45541264	45541806	543	*	45.1456	3.09406	0.357097	8.66448	4.53587e-18	1.51962e-16	4.16614	4.34131	6.26526	6.57092	6.23558	Promoter (1-2kb)	1	45543088	45548553	5466	1	TraesCS1A02G064000	-1282
chr1A	45542304	45542584	281	*	63.9124	1.54825	0.26429	5.85813	4.68103e-09	3.5115e-08	5.28538	5.48129	6.58684	6.77528	6.53655	Promoter (<=1kb)	1	45543088	45548553	5466	1	TraesCS1A02G064000	-504
chr1A	45859282	45859507	226	*	9.22877	4.19584	0.970004	4.32559	1.52121e-05	5.14775e-05	3.33241	3.063	4.55069	4.42382	5.09264	Promoter (1-2kb)	1	45853839	45858080	4242	2	TraesCS1A02G064200	-1202
chr1A	46202227	46202691	465	*	20.2833	5.65021	0.887306	6.36782	1.91728e-10	1.89395e-09	3.15547	3.20279	5.22879	5.01977	6.05726	Promoter (<=1kb)	1	46201009	46202525	1517	2	TraesCS1A02G064300	0
chr1A	46205041	46205272	232	*	12.7854	4.9718	0.923125	5.38584	7.21081e-08	4.20723e-07	3.15547	3.20279	4.88505	5.06667	5.13437	Promoter (2-3kb)	1	46201009	46202525	1517	2	TraesCS1A02G064300	-2516
chr1A	46296097	46296674	578	*	21.4385	4.05437	0.642855	6.30681	2.84845e-10	2.72435e-09	3.15547	3.77735	5.22879	5.56285	5.77797	Promoter (<=1kb)	1	46289343	46296502	7160	2	TraesCS1A02G064500	0
chr1A	46297284	46297421	138	*	5.85017	3.80127	1.15414	3.2936	0.000989126	0.00211548	3.15547	3.20279	4.0879	3.9584	4.81022	Promoter (<=1kb)	1	46289343	46296502	7160	2	TraesCS1A02G064500	-782
chr1A	46310590	46310748	159	*	5.34358	3.43925	1.19349	2.88167	0.00395568	0.0072614	3.40312	2.72286	4.50737	3.83435	4.37531	Promoter (<=1kb)	1	46299890	46310369	10480	2	TraesCS1A02G064600	-221
chr1A	46441269	46441605	337	*	11.3199	4.79339	0.948891	5.05157	4.38183e-07	2.14275e-06	3.15547	3.20279	4.85193	5.11198	4.75659	Promoter (<=1kb)	1	46441567	46442778	1212	1	TraesCS1A02G064700	0
chr1A	47193800	47194763	964	*	69.2624	1.33521	0.275851	4.84034	1.29614e-06	5.68055e-06	5.4764	5.70558	6.4351	7.03578	6.56639	Promoter (<=1kb)	1	47185808	47194404	8597	2	TraesCS1A02G064800	0
chr1A	47377870	47378511	642	*	24.9613	1.61797	0.449476	3.59969	0.000318602	0.000773258	4.27208	4.67268	5.54342	5.68541	5.36086	Promoter (<=1kb)	1	47377568	47378105	538	2	TraesCS1A02G065200	0
chr1A	47795971	47796532	562	*	29.0871	1.80704	0.420097	4.30148	1.6966e-05	5.67374e-05	4.50093	4.53081	5.43913	5.62548	6.05726	Promoter (2-3kb)	1	47799453	47806227	6775	1	TraesCS1A02G065400	-2921
chr1A	47799349	47799483	135	*	26.5596	1.73282	0.418477	4.14079	3.46118e-05	0.000107117	4.47993	4.47965	5.50264	5.62548	5.72551	Promoter (<=1kb)	1	47799453	47806227	6775	1	TraesCS1A02G065400	0
chr1A	47806120	47806801	682	*	30.2369	1.6899	0.40119	4.21223	2.52865e-05	8.10273e-05	4.76278	4.42623	5.91202	5.62548	5.72551	Promoter (<=1kb)	1	47805904	47806140	237	2	TraesCS1A02G065500	0
chr1A	47827665	47828062	398	*	27.7515	1.21625	0.408703	2.97588	0.00292147	0.0055436	4.69336	4.82025	5.58303	5.79808	5.36086	Promoter (<=1kb)	1	47823749	47827916	4168	2	TraesCS1A02G065600	0
chr1A	48575021	48576025	1005	*	96.8316	1.06446	0.216437	4.91812	8.73807e-07	3.98546e-06	6.17809	6.11586	6.90404	7.11306	7.20959	Promoter (<=1kb)	1	48575894	48591514	15621	1	TraesCS1A02G065700	0
chr1A	48706592	48707005	414	*	11.5175	2.92738	0.718715	4.07307	4.63966e-05	0.000139067	3.57872	3.54673	4.6722	5.06667	4.86172	Promoter (<=1kb)	1	48703230	48707143	3914	2	TraesCS1A02G065900	138
chr1A	48731544	48731802	259	*	12.341	2.9394	0.68921	4.26488	2.00006e-05	6.57002e-05	3.62903	3.54673	4.88505	5.06667	4.86172	Promoter (1-2kb)	1	48725007	48730230	5224	2	TraesCS1A02G066000	-1314
chr1A	48769220	48769358	139	*	16.2906	3.39133	0.637218	5.32209	1.0258e-07	5.78002e-07	3.72118	3.39853	5.12374	5.27936	5.28947	Promoter (1-2kb)	1	48771094	48776849	5756	1	TraesCS1A02G066100	-1736
chr1A	48770278	48770433	156	*	14.8973	4.65674	0.831568	5.59995	2.14418e-08	1.4032e-07	3.4667	2.72286	5.15078	5.39263	4.95898	Promoter (<=1kb)	1	48771094	48776849	5756	1	TraesCS1A02G066100	-661
chr1A	49095019	49095390	372	*	16.5983	1.83823	0.545294	3.37107	0.000748764	0.00165217	4.19358	4.00106	5.17729	5.11198	5.13437	Promoter (<=1kb)	1	49096241	49100322	4082	1	TraesCS1A02G066700	-851
chr1A	49096505	49096705	201	*	9.47135	2.33283	0.750044	3.11025	0.00186927	0.00372811	3.72118	3.54673	4.6722	4.63377	4.70061	Promoter (<=1kb)	1	49096241	49100322	4082	1	TraesCS1A02G066700	264
chr1A	49103247	49103676	430	*	59.39	1.44921	0.284428	5.09516	3.48455e-07	1.74253e-06	5.23904	5.49341	6.6433	6.6621	6.23558	Promoter (<=1kb)	1	49099224	49103221	3998	2	TraesCS1A02G066800	-26
chr1A	49269098	49270176	1079	*	72.6022	1.39746	0.24604	5.67979	1.34857e-08	9.20413e-08	5.62649	5.59796	6.74993	6.92987	6.62425	Promoter (<=1kb)	1	49269259	49288855	19597	1	TraesCS1A02G067300	0
chr1A	49292746	49294074	1329	*	63.519	1.18221	0.26482	4.4642	8.03675e-06	2.91349e-05	5.50581	5.67416	6.35835	6.6621	6.65232	Promoter (<=1kb)	1	49293371	49297785	4415	1	TraesCS1A02G067400	0
chr1A	49300493	49300847	355	*	14.6129	1.21861	0.572173	2.12979	0.0331893	0.048742	4.22036	4.28106	4.85193	4.81346	5.13437	Promoter (<=1kb)	1	49301588	49302265	678	1	TraesCS1A02G067462	-741
chr1A	49352990	49353711	722	*	40.8461	2.26257	0.364888	6.20073	5.62019e-10	5.07879e-09	4.56186	4.57993	5.98715	6.53919	5.92452	Promoter (1-2kb)	1	49355113	49356126	1014	1	TraesCS1A02G067700	-1402
chr1A	49361039	49361729	691	*	33.9354	1.2334	0.393633	3.13337	0.00172809	0.00347621	4.61992	5.18337	5.60241	6.02271	5.80348	Promoter (<=1kb)	1	49361011	49363692	2682	1	TraesCS1A02G067900	28
chr1A	49368344	49368605	262	*	15.2962	3.35827	0.659223	5.09428	3.5007e-07	1.74987e-06	3.4667	3.67006	5.34961	5.23942	4.86172	Promoter (1-2kb)	1	49365311	49367228	1918	2	TraesCS1A02G068000	-1116
chr1A	49534789	49535027	239	*	27.767	3.18276	0.45942	6.92778	4.27484e-12	5.7044e-11	3.98492	3.8265	5.83265	5.85119	5.69852	Promoter (<=1kb)	1	49526825	49535943	9119	2	TraesCS1A02G068300	916
chr1A	49537578	49537713	136	*	15.9688	6.2974	1.13981	5.52493	3.29619e-08	2.07189e-07	2.72286	3.20279	5.22879	5.19826	5.36086	Promoter (1-2kb)	1	49526825	49535943	9119	2	TraesCS1A02G068300	-1635
chr1A	49538209	49538595	387	*	33.6195	6.37077	0.812951	7.83659	4.6294e-15	1.0004e-13	2.72286	3.39853	6.1396	6.40469	5.61427	Promoter (2-3kb)	1	49526825	49535943	9119	2	TraesCS1A02G068300	-2266
chr1A	49897647	49897918	272	*	21.4168	2.56448	0.510333	5.02511	5.03152e-07	2.42651e-06	4.01738	3.96023	5.56336	5.65577	5.13437	Promoter (<=1kb)	1	49896641	49897878	1238	2	TraesCS1A02G068400	0
chr1A	49961296	49961804	509	*	31.8149	1.54537	0.38898	3.97287	7.10121e-05	0.000203278	4.58152	4.84002	5.58303	5.99945	5.77797	Promoter (<=1kb)	1	49960688	49961536	849	2	TraesCS1A02G068500	0
chr1A	49965978	49966300	323	*	22.6767	1.92083	0.463633	4.14301	3.42782e-05	0.000106217	4.19358	4.3703	5.52318	5.3559	5.5246	Promoter (1-2kb)	1	49967321	49971213	3893	1	TraesCS1A02G068600	-1021
chr1A	50540417	50540833	417	*	7.37946	3.80937	0.997199	3.82007	0.000133415	0.000356392	3.15547	3.30933	4.50737	4.34485	4.70061	Promoter (<=1kb)	1	50538726	50539888	1163	2	TraesCS1A02G068900	-529
chr1A	50845756	50846002	247	*	33.1862	1.87958	0.410538	4.57834	4.68687e-06	1.79866e-05	4.84457	4.24971	5.69551	5.87701	6.07822	Promoter (<=1kb)	1	50842537	50845185	2649	2	TraesCS1A02G069200	-571
chr1A	50846151	50846593	443	*	31.923	2.52037	0.408844	6.16463	7.06472e-10	6.2622e-09	4.34553	4.18427	6.11308	5.65577	5.92452	Promoter (<=1kb)	1	50842537	50845185	2649	2	TraesCS1A02G069200	-966
chr1A	51697251	51698116	866	*	110.223	2.42088	0.219291	11.0396	2.46166e-28	2.99375e-26	5.51547	5.29936	7.42144	7.3774	7.58126	Promoter (1-2kb)	1	51700021	51707185	7165	1	TraesCS1A02G069300	-1905
chr1A	52227179	52227678	500	*	57.5927	1.2721	0.28623	4.44433	8.81644e-06	3.16397e-05	5.60859	5.2426	6.57721	6.25617	6.5214	Promoter (<=1kb)	1	52228530	52232086	3557	1	TraesCS1A02G069500	-852
chr1A	52471965	52472144	180	*	4.94769	2.96749	1.09303	2.71492	0.00662927	0.0115156	3.33241	3.20279	4.31663	4.06873	4.21551	Promoter (<=1kb)	1	52471905	52483350	11446	1	TraesCS1A02G069800	60
chr1A	53022756	53022906	151	*	12.4431	1.7125	0.628037	2.72675	0.00639609	0.0111554	4.01738	3.91767	4.78303	4.86816	4.91125	Promoter (<=1kb)	1	53022367	53027095	4729	1	TraesCS1A02G070200	389
chr1A	53023146	53024467	1322	*	144.132	3.16188	0.22722	13.9155	5.10087e-44	3.32072e-41	5.21527	5.19842	7.76779	8.17414	7.66605	Promoter (<=1kb)	1	53022367	53027095	4729	1	TraesCS1A02G070200	779
chr1A	53188837	53190067	1231	*	58.3051	1.68024	0.307145	5.47051	4.48742e-08	2.74091e-07	5.40524	4.97056	6.32415	6.85466	6.394	Promoter (<=1kb)	1	53187274	53189460	2187	2	TraesCS1A02G070400	0
chr1A	53457726	53458284	559	*	46.3822	1.77584	0.31646	5.61157	2.00498e-08	1.31998e-07	4.77956	5.08933	6.30089	6.33237	6.1786	Promoter (<=1kb)	1	53454198	53457285	3088	2	TraesCS1A02G070600	-441
chr1A	53849987	53850623	637	*	26.9286	1.08026	0.445294	2.42594	0.0152686	0.0242692	4.97998	4.55561	5.12374	5.77075	5.64293	Promoter (<=1kb)	1	53850045	53859233	9189	1	TraesCS1A02G071100	0
chr1A	53864903	53865437	535	*	58.5192	1.87496	0.281539	6.65969	2.74405e-11	3.16952e-10	5.1286	5.08933	6.70646	6.3508	6.63835	Promoter (<=1kb)	1	53865089	53869197	4109	1	TraesCS1A02G071200	0
chr1A	53912468	53912826	359	*	33.4082	1.1017	0.385191	2.86015	0.00423441	0.00771487	4.76278	5.16814	5.50264	5.82488	5.97017	Promoter (<=1kb)	1	53903909	53912680	8772	2	TraesCS1A02G071300	0
chr1A	54000444	54001035	592	*	35.238	2.26291	0.380129	5.953	2.63264e-09	2.08079e-08	4.32156	4.57993	5.81622	6.15479	6.01438	Promoter (<=1kb)	1	54000806	54002679	1874	1	TraesCS1A02G071500	0
chr1A	54011294	54011988	695	*	35.6592	1.82688	0.367507	4.971	6.66093e-07	3.12385e-06	4.69336	4.67268	6.20382	5.90236	5.75198	Promoter (1-2kb)	1	54008577	54009363	787	2	TraesCS1A02G071600	-1931
chr1A	54021356	54022001	646	*	62.3117	1.17329	0.262004	4.47812	7.53028e-06	2.74937e-05	5.65292	5.49341	6.41359	6.57092	6.62425	Promoter (2-3kb)	1	54015302	54019064	3763	2	TraesCS1A02G071657	-2292
chr1A	54029081	54029312	232	*	12.5523	2.7888	0.713877	3.90656	9.36194e-05	0.000259876	3.72118	3.54673	5.12374	5.19826	4.37531	Promoter (1-2kb)	1	54022014	54027441	5428	2	TraesCS1A02G071700	-1640
chr1A	54347602	54348072	471	*	18.645	3.29408	0.573909	5.73973	9.48279e-09	6.68182e-08	3.67638	3.67006	5.41729	5.31817	5.36086	Promoter (1-2kb)	1	54349175	54355250	6076	1	TraesCS1A02G072000	-1103
chr1A	54458773	54458967	195	*	14.1377	3.61657	0.721912	5.00971	5.45134e-07	2.60868e-06	3.4667	3.47661	5.06797	5.46325	4.64204	Promoter (<=1kb)	1	54458835	54461788	2954	1	TraesCS1A02G072100	0
chr1A	54462228	54462789	562	*	33.4776	1.17511	0.390959	3.0057	0.00264967	0.00508331	4.9656	4.91619	5.50264	6.19621	5.58502	Promoter (<=1kb)	1	54461054	54463277	2224	2	TraesCS1A02G072200	488
chr1A	54463158	54463403	246	*	23.6838	1.07563	0.466573	2.30539	0.021145	0.0325	4.79612	4.57993	5.76575	5.11198	5.21414	Promoter (<=1kb)	1	54461054	54463277	2224	2	TraesCS1A02G072200	0
chr1A	56588762	56589839	1078	*	99.0325	2.40996	0.244605	9.85247	6.68826e-23	4.24291e-21	5.43619	5.15275	7.02916	7.44722	7.44389	Promoter (2-3kb)	1	56592449	56593745	1297	1	TraesCS1A02G072400	-2610
chr1A	56591803	56592046	244	*	16.8489	3.04663	0.60294	5.05297	4.34998e-07	2.12899e-06	3.62903	3.77735	5.50264	5.06667	5.13437	Promoter (<=1kb)	1	56592449	56593745	1297	1	TraesCS1A02G072400	-403
chr1A	56592695	56592912	218	*	19.2176	1.42677	0.524175	2.72194	0.00648995	0.0113007	4.10909	4.57993	5.00976	5.23942	5.42871	Promoter (<=1kb)	1	56592449	56593745	1297	1	TraesCS1A02G072400	246
chr1A	56600537	56601502	966	*	22.4385	2.10155	0.472751	4.44537	8.77412e-06	3.15026e-05	4.27208	4.1147	5.43913	5.62548	5.36086	Promoter (<=1kb)	1	56601206	56601499	294	1	TraesCS1A02G072500	0
chr1A	56614681	56614935	255	*	18.3391	4.51019	0.702139	6.42351	1.33169e-10	1.35396e-09	3.4667	3.20279	5.37254	5.46325	5.32563	Promoter (2-3kb)	1	56617368	56618763	1396	1	TraesCS1A02G072600	-2433
chr1A	56615632	56615956	325	*	27.0203	3.54298	0.492557	7.19303	6.33689e-13	9.7262e-12	3.76378	3.77735	5.56336	5.95174	5.80348	Promoter (1-2kb)	1	56617368	56618763	1396	1	TraesCS1A02G072600	-1412
chr1A	56627628	56628046	419	*	12.0589	1.58444	0.664831	2.38323	0.0171616	0.0269453	4.16614	3.77735	4.74715	5.06667	4.5806	Promoter (<=1kb)	1	56620439	56627879	7441	2	TraesCS1A02G072700	0
chr1A	57172732	57173118	387	*	14.6522	2.62067	0.615406	4.25844	2.0586e-05	6.74233e-05	3.84335	3.67006	5.17729	5.11198	4.95898	Promoter (<=1kb)	1	57172831	57173955	1125	2	TraesCS1A02G072900	837
chr1A	57184917	57185914	998	*	85.2623	1.09365	0.243137	4.4981	6.85631e-06	2.52805e-05	6.12296	5.81512	6.74134	6.82869	7.16168	Promoter (<=1kb)	1	57185413	57185949	537	1	TraesCS1A02G072982	0
chr1A	57192056	57192663	608	*	33.7049	3.08163	0.430091	7.16508	7.77422e-13	1.17497e-11	4.27208	3.77735	5.86493	6.11212	6.05726	Promoter (<=1kb)	1	57192368	57194346	1979	1	TraesCS1A02G073100	0
chr1A	57193202	57193424	223	*	10.4611	3.51767	0.851999	4.12873	3.64772e-05	0.000112236	3.57872	3.063	4.46247	4.86816	5.04956	Promoter (<=1kb)	1	57192368	57194346	1979	1	TraesCS1A02G073100	834
chr1A	57204649	57204869	221	*	8.50939	6.41572	1.57851	4.06441	4.81534e-05	0.000143796	3.02933	2.72286	4.633	4.69653	4.70061	Promoter (<=1kb)	1	57204825	57207507	2683	1	TraesCS1A02G073200	0
chr1A	57633447	57633670	224	*	7.14023	4.1713	1.09824	3.79816	0.000145773	0.000385777	3.33241	2.72286	4.36727	4.63377	4.51596	Promoter (<=1kb)	1	57634278	57635926	1649	1	TraesCS1A02G073900	-608
chr1A	57634287	57634991	705	*	29.1968	1.57633	0.392388	4.01728	5.8873e-05	0.000172081	4.63869	4.62716	5.78278	5.62548	5.69852	Promoter (<=1kb)	1	57634278	57635926	1649	1	TraesCS1A02G073900	9
chr1A	57763012	57763868	857	*	72.4678	1.48778	0.252532	5.89146	3.82801e-09	2.92461e-08	5.41563	5.68471	6.67071	6.92987	6.74646	Promoter (<=1kb)	1	57763651	57769710	6060	1	TraesCS1A02G074400	0
chr1A	58120212	58120694	483	*	32.1979	2.93008	0.414205	7.07398	1.50555e-12	2.17149e-11	4.0794	4.1147	5.78278	5.9758	6.07822	Promoter (2-3kb)	1	58123311	58125910	2600	1	TraesCS1A02G074800	-2617
chr1A	58122233	58122400	168	*	24.0834	1.16626	0.457418	2.54966	0.0107829	0.0177772	4.76278	4.53081	5.20329	5.77075	5.25233	Promoter (<=1kb)	1	58123311	58125910	2600	1	TraesCS1A02G074800	-911
chr1A	58484852	58485023	172	*	8.68651	2.19548	0.777354	2.82429	0.00473849	0.00853157	3.72118	3.54673	4.6722	4.5677	4.51596	Promoter (<=1kb)	1	58481572	58484867	3296	2	TraesCS1A02G075500	0
chr1A	58487731	58488325	595	*	24.563	1.59117	0.434563	3.66155	0.000250696	0.000624618	4.41463	4.55561	5.58303	5.53044	5.42871	Promoter (2-3kb)	1	58481572	58484867	3296	2	TraesCS1A02G075500	-2864
chr1A	58701153	58701588	436	*	21.5919	1.02506	0.46401	2.20913	0.0271656	0.0406981	4.63869	4.62716	5.43913	5.3559	5.04956	Promoter (<=1kb)	1	58701490	58716429	14940	1	TraesCS1A02G075600	0
chr1A	58909381	58909714	334	*	13.1381	2.44606	0.653047	3.74562	0.000179952	0.000465224	3.88072	3.6108	4.78303	4.97114	5.13437	Promoter (1-2kb)	1	58902277	58908361	6085	2	TraesCS1A02G076000	-1020
chr1A	58931285	58932101	817	*	62.8593	1.04404	0.261453	3.99322	6.51832e-05	0.000188379	5.68738	5.64201	6.55776	6.6621	6.32576	Promoter (<=1kb)	1	58931328	58934940	3613	1	TraesCS1A02G076100	0
chr1A	58945258	58945495	238	*	10.3977	4.0886	0.868522	4.70753	2.50732e-06	1.02743e-05	3.33241	3.20279	4.85193	4.81346	4.81022	Promoter (<=1kb)	1	58946263	58947945	1683	1	TraesCS1A02G076200	-768
chr1A	58946179	58946314	136	*	10.2477	5.62591	1.21948	4.61337	3.9619e-06	1.54711e-05	2.72286	3.20279	4.50737	5.11198	4.81022	Promoter (<=1kb)	1	58946263	58947945	1683	1	TraesCS1A02G076200	0
chr1A	58946806	58947081	276	*	16.1252	3.93791	0.687586	5.72715	1.02133e-08	7.15026e-08	3.33241	3.54673	5.06797	5.19826	5.42871	Promoter (<=1kb)	1	58946263	58947945	1683	1	TraesCS1A02G076200	543
chr1A	59138265	59138882	618	*	41.0303	1.00041	0.331002	3.02236	0.00250814	0.00484176	5.27394	5.18337	5.73107	6.09029	6.13929	Promoter (<=1kb)	1	59130571	59138769	8199	2	TraesCS1A02G076400	0
chr1A	59212474	59213375	902	*	34.0535	2.13083	0.376698	5.65661	1.54396e-08	1.041e-07	4.50093	4.47965	5.86493	6.13361	5.82854	Promoter (<=1kb)	1	59212223	59215118	2896	1	TraesCS1A02G076500	251
chr1A	59509889	59511042	1154	*	56.9761	1.44584	0.283736	5.09573	3.47403e-07	1.7379e-06	5.39476	5.2426	6.33564	6.7056	6.36029	Promoter (<=1kb)	1	59507512	59510257	2746	2	TraesCS1A02G076700	0
chr1A	59841821	59842551	731	*	19.5315	3.25702	0.564297	5.77182	7.84202e-09	5.61998e-08	3.57872	3.8265	5.41729	5.3559	5.46142	Promoter (<=1kb)	1	59841015	59842359	1345	2	TraesCS1A02G077000	0
chr1A	59849460	59849993	534	*	20.8171	1.55641	0.478419	3.25324	0.00114099	0.00240218	4.32156	4.42623	5.37254	5.15581	5.46142	Promoter (<=1kb)	1	59849305	59849712	408	2	TraesCS1A02G077100	0
chr1A	59955065	59955512	448	*	13.1572	2.49493	0.705676	3.53551	0.000406983	0.000960894	3.72118	3.77735	5.09614	5.3559	4.21551	Promoter (1-2kb)	1	59951474	59953585	2112	2	TraesCS1A02G077300	-1480
chr1A	60358034	60359404	1371	*	99.2812	1.29892	0.217182	5.98076	2.22093e-09	1.78203e-08	6.1292	5.91673	7.02916	7.28507	7.16168	Promoter (<=1kb)	1	60354403	60358841	4439	2	TraesCS1A02G077600	0
chr1A	60536942	60537342	401	*	55.4698	1.98474	0.309747	6.40762	1.47806e-10	1.4904e-09	5.21527	4.71662	6.69761	6.43953	6.41056	Promoter (<=1kb)	1	60537167	60540748	3582	1	TraesCS1A02G077700	0
chr1A	60537667	60538112	446	*	31.0353	1.38131	0.433085	3.18945	0.00142541	0.00292768	4.60087	4.93457	5.73107	6.15479	5.17484	Promoter (<=1kb)	1	60537167	60540748	3582	1	TraesCS1A02G077700	500
chr1A	60735935	60736328	394	*	43.02	3.57039	0.391136	9.12825	6.96162e-20	2.99928e-18	4.13799	3.87317	6.3807	6.49023	6.09887	Promoter (<=1kb)	1	60735130	60738949	3820	1	TraesCS1A02G077800	805
chr1A	60805806	60806124	319	*	19.5806	3.52888	0.618689	5.7038	1.17164e-08	8.10168e-08	3.4667	3.77735	5.7996	5.39263	4.95898	Promoter (2-3kb)	1	60808136	60809491	1356	1	TraesCS1A02G078000	-2012
chr1A	60806448	60806643	196	*	13.2198	6.06705	1.18646	5.11358	3.1611e-07	1.59541e-06	3.15547	2.72286	5.09614	5.31817	4.75659	Promoter (1-2kb)	1	60808136	60809491	1356	1	TraesCS1A02G078000	-1493
chr1A	60807865	60808137	273	*	22.5008	4.36008	0.635076	6.86544	6.6285e-12	8.54218e-11	3.62903	3.20279	5.81622	5.68541	5.25233	Promoter (<=1kb)	1	60808136	60809491	1356	1	TraesCS1A02G078000	0
chr1A	60808468	60808608	141	*	9.1861	2.58224	0.777985	3.31913	0.000902968	0.00195062	3.57872	3.54673	4.74715	4.75633	4.44769	Promoter (<=1kb)	1	60808136	60809491	1356	1	TraesCS1A02G078000	332
chr1A	60955764	60956598	835	*	90.2491	1.62347	0.242563	6.69297	2.18679e-11	2.56979e-10	5.61757	5.80551	7.05708	7.3594	6.81011	Promoter (<=1kb)	1	60954701	60956424	1724	2	TraesCS1A02G078100	0
chr1A	61008492	61010162	1671	*	72.5199	3.21652	0.285872	11.2516	2.27439e-29	3.12315e-27	4.61992	4.47965	7.09123	7.04708	6.75942	Promoter (<=1kb)	1	61008916	61010405	1490	1	TraesCS1A02G078200	0
chr1A	61029192	61029558	367	*	18.6014	4.69007	0.727139	6.45004	1.11822e-10	1.1528e-09	3.25172	3.39853	5.17729	5.3559	5.64293	Promoter (1-2kb)	1	61026064	61028089	2026	2	TraesCS1A02G078300	-1103
chr1A	61031935	61032149	215	*	14.1842	2.4563	0.614642	3.99631	6.43386e-05	0.000186175	3.72118	3.87317	5.00976	5.06667	5.04956	Promoter (<=1kb)	1	61032170	61033936	1767	1	TraesCS1A02G078400	-21
chr1A	61032408	61033326	919	*	35.2758	1.88383	0.385495	4.88677	1.02504e-06	4.59873e-06	4.82862	4.39859	5.78278	6.19621	5.87735	Promoter (<=1kb)	1	61032170	61033936	1767	1	TraesCS1A02G078400	238
chr1A	61341068	61342220	1153	*	34.4645	2.42207	0.384483	6.29954	2.98534e-10	2.8453e-09	4.41463	4.31158	6.01612	6.15479	5.77797	Promoter (<=1kb)	1	61341077	61342436	1360	1	TraesCS1A02G078600	0
chr1A	61713404	61713634	231	*	25.7707	1.59218	0.453749	3.50894	0.000449889	0.00105062	4.60087	4.42623	5.43913	5.95174	5.21414	Promoter (<=1kb)	1	61713578	61714898	1321	1	TraesCS1A02G078900	0
chr1A	62009549	62009697	149	*	8.38278	2.70927	0.830806	3.26101	0.00111015	0.00234471	3.57872	3.39853	4.74715	4.34485	4.64204	Promoter (<=1kb)	1	62009723	62010214	492	1	TraesCS1A02G079100	-26
chr1A	62013460	62014511	1052	*	48.7623	1.29892	0.317872	4.0863	4.38304e-05	0.000132182	5.08968	5.40625	6.47717	6.29478	5.94753	Promoter (<=1kb)	1	62014082	62014939	858	1	TraesCS1A02G079300	0
chr1A	62014803	62015196	394	*	14.3496	1.69247	0.608773	2.78013	0.00543366	0.00964107	4.16614	3.96023	5.27841	4.63377	4.95898	Promoter (<=1kb)	1	62014082	62014939	858	1	TraesCS1A02G079300	721
chr1A	62256481	62256768	288	*	4.62964	2.79585	1.13386	2.46578	0.0136716	0.0219814	3.15547	3.39853	4.26367	3.83435	4.29819	Promoter (1-2kb)	1	62253376	62254809	1434	2	TraesCS1A02G079500	-1672
chr1A	62256961	62257160	200	*	10.8722	2.47242	0.720407	3.43198	0.000599198	0.00135557	3.76378	3.54673	4.91735	4.92066	4.51596	Promoter (2-3kb)	1	62253376	62254809	1434	2	TraesCS1A02G079500	-2152
chr1A	62607946	62608116	171	*	11.3033	2.84164	0.750824	3.7847	0.000153894	0.00040483	3.33241	3.77735	4.6722	4.75633	5.09264	Promoter (1-2kb)	1	62609729	62614089	4361	1	TraesCS1A02G079700	-1613
chr1A	62616818	62617098	281	*	13.5137	2.07037	0.615126	3.36576	0.000763326	0.00168051	3.91669	3.87317	4.81794	5.01977	5.04956	Promoter (<=1kb)	1	62614213	62617255	3043	2	TraesCS1A02G079800	157
chr1A	62618147	62618535	389	*	35.1528	1.48217	0.364576	4.06546	4.79375e-05	0.000143204	4.89128	4.7798	5.91202	6.11212	5.64293	Promoter (<=1kb)	1	62614213	62617255	3043	2	TraesCS1A02G079800	-892
chr1A	62618779	62618958	180	*	12.3196	1.76243	0.642286	2.744	0.00606955	0.0106451	3.98492	3.91767	5.06797	4.63377	4.81022	Promoter (1-2kb)	1	62614213	62617255	3043	2	TraesCS1A02G079800	-1524
chr1A	62794093	62794818	726	*	38.0904	1.03482	0.354953	2.91536	0.00355275	0.00659792	5.22721	5.03972	5.62154	5.87701	6.19785	Promoter (<=1kb)	1	62794172	62794483	312	2	TraesCS1A02G079900	0
chr1A	62795370	62796048	679	*	30.5133	1.68221	0.386194	4.35588	1.32533e-05	4.55158e-05	4.69336	4.53081	5.73107	5.79808	5.77797	Promoter (<=1kb)	1	62794172	62794483	312	2	TraesCS1A02G079900	-887
chr1A	62796618	62796814	197	*	10.1322	1.68073	0.731719	2.29696	0.0216213	0.033159	3.76378	3.96023	4.71023	4.97114	4.21551	Promoter (2-3kb)	1	62794172	62794483	312	2	TraesCS1A02G079900	-2135
chr1A	63331614	63332232	619	*	33.9836	2.4956	0.39764	6.27602	3.47349e-10	3.2701e-09	4.39204	4.24971	6.17848	6.0456	5.671	Promoter (<=1kb)	1	63327891	63331958	4068	2	TraesCS1A02G080500	0
chr1A	63332746	63333001	256	*	18.6782	2.62746	0.556625	4.72034	2.35446e-06	9.71203e-06	3.95139	3.8265	5.6404	5.06667	5.21414	Promoter (<=1kb)	1	63327891	63331958	4068	2	TraesCS1A02G080500	-788
chr1A	63334591	63335392	802	*	57.9894	1.78807	0.27621	6.4736	9.5694e-11	9.98896e-10	5.20322	5.08933	6.62473	6.43953	6.58107	Promoter (2-3kb)	1	63327891	63331958	4068	2	TraesCS1A02G080500	-2633
chr1A	63480644	63481223	580	*	35.4761	2.15539	0.392598	5.49007	4.01777e-08	2.47883e-07	4.58152	4.42623	5.6404	5.95174	6.32576	Promoter (<=1kb)	1	63475812	63481063	5252	2	TraesCS1A02G080600	0
chr1A	63746770	63747224	455	*	37.2737	1.20479	0.348556	3.45651	0.000547209	0.0012506	4.9942	5.073	5.83265	5.74288	6.15908	Promoter (<=1kb)	1	63741495	63747947	6453	2	TraesCS1A02G080700	723
chr1A	63748643	63749451	809	*	50.6967	1.75434	0.293773	5.97175	2.34721e-09	1.87402e-08	4.9942	5.073	6.30089	6.43953	6.394	Promoter (<=1kb)	1	63741495	63747947	6453	2	TraesCS1A02G080700	-696
chr1A	64404413	64404650	238	*	20.9126	4.10164	0.623366	6.57982	4.71005e-11	5.20378e-10	3.57872	3.39853	5.69551	5.65577	5.13437	Promoter (<=1kb)	1	64404585	64414503	9919	1	TraesCS1A02G081200	0
chr1A	65261061	65261572	512	*	20.3755	1.55956	0.542834	2.87299	0.00406604	0.00744119	4.56186	4.1147	5.76575	5.11198	4.91125	Promoter (<=1kb)	1	65261477	65265780	4304	1	TraesCS1A02G082000	0
chr1A	65392727	65393749	1023	*	35.4817	1.96304	0.374847	5.2369	1.633e-07	8.80324e-07	4.60087	4.60377	5.69551	5.9758	6.21684	Promoter (<=1kb)	1	65391963	65393451	1489	2	TraesCS1A02G082200	0
chr1A	65616146	65616606	461	*	15.8884	2.8651	0.598565	4.78662	1.69616e-06	7.23308e-06	3.67638	3.77735	5.12374	5.23942	5.17484	Promoter (<=1kb)	1	65615817	65616636	820	2	TraesCS1A02G082300	30
chr1A	65616745	65617559	815	*	42.2581	3.76874	0.396838	9.49692	2.16196e-21	1.13671e-19	3.98492	3.87317	6.3807	6.38695	6.1786	Promoter (<=1kb)	1	65615817	65616636	820	2	TraesCS1A02G082300	-109
chr1A	65663229	65663574	346	*	9.23686	3.13233	0.820539	3.8174	0.000134865	0.000359806	3.4667	3.39853	4.85193	4.42382	4.75659	Promoter (<=1kb)	1	65663418	65664808	1391	1	TraesCS1A02G082400	0
chr1A	65663768	65664089	322	*	7.84973	2.28214	0.8278	2.75688	0.00583566	0.010278	3.4667	3.67006	4.36727	4.63377	4.51596	Promoter (<=1kb)	1	65663418	65664808	1391	1	TraesCS1A02G082400	350
chr1A	65759608	65759925	318	*	40.6646	2.71866	0.359377	7.5649	3.88153e-14	7.2679e-13	4.43679	4.24971	6.17848	6.3508	6.09887	Promoter (<=1kb)	1	65758591	65759654	1064	2	TraesCS1A02G082500	0
chr1A	65761174	65761779	606	*	33.1909	2.44721	0.445604	5.4919	3.97641e-08	2.45581e-07	4.41463	4.21747	5.52318	5.65577	6.47495	Promoter (1-2kb)	1	65758591	65759654	1064	2	TraesCS1A02G082500	-1520
chr1A	65761972	65762379	408	*	18.5147	3.17831	0.601424	5.28464	1.2595e-07	6.9555e-07	3.67638	3.72536	4.88505	5.39263	5.671	Promoter (2-3kb)	1	65758591	65759654	1064	2	TraesCS1A02G082500	-2318
chr1A	65762566	65763117	552	*	35.2242	2.07167	0.374696	5.52894	3.22167e-08	2.02963e-07	4.60087	4.47965	5.74852	6.17565	5.99245	Promoter (2-3kb)	1	65758591	65759654	1064	2	TraesCS1A02G082500	-2912
chr1A	65794774	65795567	794	*	50.8619	1.05883	0.291664	3.63031	0.000283077	0.000695933	5.42595	5.41904	6.07233	6.27561	6.42693	Promoter (<=1kb)	1	65790413	65795583	5171	2	TraesCS1A02G082600	16
chr1A	65799771	65800773	1003	*	45.2001	1.34403	0.31076	4.32497	1.52551e-05	5.16038e-05	5.21527	5.073	6.09962	6.09029	6.32576	Promoter (<=1kb)	1	65798876	65800185	1310	2	TraesCS1A02G082700	0
chr1A	66889033	66889334	302	*	53.7722	4.20018	0.40003	10.4997	8.66739e-26	7.80568e-24	4.13799	3.54673	6.46676	6.86747	6.53655	Promoter (2-3kb)	1	66892110	66894637	2528	1	TraesCS1A02G083100	-2776
chr1A	66889663	66890058	396	*	66.6463	3.37704	0.302966	11.1466	7.43798e-29	9.60293e-27	4.47993	4.31158	6.70646	6.86747	7.02906	Promoter (2-3kb)	1	66892110	66894637	2528	1	TraesCS1A02G083100	-2052
chr1A	67463963	67464608	646	*	57.4341	4.69122	0.398639	11.7681	5.70076e-32	1.0622e-29	3.84335	3.67006	6.74134	6.63235	6.81011	Promoter (2-3kb)	1	67467268	67469443	2176	1	TraesCS1A02G083300	-2660
chr1A	67465694	67466587	894	*	95.4672	4.25844	0.299963	14.1965	9.62694e-46	7.54813e-43	3.98492	4.47965	7.45327	7.44722	7.22832	Promoter (<=1kb)	1	67467268	67469443	2176	1	TraesCS1A02G083300	-681
chr1A	67467032	67467340	309	*	30.4781	4.13593	0.501959	8.23958	1.72818e-16	4.61494e-15	3.72118	3.54673	5.98715	6.0456	5.77797	Promoter (<=1kb)	1	67467268	67469443	2176	1	TraesCS1A02G083300	0
chr1A	68374923	68375709	787	*	32.3115	3.47401	0.452817	7.67198	1.69358e-14	3.35752e-13	4.01738	3.72536	5.83265	5.85119	6.23558	Promoter (<=1kb)	1	68373656	68375317	1662	2	TraesCS1A02G083800	0
chr1A	69187905	69188172	268	*	16.9186	1.9775	0.54954	3.59847	0.000320101	0.000776486	4.01738	4.1147	5.27841	4.92066	5.28947	Promoter (<=1kb)	1	69186813	69188206	1394	2	TraesCS1A02G084000	34
chr1A	69192779	69193481	703	*	43.5279	1.34107	0.333108	4.02593	5.67505e-05	0.000166498	5.26241	4.95268	6.3807	5.95174	6.01438	Promoter (<=1kb)	1	69188851	69193336	4486	2	TraesCS1A02G084100	0
chr1A	69393721	69394326	606	*	29.7981	1.24678	0.425914	2.92731	0.00341908	0.00637803	4.89128	4.69484	5.22879	6.06812	5.61427	Promoter (<=1kb)	1	69390436	69394941	4506	2	TraesCS1A02G084200	615
chr1A	69394615	69395110	496	*	56.557	1.6576	0.288104	5.75347	8.74278e-09	6.20219e-08	5.06309	5.32687	6.52807	6.29478	6.65232	Promoter (<=1kb)	1	69390436	69394941	4506	2	TraesCS1A02G084200	0
chr1A	69395396	69395666	271	*	27.5607	4.77059	0.612385	7.79017	6.69169e-15	1.41232e-13	3.4667	3.39853	5.86493	5.39263	6.15908	Promoter (<=1kb)	1	69390436	69394941	4506	2	TraesCS1A02G084200	-455
chr1A	69396715	69397463	749	*	56.5393	5.53715	0.488401	11.3373	8.57539e-30	1.24436e-27	3.33241	3.67006	6.66163	6.71981	6.78499	Promoter (1-2kb)	1	69390436	69394941	4506	2	TraesCS1A02G084200	-1774
chr1A	70040071	70041436	1366	*	62.0725	1.08319	0.269426	4.02037	5.81064e-05	0.000170061	5.45644	5.78609	6.48749	6.40469	6.63835	Promoter (<=1kb)	1	70040014	70041337	1324	2	TraesCS1A02G084300	0
chr1A	70695255	70695603	349	*	27.9588	4.20491	0.535845	7.84726	4.25221e-15	9.24613e-14	3.72118	3.39853	5.8965	5.92727	5.69852	Promoter (<=1kb)	1	70695360	70705174	9815	1	TraesCS1A02G084500	0
chr1A	70699749	70700106	358	*	75.1041	1.15126	0.246179	4.67654	2.91761e-06	1.17641e-05	5.66161	5.92561	6.60591	6.86747	6.8225	Promoter (<=1kb)	1	70698339	70699419	1081	2	TraesCS1A02G084400	-330
chr1A	70700608	70701468	861	*	91.7371	1.91133	0.223169	8.56451	1.08537e-17	3.44967e-16	5.56282	5.52914	7.09123	7.24641	7.13214	Promoter (1-2kb)	1	70698339	70699419	1081	2	TraesCS1A02G084400	-1189
chr1A	70702105	70702360	256	*	33.0986	2.10988	0.38335	5.50378	3.71723e-08	2.31169e-07	4.60087	4.34131	5.98715	5.82488	5.92452	Promoter (2-3kb)	1	70698339	70699419	1081	2	TraesCS1A02G084400	-2686
chr1A	71095555	71096057	503	*	36.957	1.41555	0.343987	4.11512	3.86981e-05	0.000118296	4.84457	4.98819	5.8965	6.02271	5.92452	Promoter (<=1kb)	1	71087176	71095753	8578	2	TraesCS1A02G085000	0
chr1A	71302371	71302610	240	*	7.8271	2.55438	0.848739	3.00962	0.00261578	0.00502596	3.4667	3.54673	4.50737	4.26015	4.75659	Promoter (<=1kb)	1	71302354	71302629	276	2	TraesCS1A02G085200	19
chr1A	71444077	71444380	304	*	17.0398	1.84484	0.562047	3.28236	0.00102944	0.0021923	4.01738	4.21747	5.22879	4.75633	5.42871	Promoter (<=1kb)	1	71444521	71445104	584	2	TraesCS1A02G085300	724
chr1A	71444689	71445011	323	*	17.0265	3.07467	0.592895	5.18586	2.15024e-07	1.12799e-06	3.72118	3.67006	5.30256	5.06667	5.3952	Promoter (<=1kb)	1	71444521	71445104	584	2	TraesCS1A02G085300	93
chr1A	71550165	71550303	139	*	6.44275	3.97927	1.13063	3.51952	0.000432329	0.0010141	3.15547	3.20279	4.88505	4.26015	3.92148	Promoter (1-2kb)	1	71548289	71548949	661	2	TraesCS1A02G085400	-1216
chr1A	71551348	71551496	149	*	7.7774	4.18386	1.10612	3.78248	0.000155273	0.000408081	2.72286	3.39853	5.00976	4.42382	4.12624	Promoter (2-3kb)	1	71548289	71548949	661	2	TraesCS1A02G085400	-2399
chr1A	71560888	71562116	1229	*	46.9364	1.5022	0.319322	4.70435	2.54681e-06	1.0417e-05	5.19107	4.98819	6.09962	6.52306	6.07822	Promoter (<=1kb)	1	71558243	71561228	2986	2	TraesCS1A02G085500	0
chr1A	71562205	71562588	384	*	10.7168	2.15457	0.69433	3.10309	0.00191509	0.00380919	3.72118	3.77735	4.71023	4.86816	4.70061	Promoter (<=1kb)	1	71558243	71561228	2986	2	TraesCS1A02G085500	-977
chr1A	71689228	71690644	1417	*	72.0824	1.22413	0.280979	4.35667	1.32054e-05	4.53696e-05	5.49607	5.88974	6.33564	6.97791	6.81011	Promoter (<=1kb)	1	71689760	71695155	5396	1	TraesCS1A02G085600	0
chr1A	71784154	71785625	1472	*	94.5333	1.19994	0.221031	5.42883	5.67245e-08	3.38834e-07	6.14773	5.90779	6.97895	7.20668	7.03971	Promoter (<=1kb)	1	71784546	71785643	1098	1	TraesCS1A02G085800	0
chr1A	72784507	72785280	774	*	21.1871	1.75966	0.568264	3.09656	0.0019578	0.00388396	4.54189	3.96023	4.6722	5.68541	5.58502	Promoter (<=1kb)	1	72782626	72785888	3263	2	TraesCS1A02G086100	608
chr1A	72787145	72787399	255	*	15.5049	2.43008	0.591208	4.11035	3.95053e-05	0.000120515	3.91669	3.77735	5.03918	5.31817	5.00505	Promoter (1-2kb)	1	72782626	72785888	3263	2	TraesCS1A02G086100	-1257
chr1A	72790238	72791336	1099	*	58.3194	1.52116	0.275556	5.52033	3.38356e-08	2.12154e-07	5.21527	5.39333	6.46676	6.6621	6.41056	Promoter (<=1kb)	1	72785992	72791062	5071	2	TraesCS1A02G086200	0
chr1A	73292374	73292594	221	*	28.7411	4.68151	0.569076	8.2265	1.9276e-16	5.11283e-15	3.4667	3.47661	5.84888	5.99945	5.80348	Promoter (2-3kb)	1	73295476	73300550	5075	1	TraesCS1A02G086500	-2882
chr1A	73292859	73293250	392	*	28.3903	3.96601	0.517299	7.66677	1.76379e-14	3.48577e-13	3.84335	3.39853	5.95758	5.79808	5.80348	Promoter (2-3kb)	1	73295476	73300550	5075	1	TraesCS1A02G086500	-2226
chr1A	73302085	73302366	282	*	19.756	1.04336	0.490295	2.12803	0.0333348	0.0489324	4.50093	4.60377	5.32629	4.92066	5.32563	Promoter (<=1kb)	1	73302087	73306610	4524	1	TraesCS1A02G086600	0
chr1A	73355621	73355858	238	*	15.8047	1.66174	0.61132	2.71829	0.00656212	0.0114122	4.27208	3.96023	4.50737	5.42839	5.13437	Promoter (<=1kb)	1	73352034	73356144	4111	2	TraesCS1A02G087100	286
chr1A	73996696	73996998	303	*	22.4769	2.5842	0.502192	5.14584	2.66325e-07	1.3676e-06	4.04885	3.96023	5.20329	5.53044	5.77797	Promoter (<=1kb)	1	73997112	74015561	18450	1	TraesCS1A02G087200	-114
chr1A	74247159	74247869	711	*	26.4115	3.14723	0.472825	6.65623	2.80933e-11	3.23864e-10	3.91669	3.87317	5.6404	5.62548	5.92452	Promoter (<=1kb)	1	74247487	74257003	9517	1	TraesCS1A02G087300	0
chr1A	74274423	74275169	747	*	24.2002	2.10953	0.46263	4.55988	5.11832e-06	1.94622e-05	4.41463	4.04033	5.54342	5.49725	5.64293	Promoter (<=1kb)	1	74271561	74274802	3242	2	TraesCS1A02G087400	0
chr1A	74275895	74276127	233	*	20.5992	2.35701	0.502774	4.68801	2.75879e-06	1.11875e-05	4.04885	4.04033	5.50264	5.49725	5.21414	Promoter (1-2kb)	1	74271561	74274802	3242	2	TraesCS1A02G087400	-1093
chr1A	74443370	74444429	1060	*	73.9958	2.36643	0.274109	8.63318	5.96705e-18	1.96554e-16	5.06309	5.02277	6.69761	6.80224	7.23759	Promoter (<=1kb)	1	74431375	74444306	12932	2	TraesCS1A02G087500	0
chr1A	74745408	74745752	345	*	12.6918	2.74354	0.691395	3.96813	7.24401e-05	0.00020691	3.84335	3.39853	5.03918	4.86816	4.95898	Promoter (<=1kb)	1	74743582	74745508	1927	2	TraesCS1A02G087600	0
chr1A	75257915	75258106	192	*	19.6513	5.05665	0.769532	6.57108	4.99526e-11	5.49122e-10	3.4667	2.72286	5.48179	5.59451	5.32563	Promoter (<=1kb)	1	75255288	75258970	3683	2	TraesCS1A02G087700	864
chr1A	75258478	75259214	737	*	67.0704	5.35153	0.442117	12.1043	1.00175e-33	2.30295e-31	3.33241	3.87317	6.6887	7.10227	6.99663	Promoter (<=1kb)	1	75255288	75258970	3683	2	TraesCS1A02G087700	0
chr1A	75260380	75260537	158	*	14.7317	6.22526	1.16277	5.35381	8.61214e-08	4.93921e-07	3.15547	2.72286	5.22879	5.01977	5.28947	Promoter (1-2kb)	1	75255288	75258970	3683	2	TraesCS1A02G087700	-1410
chr1A	75723554	75723911	358	*	12.7881	5.03518	0.985671	5.10838	3.24924e-07	1.63538e-06	3.33241	2.72286	5.30256	5.23942	4.37531	Promoter (<=1kb)	1	75715901	75722755	6855	2	TraesCS1A02G087900	-799
chr1A	75724120	75724510	391	*	24.5077	4.07779	0.594461	6.85964	6.9032e-12	8.86905e-11	3.57872	3.54673	5.30256	6.17565	5.42871	Promoter (1-2kb)	1	75715901	75722755	6855	2	TraesCS1A02G087900	-1365
chr1A	76021429	76023427	1999	*	131.208	1.22553	0.204372	5.99657	2.01531e-09	1.63053e-08	6.36369	6.46416	7.32723	7.43008	7.75906	Promoter (<=1kb)	1	76022646	76031768	9123	1	TraesCS1A02G088000	0
chr1A	76493752	76494092	341	*	17.3959	2.50135	0.561755	4.45275	8.47774e-06	3.05549e-05	3.98492	3.77735	5.12374	5.42839	5.17484	Promoter (1-2kb)	1	76485956	76492268	6313	2	TraesCS1A02G088100	-1484
chr1A	76494369	76494594	226	*	13.4715	1.78429	0.611984	2.91558	0.00355027	0.00659377	4.01738	3.96023	4.71023	5.06667	5.00505	Promoter (2-3kb)	1	76485956	76492268	6313	2	TraesCS1A02G088100	-2101
chr1A	76494799	76495053	255	*	10.9215	1.64918	0.684613	2.40892	0.0159998	0.0253049	3.95139	3.87317	4.50737	4.63377	5.00505	Promoter (2-3kb)	1	76485956	76492268	6313	2	TraesCS1A02G088100	-2531
chr1A	76500418	76501594	1177	*	119.49	1.03223	0.209722	4.92189	8.57115e-07	3.91763e-06	6.36895	6.47623	7.07766	7.50566	7.43586	Promoter (<=1kb)	1	76495320	76501435	6116	2	TraesCS1A02G088200	0
chr1A	76503905	76504075	171	*	8.80572	4.34794	1.05097	4.13706	3.51786e-05	0.00010869	2.72286	3.39853	4.31663	4.63377	5.00505	Promoter (2-3kb)	1	76495320	76501435	6116	2	TraesCS1A02G088200	-2470
chr1A	76540277	76540721	445	*	22.0175	4.07392	0.610779	6.67004	2.55734e-11	2.97046e-10	3.72118	3.20279	5.43913	5.71444	5.55514	Promoter (1-2kb)	1	76537333	76539134	1802	2	TraesCS1A02G088300	-1143
chr1A	76728736	76729861	1126	*	26.7174	2.08318	0.43858	4.74982	2.03601e-06	8.52355e-06	4.16614	4.47965	5.56336	5.56285	5.85316	Promoter (<=1kb)	1	76728728	76730601	1874	1	TraesCS1A02G088400	8
chr1A	77067235	77067971	737	*	62.4687	3.66109	0.335312	10.9185	9.40816e-28	1.06715e-25	4.41463	3.96023	6.66163	6.74782	6.98566	Promoter (1-2kb)	1	77069781	77072982	3202	1	TraesCS1A02G088600	-1810
chr1A	77069563	77069953	391	*	26.4478	1.45288	0.422662	3.43746	0.000587193	0.00133131	4.71108	4.47965	5.3951	5.62548	5.69852	Promoter (<=1kb)	1	77069781	77072982	3202	1	TraesCS1A02G088600	0
chr1A	77102466	77104230	1765	*	77.495	1.41652	0.250732	5.64952	1.60897e-08	1.08056e-07	5.76196	5.58672	7.06397	6.88017	6.59561	Promoter (<=1kb)	1	77103810	77107960	4151	1	TraesCS1A02G088900	0
chr1A	78335158	78335942	785	*	84.8153	1.16056	0.23488	4.94109	7.76887e-07	3.58508e-06	6.02603	5.82467	6.71526	7.00134	7.05028	Promoter (<=1kb)	1	78335509	78339371	3863	1	TraesCS1A02G089200	0
chr1A	78542945	78543439	495	*	34.5003	2.50883	0.382776	6.5543	5.59037e-11	6.09195e-10	4.39204	4.24971	5.8965	5.99945	6.09887	Promoter (<=1kb)	1	78543153	78548310	5158	1	TraesCS1A02G089300	0
chr1A	78543897	78544292	396	*	16.7904	1.33776	0.543526	2.46126	0.0138449	0.0222307	4.16614	4.42623	4.88505	5.06667	5.28947	Promoter (<=1kb)	1	78543153	78548310	5158	1	TraesCS1A02G089300	744
chr1A	78953117	78953534	418	*	24.017	2.11122	0.490214	4.30673	1.65689e-05	5.55586e-05	4.45855	3.96023	5.56336	5.23942	5.80348	Promoter (<=1kb)	1	78953260	78956060	2801	1	TraesCS1A02G089400	0
chr1A	79106112	79106501	390	*	17.7119	2.87085	0.594725	4.82718	1.38477e-06	6.02905e-06	3.57872	3.96023	5.54342	5.01977	5.25233	Promoter (<=1kb)	1	79107177	79108103	927	1	TraesCS1A02G089600	-676
chr1A	79106808	79107126	319	*	17.5568	3.94961	0.647968	6.09537	1.09185e-09	9.32466e-09	3.4667	3.47661	5.37254	5.3559	5.25233	Promoter (<=1kb)	1	79107177	79108103	927	1	TraesCS1A02G089600	-51
chr1A	79111107	79111523	417	*	19.0883	2.74354	0.5428	5.05442	4.31705e-07	2.11471e-06	3.84335	3.87317	5.20329	5.56285	5.28947	Promoter (<=1kb)	1	79110452	79111707	1256	1	TraesCS1A02G089700	655
chr1A	79695479	79695649	171	*	15.3668	3.58164	0.679245	5.27297	1.34234e-07	7.36943e-07	3.33241	3.67006	5.17729	4.97114	5.36086	Promoter (<=1kb)	1	79688776	79694804	6029	2	TraesCS1A02G089900	-675
chr1A	79697171	79697420	250	*	15.1259	4.07265	1.28188	3.17708	0.00148766	0.00304115	2.72286	3.67006	5.20329	5.19826	5.13437	Promoter (2-3kb)	1	79688776	79694804	6029	2	TraesCS1A02G089900	-2367
chr1A	80296648	80297465	818	*	61.8174	1.60603	0.271871	5.90732	3.47708e-09	2.67984e-08	5.35205	5.27127	6.40271	6.61724	6.77226	Promoter (<=1kb)	1	80297144	80309314	12171	1	TraesCS1A02G090300	0
chr1A	80566319	80566741	423	*	27.0708	1.93042	0.450171	4.2882	1.80124e-05	5.98418e-05	4.65718	4.07817	5.78278	5.59451	5.61427	Promoter (<=1kb)	1	80563325	80566568	3244	2	TraesCS1A02G090400	0
chr1A	82077740	82077931	192	*	4.84396	2.90275	1.14719	2.5303	0.0113964	0.0186748	3.33241	3.20279	3.7054	4.5677	4.12624	Promoter (1-2kb)	1	82079657	82080221	565	1	TraesCS1A02G090800	-1726
chr1A	82517112	82517783	672	*	49.7155	1.116	0.288408	3.86953	0.000109045	0.000297666	5.38421	5.35385	6.17848	6.25617	6.30818	Promoter (<=1kb)	1	82517368	82528033	10666	1	TraesCS1A02G091100	0
chr1A	82535096	82535626	531	*	27.277	1.32839	0.417126	3.18463	0.00144942	0.0029713	4.72854	4.65013	5.6404	5.79808	5.28947	Promoter (<=1kb)	1	82530925	82535170	4246	2	TraesCS1A02G091200	0
chr1A	82536957	82537120	164	*	9.62068	3.30271	0.826684	3.99514	6.46569e-05	0.000186994	3.25172	3.54673	4.74715	4.5677	4.86172	Promoter (1-2kb)	1	82530925	82535170	4246	2	TraesCS1A02G091200	-1787
chr1A	82952563	82952778	216	*	27.4222	1.06035	0.438219	2.41968	0.0155344	0.0246477	4.72854	4.89756	5.12374	5.49725	5.92452	Promoter (<=1kb)	1	82947327	82952587	5261	2	TraesCS1A02G091300	0
chr1A	83835165	83836262	1098	*	46.3028	1.3124	0.310739	4.22349	2.40551e-05	7.74725e-05	5.07645	5.29936	6.22871	6.33237	6.01438	Promoter (<=1kb)	1	83822449	83835952	13504	2	TraesCS1A02G091400	0
chr1A	84002270	84002740	471	*	26.6156	2.71438	0.462028	5.87493	4.23032e-09	3.20327e-08	4.22036	3.87317	5.8965	5.65577	5.58502	Promoter (<=1kb)	1	84002521	84014688	12168	1	TraesCS1A02G091500	0
chr1A	84003210	84004632	1423	*	69.0602	3.01882	0.282756	10.6764	1.31242e-26	1.30684e-24	4.69336	4.53081	6.95689	6.97791	6.74646	Promoter (<=1kb)	1	84002521	84014688	12168	1	TraesCS1A02G091500	689
chr1A	84022455	84022623	169	*	7.47799	2.42187	0.909428	2.66307	0.00774324	0.0132296	3.33241	3.67006	4.14967	4.92066	4.21551	Promoter (<=1kb)	1	84022445	84024415	1971	1	TraesCS1A02G091600	10
chr1A	84274593	84275618	1026	*	66.0593	1.53976	0.255737	6.0209	1.73455e-09	1.4221e-08	5.37357	5.48129	6.70646	6.57092	6.74646	Promoter (<=1kb)	1	84275011	84276395	1385	1	TraesCS1A02G091700	0
chr1A	84621123	84621467	345	*	11.3536	2.0722	0.700664	2.95748	0.00310163	0.00584606	3.91669	3.67006	4.81794	4.42382	5.09264	Promoter (<=1kb)	1	84621382	84621918	537	1	TraesCS1A02G092000	0
chr1A	84727805	84728668	864	*	30.8258	2.66484	0.423239	6.29631	3.04811e-10	2.90078e-09	4.24652	4.1147	6.1396	5.65577	5.80348	Promoter (<=1kb)	1	84727966	84730032	2067	1	TraesCS1A02G092100	0
chr1A	84794051	84794497	447	*	42.0592	1.50613	0.322919	4.66411	3.09962e-06	1.24167e-05	5.00826	4.97056	6.01612	6.06812	6.25408	Promoter (<=1kb)	1	84793974	84795298	1325	2	TraesCS1A02G092200	801
chr1A	84796712	84796906	195	*	10.6244	1.98954	0.705489	2.82009	0.00480101	0.00863227	3.80443	3.77735	4.50737	5.01977	4.64204	Promoter (<=1kb)	1	84795528	84796782	1255	2	TraesCS1A02G092300	0
chr1A	85028749	85029067	319	*	9.55008	1.94356	0.755699	2.57187	0.010115	0.0167916	3.91669	3.54673	4.71023	4.81346	4.37531	Promoter (<=1kb)	1	85028782	85029342	561	1	TraesCS1A02G092600	0
chr1A	85031959	85032096	138	*	14.3305	1.86849	0.601679	3.10547	0.00189979	0.00378219	4.10909	3.87317	4.94888	4.81346	5.21414	Promoter (<=1kb)	1	85032415	85035322	2908	1	TraesCS1A02G092700	-319
chr1A	85822902	85823173	272	*	25.6471	1.68754	0.440501	3.83095	0.000127649	0.00034261	4.36902	4.57993	5.62154	5.27936	5.77797	Promoter (<=1kb)	1	85823062	85823960	899	1	TraesCS1A02G093000	0
chr1A	85823737	85823956	220	*	14.1468	1.65735	0.607066	2.7301	0.00633159	0.0110547	3.95139	4.18427	5.17729	5.01977	4.64204	Promoter (<=1kb)	1	85824518	85827318	2801	1	TraesCS1A02G093100	-562
chr1A	85903500	85904455	956	*	39.4768	1.81275	0.366527	4.94574	7.58551e-07	3.50921e-06	4.52158	4.98819	5.95758	6.33237	5.92452	Promoter (<=1kb)	1	85901363	85904053	2691	2	TraesCS1A02G093200	0
chr1A	86234488	86234996	509	*	25.8569	2.25555	0.467772	4.8219	1.422e-06	6.17396e-06	4.34553	4.1147	5.98715	5.27936	5.58502	Promoter (<=1kb)	1	86235469	86240447	4979	1	TraesCS1A02G093300	-473
chr1A	86619854	86620607	754	*	20.1904	4.16617	0.625214	6.66359	2.67227e-11	3.09376e-10	3.52486	3.39853	5.41729	5.56285	5.46142	Promoter (1-2kb)	1	86622533	86622789	257	1	TraesCS1A02G093600	-1926
chr1A	87197799	87198948	1150	*	84.0367	1.20728	0.23647	5.10541	3.30081e-07	1.65904e-06	5.73754	6.03627	6.7754	7.04708	6.94091	Promoter (<=1kb)	1	87198152	87201062	2911	1	TraesCS1A02G094000	0
chr1A	87210426	87211103	678	*	54.8729	3.32468	0.340622	9.7606	1.66169e-22	1.00574e-20	4.0794	4.47965	6.62473	6.78882	6.42693	Promoter (<=1kb)	1	87210315	87211613	1299	2	TraesCS1A02G094100	510
chr1A	87211409	87211630	222	*	15.4451	4.42186	0.751297	5.88563	3.9654e-09	3.02018e-08	3.25172	3.39853	5.25383	5.15581	5.21414	Promoter (<=1kb)	1	87210315	87211613	1299	2	TraesCS1A02G094100	0
chr1A	90154836	90155126	291	*	13.9949	3.26505	0.674854	4.83816	1.31044e-06	5.73705e-06	3.67638	3.39853	5.06797	5.11198	5.04956	Promoter (2-3kb)	1	90157681	90159471	1791	1	TraesCS1A02G094800	-2555
chr1A	90157594	90158332	739	*	50.2396	1.0097	0.301518	3.34872	0.000811847	0.00177457	5.61757	5.22803	6.20382	6.36899	6.13929	Promoter (<=1kb)	1	90157681	90159471	1791	1	TraesCS1A02G094800	0
chr1A	90162889	90163965	1077	*	58.9409	1.2093	0.27514	4.39522	1.10661e-05	3.87284e-05	5.44635	5.54085	6.26526	6.6621	6.47495	Promoter (<=1kb)	1	90162001	90163497	1497	2	TraesCS1A02G094900	0
chr1A	90165925	90166932	1008	*	58.1747	3.48294	0.332407	10.4779	1.0909e-25	9.67839e-24	4.0794	4.42623	6.78378	6.78882	6.5214	Promoter (2-3kb)	1	90162001	90163497	1497	2	TraesCS1A02G094900	-2428
chr1A	91048814	91049233	420	*	18.0565	1.97891	0.534114	3.70503	0.000211363	0.000536613	4.22036	3.96023	5.06797	5.27936	5.36086	Promoter (2-3kb)	1	91052073	91058907	6835	1	TraesCS1A02G095200	-2840
chr1A	91058512	91058854	343	*	14.8553	2.54106	0.680271	3.73536	0.000187446	0.000482221	3.80443	3.77735	4.59252	4.69653	5.69852	Promoter (<=1kb)	1	91058453	91059825	1373	2	TraesCS1A02G095300	971
chr1A	91059062	91059898	837	*	30.7022	2.49934	0.435688	5.73655	9.66273e-09	6.79868e-08	4.45855	3.96023	5.62154	5.99945	5.94753	Promoter (<=1kb)	1	91058453	91059825	1373	2	TraesCS1A02G095300	0
chr1A	91102013	91103293	1281	*	37.7989	1.00257	0.349487	2.86868	0.00412186	0.00753199	5.33019	4.93457	5.7996	6.02271	5.87735	Promoter (<=1kb)	1	91102651	91105051	2401	1	TraesCS1A02G095400	0
chr1A	91175368	91175563	196	*	4.85637	5.59949	1.69739	3.29889	0.000970687	0.00208033	3.02933	2.72286	4.14967	4.34485	4.21551	Promoter (<=1kb)	1	91174551	91176315	1765	1	TraesCS1A02G095600	817
chr1A	91415683	91416142	460	*	20.3546	4.66132	0.687939	6.77578	1.23738e-11	1.51929e-10	3.4667	3.20279	5.43913	5.68541	5.36086	Promoter (<=1kb)	1	91416423	91417388	966	1	TraesCS1A02G095900	-281
chr1A	91416488	91417019	532	*	27.5792	4.16736	0.52802	7.89244	2.96341e-15	6.6021e-14	3.62903	3.54673	5.84888	5.87701	5.75198	Promoter (<=1kb)	1	91416423	91417388	966	1	TraesCS1A02G095900	65
chr1A	91504384	91505342	959	*	31.7541	1.15033	0.403847	2.84844	0.0043934	0.00797159	5.0496	4.73802	5.37254	5.68541	6.05726	Promoter (<=1kb)	1	91502767	91505217	2451	2	TraesCS1A02G096100	0
chr1A	91595827	91596312	486	*	23.4795	1.22686	0.466603	2.62934	0.00855502	0.0144642	4.54189	4.67268	5.32629	5.77075	5.04956	Promoter (<=1kb)	1	91590457	91595995	5539	2	TraesCS1A02G096200	0
chr1A	91597245	91597663	419	*	17.0562	2.45467	0.611996	4.01093	6.04792e-05	0.000176244	3.62903	4.1147	4.97967	4.97114	5.61427	Promoter (1-2kb)	1	91590457	91595995	5539	2	TraesCS1A02G096200	-1250
chr1A	92576668	92577277	610	*	38.8674	2.01204	0.357861	5.62242	1.88303e-08	1.2474e-07	4.81247	4.47965	6.241	6.09029	5.92452	Promoter (1-2kb)	1	92570552	92575558	5007	2	TraesCS1A02G096600	-1110
chr1A	92611138	92611646	509	*	30.5955	3.82965	0.486479	7.87219	3.48491e-15	7.67597e-14	3.88072	3.54673	5.76575	5.90236	6.11923	Promoter (<=1kb)	1	92611617	92621336	9720	1	TraesCS1A02G096800	0
chr1A	93402960	93403395	436	*	12.8526	1.61062	0.641007	2.51263	0.0119834	0.0195337	4.22036	3.77735	4.94888	4.69653	4.95898	Promoter (<=1kb)	1	93401939	93403931	1993	2	TraesCS1A02G097300	536
chr1A	94580043	94580330	288	*	7.52573	3.58443	1.01327	3.5375	0.000403941	0.000954512	3.33241	3.20279	4.0879	5.06667	4.21551	Promoter (<=1kb)	1	94579684	94579917	234	2	TraesCS1A02G097800	-126
chr1A	95051272	95051897	626	*	24.5296	1.77936	0.504534	3.52673	0.000420718	0.00098969	4.32156	4.47965	5.56336	4.81346	5.99245	Promoter (1-2kb)	1	95048338	95049419	1082	2	TraesCS1A02G098800	-1853
chr1A	95315381	95315844	464	*	36.1163	2.09022	0.394459	5.29895	1.16472e-07	6.48192e-07	4.74577	4.34131	6.31257	5.68541	5.97017	Promoter (<=1kb)	1	95311463	95315612	4150	2	TraesCS1A02G099100	0
chr1A	95526719	95527026	308	*	13.5458	2.30942	0.662639	3.48519	0.000491796	0.00113745	3.72118	3.91767	5.09614	5.27936	4.44769	Promoter (1-2kb)	1	95528061	95528951	891	1	TraesCS1A02G099200	-1035
chr1A	95527356	95527712	357	*	11.1818	3.69677	0.812503	4.54986	5.36827e-06	2.03114e-05	3.15547	3.54673	4.74715	4.92066	4.95898	Promoter (<=1kb)	1	95528061	95528951	891	1	TraesCS1A02G099200	-349
chr1A	95860493	95861038	546	*	17.6243	1.14861	0.530578	2.16482	0.0304014	0.0450451	4.58152	4.21747	5.09614	4.92066	5.28947	Promoter (<=1kb)	1	95854753	95860989	6237	2	TraesCS1A02G099500	0
chr1A	96488699	96489328	630	*	41.133	1.65585	0.331934	4.98849	6.08522e-07	2.88033e-06	4.82862	4.95268	6.07233	6.27561	5.97017	Promoter (<=1kb)	1	96480553	96489250	8698	2	TraesCS1A02G100600	0
chr1A	96490051	96490335	285	*	24.314	3.70289	0.533981	6.93449	4.0768e-12	5.4598e-11	3.67638	3.67006	5.83265	5.74288	5.3952	Promoter (<=1kb)	1	96480553	96489250	8698	2	TraesCS1A02G100600	-801
chr1A	96747114	96747910	797	*	38.7307	3.6063	0.417875	8.6301	6.12969e-18	2.01648e-16	3.84335	4.04033	5.95758	6.43953	6.1786	Promoter (<=1kb)	1	96747342	96748040	699	1	TraesCS1A02G100700	0
chr1A	97812686	97812887	202	*	18.3201	1.76352	0.534001	3.30247	0.00095838	0.00205694	4.32156	4.04033	4.94888	5.27936	5.42871	Promoter (2-3kb)	1	97805353	97810182	4830	2	TraesCS1A02G101300	-2504
chr1A	97939644	97940415	772	*	24.9978	1.49367	0.448137	3.33306	0.000858952	0.00186604	4.63869	4.42623	5.32629	5.3559	5.82854	Promoter (<=1kb)	1	97935425	97941195	5771	2	TraesCS1A02G101500	780
chr1A	97956138	97956376	239	*	7.47139	1.88649	0.833718	2.26274	0.0236518	0.0359378	3.52486	3.77735	4.59252	4.26015	4.44769	Promoter (<=1kb)	1	97954954	97957149	2196	2	TraesCS1A02G101700	773
chr1A	98019452	98020168	717	*	33.6643	1.14062	0.41951	2.71893	0.00654928	0.0113931	5.03596	4.87866	5.12374	6.11212	5.97017	Promoter (<=1kb)	1	98019574	98021697	2124	1	TraesCS1A02G101900	0
chr1A	98022249	98023112	864	*	68.8896	1.88606	0.274543	6.86979	6.42948e-12	8.30738e-11	5.42595	5.05647	6.55776	6.81552	6.95223	Promoter (<=1kb)	1	98022360	98022626	267	2	TraesCS1A02G102000	0
chr1A	98250325	98250644	320	*	26.906	2.27106	0.471015	4.82162	1.42395e-06	6.18137e-06	4.47993	3.96023	5.8965	5.79808	5.32563	Promoter (2-3kb)	1	98242495	98247975	5481	2	TraesCS1A02G102300	-2350
chr1A	99001163	99002156	994	*	29.721	1.54444	0.415909	3.71341	0.000204485	0.000520893	4.84457	4.42623	5.46062	5.74288	5.92452	Promoter (<=1kb)	1	99001419	99010088	8670	1	TraesCS1A02G102500	0
chr1A	99070816	99071346	531	*	38.1973	1.55569	0.342399	4.54351	5.53262e-06	2.08616e-05	4.79612	4.95268	5.92737	5.95174	6.13929	Promoter (<=1kb)	1	99071008	99072331	1324	1	TraesCS1A02G102800	0
chr1A	99146962	99147567	606	*	21.326	1.6084	0.516589	3.11349	0.00184886	0.00369197	4.58152	4.1147	5.73107	5.06667	5.21414	Promoter (1-2kb)	1	99148620	99149896	1277	1	TraesCS1A02G103000	-1053
chr1A	99153020	99153905	886	*	85.5243	1.61371	0.234935	6.86876	6.47644e-12	8.36403e-11	5.72931	5.5754	6.825	7.11306	7.11211	Promoter (<=1kb)	1	99153882	99154346	465	1	TraesCS1A02G103013	0
chr1A	99293314	99294349	1036	*	53.778	1.64595	0.313523	5.24988	1.52202e-07	8.25972e-07	5.29672	4.98819	6.53803	6.6621	6.03598	Promoter (<=1kb)	1	99292072	99293625	1554	2	TraesCS1A02G103100	0
chr1A	99319503	99320449	947	*	29.3545	1.34755	0.394593	3.41504	0.000637737	0.00143223	4.76278	4.71662	5.46062	5.77075	5.77797	Promoter (<=1kb)	1	99319276	99320394	1119	1	TraesCS1A02G103200	227
chr1A	99701807	99701949	143	*	12.0716	2.75025	0.716613	3.83784	0.000124122	0.000334197	3.80443	3.39853	4.91735	4.63377	5.13437	Promoter (<=1kb)	1	99697964	99701912	3949	2	TraesCS1A02G103600	0
chr1A	99703560	99703945	386	*	19.988	2.72218	0.529504	5.14099	2.73291e-07	1.39979e-06	3.98492	3.77735	5.25383	5.49725	5.46142	Promoter (1-2kb)	1	99697964	99701912	3949	2	TraesCS1A02G103600	-1648
chr1A	99704757	99705616	860	*	80.2678	1.66956	0.244405	6.8311	8.4268e-12	1.06473e-10	5.67885	5.40625	6.78378	6.98967	7.06077	Promoter (2-3kb)	1	99697964	99701912	3949	2	TraesCS1A02G103600	-2845
chr1A	99726359	99726569	211	*	7.00044	1.99608	0.865108	2.30732	0.0210369	0.0323502	3.57872	3.6108	4.14967	4.63377	4.37531	Promoter (<=1kb)	1	99725770	99726876	1107	2	TraesCS1A02G103700	307
chr1A	99873494	99873682	189	*	18.5249	3.83314	0.667382	5.74355	9.27142e-09	6.54566e-08	3.72118	3.20279	5.54342	4.92066	5.58502	Promoter (2-3kb)	1	99868032	99871106	3075	2	TraesCS1A02G103900	-2388
chr1A	100037046	100037429	384	*	15.8011	4.74633	0.823086	5.76651	8.09299e-09	5.78449e-08	3.4667	2.72286	5.32629	5.42839	4.91125	Promoter (1-2kb)	1	100039051	100040874	1824	1	TraesCS1A02G104200	-1622
chr1A	100037612	100037917	306	*	21.0409	5.13265	0.738821	6.94709	3.72898e-12	5.0272e-11	3.33241	3.20279	5.69551	5.49725	5.42871	Promoter (1-2kb)	1	100039051	100040874	1824	1	TraesCS1A02G104200	-1134
chr1A	100103734	100104313	580	*	26.7986	4.0442	0.535887	7.54674	4.46278e-14	8.27548e-13	3.76378	3.39853	5.7134	5.90236	5.75198	Promoter (<=1kb)	1	100099707	100104633	4927	2	TraesCS1A02G104300	320
chr1A	100289751	100290162	412	*	13.4509	2.7135	0.646572	4.19675	2.70771e-05	8.61011e-05	3.76378	3.6108	5.00976	4.92066	5.09264	Promoter (<=1kb)	1	100289595	100291148	1554	2	TraesCS1A02G104600	986
chr1A	100290678	100291243	566	*	14.4292	2.15268	0.611024	3.52307	0.000426581	0.00100204	3.80443	4.00106	4.85193	4.92066	5.28947	Promoter (<=1kb)	1	100289595	100291148	1554	2	TraesCS1A02G104600	0
chr1A	100291470	100291797	328	*	12.8331	1.80158	0.624357	2.8855	0.00390796	0.00718388	3.91669	4.00106	4.85193	4.75633	5.04956	Promoter (<=1kb)	1	100289595	100291148	1554	2	TraesCS1A02G104600	-322
chr1A	100370475	100370647	173	*	12.458	4.17398	0.851902	4.8996	9.60296e-07	4.33716e-06	3.52486	2.72286	4.94888	5.19826	4.81022	Promoter (2-3kb)	1	100373187	100393199	20013	1	TraesCS1A02G104800	-2540
chr1A	100371017	100371191	175	*	11.7962	3.9032	0.845838	4.6146	3.93858e-06	1.53913e-05	3.57872	2.72286	4.97967	4.92066	4.91125	Promoter (1-2kb)	1	100373187	100393199	20013	1	TraesCS1A02G104800	-1996
chr1A	100418655	100419004	350	*	4.93093	2.87856	1.10123	2.61396	0.00894995	0.0150552	3.15547	3.39853	4.02232	4.1686	4.37531	Promoter (<=1kb)	1	100418788	100418988	201	1	TraesCS1A02G105100	0
chr1A	100420928	100421165	238	*	14.8493	8.6616	1.54761	5.59674	2.18419e-08	1.4271e-07	2.72286	2.72286	5.12374	4.92066	5.49337	Promoter (1-2kb)	1	100418166	100418954	789	2	TraesCS1A02G105000	-1974
chr1A	101319389	101319658	270	*	8.39059	3.81421	0.987065	3.8642	0.000111455	0.000303493	3.4667	2.72286	4.41582	4.81346	4.64204	Promoter (1-2kb)	1	101320830	101324110	3281	1	TraesCS1A02G105300	-1172
chr1A	101382112	101382257	146	*	17.1953	1.91932	0.537191	3.57288	0.000353074	0.000847126	4.0794	4.1147	5.22879	5.01977	5.28947	Promoter (<=1kb)	1	101377424	101382058	4635	2	TraesCS1A02G105500	-54
chr1A	101383036	101383172	137	*	9.68592	3.52407	0.82889	4.25155	2.12298e-05	6.93063e-05	3.33241	3.39853	4.78303	4.69653	4.75659	Promoter (<=1kb)	1	101377424	101382058	4635	2	TraesCS1A02G105500	-978
chr1A	102377799	102378909	1111	*	54.8827	1.23068	0.283634	4.33898	1.43145e-05	4.87589e-05	5.45644	5.35385	6.27723	6.60197	6.27234	Promoter (2-3kb)	1	102371397	102375203	3807	2	TraesCS1A02G106000	-2596
chr1A	103325401	103325776	376	*	15.9552	1.99435	0.562152	3.54771	0.00038859	0.000922108	4.10909	3.91767	5.06797	5.11198	5.17484	Promoter (<=1kb)	1	103311704	103326325	14622	2	TraesCS1A02G106100	549
chr1A	103325914	103326621	708	*	58.687	1.55581	0.315334	4.93384	8.06274e-07	3.70727e-06	5.4764	5.05647	6.15268	6.88017	6.47495	Promoter (<=1kb)	1	103311704	103326325	14622	2	TraesCS1A02G106100	0
chr1A	103635664	103635971	308	*	16.4486	2.96067	0.638394	4.63768	3.52341e-06	1.39297e-05	3.52486	3.87317	4.81794	5.59451	5.13437	Promoter (<=1kb)	1	103631843	103636595	4753	2	TraesCS1A02G106200	624
chr1A	103636366	103636813	448	*	21.304	4.36625	0.630997	6.91962	4.52869e-12	6.0127e-11	3.33241	3.54673	5.60241	5.56285	5.46142	Promoter (<=1kb)	1	103631843	103636595	4753	2	TraesCS1A02G106200	0
chr1A	103636967	103637571	605	*	17.2519	3.48693	0.627113	5.56029	2.69324e-08	1.72572e-07	3.72118	3.39853	5.41729	5.31817	5.13437	Promoter (<=1kb)	1	103631843	103636595	4753	2	TraesCS1A02G106200	-372
chr1A	104207853	104208103	251	*	35.1098	1.34135	0.356206	3.76565	0.000166118	0.000433348	4.9656	4.84002	5.73107	5.87701	6.01438	Promoter (<=1kb)	1	104208687	104219859	11173	1	TraesCS1A02G106300	-584
chr1A	104223259	104223961	703	*	28.2984	1.87745	0.461379	4.06922	4.71712e-05	0.000141158	4.27208	4.62716	5.15078	5.79808	6.03598	Promoter (<=1kb)	1	104222012	104222866	855	2	TraesCS1A02G106400	-393
chr1A	104433144	104433620	477	*	39.0313	3.49831	0.445691	7.8492	4.18707e-15	9.11277e-14	4.22036	3.67006	6.49774	5.74288	6.29037	Promoter (<=1kb)	1	104432549	104433415	867	2	TraesCS1A02G106700	0
chr1A	104434008	104434236	229	*	15.9392	4.30831	0.736992	5.84581	5.04116e-09	3.75626e-08	3.4667	3.20279	5.27841	4.97114	5.42871	Promoter (<=1kb)	1	104432549	104433415	867	2	TraesCS1A02G106700	-593
chr1A	104441442	104441633	192	*	15.1667	4.41406	0.774158	5.70175	1.18581e-08	8.18808e-08	3.33241	3.30933	5.37254	5.3559	4.75659	Promoter (<=1kb)	1	104437625	104441552	3928	2	TraesCS1A02G106800	0
chr1A	104928595	104929532	938	*	67.6118	5.38566	0.433255	12.4307	1.78081e-35	4.97501e-33	3.57872	3.67006	6.88858	7.14495	6.7976	Promoter (1-2kb)	1	104931188	104936751	5564	1	TraesCS1A02G107200	-1656
chr1A	104930422	104930569	148	*	16.6688	4.79275	0.779209	6.15079	7.71001e-10	6.78406e-09	3.33241	3.20279	5.48179	5.27936	5.09264	Promoter (<=1kb)	1	104931188	104936751	5564	1	TraesCS1A02G107200	-619
chr1A	104930809	104931369	561	*	83.0627	3.33781	0.278747	11.9743	4.84418e-33	1.0233e-30	4.52158	4.67268	6.89633	7.34118	7.20014	Promoter (<=1kb)	1	104931188	104936751	5564	1	TraesCS1A02G107200	0
chr1A	105303497	105304368	872	*	30.2479	2.24855	0.403995	5.56579	2.60972e-08	1.6773e-07	4.32156	4.3703	5.65901	5.85119	5.94753	Promoter (<=1kb)	1	105302520	105304648	2129	1	TraesCS1A02G107400	977
chr1A	106216932	106217283	352	*	13.9415	1.7182	0.602499	2.85179	0.00434743	0.00789809	3.95139	4.1147	4.74715	4.97114	5.13437	Promoter (<=1kb)	1	106216687	106217991	1305	2	TraesCS1A02G107700	708
chr1A	106217680	106219752	2073	*	125.232	2.62388	0.210117	12.4877	8.71306e-36	2.51256e-33	5.30796	5.52914	7.71628	7.60825	7.63133	Promoter (<=1kb)	1	106216687	106217991	1305	2	TraesCS1A02G107700	0
chr1A	106229456	106230546	1091	*	36.6383	1.29786	0.353637	3.67004	0.000242508	0.000606556	5.06309	4.85948	5.7996	6.13361	5.80348	Promoter (<=1kb)	1	106219615	106230486	10872	2	TraesCS1A02G107800	0
chr1A	106230939	106231296	358	*	11.1846	2.1211	0.833824	2.54382	0.0109647	0.0180453	3.84335	3.72536	5.25383	3.51827	5.00505	Promoter (<=1kb)	1	106219615	106230486	10872	2	TraesCS1A02G107800	-453
chr1A	107098581	107099180	600	*	67.5203	4.27753	0.387513	11.0384	2.49406e-28	3.02973e-26	4.04885	3.96023	6.825	7.40398	6.36029	Promoter (1-2kb)	1	107101021	107106881	5861	1	TraesCS1A02G108000	-1841
chr1A	107485178	107485448	271	*	11.0714	2.68078	0.722823	3.70877	0.000208266	0.000529461	3.72118	3.47661	4.633	4.92066	4.91125	Promoter (<=1kb)	1	107484216	107485732	1517	2	TraesCS1A02G108400	284
chr1A	108069892	108070066	175	*	16.2959	2.58222	0.601015	4.29644	1.73565e-05	5.78956e-05	3.57872	4.04033	5.22879	5.11198	5.21414	Promoter (<=1kb)	1	108070588	108074862	4275	1	TraesCS1A02G108800	-522
chr1A	108070532	108071163	632	*	39.8756	1.03054	0.334281	3.08285	0.00205026	0.00404649	5.34116	5.02277	6.07233	5.90236	5.92452	Promoter (<=1kb)	1	108070588	108074862	4275	1	TraesCS1A02G108800	0
chr1A	108081883	108082313	431	*	14.3632	3.57841	0.737158	4.85433	1.20795e-06	5.33223e-06	3.67638	3.20279	5.50264	4.97114	4.75659	Promoter (<=1kb)	1	108076850	108081795	4946	2	TraesCS1A02G108900	-88
chr1A	108174096	108174359	264	*	13.143	2.4167	0.639504	3.77902	0.000157445	0.000413175	3.72118	3.8265	5.06797	4.81346	5.00505	Promoter (<=1kb)	1	108163469	108174706	11238	2	TraesCS1A02G109000	347
chr1A	108174577	108174731	155	*	6.1087	2.62837	0.98885	2.658	0.0078605	0.0134065	3.33241	3.47661	4.71023	3.9584	4.21551	Promoter (<=1kb)	1	108163469	108174706	11238	2	TraesCS1A02G109000	0
chr1A	108442542	108443740	1199	*	26.2323	2.28917	0.441484	5.18517	2.15823e-07	1.13173e-06	4.32156	4.1147	5.52318	5.79808	5.671	Promoter (<=1kb)	1	108442134	108444430	2297	2	TraesCS1A02G109100	690
chr1A	108769483	108769729	247	*	20.1599	1.75231	0.519124	3.37553	0.00073675	0.00162835	4.50093	3.96023	5.37254	5.42839	5.17484	Promoter (<=1kb)	1	108769536	108774492	4957	1	TraesCS1A02G109500	0
chr1A	108775101	108775636	536	*	19.5169	1.59734	0.511754	3.1213	0.00180055	0.00360537	4.43679	4.15004	5.06797	5.19826	5.5246	Promoter (<=1kb)	1	108774424	108775742	1319	2	TraesCS1A02G109600	106
chr1A	108780341	108781366	1026	*	77.9335	1.18785	0.236402	5.0247	5.04223e-07	2.43113e-06	5.73754	5.89879	6.74993	6.95409	6.75942	Promoter (<=1kb)	1	108778451	108781156	2706	2	TraesCS1A02G109700	0
chr1A	108796119	108796274	156	*	17.6951	3.34372	0.636066	5.25687	1.46529e-07	7.97945e-07	3.80443	3.39853	5.3951	4.86816	5.58502	Promoter (1-2kb)	1	108798155	108800103	1949	1	TraesCS1A02G109800	-1881
chr1A	108796516	108796780	265	*	18.648	2.30629	0.529629	4.35454	1.33348e-05	4.57635e-05	4.10909	3.87317	5.30256	5.3559	5.25233	Promoter (1-2kb)	1	108798155	108800103	1949	1	TraesCS1A02G109800	-1375
chr1A	108797701	108797844	144	*	9.19153	2.84829	0.813873	3.49967	0.000465839	0.00108373	3.57872	3.39853	4.78303	4.86816	4.29819	Promoter (<=1kb)	1	108798155	108800103	1949	1	TraesCS1A02G109800	-311
chr1A	109431473	109431729	257	*	24.281	1.53337	0.474772	3.22971	0.00123916	0.00258504	4.69336	4.24971	5.15078	5.49725	5.77797	Promoter (1-2kb)	1	109428845	109429628	784	2	TraesCS1A02G110100	-1845
chr1A	109573005	109573214	210	*	8.32724	2.15897	0.847206	2.54834	0.0108237	0.0178375	3.80443	3.39853	4.59252	4.06873	4.86172	Promoter (<=1kb)	1	109573740	109578560	4821	1	TraesCS1A02G110200	-526
chr1A	109986468	109987130	663	*	46.3482	1.15753	0.306825	3.7726	0.000161554	0.000422794	5.21527	5.32687	5.98715	6.3137	6.19785	Promoter (<=1kb)	1	109982664	109986523	3860	2	TraesCS1A02G110300	0
chr1A	110070476	110070764	289	*	16.1011	8.77227	1.53744	5.70575	1.15834e-08	8.01913e-08	2.72286	2.72286	5.03918	5.23942	5.5246	Promoter (2-3kb)	1	110072873	110073869	997	1	TraesCS1A02G110400	-2109
chr1A	110071078	110071668	591	*	42.3272	3.46716	0.618764	5.60336	2.10231e-08	1.37813e-07	4.32156	3.67006	6.53803	5.82488	6.45912	Promoter (1-2kb)	1	110072873	110073869	997	1	TraesCS1A02G110400	-1205
chr1A	110073583	110073970	388	*	20.9949	2.23594	0.495754	4.51018	6.47712e-06	2.40252e-05	4.22036	3.96023	5.43913	5.46325	5.36086	Promoter (<=1kb)	1	110072873	110073869	997	1	TraesCS1A02G110400	710
chr1A	110158194	110158657	464	*	25.1849	2.30902	0.468796	4.92542	8.41775e-07	3.8538e-06	4.29709	4.07817	5.86493	5.68541	5.25233	Promoter (<=1kb)	1	110158192	110159022	831	1	TraesCS1A02G110500	2
chr1A	110158802	110159102	301	*	33.2761	2.70013	0.409724	6.59012	4.39481e-11	4.88224e-10	4.24652	4.18427	6.00171	6.21648	5.64293	Promoter (<=1kb)	1	110158192	110159022	831	1	TraesCS1A02G110500	610
chr1A	110160251	110160403	153	*	9.18516	4.54656	1.02279	4.44525	8.77896e-06	3.15176e-05	3.33241	2.72286	4.78303	4.63377	4.75659	Promoter (<=1kb)	1	110159869	110160352	484	2	TraesCS1A02G110600	0
chr1A	110161268	110161559	292	*	21.5091	3.54435	0.585967	6.04873	1.45996e-09	1.21543e-08	3.84335	3.39853	5.41729	5.85119	5.25233	Promoter (<=1kb)	1	110159869	110160352	484	2	TraesCS1A02G110600	-916
chr1A	111152912	111154224	1313	*	98.9692	1.28341	0.228613	5.61389	1.97832e-08	1.30379e-07	5.98531	6.08456	6.94199	7.04708	7.42779	Promoter (<=1kb)	1	111150791	111153945	3155	2	TraesCS1A02G111000	0
chr1A	111154506	111154789	284	*	21.3157	2.07867	0.498875	4.16671	3.09024e-05	9.68691e-05	4.01738	4.31158	5.17729	5.59451	5.46142	Promoter (<=1kb)	1	111150791	111153945	3155	2	TraesCS1A02G111000	-561
chr1A	112042310	112042940	631	*	20.2663	1.40727	0.528104	2.66475	0.0077045	0.0131704	4.39204	4.42623	4.78303	5.19826	5.72551	Promoter (<=1kb)	1	112035816	112042777	6962	2	TraesCS1A02G111300	0
chr1A	112927663	112927878	216	*	8.72589	1.96558	0.765417	2.56799	0.0102291	0.0169592	3.62903	3.77735	4.50737	4.49789	4.70061	Promoter (<=1kb)	1	112927734	112928544	811	1	TraesCS1A02G111500	0
chr1A	112934862	112935232	371	*	16.2075	1.68226	0.569393	2.95448	0.00313193	0.00589675	4.29709	3.96023	4.97967	4.92066	5.36086	Promoter (<=1kb)	1	112934976	112942003	7028	1	TraesCS1A02G111600	0
chr1A	113861485	113862244	760	*	37.3929	1.52946	0.354278	4.31712	1.58076e-05	5.32705e-05	5.03596	4.67268	6.01612	6.0456	5.87735	Promoter (<=1kb)	1	113858147	113861587	3441	2	TraesCS1A02G112100	0
chr1A	113862945	113863135	191	*	7.47606	3.78954	1.01637	3.7285	0.000192624	0.000494006	3.02933	3.39853	4.31663	4.42382	4.81022	Promoter (1-2kb)	1	113858147	113861587	3441	2	TraesCS1A02G112100	-1358
chr1A	115357401	115358058	658	*	51.3382	1.71689	0.296904	5.78263	7.35399e-09	5.30393e-08	5.16643	4.95268	6.34704	6.52306	6.29037	Promoter (<=1kb)	1	115357679	115363324	5646	1	TraesCS1A02G112700	0
chr1A	115939555	115939847	293	*	12.6563	3.12895	0.723894	4.3224	1.54344e-05	5.21476e-05	3.67638	3.39853	5.32629	4.69653	4.81022	Promoter (<=1kb)	1	115939762	115940521	760	1	TraesCS1A02G113100	0
chr1A	115974616	115975122	507	*	43.3667	1.50211	0.314094	4.78237	1.7324e-06	7.37322e-06	5.00826	5.03972	6.17848	6.17565	6.09887	Promoter (<=1kb)	1	115975501	115978707	3207	1	TraesCS1A02G113300	-379
chr1A	115975191	115975628	438	*	30.6909	1.09532	0.381307	2.87255	0.00407169	0.00745043	5.03596	4.75908	5.69551	5.62548	5.72551	Promoter (<=1kb)	1	115975501	115978707	3207	1	TraesCS1A02G113300	0
chr1A	117163963	117165626	1664	*	100.583	2.58956	0.230459	11.2366	2.69712e-29	3.66613e-27	5.23904	5.18337	7.33864	7.51381	7.20014	Promoter (<=1kb)	1	117163474	117165290	1817	2	TraesCS1A02G113500	0
chr1A	117192824	117193206	383	*	42.9087	1.73786	0.32546	5.3397	9.31024e-08	5.29824e-07	4.90649	4.85948	6.01612	6.33237	6.15908	Promoter (<=1kb)	1	117192083	117193881	1799	2	TraesCS1A02G113600	675
chr1A	117193785	117195067	1283	*	126.943	1.99503	0.221266	9.01647	1.94248e-19	7.88792e-18	6.03934	5.63113	7.55455	7.80714	7.41966	Promoter (<=1kb)	1	117192083	117193881	1799	2	TraesCS1A02G113600	0
chr1A	117197564	117198496	933	*	98.131	1.06898	0.210156	5.0866	3.64534e-07	1.81514e-06	6.1167	6.21307	7.10466	7.17615	7.00752	Promoter (<=1kb)	1	117194227	117198243	4017	2	TraesCS1A02G113700	0
chr1A	117890833	117891180	348	*	36.2834	2.29213	0.437152	5.24333	1.57704e-07	8.52673e-07	4.41463	4.53081	6.51803	6.0456	5.28947	Promoter (<=1kb)	1	117888527	117890940	2414	2	TraesCS1A02G113900	0
chr1A	117979780	117981794	2015	*	166.15	1.45903	0.183157	7.96601	1.6388e-15	3.79568e-14	6.65374	6.43355	7.81345	8.00519	7.82199	Promoter (<=1kb)	1	117979551	117981675	2125	2	TraesCS1A02G114100	0
chr1A	118558307	118558480	174	*	11.1884	1.7845	0.675156	2.64309	0.00821531	0.0139473	3.80443	3.96023	4.55069	4.81346	4.91125	Promoter (<=1kb)	1	118557583	118559476	1894	2	TraesCS1A02G114400	996
chr1A	118877090	118877938	849	*	25.7891	1.31575	0.421086	3.12465	0.00178014	0.00356921	4.58152	4.71662	5.58303	5.62548	5.36086	Promoter (<=1kb)	1	118877092	118877385	294	2	TraesCS1A02G114800	0
chr1A	119054169	119054952	784	*	58.3685	4.25469	0.375265	11.3378	8.5215e-30	1.23696e-27	4.04885	3.77735	6.62473	6.98967	6.56639	Promoter (<=1kb)	1	119043343	119054650	11308	2	TraesCS1A02G114900	0
chr1A	119055591	119055805	215	*	10.3506	4.07992	0.88267	4.62225	3.79607e-06	1.48897e-05	3.33241	3.20279	4.74715	4.5677	5.09264	Promoter (<=1kb)	1	119043343	119054650	11308	2	TraesCS1A02G114900	-941
chr1A	119703228	119704127	900	*	37.2292	1.57993	0.36517	4.32654	1.51468e-05	5.1281e-05	4.60087	5.05647	6.1264	5.90236	5.90113	Promoter (<=1kb)	1	119703455	119708196	4742	1	TraesCS1A02G115200	0
chr1A	119718609	119718922	314	*	13.9275	3.25953	0.694886	4.69074	2.72219e-06	1.1055e-05	3.67638	3.39853	5.12374	5.31817	4.70061	Promoter (<=1kb)	1	119709077	119718495	9419	2	TraesCS1A02G115300	-114
chr1A	120363551	120365308	1758	*	44.0605	1.14674	0.33118	3.46261	0.000534969	0.00122592	5.42595	4.98819	6.00171	5.99945	6.30818	Promoter (<=1kb)	1	120363802	120365499	1698	1	TraesCS1A02G115700	0
chr1A	120374059	120374764	706	*	41.7095	2.03786	0.33606	6.06398	1.32793e-09	1.1152e-08	4.81247	4.57993	6.1264	6.13361	6.27234	Promoter (<=1kb)	1	120374712	120379020	4309	1	TraesCS1A02G115800	0
chr1A	121129194	121129692	499	*	61.9659	1.96503	0.274007	7.17145	7.42074e-13	1.12547e-11	5.16643	5.03972	6.50792	6.80224	6.65232	Promoter (<=1kb)	1	121129148	121129901	754	2	TraesCS1A02G115900	209
chr1A	121136643	121136836	194	*	36.2146	1.32406	0.367437	3.6035	0.000313964	0.000763296	4.76278	5.10547	5.67738	5.87701	6.13929	Promoter (<=1kb)	1	121133252	121137773	4522	2	TraesCS1A02G116000	937
chr1A	121138117	121138287	171	*	8.70356	2.01093	0.816258	2.46359	0.0137552	0.0221009	3.52486	3.8265	4.0879	4.86816	4.64204	Promoter (<=1kb)	1	121133252	121137773	4522	2	TraesCS1A02G116000	-344
chr1A	121565229	121565536	308	*	18.3332	3.32956	0.63503	5.24315	1.57857e-07	8.53402e-07	3.88072	3.30933	5.58303	4.97114	5.42871	Promoter (2-3kb)	1	121567589	121568866	1278	1	TraesCS1A02G116100	-2053
chr1A	121881436	121882015	580	*	36.4462	1.15572	0.37407	3.08957	0.00200449	0.00396588	5.10278	4.95268	5.54342	6.25617	5.77797	Promoter (<=1kb)	1	121880232	121881650	1419	2	TraesCS1A02G116300	0
chr1A	124013015	124013635	621	*	43.901	1.12695	0.32906	3.42475	0.000615361	0.00138778	4.9942	5.44428	5.95758	6.15479	6.1786	Promoter (<=1kb)	1	124013826	124014422	597	2	TraesCS1A02G116800	787
chr1A	124182422	124183022	601	*	30.0817	1.6534	0.430249	3.8429	0.000121589	0.000328067	4.69336	4.53081	5.6404	6.17565	5.28947	Promoter (<=1kb)	1	124180828	124181726	899	2	TraesCS1A02G116900	-696
chr1A	124187754	124188063	310	*	27.9653	2.38153	0.434801	5.47729	4.3188e-08	2.64714e-07	4.39204	4.04033	5.83265	5.62548	5.77797	Promoter (1-2kb)	1	124189801	124190159	359	1	TraesCS1A02G117100	-1738
chr1A	124891540	124892620	1081	*	61.692	1.50061	0.296818	5.05566	4.28913e-07	2.10223e-06	5.59046	5.12142	6.75847	6.69125	6.25408	Promoter (<=1kb)	1	124885857	124891820	5964	2	TraesCS1A02G117500	0
chr1A	125147952	125148120	169	*	21.2877	1.55076	0.495662	3.12867	0.00175597	0.00352602	4.58152	4.15004	5.27841	5.59451	5.17484	Promoter (<=1kb)	1	125146856	125147890	1035	2	TraesCS1A02G117800	-62
chr1A	125149260	125149816	557	*	41.7339	1.8168	0.337304	5.38623	7.1951e-08	4.19909e-07	4.63869	4.98819	6.15268	6.21648	6.07822	Promoter (<=1kb)	1	125150544	125151961	1418	1	TraesCS1A02G117900	-728
chr1A	126512723	126512901	179	*	25.7277	3.75247	0.546021	6.87238	6.31389e-12	8.16933e-11	3.4667	3.87317	5.8965	5.90236	5.32563	Promoter (<=1kb)	1	126511805	126516201	4397	1	TraesCS1A02G118100	918
chr1A	127078087	127079802	1716	*	177.463	1.7887	0.189482	9.43994	3.72998e-21	1.90769e-19	6.20193	6.58046	8.04678	8.09486	7.93448	Promoter (<=1kb)	1	127075151	127077797	2647	2	TraesCS1A02G118400	-290
chr1A	127831296	127831798	503	*	66.1513	1.55927	0.263519	5.9171	3.27663e-09	2.5381e-08	5.37357	5.46906	6.87295	6.49023	6.65232	Promoter (<=1kb)	1	127831992	127833434	1443	1	TraesCS1A02G118900	-194
chr1A	127832754	127833907	1154	*	103.905	1.74469	0.212415	8.21356	2.14728e-16	5.65882e-15	5.71269	5.88062	7.38339	7.26587	7.23759	Promoter (<=1kb)	1	127831992	127833434	1443	1	TraesCS1A02G118900	762
chr1A	128632601	128632854	254	*	13.2447	3.55286	0.735522	4.83039	1.36266e-06	5.94224e-06	3.52486	3.39853	5.3951	4.69653	4.91125	Promoter (1-2kb)	1	128634284	128634541	258	1	TraesCS1A02G119000	-1430
chr1A	128634095	128634592	498	*	29.1589	2.89206	0.436598	6.62408	3.49422e-11	3.9579e-10	3.98492	4.1147	5.65901	5.90236	5.92452	Promoter (<=1kb)	1	128634284	128634541	258	1	TraesCS1A02G119000	0
chr1A	130148911	130149291	381	*	20.723	1.21018	0.492935	2.45504	0.0140867	0.0225778	4.32156	4.69484	5.43913	5.3559	5.00505	Promoter (<=1kb)	1	130149160	130151093	1934	1	TraesCS1A02G119300	0
chr1A	130349034	130349326	293	*	29.7367	3.6282	0.474999	7.63833	2.20058e-14	4.28943e-13	3.80443	3.77735	5.81622	6.13361	5.69852	Promoter (<=1kb)	1	130349782	130350881	1100	1	TraesCS1A02G119400	-456
chr1A	130349464	130349756	293	*	30.8876	3.42432	0.476787	7.18207	6.8663e-13	1.04793e-11	4.0794	3.6108	5.91202	5.62548	6.19785	Promoter (<=1kb)	1	130349782	130350881	1100	1	TraesCS1A02G119400	-26
chr1A	130912269	130912718	450	*	44.7544	1.98065	0.324602	6.10177	1.04902e-09	8.99392e-09	4.65718	4.93457	6.34704	6.19621	6.21684	Promoter (<=1kb)	1	130909358	130913217	3860	2	TraesCS1A02G119500	499
chr1A	130912952	130913397	446	*	37.0403	1.79913	0.356787	5.04258	4.59304e-07	2.23585e-06	4.77956	4.67268	6.19121	5.99945	5.80348	Promoter (<=1kb)	1	130909358	130913217	3860	2	TraesCS1A02G119500	0
chr1A	132263886	132264358	473	*	41.8439	2.33903	0.372505	6.2792	3.40329e-10	3.20957e-09	4.36902	4.73802	6.52807	6.15479	5.87735	Promoter (<=1kb)	1	132264139	132275003	10865	1	TraesCS1A02G119900	0
chr1A	132265123	132265563	441	*	34.4289	2.89707	0.406255	7.13116	9.95271e-13	1.47822e-11	4.24652	4.04033	5.78278	6.13361	6.13929	Promoter (<=1kb)	1	132264139	132275003	10865	1	TraesCS1A02G119900	984
chr1A	132413964	132415276	1313	*	56.2292	2.11968	0.304271	6.96643	3.25089e-12	4.43105e-11	5.06309	4.75908	6.27723	6.6621	6.69343	Promoter (<=1kb)	1	132414459	132416227	1769	2	TraesCS1A02G120000	951
chr1A	132415878	132416357	480	*	34.3641	1.13259	0.359258	3.15259	0.00161829	0.00327881	5.1286	4.84002	5.84888	5.79808	5.80348	Promoter (<=1kb)	1	132414459	132416227	1769	2	TraesCS1A02G120000	0
chr1A	132783506	132784211	706	*	75.6977	1.13206	0.235948	4.79792	1.60323e-06	6.87458e-06	5.78596	5.85292	6.67071	6.84173	6.81011	Promoter (<=1kb)	1	132783825	132791382	7558	1	TraesCS1A02G120200	0
chr1A	132795502	132795908	407	*	33.1914	1.63988	0.372836	4.39841	1.09049e-05	3.82232e-05	4.6754	4.73802	5.69551	5.82488	6.03598	Promoter (<=1kb)	1	132795847	132797848	2002	1	TraesCS1A02G120300	0
chr1A	133125390	133126053	664	*	26.1527	1.98445	0.459364	4.31999	1.5604e-05	5.26592e-05	4.39204	4.31158	5.41729	6.0456	5.32563	Promoter (<=1kb)	1	133126431	133127187	757	1	TraesCS1A02G120500	-378
chr1A	133162423	133163126	704	*	40.9306	1.97759	0.380518	5.1971	2.02424e-07	1.06856e-06	4.90649	4.47965	5.91202	6.55514	5.87735	Promoter (<=1kb)	1	133160011	133162594	2584	2	TraesCS1A02G120700	0
chr1A	133411303	133411668	366	*	17.855	4.18928	0.743183	5.63695	1.73093e-08	1.15485e-07	3.62903	3.063	5.8808	4.92066	5.04956	Promoter (<=1kb)	1	133412308	133418388	6081	1	TraesCS1A02G121000	-640
chr1A	133412015	133412571	557	*	43.7013	1.47975	0.320563	4.61609	3.91033e-06	1.52921e-05	5.11576	4.95268	5.98715	6.29478	6.1786	Promoter (<=1kb)	1	133412308	133418388	6081	1	TraesCS1A02G121000	0
chr1A	134963214	134964100	887	*	30.4267	1.00092	0.40392	2.47803	0.0132111	0.0213197	4.77956	5.10547	5.91202	5.65577	5.32563	Promoter (<=1kb)	1	134956636	134964000	7365	2	TraesCS1A02G121400	0
chr1A	135182364	135183029	666	*	33.0431	1.31407	0.381369	3.44566	0.00056967	0.001296	4.65718	5.05647	5.8965	5.87701	5.61427	Promoter (<=1kb)	1	135182594	135183536	943	2	TraesCS1A02G121500	507
chr1A	135183472	135183779	308	*	23.8526	1.70713	0.456164	3.74236	0.000182298	0.000470513	4.50093	4.31158	5.62154	5.62548	5.21414	Promoter (<=1kb)	1	135182594	135183536	943	2	TraesCS1A02G121500	0
chr1A	138229045	138229532	488	*	58.7136	1.22682	0.279855	4.38377	1.16642e-05	4.06023e-05	5.44635	5.51733	6.39175	6.73388	6.25408	Promoter (<=1kb)	1	138225347	138228929	3583	2	TraesCS1A02G122500	-116
chr1A	139552368	139552929	562	*	35.3987	2.40129	0.417119	5.75684	8.57009e-09	6.09377e-08	4.50093	4.28106	6.28911	6.19621	5.42871	Promoter (<=1kb)	1	139552792	139554589	1798	1	TraesCS1A02G122600	0
chr1A	139641357	139641516	160	*	10.0695	3.11639	0.798203	3.90426	9.45138e-05	0.000262066	3.52486	3.39853	4.81794	5.01977	4.37531	Promoter (<=1kb)	1	139637058	139641051	3994	2	TraesCS1A02G122800	-306
chr1A	140957902	140958793	892	*	51.5182	3.49066	0.365289	9.5559	1.22514e-21	6.63599e-20	4.24652	4.07817	6.63404	6.80224	6.13929	Promoter (1-2kb)	1	140960645	140962849	2205	1	TraesCS1A02G122900	-1852
chr1A	140959062	140959719	658	*	51.017	4.06526	0.383979	10.5872	3.4168e-26	3.23224e-24	4.04885	3.77735	6.74993	6.50674	6.41056	Promoter (<=1kb)	1	140960645	140962849	2205	1	TraesCS1A02G122900	-926
chr1A	140959965	140960453	489	*	38.2724	3.82359	0.421489	9.07161	1.17271e-19	4.90579e-18	3.84335	3.87317	6.17848	6.33237	6.07822	Promoter (<=1kb)	1	140960645	140962849	2205	1	TraesCS1A02G122900	-192
chr1A	141436809	141437817	1009	*	54.1272	1.17223	0.295999	3.96024	7.4875e-05	0.000213071	5.62649	5.18337	6.241	6.36899	6.47495	Promoter (<=1kb)	1	141432857	141437604	4748	2	TraesCS1A02G123000	0
chr1A	142100960	142101363	404	*	21.9943	4.2472	0.622743	6.82015	9.09459e-12	1.14249e-10	3.25172	3.67006	5.43913	5.74288	5.5246	Promoter (<=1kb)	1	142101442	142102131	690	1	TraesCS1A02G123100	-79
chr1A	142101752	142101930	179	*	15.5333	1.30226	0.566877	2.29725	0.0216047	0.0331357	4.13799	4.3703	4.74715	5.19826	5.04956	Promoter (<=1kb)	1	142101442	142102131	690	1	TraesCS1A02G123100	310
chr1A	142102216	142103018	803	*	73.2802	1.43821	0.24525	5.86425	4.5116e-09	3.39567e-08	5.67885	5.51733	6.91171	6.76162	6.69343	Promoter (<=1kb)	1	142101442	142102131	690	1	TraesCS1A02G123100	774
chr1A	143810158	143810941	784	*	67.1265	1.07303	0.248831	4.31229	1.61572e-05	5.43256e-05	5.65292	5.78609	6.55776	6.6621	6.61	Promoter (<=1kb)	1	143810249	143819031	8783	1	TraesCS1A02G123600	0
chr1A	144552466	144553077	612	*	12.69	1.76699	0.633958	2.78724	0.00531587	0.00945308	4.04885	3.87317	5.00976	4.63377	4.95898	Promoter (<=1kb)	1	144552721	144553014	294	1	TraesCS1A02G123700	0
chr1A	144560458	144561173	716	*	9.31495	3.01108	0.814425	3.69718	0.000218004	0.000551588	3.57872	3.30933	4.6722	4.86816	4.51596	Promoter (1-2kb)	1	144559153	144559437	285	2	TraesCS1A02G123800	-1021
chr1A	145380140	145381349	1210	*	49.4473	1.34795	0.305322	4.41482	1.01092e-05	3.57236e-05	5.25077	5.21331	6.1396	6.55514	6.11923	Promoter (<=1kb)	1	145370882	145380980	10099	2	TraesCS1A02G123900	0
chr1A	146634708	146635502	795	*	67.3394	1.36632	0.250135	5.46235	4.69883e-08	2.85787e-07	5.50581	5.59796	6.72401	6.67675	6.61	Promoter (<=1kb)	1	146630196	146634893	4698	2	TraesCS1A02G124200	0
chr1A	146635662	146635813	152	*	10.4761	2.60382	0.77191	3.37322	0.000742956	0.00164067	3.33241	3.8265	4.6722	5.01977	4.5806	Promoter (<=1kb)	1	146630196	146634893	4698	2	TraesCS1A02G124200	-769
chr1A	146637563	146637813	251	*	20.4198	4.03644	0.608969	6.62833	3.39509e-11	3.85385e-10	3.4667	3.54673	5.41729	5.42839	5.61427	Promoter (2-3kb)	1	146630196	146634893	4698	2	TraesCS1A02G124200	-2670
chr1A	146943740	146944449	710	*	65.9039	1.51676	0.272186	5.57249	2.51118e-08	1.61954e-07	5.50581	5.35385	6.53803	6.95409	6.47495	Promoter (<=1kb)	1	146944161	146946921	2761	1	TraesCS1A02G124300	0
chr1A	147358102	147358274	173	*	9.97975	2.35306	0.786711	2.99101	0.0027806	0.00530576	3.57872	3.72536	4.0879	4.92066	4.95898	Promoter (1-2kb)	1	147353059	147357065	4007	2	TraesCS1A02G124600	-1037
chr1A	147674587	147675412	826	*	28.9157	1.39999	0.394044	3.55289	0.00038103	0.000906252	4.69336	4.71662	5.56336	5.62548	5.80348	Promoter (<=1kb)	1	147674771	147682838	8068	1	TraesCS1A02G124700	0
chr1A	147690694	147690972	279	*	8.70127	1.80912	0.757095	2.38955	0.016869	0.0265321	3.72118	3.77735	4.59252	4.42382	4.64204	Promoter (<=1kb)	1	147689967	147691695	1729	2	TraesCS1A02G124800	723
chr1A	148744878	148745628	751	*	22.1292	1.61441	0.460954	3.50232	0.00046122	0.00107416	4.41463	4.3703	5.3951	5.53044	5.28947	Promoter (<=1kb)	1	148744427	148745985	1559	1	TraesCS1A02G125200	451
chr1A	148952518	148952673	156	*	7.81416	3.03245	0.88118	3.44135	0.000578822	0.00131441	3.4667	3.30933	4.41582	4.69653	4.51596	Promoter (1-2kb)	1	148953747	148959478	5732	1	TraesCS1A02G125300	-1074
chr1A	148953169	148953368	200	*	10.2343	3.22736	0.815682	3.95664	7.6012e-05	0.000215999	3.33241	3.54673	4.31663	4.97114	4.95898	Promoter (<=1kb)	1	148953747	148959478	5732	1	TraesCS1A02G125300	-379
chr1A	148953514	148954272	759	*	44.4945	1.42656	0.313315	4.55312	5.28553e-06	2.00291e-05	5.03596	5.13717	6.05849	6.13361	6.30818	Promoter (<=1kb)	1	148953747	148959478	5732	1	TraesCS1A02G125300	0
chr1A	149864034	149865099	1066	*	70.7933	1.27447	0.266674	4.77914	1.76044e-06	7.48034e-06	5.69587	5.6091	6.4351	7.02439	6.63835	Promoter (<=1kb)	1	149864848	149874041	9194	1	TraesCS1A02G125600	0
chr1A	150005044	150005323	280	*	20.5611	4.34993	0.656617	6.62476	3.47821e-11	3.94112e-10	3.57872	3.20279	5.27841	5.71444	5.49337	Promoter (1-2kb)	1	150006605	150008006	1402	1	TraesCS1A02G125700	-1282
chr1A	150005963	150006166	204	*	17.7936	1.95874	0.532716	3.67689	0.000236094	0.000592161	4.22036	3.96023	5.17729	5.27936	5.21414	Promoter (<=1kb)	1	150006605	150008006	1402	1	TraesCS1A02G125700	-439
chr1A	150860609	150861760	1152	*	46.8588	3.47168	0.359607	9.65409	4.72338e-22	2.6958e-20	4.0794	4.15004	6.32415	6.52306	6.44312	Promoter (<=1kb)	1	150860542	150861336	795	1	TraesCS1A02G125900	67
chr1A	150890667	150891072	406	*	62.1069	1.18108	0.26006	4.54157	5.58364e-06	2.10297e-05	5.65292	5.48129	6.52807	6.58653	6.4906	Promoter (<=1kb)	1	150890798	150895231	4434	1	TraesCS1A02G126000	0
chr1A	150900318	150901380	1063	*	121.416	1.09045	0.200349	5.44277	5.24582e-08	3.15777e-07	6.49458	6.3108	7.23254	7.42144	7.49115	Promoter (<=1kb)	1	150899371	150902341	2971	2	TraesCS1A02G126100	961
chr1A	150902062	150902619	558	*	62.2243	1.4641	0.29491	4.96456	6.88576e-07	3.21869e-06	5.43619	5.3803	6.70646	6.85466	6.09887	Promoter (<=1kb)	1	150899371	150902341	2971	2	TraesCS1A02G126100	0
chr1A	150903645	150903853	209	*	21.1337	1.49672	0.506248	2.95649	0.00311158	0.00586274	4.61992	4.15004	5.54342	5.42839	5.00505	Promoter (1-2kb)	1	150899371	150902341	2971	2	TraesCS1A02G126100	-1304
chr1A	151349215	151349668	454	*	27.4055	4.07229	0.527229	7.72395	1.12776e-14	2.29791e-13	3.67638	3.54673	6.01612	5.68541	5.72551	Promoter (1-2kb)	1	151351630	151352346	717	1	TraesCS1A02G126200	-1962
chr1A	151350470	151350752	283	*	15.3882	2.59645	0.596906	4.34985	1.36228e-05	4.66459e-05	3.76378	3.8265	5.09614	5.27936	5.00505	Promoter (<=1kb)	1	151351630	151352346	717	1	TraesCS1A02G126200	-878
chr1A	151351221	151352091	871	*	27.3502	2.1974	0.425802	5.16061	2.46152e-07	1.27401e-06	4.39204	4.18427	5.62154	5.71444	5.77797	Promoter (<=1kb)	1	151351630	151352346	717	1	TraesCS1A02G126200	0
chr1A	154006376	154006537	162	*	7.85115	7.75361	1.63897	4.73078	2.23664e-06	9.27411e-06	2.72286	2.72286	4.81794	4.26015	4.70061	Promoter (1-2kb)	1	154007784	154015107	7324	1	TraesCS1A02G127000	-1247
chr1A	154007299	154008469	1171	*	40.5791	1.15278	0.337506	3.41557	0.000636497	0.00142975	4.92152	5.34043	5.97244	6.06812	5.99245	Promoter (<=1kb)	1	154007784	154015107	7324	1	TraesCS1A02G127000	0
chr1A	154574358	154575190	833	*	33.6342	1.04145	0.355347	2.93079	0.00338097	0.00631398	5.0496	4.98819	5.7996	5.79808	5.72551	Promoter (<=1kb)	1	154574636	154577511	2876	1	TraesCS1A02G127400	0
chr1A	154698657	154701662	3006	*	162.856	1.51405	0.180317	8.39661	4.59549e-17	1.33333e-15	6.54189	6.43355	7.92352	7.73922	7.92305	Promoter (<=1kb)	1	154699585	154703820	4236	1	TraesCS1A02G127500	0
chr1A	155068589	155069002	414	*	27.7596	1.27502	0.426087	2.99239	0.00276798	0.00528437	4.69336	4.75908	5.41729	5.9758	5.32563	Promoter (<=1kb)	1	155068692	155077135	8444	1	TraesCS1A02G127600	0
chr1A	155069210	155069636	427	*	18.3288	1.20472	0.51213	2.35237	0.0186541	0.029044	4.24652	4.57993	5.09614	5.15581	5.21414	Promoter (<=1kb)	1	155068692	155077135	8444	1	TraesCS1A02G127600	518
chr1A	157316223	157316952	730	*	62.6204	1.10658	0.269775	4.10185	4.09867e-05	0.000124556	5.49607	5.73632	6.31257	6.6621	6.59561	Promoter (<=1kb)	1	157311796	157316818	5023	2	TraesCS1A02G128300	0
chr1A	157515512	157516555	1044	*	59.0533	1.40455	0.269177	5.21793	1.80932e-07	9.65131e-07	5.36285	5.40625	6.3807	6.58653	6.56639	Promoter (2-3kb)	1	157511916	157512543	628	2	TraesCS1A02G128500	-2969
chr1A	157834154	157835160	1007	*	51.3772	1.52225	0.297966	5.10879	3.24231e-07	1.63235e-06	5.30796	5.02277	6.31257	6.50674	6.25408	Promoter (<=1kb)	1	157829158	157834887	5730	2	TraesCS1A02G128600	0
chr1A	158493011	158494375	1365	*	44.1797	2.37896	0.355996	6.68256	2.34801e-11	2.74446e-10	4.65718	4.47965	5.8808	6.50674	6.394	Promoter (<=1kb)	1	158493137	158493781	645	2	TraesCS1A02G128800	0
chr1A	159516315	159516649	335	*	18.8745	3.92509	0.656833	5.97577	2.29e-09	1.8325e-08	3.4667	3.54673	5.62154	5.62548	4.81022	Promoter (<=1kb)	1	159516849	159528490	11642	1	TraesCS1A02G128900	-200
chr1A	159517686	159517994	309	*	12.0506	4.51768	0.901971	5.00868	5.48058e-07	2.62139e-06	3.02933	3.39853	4.85193	5.31817	4.64204	Promoter (<=1kb)	1	159516849	159528490	11642	1	TraesCS1A02G128900	837
chr1A	161671198	161672538	1341	*	43.0802	2.60235	0.364212	7.14515	8.98981e-13	1.34546e-11	4.65718	4.18427	6.39175	6.3508	6.05726	Promoter (<=1kb)	1	161671207	161671752	546	2	TraesCS1A02G129000	0
chr1A	165179124	165179612	489	*	49.7149	1.41542	0.344825	4.10474	4.04777e-05	0.000123161	5.38421	4.98819	6.33564	6.6621	5.77797	Promoter (<=1kb)	1	165171992	165179858	7867	2	TraesCS1A02G129400	246
chr1A	167800925	167802094	1170	*	65.24	1.06911	0.253638	4.21512	2.49642e-05	8.01055e-05	5.64416	5.73632	6.49774	6.52306	6.69343	Promoter (<=1kb)	1	167800393	167802344	1952	1	TraesCS1A02G129700	532
chr1A	168260736	168261180	445	*	31.4241	1.02081	0.372089	2.74347	0.00607941	0.01066	5.00826	4.91619	5.62154	5.62548	5.82854	Promoter (<=1kb)	1	168260719	168261523	805	1	TraesCS1A02G129900	17
chr1A	173959362	173960080	719	*	29.9958	3.25576	0.448523	7.25885	3.90386e-13	6.20945e-12	4.04885	3.77735	5.8808	5.9758	5.80348	Promoter (<=1kb)	1	173960780	173978959	18180	1	TraesCS1A02G131300	-700
chr1A	177434823	177435115	293	*	12.4841	1.66195	0.627888	2.64689	0.00812364	0.013808	3.98492	4.00106	4.97967	4.69653	4.86172	Promoter (2-3kb)	1	177432274	177432799	526	2	TraesCS1A02G131800	-2024
chr1A	177483343	177483783	441	*	48.0556	1.46229	0.324985	4.49955	6.8099e-06	2.51268e-05	5.38421	4.84002	6.25318	6.15479	6.394	Promoter (<=1kb)	1	177483605	177485389	1785	1	TraesCS1A02G132000	0
chr1A	180416872	180417189	318	*	17.9995	3.99265	0.663853	6.01436	1.80598e-09	1.47539e-08	3.52486	3.39853	5.25383	5.68541	5.04956	Promoter (1-2kb)	1	180414769	180415224	456	2	TraesCS1A02G132500	-1648
chr1A	181752745	181753126	382	*	17.605	1.61659	0.555843	2.90835	0.00363337	0.00673153	3.91669	4.47965	5.15078	5.06667	5.28947	Promoter (<=1kb)	1	181753577	181778463	24887	1	TraesCS1A02G132600	-451
chr1A	181753830	181754606	777	*	35.1407	1.23772	0.364169	3.39876	0.00067691	0.00151024	5.1286	4.75908	5.7996	5.99945	5.77797	Promoter (<=1kb)	1	181753577	181778463	24887	1	TraesCS1A02G132600	253
chr1A	182175648	182175799	152	*	9.51916	3.28602	1.40305	2.34205	0.019178	0.0297768	3.67638	2.72286	4.74715	5.06667	4.21551	Promoter (<=1kb)	1	182068831	182176388	107558	2	TraesCS1A02G132800	589
chr1A	185116881	185117022	142	*	14.7831	2.7604	0.640736	4.30818	1.64605e-05	5.52287e-05	3.76378	3.67006	4.74715	5.42839	5.04956	Promoter (<=1kb)	1	185117112	185118880	1769	1	TraesCS1A02G133000	-90
chr1A	185117229	185117794	566	*	35.0521	1.99697	0.376205	5.30818	1.10725e-07	6.19377e-07	4.6754	4.47965	6.16564	5.9758	5.72551	Promoter (<=1kb)	1	185117112	185118880	1769	1	TraesCS1A02G133000	117
chr1A	185145567	185146578	1012	*	53.0338	1.31002	0.313665	4.17648	2.96053e-05	9.32493e-05	5.23904	5.40625	6.11308	6.74782	6.13929	Promoter (<=1kb)	1	185141232	185146180	4949	2	TraesCS1A02G133100	0
chr1A	186212168	186213612	1445	*	31.4373	1.6563	0.401935	4.1208	3.77553e-05	0.00011573	4.71108	4.57993	5.41729	5.90236	6.01438	Promoter (<=1kb)	1	186211460	186213836	2377	1	TraesCS1A02G133200	708
chr1A	186997004	186997357	354	*	60.2139	2.22133	0.289636	7.66936	1.72855e-14	3.42007e-13	5.07645	4.75908	6.47717	6.76162	6.70687	Promoter (<=1kb)	1	186988726	186996675	7950	2	TraesCS1A02G133400	-329
chr1A	186998022	186998350	329	*	25.4981	4.62772	0.604912	7.65024	2.00612e-14	3.93214e-13	3.33241	3.54673	5.60241	5.87701	5.75198	Promoter (1-2kb)	1	186988726	186996675	7950	2	TraesCS1A02G133400	-1347
chr1A	188131621	188132017	397	*	15.7689	2.01635	0.598697	3.3679	0.000757428	0.00166905	4.0794	3.91767	5.00976	5.49725	4.70061	Promoter (<=1kb)	1	188132555	188151899	19345	1	TraesCS1A02G133500	-538
chr1A	188132301	188132792	492	*	22.9057	1.45743	0.447422	3.25739	0.0011244	0.00237142	4.52158	4.45323	5.41729	5.3559	5.49337	Promoter (<=1kb)	1	188132555	188151899	19345	1	TraesCS1A02G133500	0
chr1A	189708509	189709025	517	*	19.928	1.75664	0.498089	3.52676	0.000420677	0.000989602	4.32156	4.18427	5.20329	5.19826	5.5246	Promoter (<=1kb)	1	189710004	189722289	12286	1	TraesCS1A02G133700	-979
chr1A	189955461	189955850	390	*	17.7259	2.22808	0.62945	3.53972	0.000400551	0.000947451	4.16614	3.77735	4.59252	5.06667	5.80348	Promoter (2-3kb)	1	189958446	189965406	6961	1	TraesCS1A02G133800	-2596
chr1A	189958209	189958537	329	*	71.0383	1.34028	0.25155	5.32807	9.92614e-08	5.61266e-07	5.48627	5.75644	6.74134	6.61724	6.83479	Promoter (<=1kb)	1	189958446	189965406	6961	1	TraesCS1A02G133800	0
chr1A	191863667	191863856	190	*	12.3081	2.32454	0.67242	3.45697	0.000546288	0.00124875	3.84335	3.67006	4.633	5.15581	4.86172	Promoter (1-2kb)	1	191855622	191862578	6957	2	TraesCS1A02G133900	-1089
chr1A	193516068	193516460	393	*	34.9661	2.66825	0.407779	6.54337	6.0149e-11	6.51508e-10	4.39204	4.1147	6.1396	6.23646	5.64293	Promoter (<=1kb)	1	193517325	193519141	1817	1	TraesCS1A02G134000	-865
chr1A	204825698	204825875	178	*	8.84671	1.93932	0.774692	2.50334	0.0123028	0.0199975	3.76378	3.67006	4.55069	4.26015	4.86172	Promoter (<=1kb)	1	204826280	204828720	2441	1	TraesCS1A02G134800	-405
chr1A	206805031	206805524	494	*	15.6501	1.6612	0.606394	2.73947	0.00615388	0.010776	4.10909	4.15004	4.81794	4.63377	5.55514	Promoter (<=1kb)	1	206792054	206805538	13485	2	TraesCS1A02G135100	14
chr1A	209363826	209364158	333	*	9.38782	1.99392	0.770148	2.58901	0.00962525	0.016064	3.88072	3.54673	4.71023	4.26015	4.86172	Promoter (<=1kb)	1	209353872	209363066	9195	2	TraesCS1A02G135700	-760
chr1A	217614152	217614354	203	*	21.5665	1.3854	0.4836	2.86477	0.00417314	0.00761546	4.41463	4.53081	5.41729	5.59451	4.95898	Promoter (<=1kb)	1	217610380	217613638	3259	2	TraesCS1A02G136500	-514
chr1A	218308884	218309691	808	*	67.7367	1.70814	0.25826	6.61403	3.73986e-11	4.21061e-10	5.33019	5.3803	6.87295	6.74782	6.56639	Promoter (<=1kb)	1	218305543	218309046	3504	2	TraesCS1A02G136700	0
chr1A	219901479	219901868	390	*	25.215	3.36545	0.532107	6.32477	2.53605e-10	2.44768e-09	3.80443	3.77735	5.12374	5.90236	5.92452	Promoter (<=1kb)	1	219894326	219900551	6226	2	TraesCS1A02G137000	-928
chr1A	222371200	222371560	361	*	18.6764	1.50231	0.509594	2.94806	0.00319773	0.00600688	4.32156	4.31158	5.25383	4.97114	5.3952	Promoter (1-2kb)	1	222347195	222369765	22571	2	TraesCS1A02G137400	-1435
chr1A	223443537	223444719	1183	*	98.1811	1.16224	0.240439	4.83381	1.33942e-06	5.85159e-06	6.26547	5.90779	6.79212	7.28507	7.23759	Promoter (<=1kb)	1	223443862	223455182	11321	1	TraesCS1A02G137500	0
chr1A	223827718	223828764	1047	*	114.132	1.37761	0.214572	6.42028	1.36028e-10	1.38067e-09	6.1292	6.15404	7.09123	7.41274	7.5444	Promoter (<=1kb)	1	223826570	223828312	1743	2	TraesCS1A02G137600	0
chr1A	227255609	227256065	457	*	13.2162	2.43786	0.637811	3.82223	0.000132252	0.000353627	3.76378	3.77735	5.12374	4.92066	4.86172	Promoter (1-2kb)	1	227257402	227268703	11302	1	TraesCS1A02G138000	-1337
chr1A	230472394	230472845	452	*	35.2292	1.98133	0.378155	5.23946	1.61045e-07	8.69317e-07	4.72854	4.42623	5.86493	5.82488	6.19785	Promoter (<=1kb)	1	230469022	230472733	3712	2	TraesCS1A02G138300	0
chr1A	232330175	232330728	554	*	53.6361	1.07567	0.299114	3.59618	0.000322927	0.000782542	5.44635	5.49341	6.19121	6.6621	6.07822	Promoter (2-3kb)	1	232333423	232344048	10626	1	TraesCS1A02G138600	-2695
chr1A	232604665	232604917	253	*	4.4814	4.49753	1.44742	3.10727	0.00188823	0.00376175	3.15547	2.72286	4.02232	4.42382	4.02891	Promoter (1-2kb)	1	232606171	232618441	12271	1	TraesCS1A02G138700	-1254
chr1A	233920118	233920293	176	*	6.21673	2.42784	0.997032	2.43506	0.0148892	0.0237259	3.33241	3.54673	3.87699	4.81346	4.12624	Promoter (<=1kb)	1	233920831	233925580	4750	1	TraesCS1A02G138800	-538
chr1A	237520321	237520487	167	*	18.7	1.44426	0.503929	2.86601	0.00415683	0.00758941	4.34553	4.34131	5.37254	5.06667	5.17484	Promoter (<=1kb)	1	237509579	237520090	10512	2	TraesCS1A02G139700	-231
chr1A	238652822	238653394	573	*	28.5237	1.33464	0.455536	2.92983	0.00339152	0.00633157	4.65718	4.80018	5.76575	4.92066	6.01438	Promoter (<=1kb)	1	238647818	238652541	4724	2	TraesCS1A02G140600	-281
chr1A	238870861	238871267	407	*	22.9625	1.20432	0.475952	2.53035	0.011395	0.0186725	4.56186	4.62716	4.91735	5.62548	5.5246	Promoter (<=1kb)	1	238869544	238870542	999	2	TraesCS1A02G141000	-319
chr1A	239888632	239888944	313	*	17.8134	2.06862	0.542203	3.81522	0.000136064	0.000362639	4.04885	4.07817	5.34961	5.39263	4.91125	Promoter (<=1kb)	1	239889251	239903200	13950	1	TraesCS1A02G141400	-307
chr1A	241311823	241311991	169	*	11.94	2.78015	0.719854	3.86211	0.000112414	0.000305808	3.67638	3.54673	4.46247	4.97114	5.17484	Promoter (<=1kb)	1	241312953	241320936	7984	1	TraesCS1A02G141700	-962
chr1A	241377072	241377714	643	*	20.7194	2.25394	0.528361	4.2659	1.99101e-05	6.54334e-05	4.04885	4.1147	5.06797	5.82488	5.21414	Promoter (<=1kb)	1	241377201	241377560	360	2	TraesCS1A02G141800	0
chr1A	242778367	242778857	491	*	29.5756	3.11157	0.452706	6.87327	6.27481e-12	8.12243e-11	3.98492	3.96023	5.76575	6.15479	5.61427	Promoter (<=1kb)	1	242779679	242804845	25167	1	TraesCS1A02G142300	-822
chr1A	243163244	243163697	454	*	43.103	1.68397	0.338086	4.9809	6.32892e-07	2.9841e-06	5.02218	4.80018	6.1264	6.43953	5.90113	Promoter (<=1kb)	1	243160582	243163169	2588	2	TraesCS1A02G142400	-75
chr1A	243165288	243165995	708	*	71.6079	2.8512	0.27783	10.2624	1.0411e-24	8.22288e-23	4.82862	4.62716	6.74134	6.97791	7.06077	Promoter (2-3kb)	1	243160582	243163169	2588	2	TraesCS1A02G142400	-2119
chr1A	243624149	243625185	1037	*	53.167	1.07301	0.284654	3.76952	0.000163559	0.000427437	5.43619	5.50542	6.47717	6.13361	6.32576	Promoter (<=1kb)	1	243619556	243624661	5106	2	TraesCS1A02G142500	0
chr1A	245516612	245517134	523	*	74.8366	2.92096	0.285035	10.2477	1.21157e-24	9.48214e-23	4.71108	4.75908	6.72401	7.28507	6.91799	Promoter (1-2kb)	1	245518573	245527595	9023	1	TraesCS1A02G143000	-1439
chr1A	245518468	245519328	861	*	89.828	1.89453	0.23563	8.04026	8.96464e-16	2.16078e-14	5.46645	5.59796	6.91171	7.15543	7.29201	Promoter (<=1kb)	1	245518573	245527595	9023	1	TraesCS1A02G143000	0
chr1A	245536042	245537709	1668	*	125.072	1.17077	0.203058	5.76567	8.1336e-09	5.81042e-08	6.27672	6.50595	7.45327	7.59294	7.25596	Promoter (<=1kb)	1	245527134	245536774	9641	2	TraesCS1A02G143100	0
chr1A	246692264	246692467	204	*	6.56799	2.01565	0.891806	2.26019	0.0238095	0.0361507	3.57872	3.54673	4.0879	4.42382	4.51596	Promoter (<=1kb)	1	246689896	246693276	3381	2	TraesCS1A02G143300	809
chr1A	246693521	246693810	290	*	19.5531	2.18382	0.522482	4.1797	2.91888e-05	9.2084e-05	4.13799	4.00106	5.17729	5.62548	5.17484	Promoter (<=1kb)	1	246689896	246693276	3381	2	TraesCS1A02G143300	-245
chr1A	247346246	247347327	1082	*	46.6388	1.78704	0.314824	5.67632	1.37621e-08	9.37384e-08	4.86033	5.02277	6.44573	6.25617	6.11923	Promoter (<=1kb)	1	247311662	247347178	35517	2	TraesCS1A02G143400	0
chr1A	248437210	248437406	197	*	27.9194	2.82741	0.470612	6.00795	1.87888e-09	1.52916e-08	4.04885	4.04033	5.30256	5.87701	6.05726	Promoter (1-2kb)	1	248428943	248435410	6468	2	TraesCS1A02G143600	-1800
chr1A	248611772	248612093	322	*	32.8244	1.52911	0.37515	4.076	4.58167e-05	0.000137526	4.81247	4.69484	5.8965	5.59451	5.97017	Promoter (<=1kb)	1	248611976	248614005	2030	1	TraesCS1A02G143700	0
chr1A	248875438	248875730	293	*	16.3309	3.66877	0.678613	5.40627	6.43497e-08	3.79892e-07	3.33241	3.67006	5.17729	5.56285	4.91125	Promoter (1-2kb)	1	248877653	248881699	4047	1	TraesCS1A02G143900	-1923
chr1A	248876515	248876776	262	*	15.2951	3.59277	0.673096	5.33768	9.41456e-08	5.3519e-07	3.4667	3.54673	5.00976	5.42839	5.04956	Promoter (<=1kb)	1	248877653	248881699	4047	1	TraesCS1A02G143900	-877
chr1A	248877465	248877945	481	*	76.785	1.37798	0.247405	5.56975	2.55104e-08	1.64295e-07	5.59956	5.76639	6.6433	6.81552	7.03971	Promoter (<=1kb)	1	248877653	248881699	4047	1	TraesCS1A02G143900	0
chr1A	248878119	248878584	466	*	26.9698	1.1725	0.429997	2.72676	0.00639594	0.0111552	4.77956	4.71662	5.25383	5.42839	5.90113	Promoter (<=1kb)	1	248877653	248881699	4047	1	TraesCS1A02G143900	466
chr1A	249041556	249042175	620	*	79.2237	2.16869	0.257063	8.43641	3.27219e-17	9.69356e-16	5.36285	5.073	6.84917	7.20668	6.91799	Promoter (<=1kb)	1	249042636	249057221	14586	1	TraesCS1A02G144000	-461
chr1A	249146891	249147482	592	*	18.5031	2.78099	0.582063	4.77781	1.77212e-06	7.52452e-06	3.88072	3.77735	5.37254	4.81346	5.671	Promoter (<=1kb)	1	249146602	249148375	1774	2	TraesCS1A02G144100	893
chr1A	249147681	249148098	418	*	12.314	2.05095	0.64629	3.17341	0.00150658	0.0030759	3.91669	3.77735	4.74715	4.92066	4.95898	Promoter (<=1kb)	1	249146602	249148375	1774	2	TraesCS1A02G144100	277
chr1A	250089778	250089984	207	*	13.7874	1.44792	0.614964	2.35448	0.0185486	0.0288982	4.27208	3.96023	5.09614	5.01977	4.5806	Promoter (<=1kb)	1	250087618	250090962	3345	2	TraesCS1A02G144200	978
chr1A	250090887	250091227	341	*	39.2326	1.65526	0.335959	4.92698	8.35118e-07	3.82646e-06	4.84457	4.85948	6.16564	5.99945	5.99245	Promoter (<=1kb)	1	250087618	250090962	3345	2	TraesCS1A02G144200	0
chr1A	250526481	250527179	699	*	24.6656	2.3195	0.487978	4.75327	2.00149e-06	8.39483e-06	4.29709	4.04033	5.95758	5.56285	5.17484	Promoter (<=1kb)	1	250526177	250528105	1929	2	TraesCS1A02G144600	926
chr1A	250527523	250528177	655	*	16.1663	1.38932	0.562296	2.4708	0.0134813	0.0217064	4.24652	4.28106	5.34961	4.69653	5.04956	Promoter (<=1kb)	1	250526177	250528105	1929	2	TraesCS1A02G144600	0
chr1A	250550503	250551035	533	*	67.0156	1.1939	0.248229	4.80965	1.51196e-06	6.5258e-06	5.66161	5.63113	6.58684	6.63235	6.67986	Promoter (<=1kb)	1	250550786	250554286	3501	1	TraesCS1A02G144700	0
chr1A	251007139	251007456	318	*	6.94148	7.57358	1.6606	4.56076	5.09689e-06	1.93892e-05	2.72286	2.72286	4.71023	4.5677	4.21551	Promoter (1-2kb)	1	251009017	251018858	9842	1	TraesCS1A02G144800	-1561
chr1A	251007721	251007856	136	*	6.43676	6.02578	1.63724	3.68045	0.000232827	0.000584817	3.02933	2.72286	4.6722	4.26015	4.37531	Promoter (1-2kb)	1	251009017	251018858	9842	1	TraesCS1A02G144800	-1161
chr1A	251009196	251009386	191	*	3.7738	3.11289	1.29726	2.39959	0.0164135	0.0258886	3.15547	3.20279	3.60495	4.26015	4.12624	Promoter (<=1kb)	1	251009017	251018858	9842	1	TraesCS1A02G144800	179
chr1A	251341660	251342301	642	*	46.2806	1.38153	0.320631	4.30878	1.64161e-05	5.50952e-05	5.28538	4.98819	6.00171	6.17565	6.42693	Promoter (<=1kb)	1	251341931	251347298	5368	1	TraesCS1A02G145100	0
chr1A	251692051	251692243	193	*	13.4139	2.25288	0.664657	3.38954	0.000700104	0.00155607	3.88072	3.77735	4.71023	4.63377	5.42871	Promoter (<=1kb)	1	251691125	251692365	1241	1	TraesCS1A02G145600	926
chr1A	251935143	251935420	278	*	14.6096	2.68493	0.648749	4.13862	3.49396e-05	0.000108021	3.84335	3.6108	4.78303	4.92066	5.46142	Promoter (<=1kb)	1	251936266	251937029	764	1	TraesCS1A02G145700	-846
chr1A	251935825	251936163	339	*	19.2819	2.64306	0.546797	4.83372	1.34008e-06	5.8541e-06	3.91669	3.87317	5.00976	5.56285	5.46142	Promoter (<=1kb)	1	251936266	251937029	764	1	TraesCS1A02G145700	-103
chr1A	251936627	251937001	375	*	12.6352	1.85096	0.658447	2.81111	0.00493715	0.00885134	3.76378	4.07817	4.59252	4.81346	5.17484	Promoter (<=1kb)	1	251936266	251937029	764	1	TraesCS1A02G145700	361
chr1A	252285293	252286426	1134	*	99.3365	1.01888	0.226781	4.4928	7.02918e-06	2.58531e-05	6.17809	6.23458	6.8331	7.08045	7.35299	Promoter (<=1kb)	1	252281927	252286168	4242	2	TraesCS1A02G145800	0
chr1A	252327009	252327275	267	*	9.22069	2.00029	0.75341	2.65498	0.00793139	0.0135155	3.76378	3.67006	4.50737	4.86816	4.44769	Promoter (1-2kb)	1	252322646	252325156	2511	2	TraesCS1A02G146000	-1853
chr1A	252830047	252831080	1034	*	50.4673	1.3326	0.33322	3.99917	6.3564e-05	0.000184196	5.41563	5.073	5.84888	6.61724	6.36029	Promoter (1-2kb)	1	252824562	252828693	4132	2	TraesCS1A02G146600	-1354
chr1A	253016818	253017458	641	*	59.8703	2.12309	0.280981	7.55601	4.15613e-14	7.74897e-13	5.0496	4.91619	6.67973	6.74782	6.45912	Promoter (<=1kb)	1	253014195	253016999	2805	2	TraesCS1A02G146700	0
chr1A	253017654	253017888	235	*	20.1706	3.01901	0.537297	5.61888	1.92197e-08	1.27087e-07	3.72118	3.87317	5.41729	5.3559	5.5246	Promoter (<=1kb)	1	253014195	253016999	2805	2	TraesCS1A02G146700	-655
chr1A	254182550	254183033	484	*	45.0576	3.17609	0.351307	9.0408	1.55526e-19	6.40018e-18	4.24652	4.18427	6.39175	6.38695	6.32576	Promoter (<=1kb)	1	254183122	254188706	5585	1	TraesCS1A02G147200	-89
chr1A	254349251	254349477	227	*	26.9749	2.07359	0.424147	4.88885	1.01429e-06	4.55469e-06	4.36902	4.31158	5.69551	5.79808	5.5246	Promoter (<=1kb)	1	254350382	254352226	1845	1	TraesCS1A02G147300	-905
chr1A	254349782	254350198	417	*	27.4122	2.58618	0.455927	5.67236	1.40844e-08	9.57183e-08	4.27208	3.96023	5.54342	5.62548	6.01438	Promoter (<=1kb)	1	254350382	254352226	1845	1	TraesCS1A02G147300	-184
chr1A	254350717	254351125	409	*	41.2469	2.05796	0.351942	5.84744	4.99205e-09	3.72318e-08	4.60087	4.75908	5.84888	6.36899	6.23558	Promoter (<=1kb)	1	254350382	254352226	1845	1	TraesCS1A02G147300	335
chr1A	255478299	255478665	367	*	11.6445	3.23926	0.753715	4.29773	1.72556e-05	5.75892e-05	3.62903	3.30933	5.15078	4.75633	4.75659	Promoter (<=1kb)	1	255478889	255488313	9425	1	TraesCS1A02G148000	-224
chr1A	255870973	255871168	196	*	13.8942	4.48602	0.808999	5.54515	2.9371e-08	1.86697e-07	3.15547	3.39853	5.22879	5.11198	4.95898	Promoter (1-2kb)	1	255872277	255874488	2212	1	TraesCS1A02G148300	-1109
chr1A	255872590	255873100	511	*	24.8979	1.7041	0.447942	3.80429	0.000142212	0.000377311	4.45855	4.42623	5.50264	5.82488	5.25233	Promoter (<=1kb)	1	255872277	255874488	2212	1	TraesCS1A02G148300	313
chr1A	255873231	255874423	1193	*	52.8806	1.40066	0.300736	4.65744	3.20171e-06	1.27809e-05	5.14133	5.39333	6.1264	6.36899	6.59561	Promoter (<=1kb)	1	255872277	255874488	2212	1	TraesCS1A02G148300	954
chr1A	255899370	255900250	881	*	67.7351	1.02312	0.247729	4.13002	3.62737e-05	0.000111674	5.72102	5.80551	6.67973	6.50674	6.63835	Promoter (<=1kb)	1	255898222	255900059	1838	2	TraesCS1A02G148400	0
chr1A	256028157	256028353	197	*	21.6614	5.77313	0.856976	6.73664	1.62096e-11	1.94927e-10	3.33241	2.72286	5.37254	5.74288	5.61427	Promoter (<=1kb)	1	256027528	256027650	123	1	TraesCS1A02G148800	629
chr1A	256374394	256374847	454	*	9.85677	5.57766	1.22446	4.55518	5.23404e-06	1.98537e-05	2.72286	3.20279	4.6722	4.5677	5.09264	Promoter (1-2kb)	1	256376564	256380063	3500	1	TraesCS1A02G148900	-1717
chr1A	256375108	256375518	411	*	10.2147	8.1117	1.59336	5.09095	3.56279e-07	1.77818e-06	2.72286	2.72286	4.55069	5.06667	4.86172	Promoter (1-2kb)	1	256376564	256380063	3500	1	TraesCS1A02G148900	-1046
chr1A	256809885	256810877	993	*	75.3216	1.19174	0.245845	4.84751	1.25021e-06	5.49917e-06	5.60859	5.93444	6.6887	6.80224	6.84698	Promoter (<=1kb)	1	256810438	256816746	6309	1	TraesCS1A02G149100	0
chr1A	256927576	256927877	302	*	14.4097	1.92034	0.605275	3.17267	0.00151043	0.0030829	3.84335	4.1147	4.94888	5.23942	4.81022	Promoter (<=1kb)	1	256920147	256928805	8659	2	TraesCS1A02G149400	928
chr1A	256929586	256929884	299	*	21.9406	2.22333	0.503238	4.41805	9.95962e-06	3.52535e-05	4.16614	4.1147	5.81622	5.3559	5.13437	Promoter (<=1kb)	1	256920147	256928805	8659	2	TraesCS1A02G149400	-781
chr1A	256964231	256964415	185	*	13.3834	2.24383	0.633084	3.54429	0.000393667	0.000932903	3.80443	3.87317	5.15078	5.01977	4.70061	Promoter (<=1kb)	1	256964284	256968019	3736	1	TraesCS1A02G149500	0
chr1A	256984140	256984614	475	*	30.7213	2.36558	0.421127	5.61726	1.94008e-08	1.28134e-07	4.43679	4.15004	5.86493	6.09029	5.55514	Promoter (<=1kb)	1	256984103	256985437	1335	2	TraesCS1A02G149600	823
chr1A	256984762	256985404	643	*	31.5533	2.24719	0.424183	5.2977	1.17274e-07	6.52161e-07	4.56186	4.15004	5.8965	6.13361	5.5246	Promoter (<=1kb)	1	256984103	256985437	1335	2	TraesCS1A02G149600	33
chr1A	257413495	257413718	224	*	28.8264	3.5542	0.503011	7.06585	1.59639e-12	2.29194e-11	3.67638	3.91767	5.48179	5.74288	6.23558	Promoter (1-2kb)	1	257415277	257420268	4992	1	TraesCS1A02G149700	-1559
chr1A	257413923	257414547	625	*	56.3986	3.10528	0.315848	9.83156	8.23374e-23	5.15784e-21	4.36902	4.45323	6.51803	6.81552	6.58107	Promoter (<=1kb)	1	257415277	257420268	4992	1	TraesCS1A02G149700	-730
chr1A	257551032	257551387	356	*	11.6438	4.88059	0.969506	5.0341	4.8011e-07	2.32625e-06	3.33241	2.72286	4.74715	4.97114	5.09264	Promoter (<=1kb)	1	257551797	257558525	6729	1	TraesCS1A02G149800	-410
chr1A	257551713	257552577	865	*	33.6317	1.4668	0.385892	3.80107	0.000144075	0.000381773	4.8759	4.71662	5.48179	5.90236	6.09887	Promoter (<=1kb)	1	257551797	257558525	6729	1	TraesCS1A02G149800	0
chr1A	257959016	257960578	1563	*	88.6292	1.42511	0.220334	6.46797	9.93286e-11	1.03362e-09	5.84042	5.79583	6.97895	7.03578	7.09179	Promoter (<=1kb)	1	257960004	257969311	9308	1	TraesCS1A02G150200	0
chr1A	258157044	258157196	153	*	17.7707	1.52812	0.547925	2.78892	0.0052884	0.00940956	4.50093	3.96023	5.06797	5.15581	5.28947	Promoter (<=1kb)	1	258157063	258162400	5338	1	TraesCS1A02G150400	0
chr1A	258157830	258158021	192	*	31.7615	2.87251	0.456347	6.29456	3.08265e-10	2.93164e-09	3.76378	4.39859	6.15268	5.82488	5.77797	Promoter (<=1kb)	1	258157063	258162400	5338	1	TraesCS1A02G150400	767
chr1A	258181258	258181567	310	*	50.2413	1.12234	0.293098	3.82923	0.000128546	0.00034474	5.35205	5.40625	6.30089	6.40469	6.05726	Promoter (<=1kb)	1	258180021	258181423	1403	2	TraesCS1A02G150500	0
chr1A	258863647	258863922	276	*	8.42602	2.05513	0.785696	2.61568	0.00890506	0.0149878	3.76378	3.54673	4.633	4.5677	4.44769	Promoter (<=1kb)	1	258857615	258862764	5150	2	TraesCS1A02G150800	-883
chr1A	259048578	259049862	1285	*	74.6783	1.17055	0.242642	4.82419	1.40572e-06	6.11042e-06	5.80174	5.75644	6.60591	6.74782	6.9295	Promoter (<=1kb)	1	259049084	259051454	2371	1	TraesCS1A02G151000	0
chr1A	259998232	259998371	140	*	15.7613	1.59109	0.611698	2.6011	0.00929242	0.0155668	4.41463	3.8265	5.17729	4.63377	5.28947	Promoter (<=1kb)	1	259994475	259997900	3426	2	TraesCS1A02G151400	-332
chr1A	261826676	261826899	224	*	17.5479	2.51838	0.588706	4.27782	1.88732e-05	6.23924e-05	3.76378	4.00106	4.81794	5.59451	5.25233	Promoter (<=1kb)	1	261815434	261826427	10994	2	TraesCS1A02G152200	-249
chr1A	262289950	262290957	1008	*	32.9267	1.38611	0.375706	3.68936	0.000224822	0.00056684	4.84457	4.80018	5.56336	5.82488	6.01438	Promoter (<=1kb)	1	262290121	262291053	933	1	TraesCS1A02G152400	0
chr1A	265020268	265020742	475	*	21.9036	1.09327	0.479186	2.28152	0.0225177	0.0343918	4.45855	4.75908	5.50264	5.42839	4.95898	Promoter (<=1kb)	1	265020365	265029656	9292	1	TraesCS1A02G152900	0
chr1A	265040245	265041502	1258	*	112.473	1.73058	0.228338	7.57902	3.48178e-14	6.57124e-13	5.96451	5.80551	7.07083	7.63092	7.45188	Promoter (<=1kb)	1	265032750	265041635	8886	2	TraesCS1A02G153000	133
chr1A	265651024	265651284	261	*	48.8013	1.43106	0.320659	4.46289	8.08615e-06	2.92959e-05	5.0496	5.28539	5.94255	6.53919	6.30818	Promoter (<=1kb)	1	265645442	265650746	5305	2	TraesCS1A02G153100	-278
chr1A	267790831	267791765	935	*	78.5334	3.5391	0.282397	12.5323	4.9676e-36	1.47404e-33	4.36902	4.53081	6.97895	7.15543	7.14205	Promoter (2-3kb)	1	267794536	267804564	10029	1	TraesCS1A02G153900	-2771
chr1A	267793187	267793805	619	*	55.9615	2.452	0.329358	7.4448	9.70885e-14	1.70435e-12	4.92152	4.5055	6.19121	6.77528	6.72019	Promoter (<=1kb)	1	267794536	267804564	10029	1	TraesCS1A02G153900	-731
chr1A	268123533	268124304	772	*	51.4741	1.03399	0.294643	3.50931	0.00044927	0.00104934	5.28538	5.6091	6.27723	6.13361	6.394	Promoter (<=1kb)	1	268121933	268123732	1800	2	TraesCS1A02G154100	0
chr1A	269568053	269568302	250	*	6.00074	3.47847	1.06451	3.26767	0.00108435	0.00229612	3.15547	3.30933	4.0879	4.49789	4.44769	Promoter (<=1kb)	1	269567621	269575789	8169	1	TraesCS1A02G154500	432
chr1A	269581856	269582280	425	*	25.2022	1.05844	0.443042	2.38903	0.016893	0.0265653	4.95107	4.5055	5.6404	5.42839	5.28947	Promoter (<=1kb)	1	269579982	269582738	2757	2	TraesCS1A02G154600	458
chr1A	269582557	269582877	321	*	34.4266	1.09776	0.35574	3.08586	0.00202965	0.0040103	5.03596	4.98819	5.76575	5.68541	5.97017	Promoter (<=1kb)	1	269579982	269582738	2757	2	TraesCS1A02G154600	0
chr1A	269993439	269994388	950	*	37.1388	1.06114	0.336463	3.15381	0.00161154	0.00326672	5.10278	5.10547	5.84888	5.90236	5.92452	Promoter (<=1kb)	1	269993958	270008325	14368	1	TraesCS1A02G154700	0
chr1A	271891268	271891631	364	*	21.4828	1.15778	0.462686	2.5023	0.0123389	0.0200504	4.60087	4.53081	5.27841	5.46325	5.17484	Promoter (<=1kb)	1	271882592	271891529	8938	2	TraesCS1A02G155000	0
chr1A	272609932	272610480	549	*	53.2578	1.1997	0.280987	4.26958	1.95842e-05	6.4482e-05	5.45644	5.32687	6.26526	6.3508	6.42693	Promoter (<=1kb)	1	272611172	272613645	2474	1	TraesCS1A02G155200	-692
chr1A	272985327	272985792	466	*	13.2367	3.49614	0.714991	4.88976	1.00958e-06	4.53615e-06	3.40312	3.54673	4.81794	5.19826	5.04956	Promoter (<=1kb)	1	272983850	272985600	1751	2	TraesCS1A02G155300	0
chr1A	274109766	274110140	375	*	50.8003	1.14863	0.290704	3.9512	7.77597e-05	0.000220382	5.28538	5.45673	6.1396	6.3508	6.34313	Promoter (<=1kb)	1	274108134	274109975	1842	2	TraesCS1A02G155500	0
chr1A	276260402	276261009	608	*	24.5461	1.07539	0.432553	2.48615	0.0129135	0.0208892	4.76278	4.67268	5.52318	5.19826	5.55514	Promoter (2-3kb)	1	276257699	276258255	557	2	TraesCS1A02G155800	-2147
chr1A	276569077	276569844	768	*	57.7183	1.07511	0.272902	3.93954	8.16375e-05	0.000230117	5.45644	5.64201	6.30089	6.40469	6.55155	Promoter (<=1kb)	1	276569288	276572247	2960	1	TraesCS1A02G156000	0
chr1A	276802361	276802684	324	*	14.5538	3.70904	0.719881	5.15229	2.57323e-07	1.32563e-06	3.62903	3.20279	5.17729	5.31817	4.86172	Promoter (<=1kb)	1	276802346	276805966	3621	1	TraesCS1A02G156100	15
chr1A	276802828	276803345	518	*	45.7007	2.78405	0.347419	8.01351	1.11478e-15	2.64472e-14	4.22036	4.57993	6.241	6.3508	6.47495	Promoter (<=1kb)	1	276802346	276805966	3621	1	TraesCS1A02G156100	482
chr1A	276967956	276968968	1013	*	57.7752	1.07031	0.292637	3.65747	0.000254714	0.000633511	5.59046	5.51733	6.26526	6.15479	6.77226	Promoter (<=1kb)	1	276967792	276972330	4539	1	TraesCS1A02G156300	164
chr1A	277073602	277074904	1303	*	90.9407	1.62698	0.2453	6.63264	3.29738e-11	3.75126e-10	5.66161	5.76639	6.74134	7.30402	7.20959	Promoter (<=1kb)	1	277074051	277078322	4272	1	TraesCS1A02G156400	0
chr1A	277628832	277630076	1245	*	95.2415	1.82722	0.224174	8.1509	3.61218e-16	9.20542e-15	5.60859	5.68471	7.28066	7.00134	7.28308	Promoter (<=1kb)	1	277629409	277642793	13385	1	TraesCS1A02G156500	0
chr1A	278138971	278139142	172	*	19.0036	1.92281	0.555359	3.46228	0.000535629	0.00122722	4.0794	4.24971	5.69551	5.23942	4.75659	Promoter (2-3kb)	1	278141903	278145724	3822	1	TraesCS1A02G156600	-2761
chr1A	278139526	278139660	135	*	31.1834	1.36003	0.386352	3.52018	0.000431252	0.00101181	4.81247	4.7798	5.95758	5.74288	5.49337	Promoter (2-3kb)	1	278141903	278145724	3822	1	TraesCS1A02G156600	-2243
chr1A	278139807	278140644	838	*	83.1799	1.38571	0.260612	5.31716	1.05402e-07	5.92231e-07	5.84803	5.67416	6.52807	7.19658	7.03971	Promoter (1-2kb)	1	278141903	278145724	3822	1	TraesCS1A02G156600	-1259
chr1A	279822414	279822572	159	*	6.87909	2.22444	1.03126	2.15701	0.0310051	0.045847	3.84335	2.72286	4.26367	4.49789	4.44769	Promoter (2-3kb)	1	279824794	279831261	6468	1	TraesCS1A02G157600	-2222
chr1A	280276529	280276936	408	*	33.0695	2.53497	0.391367	6.47722	9.34282e-11	9.77049e-10	4.32156	4.24971	6.07233	5.85119	5.92452	Promoter (<=1kb)	1	280274430	280276096	1667	2	TraesCS1A02G157800	-433
chr1A	280277925	280278078	154	*	13.538	3.3257	0.697227	4.7699	1.84315e-06	7.79517e-06	3.62903	3.39853	5.03918	4.81346	5.25233	Promoter (1-2kb)	1	280274430	280276096	1667	2	TraesCS1A02G157800	-1829
chr1A	280278413	280278662	250	*	17.8001	2.58831	1.01685	2.54543	0.0109144	0.0179706	4.24652	3.20279	5.48179	5.11198	5.21414	Promoter (2-3kb)	1	280274430	280276096	1667	2	TraesCS1A02G157800	-2317
chr1A	280604112	280604694	583	*	88.7561	1.50863	0.244435	6.17191	6.74717e-10	6.00799e-09	5.66161	5.86222	6.825	7.34118	6.94091	Promoter (<=1kb)	1	280602664	280604294	1631	2	TraesCS1A02G157900	0
chr1A	281367870	281368357	488	*	22.4463	2.70033	0.493684	5.46976	4.50658e-08	2.75132e-07	4.04885	3.87317	5.60241	5.39263	5.58502	Promoter (<=1kb)	1	281368159	281368410	252	2	TraesCS1A02G158100	53
chr1A	281650470	281650682	213	*	22.495	2.49075	0.502603	4.95571	7.20659e-07	3.35203e-06	3.95139	4.15004	5.83265	5.3559	5.28947	Promoter (<=1kb)	1	281650040	281650769	730	1	TraesCS1A02G158200	430
chr1A	283842707	283843201	495	*	29.315	1.33051	0.406913	3.26976	0.00107637	0.0022811	4.84457	4.65013	5.67738	5.3559	5.92452	Promoter (<=1kb)	1	283842907	283859515	16609	1	TraesCS1A02G158800	0
chr1A	284142887	284143100	214	*	7.45467	2.90134	0.907318	3.19771	0.00138524	0.00285394	3.25172	3.54673	4.50737	4.26015	4.70061	Promoter (<=1kb)	1	284143663	284151783	8121	1	TraesCS1A02G158900	-563
chr1A	284320343	284321672	1330	*	42.9917	2.43212	0.349779	6.95332	3.56799e-12	4.82577e-11	4.71108	4.31158	6.36957	6.17565	6.21684	Promoter (<=1kb)	1	284320576	284322151	1576	1	TraesCS1A02G159000	0
chr1A	284913657	284914391	735	*	36.2395	1.30364	0.347386	3.75271	0.000174931	0.000453742	4.9656	4.95268	5.97244	5.74288	5.99245	Promoter (<=1kb)	1	284912309	284913734	1426	2	TraesCS1A02G159300	0
chr1A	284914907	284915174	268	*	39.1003	1.47532	0.345847	4.26582	1.99171e-05	6.54534e-05	5.08968	4.75908	5.98715	6.17565	5.90113	Promoter (1-2kb)	1	284912309	284913734	1426	2	TraesCS1A02G159300	-1173
chr1A	286006622	286007427	806	*	19.2682	1.71183	0.504138	3.39555	0.000684902	0.00152595	4.36902	4.1147	5.22879	5.23942	5.36086	Promoter (<=1kb)	1	286006369	286010711	4343	1	TraesCS1A02G159600	253
chr1A	287315873	287316056	184	*	24.8161	1.39498	0.431875	3.23007	0.00123761	0.0025822	4.47993	4.67268	5.37254	5.56285	5.55514	Promoter (<=1kb)	1	287313667	287316063	2397	2	TraesCS1A02G160000	7
chr1A	287685831	287686179	349	*	20.9024	1.36863	0.486669	2.81223	0.00491991	0.00882393	4.61992	4.24971	5.15078	5.3559	5.42871	Promoter (<=1kb)	1	287686647	287688966	2320	1	TraesCS1A02G160300	-468
chr1A	287689746	287690553	808	*	34.4507	1.19159	0.387163	3.07774	0.00208578	0.00410916	4.93638	4.98819	5.52318	5.62548	6.23558	Promoter (<=1kb)	1	287689089	287690564	1476	2	TraesCS1A02G160400	11
chr1A	287701457	287702321	865	*	40.7466	1.43371	0.352365	4.06882	4.72521e-05	0.00014138	5.23904	4.69484	6.07233	6.17565	5.94753	Promoter (<=1kb)	1	287691564	287702194	10631	2	TraesCS1A02G160500	0
chr1A	288519995	288520954	960	*	32.6998	1.55699	0.385	4.04412	5.25196e-05	0.000155385	4.58152	4.87866	5.7134	5.68541	6.05726	Promoter (<=1kb)	1	288510416	288520871	10456	2	TraesCS1A02G160600	0
chr1A	288861803	288862662	860	*	86.9921	1.17275	0.23193	5.05647	4.27082e-07	2.09408e-06	6.02603	5.87145	6.74993	7.12377	6.99663	Promoter (<=1kb)	1	288862057	288872048	9992	1	TraesCS1A02G160700	0
chr1A	289329705	289329968	264	*	25.2127	1.71971	0.457345	3.76021	0.000169771	0.000441772	4.60087	4.24971	5.22879	5.68541	5.72551	Promoter (<=1kb)	1	289329784	289332889	3106	1	TraesCS1A02G160800	0
chr1A	289333523	289333835	313	*	18.1505	2.44483	0.563309	4.34012	1.42403e-05	4.85325e-05	3.98492	3.87317	5.06797	5.65577	5.04956	Promoter (<=1kb)	1	289334272	289346573	12302	1	TraesCS1A02G160900	-437
chr1A	289334030	289334991	962	*	53.9905	1.35504	0.315496	4.29496	1.74727e-05	5.82339e-05	5.46645	5.15275	6.26526	6.06812	6.75942	Promoter (<=1kb)	1	289334272	289346573	12302	1	TraesCS1A02G160900	0
chr1A	289351060	289351858	799	*	17.5596	2.09108	0.570937	3.66254	0.000249728	0.000622487	3.98492	4.1147	5.58303	5.19826	4.75659	Promoter (<=1kb)	1	289346493	289351896	5404	2	TraesCS1A02G161000	38
chr1A	289632847	289633619	773	*	34.9604	1.06164	0.359799	2.95064	0.00317118	0.00596258	5.00826	5.073	5.56336	5.9758	5.90113	Promoter (<=1kb)	1	289631063	289633833	2771	2	TraesCS1A02G161100	214
chr1A	289633905	289634896	992	*	64.1843	1.94245	0.288781	6.72636	1.73963e-11	2.08137e-10	5.21527	5.08933	6.62473	7.02439	6.37724	Promoter (<=1kb)	1	289631063	289633833	2771	2	TraesCS1A02G161100	-72
chr1A	290122047	290122519	473	*	19.5706	2.73259	0.608893	4.48779	7.1965e-06	2.64034e-05	4.10909	3.54673	5.48179	5.74288	4.75659	Promoter (<=1kb)	1	290123278	290127360	4083	1	TraesCS1A02G161200	-759
chr1A	290336406	290336736	331	*	21.133	5.0747	0.755343	6.7184	1.83729e-11	2.18858e-10	2.72286	3.54673	5.54342	5.71444	5.36086	Promoter (<=1kb)	1	290336567	290337713	1147	1	TraesCS1A02G161500	0
chr1A	290336916	290337565	650	*	21.9445	5.45427	0.778697	7.00436	2.48117e-12	3.44964e-11	3.25172	3.20279	5.7134	5.65577	5.3952	Promoter (<=1kb)	1	290336567	290337713	1147	1	TraesCS1A02G161500	349
chr1A	290955316	290955952	637	*	21.1505	3.06994	0.537404	5.71253	1.11306e-08	7.73335e-08	3.91669	3.67006	5.6404	5.23942	5.55514	Promoter (<=1kb)	1	290955878	290956819	942	1	TraesCS1A02G162100	0
chr1A	291241831	291242483	653	*	59.6564	1.26952	0.274036	4.63269	3.60951e-06	1.42338e-05	5.39476	5.55246	6.36957	6.40469	6.70687	Promoter (<=1kb)	1	291242009	291246278	4270	1	TraesCS1A02G162200	0
chr1A	291565852	291566053	202	*	16.2659	1.25842	0.538286	2.33782	0.0193966	0.0300806	4.22036	4.39859	4.97967	5.11198	5.04956	Promoter (<=1kb)	1	291561115	291565971	4857	2	TraesCS1A02G162400	0
chr1A	292021286	292022397	1112	*	48.3589	1.13214	0.299576	3.77914	0.00015737	0.000413008	5.46645	5.18337	6.27723	6.19621	6.1786	Promoter (<=1kb)	1	292020291	292022375	2085	2	TraesCS1A02G162600	0
chr1A	292077195	292077680	486	*	14.6934	2.20743	0.600924	3.6734	0.000239349	0.000599478	3.84335	3.96023	5.22879	4.81346	5.09264	Promoter (<=1kb)	1	292077106	292077444	339	1	TraesCS1A02G162700	89
chr1A	292091209	292091358	150	*	15.0911	1.77292	0.577326	3.07092	0.002134	0.00419337	4.19358	3.91767	5.09614	5.06667	4.95898	Promoter (<=1kb)	1	292077984	292090267	12284	2	TraesCS1A02G162800	-942
chr1A	292092033	292092321	289	*	32.3243	1.51965	0.388831	3.90826	9.29634e-05	0.000258228	4.77956	4.71662	5.94255	5.42839	5.99245	Promoter (1-2kb)	1	292077984	292090267	12284	2	TraesCS1A02G162800	-1766
chr1A	292744924	292745737	814	*	29.3549	2.92569	0.458111	6.38644	1.69797e-10	1.69311e-09	4.04885	4.04033	6.04451	6.02271	5.36086	Promoter (<=1kb)	1	292745254	292746177	924	2	TraesCS1A02G163000	440
chr1A	292746485	292746958	474	*	23.0278	2.6056	0.491663	5.29958	1.16072e-07	6.4624e-07	3.95139	4.07817	5.30256	5.53044	5.77797	Promoter (<=1kb)	1	292745254	292746177	924	2	TraesCS1A02G163000	-308
chr1A	292781019	292781320	302	*	12.3669	1.76775	0.647053	2.73201	0.00629495	0.0109977	4.01738	3.87317	4.85193	4.5677	5.09264	Promoter (2-3kb)	1	292757833	292778942	21110	2	TraesCS1A02G163100	-2077
chr1A	292883561	292883784	224	*	25.0339	3.82767	0.54972	6.96295	3.33216e-12	4.53118e-11	3.57872	3.72536	6.04451	5.62548	5.36086	Promoter (1-2kb)	1	292878943	292881794	2852	2	TraesCS1A02G163200	-1767
chr1A	293707477	293708106	630	*	27.117	1.74401	0.421256	4.14003	3.47262e-05	0.000107431	4.61992	4.34131	5.60241	5.77075	5.55514	Promoter (<=1kb)	1	293707856	293722849	14994	1	TraesCS1A02G163400	0
chr1A	295457526	295458254	729	*	70.5131	1.37468	0.273313	5.02969	4.91276e-07	2.37502e-06	5.69587	5.46906	6.4351	7.04708	6.65232	Promoter (<=1kb)	1	295458805	295464502	5698	1	TraesCS1A02G164000	-551
chr1A	295463724	295464339	616	*	45.5221	1.43542	0.306469	4.68375	2.81674e-06	1.1398e-05	5.08968	5.12142	6.17848	6.29478	6.11923	Promoter (1-2kb)	1	295466049	295466924	876	1	TraesCS1A02G164100	-1710
chr1A	295464596	295464987	392	*	29.784	1.33062	0.39517	3.36722	0.000759299	0.00167263	4.89128	4.62716	5.7996	5.49725	5.75198	Promoter (1-2kb)	1	295466049	295466924	876	1	TraesCS1A02G164100	-1062
chr1A	295466454	295466729	276	*	16.2961	5.36644	0.898518	5.97255	2.3358e-09	1.86546e-08	3.33241	2.72286	5.15078	5.31817	5.36086	Promoter (<=1kb)	1	295466049	295466924	876	1	TraesCS1A02G164100	405
chr1A	297374805	297375047	243	*	30.9345	2.83296	0.421006	6.72902	1.70807e-11	2.04657e-10	4.04885	4.18427	6.07233	5.77075	5.82854	Promoter (1-2kb)	1	297376881	297381017	4137	1	TraesCS1A02G164600	-1834
chr1A	297376555	297376789	235	*	47.9196	1.54323	0.31185	4.94862	7.47423e-07	3.46335e-06	5.21527	4.97056	6.45629	6.27561	6.07822	Promoter (<=1kb)	1	297376881	297381017	4137	1	TraesCS1A02G164600	-92
chr1A	297700791	297700974	184	*	25.4963	1.09077	0.441252	2.47199	0.0134362	0.0216417	4.69336	4.7798	5.12374	5.46325	5.77797	Promoter (<=1kb)	1	297696462	297700859	4398	2	TraesCS1A02G164700	0
chr1A	297749553	297750148	596	*	63.6765	2.68736	0.292186	9.19743	3.66604e-20	1.64064e-18	4.84457	4.57993	6.62473	6.96605	6.69343	Promoter (<=1kb)	1	297744935	297751007	6073	2	TraesCS1A02G164800	859
chr1A	297750438	297750673	236	*	22.1635	1.93008	0.468756	4.11745	3.83094e-05	0.000117238	4.24652	4.28106	5.52318	5.27936	5.5246	Promoter (<=1kb)	1	297744935	297751007	6073	2	TraesCS1A02G164800	334
chr1A	297751183	297751350	168	*	29.7274	2.00559	0.420534	4.76914	1.8501e-06	7.82133e-06	4.22036	4.65013	5.95758	5.62548	5.72551	Promoter (<=1kb)	1	297744935	297751007	6073	2	TraesCS1A02G164800	-176
chr1A	297873811	297874113	303	*	31.5679	2.78269	0.417232	6.6694	2.56859e-11	2.98265e-10	4.04885	4.24971	6.09962	5.85119	5.77797	Promoter (<=1kb)	1	297872019	297874932	2914	2	TraesCS1A02G164900	819
chr1A	297874470	297874758	289	*	24.0259	3.13997	0.502312	6.25103	4.07763e-10	3.78832e-09	3.98492	3.67006	5.60241	5.56285	5.72551	Promoter (<=1kb)	1	297872019	297874932	2914	2	TraesCS1A02G164900	174
chr1A	297881315	297881464	150	*	6.22415	2.73939	1.11816	2.44992	0.0142888	0.0228693	3.57872	3.063	4.14967	3.51827	4.95898	Promoter (1-2kb)	1	297883147	297883659	513	1	TraesCS1A02G165000	-1683
chr1A	297882985	297883618	634	*	26.2645	2.29506	0.46969	4.88633	1.02735e-06	4.60809e-06	4.10909	4.34131	5.76575	5.95174	5.17484	Promoter (<=1kb)	1	297883147	297883659	513	1	TraesCS1A02G165000	0
chr1A	298032808	298033305	498	*	55.0536	3.90739	0.360659	10.834	2.37467e-27	2.56684e-25	4.19358	3.8265	6.76696	6.6621	6.5214	Promoter (<=1kb)	1	298034053	298037445	3393	1	TraesCS1A02G165300	-748
chr1A	298033485	298034084	600	*	69.2871	2.02876	0.263785	7.69095	1.46049e-14	2.92402e-13	5.0496	5.31318	6.86507	6.89276	6.65232	Promoter (<=1kb)	1	298034053	298037445	3393	1	TraesCS1A02G165300	0
chr1A	298106581	298106734	154	*	14.0215	2.97979	0.68134	4.37343	1.22312e-05	4.23591e-05	3.40312	3.8265	5.00976	5.31817	4.81022	Promoter (<=1kb)	1	298105708	298107333	1626	2	TraesCS1A02G165400	599
chr1A	298106794	298108863	2070	*	211.799	2.02473	0.16711	12.1161	8.67488e-34	2.00771e-31	6.46543	6.42734	8.31255	8.33917	8.26396	Promoter (<=1kb)	1	298105708	298107333	1626	2	TraesCS1A02G165400	0
chr1A	298557601	298557828	228	*	8.5102	2.11092	0.838952	2.51614	0.0118647	0.0193619	3.84335	3.39853	4.74715	4.06873	4.75659	Promoter (<=1kb)	1	298557743	298566718	8976	1	TraesCS1A02G165700	0
chr1A	298601771	298602279	509	*	32.4763	1.19158	0.369113	3.22821	0.00124566	0.00259703	4.82862	4.98819	5.67738	5.90236	5.69852	Promoter (<=1kb)	1	298601923	298610934	9012	1	TraesCS1A02G165800	0
chr1A	298621095	298621933	839	*	14.6461	1.94592	0.670904	2.90045	0.00372628	0.00688463	4.27208	3.54673	4.59252	5.27936	5.13437	Promoter (<=1kb)	1	298621356	298621852	497	1	TraesCS1A02G166000	0
chr1A	298635760	298636771	1012	*	48.3455	2.4236	0.34821	6.96017	3.39862e-12	4.6128e-11	4.36902	4.85948	6.32415	6.6621	6.15908	Promoter (<=1kb)	1	298635520	298636647	1128	2	TraesCS1A02G166100	0
chr1A	298637269	298637588	320	*	10.2048	4.03115	0.901287	4.47266	7.72544e-06	2.81254e-05	3.15547	3.39853	5.17729	4.42382	4.70061	Promoter (<=1kb)	1	298635520	298636647	1128	2	TraesCS1A02G166100	-622
chr1A	298646031	298646915	885	*	43.2163	2.04954	0.341111	6.00843	1.87329e-09	1.52497e-08	4.77956	4.67268	6.17848	6.49023	5.94753	Promoter (<=1kb)	1	298646085	298646780	696	2	TraesCS1A02G166200	0
chr1A	298722695	298723075	381	*	10.8294	5.78878	1.26589	4.57289	4.81048e-06	1.84137e-05	3.15547	2.72286	5.03918	5.27936	4.02891	Promoter (2-3kb)	1	298725244	298725951	708	1	TraesCS1A02G166300	-2169
chr1A	299102214	299102947	734	*	32.9501	1.7118	0.393865	4.34616	1.3854e-05	4.73547e-05	4.71108	4.62716	6.04451	6.02271	5.42871	Promoter (<=1kb)	1	299103405	299106055	2651	1	TraesCS1A02G166400	-458
chr1A	299425051	299426046	996	*	38.0542	2.05997	0.373425	5.51643	3.45951e-08	2.16524e-07	4.36902	4.84002	6.241	6.02271	5.92452	Promoter (<=1kb)	1	299424945	299426015	1071	2	TraesCS1A02G166600	0
chr1A	299426349	299426518	170	*	6.87209	2.91019	1.00212	2.90402	0.00368403	0.00681523	3.57872	3.063	4.81794	4.34485	4.02891	Promoter (<=1kb)	1	299424945	299426015	1071	2	TraesCS1A02G166600	-334
chr1A	299624017	299625349	1333	*	62.722	1.86782	0.272991	6.84206	7.80624e-12	9.92891e-11	5.17881	5.18337	6.7327	6.42222	6.7976	Promoter (<=1kb)	1	299624485	299657841	33357	1	TraesCS1A02G166900	0
chr1A	299717661	299718120	460	*	14.881	1.52716	0.598388	2.55212	0.0107071	0.0176653	4.10909	4.18427	4.94888	5.3559	4.5806	Promoter (1-2kb)	1	299719197	299719790	594	1	TraesCS1A02G167000	-1077
chr1A	300002348	300002731	384	*	36.0998	2.02244	0.36524	5.5373	3.07171e-08	1.94456e-07	4.43679	4.73802	6.01612	6.0456	5.94753	Promoter (1-2kb)	1	300003984	300004745	762	1	TraesCS1A02G167100	-1253
chr1A	300100636	300101408	773	*	59.63	1.11286	0.294915	3.7735	0.00016097	0.000421447	5.61757	5.50542	6.35835	6.84173	6.11923	Promoter (<=1kb)	1	300100764	300102768	2005	1	TraesCS1A02G167200	0
chr1A	300567378	300568262	885	*	46.3014	2.95168	0.345456	8.5443	1.29318e-17	4.06494e-16	4.19358	4.47965	6.42438	6.45663	6.27234	Promoter (<=1kb)	1	300567524	300568194	671	1	TraesCS1A02G167700	0
chr1A	300575544	300575811	268	*	14.2238	2.20922	0.627412	3.52116	0.000429657	0.00100856	4.04885	3.67006	5.22879	4.81346	5.00505	Promoter (1-2kb)	1	300576956	300577529	574	1	TraesCS1A02G167800	-1145
chr1A	300576736	300577686	951	*	38.9445	2.65054	0.372363	7.11816	1.09376e-12	1.61407e-11	4.43679	4.24971	6.1396	6.36899	5.92452	Promoter (<=1kb)	1	300576956	300577529	574	1	TraesCS1A02G167800	0
chr1A	300672227	300672486	260	*	17.5654	4.60948	0.768495	5.99807	1.99678e-09	1.61691e-08	3.33241	3.30933	4.71023	5.65577	5.49337	Promoter (<=1kb)	1	300672635	300673168	534	1	TraesCS1A02G167900	-149
chr1A	300673134	300673376	243	*	17.6891	4.58999	0.761861	6.02471	1.69408e-09	1.39211e-08	3.15547	3.47661	4.88505	5.74288	5.28947	Promoter (<=1kb)	1	300672635	300673168	534	1	TraesCS1A02G167900	499
chr1A	300859725	300860206	482	*	24.6856	1.65642	0.453045	3.6562	0.000255983	0.00063628	4.36902	4.55561	5.78278	5.53044	5.21414	Promoter (<=1kb)	1	300856554	300860113	3560	2	TraesCS1A02G168100	0
chr1A	300927952	300928758	807	*	60.3116	1.26349	0.290566	4.34839	1.37143e-05	4.69237e-05	5.71269	5.21331	6.3807	6.43953	6.70687	Promoter (<=1kb)	1	300926978	300927678	701	2	TraesCS1A02G168200	-274
chr1A	300943805	300944920	1116	*	33.5267	3.10503	0.420142	7.39042	1.46369e-13	2.4992e-12	3.91669	4.18427	5.92737	5.87701	6.19785	Promoter (<=1kb)	1	300944023	300944609	587	1	TraesCS1A02G168300	0
chr1A	301630721	301631992	1272	*	102.522	1.25753	0.212659	5.91336	3.35201e-09	2.5909e-08	6.12296	6.06062	7.02209	7.32272	7.22832	Promoter (<=1kb)	1	301628584	301631797	3214	2	TraesCS1A02G168700	0
chr1A	301772990	301773533	544	*	23.6833	1.02231	0.449748	2.27308	0.0230216	0.0350781	4.56186	4.84002	5.25383	5.62548	5.25233	Promoter (<=1kb)	1	301773020	301775767	2748	1	TraesCS1A02G168800	0
chr1A	301783014	301783411	398	*	35.1729	1.30663	0.383829	3.4042	0.000663581	0.00148378	5.07645	4.73802	5.48179	5.99945	6.07822	Promoter (<=1kb)	1	301781001	301784189	3189	2	TraesCS1A02G169000	778
chr1A	301891100	301891265	166	*	8.44521	4.77513	1.12073	4.26074	2.03751e-05	6.68064e-05	3.02933	3.20279	4.78303	4.92066	4.12624	Promoter (2-3kb)	1	301894091	301894885	795	1	TraesCS1A02G169200	-2826
chr1A	302201005	302201220	216	*	14.9728	2.36329	0.597661	3.95423	7.67819e-05	0.00021793	3.84335	3.87317	5.17729	5.19826	4.86172	Promoter (<=1kb)	1	302198139	302200788	2650	2	TraesCS1A02G169500	-217
chr1A	302957662	302958591	930	*	88.3149	1.08528	0.251815	4.30984	1.63369e-05	5.48595e-05	6.03934	6.00313	6.52807	7.17615	7.11211	Promoter (<=1kb)	1	302957961	302959148	1188	2	TraesCS1A02G169900	557
chr1A	303730005	303730468	464	*	86.3801	1.91431	0.238973	8.01055	1.14195e-15	2.7054e-14	5.59956	5.34043	6.96428	7.02439	7.23759	Promoter (<=1kb)	1	303727691	303730110	2420	2	TraesCS1A02G170000	0
chr1A	303732235	303732390	156	*	27.8427	3.29671	0.484133	6.80951	9.79345e-12	1.22377e-10	3.98492	3.72536	5.60241	6.11212	5.64293	Promoter (2-3kb)	1	303727691	303730110	2420	2	TraesCS1A02G170000	-2125
chr1A	303848572	303848729	158	*	7.09836	2.75719	0.916233	3.00926	0.00261881	0.00503125	3.57872	3.20279	4.50737	4.42382	4.44769	Promoter (<=1kb)	1	303849555	303852175	2621	1	TraesCS1A02G170100	-826
chr1A	303849121	303849827	707	*	53.2061	1.10957	0.291272	3.8094	0.000139306	0.000370365	5.31912	5.5754	6.49774	6.13361	6.32576	Promoter (<=1kb)	1	303849555	303852175	2621	1	TraesCS1A02G170100	0
chr1A	303857588	303857952	365	*	25.6554	1.74134	0.433662	4.01543	5.93387e-05	0.000173264	4.54189	4.34131	5.41729	5.59451	5.72551	Promoter (<=1kb)	1	303853527	303858626	5100	2	TraesCS1A02G170200	674
chr1A	303858281	303858682	402	*	33.6145	1.48358	0.403962	3.67257	0.000240123	0.000601198	4.61992	4.95268	5.56336	5.62548	6.25408	Promoter (<=1kb)	1	303853527	303858626	5100	2	TraesCS1A02G170200	0
chr1A	305007265	305007730	466	*	24.6865	2.43779	0.474546	5.1371	2.79011e-07	1.42596e-06	3.95139	4.28106	5.3951	5.82488	5.58502	Promoter (<=1kb)	1	305004105	305006483	2379	2	TraesCS1A02G170600	-782
chr1A	305335469	305336132	664	*	25.9512	1.18077	0.420736	2.80643	0.00500938	0.00896609	4.76278	4.67268	5.65901	5.56285	5.28947	Promoter (<=1kb)	1	305333684	305336077	2394	2	TraesCS1A02G170800	0
chr1A	305337265	305337499	235	*	22.93	4.51963	0.633769	7.13135	9.93927e-13	1.47638e-11	3.57872	3.20279	5.65901	5.42839	5.77797	Promoter (1-2kb)	1	305333684	305336077	2394	2	TraesCS1A02G170800	-1188
chr1A	305367925	305368310	386	*	64.4057	1.38885	0.260639	5.32864	9.89516e-08	5.59792e-07	5.39476	5.5754	6.49774	6.63235	6.72019	Promoter (<=1kb)	1	305363883	305368036	4154	2	TraesCS1A02G170900	0
chr1A	305604259	305604568	310	*	15.0757	2.89808	1.08859	2.66223	0.00776238	0.0132582	3.98492	3.20279	5.00976	4.42382	5.671	Promoter (1-2kb)	1	305606261	305608388	2128	1	TraesCS1A02G171000	-1693
chr1A	305605946	305608012	2067	*	91.6009	1.4646	0.233915	6.26127	3.81844e-10	3.56649e-09	5.67026	5.97776	6.91171	7.06941	7.25596	Promoter (<=1kb)	1	305606261	305608388	2128	1	TraesCS1A02G171000	0
chr1A	306116529	306116703	175	*	16.1279	1.73985	0.583393	2.98229	0.00286096	0.00544121	3.98492	4.24971	5.20329	5.3559	4.64204	Promoter (1-2kb)	1	306117845	306120605	2761	1	TraesCS1A02G171200	-1142
chr1A	306149400	306150173	774	*	43.193	3.69277	0.391468	9.43314	3.98003e-21	2.02593e-19	3.91669	4.04033	6.47717	6.38695	6.13929	Promoter (<=1kb)	1	306149738	306151032	1295	1	TraesCS1A02G171300	0
chr1A	306150602	306150997	396	*	17.3568	3.29388	0.604935	5.44501	5.18031e-08	3.12219e-07	3.72118	3.54673	5.48179	5.19826	5.17484	Promoter (<=1kb)	1	306149738	306151032	1295	1	TraesCS1A02G171300	864
chr1A	306637250	306637769	520	*	25.2225	2.22195	0.513079	4.33061	1.48696e-05	5.04376e-05	4.54189	3.77735	5.8808	5.59451	5.32563	Promoter (<=1kb)	1	306637419	306644050	6632	1	TraesCS1A02G171500	0
chr1A	307033475	307034341	867	*	84.7041	1.35658	0.232161	5.84328	5.11815e-09	3.80816e-08	5.80956	5.80551	6.7754	6.97791	7.12216	Promoter (<=1kb)	1	307033684	307041155	7472	1	TraesCS1A02G171700	0
chr1A	307041925	307042063	139	*	8.33344	2.12563	0.804821	2.64112	0.0082632	0.0140209	3.67638	3.6108	4.85193	4.34485	4.37531	Promoter (1-2kb)	1	307043474	307044677	1204	1	TraesCS1A02G171800	-1411
chr1A	307059370	307059633	264	*	25.6612	1.72667	0.431411	4.00238	6.27097e-05	0.000181982	4.47993	4.42623	5.37254	5.65577	5.69852	Promoter (<=1kb)	1	307060493	307061834	1342	1	TraesCS1A02G171900	-860
chr1A	308568971	308569235	265	*	13.182	6.01278	1.17688	5.1091	3.23701e-07	1.62993e-06	2.72286	3.20279	5.12374	5.31817	4.70061	Promoter (<=1kb)	1	308569895	308571435	1541	1	TraesCS1A02G172600	-660
chr1A	308569457	308570091	635	*	31.0522	2.79962	0.439432	6.37101	1.87793e-10	1.8579e-09	4.32156	3.87317	5.86493	5.68541	6.11923	Promoter (<=1kb)	1	308569895	308571435	1541	1	TraesCS1A02G172600	0
chr1A	308570400	308571117	718	*	23.3405	1.75359	0.461294	3.80145	0.000143851	0.000381235	4.50093	4.21747	5.34961	5.65577	5.42871	Promoter (<=1kb)	1	308569895	308571435	1541	1	TraesCS1A02G172600	505
chr1A	308575908	308576378	471	*	43.9879	1.16563	0.342563	3.40267	0.000667318	0.00149121	5.02218	5.40625	6.36957	5.74288	6.13929	Promoter (<=1kb)	1	308571441	308576188	4748	2	TraesCS1A02G172700	0
chr1A	308577859	308578300	442	*	11.0879	5.76236	1.19927	4.8049	1.54826e-06	6.66464e-06	2.72286	3.20279	5.06797	4.97114	4.64204	Promoter (1-2kb)	1	308571441	308576188	4748	2	TraesCS1A02G172700	-1671
chr1A	308805454	308805802	349	*	11.3827	1.94602	0.680449	2.8599	0.00423769	0.0077203	3.98492	3.67006	4.81794	4.92066	4.64204	Promoter (<=1kb)	1	308804882	308806552	1671	2	TraesCS1A02G172900	750
chr1A	308817446	308817686	241	*	11.1058	1.79083	0.71024	2.52145	0.0116872	0.0190999	3.57872	4.1147	4.59252	4.75633	4.91125	Promoter (<=1kb)	1	308812574	308816474	3901	2	TraesCS1A02G173100	-972
chr1A	309404244	309404481	238	*	21.5662	2.41144	0.549068	4.39188	1.12373e-05	3.92688e-05	4.32156	3.67006	5.76575	5.3559	5.21414	Promoter (<=1kb)	1	309401615	309403447	1833	2	TraesCS1A02G173400	-797
chr1A	309758275	309758483	209	*	23.524	2.77777	0.495258	5.60874	2.03801e-08	1.33945e-07	4.10909	3.77735	5.41729	5.71444	5.61427	Promoter (<=1kb)	1	309742789	309758319	15531	2	TraesCS1A02G173700	0
chr1A	309789001	309789650	650	*	29.323	3.16875	0.465232	6.81112	9.6845e-12	1.21114e-10	3.80443	4.07817	5.52318	6.0456	5.94753	Promoter (<=1kb)	1	309789692	309791565	1874	1	TraesCS1A02G173800	-42
chr1A	313006668	313007729	1062	*	57.7367	1.33373	0.321937	4.14282	3.43058e-05	0.000106297	5.64416	5.08933	6.15268	6.82869	6.36029	Promoter (<=1kb)	1	313006745	313007070	326	2	TraesCS1A02G175100	0
chr1A	313489119	313489460	342	*	24.6046	1.44188	0.453765	3.17758	0.0014851	0.00303656	4.50093	4.60377	5.54342	5.77075	5.09264	Promoter (<=1kb)	1	313489231	313491849	2619	1	TraesCS1A02G175500	0
chr1A	313590312	313591145	834	*	45.0169	2.07382	0.333529	6.21782	5.04123e-10	4.60049e-09	4.61992	4.87866	6.241	6.49023	6.05726	Promoter (<=1kb)	1	313590610	313592112	1503	1	TraesCS1A02G175600	0
chr1A	313753658	313753908	251	*	14.3855	2.62016	0.688522	3.80548	0.000141528	0.000375696	3.72118	3.77735	4.633	5.65577	4.64204	Promoter (1-2kb)	1	313738701	313751739	13039	2	TraesCS1A02G175700	-1919
chr1A	317808522	317808746	225	*	31.3097	3.55603	0.490726	7.24647	4.27771e-13	6.75956e-12	4.04885	3.54673	5.86493	6.29478	5.61427	Promoter (1-2kb)	1	317810558	317815516	4959	1	TraesCS1A02G176700	-1812
chr1A	317809671	317809937	267	*	65.7064	1.14703	0.250646	4.57628	4.73315e-06	1.81457e-05	5.66161	5.64201	6.53803	6.6621	6.59561	Promoter (<=1kb)	1	317810558	317815516	4959	1	TraesCS1A02G176700	-621
chr1A	319318545	319319123	579	*	68.1258	1.45855	0.278025	5.24612	1.55333e-07	8.41207e-07	5.67885	5.31318	6.90404	6.77528	6.37724	Promoter (<=1kb)	1	319319608	319321634	2027	1	TraesCS1A02G177000	-485
chr1A	319446657	319447549	893	*	30.5161	1.1214	0.398414	2.81465	0.0048831	0.00876479	5.10278	4.62716	5.76575	5.71444	5.55514	Promoter (<=1kb)	1	319445759	319447575	1817	2	TraesCS1A02G177100	26
chr1A	319448291	319449169	879	*	38.2887	2.00143	0.355837	5.62457	1.8597e-08	1.23318e-07	4.6754	4.62716	6.1396	6.23646	5.80348	Promoter (<=1kb)	1	319445759	319447575	1817	2	TraesCS1A02G177100	-716
chr1A	319889265	319889597	333	*	50.7496	2.77051	0.333049	8.31862	8.89923e-17	2.48357e-15	4.45855	4.53081	6.31257	6.3137	6.78499	Promoter (<=1kb)	1	319887494	319889455	1962	2	TraesCS1A02G177300	0
chr1A	319889766	319889985	220	*	8.28572	2.52353	0.821229	3.07287	0.00212008	0.00416875	3.52486	3.54673	4.50737	4.34485	4.81022	Promoter (<=1kb)	1	319887494	319889455	1962	2	TraesCS1A02G177300	-311
chr1A	320225745	320226149	405	*	50.1081	1.93704	0.302317	6.40731	1.48113e-10	1.4931e-09	4.9656	4.87866	6.44573	6.49023	6.21684	Promoter (1-2kb)	1	320222699	320224716	2018	2	TraesCS1A02G177400	-1029
chr1A	320226291	320226836	546	*	43.0879	1.48599	0.319787	4.6468	3.37127e-06	1.33876e-05	5.10278	4.93457	6.03038	6.15479	6.23558	Promoter (1-2kb)	1	320222699	320224716	2018	2	TraesCS1A02G177400	-1575
chr1A	320331600	320331979	380	*	28.7562	1.81262	0.421675	4.29862	1.71867e-05	5.73902e-05	4.71108	4.24971	5.7134	5.82488	5.61427	Promoter (1-2kb)	1	320333954	320338598	4645	1	TraesCS1A02G177500	-1975
chr1A	320332931	320333277	347	*	19.7589	2.48103	0.513927	4.82759	1.38195e-06	6.01808e-06	3.98492	3.96023	5.41729	5.31817	5.3952	Promoter (<=1kb)	1	320333954	320338598	4645	1	TraesCS1A02G177500	-677
chr1A	321110315	321110452	138	*	24.4526	3.33131	0.510618	6.52408	6.84222e-11	7.34015e-10	3.84335	3.72536	5.3951	5.85119	5.69852	Promoter (<=1kb)	1	321110255	321114846	4592	1	TraesCS1A02G177800	60
chr1A	321224997	321225401	405	*	19.9804	5.06195	0.755798	6.69749	2.12025e-11	2.49787e-10	3.33241	3.20279	5.76575	5.42839	5.21414	Promoter (2-3kb)	1	321228079	321228991	913	1	TraesCS1A02G177900	-2678
chr1A	321225612	321226308	697	*	36.1884	4.37088	0.478696	9.1308	6.79943e-20	2.93499e-18	3.57872	3.72536	6.16564	6.29478	5.97017	Promoter (1-2kb)	1	321228079	321228991	913	1	TraesCS1A02G177900	-1771
chr1A	321412970	321413406	437	*	19.6308	1.96482	0.506717	3.87756	0.00010551	0.00028908	4.27208	4.04033	5.3951	5.39263	5.17484	Promoter (<=1kb)	1	321402669	321412297	9629	2	TraesCS1A02G178100	-673
chr1A	323189019	323189832	814	*	49.4685	1.56115	0.301042	5.18581	2.15079e-07	1.12823e-06	5.1286	5.10547	6.241	6.17565	6.5214	Promoter (<=1kb)	1	323189043	323190158	1116	1	TraesCS1A02G178500	0
chr1A	323205315	323205650	336	*	44.4902	1.07709	0.330274	3.2612	0.00110944	0.00234332	5.45644	5.05647	5.92737	6.02271	6.34313	Promoter (<=1kb)	1	323204777	323205142	366	2	TraesCS1A02G178700	-173
chr1A	323208112	323208479	368	*	42.361	1.29021	0.320303	4.02808	5.62331e-05	0.000165136	5.19107	5.02277	5.98715	6.19621	6.07822	Promoter (2-3kb)	1	323204777	323205142	366	2	TraesCS1A02G178700	-2970
chr1A	323286889	323287237	349	*	23.1456	1.31824	0.481533	2.73759	0.00618905	0.0108315	4.27208	4.80018	5.46062	5.11198	5.61427	Promoter (<=1kb)	1	323286030	323286972	943	2	TraesCS1A02G178800	0
chr1A	323289937	323290093	157	*	7.23681	2.16514	0.866931	2.49747	0.0125083	0.0202976	3.4667	3.67006	4.633	4.49789	4.12624	Promoter (2-3kb)	1	323286030	323286972	943	2	TraesCS1A02G178800	-2965
chr1A	323961955	323962378	424	*	17.8131	2.98024	0.588966	5.06012	4.18992e-07	2.05806e-06	3.76378	3.72536	5.12374	5.06667	5.64293	Promoter (<=1kb)	1	323961240	323961536	297	1	TraesCS1A02G179300	715
chr1A	324489960	324490917	958	*	62.9411	1.16621	0.269263	4.33111	1.48361e-05	5.03361e-05	5.76196	5.39333	6.47717	6.6473	6.5214	Promoter (<=1kb)	1	324490254	324490897	644	1	TraesCS1A02G179400	0
chr1A	324619164	324619685	522	*	33.1409	1.02017	0.369141	2.76363	0.00571619	0.010088	5.03596	4.98819	5.58303	5.65577	5.99245	Promoter (<=1kb)	1	324609925	324619770	9846	2	TraesCS1A02G179700	85
chr1A	325031669	325032380	712	*	48.4375	2.76369	0.350427	7.88663	3.10466e-15	6.89594e-14	4.16614	4.71662	6.39175	6.33237	6.55155	Promoter (<=1kb)	1	325032422	325033066	645	1	TraesCS1A02G180000	-42
chr1A	326213883	326214221	339	*	21.3796	2.11887	0.481282	4.40256	1.06983e-05	3.75758e-05	4.16614	4.15004	5.32629	5.46325	5.49337	Promoter (1-2kb)	1	326216040	326216641	602	1	TraesCS1A02G180600	-1819
chr1A	326215489	326215705	217	*	15.8832	2.80707	0.664725	4.22291	2.41172e-05	7.76564e-05	3.72118	3.77735	5.56336	5.31817	4.37531	Promoter (<=1kb)	1	326216040	326216641	602	1	TraesCS1A02G180600	-335
chr1A	326216179	326216544	366	*	12.7652	2.52556	0.669844	3.77037	0.000163007	0.000426162	3.67638	3.77735	5.06797	4.5677	5.13437	Promoter (<=1kb)	1	326216040	326216641	602	1	TraesCS1A02G180600	139
chr1A	326217734	326218227	494	*	21.346	1.845	0.515023	3.58236	0.00034051	0.000820374	4.50093	3.96023	5.32629	5.65577	5.17484	Promoter (<=1kb)	1	326217184	326217978	795	2	TraesCS1A02G180700	0
chr1A	327714153	327714480	328	*	25.894	1.57141	0.454772	3.45539	0.000549496	0.00125531	4.41463	4.65013	5.65901	5.85119	5.09264	Promoter (<=1kb)	1	327712388	327713606	1219	2	TraesCS1A02G181700	-547
chr1A	328244194	328244526	333	*	25.9426	1.28012	0.418431	3.05933	0.00221836	0.00434134	4.61992	4.71662	5.46062	5.68541	5.42871	Promoter (<=1kb)	1	328244901	328253761	8861	1	TraesCS1A02G181900	-375
chr1A	328245633	328245997	365	*	19.615	2.57119	0.520848	4.93655	7.95179e-07	3.66072e-06	3.95139	3.91767	5.37254	5.46325	5.28947	Promoter (<=1kb)	1	328244901	328253761	8861	1	TraesCS1A02G181900	732
chr1A	328257140	328257652	513	*	57.175	1.73981	0.297993	5.83843	5.26955e-09	3.91032e-08	5.29672	4.98819	6.22871	6.67675	6.63835	Promoter (<=1kb)	1	328254105	328257572	3468	2	TraesCS1A02G182000	0
chr1A	328713797	328714551	755	*	40.2597	1.43574	0.328902	4.36525	1.2698e-05	4.38119e-05	4.92152	5.05647	6.09962	5.95174	6.09887	Promoter (<=1kb)	1	328713963	328716840	2878	1	TraesCS1A02G182100	0
chr1A	329249266	329249704	439	*	56.3327	2.09125	0.283927	7.36545	1.76556e-13	2.97398e-12	5.00826	4.87866	6.55776	6.50674	6.59561	Promoter (<=1kb)	1	329246841	329249014	2174	2	TraesCS1A02G182300	-252
chr1A	329250436	329250811	376	*	38.506	2.44611	0.376761	6.49246	8.44437e-11	8.90788e-10	4.56186	4.28106	5.83265	6.17565	6.32576	Promoter (1-2kb)	1	329246841	329249014	2174	2	TraesCS1A02G182300	-1422
chr1A	330686200	330686618	419	*	23.5698	1.36322	0.450518	3.02589	0.00247904	0.0047918	4.61992	4.47965	5.48179	5.62548	5.17484	Promoter (<=1kb)	1	330686907	330688311	1405	1	TraesCS1A02G182600	-289
chr1A	330771352	330771575	224	*	47.3978	1.17108	0.302432	3.87223	0.000107846	0.000294746	5.26241	5.31318	6.03038	6.19621	6.36029	Promoter (<=1kb)	1	330765992	330771472	5481	2	TraesCS1A02G182700	0
chr1A	331236652	331237213	562	*	23.3813	1.38718	0.472898	2.93335	0.00335324	0.00626694	4.47993	4.57993	5.03918	5.39263	5.77797	Promoter (<=1kb)	1	331233350	331237174	3825	2	TraesCS1A02G182800	0
chr1A	331321960	331322703	744	*	72.2075	1.47348	0.245119	6.01129	1.84047e-09	1.50109e-08	5.59046	5.52914	6.7327	6.69125	6.9064	Promoter (<=1kb)	1	331318066	331323293	5228	2	TraesCS1A02G183000	590
chr1A	331323112	331323671	560	*	33.311	2.41422	0.38814	6.21998	4.97226e-10	4.54151e-09	4.36902	4.31158	5.78278	5.99945	6.05726	Promoter (<=1kb)	1	331318066	331323293	5228	2	TraesCS1A02G183000	0
chr1A	331518878	331519241	364	*	12.4768	2.11415	0.665068	3.17885	0.00147863	0.00302499	3.80443	3.87317	4.71023	4.63377	5.25233	Promoter (<=1kb)	1	331517066	331518993	1928	2	TraesCS1A02G183100	0
chr1A	332382931	332383385	455	*	13.2064	2.58105	0.665718	3.87709	0.000105712	0.000289568	3.76378	3.67006	4.59252	5.11198	5.17484	Promoter (<=1kb)	1	332382634	332384185	1552	1	TraesCS1A02G183300	297
chr1A	333137993	333138533	541	*	28.2748	1.2797	0.44627	2.86754	0.00413671	0.00755655	4.58152	4.87866	5.06797	5.77075	5.90113	Promoter (<=1kb)	1	333134461	333139522	5062	2	TraesCS1A02G183400	989
chr1A	333139177	333139952	776	*	28.965	1.7908	0.418342	4.28072	1.86293e-05	6.16686e-05	4.69336	4.31158	5.6404	5.92727	5.58502	Promoter (<=1kb)	1	333134461	333139522	5062	2	TraesCS1A02G183400	0
chr1A	333524916	333525872	957	*	33.0334	2.72526	0.413396	6.59238	4.32821e-11	4.81286e-10	4.27208	4.1147	5.86493	6.25617	5.72551	Promoter (<=1kb)	1	333525478	333528820	3343	1	TraesCS1A02G183600	0
chr1A	333626839	333628075	1237	*	42.0036	1.0135	0.366389	2.7662	0.00567139	0.0100168	5.0496	5.41904	5.56336	6.40469	5.99245	Promoter (<=1kb)	1	333613054	333627407	14354	2	TraesCS1A02G183800	0
chr1A	333867932	333868313	382	*	12.1294	4.27585	0.847339	5.04621	4.50664e-07	2.19776e-06	3.15547	3.39853	5.00976	5.19826	4.64204	Promoter (<=1kb)	1	333868548	333886602	18055	1	TraesCS1A02G183900	-235
chr1A	333915168	333915702	535	*	44.0145	2.47401	0.343874	7.19451	6.26873e-13	9.63088e-12	4.65718	4.3703	6.1396	6.45663	6.25408	Promoter (1-2kb)	1	333917302	333922150	4849	1	TraesCS1A02G184100	-1600
chr1A	334204587	334205414	828	*	32.87	1.36285	0.380909	3.57789	0.000346378	0.00083299	4.93638	4.73802	6.04451	5.77075	5.55514	Promoter (<=1kb)	1	334200701	334205333	4633	2	TraesCS1A02G184300	0
chr1A	334446406	334446888	483	*	19.7487	2.16492	0.511747	4.23045	2.33226e-05	7.53772e-05	3.95139	4.21747	5.25383	5.42839	5.36086	Promoter (<=1kb)	1	334446661	334448697	2037	1	TraesCS1A02G184400	0
chr1A	334447557	334448083	527	*	14.377	2.23549	0.665005	3.36161	0.000774897	0.00170303	3.95139	3.77735	4.46247	5.53044	4.91125	Promoter (<=1kb)	1	334446661	334448697	2037	1	TraesCS1A02G184400	896
chr1A	334452172	334452905	734	*	37.8826	2.54167	0.368253	6.90196	5.12905e-12	6.74353e-11	4.34553	4.42623	6.30089	6.02271	5.99245	Promoter (<=1kb)	1	334446534	334452739	6206	2	TraesCS1A02G184500	0
chr1A	335114627	335114999	373	*	6.32461	2.47537	0.932314	2.65509	0.00792882	0.0135119	3.33241	3.54673	4.26367	4.42382	4.37531	Promoter (<=1kb)	1	335115860	335116228	369	1	TraesCS1A02G184700	-861
chr1A	335830620	335830977	358	*	31.0355	1.00316	0.392827	2.55371	0.0106583	0.0175927	5.0496	4.85948	5.60241	5.9758	5.3952	Promoter (<=1kb)	1	335830804	335831785	982	1	TraesCS1A02G185200	0
chr1A	335835878	335836439	562	*	58.4304	1.01176	0.272014	3.7195	0.000199616	0.000509884	5.64416	5.55246	6.27723	6.36899	6.61	Promoter (<=1kb)	1	335830804	335836281	5478	2	TraesCS1A02G185300	0
chr1A	335836820	335837138	319	*	15.4771	2.60758	0.59159	4.40775	1.04449e-05	3.67791e-05	3.76378	3.8265	5.12374	5.15581	5.13437	Promoter (<=1kb)	1	335830804	335836281	5478	2	TraesCS1A02G185300	-539
chr1A	336475640	336475861	222	*	18.7666	1.87778	0.517039	3.6318	0.000281452	0.000692416	4.19358	4.15004	5.48179	5.19826	5.09264	Promoter (<=1kb)	1	336475940	336477065	1126	1	TraesCS1A02G185700	-79
chr1A	336476666	336476997	332	*	16.3163	2.08665	0.562022	3.71275	0.000205022	0.000522099	4.10909	3.87317	5.12374	5.06667	5.25233	Promoter (<=1kb)	1	336475940	336477065	1126	1	TraesCS1A02G185700	726
chr1A	337301239	337302055	817	*	38.371	3.14979	0.422016	7.46368	8.4136e-14	1.49265e-12	4.04885	4.18427	5.76575	6.60197	6.01438	Promoter (<=1kb)	1	337300647	337301870	1224	2	TraesCS1A02G186100	0
chr1A	337302920	337303133	214	*	14.9204	5.19275	0.923598	5.6223	1.88427e-08	1.24811e-07	3.15547	3.20279	4.88505	5.65577	4.86172	Promoter (1-2kb)	1	337300647	337301870	1224	2	TraesCS1A02G186100	-1050
chr1A	337654361	337655287	927	*	30.8023	2.08768	0.41516	5.02862	4.94017e-07	2.38704e-06	4.45855	4.39859	5.56336	6.17565	5.671	Promoter (<=1kb)	1	337653975	337655149	1175	2	TraesCS1A02G186300	0
chr1A	337657829	337658523	695	*	32.449	1.36408	0.383864	3.55357	0.000380046	0.000904216	4.77956	4.85948	5.50264	6.0456	5.77797	Promoter (<=1kb)	1	337657366	337658581	1216	2	TraesCS1A02G186500	58
chr1A	337660263	337660768	506	*	21.3584	1.22623	0.463144	2.64763	0.00810587	0.0137811	4.54189	4.53081	5.43913	5.27936	5.21414	Promoter (1-2kb)	1	337657366	337658581	1216	2	TraesCS1A02G186500	-1682
chr1A	337678408	337678782	375	*	11.4338	2.46069	0.734592	3.34974	0.000808887	0.00176881	3.80443	3.54673	4.59252	4.49789	5.28947	Promoter (<=1kb)	1	337677452	337678504	1053	2	TraesCS1A02G186600	0
chr1A	337703372	337704254	883	*	43.9443	1.19877	0.330802	3.62383	0.000290276	0.000711756	5.39476	4.95268	5.94255	6.23646	6.15908	Promoter (<=1kb)	1	337703103	337704240	1138	2	TraesCS1A02G186700	0
chr1A	337776183	337777383	1201	*	64.9726	1.85941	0.265972	6.99101	2.72918e-12	3.76884e-11	5.10278	5.32687	6.59641	6.78882	6.72019	Promoter (<=1kb)	1	337775914	337777000	1087	2	TraesCS1A02G186800	0
chr1A	337947590	337948274	685	*	15.6977	2.29101	0.587994	3.89631	9.76703e-05	0.000269883	4.04885	3.72536	5.00976	5.19826	5.17484	Promoter (<=1kb)	1	337947843	337949587	1745	1	TraesCS1A02G187000	0
chr1A	338213611	338213868	258	*	30.6735	2.18822	0.399915	5.4717	4.45742e-08	2.72403e-07	4.50093	4.24971	5.84888	5.85119	5.80348	Promoter (<=1kb)	1	338214692	338217213	2522	1	TraesCS1A02G187300	-824
chr1A	338580830	338581115	286	*	40.4179	3.18886	0.383703	8.31075	9.50963e-17	2.64225e-15	3.95139	4.31158	6.17848	6.21648	6.30818	Promoter (<=1kb)	1	338581948	338588620	6673	1	TraesCS1A02G187400	-833
chr1A	338591425	338591774	350	*	27.826	1.0643	0.417489	2.54928	0.0107945	0.017794	4.9942	4.65013	5.7134	5.27936	5.671	Promoter (<=1kb)	1	338587866	338590787	2922	2	TraesCS1A02G187500	-638
chr1A	338598137	338598476	340	*	30.2117	1.61869	0.391202	4.13774	3.50744e-05	0.000108404	4.65718	4.62716	5.8965	5.77075	5.55514	Promoter (<=1kb)	1	338593153	338597314	4162	2	TraesCS1A02G187600	-823
chr1A	338600397	338600593	197	*	19.8934	1.77391	0.503181	3.52539	0.000422862	0.000994227	4.34553	4.15004	5.54342	5.19826	5.17484	Promoter (<=1kb)	1	338600466	338600819	354	2	TraesCS1A02G187700	226
chr1A	338835408	338835799	392	*	88.7196	1.44013	0.229168	6.28416	3.2963e-10	3.11709e-09	5.81734	5.79583	6.8331	7.1864	7.08152	Promoter (<=1kb)	1	338833037	338836486	3450	2	TraesCS1A02G187800	687
chr1A	338839329	338840001	673	*	94.6018	2.3007	0.224635	10.2419	1.28619e-24	1.00497e-22	5.34116	5.32687	7.29244	7.19658	7.2468	Promoter (2-3kb)	1	338833037	338836486	3450	2	TraesCS1A02G187800	-2843
chr1A	339098047	339098456	410	*	35.326	1.35462	0.376373	3.59913	0.000319278	0.000774744	4.65718	5.12142	5.81622	6.09029	5.72551	Promoter (<=1kb)	1	339097721	339099065	1345	2	TraesCS1A02G187900	609
chr1A	339098848	339099678	831	*	66.5915	2.20061	0.275836	7.97796	1.48777e-15	3.46511e-14	5.11576	4.97056	6.98623	6.76162	6.55155	Promoter (<=1kb)	1	339097721	339099065	1345	2	TraesCS1A02G187900	0
chr1A	339100563	339100733	171	*	22.3411	2.97898	0.53875	5.52944	3.21258e-08	2.02464e-07	3.67638	4.04033	5.86493	5.46325	5.21414	Promoter (1-2kb)	1	339097721	339099065	1345	2	TraesCS1A02G187900	-1498
chr1A	339482704	339482845	142	*	18.6339	2.69716	0.552429	4.88238	1.04815e-06	4.69104e-06	3.76378	3.96023	5.32629	5.11198	5.5246	Promoter (<=1kb)	1	339483296	339484492	1197	1	TraesCS1A02G188000	-451
chr1A	339915068	339915226	159	*	5.79514	2.40216	0.985475	2.43757	0.0147865	0.0235785	3.52486	3.30933	4.20812	4.5677	4.02891	Promoter (<=1kb)	1	339913769	339916147	2379	2	TraesCS1A02G188100	921
chr1A	339915441	339915703	263	*	5.59342	4.23144	1.25054	3.38368	0.000715212	0.00158575	3.25172	2.72286	4.14967	4.5677	4.21551	Promoter (<=1kb)	1	339913769	339916147	2379	2	TraesCS1A02G188100	444
chr1A	339915900	339916229	330	*	14.5582	3.80873	0.73309	5.19544	2.04231e-07	1.07699e-06	3.4667	3.39853	4.94888	5.56285	4.75659	Promoter (<=1kb)	1	339913769	339916147	2379	2	TraesCS1A02G188100	0
chr1A	340013884	340014868	985	*	78.04	1.0707	0.235957	4.5377	5.68724e-06	2.13754e-05	5.79387	5.99473	6.85714	6.67675	6.85906	Promoter (<=1kb)	1	340010733	340014644	3912	2	TraesCS1A02G188200	0
chr1A	342379483	342379944	462	*	32.8488	1.40607	0.377121	3.72844	0.000192667	0.000494107	4.76278	4.85948	5.56336	5.82488	6.01438	Promoter (<=1kb)	1	342379980	342384645	4666	1	TraesCS1A02G189000	-36
chr1A	342384516	342384889	374	*	54.6308	1.97145	0.298794	6.59803	4.16649e-11	4.64759e-10	4.90649	5.05647	6.35835	6.74782	6.36029	Promoter (2-3kb)	1	342387315	342391668	4354	1	TraesCS1A02G189100	-2426
chr1A	342385691	342386014	324	*	20.0926	2.58572	0.526274	4.91326	8.95741e-07	4.07525e-06	3.88072	4.00106	5.15078	5.59451	5.42871	Promoter (1-2kb)	1	342387315	342391668	4354	1	TraesCS1A02G189100	-1301
chr1A	342386912	342387150	239	*	21.363	2.54741	0.515428	4.94233	7.71931e-07	3.56416e-06	3.98492	4.00106	5.41729	5.77075	5.13437	Promoter (<=1kb)	1	342387315	342391668	4354	1	TraesCS1A02G189100	-165
chr1A	342393279	342393451	173	*	20.4579	1.08954	0.496579	2.19409	0.0282292	0.0421331	4.6754	4.42623	5.34961	5.46325	4.86172	Promoter (<=1kb)	1	342391689	342393474	1786	2	TraesCS1A02G189200	23
chr1A	342433799	342434730	932	*	47.6134	1.13191	0.312365	3.62367	0.000290453	0.000712146	5.31912	5.31318	6.09962	5.95174	6.4906	Promoter (<=1kb)	1	342433545	342435218	1674	2	TraesCS1A02G189300	488
chr1A	342435022	342435334	313	*	35.7975	1.25944	0.412283	3.0548	0.00225212	0.00440056	5.16643	4.71662	5.69551	6.36899	5.42871	Promoter (<=1kb)	1	342433545	342435218	1674	2	TraesCS1A02G189300	0
chr1A	342435930	342436231	302	*	20.1216	3.00328	0.933137	3.21848	0.00128872	0.00267651	4.13799	3.20279	5.25383	5.59451	5.42871	Promoter (<=1kb)	1	342433545	342435218	1674	2	TraesCS1A02G189300	-712
chr1A	343424092	343424526	435	*	21.9348	1.6039	0.515821	3.10942	0.00187455	0.00373751	4.65718	4.04033	5.52318	5.01977	5.58502	Promoter (<=1kb)	1	343419126	343424719	5594	2	TraesCS1A02G189800	193
chr1A	343613791	343614326	536	*	20.0637	1.58942	0.504515	3.15039	0.00163054	0.00330091	4.47993	4.15004	5.25383	5.53044	5.09264	Promoter (1-2kb)	1	343615952	343618536	2585	1	TraesCS1A02G189900	-1626
chr1A	343615016	343615303	288	*	13.6051	2.30449	0.633746	3.63631	0.000276575	0.000681682	3.95139	3.67006	5.00976	4.81346	5.13437	Promoter (<=1kb)	1	343615952	343618536	2585	1	TraesCS1A02G189900	-649
chr1A	343621536	343621907	372	*	30.6849	2.13527	0.407884	5.235	1.64987e-07	8.88481e-07	4.43679	4.3703	5.52318	5.9758	5.94753	Promoter (<=1kb)	1	343614782	343621756	6975	2	TraesCS1A02G190000	0
chr1A	343673886	343674038	153	*	7.78182	2.33625	0.885456	2.63847	0.008328	0.0141198	3.25172	3.77735	4.26367	4.75633	4.44769	Promoter (<=1kb)	1	343673959	343676434	2476	1	TraesCS1A02G190100	0
chr1A	343684883	343685290	408	*	25.6103	1.06789	0.415481	2.57025	0.0101625	0.0168616	4.69336	4.82025	5.48179	5.42839	5.5246	Promoter (<=1kb)	1	343680837	343685974	5138	2	TraesCS1A02G190200	684
chr1A	344189626	344190058	433	*	18.1374	1.33138	0.56461	2.35805	0.0183711	0.0286507	4.22036	4.47965	4.55069	5.39263	5.3952	Promoter (<=1kb)	1	344189326	344189787	462	2	TraesCS1A02G190400	0
chr1A	344288103	344288840	738	*	56.8841	3.88441	0.371817	10.4471	1.51063e-25	1.31577e-23	4.01738	4.1147	6.67071	7.03578	6.27234	Promoter (1-2kb)	1	344290258	344294613	4356	1	TraesCS1A02G190500	-1418
chr1A	344289342	344290388	1047	*	124.567	1.18752	0.19807	5.99547	2.02895e-09	1.64043e-08	6.50417	6.23458	7.41606	7.39518	7.50657	Promoter (<=1kb)	1	344290258	344294613	4356	1	TraesCS1A02G190500	0
chr1A	344467723	344467901	179	*	8.48704	2.909	0.903265	3.22055	0.00127947	0.00265955	3.15547	3.67006	4.71023	4.86816	4.12624	Promoter (2-3kb)	1	344470839	344472679	1841	1	TraesCS1A02G190600	-2938
chr1A	344468069	344468525	457	*	23.9425	2.25529	0.490401	4.59888	4.24777e-06	1.64648e-05	4.16614	4.18427	5.20329	5.9758	5.3952	Promoter (2-3kb)	1	344470839	344472679	1841	1	TraesCS1A02G190600	-2314
chr1A	344468957	344469456	500	*	8.92622	1.80344	0.752742	2.39583	0.016583	0.0261298	3.84335	3.67006	4.59252	4.42382	4.70061	Promoter (1-2kb)	1	344470839	344472679	1841	1	TraesCS1A02G190600	-1383
chr1A	344491500	344491911	412	*	67.9469	1.64829	0.27128	6.07599	1.23228e-09	1.04171e-08	5.28538	5.48129	6.4351	6.92987	6.78499	Promoter (2-3kb)	1	344480199	344488546	8348	2	TraesCS1A02G190700	-2954
chr1A	345115934	345116819	886	*	93.4606	1.07546	0.221297	4.85981	1.17496e-06	5.20137e-06	6.1292	6.08456	7.22025	6.97791	6.88293	Promoter (<=1kb)	1	345108253	345116586	8334	2	TraesCS1A02G190800	0
chr1A	345172519	345173191	673	*	49.2984	1.44021	0.296193	4.86239	1.15979e-06	5.13968e-06	5.20322	5.15275	6.15268	6.38695	6.34313	Promoter (<=1kb)	1	345167845	345172017	4173	2	TraesCS1A02G190900	-502
chr1A	345296579	345297477	899	*	43.0235	1.6229	0.318219	5.09995	3.3975e-07	1.70322e-06	4.97998	4.91619	6.08604	6.21648	6.1786	Promoter (2-3kb)	1	345299960	345304595	4636	1	TraesCS1A02G191000	-2483
chr1A	345783523	345784129	607	*	62.3611	1.35362	0.285682	4.73822	2.15608e-06	8.97261e-06	5.58131	5.34043	6.21632	6.69125	6.75942	Promoter (<=1kb)	1	345783582	345786960	3379	1	TraesCS1A02G191300	0
chr1A	345786040	345786384	345	*	17.8445	1.32224	0.524981	2.51864	0.011781	0.0192379	4.50093	4.18427	5.22879	5.23942	4.95898	Promoter (1-2kb)	1	345787885	345790279	2395	1	TraesCS1A02G191400	-1501
chr1A	345791220	345791808	589	*	27.5375	1.27575	0.417558	3.05526	0.00224868	0.00439449	4.89128	4.53081	5.74852	5.42839	5.58502	Promoter (<=1kb)	1	345791124	345792797	1674	2	TraesCS1A02G191500	989
chr1A	347325217	347325769	553	*	69.1091	1.43419	0.258705	5.54374	2.96084e-08	1.88049e-07	5.59046	5.46906	6.47717	6.82869	6.8225	Promoter (<=1kb)	1	347322210	347325380	3171	2	TraesCS1A02G191900	0
chr1A	347922063	347922449	387	*	32.6344	1.12397	0.369858	3.03891	0.00237432	0.00461177	5.0496	4.84002	5.78278	5.59451	5.87735	Promoter (<=1kb)	1	347922420	347923294	875	1	TraesCS1A02G192600	0
chr1A	347927832	347927993	162	*	7.17503	3.25939	0.977078	3.33586	0.000850367	0.0018494	3.33241	3.30933	4.0879	4.92066	4.29819	Promoter (<=1kb)	1	347923754	347927115	3362	2	TraesCS1A02G192700	-717
chr1A	348401072	348401501	430	*	79.1148	1.79616	0.245304	7.32219	2.43958e-13	4.01535e-12	5.44635	5.48129	7.05015	7.05829	6.70687	Promoter (<=1kb)	1	348398566	348400900	2335	2	TraesCS1A02G192800	-172
chr1A	348402095	348402317	223	*	46.2751	2.34629	0.326818	7.17918	7.01291e-13	1.06844e-11	4.65718	4.60377	6.1264	6.43953	6.42693	Promoter (1-2kb)	1	348398566	348400900	2335	2	TraesCS1A02G192800	-1195
chr1A	348402916	348403083	168	*	30.8576	1.77674	0.399276	4.4499	8.59094e-06	3.09191e-05	4.56186	4.60377	5.86493	5.99945	5.46142	Promoter (2-3kb)	1	348398566	348400900	2335	2	TraesCS1A02G192800	-2016
chr1A	348403447	348403828	382	*	48.6681	2.07155	0.329393	6.289	3.19508e-10	3.02917e-09	4.65718	4.97056	6.1396	6.6473	6.27234	Promoter (2-3kb)	1	348398566	348400900	2335	2	TraesCS1A02G192800	-2547
chr1A	348687940	348688262	323	*	25.4917	3.64406	0.542878	6.71249	1.91335e-11	2.27302e-10	3.91669	3.39853	5.56336	5.99945	5.55514	Promoter (1-2kb)	1	348689891	348698082	8192	1	TraesCS1A02G192900	-1629
chr1A	348689430	348689815	386	*	44.9026	2.73354	0.340811	8.02069	1.05156e-15	2.50482e-14	4.45855	4.3703	6.20382	6.29478	6.4906	Promoter (<=1kb)	1	348689891	348698082	8192	1	TraesCS1A02G192900	-76
chr1A	348721052	348721775	724	*	58.981	1.21558	0.277642	4.37822	1.19654e-05	4.15419e-05	5.43619	5.55246	6.3807	6.29478	6.72019	Promoter (<=1kb)	1	348717273	348721726	4454	2	TraesCS1A02G193000	0
chr1A	348848401	348849265	865	*	87.8335	1.40614	0.227046	6.19317	5.89665e-10	5.30817e-09	5.78596	5.85292	6.88858	6.97791	7.18103	Promoter (<=1kb)	1	348848359	348851728	3370	1	TraesCS1A02G193100	42
chr1A	349357959	349358394	436	*	103.856	1.86428	0.223721	8.33304	7.87948e-17	2.21437e-15	5.63536	5.78609	7.07766	7.44722	7.39502	Promoter (<=1kb)	1	349358465	349360851	2387	1	TraesCS1A02G193200	-71
chr1A	350403101	350403328	228	*	16.0114	2.98863	0.680595	4.39121	1.12721e-05	3.93736e-05	3.80443	3.54673	4.6722	4.86816	5.77797	Promoter (1-2kb)	1	350395521	350401398	5878	2	TraesCS1A02G193400	-1703
chr1A	351210674	351210859	186	*	8.05239	2.71732	0.892319	3.04524	0.00232497	0.00452668	3.40312	3.54673	4.41582	5.01977	4.02891	Promoter (<=1kb)	1	351211684	351212265	582	1	TraesCS1A02G193700	-825
chr1A	351352389	351352827	439	*	20.8149	2.98286	0.548445	5.43876	5.36519e-08	3.22317e-07	3.67638	3.96023	5.34961	5.77075	5.21414	Promoter (1-2kb)	1	351349023	351350790	1768	2	TraesCS1A02G194100	-1599
chr1A	351474763	351476667	1905	*	133.178	1.21036	0.201059	6.0199	1.74524e-09	1.43007e-08	6.42054	6.47021	7.46892	7.33198	7.76547	Promoter (<=1kb)	1	351474705	351476085	1381	2	TraesCS1A02G194200	0
chr1A	351477232	351477398	167	*	10.1985	5.63329	1.2095	4.65754	3.20016e-06	1.27754e-05	2.72286	3.20279	4.81794	4.69653	4.95898	Promoter (1-2kb)	1	351474705	351476085	1381	2	TraesCS1A02G194200	-1147
chr1A	351855889	351856121	233	*	35.2873	1.13832	0.360128	3.16088	0.00157291	0.0031965	5.0496	4.98819	6.01612	5.92727	5.55514	Promoter (<=1kb)	1	351856640	351857125	486	1	TraesCS1A02G194500	-519
chr1A	351863731	351864312	582	*	40.7997	2.14449	0.345402	6.20869	5.34272e-10	4.85192e-09	4.63869	4.62716	6.20382	6.33237	5.92452	Promoter (<=1kb)	1	351859608	351863846	4239	2	TraesCS1A02G194700	0
chr1A	351877569	351877717	149	*	9.55134	2.52559	0.76697	3.29295	0.000991432	0.00211987	3.62903	3.54673	4.46247	4.92066	4.64204	Promoter (<=1kb)	1	351878373	351882317	3945	1	TraesCS1A02G194800	-656
chr1A	352851880	352852340	461	*	65.255	1.25763	0.268031	4.69209	2.70422e-06	1.09888e-05	5.41563	5.72615	6.44573	6.78882	6.58107	Promoter (<=1kb)	1	352852084	352862015	9932	1	TraesCS1A02G195300	0
chr1A	352865683	352865892	210	*	22.5594	2.47625	0.486804	5.08674	3.64272e-07	1.81389e-06	3.91669	4.18427	5.50264	5.42839	5.61427	Promoter (<=1kb)	1	352866593	352872371	5779	1	TraesCS1A02G195312	-701
chr1A	353249875	353250471	597	*	38.4508	4.38633	0.459805	9.53955	1.43448e-21	7.7082e-20	3.67638	3.67006	6.25318	6.25617	6.15908	Promoter (1-2kb)	1	353251752	353256652	4901	1	TraesCS1A02G195400	-1281
chr1A	353251359	353252370	1012	*	78.6764	1.18048	0.262911	4.49003	7.12131e-06	2.61599e-05	5.84042	5.82467	6.57721	6.63235	7.20959	Promoter (<=1kb)	1	353251752	353256652	4901	1	TraesCS1A02G195400	0
chr1A	353633760	353634137	378	*	88.1993	1.28564	0.240736	5.34043	9.27278e-08	5.27976e-07	5.93628	5.85292	6.6887	7.22668	7.05028	Promoter (2-3kb)	1	353625764	353631621	5858	2	TraesCS1A02G195700	-2139
chr1A	353912001	353912718	718	*	37.5768	3.40141	0.429244	7.92418	2.2965e-15	5.20785e-14	4.04885	3.96023	6.33564	6.38695	5.64293	Promoter (<=1kb)	1	353913629	353917286	3658	1	TraesCS1A02G195900	-911
chr1A	353914243	353915215	973	*	50.4489	2.10606	0.3085	6.82679	8.68366e-12	1.09487e-10	4.84457	4.84002	6.62473	6.25617	6.34313	Promoter (<=1kb)	1	353913629	353917286	3658	1	TraesCS1A02G195900	614
chr1A	354188973	354189149	177	*	13.9511	2.16056	0.659219	3.27745	0.0010475	0.00222648	3.98492	3.77735	5.30256	5.15581	4.37531	Promoter (<=1kb)	1	354189074	354191293	2220	1	TraesCS1A02G196000	0
chr1A	354292699	354292841	143	*	9.54487	2.4588	0.778378	3.15887	0.0015838	0.00321606	3.76378	3.39853	4.46247	4.75633	4.81022	Promoter (2-3kb)	1	354295106	354299626	4521	1	TraesCS1A02G196100	-2265
chr1A	354293955	354294144	190	*	9.59873	1.78823	0.731381	2.44501	0.0144848	0.0231499	3.67638	3.91767	4.50737	4.5677	4.81022	Promoter (<=1kb)	1	354295106	354299626	4521	1	TraesCS1A02G196100	-962
chr1A	354294320	354294671	352	*	18.6151	1.22477	0.533812	2.29439	0.0217682	0.0333616	4.63869	4.15004	4.94888	5.11198	5.42871	Promoter (<=1kb)	1	354295106	354299626	4521	1	TraesCS1A02G196100	-435
chr1A	354827676	354827820	145	*	22.547	3.87005	0.562405	6.88126	5.93268e-12	7.71629e-11	3.62903	3.54673	5.7134	5.53044	5.5246	Promoter (2-3kb)	1	354823588	354824724	1137	2	TraesCS1A02G196400	-2952
chr1A	354947282	354947842	561	*	56.5435	1.2619	0.291149	4.33419	1.46295e-05	4.97197e-05	5.64416	5.15275	6.45629	6.40469	6.44312	Promoter (<=1kb)	1	354943357	354948394	5038	2	TraesCS1A02G196700	552
chr1A	354948489	354949041	553	*	57.7773	1.41584	0.278981	5.07505	3.87389e-07	1.91712e-06	5.45644	5.25701	6.66163	6.42222	6.36029	Promoter (<=1kb)	1	354943357	354948394	5038	2	TraesCS1A02G196700	-95
chr1A	355325027	355325369	343	*	24.4078	2.32984	0.467137	4.9875	6.11659e-07	2.89355e-06	4.32156	3.96023	5.50264	5.68541	5.58502	Promoter (1-2kb)	1	355326375	355329223	2849	1	TraesCS1A02G197100	-1006
chr1A	355335489	355335746	258	*	29.9322	1.0416	0.395481	2.63374	0.00844491	0.014297	4.89128	4.91619	5.37254	5.90236	5.61427	Promoter (1-2kb)	1	355324903	355334094	9192	2	TraesCS1A02G197200	-1395
chr1A	355341552	355341916	365	*	20.7906	1.07196	0.480366	2.23156	0.0256442	0.0386342	4.63869	4.5055	5.12374	5.53044	5.09264	Promoter (<=1kb)	1	355342845	355344381	1537	1	TraesCS1A02G197400	-929
chr1A	355713306	355713610	305	*	23.7969	3.45056	0.527604	6.54006	6.1495e-11	6.65015e-10	3.88072	3.54673	5.48179	5.77075	5.64293	Promoter (<=1kb)	1	355714313	355716842	2530	1	TraesCS1A02G197800	-703
chr1A	355735809	355736003	195	*	16.1003	2.31615	0.568905	4.07124	4.67626e-05	0.000140057	3.95139	3.87317	5.25383	5.15581	5.04956	Promoter (<=1kb)	1	355730243	355735445	5203	2	TraesCS1A02G198100	-364
chr1A	357060723	357061176	454	*	56.9179	2.57316	0.298322	8.62543	6.38512e-18	2.09522e-16	4.69336	4.69484	6.72401	6.69125	6.41056	Promoter (1-2kb)	1	357062296	357064921	2626	1	TraesCS1A02G198600	-1120
chr1A	357061439	357061619	181	*	30.3778	1.92423	0.421341	4.56691	4.94967e-06	1.88891e-05	4.69336	4.24971	5.60241	5.68541	6.05726	Promoter (<=1kb)	1	357062296	357064921	2626	1	TraesCS1A02G198600	-677
chr1A	357076800	357077463	664	*	83.3643	1.01982	0.222645	4.58046	4.63959e-06	1.7824e-05	6.02603	5.97776	6.88858	6.84173	6.89471	Promoter (<=1kb)	1	357062029	357077269	15241	2	TraesCS1A02G198700	0
chr1A	357414887	357415375	489	*	22.2967	3.15373	0.5279	5.9741	2.31358e-09	1.84943e-08	3.62903	3.96023	5.3951	5.62548	5.61427	Promoter (<=1kb)	1	357414942	357418373	3432	1	TraesCS1A02G198900	0
chr1A	357415602	357415968	367	*	19.8976	3.55788	0.582605	6.10684	1.01622e-09	8.73853e-09	3.57872	3.67006	5.27841	5.3559	5.671	Promoter (<=1kb)	1	357414942	357418373	3432	1	TraesCS1A02G198900	660
chr1A	357780895	357781750	856	*	77.2948	1.01411	0.244303	4.15103	3.30989e-05	0.000102978	5.94339	5.88062	6.55776	6.74782	6.99663	Promoter (<=1kb)	1	357763072	357781554	18483	2	TraesCS1A02G199000	0
chr1A	357785731	357785922	192	*	15.2331	4.88152	0.853967	5.71629	1.08877e-08	7.57918e-08	3.15547	3.30933	4.71023	5.42839	5.36086	Promoter (<=1kb)	1	357785911	357786153	243	2	TraesCS1A02G199100	231
chr1A	357787453	357788434	982	*	71.0251	2.60586	0.308835	8.43771	3.23611e-17	9.59393e-16	4.86033	4.87866	6.78378	6.43953	7.33583	Promoter (<=1kb)	1	357788263	357790677	2415	1	TraesCS1A02G199200	0
chr1A	358151264	358152840	1577	*	40.5604	2.21704	0.362512	6.11578	9.60849e-10	8.3039e-09	4.76278	4.3703	5.92737	6.21648	6.32576	Promoter (<=1kb)	1	358151459	358152398	940	1	TraesCS1A02G199300	0
chr1A	358174775	358175330	556	*	26.1329	1.97446	0.448402	4.40334	1.06599e-05	3.74537e-05	4.50093	4.18427	5.3951	5.87701	5.58502	Promoter (<=1kb)	1	358174992	358175870	879	1	TraesCS1A02G199400	0
chr1A	358921940	358922287	348	*	14.5695	2.35676	0.641191	3.6756	0.000237295	0.000594901	3.98492	3.67006	5.17729	5.31817	4.5806	Promoter (<=1kb)	1	358921235	358923796	2562	1	TraesCS1A02G199700	705
chr1A	359689100	359690024	925	*	26.2702	1.48545	0.462	3.21526	0.00130326	0.00270306	4.63869	4.53081	5.54342	5.01977	5.99245	Promoter (<=1kb)	1	359689254	359690781	1528	1	TraesCS1A02G200000	0
chr1A	359980575	359980835	261	*	11.7649	2.73689	0.709671	3.85656	0.000114995	0.000312055	3.57872	3.67006	4.74715	5.19826	4.64204	Promoter (<=1kb)	1	359980199	359981668	1470	2	TraesCS1A02G200100	833
chr1A	360006614	360006751	138	*	7.49382	5.24465	1.29145	4.06107	4.88489e-05	0.000145659	3.15547	2.72286	4.46247	4.75633	4.44769	Promoter (2-3kb)	1	360009367	360011036	1670	1	TraesCS1A02G200200	-2616
chr1A	360009102	360009516	415	*	19.5347	3.88298	0.636707	6.09853	1.07046e-09	9.15905e-09	3.62903	3.39853	5.48179	4.97114	5.75198	Promoter (<=1kb)	1	360009367	360011036	1670	1	TraesCS1A02G200200	0
chr1A	360458913	360459930	1018	*	31.3622	1.10552	0.389408	2.83897	0.00452593	0.00818519	4.81247	5.02277	5.58303	5.49725	5.99245	Promoter (<=1kb)	1	360455273	360459181	3909	2	TraesCS1A02G200400	0
chr1A	360461779	360462906	1128	*	27.8865	1.67202	0.41741	4.0057	6.18341e-05	0.000179699	4.45855	4.62716	5.41729	5.85119	5.69852	Promoter (2-3kb)	1	360455273	360459181	3909	2	TraesCS1A02G200400	-2598
chr1A	361174757	361175006	250	*	12.2605	1.74611	0.63855	2.73449	0.00624768	0.0109243	3.98492	3.91767	4.94888	4.92066	4.64204	Promoter (<=1kb)	1	361173339	361174748	1410	2	TraesCS1A02G200500	-9
chr1A	361234875	361236037	1163	*	32.2203	3.44772	0.438604	7.86067	3.8208e-15	8.36452e-14	3.84335	3.96023	6.04451	5.82488	6.05726	Promoter (<=1kb)	1	361235402	361236546	1145	1	TraesCS1A02G200700	0
chr1A	361351748	361352815	1068	*	71.8287	1.5621	0.280552	5.56794	2.57766e-08	1.65828e-07	5.17881	5.76639	6.57721	6.88017	6.88293	Promoter (<=1kb)	1	361352160	361359053	6894	1	TraesCS1A02G200800	0
chr1A	362188143	362188281	139	*	8.92264	4.39333	1.04557	4.20187	2.64724e-05	8.4383e-05	2.72286	3.39853	5.00976	4.34485	4.64204	Promoter (2-3kb)	1	362190904	362192389	1486	1	TraesCS1A02G201100	-2623
chr1A	362402190	362403973	1784	*	105.926	1.18052	0.203141	5.81134	6.19744e-09	4.53534e-08	6.17809	6.19122	7.18906	7.30402	7.17139	Promoter (<=1kb)	1	362403114	362405555	2442	1	TraesCS1A02G201400	0
chr1A	362859452	362859765	314	*	23.2012	3.31648	0.516499	6.42107	1.35316e-10	1.37407e-09	3.76378	3.77735	5.54342	5.46325	5.77797	Promoter (2-3kb)	1	362861943	362866378	4436	1	TraesCS1A02G201600	-2178
chr1A	362860884	362861159	276	*	40.8168	3.4388	0.399178	8.61469	7.01316e-18	2.28976e-16	4.10909	3.96023	6.27723	6.50674	5.94753	Promoter (<=1kb)	1	362861943	362866378	4436	1	TraesCS1A02G201600	-784
chr1A	362861496	362863165	1670	*	139.702	1.09309	0.18386	5.94526	2.76024e-09	2.17265e-08	6.51844	6.64595	7.53486	7.60825	7.57396	Promoter (<=1kb)	1	362861943	362866378	4436	1	TraesCS1A02G201600	0
chr1A	363419689	363420009	321	*	29.2209	4.23437	0.521036	8.12683	4.40672e-16	1.10954e-14	3.52486	3.67006	5.78278	5.87701	6.01438	Promoter (<=1kb)	1	363420421	363422792	2372	1	TraesCS1A02G202100	-412
chr1A	363428132	363428459	328	*	16.102	2.97673	0.606141	4.91096	9.06317e-07	4.11787e-06	3.72118	3.67006	5.00976	5.3559	5.21414	Promoter (1-2kb)	1	363423831	363426660	2830	2	TraesCS1A02G202200	-1472
chr1A	363448480	363449206	727	*	65.0565	2.59328	0.291824	8.88646	6.30856e-19	2.39218e-17	4.6754	4.91619	6.78378	7.01291	6.5214	Promoter (2-3kb)	1	363451669	363455323	3655	1	TraesCS1A02G202300	-2463
chr1A	363449657	363450136	480	*	37.4832	3.72437	0.443006	8.40705	4.20469e-17	1.22674e-15	4.10909	3.54673	6.31257	6.17565	6.01438	Promoter (1-2kb)	1	363451669	363455323	3655	1	TraesCS1A02G202300	-1533
chr1A	363687593	363687772	180	*	12.7698	2.21822	0.64056	3.46293	0.000534319	0.00122459	3.76378	3.87317	4.88505	5.06667	4.81022	Promoter (2-3kb)	1	363690449	363695876	5428	1	TraesCS1A02G202700	-2677
chr1A	364039690	364040061	372	*	13.6247	2.46954	0.689837	3.57989	0.000343744	0.000827376	3.76378	3.77735	4.59252	4.63377	5.55514	Promoter (<=1kb)	1	364039708	364040175	468	2	TraesCS1A02G202800	114
chr1A	364046477	364047120	644	*	29.7948	2.34766	0.434073	5.40844	6.35744e-08	3.7578e-07	4.01738	4.53081	5.8965	5.65577	5.87735	Promoter (<=1kb)	1	364046611	364046856	246	2	TraesCS1A02G202900	0
chr1A	364229884	364231099	1216	*	115.209	1.10775	0.202028	5.48314	4.17844e-08	2.568e-07	6.29344	6.37026	7.21407	7.4809	7.2468	Promoter (<=1kb)	1	364226064	364230622	4559	2	TraesCS1A02G203000	0
chr1A	364231703	364231945	243	*	17.5553	4.86797	0.767334	6.344	2.23869e-10	2.1828e-09	3.33241	3.20279	5.50264	5.23942	5.28947	Promoter (1-2kb)	1	364226064	364230622	4559	2	TraesCS1A02G203000	-1081
chr1A	364631462	364631681	220	*	16.792	2.04925	0.571281	3.5871	0.000334371	0.000807134	4.13799	3.91767	5.43913	5.19826	4.81022	Promoter (<=1kb)	1	364631876	364634716	2841	1	TraesCS1A02G203100	-195
chr1A	364653655	364654315	661	*	67.4168	1.2379	0.258779	4.78361	1.72171e-06	7.33222e-06	5.60859	5.64201	6.54793	6.88017	6.4906	Promoter (1-2kb)	1	364655697	364656832	1136	1	TraesCS1A02G203200	-1382
chr1A	364934711	364934991	281	*	24.7702	2.50838	0.458246	5.47387	4.40316e-08	2.69385e-07	4.04885	4.15004	5.50264	5.71444	5.64293	Promoter (<=1kb)	1	364935626	364936558	933	1	TraesCS1A02G203300	-635
chr1A	364936307	364937167	861	*	52.8341	1.34661	0.295277	4.56051	5.10301e-06	1.94104e-05	5.33019	5.27127	6.17848	6.25617	6.62425	Promoter (<=1kb)	1	364935626	364936558	933	1	TraesCS1A02G203300	681
chr1A	365063816	365064011	196	*	8.24555	3.23791	1.51552	2.1365	0.0326387	0.0480134	3.62903	2.72286	5.15078	4.26015	4.12624	Promoter (<=1kb)	1	365064927	365071233	6307	1	TraesCS1A02G203400	-916
chr1A	365064727	365065870	1144	*	59.0433	1.44618	0.27466	5.26534	1.39928e-07	7.65393e-07	5.28538	5.43172	6.34704	6.6621	6.53655	Promoter (<=1kb)	1	365064927	365071233	6307	1	TraesCS1A02G203400	0
chr1A	365450497	365451088	592	*	24.3409	2.63025	0.469274	5.60493	2.08334e-08	1.36682e-07	4.10909	3.96023	5.50264	5.74288	5.58502	Promoter (<=1kb)	1	365451093	365452429	1337	1	TraesCS1A02G203500	-5
chr1A	365491767	365492664	898	*	43.2952	2.36367	0.344683	6.85752	7.00654e-12	8.98892e-11	4.50093	4.65013	6.44573	6.29478	5.99245	Promoter (<=1kb)	1	365492204	365493755	1552	1	TraesCS1A02G203600	0
chr1A	365493114	365493465	352	*	17.4928	1.87351	0.552358	3.39184	0.000694242	0.0015446	4.32156	3.87317	5.30256	5.06667	5.21414	Promoter (<=1kb)	1	365492204	365493755	1552	1	TraesCS1A02G203600	910
chr1A	365506975	365508003	1029	*	42.774	3.21639	0.368209	8.73525	2.43127e-18	8.47369e-17	4.0794	4.24971	6.28911	6.43953	6.1786	Promoter (<=1kb)	1	365507410	365508980	1571	1	TraesCS1A02G203700	0
chr1A	365534520	365535483	964	*	48.1912	1.3943	0.303277	4.59747	4.27658e-06	1.65638e-05	5.25077	5.12142	6.40271	6.06812	6.29037	Promoter (<=1kb)	1	365536062	365536994	933	1	TraesCS1A02G203800	-579
chr1A	365536265	365536968	704	*	30.3953	1.80731	0.39256	4.60391	4.14634e-06	1.61134e-05	4.56186	4.55561	5.94255	5.62548	5.75198	Promoter (<=1kb)	1	365536062	365536994	933	1	TraesCS1A02G203800	203
chr1A	365618614	365619655	1042	*	30.1337	2.43869	0.44544	5.47477	4.3807e-08	2.68129e-07	4.13799	4.3703	5.52318	6.25617	5.61427	Promoter (<=1kb)	1	365617809	365619048	1240	2	TraesCS1A02G203900	0
chr1A	366367021	366367767	747	*	28.3638	1.51287	0.413471	3.65895	0.000253247	0.000630228	4.65718	4.60377	5.34961	5.74288	5.85316	Promoter (<=1kb)	1	366367520	366367873	354	1	TraesCS1A02G204600	0
chr1A	366988561	366988776	216	*	4.98879	2.5512	1.06753	2.38981	0.016857	0.0265159	3.4667	3.20279	4.36727	3.9584	4.21551	Promoter (<=1kb)	1	366988386	366990568	2183	1	TraesCS1A02G204800	175
chr1A	366989259	366989845	587	*	11.1519	4.00209	0.857991	4.66449	3.09379e-06	1.23961e-05	3.4667	3.063	5.12374	4.5677	4.91125	Promoter (<=1kb)	1	366988386	366990568	2183	1	TraesCS1A02G204800	873
chr1A	367380903	367382596	1694	*	90.6431	1.90454	0.229926	8.28328	1.19831e-16	3.27758e-15	5.59956	5.46906	7.02916	7.08045	7.30088	Promoter (<=1kb)	1	367381194	367383318	2125	1	TraesCS1A02G205100	0
chr1A	367879107	367879293	187	*	8.58324	3.3351	0.88628	3.76303	0.000167865	0.000437412	3.33241	3.39853	4.6722	4.92066	4.21551	Promoter (<=1kb)	1	367879706	367880092	387	1	TraesCS1A02G205500	-413
chr1A	368361361	368361519	159	*	19.6291	1.07679	0.481144	2.23799	0.0252218	0.038065	4.47993	4.57993	5.20329	5.15581	5.25233	Promoter (2-3kb)	1	368364319	368364813	495	1	TraesCS1A02G205900	-2800
chr1A	368745596	368746034	439	*	36.4039	1.1621	0.372164	3.12255	0.00179293	0.00359203	5.19107	4.84002	5.6404	5.77075	6.19785	Promoter (<=1kb)	1	368745828	368747034	1207	1	TraesCS1A02G206200	0
chr1A	369082573	369083317	745	*	49.5491	1.17411	0.295364	3.97513	7.03415e-05	0.000201571	5.28538	5.3803	6.1264	6.19621	6.42693	Promoter (<=1kb)	1	369083037	369085306	2270	1	TraesCS1A02G207000	0
chr1A	369273193	369273552	360	*	14.5389	2.42931	0.641444	3.78725	0.000152322	0.000401171	4.01738	3.54673	5.06797	5.27936	4.81022	Promoter (<=1kb)	1	369272608	369273234	627	2	TraesCS1A02G207200	0
chr1A	369322444	369324444	2001	*	49.6402	2.43251	0.328925	7.39531	1.41078e-13	2.4152e-12	4.74577	4.53081	6.19121	6.36899	6.69343	Promoter (<=1kb)	1	369322580	369324775	2196	1	TraesCS1A02G207300	0
chr1A	369578930	369580036	1107	*	20.4166	2.07581	0.55997	3.707	0.000209727	0.000532806	4.45855	3.67006	5.22879	5.53044	5.36086	Promoter (<=1kb)	1	369579377	369581592	2216	1	TraesCS1A02G207900	0
chr1A	369990408	369991028	621	*	40.7969	1.07044	0.357561	2.99374	0.00275578	0.00526369	5.27394	5.08933	5.67738	6.40469	5.82854	Promoter (<=1kb)	1	369990657	369994627	3971	1	TraesCS1A02G208100	0
chr1A	369998165	369998622	458	*	14.7269	4.11281	0.758164	5.4247	5.80536e-08	3.46013e-07	3.15547	3.54673	4.88505	5.39263	5.13437	Promoter (<=1kb)	1	369996882	369998166	1285	2	TraesCS1A02G208200	0
chr1A	371076442	371077052	611	*	30.2548	1.9115	0.496474	3.85016	0.00011804	0.000319476	4.32156	4.65013	4.85193	6.06812	6.11923	Promoter (<=1kb)	1	371076007	371077209	1203	1	TraesCS1A02G208800	435
chr1A	371218838	371219285	448	*	38.0775	2.02674	0.379704	5.33767	9.41468e-08	5.3519e-07	4.36902	4.85948	5.97244	6.3137	5.87735	Promoter (<=1kb)	1	371219824	371221463	1640	1	TraesCS1A02G209100	-539
chr1A	371220010	371220310	301	*	28.6029	1.63843	0.406997	4.02565	5.68189e-05	0.000166677	4.50093	4.67268	5.7996	5.46325	5.77797	Promoter (<=1kb)	1	371219824	371221463	1640	1	TraesCS1A02G209100	186
chr1A	371220428	371221730	1303	*	68.4775	1.63603	0.293256	5.57884	2.42122e-08	1.56677e-07	5.33019	5.46906	6.30089	6.69125	7.11211	Promoter (<=1kb)	1	371219824	371221463	1640	1	TraesCS1A02G209100	604
chr1A	372230062	372230217	156	*	11.4884	8.28721	1.60756	5.15515	2.53428e-07	1.30784e-06	2.72286	2.72286	4.88505	5.46325	4.21551	Promoter (<=1kb)	1	372227939	372231049	3111	2	TraesCS1A02G209500	832
chr1A	372234847	372235425	579	*	35.172	1.32407	0.369698	3.58148	0.00034165	0.000822814	5.11576	4.67268	5.7996	5.99945	5.82854	Promoter (<=1kb)	1	372236293	372240822	4530	1	TraesCS1A02G209600	-868
chr1A	372236160	372236970	811	*	89.9194	1.11633	0.23724	4.70547	2.53283e-06	1.03666e-05	5.90018	6.14648	6.74993	6.97791	7.21899	Promoter (<=1kb)	1	372236293	372240822	4530	1	TraesCS1A02G209600	0
chr1A	372241016	372241847	832	*	33.3427	3.15637	0.458915	6.87789	6.0745e-12	7.88428e-11	3.76378	4.24971	5.62154	6.33237	5.97017	Promoter (<=1kb)	1	372241197	372241757	561	2	TraesCS1A02G209700	0
chr1A	372287363	372287793	431	*	13.5097	2.76427	0.656549	4.2103	2.55034e-05	8.16408e-05	3.57872	3.77735	5.00976	5.19826	4.81022	Promoter (<=1kb)	1	372287159	372287593	435	2	TraesCS1A02G209800	0
chr1A	372467541	372468333	793	*	18.5854	2.20384	0.541126	4.0727	4.64715e-05	0.000139264	3.88072	4.18427	5.34961	5.01977	5.46142	Promoter (<=1kb)	1	372467568	372467930	363	2	TraesCS1A02G210000	0
chr1A	372524567	372525302	736	*	13.0403	2.0407	0.629098	3.24385	0.00117926	0.00247358	3.98492	3.77735	5.00976	4.81346	4.95898	Promoter (<=1kb)	1	372525023	372530677	5655	1	TraesCS1A02G210100	0
chr1A	372943429	372943797	369	*	4.90138	2.93592	1.13013	2.59786	0.00938069	0.0156985	3.33241	3.20279	4.0879	4.5677	3.80079	Promoter (<=1kb)	1	372942515	372944762	2248	2	TraesCS1A02G210600	965
chr1A	373263226	373263368	143	*	16.144	1.49414	0.597553	2.50043	0.0124043	0.0201453	3.84335	4.5055	5.15078	4.81346	5.21414	Promoter (<=1kb)	1	373263229	373264110	882	2	TraesCS1A02G210700	742
chr1A	373264025	373264678	654	*	66.4487	1.30184	0.262306	4.96305	6.93939e-07	3.24125e-06	5.71269	5.40625	6.49774	6.71981	6.70687	Promoter (<=1kb)	1	373263229	373264110	882	2	TraesCS1A02G210700	0
chr1A	373266321	373266604	284	*	27.6911	2.54028	0.449122	5.6561	1.54849e-08	1.04378e-07	4.29709	4.00106	5.97244	5.74288	5.49337	Promoter (2-3kb)	1	373263229	373264110	882	2	TraesCS1A02G210700	-2211
chr1A	373266750	373266895	146	*	14.3202	3.07862	0.721737	4.26557	1.99395e-05	6.55207e-05	3.15547	3.91767	5.09614	5.15581	5.00505	Promoter (2-3kb)	1	373263229	373264110	882	2	TraesCS1A02G210700	-2640
chr1A	373267100	373267406	307	*	19.171	4.33695	1.17988	3.67575	0.000237151	0.000594569	3.67638	2.72286	5.65901	5.23942	5.36086	Promoter (2-3kb)	1	373263229	373264110	882	2	TraesCS1A02G210700	-2990
chr1A	373312824	373313698	875	*	100.28	1.23382	0.218282	5.65244	1.58187e-08	1.06416e-07	5.9575	6.20582	7.09123	7.05829	7.31846	Promoter (<=1kb)	1	373313408	373320576	7169	1	TraesCS1A02G210800	0
chr1A	373313954	373314778	825	*	40.7748	1.09412	0.321803	3.39998	0.000673908	0.00150422	5.20322	5.15275	5.95758	6.11212	5.94753	Promoter (<=1kb)	1	373313408	373320576	7169	1	TraesCS1A02G210800	546
chr1A	373766177	373766426	250	*	14.5451	3.24748	0.722947	4.492	7.05559e-06	2.59407e-05	3.80443	3.20279	4.97967	5.49725	4.75659	Promoter (<=1kb)	1	373766258	373768702	2445	1	TraesCS1A02G210900	0
chr1A	374134694	374135189	496	*	33.203	2.36439	0.402757	5.8705	4.34493e-09	3.28183e-08	4.24652	4.47965	6.00171	6.15479	5.61427	Promoter (1-2kb)	1	374136782	374137647	866	1	TraesCS1A02G211200	-1593
chr1A	374167433	374168652	1220	*	63.4426	3.08218	0.294923	10.4508	1.45314e-25	1.26929e-23	4.45855	4.57993	6.91171	6.74782	6.70687	Promoter (<=1kb)	1	374167247	374169463	2217	2	TraesCS1A02G211300	811
chr1A	374169322	374170244	923	*	42.6165	3.25481	0.370646	8.78145	1.61378e-18	5.76492e-17	4.10909	4.18427	6.33564	6.43953	6.11923	Promoter (<=1kb)	1	374167247	374169463	2217	2	TraesCS1A02G211300	0
chr1A	374213506	374214113	608	*	71.401	2.1205	0.298974	7.0926	1.31617e-12	1.91844e-11	5.4764	4.71662	6.87295	6.92987	6.77226	Promoter (<=1kb)	1	374214039	374217445	3407	1	TraesCS1A02G211500	0
chr1A	374218210	374218685	476	*	38.4343	1.12519	0.368951	3.04972	0.00229058	0.00446698	5.11576	5.10547	6.1264	5.39263	6.1786	Promoter (<=1kb)	1	374217713	374219255	1543	2	TraesCS1A02G211600	570
chr1A	374218879	374219410	532	*	43.4387	1.17126	0.319522	3.66566	0.000246697	0.000615749	5.34116	5.03972	6.04451	6.0456	6.19785	Promoter (<=1kb)	1	374217713	374219255	1543	2	TraesCS1A02G211600	0
chr1A	374280296	374280503	208	*	18.4361	2.64796	0.620169	4.26974	1.95704e-05	6.444e-05	4.16614	3.39853	5.03918	5.31817	5.55514	Promoter (1-2kb)	1	374277933	374278937	1005	2	TraesCS1A02G211800	-1359
chr1A	374690035	374690286	252	*	21.2659	1.97171	0.509544	3.86957	0.000109029	0.000297629	4.41463	3.96023	5.46062	5.59451	5.13437	Promoter (<=1kb)	1	374689236	374690910	1675	2	TraesCS1A02G212000	624
chr1A	374958621	374959248	628	*	18.0065	1.19933	0.512971	2.33801	0.0193869	0.0300672	4.52158	4.28106	5.03918	5.23942	5.13437	Promoter (<=1kb)	1	374958311	374959901	1591	2	TraesCS1A02G212200	653
chr1A	375015304	375015489	186	*	9.45733	2.21186	0.74154	2.98279	0.00285637	0.00543377	3.67638	3.67006	4.633	4.75633	4.5806	Promoter (<=1kb)	1	375014696	375016345	1650	2	TraesCS1A02G212300	856
chr1A	375114222	375114597	376	*	34.6551	1.5947	0.384153	4.15122	3.30714e-05	0.000102904	4.8759	4.65013	6.00171	6.13361	5.49337	Promoter (<=1kb)	1	375112041	375113726	1686	2	TraesCS1A02G212400	-496
chr1A	375115052	375115323	272	*	27.3601	3.17577	0.490419	6.47562	9.44209e-11	9.86638e-10	4.04885	3.72536	5.8965	5.99945	5.36086	Promoter (1-2kb)	1	375112041	375113726	1686	2	TraesCS1A02G212400	-1326
chr1A	375466925	375467120	196	*	27.3393	1.11009	0.445803	2.4901	0.0127709	0.0206813	4.63869	4.95268	5.94255	5.46325	5.13437	Promoter (<=1kb)	1	375467613	375469315	1703	1	TraesCS1A02G212600	-493
chr1A	375477063	375477892	830	*	44.4097	2.78304	0.355541	7.82762	4.9719e-15	1.06941e-13	4.36902	4.39859	6.1264	6.61724	6.1786	Promoter (<=1kb)	1	375471252	375477408	6157	2	TraesCS1A02G212700	0
chr1A	376506278	376506489	212	*	21.5054	1.37984	0.469403	2.93956	0.00328676	0.00615659	4.54189	4.39859	5.41729	5.46325	5.13437	Promoter (<=1kb)	1	376501862	376506945	5084	2	TraesCS1A02G213000	456
chr1A	376507788	376507925	138	*	23.5301	2.82023	0.483216	5.83637	5.33496e-09	3.95442e-08	4.01738	3.87317	5.62154	5.53044	5.61427	Promoter (<=1kb)	1	376501862	376506945	5084	2	TraesCS1A02G213000	-843
chr1A	376508402	376508935	534	*	78.8655	1.333	0.240767	5.5365	3.08579e-08	1.95255e-07	5.75387	5.72615	6.6433	6.95409	6.98566	Promoter (1-2kb)	1	376501862	376506945	5084	2	TraesCS1A02G213000	-1457
chr1A	377001344	377001863	520	*	26.3877	1.94766	0.432495	4.50331	6.69035e-06	2.47294e-05	4.43679	4.31158	5.43913	5.62548	5.82854	Promoter (<=1kb)	1	377002276	377006045	3770	1	TraesCS1A02G213700	-413
chr1A	377020113	377021413	1301	*	121.385	2.57969	0.218625	11.7996	3.92141e-32	7.45532e-30	5.43619	5.3803	7.39436	7.76678	7.63834	Promoter (<=1kb)	1	377016126	377020292	4167	2	TraesCS1A02G213800	0
chr1A	377021887	377022183	297	*	28.8553	3.35199	0.472644	7.09198	1.32203e-12	1.92605e-11	3.88072	3.87317	6.1396	5.56285	5.77797	Promoter (1-2kb)	1	377023380	377028566	5187	1	TraesCS1A02G213900	-1197
chr1A	377227317	377227649	333	*	18.2703	2.86359	0.559624	5.11698	3.10461e-07	1.56944e-06	3.72118	3.87317	5.34961	5.42839	5.17484	Promoter (<=1kb)	1	377223060	377228588	5529	2	TraesCS1A02G214200	939
chr1A	377229849	377229986	138	*	3.98772	3.3043	1.32956	2.48525	0.0129459	0.0209357	3.33241	2.72286	3.79524	4.1686	4.21551	Promoter (1-2kb)	1	377223060	377228588	5529	2	TraesCS1A02G214200	-1261
chr1A	377451011	377452002	992	*	25.1049	2.62006	0.463062	5.65811	1.5305e-08	1.03275e-07	4.01738	4.1147	5.62154	5.46325	5.82854	Promoter (<=1kb)	1	377449328	377451777	2450	2	TraesCS1A02G214500	0
chr1A	377503585	377504398	814	*	65.8113	1.06961	0.251833	4.24731	2.16353e-05	7.04838e-05	5.7043	5.69519	6.51803	6.52306	6.70687	Promoter (<=1kb)	1	377499763	377502642	2880	2	TraesCS1A02G214600	-943
chr1A	377610664	377611207	544	*	61.8379	1.32704	0.26673	4.97523	6.51686e-07	3.06351e-06	5.49607	5.45673	6.36957	6.7056	6.58107	Promoter (1-2kb)	1	377613069	377615762	2694	1	TraesCS1A02G214700	-1862
chr1A	377612526	377612672	147	*	21.2739	1.22405	0.489434	2.50095	0.0123861	0.020119	4.36902	4.67268	5.15078	5.62548	5.09264	Promoter (<=1kb)	1	377613069	377615762	2694	1	TraesCS1A02G214700	-397
chr1A	380263357	380263630	274	*	14.7116	2.9087	0.70086	4.15019	3.322e-05	0.000103315	3.95139	3.20279	4.88505	5.27936	5.13437	Promoter (<=1kb)	1	380261964	380264364	2401	2	TraesCS1A02G215100	734
chr1A	380264021	380264399	379	*	50.3897	2.52944	0.339727	7.44551	9.65675e-14	1.69576e-12	4.76278	4.42623	6.44573	6.74782	6.11923	Promoter (<=1kb)	1	380261964	380264364	2401	2	TraesCS1A02G215100	0
chr1A	380937936	380938569	634	*	55.3299	1.92934	0.282398	6.83198	8.37492e-12	1.05867e-10	5.0496	4.98819	6.48749	6.55514	6.4906	Promoter (1-2kb)	1	380939668	380973697	34030	1	TraesCS1A02G215400	-1099
chr1A	381100835	381101100	266	*	19.0688	2.38396	0.552882	4.31188	1.61869e-05	5.44136e-05	3.88072	4.07817	4.88505	5.53044	5.49337	Promoter (2-3kb)	1	381096100	381098610	2511	2	TraesCS1A02G215500	-2225
chr1A	381318403	381319475	1073	*	61.3435	1.3766	0.272409	5.05344	4.33914e-07	2.12434e-06	5.49607	5.3803	6.3807	6.49023	6.77226	Promoter (<=1kb)	1	381313932	381318932	5001	2	TraesCS1A02G215800	0
chr1A	381817406	381817577	172	*	5.80856	2.48162	1.00265	2.47506	0.0133213	0.0214758	3.25172	3.54673	3.9523	4.34485	4.51596	Promoter (1-2kb)	1	381819326	381822599	3274	1	TraesCS1A02G215900	-1749
chr1A	381818381	381818559	179	*	9.88796	5.01242	1.10818	4.52313	6.0933e-06	2.27409e-05	3.02933	3.20279	5.03918	5.06667	4.02891	Promoter (<=1kb)	1	381819326	381822599	3274	1	TraesCS1A02G215900	-767
chr1A	381819151	381819352	202	*	14.774	1.794	0.594953	3.01537	0.00256667	0.00494154	4.04885	4.04033	4.97967	5.31817	4.70061	Promoter (<=1kb)	1	381819326	381822599	3274	1	TraesCS1A02G215900	0
chr1A	382247195	382247524	330	*	19.7933	1.99378	0.52565	3.79298	0.000148853	0.000393021	4.13799	4.18427	5.41729	4.86816	5.61427	Promoter (<=1kb)	1	382247307	382251003	3697	1	TraesCS1A02G216200	0
chr1A	382253766	382254210	445	*	26.3852	2.04212	0.50082	4.07755	4.55122e-05	0.00013671	4.6754	3.8265	5.52318	5.87701	5.5246	Promoter (<=1kb)	1	382252188	382253147	960	2	TraesCS1A02G216300	-619
chr1A	384105926	384107020	1095	*	29.9678	2.20336	0.41824	5.26816	1.378e-07	7.54764e-07	4.50093	4.18427	5.58303	5.85119	5.97017	Promoter (<=1kb)	1	384105948	384106274	327	1	TraesCS1A02G216600	0
chr1A	384338211	384338439	229	*	7.1294	3.76556	1.00644	3.74146	0.000182958	0.000471982	3.15547	3.30933	4.6722	4.42382	4.37531	Promoter (1-2kb)	1	384331726	384336431	4706	2	TraesCS1A02G216900	-1780
chr1A	384776312	384776498	187	*	28.0078	2.2652	0.423198	5.35256	8.67178e-08	4.96969e-07	4.36902	4.18427	5.65901	5.87701	5.671	Promoter (<=1kb)	1	384774595	384776285	1691	2	TraesCS1A02G217000	-27
chr1A	384777832	384778065	234	*	17.6033	2.71511	0.587117	4.62448	3.75547e-06	1.47463e-05	3.98492	3.6108	5.03918	5.53044	5.21414	Promoter (1-2kb)	1	384774595	384776285	1691	2	TraesCS1A02G217000	-1547
chr1A	385661076	385662107	1032	*	128.722	1.58883	0.19946	7.96565	1.64363e-15	3.80564e-14	6.08498	6.20582	7.39982	7.70402	7.55925	Promoter (<=1kb)	1	385660663	385662337	1675	1	TraesCS1A02G217700	413
chr1A	386479495	386480868	1374	*	68.263	3.03491	0.280914	10.8037	3.30685e-27	3.51347e-25	4.61992	4.57993	6.94946	6.78882	6.9064	Promoter (<=1kb)	1	386479232	386480418	1187	2	TraesCS1A02G218100	0
chr1A	386719268	386719485	218	*	20.5609	3.32403	0.574142	5.78957	7.05687e-09	5.10885e-08	3.57872	3.8265	5.17729	5.79808	5.36086	Promoter (<=1kb)	1	386719858	386724132	4275	1	TraesCS1A02G218200	-373
chr1A	387021516	387022437	922	*	21.9988	1.41328	0.485152	2.91308	0.00357887	0.00664097	4.6754	4.21747	5.15078	5.42839	5.5246	Promoter (<=1kb)	1	387022762	387028345	5584	1	TraesCS1A02G218400	-325
chr1A	387033875	387034123	249	*	31.3458	2.61656	0.42153	6.20728	5.39109e-10	4.89161e-09	4.34553	4.04033	5.65901	5.92727	6.07822	Promoter (2-3kb)	1	387028441	387031046	2606	2	TraesCS1A02G218500	-2829
chr1A	387198920	387199351	432	*	11.2698	2.33735	0.684282	3.41578	0.000636005	0.00142874	3.76378	3.67006	4.78303	4.86816	4.81022	Promoter (<=1kb)	1	387197992	387199892	1901	2	TraesCS1A02G218600	541
chr1A	387199673	387200029	357	*	12.1434	2.60223	0.683397	3.80779	0.000140215	0.000372518	3.57872	3.77735	5.06797	4.92066	4.70061	Promoter (<=1kb)	1	387197992	387199892	1901	2	TraesCS1A02G218600	0
chr1A	387842001	387842186	186	*	26.4993	2.75606	0.471625	5.84376	5.10345e-09	3.79841e-08	4.22036	3.8265	5.94255	5.56285	5.61427	Promoter (<=1kb)	1	387840338	387841862	1525	2	TraesCS1A02G219200	-139
chr1A	388153964	388154098	135	*	7.75254	5.29105	1.28326	4.12314	3.73737e-05	0.000114699	3.15547	2.72286	4.41582	4.75633	4.5806	Promoter (2-3kb)	1	388156746	388159972	3227	1	TraesCS1A02G219400	-2648
chr1A	388156150	388156461	312	*	19.3067	1.96977	0.622236	3.16563	0.00154748	0.00315026	3.62903	4.5055	4.85193	5.19826	5.72551	Promoter (<=1kb)	1	388156746	388159972	3227	1	TraesCS1A02G219400	-285
chr1A	388484451	388484624	174	*	5.95843	2.13211	0.973515	2.19011	0.0285159	0.042517	3.57872	3.39853	4.02232	4.69653	4.02891	Promoter (1-2kb)	1	388486176	388487149	974	1	TraesCS1A02G219600	-1552
chr1A	388828638	388828785	148	*	11.7255	5.88401	1.21776	4.83184	1.35274e-06	5.90288e-06	3.15547	2.72286	4.50737	4.97114	5.28947	Promoter (<=1kb)	1	388829645	388832482	2838	1	TraesCS1A02G219700	-860
chr1A	388830263	388831421	1159	*	86.7151	3.48407	0.273291	12.7486	3.17546e-37	1.05767e-34	4.39204	4.71662	7.20162	7.34118	7.11211	Promoter (<=1kb)	1	388829645	388832482	2838	1	TraesCS1A02G219700	618
chr1A	388847654	388847812	159	*	30.2225	3.87538	0.479271	8.086	6.16553e-16	1.52056e-14	3.76378	3.67006	5.98715	5.90236	5.87735	Promoter (1-2kb)	1	388849047	388850291	1245	1	TraesCS1A02G220000	-1235
chr1A	388944879	388945310	432	*	70.52	1.11752	0.251089	4.45069	8.5595e-06	3.08196e-05	5.62649	5.86222	6.56752	6.82869	6.63835	Promoter (<=1kb)	1	388941479	388944988	3510	2	TraesCS1A02G220100	0
chr1A	389061231	389062166	936	*	87.5779	1.00485	0.22049	4.55736	5.18005e-06	1.96721e-05	5.99902	6.13889	6.92693	6.86747	7.00752	Promoter (<=1kb)	1	389061317	389064998	3682	1	TraesCS1A02G220200	0
chr1A	389797615	389798416	802	*	47.7981	1.13843	0.332748	3.42129	0.000623246	0.00140332	5.34116	5.31318	6.61535	5.95174	5.92452	Promoter (<=1kb)	1	389798305	389802522	4218	1	TraesCS1A02G220500	0
chr1A	389868526	389869400	875	*	26.9582	1.60949	0.426852	3.77061	0.000162851	0.000425816	4.36902	4.71662	5.69551	5.71444	5.42871	Promoter (<=1kb)	1	389869226	389875163	5938	1	TraesCS1A02G221000	0
chr1A	390636182	390636653	472	*	41.1984	2.35192	0.343689	6.84317	7.74604e-12	9.85613e-11	4.52158	4.55561	6.20382	6.0456	6.32576	Promoter (2-3kb)	1	390638795	390640183	1389	1	TraesCS1A02G221400	-2142
chr1A	391234389	391235626	1238	*	98.2448	1.01151	0.210938	4.7953	1.62429e-06	6.95617e-06	6.1292	6.27666	7.11133	6.98967	7.1519	Promoter (<=1kb)	1	391235429	391237088	1660	1	TraesCS1A02G221700	0
chr1A	391940784	391940947	164	*	10.6476	5.07106	1.08315	4.68179	2.84387e-06	1.14958e-05	2.72286	3.30933	4.36727	4.86816	5.21414	Promoter (<=1kb)	1	391940836	391941644	809	2	TraesCS1A02G222300	697
chr1A	391941731	391941950	220	*	11.3277	8.26771	1.58608	5.21267	1.86145e-07	9.90494e-07	2.72286	2.72286	4.74715	4.63377	5.32563	Promoter (<=1kb)	1	391940836	391941644	809	2	TraesCS1A02G222300	-87
chr1A	391942234	391942480	247	*	21.6892	3.44737	0.562295	6.13089	8.73914e-10	7.60706e-09	3.76378	3.6108	5.3951	5.87701	5.25233	Promoter (<=1kb)	1	391940836	391941644	809	2	TraesCS1A02G222300	-590
chr1A	391943347	391943569	223	*	15.1283	2.73398	0.612182	4.46596	7.97087e-06	2.89219e-05	3.76378	3.72536	5.27841	5.15581	4.91125	Promoter (1-2kb)	1	391940836	391941644	809	2	TraesCS1A02G222300	-1703
chr1A	392084634	392085368	735	*	75.0897	2.19272	0.490878	4.46694	7.93469e-06	2.88052e-05	5.40524	4.85948	6.32415	7.23658	7.08152	Promoter (<=1kb)	1	392084288	392085142	855	2	TraesCS1A02G222500	0
chr1A	392086531	392087116	586	*	31.3498	4.23054	0.507394	8.33778	7.56981e-17	2.13321e-15	3.4667	3.77735	5.83265	6.09029	5.99245	Promoter (1-2kb)	1	392084288	392085142	855	2	TraesCS1A02G222500	-1389
chr1A	392481425	392482194	770	*	14.0421	2.49683	0.646392	3.86271	0.000112134	0.000305146	3.67638	3.87317	4.81794	5.39263	4.81022	Promoter (<=1kb)	1	392481479	392482174	696	1	TraesCS1A02G222600	0
chr1A	392747641	392748182	542	*	28.9796	1.16813	0.398686	2.92995	0.00339014	0.00632919	4.92152	4.69484	5.43913	5.77075	5.671	Promoter (<=1kb)	1	392744232	392747376	3145	2	TraesCS1A02G222900	-265
chr1A	393998808	393999541	734	*	9.2912	2.33002	0.769339	3.0286	0.0024569	0.00475382	3.4667	3.77735	4.55069	4.69653	4.70061	Promoter (<=1kb)	1	393999150	394000265	1116	1	TraesCS1A02G223500	0
chr1A	394248777	394249363	587	*	52.5875	3.88041	0.365059	10.6295	2.17188e-26	2.10414e-24	3.84335	4.18427	6.51803	6.6621	6.59561	Promoter (<=1kb)	1	394250151	394251608	1458	1	TraesCS1A02G223600	-788
chr1A	394249756	394250206	451	*	34.3751	2.4248	0.387027	6.26521	3.7233e-10	3.48475e-09	4.45855	4.24971	5.98715	6.15479	5.80348	Promoter (<=1kb)	1	394250151	394251608	1458	1	TraesCS1A02G223600	0
chr1A	394262137	394262346	210	*	27.9378	1.45969	0.431449	3.38322	0.000716402	0.00158819	4.65718	4.62716	5.30256	6.02271	5.49337	Promoter (<=1kb)	1	394252789	394261768	8980	2	TraesCS1A02G223700	-369
chr1A	394567345	394567732	388	*	13.4673	2.28619	0.657124	3.47908	0.00050314	0.00116087	3.67638	3.96023	4.88505	4.63377	5.32563	Promoter (<=1kb)	1	394566812	394567183	372	1	TraesCS1A02G224500	533
chr1A	394587624	394588205	582	*	14.2131	2.02759	0.604103	3.35636	0.000789759	0.00173156	3.84335	4.04033	5.17729	4.86816	4.95898	Promoter (<=1kb)	1	394587930	394588284	355	1	TraesCS1A02G224600	0
chr1A	394854864	394855325	462	*	24.0162	1.74265	0.524712	3.32116	0.000896446	0.00193837	4.52158	4.24971	5.30256	6.09029	4.86172	Promoter (2-3kb)	1	394852001	394852690	690	2	TraesCS1A02G224900	-2174
chr1A	395476175	395476296	122	*	16.0285	1.41606	0.569418	2.48686	0.0128876	0.020851	4.45855	3.96023	5.09614	5.11198	4.95898	Promoter (2-3kb)	1	395478942	395485326	6385	1	TraesCS1A02G225300	-2646
chr1A	396262254	396262881	628	*	11.9746	1.69451	0.668978	2.53298	0.0113098	0.0185476	4.16614	3.67006	4.78303	4.81346	4.86172	Promoter (<=1kb)	1	396262416	396262722	307	1	TraesCS1A02G225800	0
chr1A	396296818	396297330	513	*	29.7643	1.28855	0.413941	3.11289	0.00185268	0.00369893	4.89128	4.65013	5.27841	5.79808	5.90113	Promoter (<=1kb)	1	396296934	396298607	1674	1	TraesCS1A02G226000	0
chr1A	396425970	396426532	563	*	24.4462	1.54327	0.45814	3.36856	0.000755633	0.00166554	4.58152	4.39859	5.12374	5.71444	5.61427	Promoter (<=1kb)	1	396425499	396426695	1197	1	TraesCS1A02G226200	471
chr1A	396432265	396433150	886	*	127.939	1.50409	0.214822	7.00156	2.53135e-12	3.51474e-11	6.12296	6.26277	7.21407	7.7182	7.63133	Promoter (<=1kb)	1	396427875	396432402	4528	2	TraesCS1A02G226300	0
chr1A	396438645	396439002	358	*	31.0655	2.38478	0.401174	5.94452	2.77274e-09	2.18165e-08	4.29709	4.31158	5.7134	5.9758	5.90113	Promoter (<=1kb)	1	396439816	396452357	12542	1	TraesCS1A02G226400	-814
chr1A	397081588	397082021	434	*	21.5184	2.11458	0.582748	3.62864	0.000284921	0.000699946	4.54189	3.54673	5.54342	5.53044	5.21414	Promoter (<=1kb)	1	397081988	397084196	2209	1	TraesCS1A02G226700	0
chr1A	397083327	397083760	434	*	12.0237	3.19696	0.731327	4.37146	1.2342e-05	4.27015e-05	3.33241	3.67006	4.85193	4.92066	5.00505	Promoter (<=1kb)	1	397084300	397084696	397	1	TraesCS1A02G226800	-540
chr1A	397657682	397658264	583	*	35.2142	1.32967	0.37568	3.53938	0.000401061	0.000948465	4.65718	5.13717	5.73107	5.85119	6.03598	Promoter (<=1kb)	1	397657982	397663340	5359	1	TraesCS1A02G226900	0
chr1A	397769813	397770338	526	*	14.8618	1.77694	0.600343	2.95987	0.00307769	0.00580652	3.88072	4.21747	5.15078	4.69653	5.17484	Promoter (<=1kb)	1	397769399	397770590	1192	1	TraesCS1A02G227100	414
chr1A	398131253	398131782	530	*	36.8015	1.60214	0.346875	4.61878	3.86007e-06	1.51153e-05	4.89128	4.73802	5.97244	5.99945	5.94753	Promoter (<=1kb)	1	398131433	398133302	1870	1	TraesCS1A02G227400	0
chr1A	398134483	398134663	181	*	15.3706	1.94471	0.582993	3.33574	0.000850736	0.0018501	3.98492	4.04033	4.78303	5.11198	5.28947	Promoter (<=1kb)	1	398134686	398138682	3997	1	TraesCS1A02G227500	-23
chr1A	398446033	398446682	650	*	49.1405	3.69736	0.373938	9.88764	4.71023e-23	3.03787e-21	4.19358	3.87317	6.71526	6.40469	6.36029	Promoter (1-2kb)	1	398447832	398478403	30572	1	TraesCS1A02G227600	-1150
chr1A	398447324	398448383	1060	*	83.0992	1.75144	0.237307	7.38051	1.5769e-13	2.67814e-12	5.67885	5.3803	6.96428	7.03578	7.01833	Promoter (<=1kb)	1	398447832	398478403	30572	1	TraesCS1A02G227600	0
chr1A	399245612	399246086	475	*	20.3378	2.03872	0.513129	3.97311	7.09395e-05	0.000203105	4.34553	3.91767	5.34961	5.49725	5.25233	Promoter (<=1kb)	1	399242682	399246292	3611	2	TraesCS1A02G228100	206
chr1A	399474030	399474687	658	*	103.109	1.75241	0.228795	7.6593	1.86944e-14	3.68069e-13	5.60859	5.93444	7.12459	7.4892	7.22832	Promoter (<=1kb)	1	399471123	399474373	3251	2	TraesCS1A02G228200	0
chr1A	399593521	399593861	341	*	20.0138	1.56664	0.50991	3.07239	0.00212352	0.00417479	4.34553	4.34131	5.54342	5.39263	4.86172	Promoter (<=1kb)	1	399591409	399592839	1431	2	TraesCS1A02G228400	-682
chr1A	399894085	399894261	177	*	9.23056	2.61025	0.809598	3.22413	0.00126358	0.0026303	3.67638	3.39853	4.50737	5.01977	4.37531	Promoter (<=1kb)	1	399892435	399893448	1014	2	TraesCS1A02G228600	-637
chr1A	400975517	400975959	443	*	17.9095	1.78564	0.518785	3.44196	0.000577513	0.00131189	4.19358	4.15004	5.17729	5.27936	5.17484	Promoter (<=1kb)	1	400974762	400975411	650	2	TraesCS1A02G229000	-106
chr1A	401649028	401649220	193	*	6.58329	4.35303	1.17882	3.6927	0.000221888	0.000560346	2.72286	3.30933	4.31663	4.49789	4.51596	Promoter (<=1kb)	1	401638408	401649088	10681	2	TraesCS1A02G229300	0
chr1A	401775705	401776169	465	*	26.5314	1.76913	0.430801	4.1066	4.01522e-05	0.000122279	4.60087	4.31158	5.7996	5.49725	5.55514	Promoter (<=1kb)	1	401770371	401776062	5692	2	TraesCS1A02G229400	0
chr1A	402938395	402938718	324	*	33.3507	2.83636	0.414936	6.83566	8.16275e-12	1.0341e-10	4.0794	4.24971	6.22871	5.9758	5.69852	Promoter (<=1kb)	1	402938827	402939495	669	1	TraesCS1A02G230200	-109
chr1A	402939548	402939721	174	*	45.7521	2.2301	0.342917	6.50334	7.85547e-11	8.3333e-10	4.65718	4.71662	6.3807	6.57092	5.90113	Promoter (<=1kb)	1	402938827	402939495	669	1	TraesCS1A02G230200	721
chr1A	402940721	402940949	229	*	18.9633	2.23311	0.542356	4.11742	3.83139e-05	0.000117251	3.95139	4.1147	4.94888	5.59451	5.32563	Promoter (<=1kb)	1	402941256	402946713	5458	1	TraesCS1A02G230300	-307
chr1A	403031429	403031660	232	*	29.475	2.31192	0.424183	5.4503	5.02848e-08	3.03942e-07	4.34553	4.24971	5.78278	6.06812	5.49337	Promoter (<=1kb)	1	403026893	403031517	4625	2	TraesCS1A02G230500	0
chr1A	403033353	403033596	244	*	18.4168	4.00223	0.644909	6.20588	5.43913e-10	4.93124e-09	3.40312	3.54673	5.20329	5.3559	5.55514	Promoter (1-2kb)	1	403026893	403031517	4625	2	TraesCS1A02G230500	-1836
chr1A	403360991	403361205	215	*	17.6346	2.12872	0.574315	3.70653	0.000210119	0.000533694	4.10909	3.96023	5.56336	4.69653	5.28947	Promoter (<=1kb)	1	403361807	403386327	24521	1	TraesCS1A02G230600	-602
chr1A	403610795	403611734	940	*	38.6732	3.61986	0.41163	8.79398	1.44357e-18	5.19738e-17	3.84335	4.04033	6.3807	6.13361	6.07822	Promoter (<=1kb)	1	403610979	403611725	747	1	TraesCS1A02G230800	0
chr1A	403632236	403632853	618	*	40.9369	1.14959	0.335438	3.42715	0.000609959	0.00137697	5.02218	5.27127	5.83265	6.23646	5.97017	Promoter (<=1kb)	1	403632277	403632940	664	1	TraesCS1A02G230900	0
chr1A	403832248	403832573	326	*	23.3826	1.44434	0.540479	2.67234	0.0075325	0.0129075	3.98492	4.87866	5.22879	5.82488	5.17484	Promoter (<=1kb)	1	403830277	403831326	1050	2	TraesCS1A02G231200	-922
chr1A	404625516	404626062	547	*	10.752	1.95634	0.684922	2.8563	0.00428612	0.00779954	3.84335	3.77735	4.78303	4.81346	4.64204	Promoter (<=1kb)	1	404625536	404628901	3366	1	TraesCS1A02G231500	0
chr1A	405008479	405008872	394	*	8.64736	1.75212	0.770059	2.2753	0.0228877	0.0348973	3.88072	3.6108	4.41582	4.69653	4.51596	Promoter (<=1kb)	1	405007907	405008828	922	2	TraesCS1A02G231600	0
chr1A	405091928	405092118	191	*	14.8932	2.2505	0.615244	3.6579	0.000254291	0.000632566	3.72118	4.04033	4.94888	5.3559	4.86172	Promoter (<=1kb)	1	405092099	405092734	636	2	TraesCS1A02G231700	616
chr1A	405681489	405682168	680	*	43.3642	1.36468	0.32364	4.21667	2.47939e-05	7.96091e-05	5.16643	5.02277	6.20382	6.27561	5.87735	Promoter (<=1kb)	1	405681899	405682862	964	1	TraesCS1A02G232200	0
chr1A	405819142	405820572	1431	*	85.4723	1.17526	0.224929	5.22504	1.74118e-07	9.32271e-07	5.99902	5.86222	6.88858	7.04708	6.88293	Promoter (<=1kb)	1	405819283	405821690	2408	1	TraesCS1A02G232400	0
chr1A	405867841	405868468	628	*	24.4045	2.27695	0.475954	4.78398	1.71861e-06	7.32009e-06	4.29709	4.04033	5.30256	5.87701	5.5246	Promoter (<=1kb)	1	405868911	405869713	803	1	TraesCS1A02G232500	-443
chr1A	405868687	405868924	238	*	13.8113	2.90541	0.653438	4.44634	8.7344e-06	3.1375e-05	3.57872	3.72536	5.22879	4.97114	4.91125	Promoter (<=1kb)	1	405868911	405869713	803	1	TraesCS1A02G232500	0
chr1A	406141377	406142296	920	*	65.5027	2.54096	0.320303	7.93299	2.13929e-15	4.87398e-14	5.14133	4.39859	6.8331	6.92987	6.59561	Promoter (<=1kb)	1	406142960	406143967	1008	1	TraesCS1A02G232600	-664
chr1A	406143590	406143877	288	*	22.9763	3.18335	0.541666	5.87696	4.17865e-09	3.16732e-08	3.52486	4.04033	5.46062	5.79808	5.46142	Promoter (<=1kb)	1	406142960	406143967	1008	1	TraesCS1A02G232600	630
chr1A	406176143	406177215	1073	*	41.7838	1.75167	0.331968	5.27661	1.31594e-07	7.23943e-07	4.92152	4.7798	6.04451	6.0456	6.32576	Promoter (<=1kb)	1	406174893	406176309	1417	2	TraesCS1A02G232800	0
chr1A	406186097	406186732	636	*	42.271	1.05618	0.342924	3.07992	0.00207054	0.00408204	5.16643	5.29936	5.83265	5.79808	6.41056	Promoter (<=1kb)	1	406186564	406190999	4436	1	TraesCS1A02G232900	0
chr1A	407131811	407133680	1870	*	38.3748	1.54588	0.361388	4.2776	1.88917e-05	6.24466e-05	4.92152	4.84002	5.78278	5.82488	6.36029	Promoter (2-3kb)	1	407129068	407129516	449	2	TraesCS1A02G233300	-2295
chr1A	407320181	407320796	616	*	75.8719	1.07311	0.244157	4.39515	1.10698e-05	3.87408e-05	5.93628	5.76639	6.56752	6.91761	6.7976	Promoter (<=1kb)	1	407315145	407320459	5315	2	TraesCS1A02G233400	0
chr1A	409781388	409781880	493	*	6.94748	2.99832	0.94168	3.18401	0.00145251	0.00297692	3.33241	3.39853	4.31663	4.75633	4.21551	Promoter (<=1kb)	1	409782353	409790410	8058	1	TraesCS1A02G234100	-473
chr1A	410150468	410150879	412	*	21.3458	2.94814	0.54866	5.37334	7.72907e-08	4.47763e-07	3.91669	3.77735	5.67738	5.71444	4.95898	Promoter (2-3kb)	1	410152902	410157058	4157	1	TraesCS1A02G234600	-2023
chr1A	410152802	410152944	143	*	8.55598	3.06838	0.902143	3.40121	0.000670882	0.00149826	3.57872	3.20279	5.06797	4.42382	4.21551	Promoter (<=1kb)	1	410152902	410157058	4157	1	TraesCS1A02G234600	0
chr1A	413782007	413783013	1007	*	45.9022	1.24599	0.33941	3.67104	0.00024157	0.000604448	5.17881	5.27127	6.52807	6.15479	5.72551	Promoter (<=1kb)	1	413782217	413798673	16457	1	TraesCS1A02G234900	0
chr1A	415580449	415580597	149	*	4.06062	2.73977	1.27582	2.14745	0.0317573	0.0468418	3.4667	2.72286	4.20812	3.83435	4.12624	Promoter (<=1kb)	1	415580729	415585379	4651	1	TraesCS1A02G235100	-132
chr1A	415634751	415635379	629	*	17.5186	2.07327	0.551055	3.76237	0.000168311	0.000438438	4.04885	4.04033	4.88505	5.42839	5.28947	Promoter (<=1kb)	1	415634920	415641652	6733	1	TraesCS1A02G235200	0
chr1A	418601460	418602200	741	*	20.438	1.47648	0.503706	2.93124	0.00337614	0.00630565	4.34553	4.42623	4.88505	5.49725	5.46142	Promoter (<=1kb)	1	418603186	418603848	663	1	TraesCS1A02G236200	-986
chr1A	420064066	420065264	1199	*	76.5164	2.22009	0.259161	8.56645	1.06725e-17	3.39601e-16	5.33019	4.97056	7.00068	7.04708	6.8225	Promoter (<=1kb)	1	420064778	420068159	3382	1	TraesCS1A02G236900	0
chr1A	420065474	420065683	210	*	9.80489	1.61826	0.712851	2.27013	0.0231999	0.0353225	3.76378	3.96023	4.50737	4.63377	4.75659	Promoter (<=1kb)	1	420064778	420068159	3382	1	TraesCS1A02G236900	696
chr1A	420509249	420510395	1147	*	42.2193	1.11202	0.332106	3.34839	0.000812833	0.00177641	5.15394	5.25701	6.00171	5.77075	6.32576	Promoter (<=1kb)	1	420509962	420520292	10331	1	TraesCS1A02G237200	0
chr1A	421635562	421635932	371	*	16.3809	1.39401	0.55457	2.51369	0.0119477	0.0194824	4.10909	4.39859	4.81794	5.19826	5.17484	Promoter (2-3kb)	1	421638006	421640199	2194	1	TraesCS1A02G237300	-2074
chr1A	421636146	421636561	416	*	15.6736	2.24409	0.630844	3.55728	0.000374717	0.000893089	3.91669	3.91767	4.74715	5.65577	4.75659	Promoter (1-2kb)	1	421638006	421640199	2194	1	TraesCS1A02G237300	-1445
chr1A	423907016	423907337	322	*	17.6702	2.76164	0.59514	4.64031	3.47884e-06	1.37698e-05	3.88072	3.72536	4.85193	5.23942	5.64293	Promoter (<=1kb)	1	423907207	423909780	2574	1	TraesCS1A02G237900	0
chr1A	423948407	423949584	1178	*	26.8963	1.83186	0.421056	4.35062	1.35754e-05	4.65028e-05	4.41463	4.47965	5.65901	5.79808	5.46142	Promoter (<=1kb)	1	423948295	423949193	899	2	TraesCS1A02G238100	0
chr1A	424236656	424236928	273	*	2.56483	6.12431	1.96541	3.11604	0.00183295	0.00366338	2.72286	2.72286	3.79524	3.9584	3.80079	Promoter (<=1kb)	1	424236779	424237772	994	1	TraesCS1A02G238200	0
chr1A	425064535	425065423	889	*	15.7897	2.44824	0.642627	3.80974	0.000139112	0.00036992	3.91669	3.77735	4.6722	5.68541	4.86172	Promoter (<=1kb)	1	425065648	425067383	1736	1	TraesCS1A02G238500	-225
chr1A	425712841	425713804	964	*	51.6174	1.21085	0.298408	4.05771	4.9556e-05	0.000147518	5.20322	5.49341	6.15268	6.50674	6.25408	Promoter (<=1kb)	1	425713178	425734042	20865	1	TraesCS1A02G238900	0
chr1A	426297036	426297303	268	*	10.3141	1.79763	0.720256	2.49582	0.0125666	0.0203834	4.01738	3.6108	4.81794	4.49789	4.75659	Promoter (1-2kb)	1	426299171	426304342	5172	1	TraesCS1A02G239000	-1868
chr1A	426517554	426518000	447	*	38.8412	1.40793	0.350513	4.01677	5.9001e-05	0.000172407	4.9656	4.97056	6.03038	6.25617	5.671	Promoter (<=1kb)	1	426518618	426523264	4647	1	TraesCS1A02G239100	-618
chr1A	426536701	426537269	569	*	22.6292	2.07972	0.526154	3.95269	7.72776e-05	0.000219179	4.34553	4.04033	4.85193	5.77075	5.671	Promoter (<=1kb)	1	426533370	426537081	3712	2	TraesCS1A02G239300	0
chr1A	426728123	426728581	459	*	11.1244	2.51617	0.712755	3.53021	0.000415236	0.000978159	3.76378	3.54673	5.03918	4.63377	4.75659	Promoter (<=1kb)	1	426728774	426730679	1906	1	TraesCS1A02G239400	-193
chr1A	426875364	426876467	1104	*	43.7393	1.76296	0.328368	5.36886	7.92361e-08	4.57931e-07	4.84457	4.93457	6.11308	6.43953	6.01438	Promoter (<=1kb)	1	426872831	426876689	3859	2	TraesCS1A02G239500	222
chr1A	426876631	426876822	192	*	19.2629	2.28064	0.528898	4.31206	1.61741e-05	5.43761e-05	4.19358	3.8265	5.3951	5.3559	5.25233	Promoter (<=1kb)	1	426872831	426876689	3859	2	TraesCS1A02G239500	0
chr1A	426882595	426882797	203	*	17.4421	1.69803	0.565913	3.00051	0.0026953	0.00516058	4.01738	4.34131	5.12374	5.53044	4.75659	Promoter (<=1kb)	1	426880667	426882655	1989	2	TraesCS1A02G239600	0
chr1A	426892447	426892613	167	*	12.492	2.9369	0.689477	4.2596	2.04794e-05	6.71094e-05	3.52486	3.67006	5.00976	5.06667	4.75659	Promoter (<=1kb)	1	426888747	426892014	3268	2	TraesCS1A02G239800	-433
chr1A	427039705	427040316	612	*	35.9219	1.0335	0.365699	2.8261	0.00471191	0.00848802	5.15394	5.02277	6.05849	5.95174	5.46142	Promoter (<=1kb)	1	427037674	427041154	3481	2	TraesCS1A02G240100	838
chr1A	427047582	427048923	1342	*	69.3598	1.34143	0.275677	4.86596	1.13905e-06	5.05718e-06	5.84042	5.29936	6.85714	6.67675	6.56639	Promoter (<=1kb)	1	427048240	427049359	1120	2	TraesCS1A02G240200	436
chr1A	427049116	427049463	348	*	55.0569	1.4053	0.278136	5.05256	4.35924e-07	2.13297e-06	5.29672	5.32687	6.31257	6.43953	6.5214	Promoter (<=1kb)	1	427048240	427049359	1120	2	TraesCS1A02G240200	0
chr1A	427527275	427528257	983	*	35.9643	2.15836	0.384461	5.61398	1.97724e-08	1.30316e-07	4.50093	4.55561	6.22871	5.59451	6.13929	Promoter (<=1kb)	1	427520651	427528030	7380	2	TraesCS1A02G240400	0
chr1A	427812581	427813064	484	*	14.6333	1.26804	0.592336	2.14074	0.0322948	0.0475574	4.22036	4.24971	5.03918	5.19826	4.51596	Promoter (<=1kb)	1	427811334	427813937	2604	2	TraesCS1A02G240500	873
chr1A	427822208	427823665	1458	*	110.662	1.02149	0.214031	4.77262	1.81842e-06	7.70027e-06	6.21954	6.452	7.18274	7.45572	7.07118	Promoter (<=1kb)	1	427814329	427823554	9226	2	TraesCS1A02G240600	0
chr1A	428235454	428236141	688	*	13.3673	2.23122	0.755532	2.95318	0.00314519	0.00591885	3.98492	3.67006	5.30256	3.83435	5.28947	Promoter (<=1kb)	1	428235601	428236038	438	2	TraesCS1A02G240900	0
chr1A	428663676	428664154	479	*	13.989	2.64638	0.704205	3.75796	0.000171302	0.00044529	3.67638	3.77735	4.31663	5.01977	5.5246	Promoter (<=1kb)	1	428663706	428664650	945	1	TraesCS1A02G241100	0
chr1A	429004181	429005536	1356	*	41.8599	1.63537	0.323963	5.04803	4.46396e-07	2.17914e-06	4.93638	4.89756	6.05849	6.09029	6.23558	Promoter (<=1kb)	1	429002155	429003928	1774	2	TraesCS1A02G241400	-253
chr1A	429483593	429485063	1471	*	34.1169	1.23201	0.367951	3.34829	0.000813111	0.00177697	5.0496	4.80018	5.65901	6.02271	5.77797	Promoter (<=1kb)	1	429483215	429484117	903	1	TraesCS1A02G241500	378
chr1A	429498067	429498332	266	*	7.27822	4.07078	1.12402	3.62163	0.000292749	0.000717146	2.72286	3.39853	4.633	3.9584	4.81022	Promoter (<=1kb)	1	429485586	429498612	13027	2	TraesCS1A02G241600	280
chr1A	429498538	429498861	324	*	16.5397	1.91878	0.556205	3.44977	0.000561057	0.00127866	3.95139	4.18427	5.17729	5.27936	4.95898	Promoter (<=1kb)	1	429485586	429498612	13027	2	TraesCS1A02G241600	0
chr1A	429499110	429499272	163	*	8.53494	4.32097	1.08679	3.97591	7.01102e-05	0.000200981	2.72286	3.39853	5.03918	4.69653	4.02891	Promoter (<=1kb)	1	429485586	429498612	13027	2	TraesCS1A02G241600	-498
chr1A	430189192	430189372	181	*	9.0617	2.38498	0.813245	2.93267	0.00336059	0.00627929	3.76378	3.39853	4.6722	4.92066	4.21551	Promoter (<=1kb)	1	430188372	430190090	1719	2	TraesCS1A02G242000	718
chr1A	430189623	430190850	1228	*	65.1276	2.83056	0.285118	9.92768	3.15513e-23	2.0821e-21	4.61992	4.71662	6.72401	6.96605	6.72019	Promoter (<=1kb)	1	430188372	430190090	1719	2	TraesCS1A02G242000	0
chr1A	430239959	430240545	587	*	39.3194	1.13943	0.329244	3.46076	0.00053866	0.00123348	5.15394	5.08933	6.04451	5.85119	6.01438	Promoter (<=1kb)	1	430236534	430240368	3835	2	TraesCS1A02G242200	0
chr1A	430333486	430333947	462	*	32.2247	1.18188	0.374079	3.15944	0.00158075	0.00321048	5.03596	4.75908	5.65901	5.74288	5.85316	Promoter (<=1kb)	1	430334089	430339310	5222	1	TraesCS1A02G242300	-142
chr1A	430603491	430603649	159	*	11.7376	2.25529	0.695262	3.24379	0.00117949	0.00247397	3.52486	3.96023	4.71023	4.86816	4.95898	Promoter (1-2kb)	1	430605350	430611761	6412	1	TraesCS1A02G242600	-1701
chr1A	430606065	430606483	419	*	27.3089	1.45069	0.404821	3.58354	0.000338972	0.000817064	4.63869	4.62716	5.56336	5.68541	5.58502	Promoter (<=1kb)	1	430605350	430611761	6412	1	TraesCS1A02G242600	715
chr1A	430611578	430612074	497	*	24.4052	2.07962	0.468454	4.43933	9.02392e-06	3.22953e-05	4.27208	4.24971	5.22879	5.87701	5.5246	Promoter (1-2kb)	1	430613126	430613675	550	1	TraesCS1A02G242700	-1052
chr1A	430616506	430617205	700	*	62.565	1.71164	0.272523	6.28071	3.37022e-10	3.18111e-09	5.35205	5.16814	6.56752	6.82869	6.4906	Promoter (<=1kb)	1	430617268	430622212	4945	1	TraesCS1A02G242800	-63
chr1A	431783741	431784468	728	*	32.3904	2.30508	0.399349	5.77209	7.82925e-09	5.61157e-08	4.27208	4.47965	6.11308	5.87701	5.69852	Promoter (<=1kb)	1	431780841	431784306	3466	2	TraesCS1A02G243400	0
chr1A	431972527	431973857	1331	*	47.9836	2.10004	0.324641	6.4688	9.87852e-11	1.02841e-09	4.72854	4.85948	6.20382	6.17565	6.63835	Promoter (<=1kb)	1	431948022	431973017	24996	2	TraesCS1A02G243500	0
chr1A	431973995	431974303	309	*	14.7926	2.66266	0.637589	4.17613	2.96512e-05	9.33788e-05	3.67638	3.8265	4.81794	4.92066	5.46142	Promoter (<=1kb)	1	431948022	431973017	24996	2	TraesCS1A02G243500	-978
chr1A	431980486	431980765	280	*	6.84887	5.04183	1.29898	3.88136	0.000103874	0.000285095	2.72286	3.20279	4.59252	4.26015	4.5806	Promoter (1-2kb)	1	431977507	431979018	1512	2	TraesCS1A02G243600	-1468
chr1A	432339259	432339570	312	*	3.828	4.26567	1.50933	2.8262	0.00471036	0.00848557	3.15547	2.72286	3.87699	4.34485	3.92148	Promoter (<=1kb)	1	432339293	432339982	690	1	TraesCS1A02G243900	0
chr1A	432522266	432522455	190	*	6.27116	4.88364	1.4287	3.41824	0.000630266	0.00141718	2.72286	3.20279	4.0879	3.51827	5.09264	Promoter (1-2kb)	1	432524268	432524489	222	1	TraesCS1A02G244000	-1813
chr1A	432537074	432537594	521	*	48.2464	1.41727	0.315442	4.49297	7.02382e-06	2.58351e-05	5.29672	5.02277	6.04451	6.21648	6.50608	Promoter (<=1kb)	1	432537250	432541306	4057	1	TraesCS1A02G244200	0
chr1A	432561332	432561579	248	*	33.3047	3.49453	0.430647	8.1146	4.87381e-16	1.21949e-14	3.84335	3.96023	6.00171	6.0456	6.01438	Promoter (1-2kb)	1	432559100	432560254	1155	2	TraesCS1A02G244300	-1078
chr1A	432851439	432851939	501	*	21.0644	2.59473	0.515426	5.03415	4.79984e-07	2.32572e-06	4.0794	3.8265	5.25383	5.62548	5.46142	Promoter (<=1kb)	1	432852085	432853063	979	1	TraesCS1A02G244800	-146
chr1A	432852499	432853145	647	*	28.3354	3.42711	0.469253	7.30332	2.80755e-13	4.57283e-12	3.84335	3.8265	5.7134	5.77075	5.99245	Promoter (<=1kb)	1	432852085	432853063	979	1	TraesCS1A02G244800	414
chr1A	432986064	432987026	963	*	45.5252	1.5489	0.326007	4.75113	2.02286e-06	8.47419e-06	4.9942	5.08933	6.03038	6.0456	6.5214	Promoter (<=1kb)	1	432973060	432987608	14549	2	TraesCS1A02G245000	582
chr1A	432989154	432989584	431	*	19.2275	4.24051	0.670214	6.3271	2.49804e-10	2.41425e-09	3.4667	3.39853	5.6404	5.59451	4.95898	Promoter (1-2kb)	1	432973060	432987608	14549	2	TraesCS1A02G245000	-1546
chr1A	434638521	434638954	434	*	21.8343	1.28441	0.461583	2.78263	0.00539207	0.00957504	4.54189	4.5055	5.27841	5.53044	5.21414	Promoter (<=1kb)	1	434638559	434641445	2887	1	TraesCS1A02G245500	0
chr1A	434869344	434869709	366	*	18.6525	2.27956	0.524003	4.35027	1.35968e-05	4.65687e-05	3.98492	4.04033	5.30256	5.19826	5.3952	Promoter (1-2kb)	1	434871480	434878257	6778	1	TraesCS1A02G245600	-1771
chr1A	434871339	434871596	258	*	32.0973	1.07158	0.369384	2.90098	0.00371997	0.00687444	5.0496	4.85948	5.69551	5.65577	5.82854	Promoter (<=1kb)	1	434871480	434878257	6778	1	TraesCS1A02G245600	0
chr1A	435055407	435055675	269	*	17.9524	2.61377	0.567964	4.602	4.18458e-06	1.62456e-05	3.98492	3.72536	5.12374	5.56285	5.13437	Promoter (1-2kb)	1	435057160	435064141	6982	1	TraesCS1A02G245700	-1485
chr1A	435056652	435057147	496	*	56.8594	1.14518	0.306489	3.73645	0.00018664	0.000480388	5.57209	5.40625	6.27723	6.81552	6.05726	Promoter (<=1kb)	1	435057160	435064141	6982	1	TraesCS1A02G245700	-13
chr1A	435089945	435090474	530	*	37.3269	1.72478	0.391418	4.40648	1.05062e-05	3.6976e-05	4.92152	4.57993	5.86493	6.42222	5.61427	Promoter (<=1kb)	1	435087776	435090099	2324	2	TraesCS1A02G245800	0
chr1A	436427936	436428106	171	*	25.1969	1.72971	0.437476	3.95384	7.69078e-05	0.00021824	4.29709	4.57993	5.62154	5.59451	5.46142	Promoter (1-2kb)	1	436429225	436435467	6243	1	TraesCS1A02G246500	-1119
chr1A	436428941	436429415	475	*	49.5303	1.78727	0.336577	5.31014	1.09538e-07	6.13226e-07	5.23904	4.67268	6.25318	6.61724	6.15908	Promoter (<=1kb)	1	436429225	436435467	6243	1	TraesCS1A02G246500	0
chr1A	437227473	437227855	383	*	24.5346	1.45366	0.443021	3.28125	0.00103349	0.00219982	4.50093	4.57993	5.27841	5.74288	5.42871	Promoter (<=1kb)	1	437227745	437232712	4968	1	TraesCS1A02G246700	0
chr1A	439064918	439065348	431	*	45.7381	1.15188	0.33307	3.45837	0.000543463	0.00124309	4.97998	5.50542	6.11308	6.3508	5.97017	Promoter (<=1kb)	1	439066057	439074664	8608	1	TraesCS1A02G247500	-709
chr1A	439727447	439728023	577	*	31.8607	1.45866	0.397372	3.67076	0.000241827	0.000605015	4.89128	4.62716	6.03038	5.42839	5.82854	Promoter (<=1kb)	1	439723133	439727622	4490	2	TraesCS1A02G247700	0
chr1A	440019136	440019404	269	*	16.5803	2.54017	0.5701	4.45565	8.36398e-06	3.01885e-05	3.91669	3.77735	5.15078	5.27936	5.17484	Promoter (<=1kb)	1	440019652	440029391	9740	1	TraesCS1A02G247900	-248
chr1A	440019557	440019905	349	*	56.111	1.07858	0.276573	3.8998	9.62708e-05	0.000266417	5.44635	5.58672	6.25318	6.53919	6.36029	Promoter (<=1kb)	1	440019652	440029391	9740	1	TraesCS1A02G247900	0
chr1A	440029491	440030181	691	*	42.7906	1.57704	0.329514	4.78596	1.70173e-06	7.25464e-06	4.95107	4.98819	6.05849	5.95174	6.394	Promoter (<=1kb)	1	440029851	440030162	312	1	TraesCS1A02G248000	0
chr1A	440030475	440030714	240	*	14.2498	1.66352	0.625529	2.65938	0.00782839	0.0133575	4.22036	3.87317	4.55069	5.23942	5.04956	Promoter (<=1kb)	1	440029851	440030162	312	1	TraesCS1A02G248000	624
chr1A	440417087	440418051	965	*	83.8872	1.12154	0.239086	4.69095	2.71934e-06	1.10442e-05	5.87062	6.01149	6.65249	6.92987	7.10199	Promoter (1-2kb)	1	440412865	440416040	3176	2	TraesCS1A02G248300	-1047
chr1A	440782999	440783213	215	*	6.80674	2.07121	0.869681	2.38157	0.017239	0.0270529	3.52486	3.6108	4.36727	4.26015	4.51596	Promoter (2-3kb)	1	440772545	440780455	7911	2	TraesCS1A02G248500	-2544
chr1A	440800980	440801194	215	*	8.78314	3.19964	0.874232	3.65994	0.000252275	0.000628071	3.40312	3.39853	4.71023	4.97114	4.12624	Promoter (<=1kb)	1	440800855	440802058	1204	2	TraesCS1A02G248700	864
chr1A	440801622	440801768	147	*	5.80204	2.6742	1.01422	2.63671	0.00837149	0.0141862	3.15547	3.54673	4.41582	4.34485	4.12624	Promoter (<=1kb)	1	440800855	440802058	1204	2	TraesCS1A02G248700	290
chr1A	440801947	440802375	429	*	12.2254	3.22593	0.726133	4.44262	8.88719e-06	3.1863e-05	3.33241	3.67006	4.94888	4.97114	4.91125	Promoter (<=1kb)	1	440800855	440802058	1204	2	TraesCS1A02G248700	0
chr1A	441019218	441019614	397	*	18.322	4.16524	0.700127	5.94926	2.6935e-09	2.12452e-08	3.4667	3.39853	5.52318	5.71444	4.70061	Promoter (<=1kb)	1	441020193	441023416	3224	1	TraesCS1A02G248900	-579
chr1A	441020109	441020676	568	*	29.5565	1.18534	0.437461	2.7096	0.00673653	0.0116821	4.79612	4.87866	6.03038	5.01977	5.72551	Promoter (<=1kb)	1	441020193	441023416	3224	1	TraesCS1A02G248900	0
chr1A	441185225	441186145	921	*	47.9026	1.16271	0.33091	3.51367	0.000441968	0.00103421	5.37357	5.2426	6.4351	6.38695	5.69852	Promoter (<=1kb)	1	441183588	441185735	2148	2	TraesCS1A02G249300	0
chr1A	441245892	441246395	504	*	16.4876	1.40226	0.559771	2.50506	0.0122429	0.01991	4.04885	4.45323	5.06797	5.27936	4.86172	Promoter (<=1kb)	1	441235402	441245178	9777	2	TraesCS1A02G249400	-714
chr1A	441750827	441751953	1127	*	113.316	2.50989	0.238941	10.5042	8.26334e-26	7.4637e-24	5.22721	5.52914	7.20786	7.72524	7.5444	Promoter (<=1kb)	1	441751925	441756669	4745	1	TraesCS1A02G249500	0
chr1A	441752791	441753700	910	*	84.7309	2.2923	0.252059	9.09429	9.5208e-20	4.03549e-18	5.19107	5.27127	7.33864	7.05829	6.85906	Promoter (<=1kb)	1	441751925	441756669	4745	1	TraesCS1A02G249500	866
chr1A	441766860	441767286	427	*	38.5886	2.5836	0.363921	7.09936	1.25338e-12	1.83231e-11	4.43679	4.31158	6.27723	6.11212	6.01438	Promoter (<=1kb)	1	441767993	441770998	3006	1	TraesCS1A02G249700	-707
chr1A	441767646	441768384	739	*	46.0674	1.33693	0.333233	4.01201	6.02048e-05	0.00017552	4.84457	5.44428	6.22871	6.19621	6.15908	Promoter (<=1kb)	1	441767993	441770998	3006	1	TraesCS1A02G249700	0
chr1A	441932180	441932797	618	*	24.1018	1.26986	0.465361	2.72875	0.00635746	0.0110954	4.50093	4.71662	5.30256	5.11198	5.82854	Promoter (<=1kb)	1	441931206	441932559	1354	2	TraesCS1A02G250200	0
chr1A	442154633	442154787	155	*	10.8186	2.56056	0.727942	3.51753	0.000435586	0.00102085	3.72118	3.54673	5.06797	4.69653	4.5806	Promoter (<=1kb)	1	442154862	442155978	1117	1	TraesCS1A02G250500	-75
chr1A	442155355	442155813	459	*	22.6115	1.50958	0.468402	3.22283	0.00126933	0.00264086	4.27208	4.62716	5.58303	5.31817	5.32563	Promoter (<=1kb)	1	442154862	442155978	1117	1	TraesCS1A02G250500	493
chr1A	442470705	442471108	404	*	12.211	2.62932	0.67399	3.90113	9.57457e-05	0.000265122	3.67638	3.67006	4.94888	5.01977	4.75659	Promoter (<=1kb)	1	442470888	442476407	5520	1	TraesCS1A02G250700	0
chr1A	442553074	442553244	171	*	7.32923	1.8295	0.847004	2.15997	0.0307752	0.0455485	3.52486	3.77735	4.14967	4.49789	4.5806	Promoter (<=1kb)	1	442553712	442560898	7187	1	TraesCS1A02G250800	-468
chr1A	442808210	442808575	366	*	35.7854	2.39374	0.368971	6.48762	8.7205e-11	9.17573e-10	4.39204	4.42623	6.09962	6.0456	5.94753	Promoter (<=1kb)	1	442800491	442808502	8012	2	TraesCS1A02G251400	0
chr1A	443133248	443133469	222	*	24.5786	1.41984	0.486909	2.91603	0.00354514	0.00658528	4.6754	4.45323	5.95758	4.97114	5.36086	Promoter (<=1kb)	1	443125061	443133281	8221	2	TraesCS1A02G251500	0
chr1A	443135245	443135380	136	*	13.9561	1.88151	0.603512	3.1176	0.00182331	0.00364614	3.88072	4.07817	5.00976	4.81346	5.09264	Promoter (1-2kb)	1	443125061	443133281	8221	2	TraesCS1A02G251500	-1964
chr1A	443136211	443136388	178	*	14.1487	2.71965	0.646288	4.20811	2.57516e-05	8.23369e-05	3.76378	3.67006	5.37254	4.92066	4.81022	Promoter (2-3kb)	1	443125061	443133281	8221	2	TraesCS1A02G251500	-2930
chr1A	443198633	443199662	1030	*	43.0922	1.48457	0.336716	4.40896	1.03868e-05	3.65958e-05	4.84457	5.18337	5.8808	6.29478	6.21684	Promoter (<=1kb)	1	443193549	443198146	4598	2	TraesCS1A02G251600	-487
chr1A	443660035	443660454	420	*	17.246	1.27211	0.526639	2.41553	0.0157124	0.0248978	4.32156	4.3703	4.88505	5.23942	5.17484	Promoter (<=1kb)	1	443659415	443660791	1377	1	TraesCS1A02G251800	620
chr1A	443703416	443703868	453	*	15.5312	1.23204	0.557578	2.20963	0.0271307	0.0406506	4.29709	4.28106	5.00976	5.19826	4.75659	Promoter (<=1kb)	1	443703298	443704605	1308	2	TraesCS1A02G251900	737
chr1A	443704462	443704811	350	*	17.0948	1.89071	0.576311	3.2807	0.00103549	0.00220367	4.22036	3.96023	5.00976	4.81346	5.58502	Promoter (<=1kb)	1	443703298	443704605	1308	2	TraesCS1A02G251900	0
chr1A	443711478	443712464	987	*	40.8555	1.28524	0.369211	3.48106	0.000499436	0.00115321	4.81247	5.29936	5.62154	6.25617	6.1786	Promoter (<=1kb)	1	443708369	443712092	3724	2	TraesCS1A02G252000	0
chr1A	444459174	444459748	575	*	24.7561	5.38953	0.748716	7.19836	6.09413e-13	9.38378e-12	3.4667	2.72286	5.69551	6.06812	5.32563	Promoter (<=1kb)	1	444457984	444459692	1709	2	TraesCS1A02G253100	0
chr1A	444767629	444768869	1241	*	62.4476	2.31911	0.304111	7.62587	2.42388e-14	4.69022e-13	5.03596	4.75908	6.41359	7.03578	6.61	Promoter (<=1kb)	1	444768026	444776770	8745	1	TraesCS1A02G253200	0
chr1A	445276868	445277636	769	*	32.1392	1.73248	0.389347	4.4497	8.59889e-06	3.09433e-05	4.50093	4.75908	5.6404	5.79808	6.03598	Promoter (<=1kb)	1	445257710	445277310	19601	2	TraesCS1A02G253400	0
chr1A	445277869	445278192	324	*	12.8101	3.75055	0.754385	4.97167	6.63794e-07	3.11425e-06	3.33241	3.47661	4.74715	5.06667	5.17484	Promoter (<=1kb)	1	445257710	445277310	19601	2	TraesCS1A02G253400	-559
chr1A	445501780	445502492	713	*	25.4566	3.09891	0.488571	6.3428	2.25626e-10	2.19863e-09	3.98492	3.77735	5.46062	5.68541	5.90113	Promoter (<=1kb)	1	445502456	445504241	1786	1	TraesCS1A02G253500	0
chr1A	445524669	445525782	1114	*	84.1034	1.47759	0.24427	6.04899	1.45754e-09	1.21356e-08	5.83277	5.62016	7.15719	6.69125	7.03971	Promoter (<=1kb)	1	445508701	445525019	16319	2	TraesCS1A02G253600	0
chr1A	445526197	445526512	316	*	12.2085	1.61771	0.692538	2.33592	0.0194955	0.0302181	4.16614	3.77735	4.88505	4.26015	5.17484	Promoter (1-2kb)	1	445527584	445539459	11876	1	TraesCS1A02G253700	-1072
chr1A	445527548	445527785	238	*	9.59692	2.07391	0.750012	2.76517	0.0056894	0.0100451	3.80443	3.6108	4.36727	4.86816	4.70061	Promoter (<=1kb)	1	445527584	445539459	11876	1	TraesCS1A02G253700	0
chr1A	445658068	445658361	294	*	14.9843	2.02825	0.61228	3.31262	0.000924248	0.00199152	4.16614	3.72536	5.27841	4.81346	5.04956	Promoter (1-2kb)	1	445653716	445656457	2742	2	TraesCS1A02G254100	-1611
chr1A	445877480	445879214	1735	*	105.832	1.00818	0.213583	4.72033	2.3546e-06	9.71241e-06	6.34244	6.23458	6.97164	7.20668	7.35299	Promoter (<=1kb)	1	445878772	445885091	6320	1	TraesCS1A02G254200	0
chr1A	445914693	445915137	445	*	19.2323	1.89033	0.517981	3.64942	0.000262838	0.000651393	4.16614	4.18427	4.97967	5.49725	5.36086	Promoter (<=1kb)	1	445914781	445917729	2949	1	TraesCS1A02G254400	0
chr1A	445915393	445915650	258	*	10.2546	2.32813	0.760551	3.06111	0.00220518	0.00431847	3.67638	3.67006	4.20812	4.81346	5.04956	Promoter (<=1kb)	1	445914781	445917729	2949	1	TraesCS1A02G254400	612
chr1A	445937427	445938203	777	*	30.092	1.61563	0.395145	4.0887	4.33803e-05	0.000130978	4.63869	4.62716	5.50264	5.85119	5.85316	Promoter (<=1kb)	1	445934353	445938890	4538	2	TraesCS1A02G254500	687
chr1A	445938649	445938923	275	*	13.4931	2.30407	0.627759	3.67031	0.000242255	0.000605978	3.76378	3.87317	4.81794	5.11198	5.00505	Promoter (<=1kb)	1	445934353	445938890	4538	2	TraesCS1A02G254500	0
chr1A	446132436	446132777	342	*	32.8598	2.43052	0.413675	5.87543	4.21745e-09	3.19459e-08	4.54189	4.04033	5.84888	5.85119	6.09887	Promoter (<=1kb)	1	446123318	446132512	9195	2	TraesCS1A02G254600	0
chr1A	446133902	446134045	144	*	8.3403	3.76528	0.954422	3.94509	7.97688e-05	0.000225465	3.33241	3.20279	4.81794	4.81346	4.12624	Promoter (1-2kb)	1	446123318	446132512	9195	2	TraesCS1A02G254600	-1390
chr1A	446234557	446235155	599	*	40.5867	3.43559	0.387489	8.86628	7.56315e-19	2.83613e-17	4.10909	3.96023	6.3807	6.19621	6.1786	Promoter (1-2kb)	1	446236432	446237616	1185	1	TraesCS1A02G254800	-1277
chr1A	446235458	446236456	999	*	57.7883	1.29863	0.316528	4.10272	4.08326e-05	0.000124145	5.02218	5.74641	6.48749	6.60197	6.29037	Promoter (<=1kb)	1	446236432	446237616	1185	1	TraesCS1A02G254800	0
chr1A	446245598	446245765	168	*	14.6052	5.16165	0.920233	5.60906	2.03424e-08	1.33726e-07	3.15547	3.20279	4.74715	5.11198	5.5246	Promoter (<=1kb)	1	446244779	446245000	222	1	TraesCS1A02G254900	819
chr1A	446548666	446549508	843	*	29.4166	1.16513	0.395421	2.94654	0.00321349	0.00603334	4.77956	4.87866	5.3951	5.74288	5.77797	Promoter (<=1kb)	1	446541862	446549281	7420	2	TraesCS1A02G255000	0
chr1A	447002488	447002714	227	*	35.762	1.44279	0.355203	4.06188	4.868e-05	0.000145209	4.97998	4.75908	6.03038	5.90236	5.80348	Promoter (2-3kb)	1	447005332	447007022	1691	1	TraesCS1A02G255100	-2618
chr1A	447645104	447645567	464	*	32.7142	1.1202	0.370557	3.02302	0.00250262	0.00483214	4.9656	4.95268	5.97244	5.62548	5.64293	Promoter (<=1kb)	1	447640539	447644424	3886	2	TraesCS1A02G255400	-680
chr1A	447645797	447646071	275	*	14.6449	3.12284	0.650561	4.80023	1.5848e-06	6.80557e-06	3.67638	3.54673	5.30256	4.86816	5.13437	Promoter (1-2kb)	1	447640539	447644424	3886	2	TraesCS1A02G255400	-1373
chr1A	447747906	447748096	191	*	15.9501	1.75166	0.571537	3.06482	0.00217801	0.00427074	4.29709	3.87317	5.12374	5.01977	5.13437	Promoter (<=1kb)	1	447747680	447749014	1335	2	TraesCS1A02G255600	918
chr1A	447748506	447749675	1170	*	51.8972	1.48589	0.291162	5.10331	3.33767e-07	1.67594e-06	5.16643	5.2426	6.20382	6.50674	6.37724	Promoter (<=1kb)	1	447747680	447749014	1335	2	TraesCS1A02G255600	0
chr1A	448037488	448038010	523	*	27.368	1.39393	0.415655	3.35357	0.000797772	0.00174726	4.61992	4.71662	5.84888	5.46325	5.46142	Promoter (<=1kb)	1	448033492	448037889	4398	2	TraesCS1A02G255800	0
chr1A	448630989	448631400	412	*	30.7127	1.02502	0.374363	2.73802	0.006181	0.0108194	4.9656	4.91619	5.67738	5.74288	5.58502	Promoter (1-2kb)	1	448627007	448629624	2618	2	TraesCS1A02G255900	-1365
chr1A	448631954	448632275	322	*	31.782	1.40439	0.38832	3.61658	0.000298519	0.000729666	4.76278	4.80018	5.50264	6.0456	5.72551	Promoter (2-3kb)	1	448627007	448629624	2618	2	TraesCS1A02G255900	-2330
chr1A	448897388	448897632	245	*	38.0674	3.02007	0.391532	7.71345	1.22459e-14	2.4804e-13	4.27208	4.04033	5.91202	6.21648	6.30818	Promoter (<=1kb)	1	448897530	448912063	14534	1	TraesCS1A02G256100	0
chr1A	448916410	448916532	123	*	18.4437	1.17289	0.500532	2.34329	0.0191147	0.0296886	4.45855	4.42623	5.22879	5.01977	5.21414	Promoter (1-2kb)	1	448918314	448924958	6645	1	TraesCS1A02G256300	-1782
chr1A	448916981	448917171	191	*	22.1219	2.46466	0.509984	4.83283	1.34608e-06	5.87689e-06	4.24652	3.77735	5.46062	5.65577	5.36086	Promoter (1-2kb)	1	448918314	448924958	6645	1	TraesCS1A02G256300	-1143
chr1A	448917702	448917868	167	*	16.7274	1.84849	0.582249	3.17474	0.00149972	0.0030631	3.76378	4.3703	5.06797	5.19826	5.17484	Promoter (<=1kb)	1	448918314	448924958	6645	1	TraesCS1A02G256300	-446
chr1A	449144523	449145296	774	*	47.5065	4.14493	0.397332	10.4319	1.77278e-25	1.52891e-23	3.84335	3.87317	6.32415	6.57092	6.5214	Promoter (<=1kb)	1	449144852	449145750	899	1	TraesCS1A02G256500	0
chr1A	449189580	449190539	960	*	20.6566	3.37465	0.579131	5.8271	5.63999e-09	4.16142e-08	3.76378	3.6108	5.25383	5.19826	5.87735	Promoter (<=1kb)	1	449189268	449191025	1758	1	TraesCS1A02G256700	312
chr1A	449201441	449201972	532	*	29.6332	1.07788	0.39041	2.76089	0.00576436	0.0101647	4.90649	4.85948	5.69551	5.79808	5.3952	Promoter (<=1kb)	1	449195771	449201684	5914	2	TraesCS1A02G256800	0
chr1A	449468848	449469924	1077	*	47.7578	1.1627	0.30951	3.75659	0.000172244	0.000447495	5.30796	5.29936	6.25318	6.42222	5.90113	Promoter (<=1kb)	1	449468943	449471182	2240	1	TraesCS1A02G256900	0
chr1A	449506659	449507940	1282	*	54.7802	2.08367	0.286522	7.27227	3.53502e-13	5.66704e-12	4.95107	4.89756	6.53803	6.53919	6.47495	Promoter (<=1kb)	1	449507068	449508523	1456	1	TraesCS1A02G257000	0
chr1A	449520707	449521029	323	*	28.9404	3.14791	0.500329	6.29168	3.14054e-10	2.98226e-09	3.84335	4.04033	5.22879	6.25617	5.85316	Promoter (<=1kb)	1	449518415	449520334	1920	2	TraesCS1A02G257200	-373
chr1A	449521263	449521444	182	*	16.3449	2.84867	0.593167	4.80248	1.56715e-06	6.73738e-06	3.72118	3.77735	5.3951	5.11198	5.09264	Promoter (<=1kb)	1	449518415	449520334	1920	2	TraesCS1A02G257200	-929
chr1A	449554593	449555175	583	*	28.5437	2.19676	0.41859	5.24799	1.53767e-07	8.33546e-07	4.39204	4.24971	5.56336	5.87701	5.80348	Promoter (<=1kb)	1	449555198	449558720	3523	1	TraesCS1A02G257300	-23
chr1A	449622998	449623164	167	*	13.3662	3.54773	0.725005	4.89339	9.91152e-07	4.46171e-06	3.52486	3.39853	5.03918	5.31817	4.70061	Promoter (<=1kb)	1	449623117	449626157	3041	1	TraesCS1A02G257400	0
chr1A	449665034	449665440	407	*	13.0672	3.94563	0.804141	4.90664	9.26508e-07	4.19953e-06	3.15547	3.54673	5.17729	4.49789	5.28947	Promoter (<=1kb)	1	449665161	449666231	1071	2	TraesCS1A02G257500	791
chr1A	449665790	449666499	710	*	36.4081	3.59154	0.442141	8.12307	4.54542e-16	1.14232e-14	3.98492	3.8265	5.8965	5.90236	6.50608	Promoter (<=1kb)	1	449665161	449666231	1071	2	TraesCS1A02G257500	0
chr1A	449666650	449667127	478	*	25.8357	4.65068	0.603739	7.70312	1.32785e-14	2.6753e-13	3.33241	3.54673	5.73107	5.92727	5.61427	Promoter (<=1kb)	1	449665161	449666231	1071	2	TraesCS1A02G257500	-419
chr1A	449753957	449755125	1169	*	33.3322	1.05298	0.379305	2.77606	0.00550212	0.00974847	4.9656	5.03972	5.60241	5.53044	6.09887	Promoter (<=1kb)	1	449753945	449755120	1176	2	TraesCS1A02G257600	0
chr1A	449755246	449755536	291	*	14.8712	1.64664	0.577941	2.84914	0.00438375	0.00795671	4.19358	4.00106	4.97967	4.86816	5.17484	Promoter (<=1kb)	1	449753945	449755120	1176	2	TraesCS1A02G257600	-126
chr1A	449807220	449807847	628	*	38.078	2.80742	0.388393	7.22828	4.89132e-13	7.65179e-12	4.19358	4.34131	6.27723	5.77075	6.30818	Promoter (<=1kb)	1	449805942	449807186	1245	2	TraesCS1A02G257700	-34
chr1A	449830854	449831588	735	*	42.9824	2.57652	0.371033	6.94417	3.80691e-12	5.12519e-11	4.71108	4.1147	6.17848	6.40469	6.21684	Promoter (<=1kb)	1	449820375	449831326	10952	2	TraesCS1A02G257900	0
chr1A	450096037	450096230	194	*	7.19565	3.00316	0.942777	3.18544	0.00144532	0.00296396	3.15547	3.54673	4.26367	4.5677	4.5806	Promoter (<=1kb)	1	450092812	450097229	4418	2	TraesCS1A02G258300	999
chr1A	451282319	451282793	475	*	63.5693	1.34791	0.264613	5.09392	3.50736e-07	1.75277e-06	5.5346	5.46906	6.72401	6.36899	6.66616	Promoter (<=1kb)	1	451280508	451282597	2090	2	TraesCS1A02G258400	0
chr1A	451283088	451283397	310	*	42.7985	2.57906	0.362765	7.10945	1.1651e-12	1.71148e-11	4.45855	4.45323	6.27723	6.55514	5.87735	Promoter (<=1kb)	1	451280508	451282597	2090	2	TraesCS1A02G258400	-491
chr1A	451736570	451736939	370	*	13.4894	2.20646	0.619584	3.56119	0.000369173	0.000881396	3.91669	3.77735	4.94888	5.01977	4.95898	Promoter (<=1kb)	1	451736094	451736852	759	1	TraesCS1A02G258600	476
chr1A	452041782	452042590	809	*	42.4168	1.16156	0.32969	3.5232	0.000426374	0.00100161	5.35205	4.98819	6.15268	6.13361	5.90113	Promoter (<=1kb)	1	452042146	452046460	4315	1	TraesCS1A02G259000	0
chr1A	452284913	452285211	299	*	45.2343	1.47256	0.332611	4.42729	9.54259e-06	3.39407e-05	5.10278	5.03972	5.81622	6.45663	6.25408	Promoter (<=1kb)	1	452280749	452284447	3699	2	TraesCS1A02G259200	-466
chr1A	452786222	452786672	451	*	36.504	1.38318	0.36376	3.80246	0.000143264	0.000379825	4.90649	4.95268	6.20382	5.90236	5.61427	Promoter (<=1kb)	1	452784057	452786582	2526	2	TraesCS1A02G259700	0
chr1A	452856979	452857241	263	*	45.6889	2.20677	0.32482	6.79381	1.0921e-11	1.35317e-10	4.76278	4.62716	6.3807	6.11212	6.41056	Promoter (<=1kb)	1	452857082	452865313	8232	1	TraesCS1A02G259800	0
chr1A	453524906	453525542	637	*	40.6764	3.502	0.403566	8.67763	4.04085e-18	1.36528e-16	3.91669	4.1147	6.3807	6.42222	5.92452	Promoter (<=1kb)	1	453520442	453524428	3987	2	TraesCS1A02G260000	-478
chr1A	454338523	454338800	278	*	13.313	1.50195	0.609178	2.46553	0.013681	0.0219955	4.04885	4.1147	4.6722	5.06667	4.91125	Promoter (2-3kb)	1	454341617	454345142	3526	1	TraesCS1A02G260400	-2817
chr1A	454341549	454342253	705	*	26.3615	1.31867	0.418942	3.14761	0.00164613	0.0033289	4.74577	4.57993	5.58303	5.3559	5.69852	Promoter (<=1kb)	1	454341617	454345142	3526	1	TraesCS1A02G260400	0
chr1A	454527948	454528225	278	*	20.9293	1.32798	0.530759	2.50205	0.0123477	0.0200634	4.74577	4.1147	5.48179	5.49725	4.86172	Promoter (1-2kb)	1	454524209	454526612	2404	2	TraesCS1A02G260600	-1336
chr1A	454533438	454533806	369	*	48.2174	1.09321	0.300236	3.64115	0.000271424	0.000670372	5.40524	5.28539	6.05849	6.38695	6.15908	Promoter (<=1kb)	1	454533588	454534849	1262	1	TraesCS1A02G260700	0
chr1A	454534894	454535339	446	*	25.2245	2.74433	0.467611	5.86883	4.38884e-09	3.31221e-08	4.13799	3.87317	5.60241	5.62548	5.75198	Promoter (1-2kb)	1	454536385	454536989	605	1	TraesCS1A02G260800	-1046
chr1A	455022461	455023573	1113	*	86.9895	1.13228	0.233995	4.8389	1.30557e-06	5.71769e-06	5.80956	6.13889	6.91171	7.10227	6.83479	Promoter (<=1kb)	1	455022757	455029126	6370	1	TraesCS1A02G260900	0
chr1A	455602142	455602346	205	*	9.35449	3.91955	0.936515	4.18525	2.84851e-05	9.00823e-05	3.33241	3.20279	4.50737	5.19826	4.29819	Promoter (2-3kb)	1	455605028	455607103	2076	1	TraesCS1A02G261200	-2682
chr1A	455604624	455605060	437	*	16.3399	1.54356	0.552596	2.79329	0.00521756	0.00929603	4.22036	4.18427	5.00976	5.3559	4.86172	Promoter (<=1kb)	1	455605028	455607103	2076	1	TraesCS1A02G261200	0
chr1A	455610709	455611009	301	*	24.7889	1.93	0.455609	4.23609	2.27447e-05	7.37069e-05	4.41463	4.24971	5.25383	5.65577	5.75198	Promoter (<=1kb)	1	455607192	455610855	3664	2	TraesCS1A02G261300	0
chr1A	455824893	455825353	461	*	45.191	2.19746	0.339606	6.4706	9.7613e-11	1.01725e-09	4.63869	4.73802	6.00171	6.25617	6.56639	Promoter (1-2kb)	1	455818471	455822929	4459	2	TraesCS1A02G261400	-1964
chr1A	456232515	456232881	367	*	20.4449	2.96275	0.555018	5.33812	9.39162e-08	5.34013e-07	3.76378	3.87317	5.00976	5.68541	5.55514	Promoter (<=1kb)	1	456231388	456232538	1151	2	TraesCS1A02G261500	0
chr1A	456235551	456236390	840	*	46.1064	1.61246	0.342336	4.71018	2.47497e-06	1.01541e-05	5.17881	4.82025	5.86493	6.52306	6.27234	Promoter (<=1kb)	1	456234083	456236259	2177	2	TraesCS1A02G261600	0
chr1A	456243855	456244770	916	*	20.9472	2.36582	0.562921	4.20275	2.63692e-05	8.40916e-05	3.76378	4.28106	5.25383	5.87701	5.00505	Promoter (<=1kb)	1	456243202	456245161	1960	1	TraesCS1A02G261700	653
chr1A	456325790	456326160	371	*	9.60572	2.22729	0.746519	2.98356	0.00284913	0.00542166	3.67638	3.67006	4.41582	4.81346	4.75659	Promoter (1-2kb)	1	456321204	456323812	2609	2	TraesCS1A02G261800	-1978
chr1A	456650599	456650998	400	*	25.7232	1.1657	0.42379	2.75065	0.00594778	0.0104543	4.82862	4.57993	5.34961	5.56285	5.58502	Promoter (<=1kb)	1	456650948	456652182	1235	1	TraesCS1A02G261900	0
chr1A	456921819	456922392	574	*	19.223	3.56757	1.59352	2.23879	0.0251694	0.037994	2.72286	3.96023	5.41729	5.19826	5.58502	Promoter (2-3kb)	1	456924749	456931844	7096	1	TraesCS1A02G262200	-2357
chr1A	456922828	456923076	249	*	9.57682	2.61082	0.775674	3.36588	0.000763003	0.00167985	3.4667	3.67006	4.6722	4.92066	4.44769	Promoter (1-2kb)	1	456924749	456931844	7096	1	TraesCS1A02G262200	-1673
chr1A	456923724	456923978	255	*	16.3082	3.46929	0.655043	5.29628	1.18188e-07	6.56782e-07	3.57872	3.54673	5.15078	5.59451	4.86172	Promoter (<=1kb)	1	456924749	456931844	7096	1	TraesCS1A02G262200	-771
chr1A	456944200	456944814	615	*	61.2045	1.09346	0.259385	4.21557	2.49146e-05	7.99608e-05	5.57209	5.64201	6.48749	6.43953	6.56639	Promoter (<=1kb)	1	456940070	456944304	4235	2	TraesCS1A02G262300	0
chr1A	456944970	456945364	395	*	23.8485	2.59925	0.480788	5.40622	6.4367e-08	3.79984e-07	4.04885	4.04033	5.76575	5.27936	5.671	Promoter (<=1kb)	1	456940070	456944304	4235	2	TraesCS1A02G262300	-666
chr1A	458511227	458511582	356	*	27.4934	2.42714	0.440307	5.51238	3.54014e-08	2.21139e-07	4.27208	4.1147	5.46062	5.85119	5.85316	Promoter (<=1kb)	1	458510480	458511031	552	2	TraesCS1A02G263100	-196
chr1A	458562147	458562400	254	*	20.4763	1.23259	0.491739	2.50658	0.0121904	0.0198351	4.29709	4.67268	5.17729	5.15581	5.46142	Promoter (1-2kb)	1	458564117	458566532	2416	1	TraesCS1A02G263300	-1717
chr1A	458895796	458895925	130	*	16.7956	1.84583	0.573229	3.22005	0.00128167	0.00266364	4.27208	3.91767	5.43913	4.81346	5.13437	Promoter (<=1kb)	1	458896289	458908694	12406	1	TraesCS1A02G263400	-364
chr1A	458916742	458917333	592	*	12.7481	1.95216	0.63461	3.07616	0.00209685	0.00412846	3.84335	3.96023	4.71023	4.92066	5.04956	Promoter (<=1kb)	1	458918053	458919046	994	1	TraesCS1A02G263500	-720
chr1A	459097783	459098524	742	*	48.2843	2.006	0.308953	6.49288	8.42111e-11	8.88617e-10	4.92152	4.7798	6.46676	6.23646	6.34313	Promoter (<=1kb)	1	459097180	459100473	3294	1	TraesCS1A02G263600	603
chr1A	459187708	459188277	570	*	31.7899	1.8818	0.403231	4.66681	3.05919e-06	1.22727e-05	4.60087	4.5055	5.84888	6.13361	5.46142	Promoter (<=1kb)	1	459186662	459188632	1971	2	TraesCS1A02G263700	355
chr1A	459188958	459189219	262	*	27.5025	2.86602	0.443338	6.46464	1.01538e-10	1.05477e-09	4.04885	4.00106	5.7996	5.77075	5.72551	Promoter (<=1kb)	1	459186662	459188632	1971	2	TraesCS1A02G263700	-326
chr1A	459189385	459189605	221	*	29.521	2.88666	0.456429	6.32444	2.54149e-10	2.45243e-09	4.0794	4.04033	5.86493	6.17565	5.3952	Promoter (<=1kb)	1	459186662	459188632	1971	2	TraesCS1A02G263700	-753
chr1A	459303001	459303251	251	*	16.2529	2.68667	0.606174	4.43217	9.32879e-06	3.32659e-05	3.80443	3.77735	5.00976	5.56285	4.91125	Promoter (<=1kb)	1	459300719	459303051	2333	2	TraesCS1A02G263900	0
chr1A	459313424	459314088	665	*	81.2619	1.25807	0.237796	5.29054	1.21959e-07	6.75688e-07	5.8556	5.80551	7.09123	6.7056	6.84698	Promoter (<=1kb)	1	459307640	459313757	6118	2	TraesCS1A02G264000	0
chr1A	459950810	459951325	516	*	78.6922	1.10479	0.243039	4.54574	5.47429e-06	2.06655e-05	5.8556	5.89879	6.55776	6.97791	6.89471	Promoter (<=1kb)	1	459948922	459951051	2130	2	TraesCS1A02G264400	0
chr1A	459952936	459953537	602	*	47.8362	2.96578	0.341997	8.67194	4.2482e-18	1.42949e-16	4.41463	4.28106	6.25318	6.63235	6.37724	Promoter (1-2kb)	1	459948922	459951051	2130	2	TraesCS1A02G264400	-1885
chr1A	460558594	460559546	953	*	84.704	1.09886	0.231502	4.74665	2.06817e-06	8.64327e-06	5.99218	5.94321	6.78378	7.12377	6.81011	Promoter (<=1kb)	1	460553635	460557686	4052	2	TraesCS1A02G264800	-908
chr1A	460560486	460560786	301	*	27.553	2.32676	0.477547	4.87232	1.10297e-06	4.91261e-06	4.45855	3.96023	5.3951	5.56285	6.11923	Promoter (2-3kb)	1	460553635	460557686	4052	2	TraesCS1A02G264800	-2800
chr1A	460675286	460676029	744	*	27.999	1.79473	0.418794	4.28548	1.82344e-05	6.04983e-05	4.61992	4.34131	5.50264	5.71444	5.82854	Promoter (<=1kb)	1	460676377	460676937	561	2	TraesCS1A02G265100	908
chr1A	460676324	460676587	264	*	15.7979	1.35925	0.555621	2.44635	0.0144309	0.0230731	4.24652	4.24971	4.78303	5.19826	5.09264	Promoter (<=1kb)	1	460676377	460676937	561	2	TraesCS1A02G265100	350
chr1A	460865739	460866355	617	*	27.6881	4.37599	0.548672	7.97562	1.51623e-15	3.52721e-14	3.52486	3.54673	5.73107	5.79808	5.97017	Promoter (2-3kb)	1	460860063	460863294	3232	2	TraesCS1A02G265200	-2445
chr1A	460967701	460967954	254	*	11.0021	4.7467	0.980439	4.8414	1.28925e-06	5.65345e-06	3.15547	3.20279	4.74715	5.31817	4.44769	Promoter (<=1kb)	1	460967358	460968123	766	1	TraesCS1A02G265300	343
chr1A	460991103	460993023	1921	*	76.2529	1.00403	0.27738	3.61971	0.000294939	0.000721934	5.62649	6.13889	6.51803	7.08045	6.61	Promoter (<=1kb)	1	460991110	460993218	2109	1	TraesCS1A02G265400	0
chr1A	461044915	461045285	371	*	17.548	4.44257	0.716563	6.19982	5.65264e-10	5.10564e-09	3.4667	3.20279	5.25383	5.56285	5.17484	Promoter (2-3kb)	1	461047826	461048232	407	1	TraesCS1A02G265500	-2541
chr1A	461337544	461338164	621	*	20.4037	1.52396	0.495684	3.07446	0.00210885	0.00414956	4.24652	4.47965	5.03918	5.49725	5.36086	Promoter (<=1kb)	1	461337578	461338417	840	1	TraesCS1A02G265600	0
chr1A	461351277	461351435	159	*	7.34233	1.76084	0.829183	2.12359	0.0337047	0.0494217	3.57872	3.77735	4.46247	4.26015	4.51596	Promoter (<=1kb)	1	461351279	461352000	722	1	TraesCS1A02G265700	0
chr1A	461351579	461352213	635	*	16.9804	2.51737	0.600708	4.19067	2.78137e-05	8.81868e-05	3.67638	4.04033	4.97967	5.59451	5.00505	Promoter (<=1kb)	1	461351279	461352000	722	1	TraesCS1A02G265700	300
chr1A	461356706	461357338	633	*	16.8708	2.38934	0.568465	4.20313	2.63246e-05	8.39642e-05	3.98492	3.8265	5.00976	5.15581	5.42871	Promoter (<=1kb)	1	461356735	461357498	764	1	TraesCS1A02G265800	0
chr1A	461372302	461372793	492	*	18.8608	3.07655	0.565083	5.44443	5.19714e-08	3.13115e-07	3.80443	3.67006	5.22879	5.56285	5.28947	Promoter (<=1kb)	1	461372711	461373455	745	1	TraesCS1A02G265900	0
chr1A	461643306	461644080	775	*	25.4735	2.34682	0.466326	5.03257	4.83959e-07	2.343e-06	4.10909	4.24971	5.25383	5.77075	5.82854	Promoter (<=1kb)	1	461641601	461644055	2455	2	TraesCS1A02G266100	0
chr1A	461766918	461767139	222	*	6.73611	3.25586	1.06907	3.0455	0.00232296	0.00452306	3.52486	2.72286	4.02232	4.5677	4.64204	Promoter (1-2kb)	1	461768723	461771079	2357	1	TraesCS1A02G266200	-1584
chr1A	461768514	461768725	212	*	11.3918	2.37225	0.691344	3.43136	0.000600561	0.00135829	3.80443	3.6108	4.91735	4.92066	4.64204	Promoter (<=1kb)	1	461768723	461771079	2357	1	TraesCS1A02G266200	0
chr1A	462400024	462401023	1000	*	24.7058	2.42248	0.477949	5.06848	4.00998e-07	1.97782e-06	4.10909	4.15004	5.34961	5.9758	5.42871	Promoter (<=1kb)	1	462399582	462402019	2438	2	TraesCS1A02G267200	996
chr1A	462619703	462619935	233	*	10.3114	2.50235	0.751739	3.32875	0.00087236	0.00189202	3.80443	3.39853	4.85193	4.81346	4.5806	Promoter (<=1kb)	1	462617029	462619649	2621	2	TraesCS1A02G267600	-54
chr1A	462749374	462749534	161	*	15.6325	5.27725	0.887071	5.94908	2.69654e-09	2.1266e-08	3.15547	3.20279	5.32629	5.19826	5.17484	Promoter (<=1kb)	1	462742535	462750420	7886	2	TraesCS1A02G267700	886
chr1A	462779464	462779754	291	*	37.7173	1.69656	0.349473	4.85463	1.20611e-06	5.32477e-06	4.84457	4.73802	6.08604	6.13361	5.80348	Promoter (<=1kb)	1	462776185	462778584	2400	2	TraesCS1A02G267800	-880
chr1A	462779924	462780449	526	*	68.1819	1.41527	0.27413	5.16278	2.43309e-07	1.26103e-06	5.37357	5.67416	6.46676	6.97791	6.59561	Promoter (1-2kb)	1	462776185	462778584	2400	2	TraesCS1A02G267800	-1340
chr1A	462799934	462800203	270	*	11.1878	2.06687	0.692556	2.98441	0.0028413	0.00540853	3.67638	3.91767	5.00976	4.5677	4.75659	Promoter (<=1kb)	1	462793392	462799930	6539	2	TraesCS1A02G267900	-4
chr1A	463154758	463155478	721	*	18.1253	1.78851	0.546641	3.27182	0.00106859	0.00226639	3.95139	4.3703	4.94888	5.39263	5.28947	Promoter (<=1kb)	1	463155411	463156061	651	1	TraesCS1A02G268200	0
chr1A	463246728	463248472	1745	*	36.2653	2.66004	0.377585	7.04488	1.8562e-12	2.63748e-11	4.22036	4.3703	6.05849	6.17565	5.97017	Promoter (<=1kb)	1	463246853	463248232	1380	2	TraesCS1A02G268400	0
chr1A	463290648	463291007	360	*	23.2718	1.73347	0.542687	3.19423	0.00140204	0.00288469	4.72854	3.87317	5.81622	5.42839	5.09264	Promoter (<=1kb)	1	463288263	463291701	3439	2	TraesCS1A02G268500	694
chr1A	463291426	463291728	303	*	49.8089	2.15524	0.311327	6.92275	4.42951e-12	5.89103e-11	4.74577	4.85948	6.49774	6.17565	6.5214	Promoter (<=1kb)	1	463288263	463291701	3439	2	TraesCS1A02G268500	0
chr1A	463358265	463358650	386	*	23.1818	4.51441	0.628794	7.17947	6.998e-13	1.06632e-11	3.4667	3.39853	5.74852	5.82488	5.28947	Promoter (<=1kb)	1	463356638	463358483	1846	2	TraesCS1A02G268600	0
chr1A	463404468	463404629	162	*	28.3886	2.95852	0.456641	6.47887	9.24129e-11	9.67326e-10	4.0794	3.91767	5.50264	5.99945	5.87735	Promoter (1-2kb)	1	463400234	463403089	2856	2	TraesCS1A02G268700	-1379
chr1A	463404789	463405612	824	*	152.322	1.43356	0.193971	7.39058	1.46185e-13	2.49615e-12	6.38981	6.5235	7.54474	7.77358	7.93448	Promoter (1-2kb)	1	463400234	463403089	2856	2	TraesCS1A02G268700	-1700
chr1A	463461940	463462227	288	*	42.6285	2.63238	0.348071	7.56277	3.94577e-14	7.38304e-13	4.34553	4.5055	6.09962	6.33237	6.34313	Promoter (<=1kb)	1	463460248	463461876	1629	2	TraesCS1A02G268800	-64
chr1A	463462418	463462980	563	*	46.2466	2.43928	0.345022	7.06993	1.55015e-12	2.23087e-11	4.52158	4.65013	6.15268	6.13361	6.67986	Promoter (<=1kb)	1	463460248	463461876	1629	2	TraesCS1A02G268800	-542
chr1A	463463336	463463809	474	*	30.9238	3.06203	0.453642	6.74987	1.47973e-11	1.79076e-10	3.91669	4.1147	5.56336	6.25617	5.82854	Promoter (1-2kb)	1	463460248	463461876	1629	2	TraesCS1A02G268800	-1460
chr1A	463810172	463810528	357	*	48.4281	1.07562	0.319722	3.36424	0.000767541	0.00168869	5.16643	5.55246	6.34704	5.87701	6.34313	Promoter (<=1kb)	1	463810370	463813906	3537	1	TraesCS1A02G269000	0
chr1A	463810855	463811150	296	*	20.2424	1.1997	0.48612	2.46791	0.0135903	0.0218629	4.34553	4.65013	5.34961	5.11198	5.28947	Promoter (<=1kb)	1	463810370	463813906	3537	1	TraesCS1A02G269000	485
chr1A	463818119	463818274	156	*	16.5466	1.84037	0.601996	3.05711	0.00223481	0.00437022	4.27208	3.87317	4.81794	5.59451	4.86172	Promoter (1-2kb)	1	463820155	463827474	7320	1	TraesCS1A02G269100	-1881
chr1A	463957905	463958095	191	*	7.11058	3.76562	1.07811	3.49279	0.000477999	0.00110891	3.25172	3.20279	3.87699	4.26015	5.04956	Promoter (<=1kb)	1	463958836	463959090	255	1	TraesCS1A02G269700	-741
chr1A	463958320	463958608	289	*	19.6528	1.44562	0.489269	2.95465	0.00313026	0.00589402	4.43679	4.31158	5.32629	5.31817	5.13437	Promoter (<=1kb)	1	463958836	463959090	255	1	TraesCS1A02G269700	-228
chr1A	463958822	463959026	205	*	9.14026	1.77846	0.776268	2.29104	0.0219613	0.0336254	3.91669	3.6108	4.55069	4.92066	4.21551	Promoter (<=1kb)	1	463958836	463959090	255	1	TraesCS1A02G269700	0
chr1A	463965884	463966078	195	*	20.9347	3.02333	0.535059	5.65045	1.60024e-08	1.07528e-07	3.76378	3.87317	5.65901	5.19826	5.5246	Promoter (2-3kb)	1	463958197	463963550	5354	2	TraesCS1A02G269600	-2334
chr1A	464115293	464115931	639	*	21.3022	2.68876	0.530824	5.06526	4.07841e-07	2.00836e-06	3.84335	4.04033	5.60241	5.01977	5.69852	Promoter (<=1kb)	1	464115589	464116536	948	1	TraesCS1A02G270100	0
chr1A	464116106	464116425	320	*	4.78811	3.25188	1.2182	2.66942	0.00759819	0.0130087	3.40312	2.72286	4.0879	4.42382	4.02891	Promoter (<=1kb)	1	464115589	464116536	948	1	TraesCS1A02G270100	517
chr1A	464788306	464788460	155	*	15.5699	4.68061	0.78874	5.93428	2.9513e-09	2.30899e-08	3.33241	3.20279	5.12374	5.39263	5.13437	Promoter (2-3kb)	1	464790700	464793947	3248	1	TraesCS1A02G270400	-2240
chr1A	464789813	464790034	222	*	22.61	3.64802	0.549711	6.63625	3.21763e-11	3.66791e-10	3.52486	3.77735	5.48179	5.68541	5.58502	Promoter (<=1kb)	1	464790700	464793947	3248	1	TraesCS1A02G270400	-666
chr1A	464900601	464901370	770	*	37.4156	2.64105	0.369037	7.1566	8.2705e-13	1.24477e-11	4.39204	4.24971	6.08604	6.17565	6.05726	Promoter (<=1kb)	1	464901178	464908479	7302	1	TraesCS1A02G270900	0
chr1A	464911257	464911656	400	*	16.5971	2.11357	0.558089	3.78716	0.000152382	0.000401314	3.88072	4.1147	5.12374	5.27936	5.09264	Promoter (<=1kb)	1	464911387	464912944	1558	1	TraesCS1A02G271000	0
chr1A	464912200	464912697	498	*	34.5132	2.37477	0.436627	5.43891	5.3608e-08	3.22067e-07	4.69336	3.96023	6.26526	5.87701	5.77797	Promoter (<=1kb)	1	464911387	464912944	1558	1	TraesCS1A02G271000	813
chr1A	465074209	465075478	1270	*	34.6096	2.68328	0.403753	6.64585	3.01474e-11	3.4546e-10	4.41463	4.04033	5.86493	5.95174	6.21684	Promoter (<=1kb)	1	465074275	465075640	1366	1	TraesCS1A02G271100	0
chr1A	465104916	465106516	1601	*	91.5477	3.49992	0.258007	13.5652	6.44253e-42	3.46885e-39	4.56186	4.62716	7.2983	7.2755	7.3097	Promoter (<=1kb)	1	465105185	465106665	1481	1	TraesCS1A02G271300	0
chr1A	465127136	465127324	189	*	8.72404	3.7735	0.913842	4.12927	3.63914e-05	0.000111999	3.15547	3.39853	4.59252	4.63377	4.75659	Promoter (1-2kb)	1	465128991	465130562	1572	1	TraesCS1A02G271400	-1667
chr1A	465128999	465129873	875	*	29.3846	1.82296	0.399071	4.56802	4.92354e-06	1.88021e-05	4.60087	4.42623	5.65901	5.74288	5.82854	Promoter (<=1kb)	1	465128991	465130562	1572	1	TraesCS1A02G271400	8
chr1A	465138931	465139186	256	*	15.1398	5.67788	0.999308	5.68181	1.33279e-08	9.10406e-08	3.25172	2.72286	5.20329	5.31817	5.09264	Promoter (<=1kb)	1	465139211	465140277	1067	1	TraesCS1A02G271500	-25
chr1A	465139343	465140323	981	*	30.2806	2.72344	0.443332	6.14311	8.0921e-10	7.09211e-09	4.16614	4.1147	5.76575	6.23646	5.49337	Promoter (<=1kb)	1	465139211	465140277	1067	1	TraesCS1A02G271500	132
chr1A	465280417	465280627	211	*	28.4207	2.97457	0.482817	6.16087	7.23486e-10	6.40166e-09	3.88072	4.1147	5.54342	6.25617	5.49337	Promoter (1-2kb)	1	465281934	465283274	1341	1	TraesCS1A02G271700	-1307
chr1A	465281257	465281402	146	*	26.376	2.42789	0.438321	5.53907	3.04091e-08	1.92676e-07	4.19358	4.15004	5.58303	5.77075	5.69852	Promoter (<=1kb)	1	465281934	465283274	1341	1	TraesCS1A02G271700	-532
chr1A	465281990	465282314	325	*	34.0123	1.07218	0.3977	2.69595	0.00701872	0.0121187	4.9942	5.02277	5.52318	6.25617	5.46142	Promoter (<=1kb)	1	465281934	465283274	1341	1	TraesCS1A02G271700	56
chr1A	465341098	465342034	937	*	61.7559	2.53282	0.298958	8.47216	2.40888e-17	7.28064e-16	4.8759	4.67268	6.57721	7.00134	6.5214	Promoter (<=1kb)	1	465339160	465340235	1076	2	TraesCS1A02G271900	-863
chr1A	465342403	465342615	213	*	14.2242	1.80095	0.619296	2.90806	0.00363676	0.00673703	4.04885	4.00106	5.25383	4.49789	5.09264	Promoter (<=1kb)	1	465340924	465343552	2629	2	TraesCS1A02G272000	937
chr1A	465343245	465343698	454	*	40.7269	3.23225	0.374737	8.62537	6.3885e-18	2.09616e-16	4.13799	4.1147	6.34704	6.15479	6.23558	Promoter (<=1kb)	1	465340924	465343552	2629	2	TraesCS1A02G272000	0
chr1A	465456669	465457017	349	*	42.456	1.54082	0.322907	4.77173	1.82654e-06	7.73183e-06	5.06309	4.89756	6.241	6.11212	6.03598	Promoter (1-2kb)	1	465451853	465455447	3595	2	TraesCS1A02G272100	-1222
chr1A	465457250	465457527	278	*	37.6046	1.0055	0.337182	2.98208	0.00286296	0.00544465	5.16643	5.12142	5.81622	5.82488	6.03598	Promoter (1-2kb)	1	465451853	465455447	3595	2	TraesCS1A02G272100	-1803
chr1A	465463314	465463633	320	*	46.9758	1.45381	0.309981	4.69	2.7321e-06	1.10912e-05	5.27394	4.95268	6.22871	6.3137	6.1786	Promoter (1-2kb)	1	465464900	465470830	5931	1	TraesCS1A02G272200	-1267
chr1A	465463818	465463987	170	*	19.7321	2.20507	0.524294	4.20579	2.60171e-05	8.30942e-05	3.88072	4.24971	5.41729	5.15581	5.46142	Promoter (<=1kb)	1	465464900	465470830	5931	1	TraesCS1A02G272200	-913
chr1A	465494717	465495529	813	*	62.277	2.1144	0.274595	7.70006	1.35998e-14	2.73553e-13	4.93638	5.12142	6.72401	6.76162	6.55155	Promoter (<=1kb)	1	465495668	465497672	2005	1	TraesCS1A02G272300	-139
chr1A	465496343	465496809	467	*	34.2015	4.81846	0.550277	8.75643	2.01525e-18	7.09743e-17	3.57872	3.39853	5.8808	5.90236	6.42693	Promoter (<=1kb)	1	465495668	465497672	2005	1	TraesCS1A02G272300	675
chr1A	466340350	466341249	900	*	28.0839	1.45066	0.420272	3.45172	0.000557015	0.00127066	4.54189	4.75908	5.34961	5.62548	5.90113	Promoter (<=1kb)	1	466341017	466341241	225	2	TraesCS1A02G272800	0
chr1A	466928777	466929362	586	*	30.8017	1.19768	0.411669	2.90932	0.00362218	0.00671258	4.54189	5.12142	5.62154	5.56285	5.90113	Promoter (<=1kb)	1	466926989	466930294	3306	2	TraesCS1A02G273100	932
chr1A	466929911	466931183	1273	*	97.893	1.2812	0.217872	5.88052	4.08968e-09	3.10619e-08	6.0656	5.98627	7.17002	7.28507	6.94091	Promoter (<=1kb)	1	466926989	466930294	3306	2	TraesCS1A02G273100	0
chr1A	467160021	467160158	138	*	10.2579	5.70396	1.21981	4.6761	2.92389e-06	1.17875e-05	3.15547	2.72286	4.88505	4.81346	4.81022	Promoter (<=1kb)	1	467156434	467160032	3599	2	TraesCS1A02G273200	0
chr1A	467160535	467160772	238	*	21.3759	3.05803	0.522206	5.85598	4.74208e-09	3.55277e-08	3.84335	3.77735	5.37254	5.56285	5.55514	Promoter (<=1kb)	1	467156434	467160032	3599	2	TraesCS1A02G273200	-503
chr1A	467162395	467162756	362	*	20.8947	1.13995	0.473646	2.40675	0.0160952	0.0254397	4.52158	4.57993	5.17729	5.49725	5.13437	Promoter (<=1kb)	1	467162572	467163063	492	2	TraesCS1A02G273300	307
chr1A	467255934	467256148	215	*	7.52275	1.82291	0.826462	2.20568	0.0274064	0.0410267	3.67638	3.67006	4.36727	4.69653	4.21551	Promoter (<=1kb)	1	467255799	467257827	2029	1	TraesCS1A02G273800	135
chr1A	468599049	468599589	541	*	24.2875	1.12127	0.457725	2.44965	0.0142996	0.0228848	4.82862	4.53081	5.58303	5.01977	5.61427	Promoter (<=1kb)	1	468598785	468599195	411	2	TraesCS1A02G274300	0
chr1A	468601028	468601496	469	*	26.9283	2.75529	0.469597	5.86735	4.42812e-09	3.33898e-08	3.84335	4.24971	5.92737	5.74288	5.49337	Promoter (1-2kb)	1	468598785	468599195	411	2	TraesCS1A02G274300	-1833
chr1A	468609864	468610331	468	*	37.2929	3.08938	0.388115	7.95997	1.72082e-15	3.97173e-14	4.13799	4.1147	6.09962	6.27561	6.01438	Promoter (<=1kb)	1	468605612	468609080	3469	2	TraesCS1A02G274400	-784
chr1A	468683582	468684673	1092	*	27.8248	1.76614	0.412057	4.28617	1.81782e-05	6.03319e-05	4.61992	4.3703	5.73107	5.62548	5.671	Promoter (<=1kb)	1	468684277	468685156	880	2	TraesCS1A02G274500	483
chr1A	468684880	468685433	554	*	19.3625	2.2041	0.529297	4.16421	3.12426e-05	9.78035e-05	4.22036	3.87317	5.52318	5.27936	5.17484	Promoter (<=1kb)	1	468684277	468685156	880	2	TraesCS1A02G274500	0
chr1A	469373751	469373926	176	*	18.0181	1.86448	0.549631	3.39223	0.000693252	0.00154263	3.88072	4.3703	5.22879	5.06667	5.36086	Promoter (2-3kb)	1	469369455	469371619	2165	2	TraesCS1A02G275200	-2132
chr1A	469586993	469587836	844	*	42.4458	1.27609	0.329861	3.86858	0.000109472	0.000298698	5.11576	5.12142	5.83265	6.06812	6.32576	Promoter (<=1kb)	1	469587133	469593624	6492	1	TraesCS1A02G275400	0
chr1A	469644296	469644763	468	*	21.7597	2.57654	0.534696	4.8187	1.44499e-06	6.26485e-06	4.22036	3.67006	5.25383	5.71444	5.46142	Promoter (<=1kb)	1	469644530	469645464	935	1	TraesCS1A02G275500	0
chr1A	469645174	469645906	733	*	37.2115	3.25494	0.429938	7.57072	3.7117e-14	6.97238e-13	4.32156	3.67006	6.28911	6.06812	6.05726	Promoter (<=1kb)	1	469644530	469645464	935	1	TraesCS1A02G275500	644
chr1A	469662607	469662884	278	*	22.7419	1.94342	0.482454	4.0282	5.62066e-05	0.000165066	4.27208	4.28106	5.6404	5.65577	5.04956	Promoter (<=1kb)	1	469662814	469663861	1048	2	TraesCS1A02G275600	977
chr1A	470684937	470686330	1394	*	112.375	3.46505	0.257656	13.4484	3.14719e-41	1.57421e-38	4.97998	4.53081	7.42144	7.78036	7.47557	Promoter (<=1kb)	1	470685586	470686825	1240	2	TraesCS1A02G275800	495
chr1A	470688184	470688335	152	*	20.3513	9.11221	1.51676	6.00767	1.88206e-09	1.53164e-08	2.72286	2.72286	5.41729	5.79808	5.32563	Promoter (1-2kb)	1	470685586	470686825	1240	2	TraesCS1A02G275800	-1359
chr1A	470688667	470688974	308	*	39.3065	5.68934	0.922324	6.16848	6.89497e-10	6.12614e-09	3.57872	2.72286	5.91202	6.42222	6.42693	Promoter (1-2kb)	1	470685586	470686825	1240	2	TraesCS1A02G275800	-1842
chr1A	470689113	470689250	138	*	17.8537	5.5092	0.889948	6.19047	5.99839e-10	5.39322e-09	3.33241	2.72286	5.56336	5.42839	5.09264	Promoter (2-3kb)	1	470685586	470686825	1240	2	TraesCS1A02G275800	-2288
chr1A	471265934	471266688	755	*	40.5227	1.98508	0.36814	5.39219	6.96055e-08	4.07677e-07	4.45855	4.93457	6.39175	6.0456	5.92452	Promoter (<=1kb)	1	471265111	471266514	1404	2	TraesCS1A02G276000	0
chr1A	471325338	471326500	1163	*	88.9706	1.14029	0.22194	5.13783	2.77929e-07	1.42094e-06	6.05908	5.95193	7.11133	6.88017	6.95223	Promoter (<=1kb)	1	471320624	471326066	5443	2	TraesCS1A02G276100	0
chr1A	471726818	471727063	246	*	7.5143	7.67519	1.64254	4.67276	2.97179e-06	1.1962e-05	2.72286	2.72286	4.50737	4.81346	4.37531	Promoter (1-2kb)	1	471728744	471730911	2168	1	TraesCS1A02G276800	-1681
chr1A	471727911	471728377	467	*	21.0372	4.23375	0.623835	6.78664	1.14772e-11	1.4164e-10	3.52486	3.39853	5.6404	5.62548	5.28947	Promoter (<=1kb)	1	471728744	471730911	2168	1	TraesCS1A02G276800	-367
chr1A	471728717	471729452	736	*	21.9457	3.26574	0.543877	6.00456	1.9185e-09	1.55863e-08	3.91669	3.54673	5.58303	5.68541	5.32563	Promoter (<=1kb)	1	471728744	471730911	2168	1	TraesCS1A02G276800	0
chr1A	472080087	472080620	534	*	9.58881	3.21677	0.824719	3.90045	9.60157e-05	0.000265784	3.57872	3.20279	4.6722	4.69653	4.81022	Promoter (<=1kb)	1	472079783	472082817	3035	1	TraesCS1A02G276900	304
chr1A	472140123	472141661	1539	*	92.3692	1.10985	0.223516	4.96543	6.85488e-07	3.20587e-06	6.14158	5.99473	7.17002	6.82869	7.06077	Promoter (<=1kb)	1	472140797	472143555	2759	1	TraesCS1A02G277000	0
chr1A	472170489	472171451	963	*	29.3515	2.02567	0.403471	5.02061	5.15064e-07	2.4789e-06	4.36902	4.47965	5.6404	5.79808	5.85316	Promoter (<=1kb)	1	472172188	472172431	244	1	TraesCS1A02G277200	-737
chr1A	472550039	472552175	2137	*	68.1975	2.22094	0.26173	8.48562	2.14581e-17	6.53101e-16	5.06309	5.03972	6.72401	6.91761	6.78499	Promoter (<=1kb)	1	472550277	472552563	2287	1	TraesCS1A02G277400	0
chr1A	473035018	473035345	328	*	31.9814	1.61678	0.378954	4.26643	1.98626e-05	6.52905e-05	4.6754	4.69484	5.62154	5.87701	5.92452	Promoter (2-3kb)	1	473037523	473042364	4842	1	TraesCS1A02G277700	-2178
chr1A	473038128	473038536	409	*	37.9768	1.08775	0.336651	3.23108	0.00123322	0.00257408	5.00826	5.21331	5.91202	5.9758	5.87735	Promoter (<=1kb)	1	473037523	473042364	4842	1	TraesCS1A02G277700	605
chr1A	473414719	473415954	1236	*	60.0575	1.15756	0.265834	4.35445	1.33404e-05	4.57796e-05	5.49607	5.59796	6.39175	6.43953	6.62425	Promoter (<=1kb)	1	473414940	473417097	2158	1	TraesCS1A02G277800	0
chr1A	474296551	474297169	619	*	114.924	2.07954	0.240308	8.65364	4.98825e-18	1.66121e-16	5.88548	5.43172	7.22025	7.73225	7.44389	Promoter (2-3kb)	1	474291361	474293659	2299	2	TraesCS1A02G278600	-2892
chr1A	474420743	474422043	1301	*	28.8906	2.77331	0.428497	6.47217	9.66023e-11	1.00747e-09	4.13799	4.04033	5.76575	5.85119	5.82854	Promoter (<=1kb)	1	474421055	474428708	7654	1	TraesCS1A02G278700	0
chr1A	474431856	474432554	699	*	68.6296	1.23827	0.282142	4.38883	1.13964e-05	3.97625e-05	5.42595	5.83415	6.3807	6.96605	6.61	Promoter (<=1kb)	1	474430833	474432419	1587	2	TraesCS1A02G278800	0
chr1A	474435371	474435856	486	*	76.9422	2.86706	0.297496	9.6373	5.56304e-22	3.15254e-20	4.54189	5.02277	7.14423	6.6473	7.21899	Promoter (2-3kb)	1	474430833	474432419	1587	2	TraesCS1A02G278800	-2952
chr1A	474449966	474451052	1087	*	102.048	1.355	0.208172	6.50906	7.56216e-11	8.04857e-10	5.9575	6.1003	7.22641	7.16582	7.22832	Promoter (<=1kb)	1	474449755	474451774	2020	2	TraesCS1A02G278900	722
chr1A	474451526	474451932	407	*	61.7635	2.00246	0.283092	7.07353	1.51042e-12	2.17808e-11	5.19107	4.95268	6.44573	6.84173	6.66616	Promoter (<=1kb)	1	474449755	474451774	2020	2	TraesCS1A02G278900	0
chr1A	474703097	474703439	343	*	74.79	1.45582	0.254748	5.71477	1.09854e-08	7.64101e-08	5.55348	5.66353	6.75847	7.08045	6.58107	Promoter (<=1kb)	1	474699335	474703163	3829	2	TraesCS1A02G279100	0
chr1A	474704236	474704397	162	*	23.1962	4.64785	0.643165	7.22653	4.95504e-13	7.74329e-12	3.25172	3.54673	5.81622	5.65577	5.42871	Promoter (1-2kb)	1	474699335	474703163	3829	2	TraesCS1A02G279100	-1073
chr1A	476902075	476903162	1088	*	87.4929	1.24675	0.249073	5.00558	5.56952e-07	2.65997e-06	5.96451	5.85292	6.6433	7.28507	6.96346	Promoter (<=1kb)	1	476902196	476903812	1617	1	TraesCS1A02G279400	0
chr1A	476908434	476909192	759	*	44.1075	1.01497	0.343059	2.95858	0.00309055	0.00582784	5.34116	5.2426	5.65901	6.43953	6.05726	Promoter (<=1kb)	1	476908622	476911179	2558	1	TraesCS1A02G279500	0
chr1A	477014394	477014927	534	*	36.4768	2.68798	0.386338	6.9576	3.46129e-12	4.69252e-11	4.36902	4.18427	5.92737	6.3137	5.97017	Promoter (<=1kb)	1	477014828	477019580	4753	1	TraesCS1A02G279800	0
chr1A	477019764	477020762	999	*	86.2635	1.48348	0.238234	6.22696	4.7558e-10	4.36011e-09	5.93628	5.52914	6.97895	7.08045	6.9746	Promoter (1-2kb)	1	477022188	477023923	1736	1	TraesCS1A02G279900	-1426
chr1A	477021209	477021592	384	*	25.996	3.39775	0.504678	6.73252	1.66747e-11	2.00167e-10	3.98492	3.54673	5.83265	5.74288	5.61427	Promoter (<=1kb)	1	477022188	477023923	1736	1	TraesCS1A02G279900	-596
chr1A	478355831	478356203	373	*	40.2972	1.90307	0.3344	5.69101	1.26292e-08	8.66888e-08	4.72854	4.75908	6.04451	6.17565	6.13929	Promoter (<=1kb)	1	478350773	478355542	4770	2	TraesCS1A02G280600	-289
chr1A	478357585	478357728	144	*	11.7597	3.98388	0.82684	4.81821	1.44854e-06	6.27832e-06	3.15547	3.47661	4.85193	5.19826	4.70061	Promoter (2-3kb)	1	478350773	478355542	4770	2	TraesCS1A02G280600	-2043
chr1A	478535166	478535328	163	*	11.2264	1.57965	0.657517	2.40245	0.0162856	0.0257095	3.95139	3.96023	4.78303	4.81346	4.64204	Promoter (<=1kb)	1	478535519	478538442	2924	1	TraesCS1A02G280800	-191
chr1A	478566190	478566392	203	*	13.8722	1.47811	0.596077	2.47973	0.0131483	0.0212272	3.98492	4.24971	5.03918	4.86816	4.86172	Promoter (<=1kb)	1	478566906	478570715	3810	1	TraesCS1A02G280900	-514
chr1A	478628875	478629032	158	*	16.368	1.59322	0.550138	2.89603	0.00377916	0.00697272	4.16614	4.21747	5.32629	5.01977	4.91125	Promoter (<=1kb)	1	478625937	478628984	3048	2	TraesCS1A02G281000	0
chr1A	479714321	479714775	455	*	33.1626	1.95116	0.380283	5.13082	2.88482e-07	1.46914e-06	4.61992	4.47965	5.73107	6.06812	5.87735	Promoter (<=1kb)	1	479711767	479713481	1715	2	TraesCS1A02G281200	-840
chr1A	479817234	479819254	2021	*	102.63	1.07139	0.213751	5.01235	5.37702e-07	2.57696e-06	6.31543	6.1003	7.00068	7.23658	7.22832	Promoter (<=1kb)	1	479817767	479820086	2320	1	TraesCS1A02G281300	0
chr1A	479840747	479841414	668	*	56.8298	1.76351	0.280178	6.29426	3.0887e-10	2.93674e-09	5.22721	5.03972	6.45629	6.61724	6.4906	Promoter (<=1kb)	1	479827961	479840208	12248	2	TraesCS1A02G281400	-539
chr1A	479842112	479842298	187	*	13.1696	2.63864	0.695211	3.79546	0.000147372	0.000389552	3.62903	3.77735	4.74715	4.5677	5.46142	Promoter (1-2kb)	1	479827961	479840208	12248	2	TraesCS1A02G281400	-1904
chr1A	479843183	479844258	1076	*	83.4389	1.65989	0.23708	7.0014	2.53419e-12	3.51823e-11	5.64416	5.55246	6.8331	7.17615	6.96346	Promoter (2-3kb)	1	479827961	479840208	12248	2	TraesCS1A02G281400	-2975
chr1A	480432444	480432614	171	*	16.3023	1.65746	0.559494	2.96242	0.0030523	0.00576355	3.98492	4.31158	4.91735	5.19826	5.17484	Promoter (<=1kb)	1	480429132	480432551	3420	2	TraesCS1A02G281700	0
chr1A	480567282	480567840	559	*	12.8786	1.36814	0.632786	2.16209	0.0306111	0.0453287	4.29709	3.87317	4.74715	5.01977	4.75659	Promoter (<=1kb)	1	480564799	480566679	1881	2	TraesCS1A02G281900	-603
chr1A	480745473	480745880	408	*	18.419	3.21467	0.609404	5.27511	1.32678e-07	7.29173e-07	3.80443	3.54673	5.41729	5.65577	4.86172	Promoter (<=1kb)	1	480746317	480749274	2958	1	TraesCS1A02G282700	-437
chr1A	480746165	480746379	215	*	23.5762	1.39962	0.463556	3.0193	0.00253357	0.00488477	4.39204	4.67268	5.52318	5.65577	5.09264	Promoter (<=1kb)	1	480746317	480749274	2958	1	TraesCS1A02G282700	0
chr1A	480752042	480752252	211	*	39.231	1.7757	0.362396	4.89987	9.58984e-07	4.3317e-06	4.9942	4.53081	6.1264	5.85119	6.21684	Promoter (1-2kb)	1	480750172	480750864	693	2	TraesCS1A02G282800	-1178
chr1A	480753832	480754077	246	*	19.9839	1.91238	0.516167	3.70496	0.000211423	0.00053675	4.32156	4.04033	5.12374	5.62548	5.21414	Promoter (<=1kb)	1	480754639	480754957	319	1	TraesCS1A02G282900	-562
chr1A	480805762	480806239	478	*	32.9031	3.04661	0.45719	6.66379	2.66858e-11	3.09007e-10	3.80443	4.28106	5.54342	6.23646	6.07822	Promoter (2-3kb)	1	480808720	480811836	3117	1	TraesCS1A02G283100	-2481
chr1A	480806531	480806739	209	*	23.8537	2.39616	0.484953	4.94101	7.77171e-07	3.58608e-06	4.04885	4.18427	5.27841	5.90236	5.46142	Promoter (1-2kb)	1	480808720	480811836	3117	1	TraesCS1A02G283100	-1981
chr1A	480806888	480807296	409	*	28.8396	3.01534	0.45941	6.56351	5.25552e-11	5.75523e-10	3.91669	4.07817	5.7996	5.49725	6.11923	Promoter (1-2kb)	1	480808720	480811836	3117	1	TraesCS1A02G283100	-1424
chr1A	480807480	480808242	763	*	49.418	2.51903	0.330243	7.62782	2.38765e-14	4.6251e-13	4.41463	4.7798	6.53803	6.21648	6.5214	Promoter (<=1kb)	1	480808720	480811836	3117	1	TraesCS1A02G283100	-478
chr1A	480808616	480809014	399	*	29.3803	1.15586	0.393359	2.93844	0.00329869	0.00617654	4.82862	4.84002	5.46062	5.59451	5.85316	Promoter (<=1kb)	1	480808720	480811836	3117	1	TraesCS1A02G283100	0
chr1A	480930817	480931102	286	*	18.897	2.33104	0.533376	4.37035	1.24049e-05	4.2898e-05	4.13799	3.8265	5.20329	5.3559	5.3952	Promoter (<=1kb)	1	480931446	480931628	183	2	TraesCS1A02G283300	526
chr1A	480931374	480932024	651	*	46.5824	1.18055	0.322083	3.66537	0.000246985	0.000616397	5.10278	5.43172	6.4351	6.06812	5.99245	Promoter (<=1kb)	1	480931446	480931628	183	2	TraesCS1A02G283300	0
chr1A	480935986	480936141	156	*	11.5649	2.88309	0.743032	3.88017	0.000104384	0.000286334	3.33241	3.77735	4.88505	5.06667	4.64204	Promoter (<=1kb)	1	480933518	480936043	2526	2	TraesCS1A02G283400	0
chr1A	481288670	481289356	687	*	66.7418	1.22613	0.266871	4.59448	4.3384e-06	1.67781e-05	5.41563	5.80551	6.47717	6.71981	6.69343	Promoter (<=1kb)	1	481289053	481292772	3720	1	TraesCS1A02G283600	0
chr1A	481289823	481290511	689	*	46.5722	1.78671	0.324806	5.50087	3.77925e-08	2.34629e-07	4.86033	5.00559	6.04451	6.19621	6.55155	Promoter (<=1kb)	1	481289053	481292772	3720	1	TraesCS1A02G283600	770
chr1A	481672956	481673129	174	*	6.82367	3.29564	1.095	3.00971	0.00261495	0.00502457	3.52486	2.72286	4.59252	4.75633	3.80079	Promoter (<=1kb)	1	481673552	481675855	2304	1	TraesCS1A02G283900	-423
chr1A	481674215	481675200	986	*	31.752	2.65683	0.42442	6.2599	3.85217e-10	3.59597e-09	4.41463	3.91767	5.84888	5.95174	5.94753	Promoter (<=1kb)	1	481673552	481675855	2304	1	TraesCS1A02G283900	663
chr1A	481703160	481703431	272	*	23.124	1.51632	0.455164	3.33138	0.000864174	0.00187616	4.32156	4.60377	5.32629	5.49725	5.49337	Promoter (<=1kb)	1	481690847	481703225	12379	2	TraesCS1A02G284000	0
chr1A	481704117	481704528	412	*	17.7474	2.83874	0.590746	4.80535	1.54478e-06	6.65163e-06	3.84335	3.72536	5.20329	5.65577	4.91125	Promoter (<=1kb)	1	481690847	481703225	12379	2	TraesCS1A02G284000	-892
chr1A	481704742	481705270	529	*	38.0484	2.34031	0.376244	6.2202	4.96515e-10	4.53598e-09	4.54189	4.39859	5.7996	6.38695	6.05726	Promoter (1-2kb)	1	481690847	481703225	12379	2	TraesCS1A02G284000	-1517
chr1A	481753828	481755018	1191	*	59.9262	1.37551	0.279627	4.91908	8.69515e-07	3.96866e-06	5.52507	5.29936	6.45629	6.33237	6.75942	Promoter (<=1kb)	1	481754147	481758368	4222	1	TraesCS1A02G284100	0
chr1A	481758600	481759091	492	*	33.4885	1.44665	0.368148	3.92955	8.51055e-05	0.000238691	4.74577	4.87866	5.7996	5.68541	6.01438	Promoter (<=1kb)	1	481756973	481758350	1378	2	TraesCS1A02G284200	-250
chr1A	481919869	481920304	436	*	23.241	1.20396	0.441101	2.72945	0.00634404	0.0110741	4.63869	4.57993	5.30256	5.49725	5.3952	Promoter (1-2kb)	1	481921987	481930381	8395	1	TraesCS1A02G284400	-1683
chr1A	482328151	482329735	1585	*	60.7382	1.27237	0.279719	4.54874	5.39686e-06	2.04069e-05	5.44635	5.52914	6.21632	6.73388	6.58107	Promoter (<=1kb)	1	482328444	482329898	1455	1	TraesCS1A02G284900	0
chr1A	482765773	482765953	181	*	9.26256	1.70755	0.732633	2.33071	0.0197689	0.0305987	3.84335	3.77735	4.71023	4.42382	4.64204	Promoter (2-3kb)	1	482767994	482768440	447	1	TraesCS1A02G285300	-2041
chr1A	482791268	482792037	770	*	25.1879	2.93809	0.488638	6.01282	1.82327e-09	1.48833e-08	3.76378	4.1147	5.78278	5.77075	5.42871	Promoter (2-3kb)	1	482794568	482815155	20588	1	TraesCS1A02G285700	-2531
chr1A	482964470	482964753	284	*	19.714	1.69604	0.516319	3.28486	0.00102034	0.00217524	4.43679	4.07817	5.34961	5.49725	5.00505	Promoter (<=1kb)	1	482963667	482964392	726	2	TraesCS1A02G285900	-78
chr1A	482965556	482965927	372	*	17.7415	2.06048	0.58846	3.50149	0.000462669	0.00107718	4.13799	3.96023	4.59252	5.56285	5.36086	Promoter (1-2kb)	1	482963667	482964392	726	2	TraesCS1A02G285900	-1164
chr1A	483024576	483025125	550	*	28.4927	1.74547	0.430318	4.05624	4.98682e-05	0.000148349	4.27208	4.75908	5.7996	5.46325	5.80348	Promoter (<=1kb)	1	483025155	483025697	543	1	TraesCS1A02G286100	-30
chr1A	483195573	483196748	1176	*	34.9395	1.25719	0.353171	3.55973	0.000371237	0.000885728	4.92152	4.97056	5.7996	5.77075	5.99245	Promoter (<=1kb)	1	483195165	483197070	1906	2	TraesCS1A02G286500	322
chr1A	483197704	483198187	484	*	22.5589	2.29422	0.481775	4.76202	1.91661e-06	8.07246e-06	4.19358	4.04033	5.27841	5.59451	5.61427	Promoter (<=1kb)	1	483195165	483197070	1906	2	TraesCS1A02G286500	-634
chr1A	483647800	483649088	1289	*	40.101	1.88483	0.351566	5.36124	8.2653e-08	4.75877e-07	4.69336	4.80018	5.95758	6.40469	5.92452	Promoter (<=1kb)	1	483647802	483648860	1059	2	TraesCS1A02G286700	0
chr1A	483658856	483659340	485	*	15.6307	2.27107	0.591379	3.8403	0.000122886	0.000331208	3.72118	4.07817	5.06797	5.23942	5.04956	Promoter (<=1kb)	1	483658786	483659958	1173	2	TraesCS1A02G286800	618
chr1A	483859961	483860927	967	*	49.9635	2.75497	0.325585	8.46159	2.63749e-17	7.92423e-16	4.54189	4.42623	6.27723	6.61724	6.4906	Promoter (<=1kb)	1	483861632	483862357	726	1	TraesCS1A02G287000	-705
chr1A	483861423	483861682	260	*	15.5237	2.53284	0.61237	4.13613	3.53218e-05	0.000109078	3.67638	3.96023	5.41729	5.01977	4.91125	Promoter (<=1kb)	1	483861632	483862357	726	1	TraesCS1A02G287000	0
chr1A	483920162	483921089	928	*	65.3924	1.84568	0.267647	6.89594	5.35087e-12	7.01371e-11	5.38421	5.05647	6.74993	6.6621	6.72019	Promoter (<=1kb)	1	483920343	483924559	4217	1	TraesCS1A02G287100	0
chr1A	483930134	483930310	177	*	6.51201	2.26907	0.912798	2.48584	0.0129245	0.0209058	3.4667	3.54673	4.59252	4.06873	4.37531	Promoter (1-2kb)	1	483928064	483928857	794	2	TraesCS1A02G287200	-1277
chr1A	484301489	484302124	636	*	18.9886	3.04116	0.585053	5.19809	2.01352e-07	1.06336e-06	3.91669	3.54673	5.34961	5.65577	5.04956	Promoter (<=1kb)	1	484300415	484301847	1433	2	TraesCS1A02G287300	0
chr1A	485033108	485033846	739	*	23.949	2.55613	0.493748	5.17699	2.25498e-07	1.17749e-06	4.10909	4.00106	5.34961	5.3559	5.97017	Promoter (<=1kb)	1	485031352	485033044	1693	2	TraesCS1A02G287900	-64
chr1A	485338342	485339380	1039	*	34.0417	1.21275	0.368753	3.28879	0.00100618	0.00214816	4.9656	4.91619	5.7134	6.09029	5.61427	Promoter (<=1kb)	1	485337870	485340350	2481	2	TraesCS1A02G288100	970
chr1A	485349429	485349982	554	*	45.4834	1.21108	0.319039	3.79603	0.000147034	0.000388762	5.35205	5.073	5.92737	6.29478	6.23558	Promoter (<=1kb)	1	485344775	485349821	5047	2	TraesCS1A02G288300	0
chr1A	485363581	485363907	327	*	17.3533	2.27047	0.578366	3.92567	8.64895e-05	0.00024214	3.80443	4.1147	4.81794	5.3559	5.42871	Promoter (<=1kb)	1	485359631	485363435	3805	2	TraesCS1A02G288500	-146
chr1A	485364123	485364555	433	*	22.8971	3.1404	0.529004	5.93644	2.9128e-09	2.28166e-08	4.01738	3.54673	5.58303	5.68541	5.46142	Promoter (<=1kb)	1	485359631	485363435	3805	2	TraesCS1A02G288500	-688
chr1A	485565001	485565586	586	*	24.0505	1.54209	0.442563	3.48444	0.000493162	0.00114028	4.39204	4.57993	5.37254	5.46325	5.61427	Promoter (<=1kb)	1	485557978	485566303	8326	2	TraesCS1A02G288600	717
chr1A	485565890	485566699	810	*	65.0544	1.07937	0.256589	4.20662	2.59216e-05	8.28269e-05	5.59046	5.76639	6.46676	6.69125	6.55155	Promoter (<=1kb)	1	485557978	485566303	8326	2	TraesCS1A02G288600	0
chr1A	485567051	485567481	431	*	32.9177	2.62328	0.400867	6.54402	5.98854e-11	6.48898e-10	4.32156	4.15004	5.8808	5.82488	6.13929	Promoter (<=1kb)	1	485557978	485566303	8326	2	TraesCS1A02G288600	-748
chr1A	486581306	486581820	515	*	40.2369	2.53774	0.359337	7.06227	1.63799e-12	2.34676e-11	4.27208	4.57993	6.241	6.06812	6.23558	Promoter (<=1kb)	1	486581084	486581326	243	2	TraesCS1A02G289100	0
chr1A	486598552	486598946	395	*	37.2814	2.88255	0.37767	7.63246	2.30317e-14	4.47295e-13	4.27208	4.15004	6.08604	6.17565	6.09887	Promoter (<=1kb)	1	486598214	486598468	255	2	TraesCS1A02G289200	-84
chr1A	486599379	486599653	275	*	19.8919	5.62949	0.855342	6.58156	4.65545e-11	5.14836e-10	3.15547	3.20279	5.52318	5.27936	5.64293	Promoter (<=1kb)	1	486598214	486598468	255	2	TraesCS1A02G289200	-911
chr1A	486667305	486667843	539	*	16.2768	1.17425	0.54936	2.13748	0.0325587	0.0479069	4.19358	4.47965	4.88505	5.23942	4.95898	Promoter (<=1kb)	1	486667938	486668126	189	2	TraesCS1A02G289400	283
chr1A	486696456	486697354	899	*	17.0332	2.18434	0.548643	3.98134	6.85276e-05	0.000196928	4.01738	3.96023	5.06797	5.19826	5.32563	Promoter (<=1kb)	1	486695680	486697371	1692	2	TraesCS1A02G289500	17
chr1A	486750330	486750933	604	*	38.5427	2.36362	0.38143	6.19673	5.76485e-10	5.1989e-09	4.58152	4.3703	6.34704	5.68541	6.23558	Promoter (<=1kb)	1	486750894	486751073	180	1	TraesCS1A02G289800	0
chr1A	486815060	486815351	292	*	16.7118	1.46114	0.583583	2.50373	0.0122891	0.0199774	4.52158	3.87317	4.91735	5.31817	5.04956	Promoter (1-2kb)	1	486816908	486817108	201	1	TraesCS1A02G289900	-1557
chr1A	486816544	486816748	205	*	12.3288	2.12906	0.681996	3.12181	0.00179743	0.00359988	3.57872	4.04033	5.06797	4.63377	4.91125	Promoter (<=1kb)	1	486816908	486817108	201	1	TraesCS1A02G289900	-160
chr1A	486818229	486818534	306	*	13.6221	2.59162	0.670196	3.86695	0.000110203	0.000300467	3.84335	3.6108	5.25383	5.15581	4.51596	Promoter (<=1kb)	1	486818895	486819086	192	1	TraesCS1A02G290000	-361
chr1A	486819000	486819232	233	*	11.0827	3.24728	0.778729	4.16998	3.04628e-05	9.5641e-05	3.4667	3.47661	4.91735	5.15581	4.37531	Promoter (<=1kb)	1	486818895	486819086	192	1	TraesCS1A02G290000	105
chr1A	486896030	486896715	686	*	21.407	1.52656	0.465545	3.27908	0.00104146	0.00221495	4.41463	4.39859	5.37254	5.27936	5.42871	Promoter (<=1kb)	1	486896765	486897070	306	1	TraesCS1A02G290100	-50
chr1A	486952712	486953883	1172	*	37.9686	1.52898	0.353507	4.32518	1.52411e-05	5.15596e-05	5.02218	4.71662	5.8808	6.19621	5.90113	Promoter (<=1kb)	1	486953459	486953967	509	1	TraesCS1A02G290200	0
chr1A	486956703	486957124	422	*	17.3316	1.32065	0.561852	2.35052	0.0187472	0.0291736	4.41463	4.24971	5.17729	4.5677	5.46142	Promoter (<=1kb)	1	486954012	486956900	2889	2	TraesCS1A02G290300	0
chr1A	487009893	487010831	939	*	33.1735	1.49277	0.386083	3.86645	0.000110431	0.000301023	4.74577	4.82025	5.84888	5.46325	6.11923	Promoter (<=1kb)	1	487010513	487011217	705	1	TraesCS1A02G290400	0
chr1A	487021581	487021758	178	*	15.1922	3.43692	0.693792	4.95382	7.27708e-07	3.38167e-06	3.40312	3.67006	4.94888	5.59451	4.81022	Promoter (2-3kb)	1	487010560	487019246	8687	2	TraesCS1A02G290500	-2335
chr1A	487079658	487080080	423	*	20.0999	2.83874	0.57945	4.89903	9.63098e-07	4.34827e-06	3.57872	4.07817	5.22879	5.79808	5.13437	Promoter (<=1kb)	1	487078614	487079353	740	2	TraesCS1A02G290600	-305
chr1A	487081184	487081460	277	*	18.5293	2.9246	0.565737	5.16954	2.34671e-07	1.22039e-06	3.91669	3.6108	5.22879	5.42839	5.36086	Promoter (1-2kb)	1	487078614	487079353	740	2	TraesCS1A02G290600	-1831
chr1A	487088530	487089091	562	*	51.6125	1.94943	0.297519	6.55227	5.66697e-11	6.16855e-10	4.84457	5.03972	6.39175	6.52306	6.36029	Promoter (<=1kb)	1	487088736	487093379	4644	1	TraesCS1A02G290700	0
chr1A	487317342	487317534	193	*	6.50468	2.27083	0.900765	2.521	0.0117021	0.0191219	3.52486	3.47661	4.36727	4.49789	4.21551	Promoter (2-3kb)	1	487311107	487314687	3581	2	TraesCS1A02G291000	-2655
chr1A	487469199	487469501	303	*	21.1903	1.37049	0.470697	2.91161	0.00359567	0.00666875	4.34553	4.57993	5.37254	5.3559	5.25233	Promoter (2-3kb)	1	487463045	487466385	3341	2	TraesCS1A02G291200	-2814
chr1A	487568476	487568634	159	*	17.4283	1.41524	0.531782	2.66132	0.00778348	0.0132893	4.13799	4.45323	5.27841	5.06667	5.04956	Promoter (<=1kb)	1	487568658	487569222	565	1	TraesCS1A02G291500	-24
chr1A	487608697	487609385	689	*	30.9238	2.75903	0.418734	6.58898	4.42848e-11	4.91672e-10	4.16614	4.1147	5.78278	5.77075	6.09887	Promoter (<=1kb)	1	487607237	487609138	1902	2	TraesCS1A02G291800	0
chr1A	487695096	487695899	804	*	25.3401	1.97679	0.459885	4.29845	1.71997e-05	5.7427e-05	4.45855	4.18427	5.25383	5.65577	5.82854	Promoter (<=1kb)	1	487695123	487695734	612	2	TraesCS1A02G291900	0
chr1A	487725034	487725899	866	*	20.8968	1.4959	0.518968	2.88244	0.00394607	0.00724583	4.41463	4.3703	4.81794	5.74288	5.28947	Promoter (<=1kb)	1	487725420	487727833	2414	1	TraesCS1A02G292000	0
chr1A	487733958	487734809	852	*	78.4426	1.14157	0.242644	4.70471	2.54227e-06	1.04013e-05	5.96451	5.72615	6.6433	6.97791	6.83479	Promoter (<=1kb)	1	487728612	487734607	5996	2	TraesCS1A02G292100	0
chr1A	487735787	487736431	645	*	48.9744	2.37752	0.310655	7.65326	1.95954e-14	3.84646e-13	4.61992	4.71662	6.41359	6.40469	6.41056	Promoter (1-2kb)	1	487728612	487734607	5996	2	TraesCS1A02G292100	-1180
chr1A	487741691	487742023	333	*	76.4027	1.44187	0.247709	5.8208	5.85674e-09	4.30737e-08	5.51547	5.75644	6.65249	6.91761	6.95223	Promoter (<=1kb)	1	487735997	487741826	5830	2	TraesCS1A02G292200	0
chr1A	487742602	487742780	179	*	13.9471	3.18294	0.687885	4.62713	3.70762e-06	1.4577e-05	3.33241	3.77735	5.12374	5.11198	4.95898	Promoter (<=1kb)	1	487735997	487741826	5830	2	TraesCS1A02G292200	-776
chr1A	488063328	488064744	1417	*	138.587	3.73572	0.24156	15.4649	5.98308e-54	1.05358e-50	4.63869	4.98819	7.9273	8.00519	7.63133	Promoter (<=1kb)	1	488065308	488071060	5753	1	TraesCS1A02G292300	-564
chr1A	488098523	488099023	501	*	17.3443	3.23586	0.605883	5.34073	9.2571e-08	5.2718e-07	3.52486	3.77735	5.09614	5.31817	5.42871	Promoter (<=1kb)	1	488097572	488099377	1806	1	TraesCS1A02G292500	951
chr1A	488102839	488103044	206	*	10.354	2.57674	0.756428	3.40646	0.000658111	0.00147285	3.72118	3.47661	4.55069	4.5677	5.09264	Promoter (<=1kb)	1	488101919	488103837	1919	2	TraesCS1A02G292600	793
chr1A	488103861	488104107	247	*	38.6635	1.60123	0.345419	4.63561	3.55894e-06	1.40548e-05	4.95107	4.75908	5.91202	6.21648	5.94753	Promoter (<=1kb)	1	488101919	488103837	1919	2	TraesCS1A02G292600	-24
chr1A	488218059	488218194	136	*	5.37863	4.79165	1.39753	3.42865	0.000606582	0.00137035	3.15547	2.72286	4.633	4.06873	4.12624	Promoter (<=1kb)	1	488219151	488219899	749	1	TraesCS1A02G293000	-957
chr1A	488219100	488219669	570	*	19.2406	3.33184	0.584699	5.69839	1.20945e-08	8.33473e-08	3.67638	3.67006	5.12374	5.31817	5.69852	Promoter (<=1kb)	1	488219151	488219899	749	1	TraesCS1A02G293000	0
chr1A	488234149	488234707	559	*	29.4449	1.90977	0.411807	4.63755	3.52565e-06	1.39378e-05	4.61992	4.31158	5.65901	5.95174	5.64293	Promoter (1-2kb)	1	488235811	488239201	3391	1	TraesCS1A02G293200	-1104
chr1A	488235212	488235793	582	*	34.48	1.92171	0.367109	5.23472	1.65237e-07	8.89676e-07	4.61992	4.57993	5.81622	6.06812	5.92452	Promoter (<=1kb)	1	488235811	488239201	3391	1	TraesCS1A02G293200	-18
chr1A	488618554	488619426	873	*	47.3077	1.05389	0.309627	3.40373	0.000664734	0.00148608	5.16643	5.52914	6.30089	6.09029	6.11923	Promoter (<=1kb)	1	488619059	488620361	1303	1	TraesCS1A02G293400	0
chr1A	488619461	488620386	926	*	29.1504	1.12177	0.450253	2.49141	0.0127236	0.0206137	5.06309	4.57993	5.56336	5.11198	6.05726	Promoter (<=1kb)	1	488619059	488620361	1303	1	TraesCS1A02G293400	402
chr1A	489170256	489170477	222	*	19.8749	1.20979	0.504861	2.39628	0.0165626	0.0261009	4.45855	4.5055	5.20329	5.56285	4.86172	Promoter (<=1kb)	1	489170665	489176511	5847	1	TraesCS1A02G293800	-188
chr1A	489263887	489264257	371	*	39.8812	1.57546	0.346284	4.54962	5.37418e-06	2.03301e-05	4.82862	4.98819	6.17848	5.74288	6.21684	Promoter (<=1kb)	1	489264233	489266410	2178	1	TraesCS1A02G294100	0
chr1A	490108840	490109383	544	*	17.605	1.7279	0.543172	3.18113	0.001467	0.00300341	4.10909	4.24971	4.88505	5.15581	5.46142	Promoter (<=1kb)	1	490108941	490110531	1591	1	TraesCS1A02G295100	0
chr1A	490306017	490306402	386	*	31.2419	2.02575	0.399441	5.07147	3.94763e-07	1.9502e-06	4.58152	4.34131	5.62154	5.90236	5.97017	Promoter (<=1kb)	1	490306427	490313978	7552	1	TraesCS1A02G295200	-25
chr1A	490307200	490307788	589	*	29.0875	1.83107	0.399973	4.578	4.69451e-06	1.8012e-05	4.58152	4.42623	5.73107	5.79808	5.671	Promoter (<=1kb)	1	490306427	490313978	7552	1	TraesCS1A02G295200	773
chr1A	490470279	490470684	406	*	9.66592	2.12388	0.860282	2.46882	0.0135558	0.0218124	3.15547	4.04033	4.41582	4.5677	4.95898	Promoter (<=1kb)	1	490470142	490470402	261	2	TraesCS1A02G295500	0
chr1A	490524913	490525225	313	*	26.748	1.80617	0.437059	4.13255	3.58754e-05	0.000110591	4.27208	4.62716	5.83265	5.42839	5.61427	Promoter (<=1kb)	1	490509793	490525089	15297	2	TraesCS1A02G295600	0
chr1A	490527375	490527657	283	*	12.5945	3.27532	0.719438	4.5526	5.29859e-06	2.00745e-05	3.33241	3.67006	5.03918	4.92066	4.95898	Promoter (2-3kb)	1	490509793	490525089	15297	2	TraesCS1A02G295600	-2286
chr1A	490797187	490797326	140	*	14.1162	1.69973	0.598382	2.84055	0.00450365	0.00814931	4.13799	3.96023	5.15078	4.97114	4.75659	Promoter (<=1kb)	1	490794344	490797100	2757	2	TraesCS1A02G295800	-87
chr1A	490890910	490891538	629	*	82.6858	1.17599	0.252753	4.65271	3.27596e-06	1.30505e-05	6.01932	5.76639	7.10466	6.98967	6.53655	Promoter (2-3kb)	1	490893557	490894966	1410	1	TraesCS1A02G295900	-2019
chr1A	490891855	490892128	274	*	40.3365	1.56343	0.354009	4.41635	1.00381e-05	3.54998e-05	4.71108	5.10547	5.92737	6.33237	5.92452	Promoter (1-2kb)	1	490893557	490894966	1410	1	TraesCS1A02G295900	-1429
chr1A	491309969	491311803	1835	*	103.926	1.4006	0.213859	6.54917	5.78563e-11	6.28656e-10	6.14773	5.87145	7.1764	7.21672	7.32717	Promoter (<=1kb)	1	491310966	491311933	968	2	TraesCS1A02G296500	130
chr1A	491990492	491990885	394	*	13.9332	2.32231	0.625865	3.71056	0.000206802	0.000526095	3.84335	3.8265	5.20329	4.69653	5.09264	Promoter (<=1kb)	1	491985816	491990923	5108	2	TraesCS1A02G296700	38
chr1A	492195463	492196009	547	*	29.7955	1.29988	0.410809	3.16419	0.00155513	0.00316425	4.60087	4.93457	5.43913	5.9758	5.58502	Promoter (<=1kb)	1	492193059	492194873	1815	2	TraesCS1A02G297100	-590
chr1A	492201287	492201766	480	*	18.4783	1.48105	0.579525	2.55562	0.0105999	0.0175071	4.0794	4.5055	4.55069	5.3559	5.5246	Promoter (<=1kb)	1	492196186	492200627	4442	2	TraesCS1A02G297200	-660
chr1A	492271352	492271529	178	*	9.91191	3.19536	0.794089	4.02394	5.72336e-05	0.000167772	3.33241	3.54673	4.74715	4.75633	4.75659	Promoter (<=1kb)	1	492271768	492273128	1361	1	TraesCS1A02G297400	-239
chr1A	492274438	492274848	411	*	31.3409	3.13872	0.437763	7.1699	7.5052e-13	1.13727e-11	4.13799	3.8265	6.04451	5.74288	5.99245	Promoter (<=1kb)	1	492273999	492276991	2993	1	TraesCS1A02G297500	439
chr1A	492652984	492653118	135	*	16.236	2.68816	0.604046	4.45025	8.57684e-06	3.08745e-05	3.80443	3.77735	5.09614	5.53044	4.86172	Promoter (<=1kb)	1	492652071	492652999	929	2	TraesCS1A02G297600	0
chr1A	493217607	493217774	168	*	16.076	1.29093	0.540853	2.38684	0.016994	0.0267063	4.29709	4.28106	4.91735	5.06667	5.13437	Promoter (<=1kb)	1	493217528	493219532	2005	1	TraesCS1A02G298200	79
chr1A	493263585	493264621	1037	*	39.1437	3.15253	0.379902	8.29827	1.05638e-16	2.91535e-15	4.04885	4.21747	6.15268	6.19621	6.23558	Promoter (2-3kb)	1	493266690	493267575	886	1	TraesCS1A02G298300	-2069
chr1A	493266589	493266850	262	*	26.6759	2.38734	0.456276	5.23222	1.67482e-07	9.00261e-07	4.01738	4.3703	5.8965	5.71444	5.42871	Promoter (<=1kb)	1	493266690	493267575	886	1	TraesCS1A02G298300	0
chr1A	493284149	493284464	316	*	42.7711	2.75413	0.354258	7.77435	7.58364e-15	1.58623e-13	4.52158	4.18427	6.22871	6.29478	6.30818	Promoter (<=1kb)	1	493280380	493284396	4017	2	TraesCS1A02G298400	0
chr1A	493296635	493296788	154	*	2.9374	4.80715	1.88683	2.54773	0.0108425	0.0178647	2.72286	3.063	3.60495	3.69115	4.29819	Promoter (1-2kb)	1	493294905	493295192	288	2	TraesCS1A02G298500	-1443
chr1A	493503205	493503632	428	*	32.3406	2.09944	0.385543	5.44541	5.16857e-08	3.11608e-07	4.45855	4.47965	5.98715	5.95174	5.69852	Promoter (<=1kb)	1	493500538	493503348	2811	2	TraesCS1A02G298600	0
chr1A	493813634	493813928	295	*	18.1409	3.61312	0.612694	5.89711	3.6993e-09	2.83449e-08	3.4667	3.67006	5.32629	5.46325	5.25233	Promoter (1-2kb)	1	493815619	493820587	4969	1	TraesCS1A02G298900	-1691
chr1A	493814480	493814895	416	*	19.7849	2.0109	0.535262	3.75685	0.000172062	0.000447066	4.29709	3.96023	4.94888	5.62548	5.36086	Promoter (<=1kb)	1	493815619	493820587	4969	1	TraesCS1A02G298900	-724
chr1A	493815305	493816010	706	*	49.7388	1.06782	0.311982	3.42269	0.000620041	0.00139701	5.37357	5.41904	6.08604	5.9758	6.58107	Promoter (<=1kb)	1	493815619	493820587	4969	1	TraesCS1A02G298900	0
chr1A	493922225	493922706	482	*	24.1898	2.37828	0.486403	4.88952	1.0108e-06	4.54077e-06	3.95139	4.31158	5.81622	5.62548	5.25233	Promoter (<=1kb)	1	493919421	493923356	3936	2	TraesCS1A02G299100	650
chr1A	493925738	493926155	418	*	23.5401	3.87898	0.587065	6.60742	3.9108e-11	4.38583e-10	3.84335	3.20279	5.73107	5.74288	5.42871	Promoter (2-3kb)	1	493919421	493923356	3936	2	TraesCS1A02G299100	-2382
chr1A	494023142	494024333	1192	*	37.8876	2.9604	0.390782	7.57557	3.57565e-14	6.73684e-13	4.13799	4.24971	6.07233	5.90236	6.41056	Promoter (<=1kb)	1	494024032	494026393	2362	1	TraesCS1A02G299200	0
chr1A	494024986	494025217	232	*	6.90898	2.37344	0.943331	2.51602	0.011869	0.0193682	3.57872	3.39853	4.0879	4.92066	4.02891	Promoter (<=1kb)	1	494024032	494026393	2362	1	TraesCS1A02G299200	954
chr1A	494391207	494391723	517	*	24.7512	2.77349	0.515921	5.3758	7.62424e-08	4.42358e-07	3.98492	4.00106	5.12374	5.53044	6.09887	Promoter (<=1kb)	1	494391592	494392287	696	2	TraesCS1A02G299300	564
chr1A	494392337	494392515	179	*	14.9703	3.61786	0.726805	4.97776	6.43249e-07	3.02799e-06	3.67638	3.20279	4.97967	5.56285	4.81022	Promoter (<=1kb)	1	494391592	494392287	696	2	TraesCS1A02G299300	-50
chr1A	494392799	494392970	172	*	11.0005	3.42291	0.803747	4.25869	2.05624e-05	6.73543e-05	3.52486	3.30933	5.09614	4.34485	5.00505	Promoter (<=1kb)	1	494391592	494392287	696	2	TraesCS1A02G299300	-512
chr1A	494435596	494435890	295	*	30.9881	2.14112	0.430007	4.97926	6.38266e-07	3.00697e-06	4.10909	4.67268	5.97244	5.92727	5.58502	Promoter (1-2kb)	1	494437301	494440638	3338	1	TraesCS1A02G299400	-1411
chr1A	494436165	494437464	1300	*	119.866	1.76856	0.200101	8.83834	9.71529e-19	3.58313e-17	5.91473	5.97776	7.59315	7.45572	7.41966	Promoter (<=1kb)	1	494437301	494440638	3338	1	TraesCS1A02G299400	0
chr1A	494719550	494719768	219	*	37.1697	1.25684	0.350016	3.59082	0.000329633	0.000796996	4.90649	5.10547	6.05849	5.99945	5.69852	Promoter (<=1kb)	1	494715224	494719483	4260	2	TraesCS1A02G299900	-67
chr1A	494797018	494797809	792	*	92.4798	1.13118	0.216489	5.22508	1.74078e-07	9.32065e-07	6.04595	6.06062	6.94199	7.00134	7.1519	Promoter (1-2kb)	1	494799446	494801844	2399	1	TraesCS1A02G300000	-1637
chr1A	495129238	495130316	1079	*	91.333	1.48102	0.218243	6.78612	1.15188e-11	1.4213e-10	5.80956	5.82467	7.00786	7.11306	7.13214	Promoter (<=1kb)	1	495129373	495130893	1521	1	TraesCS1A02G300100	0
chr1A	495193577	495195188	1612	*	153.111	1.4095	0.181541	7.7641	8.22278e-15	1.71076e-13	6.39498	6.56925	7.72499	7.77358	7.78456	Promoter (<=1kb)	1	495191440	495193276	1837	2	TraesCS1A02G300200	-301
chr1A	495283853	495284326	474	*	28.6123	1.56969	0.44738	3.50862	0.000450436	0.00105173	4.36902	4.84002	5.97244	5.74288	5.21414	Promoter (<=1kb)	1	495284357	495284737	381	1	TraesCS1A02G300300	-31
chr1A	495304689	495304905	217	*	8.79638	3.89309	1.0279	3.78742	0.000152218	0.000400915	3.4667	2.72286	4.59252	5.15581	4.02891	Promoter (1-2kb)	1	495306563	495307141	579	1	TraesCS1A02G300400	-1658
chr1A	495306302	495307087	786	*	20.9324	2.36631	0.524019	4.51569	6.31124e-06	2.34713e-05	4.13799	3.96023	5.78278	5.31817	5.09264	Promoter (<=1kb)	1	495306563	495307141	579	1	TraesCS1A02G300400	0
chr1A	495318108	495318536	429	*	17.39	1.48147	0.550716	2.69007	0.00714363	0.0123109	4.47993	4.00106	4.97967	5.11198	5.32563	Promoter (1-2kb)	1	495320214	495320807	594	1	TraesCS1A02G300500	-1678
chr1A	495334577	495335009	433	*	34.182	1.02114	0.366101	2.78923	0.00528343	0.00940182	4.86033	5.21331	5.83265	5.87701	5.64293	Promoter (<=1kb)	1	495334181	495334642	462	2	TraesCS1A02G300700	0
chr1A	495456432	495456762	331	*	12.304	3.16595	0.726297	4.35903	1.30639e-05	4.49372e-05	3.52486	3.54673	5.30256	4.69653	4.75659	Promoter (<=1kb)	1	495455275	495456610	1336	2	TraesCS1A02G300900	0
chr1A	495579676	495580566	891	*	46.2925	1.9428	0.344616	5.63759	1.72449e-08	1.15095e-07	4.60087	5.05647	6.05849	6.57092	6.19785	Promoter (<=1kb)	1	495578650	495580083	1434	2	TraesCS1A02G301100	0
chr1A	495596995	495597428	434	*	15.0505	3.70937	0.685551	5.41079	6.27471e-08	3.71247e-07	3.40312	3.54673	5.34961	5.11198	5.00505	Promoter (2-3kb)	1	495592235	495594989	2755	2	TraesCS1A02G301200	-2006
chr1A	495597580	495597823	244	*	14.9248	2.88358	0.683328	4.21991	2.44397e-05	7.8591e-05	3.33241	3.96023	5.34961	4.81346	5.13437	Promoter (2-3kb)	1	495592235	495594989	2755	2	TraesCS1A02G301200	-2591
chr1A	495699447	495699650	204	*	26.1937	1.2683	0.42573	2.97911	0.00289086	0.0054924	4.76278	4.60377	5.65901	5.23942	5.671	Promoter (<=1kb)	1	495699527	495703459	3933	1	TraesCS1A02G301400	0
chr1A	495705600	495705792	193	*	20.5949	1.29413	0.539315	2.39957	0.0164142	0.0258898	4.56186	4.39859	5.69551	4.5677	5.36086	Promoter (<=1kb)	1	495703638	495705475	1838	2	TraesCS1A02G301500	-125
chr1A	496047130	496047964	835	*	81.1418	1.20072	0.241597	4.96994	6.6975e-07	3.1396e-06	5.77801	5.93444	6.80866	7.11306	6.67986	Promoter (<=1kb)	1	496042550	496048839	6290	2	TraesCS1A02G301800	875
chr1A	496089527	496090492	966	*	28.1301	1.63666	0.440638	3.7143	0.000203764	0.000519249	4.65718	4.47965	5.7996	5.95174	5.13437	Promoter (<=1kb)	1	496088755	496090179	1425	2	TraesCS1A02G302100	0
chr1A	496121947	496122227	281	*	10.0244	2.53746	0.783819	3.23731	0.00120664	0.00252434	3.67638	3.54673	5.09614	4.1686	4.75659	Promoter (<=1kb)	1	496122251	496123829	1579	1	TraesCS1A02G302200	-24
chr1A	496122861	496123184	324	*	10.1239	2.22016	0.776146	2.8605	0.00422979	0.00770741	3.72118	3.67006	4.0879	5.06667	4.81022	Promoter (<=1kb)	1	496122251	496123829	1579	1	TraesCS1A02G302200	610
chr1A	496293345	496293993	649	*	28.1057	1.33305	0.437359	3.04795	0.0023041	0.00449026	4.34553	5.00559	5.54342	5.62548	5.69852	Promoter (<=1kb)	1	496293433	496297006	3574	1	TraesCS1A02G302500	0
chr1A	496302274	496302566	293	*	14.526	1.50095	0.593306	2.5298	0.0114127	0.0186987	4.01738	4.24971	4.6722	5.11198	5.09264	Promoter (<=1kb)	1	496303414	496312017	8604	1	TraesCS1A02G302600	-848
chr1A	496314923	496315588	666	*	28.9144	1.22664	0.434614	2.82236	0.0047672	0.00857737	4.50093	5.03972	5.8965	5.65577	5.28947	Promoter (<=1kb)	1	496311912	496315200	3289	2	TraesCS1A02G302700	0
chr1A	496442488	496443620	1133	*	57.1445	1.79278	0.297565	6.02485	1.69264e-09	1.39097e-08	5.06309	5.18337	6.20382	6.77528	6.56639	Promoter (<=1kb)	1	496439334	496443344	4011	2	TraesCS1A02G302800	0
chr1A	496444033	496444393	361	*	32.7303	3.98979	0.756232	5.27588	1.32122e-07	7.26518e-07	3.33241	4.00106	6.34704	6.02271	5.58502	Promoter (<=1kb)	1	496439334	496443344	4011	2	TraesCS1A02G302800	-689
chr1A	496472938	496473875	938	*	55.5905	2.21912	0.297198	7.46682	8.21584e-14	1.45991e-12	4.69336	5.02277	6.51803	6.49023	6.63835	Promoter (2-3kb)	1	496476714	496479058	2345	1	TraesCS1A02G302900	-2839
chr1A	496628043	496628359	317	*	35.4019	2.90691	0.425506	6.83167	8.39342e-12	1.06082e-10	4.0794	4.24971	5.58303	6.38695	6.09887	Promoter (2-3kb)	1	496631342	496638807	7466	1	TraesCS1A02G303100	-2983
chr1A	496631421	496631952	532	*	38.2235	1.59674	0.393552	4.05725	4.96538e-05	0.000147766	4.82862	4.87866	5.95758	6.47353	5.42871	Promoter (<=1kb)	1	496631342	496638807	7466	1	TraesCS1A02G303100	79
chr1A	496642337	496642939	603	*	43.5761	2.27172	0.343484	6.61377	3.74656e-11	4.2176e-10	4.65718	4.57993	6.1264	6.53919	6.05726	Promoter (2-3kb)	1	496645160	496646178	1019	1	TraesCS1A02G303200	-2221
chr1A	496645640	496646031	392	*	19.9811	2.12507	0.501107	4.24075	2.22772e-05	7.23594e-05	4.10909	4.1147	5.25383	5.31817	5.49337	Promoter (<=1kb)	1	496645160	496646178	1019	1	TraesCS1A02G303200	480
chr1A	497071635	497071883	249	*	10.3075	2.36766	0.75727	3.12657	0.00176859	0.00354851	3.67638	3.67006	4.94888	4.1686	4.95898	Promoter (1-2kb)	1	497072884	497077040	4157	1	TraesCS1A02G303300	-1001
chr1A	497183579	497183797	219	*	10.0277	3.58089	0.825936	4.33555	1.45394e-05	4.94439e-05	3.33241	3.39853	4.91735	4.81346	4.5806	Promoter (<=1kb)	1	497182100	497182705	606	2	TraesCS1A02G303500	-874
chr1A	497192744	497193055	312	*	23.8042	2.67439	0.503575	5.31081	1.09137e-07	6.11194e-07	3.91669	4.1147	5.95758	5.46325	5.25233	Promoter (<=1kb)	1	497192150	497192770	621	2	TraesCS1A02G303600	0
chr1A	497194424	497194647	224	*	12.4182	2.60761	0.687647	3.79208	0.000149394	0.000394265	3.52486	3.8265	4.6722	5.11198	4.95898	Promoter (1-2kb)	1	497192150	497192770	621	2	TraesCS1A02G303600	-1654
chr1A	497243694	497243917	224	*	17.5874	2.171	0.54674	3.97081	7.16296e-05	0.00020484	4.13799	3.87317	5.32629	5.06667	5.28947	Promoter (<=1kb)	1	497240585	497243734	3150	2	TraesCS1A02G303800	0
chr1A	497281139	497281494	356	*	28.6834	3.27229	0.478449	6.83937	7.95401e-12	1.01019e-10	3.95139	3.8265	5.50264	6.17565	5.75198	Promoter (<=1kb)	1	497281374	497283469	2096	1	TraesCS1A02G303900	0
chr1A	497345748	497346604	857	*	20.1964	2.41009	0.530657	4.54172	5.57982e-06	2.10168e-05	4.04885	3.96023	5.00976	5.42839	5.671	Promoter (<=1kb)	1	497345478	497346953	1476	1	TraesCS1A02G304000	270
chr1A	497498327	497498508	182	*	5.97732	3.18676	1.07091	2.97574	0.00292281	0.00554573	3.15547	3.39853	4.36727	4.69653	3.80079	Promoter (<=1kb)	1	497496613	497498901	2289	2	TraesCS1A02G304100	393
chr1A	497498857	497499119	263	*	20.2739	2.24291	0.506909	4.42467	9.65892e-06	3.43025e-05	4.13799	4.00106	5.17729	5.49725	5.46142	Promoter (<=1kb)	1	497496613	497498901	2289	2	TraesCS1A02G304100	0
chr1A	497509316	497509492	177	*	25.2056	1.652	0.461491	3.5797	0.00034399	0.000827869	4.43679	4.5055	5.20329	5.95174	5.3952	Promoter (<=1kb)	1	497503763	497509507	5745	2	TraesCS1A02G304200	15
chr1A	497510415	497510931	517	*	44.115	1.25723	0.311228	4.03959	5.35448e-05	0.000158085	5.11576	5.22803	6.15268	6.21648	6.01438	Promoter (<=1kb)	1	497503763	497509507	5745	2	TraesCS1A02G304200	-908
chr1A	497516183	497516707	525	*	29.0437	3.12121	0.46552	6.70478	2.01714e-11	2.38674e-10	4.16614	3.67006	5.74852	5.92727	5.85316	Promoter (<=1kb)	1	497516473	497522797	6325	1	TraesCS1A02G304400	0
chr1A	497579605	497579810	206	*	5.4588	2.25197	1.0289	2.18872	0.028617	0.0426528	3.33241	3.54673	4.41582	3.69115	4.44769	Promoter (<=1kb)	1	497579240	497580516	1277	2	TraesCS1A02G304500	706
chr1A	497622946	497623573	628	*	40.1231	1.07839	0.355521	3.03327	0.00241922	0.00468931	4.89128	5.40625	5.7996	5.92727	6.19785	Promoter (<=1kb)	1	497616948	497623281	6334	2	TraesCS1A02G304700	0
chr1A	497624304	497624919	616	*	45.8569	2.83003	0.372081	7.60596	2.82803e-14	5.4159e-13	4.63869	4.04033	6.34704	6.57092	6.15908	Promoter (1-2kb)	1	497616948	497623281	6334	2	TraesCS1A02G304700	-1023
chr1A	497749497	497750011	515	*	19.0884	1.78151	0.53505	3.32962	0.000869654	0.00188678	4.41463	3.96023	5.06797	5.19826	5.5246	Promoter (<=1kb)	1	497750128	497753300	3173	1	TraesCS1A02G304800	-117
chr1A	497750145	497750520	376	*	13.832	2.70241	0.656434	4.1168	3.84166e-05	0.000117537	3.84335	3.54673	5.25383	4.75633	5.04956	Promoter (<=1kb)	1	497750128	497753300	3173	1	TraesCS1A02G304800	17
chr1A	497899900	497900093	194	*	15.5765	2.42897	0.604315	4.01938	5.83517e-05	0.000170697	3.80443	3.91767	5.43913	5.06667	4.81022	Promoter (2-3kb)	1	497902190	497902938	749	1	TraesCS1A02G305300	-2097
chr1A	497900630	497900872	243	*	32.741	2.23424	0.405007	5.51654	3.45731e-08	2.16405e-07	4.36902	4.45323	5.76575	6.25617	5.64293	Promoter (1-2kb)	1	497902190	497902938	749	1	TraesCS1A02G305300	-1318
chr1A	497902034	497902235	202	*	25.5792	1.24477	0.423721	2.93771	0.00330648	0.00618923	4.79612	4.53081	5.43913	5.56285	5.5246	Promoter (<=1kb)	1	497902190	497902938	749	1	TraesCS1A02G305300	0
chr1A	497902704	497903058	355	*	30.0049	1.411	0.42588	3.31315	0.000922508	0.00198823	4.58152	4.85948	5.25383	6.0456	5.72551	Promoter (<=1kb)	1	497902190	497902938	749	1	TraesCS1A02G305300	514
chr1A	497903154	497903332	179	*	12.1475	2.54529	0.723644	3.51733	0.000435908	0.00102151	3.80443	3.54673	4.36727	5.27936	4.91125	Promoter (<=1kb)	1	497902190	497902938	749	1	TraesCS1A02G305300	964
chr1A	498046033	498046505	473	*	30.4507	1.84359	0.425041	4.33745	1.44146e-05	4.90649e-05	4.24652	4.7798	5.60241	6.02271	5.69852	Promoter (<=1kb)	1	498047045	498047740	696	1	TraesCS1A02G305400	-540
chr1A	498160045	498160678	634	*	82.1527	2.62622	0.268734	9.77258	1.47646e-22	8.99072e-21	5.20322	4.71662	6.94946	7.23658	7.08152	Promoter (2-3kb)	1	498162701	498168173	5473	1	TraesCS1A02G305800	-2023
chr1A	498542538	498543163	626	*	34.5679	1.73572	0.362049	4.79417	1.63347e-06	6.99144e-06	4.77956	4.60377	5.92737	5.95174	5.87735	Promoter (<=1kb)	1	498537150	498542005	4856	2	TraesCS1A02G306400	-533
chr1A	499178146	499178547	402	*	15.0467	2.75463	0.625822	4.40162	1.07444e-05	3.77156e-05	3.57872	3.87317	5.00976	5.31817	5.00505	Promoter (<=1kb)	1	499178956	499179458	503	1	TraesCS1A02G307600	-409
chr1A	499198285	499198569	285	*	38.7712	3.40111	0.404253	8.41333	3.98543e-17	1.16753e-15	4.0794	3.96023	6.20382	6.42222	5.92452	Promoter (1-2kb)	1	499194444	499196325	1882	2	TraesCS1A02G307800	-1960
chr1A	499198888	499199705	818	*	68.2647	3.2397	0.299547	10.8153	2.91249e-27	3.11604e-25	4.45855	4.53081	6.95689	7.08045	6.61	Promoter (2-3kb)	1	499194444	499196325	1882	2	TraesCS1A02G307800	-2563
chr1A	499446240	499446869	630	*	49.7511	1.3508	0.294531	4.58626	4.51264e-06	1.73855e-05	5.27394	5.19842	6.1396	6.38695	6.34313	Promoter (<=1kb)	1	499442990	499445475	2486	2	TraesCS1A02G308000	-765
chr1A	499617605	499617915	311	*	14.8778	1.86353	0.60337	3.08853	0.00201147	0.00397823	4.10909	3.91767	4.6722	5.31817	5.04956	Promoter (<=1kb)	1	499616444	499617673	1230	2	TraesCS1A02G308200	0
chr1A	499620220	499620788	569	*	27.2484	2.38598	0.435704	5.47614	4.34699e-08	2.66271e-07	4.10909	4.31158	5.56336	5.85119	5.72551	Promoter (2-3kb)	1	499616444	499617673	1230	2	TraesCS1A02G308200	-2547
chr1A	499626390	499626960	571	*	37.9814	1.27901	0.342578	3.73349	0.000188848	0.000485412	5.00826	5.02277	6.03038	6.09029	5.72551	Promoter (<=1kb)	1	499620770	499626718	5949	2	TraesCS1A02G308300	0
chr1A	499736943	499737277	335	*	58.3347	1.04097	0.297624	3.4976	0.000469465	0.0010912	5.34116	5.80551	6.65249	6.42222	6.15908	Promoter (<=1kb)	1	499735832	499737030	1199	2	TraesCS1A02G308500	0
chr1A	499739628	499739835	208	*	8.69989	3.60732	0.93627	3.85287	0.000116743	0.000316282	3.4667	3.063	4.26367	4.97114	4.64204	Promoter (2-3kb)	1	499735832	499737030	1199	2	TraesCS1A02G308500	-2598
chr1A	499984883	499985064	182	*	18.4057	1.49076	0.510341	2.9211	0.00348794	0.00649102	4.39204	4.21747	5.20329	5.06667	5.32563	Promoter (1-2kb)	1	499979280	499983095	3816	2	TraesCS1A02G309200	-1788
chr1A	500283020	500283712	693	*	49.1546	2.84113	0.346327	8.2036	2.33301e-16	6.11751e-15	4.16614	4.67268	6.46676	6.55514	6.32576	Promoter (2-3kb)	1	500285745	500286595	851	1	TraesCS1A02G309300	-2033
chr1A	500662333	500662618	286	*	13.9738	1.65896	0.595534	2.78567	0.00534167	0.00949409	4.0794	4.04033	4.94888	4.75633	5.13437	Promoter (<=1kb)	1	500663059	500665554	2496	1	TraesCS1A02G309800	-441
chr1A	500826870	500827550	681	*	20.5876	1.57462	0.475823	3.30926	0.000935438	0.00201286	4.34553	4.3703	5.37254	5.31817	5.28947	Promoter (<=1kb)	1	500826084	500827720	1637	1	TraesCS1A02G310000	786
chr1A	500842954	500843220	267	*	26.9253	3.00496	0.486827	6.17255	6.71976e-10	5.98532e-09	4.10909	3.77735	6.01612	5.79808	5.36086	Promoter (<=1kb)	1	500841042	500842907	1866	2	TraesCS1A02G310200	-47
chr1A	500961133	500962063	931	*	22.6456	2.99106	0.529949	5.64405	1.66096e-08	1.11217e-07	3.76378	3.96023	5.12374	5.68541	5.77797	Promoter (<=1kb)	1	500960302	500962329	2028	1	TraesCS1A02G310300	831
chr1A	501023939	501024237	299	*	14.9811	2.22705	0.602026	3.69927	0.000216224	0.000547571	3.88072	3.91767	4.81794	5.3559	5.00505	Promoter (2-3kb)	1	501026260	501031427	5168	1	TraesCS1A02G310500	-2023
chr1A	502805695	502806425	731	*	26.9831	3.60405	0.513713	7.01568	2.28825e-12	3.2021e-11	3.62903	3.87317	5.81622	5.39263	6.05726	Promoter (<=1kb)	1	502804558	502806739	2182	2	TraesCS1A02G311100	314
chr1A	503323280	503323687	408	*	22.1667	2.40725	0.563968	4.26841	1.96869e-05	6.47814e-05	3.67638	4.3703	5.67738	5.71444	4.95898	Promoter (1-2kb)	1	503325400	503326050	651	1	TraesCS1A02G311600	-1713
chr1A	503332299	503332722	424	*	24.0678	3.4381	0.512713	6.7057	2.00447e-11	2.37325e-10	3.67638	3.8265	5.73107	5.53044	5.671	Promoter (<=1kb)	1	503332072	503332431	360	2	TraesCS1A02G311700	0
chr1A	504271158	504271506	349	*	19.6306	1.62219	0.501914	3.23201	0.00122924	0.00256645	4.45855	4.1147	5.32629	5.23942	5.28947	Promoter (<=1kb)	1	504270809	504284581	13773	1	TraesCS1A02G312300	349
chr1A	504397005	504397413	409	*	23.525	1.91889	0.453038	4.2356	2.2794e-05	7.38464e-05	4.27208	4.34131	5.37254	5.59451	5.55514	Promoter (<=1kb)	1	504397252	504398719	1468	1	TraesCS1A02G312500	0
chr1A	504575725	504576043	319	*	17.3806	8.89928	1.53024	5.8156	6.04172e-09	4.43044e-08	2.72286	2.72286	5.60241	5.11198	5.32563	Promoter (2-3kb)	1	504578903	504581605	2703	1	TraesCS1A02G312600	-2860
chr1A	504609989	504610165	177	*	7.78518	3.10345	0.982748	3.15793	0.00158892	0.00322541	3.62903	2.72286	4.41582	4.75633	4.44769	Promoter (2-3kb)	1	504612656	504616703	4048	1	TraesCS1A02G312700	-2491
chr1A	504612399	504612764	366	*	23.8624	3.87418	0.581478	6.66264	2.68947e-11	3.11166e-10	3.67638	3.54673	6.07233	5.15581	5.58502	Promoter (<=1kb)	1	504612656	504616703	4048	1	TraesCS1A02G312700	0
chr1A	504702284	504702851	568	*	20.1889	1.51266	0.49238	3.07214	0.00212529	0.00417799	4.52158	4.18427	5.32629	5.3559	5.21414	Promoter (<=1kb)	1	504702525	504703172	648	1	TraesCS1A02G312900	0
chr1A	505338385	505338909	525	*	9.95906	2.05642	0.78714	2.61252	0.00898785	0.0151122	3.98492	3.39853	5.03918	4.49789	4.44769	Promoter (<=1kb)	1	505337810	505339087	1278	2	TraesCS1A02G313600	178
chr1A	505481461	505482470	1010	*	91.247	1.31437	0.233609	5.62637	1.84037e-08	1.22119e-07	5.97841	5.85292	6.7754	7.12377	7.22832	Promoter (<=1kb)	1	505479592	505480930	1339	2	TraesCS1A02G313800	-531
chr1A	505536320	505536553	234	*	15.7144	1.33308	0.563354	2.36632	0.0179658	0.0280796	4.41463	4.07817	5.17729	5.01977	4.86172	Promoter (1-2kb)	1	505537676	505541035	3360	1	TraesCS1A02G314000	-1123
chr1A	506294433	506294623	191	*	9.46128	3.42326	0.888706	3.85196	0.000117175	0.000317348	3.15547	3.54673	4.20812	4.92066	4.91125	Promoter (<=1kb)	1	506288259	506294277	6019	2	TraesCS1A02G314500	-156
chr1A	506296682	506297897	1216	*	70.5471	2.51679	0.266811	9.43288	3.98984e-21	2.02996e-19	4.90649	4.91619	6.7327	7.02439	6.88293	Promoter (2-3kb)	1	506288259	506294277	6019	2	TraesCS1A02G314500	-2405
chr1A	506305887	506306121	235	*	6.61719	2.48269	0.959002	2.58882	0.00963044	0.0160716	3.62903	3.20279	4.02232	4.5677	4.51596	Promoter (2-3kb)	1	506308248	506308901	654	1	TraesCS1A02G314700	-2127
chr1A	506477204	506477556	353	*	18.0845	3.53928	0.606554	5.83506	5.37699e-09	3.98282e-08	3.67638	3.47661	5.27841	5.42839	5.32563	Promoter (2-3kb)	1	506473339	506474271	933	2	TraesCS1A02G314800	-2933
chr1A	506493763	506494324	562	*	15.377	2.3211	0.624218	3.71842	0.000200474	0.0005118	3.80443	3.96023	5.00976	5.53044	4.64204	Promoter (<=1kb)	1	506480518	506493666	13149	2	TraesCS1A02G314900	-97
chr1A	506540664	506540892	229	*	10.17	1.90809	0.734052	2.5994	0.00933881	0.015636	3.72118	3.87317	4.71023	4.26015	5.00505	Promoter (<=1kb)	1	506540950	506542229	1280	1	TraesCS1A02G315100	-58
chr1A	506997433	506997695	263	*	30.774	2.52244	0.434883	5.80028	6.62044e-09	4.81749e-08	4.10909	4.3703	6.08604	5.99945	5.42871	Promoter (<=1kb)	1	506998391	507003396	5006	1	TraesCS1A02G315400	-696
chr1A	507076204	507076872	669	*	38.7996	1.23822	0.343311	3.60669	0.000310126	0.000754894	4.95107	5.15275	5.84888	5.85119	6.19785	Promoter (<=1kb)	1	507076346	507078746	2401	1	TraesCS1A02G315500	0
chr1A	507552521	507552854	334	*	19.3737	1.96183	0.556676	3.52418	0.000424791	0.000998222	4.27208	4.04033	5.76575	4.81346	5.17484	Promoter (2-3kb)	1	507555608	507556207	600	1	TraesCS1A02G315700	-2754
chr1A	507555434	507555580	147	*	21.9907	2.3324	0.479393	4.86533	1.14268e-06	5.07189e-06	4.10909	4.07817	5.48179	5.42839	5.5246	Promoter (<=1kb)	1	507555608	507556207	600	1	TraesCS1A02G315700	-28
chr1A	508190200	508191060	861	*	66.3538	1.08899	0.258512	4.21253	2.52527e-05	8.09298e-05	5.66161	5.72615	6.39175	6.77528	6.61	Promoter (<=1kb)	1	508190503	508201772	11270	1	TraesCS1A02G316100	0
chr1A	508279151	508279332	182	*	5.95183	2.14764	0.935366	2.29604	0.0216737	0.0332312	3.57872	3.39853	4.31663	4.34485	4.21551	Promoter (1-2kb)	1	508281269	508281631	363	1	TraesCS1A02G316400	-1937
chr1A	508644996	508645314	319	*	18.2919	3.60471	0.628822	5.73248	9.89746e-09	6.95041e-08	3.33241	3.77735	5.41729	5.46325	5.17484	Promoter (<=1kb)	1	508640643	508644166	3524	2	TraesCS1A02G317200	-830
chr1A	508646495	508646641	147	*	12.4647	2.97331	0.690665	4.30499	1.6699e-05	5.59454e-05	3.67638	3.47661	4.97967	4.86816	5.00505	Promoter (2-3kb)	1	508640643	508644166	3524	2	TraesCS1A02G317200	-2329
chr1A	508725498	508726374	877	*	37.6539	3.12081	0.403037	7.74322	9.69279e-15	1.99333e-13	3.91669	4.31158	6.31257	6.13361	5.97017	Promoter (<=1kb)	1	508723999	508726319	2321	2	TraesCS1A02G317311	0
chr1A	508930760	508931091	332	*	19.0594	1.4915	0.514693	2.89785	0.00375729	0.00693573	4.34553	4.31158	4.94888	5.53044	5.17484	Promoter (<=1kb)	1	508929434	508930124	691	2	TraesCS1A02G317500	-636
chr1A	508932291	508932713	423	*	20.4584	1.15327	0.478723	2.40906	0.0159935	0.025296	4.52158	4.53081	5.03918	5.39263	5.32563	Promoter (2-3kb)	1	508929434	508930124	691	2	TraesCS1A02G317500	-2167
chr1A	509033431	509034457	1027	*	64.1785	4.31059	0.360629	11.953	6.26362e-33	1.30644e-30	4.16614	3.67006	6.75847	6.94203	6.88293	Promoter (2-3kb)	1	509036504	509038028	1525	1	TraesCS1A02G317900	-2047
chr1A	509036107	509036446	340	*	13.5873	2.83903	0.683482	4.15378	3.27033e-05	0.000101869	3.84335	3.39853	4.85193	5.27936	4.91125	Promoter (<=1kb)	1	509036504	509038028	1525	1	TraesCS1A02G317900	-58
chr1A	509848650	509848959	310	*	6.26467	2.34281	0.934921	2.50589	0.0122144	0.0198702	3.4667	3.47661	4.36727	4.5677	4.02891	Promoter (<=1kb)	1	509848073	509849504	1432	2	TraesCS1A02G318600	545
chr1A	509914458	509914697	240	*	10.6687	2.23334	0.705855	3.16401	0.00155609	0.00316589	3.72118	3.72536	4.71023	4.97114	4.5806	Promoter (<=1kb)	1	509913455	509914868	1414	2	TraesCS1A02G318700	171
chr1A	510287839	510288111	273	*	17.0558	2.06486	0.557248	3.70546	0.000211008	0.00053577	4.16614	3.87317	5.06797	5.39263	5.09264	Promoter (1-2kb)	1	510282724	510286786	4063	2	TraesCS1A02G319100	-1053
chr1A	510346208	510346478	271	*	14.4656	1.77143	0.625756	2.83087	0.00464217	0.00837502	3.95139	4.1147	4.46247	5.19826	5.21414	Promoter (2-3kb)	1	510341638	510343306	1669	2	TraesCS1A02G319200	-2902
chr1A	510374434	510374723	290	*	26.937	2.28363	0.43273	5.27726	1.31133e-07	7.2166e-07	4.22036	4.28106	5.74852	5.82488	5.49337	Promoter (<=1kb)	1	510373312	510373620	309	2	TraesCS1A02G319500	-814
chr1A	510378161	510378792	632	*	20.7447	1.12724	0.51477	2.1898	0.0285388	0.0425475	4.27208	4.7798	4.94888	5.19826	5.58502	Promoter (<=1kb)	1	510378418	510380090	1673	1	TraesCS1A02G319600	0
chr1A	510443783	510444091	309	*	17.5924	3.96441	0.68074	5.82367	5.75678e-09	4.23958e-08	3.52486	3.39853	5.3951	5.65577	4.81022	Promoter (2-3kb)	1	510446253	510448019	1767	1	TraesCS1A02G319700	-2162
chr1A	510444275	510444528	254	*	17.4167	4.72211	1.26352	3.73727	0.000186031	0.000478999	2.72286	3.54673	5.30256	5.71444	4.86172	Promoter (1-2kb)	1	510446253	510448019	1767	1	TraesCS1A02G319700	-1725
chr1A	510445045	510445228	184	*	9.46405	2.66308	0.818296	3.25443	0.00113622	0.00239317	3.67638	3.39853	4.81794	4.97114	4.12624	Promoter (1-2kb)	1	510446253	510448019	1767	1	TraesCS1A02G319700	-1025
chr1A	510446187	510446659	473	*	31.3905	3.60283	0.454714	7.92328	2.31328e-15	5.2448e-14	3.91669	3.72536	6.05849	5.95174	5.85316	Promoter (<=1kb)	1	510446253	510448019	1767	1	TraesCS1A02G319700	0
chr1A	510450281	510450611	331	*	38.2402	1.03309	0.33924	3.04532	0.00232436	0.00452561	5.23904	5.03972	5.78278	6.06812	5.90113	Promoter (<=1kb)	1	510450437	510451177	741	1	TraesCS1A02G319800	0
chr1A	510671835	510672369	535	*	10.5658	2.55901	0.805287	3.17776	0.00148418	0.00303499	3.88072	3.20279	4.50737	5.11198	4.64204	Promoter (<=1kb)	1	510672254	510674036	1783	1	TraesCS1A02G320000	0
chr1A	510672523	510673418	896	*	16.6521	1.67512	0.549493	3.04848	0.00230003	0.00448338	4.0794	4.24971	5.00976	4.97114	5.36086	Promoter (<=1kb)	1	510672254	510674036	1783	1	TraesCS1A02G320000	269
chr1A	510803188	510803442	255	*	6.38314	2.04334	0.930736	2.19541	0.0281345	0.0420061	3.40312	3.67006	4.02232	4.26015	4.64204	Promoter (<=1kb)	1	510803180	510804875	1696	1	TraesCS1A02G320100	8
chr1A	511002497	511002864	368	*	23.8254	3.1298	0.520673	6.01107	1.84298e-09	1.50293e-08	3.98492	3.67006	5.69551	5.85119	5.25233	Promoter (2-3kb)	1	511005281	511007520	2240	1	TraesCS1A02G320300	-2417
chr1A	511004984	511005436	453	*	49.7322	2.35196	0.315418	7.45663	8.87625e-14	1.5689e-12	4.60087	4.7798	6.26526	6.57092	6.42693	Promoter (<=1kb)	1	511005281	511007520	2240	1	TraesCS1A02G320300	0
chr1A	511146806	511146946	141	*	6.5227	2.2132	0.943253	2.34635	0.0189585	0.029469	3.72118	3.20279	4.36727	4.49789	4.21551	Promoter (<=1kb)	1	511145933	511146886	954	2	TraesCS1A02G320600	0
chr1A	511157722	511158151	430	*	38.69	3.39038	0.416032	8.14931	3.66014e-16	9.31825e-15	4.04885	4.00106	6.1264	6.53919	5.82854	Promoter (<=1kb)	1	511157996	511158948	953	1	TraesCS1A02G320700	0
chr1A	511275725	511275935	211	*	12.8193	3.30806	0.721442	4.58534	4.5324e-06	1.74531e-05	3.33241	3.67006	5.17729	4.81346	4.95898	Promoter (<=1kb)	1	511275914	511277018	1105	1	TraesCS1A02G320800	0
chr1A	511499853	511500834	982	*	27.5922	1.48549	0.412971	3.59708	0.00032181	0.000780186	4.61992	4.62716	5.43913	5.56285	5.85316	Promoter (<=1kb)	1	511499769	511502581	2813	1	TraesCS1A02G321100	84
chr1A	511636678	511637131	454	*	18.4778	2.42088	0.546085	4.43315	9.2866e-06	3.3133e-05	3.95139	3.96023	5.3951	5.49725	4.95898	Promoter (<=1kb)	1	511635056	511636136	1081	2	TraesCS1A02G321400	-542
chr1A	512040115	512040466	352	*	14.0459	3.24792	0.663989	4.89153	1.00054e-06	4.49921e-06	3.57872	3.54673	5.12374	4.97114	5.13437	Promoter (<=1kb)	1	512039050	512040249	1200	2	TraesCS1A02G321500	0
chr1A	512040666	512041230	565	*	15.9781	2.41993	0.580179	4.171	3.0327e-05	9.52594e-05	3.95139	3.77735	5.00976	5.19826	5.25233	Promoter (<=1kb)	1	512039050	512040249	1200	2	TraesCS1A02G321500	-417
chr1A	512462026	512462237	212	*	28.7668	2.56803	0.448282	5.7286	1.01262e-08	7.09448e-08	4.10909	4.24971	6.09962	5.79808	5.3952	Promoter (<=1kb)	1	512460667	512462013	1347	2	TraesCS1A02G321600	-13
chr1A	512462584	512463583	1000	*	109.322	3.12014	0.247836	12.5895	2.41084e-36	7.33612e-34	5.03596	4.87866	7.29244	7.78036	7.4115	Promoter (<=1kb)	1	512460667	512462013	1347	2	TraesCS1A02G321600	-571
chr1A	512652825	512653196	372	*	15.1845	1.7354	0.574766	3.01931	0.0025335	0.00488466	3.98492	4.18427	5.17729	5.06667	4.86172	Promoter (<=1kb)	1	512652346	512653512	1167	1	TraesCS1A02G321800	479
chr1A	512665609	512666487	879	*	23.4021	2.97395	0.509355	5.83866	5.26219e-09	3.90539e-08	3.98492	3.77735	5.58303	5.85119	5.28947	Promoter (<=1kb)	1	512665554	512666522	969	1	TraesCS1A02G322000	55
chr1A	512871382	512871884	503	*	20.2473	1.65615	0.513001	3.22834	0.00124509	0.00259601	4.04885	4.53081	5.30256	5.49725	5.13437	Promoter (<=1kb)	1	512871688	512874242	2555	1	TraesCS1A02G322200	0
chr1A	512883855	512883996	142	*	10.5101	1.59751	0.702558	2.27384	0.0229755	0.0350154	4.01738	3.77735	4.41582	4.92066	4.70061	Promoter (<=1kb)	1	512875659	512884685	9027	2	TraesCS1A02G322300	689
chr1A	512947083	512947466	384	*	13.8651	1.67121	0.643122	2.59859	0.0093608	0.0156689	4.32156	3.67006	5.06797	4.81346	4.95898	Promoter (<=1kb)	1	512947133	512947744	612	2	TraesCS1A02G322500	278
chr1A	512947630	512948082	453	*	27.4058	1.32582	0.412522	3.21395	0.00130923	0.002714	4.54189	4.84002	5.65901	5.65577	5.46142	Promoter (<=1kb)	1	512947133	512947744	612	2	TraesCS1A02G322500	0
chr1A	513627534	513627769	236	*	11.6522	2.2385	0.679582	3.29394	0.000987932	0.00211315	3.84335	3.67006	4.633	4.86816	5.00505	Promoter (<=1kb)	1	513623272	513628004	4733	2	TraesCS1A02G322700	235
chr1A	513659102	513659425	324	*	21.4158	2.09463	0.483393	4.33317	1.46975e-05	4.99226e-05	4.19358	4.15004	5.50264	5.23942	5.5246	Promoter (1-2kb)	1	513660647	513662413	1767	1	TraesCS1A02G323000	-1222
chr1A	513659890	513660192	303	*	20.8715	2.06091	0.491439	4.19361	2.74548e-05	8.7173e-05	4.27208	4.04033	5.30256	5.42839	5.46142	Promoter (<=1kb)	1	513660647	513662413	1767	1	TraesCS1A02G323000	-455
chr1A	513660591	513661857	1267	*	41.9959	1.01313	0.330625	3.06427	0.002182	0.00427778	5.15394	5.34043	5.81622	5.95174	6.27234	Promoter (<=1kb)	1	513660647	513662413	1767	1	TraesCS1A02G323000	0
chr1A	514132815	514133147	333	*	9.03033	1.75921	0.79465	2.21381	0.0268415	0.0402592	3.67638	3.87317	4.26367	4.26015	5.04956	Promoter (2-3kb)	1	514135811	514138662	2852	1	TraesCS1A02G323600	-2664
chr1A	515150276	515150547	272	*	21.7022	1.16547	0.480265	2.42671	0.0152362	0.0242241	4.47993	4.65013	4.94888	5.46325	5.49337	Promoter (<=1kb)	1	515147816	515150042	2227	2	TraesCS1A02G324600	-234
chr1A	515542065	515542977	913	*	70.3198	1.10054	0.254877	4.31793	1.575e-05	5.30999e-05	5.87062	5.62016	6.51803	6.85466	6.63835	Promoter (<=1kb)	1	515542951	515555223	12273	1	TraesCS1A02G324800	0
chr1A	515591156	515591436	281	*	32.2926	1.62729	0.370769	4.38895	1.139e-05	3.97436e-05	4.71108	4.67268	5.84888	5.79808	5.82854	Promoter (<=1kb)	1	515588528	515591287	2760	2	TraesCS1A02G324900	0
chr1A	516040783	516041165	383	*	13.5838	3.19502	0.674785	4.73486	2.19201e-06	9.10742e-06	3.57872	3.54673	5.09614	5.15581	4.86172	Promoter (<=1kb)	1	516040780	516041316	537	2	TraesCS1A02G325100	151
chr1A	516163758	516164111	354	*	4.6312	3.91069	1.27098	3.07692	0.00209152	0.0041193	3.15547	3.063	4.0879	4.06873	4.37531	Promoter (<=1kb)	1	516163732	516164752	1021	2	TraesCS1A02G325300	641
chr1A	516451600	516451789	190	*	11.7256	3.41656	0.79207	4.31345	1.60724e-05	5.40696e-05	3.15547	3.67006	4.81794	4.69653	5.17484	Promoter (2-3kb)	1	516454500	516454949	450	1	TraesCS1A02G325700	-2711
chr1A	516452687	516453313	627	*	20.0881	2.05767	0.509966	4.03493	5.46194e-05	0.000160915	4.10909	4.18427	5.50264	5.01977	5.49337	Promoter (1-2kb)	1	516454500	516454949	450	1	TraesCS1A02G325700	-1187
chr1A	516453846	516454538	693	*	20.2473	1.8307	0.488963	3.74405	0.000181077	0.000467796	4.19358	4.28106	5.22879	5.42839	5.36086	Promoter (<=1kb)	1	516454500	516454949	450	1	TraesCS1A02G325700	0
chr1A	516573331	516574081	751	*	39.9489	1.16875	0.349361	3.34539	0.000821666	0.00179364	4.95107	5.27127	5.91202	6.27561	5.75198	Promoter (<=1kb)	1	516563565	516574801	11237	2	TraesCS1A02G325900	720
chr1A	516581098	516581339	242	*	11.3527	2.22355	0.730818	3.04254	0.00234589	0.00456245	3.88072	3.6108	5.00976	5.06667	4.21551	Promoter (<=1kb)	1	516578403	516581691	3289	2	TraesCS1A02G326000	352
chr1A	516584149	516584431	283	*	15.402	2.031	0.583419	3.4812	0.00049917	0.00115266	3.84335	4.1147	4.91735	5.11198	5.21414	Promoter (1-2kb)	1	516586125	516587361	1237	1	TraesCS1A02G326100	-1694
chr1A	516689671	516689991	321	*	16.8846	2.02619	0.548854	3.69168	0.000222781	0.000562341	4.04885	4.04033	5.22879	5.31817	4.95898	Promoter (2-3kb)	1	516692244	516693100	857	1	TraesCS1A02G326400	-2253
chr1A	516726974	516727637	664	*	21.4742	3.29479	0.918742	3.5862	0.000335527	0.000809638	4.04885	3.20279	5.22879	5.85119	5.3952	Promoter (<=1kb)	1	516726322	516727346	1025	2	TraesCS1A02G326600	0
[truncated: 68,842 more rows]

## Sheet: ATAC_DPA4_DPA2_UP
seqnames	start	end	width	strand	baseMean	log2FoldChange	lfcSE	stat	pvalue	padj	annotation	geneChr	geneStart	geneEnd	geneLength	geneStrand	geneId	distanceToTSS
chr1A	163240	163429	190	*	52.7206	2.95637	0.432302	6.83867	7.99303e-12	1.141e-10	Promoter (<=1kb)	1	162313	162609	297	1	TraesCS1A02G000600	927
chr1A	172256	172467	212	*	29.5916	1.90346	0.517864	3.6756	0.00023729	0.0011199	Promoter (2-3kb)	1	169592	169969	378	2	TraesCS1A02G000700	-2287
chr1A	181686	181991	306	*	36.5064	1.53669	0.465461	3.30143	0.000961949	0.00393018	Promoter (1-2kb)	1	180175	180552	378	2	TraesCS1A02G000800	-1134
chr1A	234275	234427	153	*	13.9322	3.87023	0.970667	3.98718	6.68624e-05	0.000355031	Promoter (<=1kb)	1	233818	245051	11234	1	TraesCS1A02G000900	457
chr1A	295310	295479	170	*	33.768	2.71851	0.56119	4.84419	1.27132e-06	9.24013e-06	Promoter (1-2kb)	1	297266	297652	387	1	TraesCS1A02G001300	-1787
chr1A	295984	296130	147	*	28.3271	2.41888	0.627895	3.85237	0.000116982	0.000590378	Promoter (1-2kb)	1	297266	297652	387	1	TraesCS1A02G001300	-1136
chr1A	338216	338391	176	*	25.2978	2.6064	0.600343	4.34152	1.41502e-05	8.56919e-05	Promoter (<=1kb)	1	337960	338256	297	1	TraesCS1A02G001600	256
chr1A	1718624	1718938	315	*	25.8328	1.32809	0.533965	2.48722	0.0128745	0.0382043	Promoter (2-3kb)	1	1721421	1734947	13527	1	TraesCS1A02G003200	-2483
chr1A	2186538	2187248	711	*	163.823	1.75481	0.221458	7.92388	2.30206e-15	4.6177e-14	Promoter (1-2kb)	1	2184957	2185397	441	2	TraesCS1A02G003500	-1141
chr1A	2543339	2543770	432	*	73.7411	2.05951	0.329412	6.25207	4.05042e-10	4.75973e-09	Promoter (2-3kb)	1	2540491	2540958	468	2	TraesCS1A02G004200	-2381
chr1A	2842723	2843231	509	*	24.1983	8.20462	1.52759	5.37095	7.83247e-08	6.84282e-07	Promoter (<=1kb)	1	2837094	2843854	6761	2	TraesCS1A02G004600	623
chr1A	3376425	3376852	428	*	381.492	3.06205	0.160195	19.1146	1.91e-81	1.01549e-78	Promoter (<=1kb)	1	3377838	3383699	5862	1	TraesCS1A02G005700	-986
chr1A	3583997	3584493	497	*	32.718	1.62298	0.506048	3.20717	0.00134047	0.00527703	Promoter (1-2kb)	1	3579010	3582502	3493	2	TraesCS1A02G006500	-1495
chr1A	3672393	3673278	886	*	534.58	4.22133	0.169696	24.8759	1.35737e-136	3.75958e-133	Promoter (1-2kb)	1	3669097	3671050	1954	2	TraesCS1A02G006900	-1343
chr1A	3846835	3847819	985	*	12.7287	1.90992	0.796333	2.39839	0.0164673	0.0470825	Promoter (<=1kb)	1	3845783	3847150	1368	2	TraesCS1A02G007300	0
chr1A	4203556	4204605	1050	*	117.691	2.34218	0.276275	8.47772	2.29655e-17	5.46691e-16	Promoter (<=1kb)	1	4202212	4203588	1377	2	TraesCS1A02G008000	0
chr1A	4810511	4810782	272	*	29.4143	2.96389	0.590099	5.0227	5.09499e-07	3.94476e-06	Promoter (<=1kb)	1	4811264	4813128	1865	1	TraesCS1A02G008500	-482
chr1A	4810945	4811533	589	*	49.2853	1.85078	0.401098	4.6143	3.94428e-06	2.63736e-05	Promoter (<=1kb)	1	4811264	4813128	1865	1	TraesCS1A02G008500	0
chr1A	6423737	6424167	431	*	48.8421	2.39591	0.439387	5.45286	4.95671e-08	4.45736e-07	Promoter (<=1kb)	1	6422072	6423492	1421	2	TraesCS1A02G010500	-245
chr1A	6441336	6441580	245	*	21.5115	1.84604	0.609686	3.02786	0.00246295	0.00904813	Promoter (2-3kb)	1	6438286	6439101	816	2	TraesCS1A02G010600	-2235
chr1A	7312014	7312377	364	*	28.8771	1.60811	0.516093	3.11592	0.00183372	0.00696676	Promoter (<=1kb)	1	7311700	7312269	570	1	TraesCS1A02G013100	314
chr1A	8663071	8663178	108	*	7.23469	3.92709	1.39926	2.80655	0.00500753	0.0168913	Promoter (1-2kb)	1	8665006	8669951	4946	1	TraesCS1A02G016300	-1828
chr1A	8664228	8665000	773	*	63.6821	2.10089	0.357818	5.8714	4.32129e-09	4.47827e-08	Promoter (<=1kb)	1	8665006	8669951	4946	1	TraesCS1A02G016300	-6
chr1A	9087151	9087549	399	*	25.8205	2.64094	0.608096	4.34296	1.40577e-05	8.51875e-05	Promoter (2-3kb)	1	9089751	9092824	3074	1	TraesCS1A02G016600	-2202
chr1A	9237177	9237562	386	*	66.1646	2.85705	0.376601	7.58642	3.28855e-14	5.94641e-13	Promoter (<=1kb)	1	9232851	9236545	3695	2	TraesCS1A02G017700	-632
chr1A	9358010	9358550	541	*	75.3433	1.78551	0.317259	5.62792	1.82395e-08	1.7412e-07	Promoter (<=1kb)	1	9355372	9357968	2597	2	TraesCS1A02G017900	-42
chr1A	10008559	10008807	249	*	11.0569	2.60678	0.930736	2.80078	0.005098	0.0171579	Promoter (<=1kb)	1	10004889	10007706	2818	2	TraesCS1A02G020200	-853
chr1A	10009266	10009519	254	*	12.5405	3.35687	0.953328	3.52121	0.000429575	0.00191049	Promoter (1-2kb)	1	10004889	10007706	2818	2	TraesCS1A02G020200	-1560
chr1A	10060272	10060868	597	*	178.626	2.02574	0.20936	9.67588	3.81777e-22	1.29594e-20	Promoter (2-3kb)	1	10051720	10058221	6502	2	TraesCS1A02G020400	-2051
chr1A	10061087	10061442	356	*	53.8846	2.25005	0.398041	5.6528	1.57856e-08	1.51881e-07	Promoter (2-3kb)	1	10051720	10058221	6502	2	TraesCS1A02G020400	-2866
chr1A	10607396	10608284	889	*	149.084	1.21908	0.222256	5.48504	4.1337e-08	3.7584e-07	Promoter (<=1kb)	1	10602386	10607440	5055	2	TraesCS1A02G022000	0
chr1A	10697531	10697847	317	*	25.94	2.86915	0.61904	4.63485	3.57205e-06	2.40633e-05	Promoter (<=1kb)	1	10696702	10696917	216	1	TraesCS1A02G022100	829
chr1A	11551393	11552334	942	*	281.234	1.3523	0.161361	8.38062	5.26489e-17	1.21646e-15	Promoter (2-3kb)	1	11554673	11556175	1503	1	TraesCS1A02G023300	-2339
chr1A	11552880	11553039	160	*	49.7489	3.69458	0.491919	7.51055	5.88786e-14	1.04014e-12	Promoter (1-2kb)	1	11554673	11556175	1503	1	TraesCS1A02G023300	-1634
chr1A	11553757	11554168	412	*	87.191	2.12337	0.302416	7.02136	2.19717e-12	3.32176e-11	Promoter (<=1kb)	1	11554673	11556175	1503	1	TraesCS1A02G023300	-505
chr1A	11563168	11563815	648	*	79.353	2.4522	0.327278	7.49273	6.74555e-14	1.18479e-12	Promoter (<=1kb)	1	11564200	11572148	7949	1	TraesCS1A02G023400	-385
chr1A	11575794	11576494	701	*	219.596	1.70678	0.186494	9.15194	5.59217e-20	1.62748e-18	Promoter (<=1kb)	1	11577284	11585300	8017	1	TraesCS1A02G023500	-790
chr1A	11658995	11659667	673	*	208.022	1.22155	0.187723	6.50722	7.65544e-11	9.79494e-10	Promoter (2-3kb)	1	11661682	11665443	3762	1	TraesCS1A02G023800	-2015
chr1A	12090022	12090187	166	*	21.4121	1.66997	0.664903	2.5116	0.0120186	0.0360037	Promoter (<=1kb)	1	12089718	12093423	3706	1	TraesCS1A02G024500	304
chr1A	12108798	12109118	321	*	34.3504	1.19003	0.494405	2.40699	0.0160846	0.0461451	Promoter (<=1kb)	1	12109358	12109555	198	1	TraesCS1A02G024800	-240
chr1A	12361845	12362127	283	*	58.242	1.28647	0.371243	3.46532	0.000529605	0.00230634	Promoter (1-2kb)	1	12363666	12369892	6227	1	TraesCS1A02G025900	-1539
chr1A	13209900	13210520	621	*	144.035	2.57221	0.246121	10.451	1.44939e-25	6.21936e-24	Promoter (1-2kb)	1	13212431	13214290	1860	1	TraesCS1A02G027700	-1911
chr1A	13212041	13212488	448	*	59.501	1.9134	0.367554	5.20577	1.93199e-07	1.59434e-06	Promoter (<=1kb)	1	13212431	13214290	1860	1	TraesCS1A02G027700	0
chr1A	13269737	13270080	344	*	25.7651	1.57753	0.543452	2.9028	0.00369842	0.01295	Promoter (1-2kb)	1	13272070	13273683	1614	1	TraesCS1A02G028000	-1990
chr1A	13827512	13827853	342	*	37.2295	1.22693	0.44307	2.76916	0.00562003	0.0186862	Promoter (2-3kb)	1	13830557	13831255	699	1	TraesCS1A02G029600	-2704
chr1A	13971441	13971821	381	*	55.6824	2.98514	0.420894	7.09239	1.31818e-12	2.03844e-11	Promoter (<=1kb)	1	13971819	13976728	4910	1	TraesCS1A02G029900	0
[truncated: 25,489 more rows]
