# Supplementary material for: Dynamic chromatin regulatory programs during embryogenesis of hexaploid wheat
Source: Genome Biol. 2023 Jan 13;24:7. doi: 10.1186/s13059-022-02844-2 (PMC9837924; doi:10.1186/s13059-022-02844-2)
Supplement: Supplementary file 8 — Additional file 8: Dataset S7. The synchronization of ATAC-seq and RNA-seq dynamic. [file 13059_2022_2844_MOESM8_ESM.xlsx]

## Sheet: ATAC_RNA
Dataset S7 The synchronization of ATAC-seq and RNA-seq dynamic
	ATAC						RNA-seq
geneId	DPA2	DPA4	DPA6	DPA8	DPA12	DPA16	DPA2	DPA4	DPA6	DPA8	DPA12	DPA16
TraesCS1A02G004400	8.19581	8.58151	7.66893	7.75078	7.38896	7.32497	1.782	42.7017	37.654	3.20733	1.51633	2.17233
TraesCS1A02G004400	3.3214	4.32713	4.19972	4.43537	2.78606	3.67402	1.782	42.7017	37.654	3.20733	1.51633	2.17233
TraesCS1A02G004500	7.94793	8.26166	6.08058	6.97141	5.56422	4.72506	0.325333	16.228	6.98267	0.449667	0	0
TraesCS1A02G004500	5.98859	7.23188	5.55067	6.26998	5.43633	4.49515	0.325333	16.228	6.98267	0.449667	0	0
TraesCS1A02G014200	6.20909	6.49189	6.19421	6.34647	6.28667	6.02884	0.595333	1.35433	0.652	0.121667	0	0
TraesCS1A02G014200	5.90689	6.82379	6.23462	6.08587	5.43633	4.06109	0.595333	1.35433	0.652	0.121667	0	0
TraesCS1A02G014200	4.78839	6.21191	5.6734	4.15617	4.26095	3.43113	0.595333	1.35433	0.652	0.121667	0	0
TraesCS1A02G033200	5.31799	8.48257	6.06573	6.87143	6.65523	5.39228	0.0783333	1.723	1.302	0.126	0.108667	0
TraesCS1A02G033200	7.24532	9.23382	7.75475	8.63091	7.82276	7.03613	0.0783333	1.723	1.302	0.126	0.108667	0
TraesCS1A02G043100	5.57779	3.98223	6.06573	4.51747	6.61645	6.83023	0	0.0163333	1.42	2.95067	5.319	3.677
TraesCS1A02G058400	5.03957	5.25252	6.03555	4.96972	4.35879	4.61472	0	4.17133	34.2563	5.194	1.069	1.91267
TraesCS1A02G058400	3.76132	6.6971	8.63236	6.52822	4.35879	5.01273	0	4.17133	34.2563	5.194	1.069	1.91267
TraesCS1A02G064200	6.04696	7.37668	5.55067	4.34825	2.44853	2.21365	1.73433	42.0933	8.776	0.414667	0	0
TraesCS1A02G064300	4.69383	6.71174	7.03827	2.99682	3.05301	0.71308	0.164667	4.29767	3.89167	0.575333	0	0
TraesCS1A02G077800	3.3214	3.88106	4.08558	5.43028	4.26095	4.61472	0.0793333	0.163667	5.293	15.4037	9.327	6.249
TraesCS1A02G083800	4.16797	3.98223	3.82528	3.97349	6.28667	6.15205	0	0.237667	8.55667	5.20867	549.819	1538.74
TraesCS1A02G083800	2.14301	2.27477	2.47701	3.07381	5.24594	4.36465	0	0.237667	8.55667	5.20867	549.819	1538.74
TraesCS1A02G083800	6.00831	7.32049	6.67714	7.10509	8.77761	9.01448	0	0.237667	8.55667	5.20867	549.819	1538.74
TraesCS1A02G114900	4.30273	9.28365	8.86668	8.37574	4.8365	4.36465	0.545	8.83433	14.183	2.50967	0	0
TraesCS1A02G114900	3.44517	3.88106	4.02487	3.89325	3.46629	2.21365	0.545	8.83433	14.183	2.50967	0	0
TraesCS1A02G192900	6.4003	6.19116	6.75326	4.54382	5.19413	5.63708	0.0496667	5.804	8.18433	1.296	0.041	0
TraesCS1A02G192900	2.66644	5.29208	6.52258	3.07381	3.05301	3.43113	0.0496667	5.804	8.18433	1.296	0.041	0
TraesCS1A02G192900	1.74402	3.77205	3.96143	4.12147	1.97496	2.21365	0.0496667	5.804	8.18433	1.296	0.041	0
TraesCS1A02G192900	6.94137	8.25167	7.95334	5.02675	5.92336	5.09708	0.0496667	5.804	8.18433	1.296	0.041	0
TraesCS1A02G222300	4.01905	6.05997	4.77775	5.69909	5.52284	6.2287	0	0.0286667	1.444	3.46633	4.01467	4.33867
TraesCS1A02G222300	3.03394	3.88106	3.96143	3.1466	5.34429	5.09708	0	0.0286667	1.444	3.46633	4.01467	4.33867
TraesCS1A02G294400	5.55113	5.16996	4.58212	3.40401	2.78606	4.72506	0.446	2.375	0.488667	0.0556667	0	0
TraesCS1A02G321600	8.3074	8.84979	7.35153	7.60587	7.70759	7.27165	0	0.885667	0.021	0	0	0
TraesCS1A02G321600	7.21172	9.42802	7.58812	6.24622	8.01387	7.47405	0	0.885667	0.021	0	0	0
TraesCS1B02G001200	4.59258	7.57383	6.78986	7.08737	4.96587	4.06109	0.944667	7.721	1.204	0.25	0	0
TraesCS1B02G001200	4.01905	7.59767	7.21015	6.94214	3.46629	4.36465	0.944667	7.721	1.204	0.25	0	0
TraesCS1B02G023000	5.1144	5.08238	4.45044	4.54382	5.29596	5.51988	0	0.007	0.021	0.135333	0.721	0.837
TraesCS1B02G023400	3.44517	2.58616	2.47701	2.11752	3.78374	4.49515	0	0	0	0	1.01467	0.833
TraesCS1B02G023600	5.00065	4.32713	5.36883	3.71757	7.37741	8.18126	0	0	0.0133333	1.11933	8.98367	6.03067
TraesCS1B02G024000	6.4003	4.83672	3.895	3.1466	6.67423	6.94823	0	0	0.0243333	0.286	6.80267	11.625
TraesCS1B02G024000	2.66644	2.27477	2.26214	0.71308	2.44853	5.17676	0	0	0.0243333	0.286	6.80267	11.625
TraesCS1B02G024000	3.93827	3.04307	2.47701	2.52398	5.14037	4.22096	0	0	0.0243333	0.286	6.80267	11.625
TraesCS1B02G024200	4.23695	3.52467	3.67451	3.46145	7.37741	7.58021	0	0	0.0773333	1.57267	35.411	32.0107
TraesCS1B02G035700	3.44517	0.71308	4.1438	2.40352	4.96587	6.11214	0	0	0.742667	2.587	6.27467	5.147
TraesCS1B02G036100	2.66644	5.21183	4.08558	5.35813	0.71308	2.21365	0	1.866	0.606667	0.0386667	0	0
TraesCS1B02G039900	2.43323	4.54006	3.20526	3.46145	0.71308	2.75691	0	163.007	285.916	40.675	0.369	0
TraesCS1B02G039900	3.85258	5.50901	4.88347	4.49062	3.05301	0.71308	0	163.007	285.916	40.675	0.369	0
TraesCS1B02G054200	6.67155	6.78279	6.03555	4.64462	4.8365	4.72506	0.165667	0.64	0.0953333	0.045	0.011	0.103
TraesCS1B02G061400	5.00065	9.64753	6.44437	6.9372	4.53637	4.49515	1.94033	35.878	0.0953333	0	0	0
TraesCS1B02G061400	3.3214	5.83764	3.41249	4.01196	3.46629	0.71308	1.94033	35.878	0.0953333	0	0	0
TraesCS1B02G061400	3.44517	7.11561	4.66361	4.59511	3.05301	2.75691	1.94033	35.878	0.0953333	0	0	0
TraesCS1B02G062600	3.93827	5.63735	3.82528	4.62008	3.05301	2.21365	0.263667	2.06533	1.169	0.133	0	0.0136667
TraesCS1B02G062600	5.37991	7.34886	6.10984	6.95685	4.35879	3.67402	0.263667	2.06533	1.169	0.133	0	0.0136667
TraesCS1B02G062600	5.31799	6.25253	5.3444	6.16405	4.90265	4.36465	0.263667	2.06533	1.169	0.133	0	0.0136667
TraesCS1B02G081000	3.93827	6.44007	4.84909	3.6207	1.97496	2.21365	9.30767	398.023	516.408	87.5683	0.26	0.106667
TraesCS1B02G081000	4.53913	7.80981	7.1339	5.44429	3.91899	3.67402	9.30767	398.023	516.408	87.5683	0.26	0.106667
TraesCS1B02G082500	5.1144	8.24162	6.59677	5.4719	3.46629	2.21365	1.11267	24.9803	7.806	0.696333	0	0
TraesCS1B02G082500	5.60396	10.6859	9.07564	9.11141	5.56422	5.17676	1.11267	24.9803	7.806	0.696333	0	0
TraesCS1B02G086400	3.03394	5.03649	5.50732	2.52398	2.78606	2.75691	0.0313333	0.533667	0.475667	0.0596667	0	0
TraesCS1B02G088500	6.24277	8.22641	6.79887	7.37345	6.13027	5.09708	0.177333	1.939	2.081	0.0566667	0.0323333	0
TraesCS1B02G089300	4.8771	10.2933	9.29519	9.29625	5.29596	5.32397	0.105667	0.602667	0.516667	0.08	0	0
TraesCS1B02G089300	4.16797	7.19067	5.10349	6.12983	3.27528	0.71308	0.105667	0.602667	0.516667	0.08	0	0
TraesCS1B02G089300	7.37244	9.88073	9.07749	8.31424	6.9328	7.07815	0.105667	0.602667	0.516667	0.08	0	0
TraesCS1B02G101100	7.78038	8.35318	7.5619	8.25	8.90371	9.20666	0	1.555	16.3297	3.25267	416.745	2096.52
TraesCS1B02G134800	5.60396	10.0033	8.98583	8.74265	6.04521	5.32397	1.01	16.9083	14.9223	2.85133	0.0113333	0
TraesCS1B02G185900	5.82028	7.18018	6.20781	5.97456	5.64358	5.32397	0.0243333	1.10533	2.03967	0.051	0	0
TraesCS1B02G233000	2.66644	7.43959	6.75326	7.19055	1.97496	2.21365	0	10.9717	30.7733	3.00867	0.264333	0
TraesCS1B02G233000	5.28599	9.25146	8.57847	9.30203	4.8365	5.32397	0	10.9717	30.7733	3.00867	0.264333	0
TraesCS1B02G233000	5.00065	8.27157	7.97337	8.51973	5.19413	4.9231	0	10.9717	30.7733	3.00867	0.264333	0
TraesCS1B02G319900	4.23695	4.94008	4.40371	4.01196	4.26095	2.75691	0.04	6.00367	8.324	1.04467	0	0
TraesCS1B02G319900	4.16797	7.16962	5.46262	5.45816	3.05301	2.75691	0.04	6.00367	8.324	1.04467	0	0
TraesCS1B02G319900	4.3656	6.50875	5.97323	4.04942	2.44853	2.21365	0.04	6.00367	8.324	1.04467	0	0
TraesCS1B02G332200	2.43323	3.04307	2.81864	2.63364	4.26095	5.57967	0	0	0.052	5.61733	65.8593	35.4227
TraesCS1B02G345000	3.1853	3.04307	2.47701	2.73447	3.05301	5.39228	0.071	0	0	0.0836667	1.45267	1.19533
TraesCS1B02G347700	5.77494	5.12684	5.95722	5.88504	6.42776	6.90218	0.0446667	0.0506667	0.112333	0.092	1.95	2.10067
TraesCS1B02G347700	3.1853	3.22321	2.96042	2.52398	3.78374	4.8275	0.0446667	0.0506667	0.112333	0.092	1.95	2.10067
TraesCS1B02G365700	2.86312	1.84298	2.65938	3.1466	2.78606	2.21365	0	0	0.600667	2.70267	0.958667	0.203
TraesCS1B02G408000	5.84242	9.13683	8.30899	2.73447	5.39105	4.9231	0	80.376	5.43767	1.109	0	0
TraesCS1B02G408000	3.3214	5.57461	3.41249	0.71308	3.27528	2.21365	0	80.376	5.43767	1.109	0	0
TraesCS1B02G470700	3.93827	6.14874	6.7625	1.9406	3.63404	3.13595	0.643333	33.252	617.685	126.543	0	0
TraesCS1B02G470900	3.3214	6.52542	4.62344	4.12147	1.97496	3.13595	0	1.314	0.357	0	0	0
TraesCS1B02G472600	4.3656	5.40463	4.25353	5.11703	4.26095	3.43113	2.07367	5.77	3.929	0.84	0	0
TraesCS1D02G027100	3.1853	6.10504	4.70268	4.80554	2.78606	0.71308	0.176667	0.667333	0.163	0	0	0
TraesCS1D02G036700	3.1853	0.71308	1.99676	2.40352	3.91899	4.49515	0.253	0.0123333	0.563	1.56533	2.13167	1.558
TraesCS1D02G042400	5.77494	6.66737	5.52916	4.40692	4.61751	4.49515	0.753667	2.24333	0.434333	0.078	0	0
TraesCS1D02G052000	2.86312	3.3822	3.50545	4.28706	3.91899	3.67402	0.0153333	0.276667	0.159333	1.79333	8.015	2.13967
TraesCS1D02G065000	5.52397	8.24162	6.00472	3.40401	3.78374	3.88083	1.14467	26.0097	2.72267	0.330667	0	0
TraesCS1D02G072600	4.09547	7.21142	7.0534	5.44429	4.8365	4.22096	0.112	1.288	2.47767	0.284333	0.108333	0.0436667
TraesCS1D02G074900	3.1853	5.47505	3.50545	3.40401	2.78606	2.21365	0.0876667	3.226	0.0173333	0	0	0
TraesCS1D02G074900	2.66644	5.63735	5.07405	2.63364	3.46629	0.71308	0.0876667	3.226	0.0173333	0	0	0
TraesCS1D02G075100	3.93827	4.66619	3.59254	3.6207	2.78606	3.13595	0.268333	4.6	0.0993333	0	0	0
TraesCS1D02G075100	4.16797	5.60632	2.81864	2.82792	2.44853	0.71308	0.268333	4.6	0.0993333	0	0	0
TraesCS1D02G075100	4.42582	7.5658	6.85177	6.81333	3.63404	3.88083	0.268333	4.6	0.0993333	0	0	0
TraesCS1D02G116300	1.74402	5.03649	5.21557	4.01196	3.46629	2.75691	1.41067	18.0107	25.333	5.092	0.0263333	0.011
TraesCS1D02G116300	5.4099	10.1038	9.37865	9.15245	6.2364	5.79673	1.41067	18.0107	25.333	5.092	0.0263333	0.011
TraesCS1D02G143300	4.8771	4.9891	5.85722	3.93394	7.71678	7.83425	0	0.0203333	0.619667	2.78667	7.45533	4.32167
TraesCS1D02G143300	4.4836	3.98223	5.29424	3.93394	7.72592	8.14219	0	0.0203333	0.619667	2.78667	7.45533	4.32167
TraesCS1D02G143300	4.30273	3.65384	4.25353	4.0859	7.52077	7.89428	0	0.0203333	0.619667	2.78667	7.45533	4.32167
TraesCS1D02G196500	3.85258	5.72662	4.58212	5.29769	2.44853	2.75691	0.02	1.68867	2.80033	0.72	0.0713333	0.0473333
TraesCS1D02G196500	3.85258	5.21183	4.4957	3.80815	3.46629	2.21365	0.02	1.68867	2.80033	0.72	0.0713333	0.0473333
TraesCS1D02G196500	5.67973	6.78279	6.29954	4.12147	4.15587	4.06109	0.02	1.68867	2.80033	0.72	0.0713333	0.0473333
TraesCS1D02G196500	3.3214	3.98223	3.96143	4.22312	3.05301	3.13595	0.02	1.68867	2.80033	0.72	0.0713333	0.0473333
TraesCS1D02G221200	2.86312	7.54143	7.32683	7.83015	3.05301	2.75691	0	8.29033	33.1303	3.498	0.450667	0
TraesCS1D02G221200	4.42582	8.40364	7.91244	8.33315	3.78374	4.36465	0	8.29033	33.1303	3.498	0.450667	0
TraesCS1D02G221200	6.41514	8.51631	8.98583	9.3511	6.31117	6.2287	0	8.29033	33.1303	3.498	0.450667	0
TraesCS1D02G244600	4.96064	3.3822	4.30537	4.04942	6.04521	5.57967	0.883	1.39667	1.56867	3.81733	4.61333	3.55367
TraesCS1D02G274100	5.98859	6.86367	6.52258	6.86624	5.48024	4.72506	13.6867	33.5077	34.0887	4.412	0.787	1.124
TraesCS1D02G297100	5.1144	5.86411	4.45044	3.76359	3.78374	3.43113	0.260667	0.518667	0.222667	0.033	0.016	0
TraesCS1D02G321500	8.23815	9.10392	7.61896	6.84531	7.96842	7.906	0.823333	3.08633	0.119667	0	0	0
TraesCS1D02G321600	7.02115	7.33947	6.56544	5.25063	6.72979	6.30147	0.579667	3.76433	0	0	0	0
TraesCS1D02G321600	3.76132	6.82379	5.36883	4.0859	4.35879	4.36465	0.579667	3.76433	0	0	0	0
TraesCS1D02G332200	4.91948	9.26144	8.1421	9.8346	4.90265	5.09708	0	3.659	7.25267	0.519333	0.0296667	0
TraesCS1D02G394800	5.70413	9.833	8.87096	9.74492	5.29596	4.49515	0	5.75233	10.478	0.89	0.149333	0
TraesCS1D02G394800	3.85258	9.41018	7.93303	8.98914	5.14037	4.36465	0	5.75233	10.478	0.89	0.149333	0
TraesCS1D02G421200	8.19581	9.23635	6.96813	6.79161	6.99458	6.02884	3.90167	21.7183	6.84833	0.305667	0.0456667	0
TraesCS1D02G421200	7.01141	9.7819	8.53061	9.44886	6.76567	6.43686	3.90167	21.7183	6.84833	0.305667	0.0456667	0
TraesCS1D02G453400	5.79778	7.95221	6.10984	3.28138	4.15587	3.43113	3.181	104.396	0.998667	0.0633333	0	0
TraesCS2A02G010600	7.4393	7.76841	7.20339	6.84531	6.33525	6.70171	0.998333	8.891	6.87333	0.883667	0.0803333	0.039
TraesCS2A02G024000	3.6637	3.04307	5.36883	2.91509	4.15587	3.43113	0	0.764667	31.2073	6.22	0	0
TraesCS2A02G024000	2.14301	2.27477	5.24228	1.9406	0.71308	2.21365	0	0.764667	31.2073	6.22	0	0
TraesCS2A02G024000	2.14301	1.84298	5.90809	2.52398	0.71308	0.71308	0	0.764667	31.2073	6.22	0	0
TraesCS2A02G024100	2.66644	1.84298	4.88347	2.26946	1.97496	3.13595	0	6.83833	170.081	25.9067	0	0
TraesCS2A02G024100	2.43323	2.27477	5.65366	2.52398	1.97496	0.71308	0	6.83833	170.081	25.9067	0	0
TraesCS2A02G024100	3.3214	2.83466	6.74396	3.46145	3.05301	2.75691	0	6.83833	170.081	25.9067	0	0
TraesCS2A02G048600	4.09547	6.49189	3.75192	4.88998	3.27528	3.13595	0.179667	5.69033	0.793	0.0713333	0.054	0
TraesCS2A02G048600	4.3656	7.6744	5.3444	5.63949	4.04239	5.01273	0.179667	5.69033	0.793	0.0713333	0.054	0
TraesCS2A02G048600	5.03957	7.14826	4.91704	6.54779	4.61751	5.09708	0.179667	5.69033	0.793	0.0713333	0.054	0
TraesCS2A02G048600	5.25327	5.69748	4.02487	3.66997	4.53637	4.36465	0.179667	5.69033	0.793	0.0713333	0.054	0
TraesCS2A02G054200	5.77494	6.17011	5.59275	6.20572	6.86825	7.60915	0	0.207667	0.218667	0.305333	0.862667	0.409333
TraesCS2A02G054200	3.6637	2.27477	4.02487	2.63364	5.43633	5.01273	0	0.207667	0.218667	0.305333	0.862667	0.409333
TraesCS2A02G105800	0.71308	5.7832	5.10349	5.90542	1.97496	2.75691	0.292	5.64567	15.472	2.42133	0.0226667	0
TraesCS2A02G105800	7.22862	8.50375	8.54139	6.86624	5.85834	5.01273	0.292	5.64567	15.472	2.42133	0.0226667	0
TraesCS2A02G105800	4.3656	5.57461	6.96012	5.61494	5.08453	5.09708	0.292	5.64567	15.472	2.42133	0.0226667	0
TraesCS2A02G113300	4.74189	5.08238	4.91704	5.04527	4.61751	4.49515	0	0.608667	0.0483333	0.019	0	0
TraesCS2A02G270800	2.43323	3.22321	3.895	4.56969	4.26095	3.88083	0.0216667	0.0116667	2.884	6.78367	2.028	1.12067
TraesCS2A02G341300	2.86312	3.04307	4.19972	3.6207	1.97496	0.71308	0.0156667	3.59833	9.197	4.98767	0	0
TraesCS2A02G341300	3.85258	3.77205	6.23462	2.52398	2.44853	2.21365	0.0156667	3.59833	9.197	4.98767	0	0
TraesCS2A02G344100	2.66644	5.91562	5.24228	5.04527	3.27528	2.75691	0.082	5.78367	21.803	2.607	0.616333	0
TraesCS2A02G382500	4.91948	2.83466	2.65938	2.99682	5.29596	4.8275	0	0	0.207667	0.943333	2.025	2.55767
TraesCS2A02G460800	2.86312	3.3822	3.50545	2.26946	4.26095	3.88083	0.774333	0.170667	0.128333	0.339667	3.55667	1.68367
TraesCS2A02G460800	4.78839	4.40169	4.25353	2.91509	6.86825	6.2287	0.774333	0.170667	0.128333	0.339667	3.55667	1.68367
TraesCS2A02G460800	3.03394	2.27477	1.99676	2.11752	4.69429	3.43113	0.774333	0.170667	0.128333	0.339667	3.55667	1.68367
TraesCS2A02G530900	6.19195	9.908	8.2995	9.61572	7.38896	6.64692	0.0543333	20.789	20.2563	0.952	0.0413333	0.0216667
TraesCS2A02G530900	6.41514	10.1121	8.26417	9.80306	7.67022	7.07815	0.0543333	20.789	20.2563	0.952	0.0413333	0.0216667
TraesCS2A02G581800	3.6637	6.01344	5.13234	6.08587	2.78606	4.22096	0	1.12367	0.339667	0	0	0
TraesCS2A02G581800	3.93827	5.47505	4.08558	4.80554	4.69429	4.36465	0	1.12367	0.339667	0	0	0
TraesCS2A02G581900	3.03394	5.16996	3.96143	5.18538	3.46629	3.13595	0	7.182	3.67167	0.112333	0	0
TraesCS2A02G581900	4.91948	6.65227	5.61334	5.29769	4.15587	4.8275	0	7.182	3.67167	0.112333	0	0
TraesCS2B02G004200	5.57779	8.24666	6.57596	3.34406	3.91899	4.36465	0	20.7927	5.22967	0.740333	0	0
TraesCS2B02G004200	3.6637	4.60452	4.02487	2.63364	3.91899	2.75691	0	20.7927	5.22967	0.740333	0	0
TraesCS2B02G005000	7.27003	7.26202	9.0977	7.4024	9.06357	9.73252	0.075	0.0603333	2.79933	4.63233	6.083	4.843
TraesCS2B02G036000	4.23695	3.22321	4.19972	2.82792	5.02643	4.9231	0	0.0243333	0.0293333	0.073	0.542667	0.339333
TraesCS2B02G063800	2.86312	4.7821	4.19972	4.15617	2.44853	0.71308	0.028	10.2897	7.99733	0.665	0	0
TraesCS2B02G063800	3.6637	7.77539	7.32059	5.96488	0.71308	3.13595	0.028	10.2897	7.99733	0.665	0	0
TraesCS2B02G063800	2.86312	5.94071	5.82229	4.04942	2.78606	2.75691	0.028	10.2897	7.99733	0.665	0	0
TraesCS2B02G063800	3.1853	6.05997	6.02022	3.71757	3.05301	3.13595	0.028	10.2897	7.99733	0.665	0	0
TraesCS2B02G064100	4.74189	6.66737	5.61334	5.20197	4.76716	4.61472	0.235	2.29733	0.616	0.120333	0	0
TraesCS2B02G066000	5.46807	3.22321	4.45044	3.85134	5.08453	5.25225	0	0	0	0	1.467	1.99633
TraesCS2B02G066000	3.85258	2.58616	2.96042	1.72498	3.27528	3.88083	0	0	0	0	1.467	1.99633
TraesCS2B02G066900	5.67973	6.62159	7.84012	5.15161	5.52284	4.9231	11.82	215.015	529.586	129.041	0	0.013
TraesCS2B02G068800	4.53913	5.08238	3.67451	5.51234	7.3422	6.40418	0.325667	0	0.0233333	0.62	5.68833	2.66333
TraesCS2B02G068800	4.69383	2.83466	3.895	4.80554	6.21059	6.07109	0.325667	0	0.0233333	0.62	5.68833	2.66333
TraesCS2B02G069300	3.44517	3.04307	4.08558	2.40352	6.18431	6.33653	0	0	0.0373333	0.228333	0.879667	0.784333
TraesCS2B02G069300	3.1853	2.58616	3.20526	0.71308	5.08453	4.36465	0	0	0.0373333	0.228333	0.879667	0.784333
TraesCS2B02G078600	3.6637	2.27477	3.20526	1.43578	4.04239	5.17676	0.135	0	0.225333	0.292	0.853333	0.601
TraesCS2B02G078600	5.07747	4.24844	3.75192	3.71757	5.52284	4.72506	0.135	0	0.225333	0.292	0.853333	0.601
TraesCS2B02G085400	4.91948	7.82335	6.7625	6.79707	5.34429	3.88083	3.31367	14.2823	4.29	0.592	0	0.0186667
TraesCS2B02G089400	3.85258	6.97707	5.29424	6.03129	3.63404	2.21365	0.743333	18.9827	8.298	0.0956667	0	0
TraesCS2B02G089400	4.96064	6.3114	5.16063	4.28706	4.45034	4.06109	0.743333	18.9827	8.298	0.0956667	0	0
TraesCS2B02G093600	8.60143	8.65529	8.47832	8.62939	8.26638	8.25638	0.811667	2.478	1.94833	0.282	0.0386667	0.04
TraesCS2B02G127400	3.55873	3.98223	4.62344	3.40401	3.46629	3.67402	0.0123333	5.88033	38.131	5.10433	0	0
TraesCS2B02G136500	4.69383	8.46971	5.97323	7.6638	4.26095	4.61472	0	2.06867	1.307	0.0516667	0.0886667	0
TraesCS2B02G143800	5.37991	4.60452	5.61334	5.75632	6.21059	6.15205	0	0	0	0.069	1.67833	0.628333
TraesCS2B02G143800	3.93827	4.32713	3.82528	3.56962	6.0157	6.70171	0	0	0	0.069	1.67833	0.628333
TraesCS2B02G169900	3.03394	5.21183	3.50545	2.26946	2.78606	2.21365	0.015	50.7463	0.217667	0.016	0	0
TraesCS2B02G169900	3.3214	5.21183	3.59254	3.28138	4.76716	4.61472	0.015	50.7463	0.217667	0.016	0	0
TraesCS2B02G268200	5.34928	3.65384	5.74977	4.28706	7.59245	7.87057	0.111333	0.177667	0.957333	2.678	3.87733	2.232
TraesCS2B02G271600	3.1853	6.62159	5.10349	7.00954	6.13027	5.01273	0.0513333	0.740667	3.25633	4.24967	1.54467	0.68
TraesCS2B02G302700	2.66644	4.60452	4.94985	6.54779	4.61751	4.72506	0	0.0533333	1.28433	1.87867	1.17333	1.443
TraesCS2B02G341600	4.23695	7.71855	7.21015	5.00799	4.96587	4.72506	0.031	13.0743	53.251	7.91667	0.143	0
TraesCS2B02G344500	5.07747	8.7434	6.50067	8.11225	5.98557	4.72506	0	2.21133	2.25167	0.079	0	0
TraesCS2B02G344500	7.80876	8.70002	8.05457	7.10509	7.21821	7.21627	0	2.21133	2.25167	0.079	0	0
TraesCS2B02G351200	5.46807	6.82379	6.63752	6.3613	3.46629	2.21365	0.0686667	0.875	0.568667	0.125	0	0
TraesCS2B02G360600	4.91948	3.52467	4.77775	4.9502	5.64358	5.8941	0	0.04	0.683	0.915333	0.832	0.452667
TraesCS2B02G395800	4.6441	5.16996	7.72198	4.56969	5.29596	4.72506	0	0.227667	5.66933	1.22867	3.539	0.482
TraesCS2B02G399800	3.6637	2.27477	3.82528	1.72498	5.02643	4.9231	0.0313333	0	0.056	0.707333	1.327	1.24433
TraesCS2B02G405900	3.03394	5.63735	3.82528	4.25545	1.97496	2.21365	3.40633	12.7567	0.0826667	0.034	0	0
TraesCS2B02G405900	4.30273	6.6971	5.07405	4.84838	3.46629	3.88083	3.40633	12.7567	0.0826667	0.034	0	0
TraesCS2B02G482900	2.86312	3.52467	2.81864	3.66997	4.04239	3.43113	0	0	0.100333	5.04767	19.6937	20.0177
TraesCS2B02G482900	3.85258	3.3822	3.75192	2.52398	5.75496	5.51988	0	0	0.100333	5.04767	19.6937	20.0177
TraesCS2B02G487100	3.3214	5.29208	3.75192	3.80815	3.63404	3.43113	0.558333	2.86133	0.531333	0.117	0	0
TraesCS2B02G487100	3.03394	4.66619	3.41249	2.52398	2.78606	2.21365	0.558333	2.86133	0.531333	0.117	0	0
TraesCS2B02G487100	4.23695	6.92776	5.63364	5.4719	3.78374	3.13595	0.558333	2.86133	0.531333	0.117	0	0
TraesCS2B02G487100	2.14301	5.7832	4.98192	4.88998	1.97496	2.21365	0.558333	2.86133	0.531333	0.117	0	0
TraesCS2B02G586800	5.67973	5.12684	4.30537	4.56969	6.28667	6.50006	0.559	0.144667	0.483333	0.0653333	1.314	0.644667
TraesCS2B02G605400	6.42984	8.73626	7.27614	8.40999	5.56422	4.9231	0	36.7807	39.743	4.53833	0.055	0
TraesCS2B02G608500	6.17461	4.60452	4.66361	3.80815	7.38896	7.17814	0.321667	0.131333	0.0976667	0.221667	1.01467	1.174
TraesCS2D02G002600	5.25327	3.98223	4.35539	3.21566	5.29596	4.9231	0.0636667	0.0323333	0.124667	0.124	0.632	0.739333
TraesCS2D02G011200	7.16857	7.36747	7.23027	6.59871	6.26176	5.79673	1.432	12.1823	9.25233	1.28367	0.0816667	0.0226667
TraesCS2D02G019600	7.99808	8.75758	6.89441	7.26336	7.83969	8.00733	0.174	2.48933	0.438	0.353333	0.347	0.550667
TraesCS2D02G025300	3.03394	2.58616	6.03555	1.9406	2.78606	4.06109	0.203333	20.472	844.403	140.814	0	0
TraesCS2D02G025300	4.30273	3.88106	6.74396	3.07381	3.91899	4.36465	0.203333	20.472	844.403	140.814	0	0
TraesCS2D02G052200	4.23695	5.25252	4.45044	3.80815	7.33027	6.2287	0.074	0	0.757333	10.8143	20.575	2.629
TraesCS2D02G052200	3.3214	3.88106	3.67451	2.99682	5.52284	4.8275	0.074	0	0.757333	10.8143	20.575	2.629
TraesCS2D02G052700	3.6637	5.86411	5.8045	3.46145	4.35879	3.43113	18.0283	174.516	484.398	108.718	0.0133333	0
TraesCS2D02G052700	4.09547	3.98223	5.85722	1.9406	2.78606	3.13595	18.0283	174.516	484.398	108.718	0.0133333	0
TraesCS2D02G052700	3.55873	3.3822	4.81386	3.56962	4.35879	3.13595	18.0283	174.516	484.398	108.718	0.0133333	0
TraesCS2D02G078800	5.15039	6.79659	5.26849	2.99682	4.90265	3.43113	0	35.5753	15.0083	1.83733	0	0
TraesCS2D02G078800	0.71308	2.27477	4.19972	0.71308	0.71308	0.71308	0	35.5753	15.0083	1.83733	0	0
TraesCS2D02G092100	4.91948	7.11561	4.40371	5.65161	4.04239	4.49515	0	4.002	0.126	0	0	0
TraesCS2D02G139000	5.55113	7.47434	6.68688	5.18538	5.02643	5.45749	0.219	1.44333	0.544667	0.0736667	0.0376667	0
TraesCS2D02G209200	3.44517	3.98223	5.01329	6.06791	3.05301	3.43113	0.656333	0.403667	0.830333	1.79867	1.33	0.635333
TraesCS2D02G234000	2.86312	6.83721	5.41649	6.67188	1.97496	0.71308	0	3.23433	4.65933	0.125667	0.076	0
TraesCS2D02G261700	3.3214	8.41262	5.97323	6.99536	4.90265	5.25225	0.183	1.60867	0.231333	0.035	0	0
TraesCS2D02G261700	6.67155	8.01846	6.38578	6.12114	5.9548	5.32397	0.183	1.60867	0.231333	0.035	0	0
TraesCS2D02G264200	6.79016	8.76812	6.69655	7.02823	6.40518	6.53065	0.168667	9.68233	5.53	1.479	0.252667	0.155667
TraesCS2D02G264200	4.6441	7.78926	5.71209	4.9502	4.8365	4.61472	0.168667	9.68233	5.53	1.479	0.252667	0.155667
TraesCS2D02G264200	5.21979	7.40398	6.00472	3.93394	5.29596	5.17676	0.168667	9.68233	5.53	1.479	0.252667	0.155667
TraesCS2D02G295600	2.66644	3.3822	3.895	4.49062	4.61751	3.43113	0.0246667	0	0.148667	1.36867	1.31867	0.851333
TraesCS2D02G322400	5.70413	8.43485	8.04703	6.66592	5.24594	4.8275	0.135667	28.531	134.063	15.286	0.723333	0
TraesCS2D02G384100	4.74189	5.63735	4.53956	3.40401	4.61751	3.88083	3.48467	9.629	1.253	0.100333	0	0
TraesCS2D02G384100	6.02776	6.86367	6.34945	4.59511	4.69429	4.22096	3.48467	9.629	1.253	0.100333	0	0
TraesCS2D02G384100	3.1853	3.77205	3.82528	2.91509	2.78606	3.43113	3.48467	9.629	1.253	0.100333	0	0
TraesCS2D02G443000	3.55873	2.83466	3.41249	3.80815	4.53637	5.01273	0.0293333	0	0.097	0.806333	1.97933	1.23167
TraesCS2D02G532800	6.98181	10.235	8.77382	9.88225	7.64155	6.43686	2.408	19.137	14.9803	0.657333	0.0196667	0
TraesCS2D02G532800	8.81231	10.4833	8.51976	9.83393	7.87296	6.99285	2.408	19.137	14.9803	0.657333	0.0196667	0
TraesCS2D02G536300	2.43323	2.83466	3.96143	3.56962	2.78606	0.71308	0	12.5963	76.055	6.95367	0.764667	0
TraesCS2D02G547000	4.74189	6.71174	6.18049	5.20197	3.91899	4.36465	0.079	1.33567	0.205	0.0823333	0	0
TraesCS2D02G550500	3.1853	3.65384	5.65366	2.82792	2.78606	3.88083	4.50633	252.774	200.845	74.531	0.00833333	0
TraesCS3A02G005700	5.34928	6.38633	6.22128	4.25545	5.34429	4.06109	0.099	20.8453	46.3073	7.09267	0	0
TraesCS3A02G028000	4.42582	6.5582	5.63364	6.23015	4.69429	4.22096	0.111	6.453	7.21	0.459	0.0633333	0
TraesCS3A02G058000	4.16797	6.90247	4.35539	7.31375	4.90265	5.09708	0	0	0.495333	1.38833	0.120333	0
TraesCS3A02G080500	3.85258	4.83672	3.82528	3.46145	4.15587	3.88083	0.530333	1.51233	0.261667	0.168	0	0.0376667
TraesCS3A02G080500	3.93827	5.75519	4.94985	3.80815	3.91899	2.21365	0.530333	1.51233	0.261667	0.168	0	0.0376667
TraesCS3A02G080500	2.86312	3.98223	2.26214	3.6207	2.78606	2.21365	0.530333	1.51233	0.261667	0.168	0	0.0376667
TraesCS3A02G094300	6.76721	8.61693	6.84308	6.57983	5.92336	4.22096	0	2.815	0.257333	0.0186667	0	0
TraesCS3A02G144400	4.83343	6.98913	6.03555	3.07381	2.78606	3.43113	1.33867	19.1003	1.851	0.738333	0	0
TraesCS3A02G154500	4.78839	8.59736	7.23027	7.5965	4.96587	4.61472	0.946	2.773	3.43467	1.288	0.919667	1.15433
TraesCS3A02G154500	2.43323	5.12684	4.53956	4.88998	3.78374	3.88083	0.946	2.773	3.43467	1.288	0.919667	1.15433
TraesCS3A02G207300	3.76132	3.3822	4.08558	3.28138	5.19413	5.69229	0.095	0	0.0603333	0.145333	0.393	0.253333
TraesCS3A02G207300	5.96859	6.5582	7.25666	5.38743	8.37489	8.799	0.095	0	0.0603333	0.145333	0.393	0.253333
TraesCS3A02G311800	7.57765	9.65702	8.69882	8.79952	8.3922	8.03959	0.783333	20.0513	17.2873	0.281	0.159	0.731333
TraesCS3A02G311800	5.82028	8.34851	6.75326	8.07902	6.2364	6.19088	0.783333	20.0513	17.2873	0.281	0.159	0.731333
TraesCS3A02G368700	6.32369	8.87602	8.62225	8.8144	5.8247	5.01273	0	2.856	10.6637	1.735	0.029	0
TraesCS3A02G368700	3.85258	7.90204	6.65746	7.76199	3.27528	3.43113	0	2.856	10.6637	1.735	0.029	0
TraesCS3A02G368700	8.23397	9.15569	9.0093	9.25519	7.0245	6.4688	0	2.856	10.6637	1.735	0.029	0
TraesCS3A02G473100	3.6637	6.71174	7.01526	4.98898	4.15587	4.36465	0	0.656667	1.606	0.161	0.049	0
TraesCS3A02G473100	3.85258	6.08268	5.89133	5.32823	4.26095	4.06109	0	0.656667	1.606	0.161	0.049	0
TraesCS3A02G473100	3.03394	6.25253	5.63364	6.04971	2.44853	3.13595	0	0.656667	1.606	0.161	0.049	0
TraesCS3A02G473100	2.66644	4.16514	4.40371	4.96972	2.44853	3.13595	0	0.656667	1.606	0.161	0.049	0
TraesCS3A02G478000	2.86312	5.8901	4.19972	2.63364	3.27528	3.13595	0	0.554667	0.209333	0	0	0
TraesCS3A02G490000	4.09547	6.05997	6.47841	7.2193	3.63404	2.21365	0.038	3.90167	10.318	0.642	0.0636667	0.023
TraesCS3A02G490000	2.66644	4.66619	4.88347	4.12147	1.97496	0.71308	0.038	3.90167	10.318	0.642	0.0636667	0.023
TraesCS3A02G494900	8.52139	8.3249	6.59677	5.34326	6.13027	5.39228	0.043	17.2523	1.105	0.0553333	0.0936667	0.270667
TraesCS3A02G527500	3.6637	4.24844	4.40371	4.46326	2.78606	3.43113	0	0.502333	0.896667	0.230667	0	0
TraesCS3A02G527500	5.37991	7.05949	5.74977	6.0032	4.35879	3.88083	0	0.502333	0.896667	0.230667	0	0
TraesCS3A02G536800	6.0846	4.94008	5.26849	4.88998	9.01222	8.8362	0	0	0	0	0.578667	0.414667
TraesCS3A02G536800	5.28599	3.3822	3.96143	4.04942	6.65523	6.40418	0	0	0	0	0.578667	0.414667
TraesCS3A02G536800	3.3214	3.04307	3.3128	2.91509	6.0157	5.94043	0	0	0	0	0.578667	0.414667
TraesCS3B02G000600	3.93827	3.04307	3.41249	2.63364	5.02643	5.32397	0	0	0	0.394333	3.706	3.962
TraesCS3B02G018100	4.91948	5.83764	4.58212	3.97349	3.46629	3.67402	0.284667	4.973	1.05533	0.172667	0	0
TraesCS3B02G031300	5.55113	6.87672	6.98401	5.20197	4.15587	4.06109	0.170333	1.82733	3.129	0.590333	0.651	0.335
TraesCS3B02G062300	2.43323	4.83672	5.21557	5.06355	2.44853	0.71308	8.11333	94.2337	188.141	45.0397	0	0
TraesCS3B02G062300	2.66644	3.52467	4.40371	2.73447	1.97496	0.71308	8.11333	94.2337	188.141	45.0397	0	0
TraesCS3B02G062300	3.1853	7.95836	7.7408	6.83473	3.78374	3.67402	8.11333	94.2337	188.141	45.0397	0	0
TraesCS3B02G065300	2.66644	5.21183	3.59254	2.82792	3.05301	2.21365	0.109	74.0333	79.7037	11.211	0.032	0
TraesCS3B02G065300	1.74402	5.12684	3.08843	0.71308	2.44853	0.71308	0.109	74.0333	79.7037	11.211	0.032	0
TraesCS3B02G065300	3.3214	5.81068	4.08558	2.91509	4.04239	2.75691	0.109	74.0333	79.7037	11.211	0.032	0
TraesCS3B02G071000	2.86312	7.25204	6.42122	6.5413	1.97496	3.43113	0	6.904	16.1427	0.677333	0.188333	0
TraesCS3B02G071000	6.24277	9.2812	8.5574	9.42701	3.63404	2.21365	0	6.904	16.1427	0.677333	0.188333	0
TraesCS3B02G074700	6.42984	6.44007	5.57187	5.80052	5.52284	5.39228	0.291	0.777667	0.136	0.037	0	0.0226667
TraesCS3B02G109800	6.54229	8.00069	6.26094	5.65161	6.28667	5.69229	0	4.14267	0.069	0	0	0
TraesCS3B02G109800	4.09547	8.34382	5.21557	4.86933	5.08453	3.67402	0	4.14267	0.069	0	0	0
TraesCS3B02G109800	7.51013	9.08718	6.29954	5.75632	5.56422	4.72506	0	4.14267	0.069	0	0	0
TraesCS3B02G161000	4.42582	6.23237	3.895	3.97349	3.78374	3.13595	1.02667	2.16333	0.668333	0.0406667	0	0
TraesCS3B02G170900	5.82028	6.9649	5.21557	3.28138	3.63404	3.67402	1.02933	11.3283	0.625333	0.157333	0	0
TraesCS3B02G170900	6.67155	7.05949	6.60707	5.63949	6.53562	6.02884	1.02933	11.3283	0.625333	0.157333	0	0
TraesCS3B02G171000	3.1853	5.72662	3.75192	2.40352	2.78606	0.71308	0.181333	5.02967	0.16	0.033	0	0
TraesCS3B02G255600	5.75172	6.81025	6.29954	4.19004	7.24388	7.42605	0	0.0353333	0.037	0.134333	0.939667	2.22933
TraesCS3B02G255600	3.44517	5.44027	5.07405	4.25545	6.38225	6.19088	0	0.0353333	0.037	0.134333	0.939667	2.22933
TraesCS3B02G255600	7.39507	5.47505	6.18049	3.6207	7.57233	7.70613	0	0.0353333	0.037	0.134333	0.939667	2.22933
TraesCS3B02G391200	4.59258	8.56951	7.46904	9.02796	4.69429	3.88083	2.23433	21.7913	9.91767	0.683667	0.127	0.019
TraesCS3B02G391200	5.57779	10.3006	9.29041	9.37046	6.28667	6.2287	2.23433	21.7913	9.91767	0.683667	0.127	0.019
TraesCS3B02G400200	6.37014	8.49108	8.28034	8.00546	4.26095	4.36465	0.117	12.373	24.936	3.48333	0.103333	0.0136667
TraesCS3B02G400200	2.86312	6.57431	6.4558	5.15161	3.46629	4.49515	0.117	12.373	24.936	3.48333	0.103333	0.0136667
TraesCS3B02G400200	8.07017	9.20307	8.82541	8.86856	6.63597	5.69229	0.117	12.373	24.936	3.48333	0.103333	0.0136667
TraesCS3B02G400500	7.94282	8.48257	8.63236	8.26584	6.67423	6.19088	0.150333	5.57867	5.153	0.570333	0	0
TraesCS3B02G476200	6.5287	9.32945	8.19423	9.57895	5.14037	5.17676	0	38.914	77.1313	8.32867	0.136333	0
TraesCS3B02G480800	3.1853	4.47255	4.66361	4.37788	3.27528	4.06109	0.321667	1.42933	0.672	0.222333	0	0
TraesCS3B02G480800	6.44438	8.20588	7.12677	7.11386	4.96587	4.9231	0.321667	1.42933	0.672	0.222333	0	0
TraesCS3B02G482300	3.76132	6.63701	5.16063	5.04527	4.8365	2.21365	0	0.587	0	0	0	0
TraesCS3B02G482300	5.98859	6.59024	5.73105	5.52557	4.45034	5.17676	0	0.587	0	0	0	0
TraesCS3B02G489200	7.35715	9.56732	8.38272	8.28539	6.21059	5.63708	0.0486667	0.774667	0.227667	0.223667	0.0136667	0.042
TraesCS3B02G489200	4.96064	5.40463	5.29424	5.94534	4.45034	4.06109	0.0486667	0.774667	0.227667	0.223667	0.0136667	0.042
TraesCS3B02G502300	3.55873	4.32713	3.67451	3.1466	2.44853	2.75691	1.455	9.12167	1.918	0.123667	0.0343333	0
TraesCS3B02G502300	6.27569	7.57383	6.18049	6.84003	4.26095	3.43113	1.455	9.12167	1.918	0.123667	0.0343333	0
TraesCS3B02G505900	5.43928	8.16392	7.34539	6.15557	5.08453	4.36465	0.298667	3.10467	1.88067	0.290333	0.03	0
TraesCS3B02G505900	4.16797	5.03649	4.58212	5.00799	3.27528	4.06109	0.298667	3.10467	1.88067	0.290333	0.03	0
TraesCS3B02G516500	2.66644	6.23237	4.19972	1.9406	1.97496	0.71308	0	2.45267	4.446	1.36733	0	0
TraesCS3B02G521300	2.66644	5.08238	4.70268	3.21566	3.91899	3.43113	0	13.8133	4.65767	0.354667	0	0
TraesCS3B02G521300	3.1853	4.72532	4.58212	2.99682	1.97496	2.21365	0	13.8133	4.65767	0.354667	0	0
TraesCS3B02G531000	3.03394	6.52542	4.02487	3.71757	4.45034	3.43113	0.0256667	0.664	0.0653333	0	0	0
TraesCS3B02G556600	7.27817	7.37668	5.87438	5.49899	5.24594	4.8275	0.210333	5.67233	2.31	0.336667	0.408	0.0456667
TraesCS3B02G556600	4.3656	8.78898	7.09055	9.0326	4.61751	4.49515	0.210333	5.67233	2.31	0.336667	0.408	0.0456667
TraesCS3B02G557600	2.86312	1.84298	3.08843	3.1466	3.63404	2.75691	0	0.0313333	6.41767	16.675	6.71233	1.94033
TraesCS3B02G560300	4.42582	5.03649	5.46262	3.21566	3.78374	4.61472	1.08433	5.73633	5.35967	0.741667	0	0
TraesCS3B02G560300	5.90689	6.88965	6.58641	3.89325	4.45034	3.43113	1.08433	5.73633	5.35967	0.741667	0	0
TraesCS3B02G560300	3.44517	5.81068	4.4957	4.54382	3.63404	2.21365	1.08433	5.73633	5.35967	0.741667	0	0
TraesCS3B02G560400	2.86312	8.39005	7.1339	8.28539	2.78606	3.67402	1.202	20.4487	25.483	1.762	0.0256667	0
TraesCS3B02G569600	6.82392	6.98913	6.52258	6.04053	5.08453	5.32397	0.487667	2.564	0.632667	0.012	0	0.0136667
TraesCS3B02G576900	4.69383	5.29208	4.53956	4.96972	2.78606	3.67402	4.88	19.1617	5.593	0.896	0.016	0
TraesCS3B02G576900	6.89976	7.68185	6.46715	6.52822	4.45034	4.61472	4.88	19.1617	5.593	0.896	0.016	0
TraesCS3B02G579200	4.30273	3.3822	4.25353	4.19004	4.76716	4.9231	0.194333	0.242	0.307667	0.723333	0.700333	0.763333
TraesCS3B02G584100	4.53913	6.6971	5.16063	3.85134	4.26095	3.13595	0.455	0.81	0.412333	0.0466667	0	0
TraesCS3B02G585400	3.93827	5.54218	4.98192	3.71757	4.04239	4.49515	0.252667	2.06267	0.481	0.159333	0.0406667	0.031
TraesCS3B02G585400	4.01905	4.83672	4.53956	3.6207	3.46629	3.67402	0.252667	2.06267	0.481	0.159333	0.0406667	0.031
TraesCS3B02G594200	3.03394	7.05949	6.75326	4.51747	3.05301	3.13595	0	3.00867	7.156	0.644333	0.021	0
TraesCS3B02G594200	6.88917	9.98683	9.28722	9.40305	6.18431	5.45749	0	3.00867	7.156	0.644333	0.021	0
TraesCS3B02G594200	6.835	9.51612	8.23129	7.7869	5.48024	5.17676	0	3.00867	7.156	0.644333	0.021	0
TraesCS3B02G594600	7.5644	9.02994	7.508	7.34018	7.05382	7.25342	0.291667	1.56733	0.233333	0.0466667	0	0
TraesCS3B02G605300	4.8771	6.98913	8.46706	3.1466	4.26095	3.88083	0.380333	191.965	2321.45	348.153	0	0
TraesCS3B02G605300	4.3656	5.72662	6.44437	3.6207	5.02643	5.01273	0.380333	191.965	2321.45	348.153	0	0
TraesCS3D02G010500	4.53913	1.84298	2.81864	2.26946	4.96587	5.39228	0	0	0.015	0.971333	6.51233	7.08333
TraesCS3D02G028200	2.86312	1.84298	2.26214	2.99682	4.26095	3.67402	0	0	0.0543333	0.240667	0.460333	0.297667
TraesCS3D02G028200	3.03394	1.84298	3.08843	2.73447	3.78374	3.67402	0	0	0.0543333	0.240667	0.460333	0.297667
TraesCS3D02G028300	4.16797	8.86624	7.20339	8.83975	4.15587	4.61472	0	4.392	3.67467	0.409	0.101	0
TraesCS3D02G028300	2.66644	6.5419	4.62344	5.87475	3.27528	3.13595	0	4.392	3.67467	0.409	0.101	0
TraesCS3D02G028400	4.59258	5.44027	6.02022	5.13443	4.26095	4.61472	0.01	2.25233	4.58233	0.448	0.214	0.0886667
TraesCS3D02G038700	6.76721	8.0476	7.09787	7.18223	6.38225	5.51988	2.00967	11.4933	3.02367	0.320333	0	0
TraesCS3D02G038700	3.44517	5.29208	2.81864	4.0859	3.78374	3.67402	2.00967	11.4933	3.02367	0.320333	0	0
TraesCS3D02G049900	3.3214	3.88106	5.3444	1.9406	0.71308	3.13595	0.663	161.077	2307.26	474.287	0	0
TraesCS3D02G049900	3.85258	4.32713	5.92465	3.89325	3.46629	5.17676	0.663	161.077	2307.26	474.287	0	0
TraesCS3D02G059000	4.69383	5.54218	5.46262	5.56456	2.44853	3.88083	0.0236667	32.2783	54.175	5.356	0.383333	0.0563333
TraesCS3D02G059000	5.79778	8.9764	8.06581	9.25718	2.78606	3.67402	0.0236667	32.2783	54.175	5.356	0.383333	0.0563333
TraesCS3D02G077600	5.1144	5.16996	6.54417	5.55168	8.35736	8.59707	0	0.023	0.53	1.432	3.84867	2.32067
TraesCS3D02G142600	4.30273	7.15898	5.82229	6.7584	5.43633	5.57967	1.13533	19.263	14.3823	0.214667	0.189	0.0793333
TraesCS3D02G142600	5.57779	5.69748	5.26849	4.76138	4.76716	5.09708	1.13533	19.263	14.3823	0.214667	0.189	0.0793333
TraesCS3D02G142600	7.14205	9.53887	8.72505	8.71408	7.78829	7.56551	1.13533	19.263	14.3823	0.214667	0.189	0.0793333
TraesCS3D02G153000	5.21979	5.16996	4.62344	2.11752	3.46629	2.75691	0.346333	1.29	0.0886667	0	0	0
TraesCS3D02G170000	5.82028	9.01821	7.03064	5.77859	6.28667	5.32397	0	1.016	0.153333	0	0	0
TraesCS3D02G227200	8.01279	7.45707	7.35153	5.90542	8.44847	8.8362	0	0	0.02	0.100333	0.643	2.10667
TraesCS3D02G235900	4.09547	5.60632	4.40371	3.6207	4.45034	3.67402	0	3.216	0.363667	0.0186667	0	0
TraesCS3D02G241100	3.76132	3.77205	3.3128	2.52398	5.39105	4.72506	0	0	0.141333	0.799	2.04967	0.744
TraesCS3D02G241100	3.3214	3.98223	2.81864	2.40352	5.19413	5.25225	0	0	0.141333	0.799	2.04967	0.744
TraesCS3D02G352700	3.44517	8.31535	6.72518	8.77206	3.63404	3.13595	1.31933	15.3543	7.28167	0.883	0.0863333	0
TraesCS3D02G352700	5.65492	10.3482	9.12123	9.80577	5.56422	5.84624	1.31933	15.3543	7.28167	0.883	0.0863333	0
TraesCS3D02G361600	7.22019	8.95195	8.62984	8.99983	6.40518	5.84624	0.0746667	14.2977	32.5067	4.983	0.0146667	0
TraesCS3D02G361600	8.43302	9.26144	9.04	9.14284	7.46731	6.7545	0.0746667	14.2977	32.5067	4.983	0.0146667	0
TraesCS3D02G361700	2.66644	6.27243	4.84909	5.69909	3.27528	3.43113	0.126333	3.961	3.251	0.421	0.0146667	0
TraesCS3D02G361700	8.24232	8.52876	8.37973	8.0358	6.59666	6.37075	0.126333	3.961	3.251	0.421	0.0146667	0
TraesCS3D02G406800	7.03081	7.75434	6.99189	6.81871	6.07412	5.79673	0.349667	0.783667	0	0	0	0
TraesCS3D02G443800	3.85258	7.0822	5.63364	3.51659	3.27528	3.13595	0	45.051	94.081	11.6007	0	0
TraesCS3D02G443800	1.74402	4.7821	3.20526	0.71308	1.97496	2.21365	0	45.051	94.081	11.6007	0	0
TraesCS3D02G450700	2.86312	5.54218	3.50545	4.69247	2.78606	3.43113	0.141	3.88033	1.241	0.0986667	0	0
TraesCS3D02G450700	7.7918	8.59341	7.23691	7.39522	6.90089	6.19088	0.141	3.88033	1.241	0.0986667	0	0
TraesCS3D02G450700	4.6441	5.63735	4.53956	4.56969	5.39105	5.17676	0.141	3.88033	1.241	0.0986667	0	0
TraesCS3D02G465500	7.19461	8.1097	7.1196	7.52263	6.21059	5.01273	0.211667	0.858667	0.391	0.02	0.023	0
TraesCS3D02G466000	5.18551	7.4829	5.50732	6.07692	3.46629	4.06109	0.279667	1.248	0.331	0.058	0	0
TraesCS3D02G466000	5.31799	6.5582	6.34945	5.25063	5.14037	4.36465	0.279667	1.248	0.331	0.058	0	0
TraesCS3D02G470800	6.12128	6.36796	5.3444	5.82212	3.63404	3.67402	0	0.428333	0.078	0.032	0	0
TraesCS3D02G500300	4.74189	5.03649	5.29424	4.0859	7.09671	6.78019	0	0	0	0	0.451667	0.818667
TraesCS3D02G502000	4.30273	5.47505	4.30537	5.44429	4.15587	3.43113	0.0993333	3.24667	0.218667	0.0343333	0	0.0256667
TraesCS3D02G502000	6.56909	7.25204	5.36883	4.49062	4.35879	4.36465	0.0993333	3.24667	0.218667	0.0343333	0	0.0256667
TraesCS3D02G534300	6.5287	8.27157	6.58641	7.10509	7.03924	6.26554	1.43067	7.26467	1.09033	0.0676667	0	0
TraesCS3D02G536300	3.6637	4.07664	3.50545	2.63364	6.0157	6.07109	1.80533	4.80133	2.696	18.1013	208.91	57.248
TraesCS3D02G536300	5.18551	4.83672	5.41649	3.21566	7.67022	8.56787	1.80533	4.80133	2.696	18.1013	208.91	57.248
TraesCS3D02G536300	3.93827	3.22321	3.96143	2.99682	5.19413	6.58996	1.80533	4.80133	2.696	18.1013	208.91	57.248
TraesCS4A02G016000	3.3214	3.04307	3.59254	4.93041	3.91899	4.61472	0	0	0.404	1.504	2.12167	2.17533
TraesCS4A02G022400	5.92775	7.92106	5.87438	3.93394	5.71878	5.32397	1.93133	4.222	0	0.0503333	0.159	0
TraesCS4A02G022400	3.3214	4.32713	3.20526	2.40352	4.15587	2.75691	1.93133	4.222	0	0.0503333	0.159	0
TraesCS4A02G022400	6.48716	6.38633	5.52916	4.49062	3.91899	2.75691	1.93133	4.222	0	0.0503333	0.159	0
TraesCS4A02G033700	7.5644	8.14787	7.60362	7.64272	7.09671	6.26554	0.665333	5.06033	1.725	0.276	0.0123333	0
TraesCS4A02G038500	9.10093	9.40794	8.80991	9.63337	9.90884	10.3363	5.346	9.693	25.2347	165.98	372.594	300.886
TraesCS4A02G177200	5.79778	4.16514	5.52916	4.73877	5.9548	6.37075	0	0	0	0.304	1.52833	0.697333
TraesCS4A02G302300	4.30273	7.07089	6.67714	6.21391	4.35879	3.43113	0.0473333	22.729	35.5097	3.27767	0.401667	0
TraesCS4A02G302500	3.85258	5.63735	3.82528	5.8328	2.78606	2.75691	0.839333	23.0267	7.63233	0.605	0.0543333	0
TraesCS4A02G302500	6.93108	7.94603	6.92764	7.19469	4.96587	4.06109	0.839333	23.0267	7.63233	0.605	0.0543333	0
TraesCS4A02G302600	3.55873	7.43077	5.63364	6.89708	4.53637	2.75691	0	4.128	2.60067	0.0573333	0	0
TraesCS4A02G325100	7.34169	9.19268	8.05081	7.74231	7.05382	6.7545	0.106667	20.486	8.37367	1.05133	0.0203333	0.0203333
TraesCS4A02G325100	5.03957	9.53476	8.18395	8.97596	4.8365	4.06109	0.106667	20.486	8.37367	1.05133	0.0203333	0.0203333
TraesCS4A02G343700	7.15095	8.35318	7.5298	8.86726	9.00098	9.45008	0	0.437333	3.129	1.80867	78.5843	55.9883
TraesCS4A02G361500	4.01905	4.16514	4.53956	4.19004	3.91899	3.67402	0.472	5.73867	3.623	1.00467	0.279667	0.126333
TraesCS4A02G361500	6.44438	7.78234	6.91941	6.92228	6.2364	5.09708	0.472	5.73867	3.623	1.00467	0.279667	0.126333
TraesCS4A02G361800	5.43928	6.19116	5.24228	5.8328	4.53637	4.61472	0.417333	3.64267	2.45833	0.175	0.02	0
TraesCS4A02G362700	3.55873	5.12684	4.94985	3.51659	3.27528	3.67402	0.132	0.912	0.609333	0.132	0	0
TraesCS4A02G362700	4.4836	6.03689	5.01329	5.74505	2.78606	2.75691	0.132	0.912	0.609333	0.132	0	0
TraesCS4A02G363000	1.74402	4.94008	2.96042	4.34825	0.71308	2.21365	0	31.019	45.9367	9.489	0	0
TraesCS4A02G366300	4.01905	5.96536	5.10349	4.28706	3.46629	2.21365	0.0103333	0.727	0.254333	0.0393333	0	0.0113333
TraesCS4A02G377100	3.93827	3.04307	4.98192	1.72498	3.27528	2.75691	0	1.98433	31.915	10.4733	0	0
TraesCS4A02G377100	2.66644	2.58616	4.84909	2.40352	3.05301	2.75691	0	1.98433	31.915	10.4733	0	0
TraesCS4A02G378500	6.88917	6.6971	5.50732	5.35813	4.35879	2.21365	0.140667	1.02367	0.543667	0.134667	0.0153333	0.0153333
TraesCS4A02G386500	7.08751	8.47401	6.62744	6.79707	5.64358	5.32397	0.135	1.74467	0.207667	0	0	0
TraesCS4A02G387500	4.3656	5.86411	5.98906	2.63364	3.78374	3.13595	1.38467	9.54433	1.608	0.528667	0	0
TraesCS4A02G397400	1.74402	5.86411	4.30537	4.0859	3.05301	3.43113	0.132	1.05367	0.174	0.024	0	0
TraesCS4A02G418600	4.01905	7.50827	6.56544	3.85134	4.35879	4.36465	0	2.06267	0.267333	0	0	0
TraesCS4A02G418600	7.11504	7.22168	6.86898	4.59511	6.04521	5.84624	0	2.06267	0.267333	0	0	0
TraesCS4A02G424100	2.43323	3.65384	5.76824	1.9406	1.97496	0.71308	0	1.77667	26.219	6.098	0	0
TraesCS4A02G424100	5.62966	7.31091	7.23027	6.36865	4.26095	3.13595	0	1.77667	26.219	6.098	0	0
TraesCS4A02G431100	8.1915	8.86624	7.80925	7.42373	7.36577	7.30742	1.11733	3.28033	0.708333	0.170667	0.0116667	0
TraesCS4A02G444000	3.6637	2.83466	4.62344	3.46145	1.97496	0.71308	0.122	0.457667	0.571	0.0626667	0	0
TraesCS4A02G444000	4.6441	6.97707	5.73105	6.07692	3.05301	2.21365	0.122	0.457667	0.571	0.0626667	0	0
TraesCS4A02G444000	2.86312	3.22321	3.82528	2.63364	1.97496	2.21365	0.122	0.457667	0.571	0.0626667	0	0
TraesCS4A02G448600	5.49629	5.50901	4.77775	5.71072	5.29596	6.30147	0	0	0	0	0.382667	0.728667
TraesCS4A02G448600	4.3656	6.91517	5.43974	5.60251	5.9548	6.97071	0	0	0	0	0.382667	0.728667
TraesCS4A02G448600	5.28599	5.12684	4.84909	5.00799	5.92336	6.78019	0	0	0	0	0.382667	0.728667
TraesCS4A02G451000	3.76132	7.51663	7.85746	2.91509	2.44853	0.71308	0	3.78	24.4463	3.33067	0	0
TraesCS4A02G458300	7.37244	6.75479	6.67714	6.90216	8.10071	8.13225	0.0433333	0.0703333	0.482667	1.61733	2.89667	1.85967
TraesCS4A02G458300	3.55873	3.88106	4.19972	3.56962	6.2364	6.61872	0.0433333	0.0703333	0.482667	1.61733	2.89667	1.85967
TraesCS4A02G458300	5.96859	5.16996	5.55067	4.0859	7.62211	7.67908	0.0433333	0.0703333	0.482667	1.61733	2.89667	1.85967
TraesCS4A02G459800	3.1853	5.03649	3.82528	2.99682	3.63404	3.13595	0	2.47533	3.96067	0.0606667	0	0
TraesCS4A02G459800	4.01905	7.048	5.73105	3.28138	3.91899	3.67402	0	2.47533	3.96067	0.0606667	0	0
TraesCS4A02G460500	4.23695	7.15898	6.10984	6.04053	4.04239	4.36465	0	41.4317	132.548	20.268	0.0256667	0
TraesCS4A02G460800	2.66644	5.40463	4.74071	1.43578	0.71308	2.21365	0	29.1593	100.259	13.0913	0	0
TraesCS4A02G460800	3.93827	6.50875	5.69287	4.84838	4.26095	4.61472	0	29.1593	100.259	13.0913	0	0
TraesCS4A02G461800	3.76132	1.84298	2.96042	3.34406	3.78374	3.88083	0.104	0.0246667	0.0656667	0.157333	0.531667	0.409
TraesCS4A02G485600	3.1853	7.0011	5.69287	8.20553	3.63404	3.88083	0.271	16.1977	14.907	2.15767	0.055	0
TraesCS4A02G485600	5.52397	9.1067	7.9493	8.1275	4.53637	4.49515	0.271	16.1977	14.907	2.15767	0.055	0
TraesCS4A02G485600	6.13927	10.2933	9.07564	9.98389	6.2364	6.07109	0.271	16.1977	14.907	2.15767	0.055	0
TraesCS4A02G497800	3.44517	3.04307	3.82528	4.0859	4.45034	4.49515	0.201	0.156	0.644	1.89633	2.74933	2.91167
TraesCS4A02G497800	3.3214	4.24844	4.91704	3.56962	6.94849	6.43686	0.201	0.156	0.644	1.89633	2.74933	2.91167
TraesCS4B02G006000	3.3214	3.98223	4.02487	2.73447	3.27528	3.88083	0	0.912333	1.312	0.152667	0	0
TraesCS4B02G006000	6.00831	7.22168	6.51167	6.30873	5.8247	5.63708	0	0.912333	1.312	0.152667	0	0
TraesCS4B02G010700	3.44517	6.9649	4.30537	5.44429	3.46629	2.75691	0.0223333	6.31567	3.508	0.143667	0.0696667	0
TraesCS4B02G010800	4.16797	7.75434	5.65366	6.78062	4.53637	4.8275	0	2.23267	1.80967	0.275333	0.0243333	0
TraesCS4B02G010900	2.43323	5.57461	3.67451	3.6207	3.27528	2.21365	0	8.57367	3.09033	0.258333	0.146667	0
TraesCS4B02G010900	3.44517	7.31091	4.94985	5.95514	4.35879	3.67402	0	8.57367	3.09033	0.258333	0.146667	0
TraesCS4B02G011000	3.03394	6.75479	4.40371	5.62727	3.27528	3.13595	0	7.37967	4.42733	0.272333	0.0273333	0
TraesCS4B02G011100	3.55873	4.16514	2.65938	3.51659	3.05301	2.75691	0	6.01033	2.81767	0.293667	0.061	0
TraesCS4B02G011100	3.03394	4.7821	1.99676	2.52398	2.44853	0.71308	0	6.01033	2.81767	0.293667	0.061	0
TraesCS4B02G011100	3.44517	6.78279	4.40371	5.62727	1.97496	4.06109	0	6.01033	2.81767	0.293667	0.061	0
TraesCS4B02G011100	2.43323	3.3822	3.41249	2.91509	2.78606	2.75691	0	6.01033	2.81767	0.293667	0.061	0
TraesCS4B02G011300	3.6637	7.25204	5.43974	6.27781	4.04239	5.32397	0.486667	16.5547	3.17433	0.277667	0.0236667	0
TraesCS4B02G011300	6.0846	8.30574	6.51167	7.39522	6.49344	6.4688	0.486667	16.5547	3.17433	0.277667	0.0236667	0
TraesCS4B02G011400	3.3214	3.98223	4.4957	2.26946	3.27528	2.21365	0	0.785	2.272	0.423333	0.0233333	0
TraesCS4B02G011400	5.00065	6.83721	7.3878	5.94534	5.43633	4.9231	0	0.785	2.272	0.423333	0.0233333	0
TraesCS4B02G011500	4.4836	8.32013	7.3878	8.11663	4.61751	4.06109	0	0.541	0.923667	0.021	0	0
TraesCS4B02G011600	7.11504	10.0181	7.75011	7.98408	7.3422	7.03613	0.513333	16.0943	0.238333	0.0223333	0	0
TraesCS4B02G011600	4.96064	7.19067	6.7346	5.63949	3.91899	2.75691	0.513333	16.0943	0.238333	0.0223333	0	0
TraesCS4B02G011700	6.55575	8.48683	6.53342	5.7337	5.52284	4.22096	5.27167	16.0513	2.191	0.320667	0	0
TraesCS4B02G011700	4.53913	7.28178	5.55067	5.56456	3.63404	3.13595	5.27167	16.0513	2.191	0.320667	0	0
TraesCS4B02G017500	6.42984	6.78279	6.80782	5.62727	8.35147	9.25783	0.0106667	1.221	15.009	42.5727	4358.02	8204.62
TraesCS4B02G017500	6.96173	7.65938	7.29536	7.7814	10.8542	11.9318	0.0106667	1.221	15.009	42.5727	4358.02	8204.62
TraesCS4B02G024000	5.4099	9.37843	6.95207	8.7384	5.24594	6.26554	0.408	5.585	2.10867	0.499	0	0
TraesCS4B02G024000	8.82069	9.20566	9.36507	8.71696	8.92766	8.59707	0.408	5.585	2.10867	0.499	0	0
TraesCS4B02G048700	8.68033	9.33419	8.42405	8.64461	8.42622	7.94057	5.886	105.78	83.258	25.4597	0	0
TraesCS4B02G048700	3.76132	5.7832	5.61334	3.46145	3.27528	2.75691	5.886	105.78	83.258	25.4597	0	0
TraesCS4B02G081500	2.43323	2.27477	2.96042	2.99682	2.44853	3.13595	0	0	1.82933	6.778	0.887333	0.713667
TraesCS4B02G125300	2.66644	3.3822	3.20526	1.9406	3.46629	2.21365	0.0546667	0.780667	0.579	0.117667	0	0
TraesCS4B02G135000	3.3214	5.57461	6.13852	6.50171	5.60445	6.50006	0.025	0.474	1.493	6.622	5.01633	1.95967
TraesCS4B02G267700	3.6637	4.40169	4.77775	3.97349	6.10247	5.79673	0.551333	0.188667	2.285	3.50533	5.58767	2.80667
TraesCS4B02G280100	5.49629	8.48683	7.64416	4.59511	5.85834	5.32397	0.413	5.49967	1.32467	0.0296667	0	0
TraesCS4B02G298600	7.04996	9.4169	7.26967	8.44519	5.60445	5.84624	0	1.71633	0.539333	0.011	0.0106667	0
TraesCS4B02G298600	5.86423	7.38584	7.28257	5.26649	5.64358	5.39228	0	1.71633	0.539333	0.011	0.0106667	0
TraesCS4B02G316200	3.93827	3.04307	3.08843	3.76359	3.91899	4.06109	0	0	0	0.0776667	1.14933	0.804333
TraesCS4B02G316200	2.14301	3.04307	2.65938	2.63364	4.15587	3.13595	0	0	0	0.0776667	1.14933	0.804333
TraesCS4B02G316200	3.3214	2.58616	3.96143	2.26946	5.08453	5.69229	0	0	0	0.0776667	1.14933	0.804333
TraesCS4B02G316200	3.03394	3.04307	3.75192	3.07381	5.48024	6.07109	0	0	0	0.0776667	1.14933	0.804333
TraesCS4B02G352800	4.01905	4.88933	3.895	4.34825	4.04239	4.22096	0.254667	1.12433	0.414333	0.0366667	0	0
TraesCS4B02G370400	5.55113	4.7821	4.30537	4.66874	6.26176	6.33653	0.0116667	0	0	0.222667	1.00633	1.74367
TraesCS4B02G370400	4.09547	2.58616	3.08843	2.26946	4.90265	4.9231	0.0116667	0	0	0.222667	1.00633	1.74367
TraesCS4B02G381200	3.93827	3.22321	4.77775	4.01196	8.05794	8.44481	0.00933333	0.0533333	1.49867	11.2763	19.0317	13.929
TraesCS4B02G381200	4.16797	5.47505	6.12425	5.94534	8.33962	8.76081	0.00933333	0.0533333	1.49867	11.2763	19.0317	13.929
TraesCS4B02G383600	5.07747	8.0818	6.77168	6.60496	5.08453	4.49515	0.356333	5.18167	1.67367	0.195333	0.012	0
TraesCS4B02G383600	2.43323	4.66619	3.96143	3.71757	3.91899	0.71308	0.356333	5.18167	1.67367	0.195333	0.012	0
TraesCS4B02G384500	3.55873	4.72532	4.35539	4.12147	3.05301	2.75691	0.352	7.182	2.86333	0.265667	0.009	0
TraesCS4B02G384500	5.1144	7.88277	7.06091	6.68372	4.35879	4.36465	0.352	7.182	2.86333	0.265667	0.009	0
TraesCS4B02G394000	4.42582	6.90247	5.76824	5.00799	3.91899	2.75691	0.145333	0.985333	0.236667	0.024	0	0
TraesCS4B02G394000	4.16797	4.24844	3.895	3.56962	3.46629	3.67402	0.145333	0.985333	0.236667	0.024	0	0
TraesCS4D02G008600	4.09547	7.89564	5.6734	7.62441	4.26095	4.49515	0	11.405	10.7863	0.486	0.15	0.0526667
TraesCS4D02G008600	3.6637	4.60452	4.1438	3.97349	2.44853	3.13595	0	11.405	10.7863	0.486	0.15	0.0526667
TraesCS4D02G008600	2.43323	4.7821	4.08558	4.34825	2.44853	0.71308	0	11.405	10.7863	0.486	0.15	0.0526667
TraesCS4D02G008700	3.55873	7.9336	4.88347	6.94706	3.78374	4.22096	0	30.076	14.6867	0.770667	0.0996667	0
TraesCS4D02G008700	4.09547	8.65529	6.16664	8.20758	4.96587	4.36465	0	30.076	14.6867	0.770667	0.0996667	0
TraesCS4D02G008700	4.96064	6.6971	4.94985	5.25063	5.19413	4.49515	0	30.076	14.6867	0.770667	0.0996667	0
TraesCS4D02G008700	4.23695	5.33058	3.20526	4.04942	3.46629	3.43113	0	30.076	14.6867	0.770667	0.0996667	0
TraesCS4D02G009300	4.83343	8.34851	6.26094	7.66976	5.75496	5.45749	0	13.536	5.55967	0.265333	0.682333	0.079
TraesCS4D02G009400	4.96064	8.43925	6.29954	6.87659	5.9548	4.9231	0	22.224	4.23433	0.474	0.268667	0
TraesCS4D02G009400	3.1853	5.75519	4.02487	6.23015	3.27528	3.67402	0	22.224	4.23433	0.474	0.268667	0
TraesCS4D02G009500	3.55873	3.65384	4.40371	4.64462	2.78606	3.67402	0	3.661	9.33967	1.10667	0.06	0
TraesCS4D02G009500	4.16797	7.0822	7.06091	6.25418	4.76716	4.06109	0	3.661	9.33967	1.10667	0.06	0
TraesCS4D02G009600	5.07747	8.45673	7.60875	8.1702	6.15755	5.8941	0	41.3633	26.8607	2.52	0.122	0
TraesCS4D02G009700	5.52397	7.84343	5.41649	5.04527	6.10247	5.25225	0.816	13.1993	0.0863333	0	0	0
TraesCS4D02G009700	1.74402	3.77205	3.20526	1.43578	2.44853	0.71308	0.816	13.1993	0.0863333	0	0	0
TraesCS4D02G009800	3.3214	5.25252	3.20526	3.21566	4.35879	3.67402	0.0273333	13.404	4.79967	0.286	0.054	0
TraesCS4D02G009800	5.77494	8.0476	6.19421	7.19469	4.90265	4.49515	0.0273333	13.404	4.79967	0.286	0.054	0
TraesCS4D02G009900	5.15039	8.84648	5.83986	7.36979	5.9548	5.63708	0	0.978667	0.0563333	0	0	0
TraesCS4D02G009900	4.16797	7.58182	5.65366	5.57732	3.63404	3.13595	0	0.978667	0.0563333	0	0	0
TraesCS4D02G109400	4.30273	6.63701	6.15265	3.80815	4.61751	2.75691	0	0.732	0.803	0.130667	0	0
TraesCS4D02G141100	5.31799	7.31091	6.39769	5.8434	6.0157	6.19088	0	0.412	0.054	0	0	0
TraesCS4D02G198600	8.80388	9.91275	9.15669	9.24424	8.9237	8.99268	0.505333	10.357	8.86233	0.641667	0.145	0.286333
TraesCS4D02G198600	3.03394	6.25253	3.75192	3.80815	3.05301	3.88083	0.505333	10.357	8.86233	0.641667	0.145	0.286333
TraesCS4D02G232500	6.42984	8.40364	5.94102	6.84531	5.24594	4.61472	0.329	30.7923	29.7893	2.64267	0.131667	0
TraesCS4D02G232500	5.15039	7.63655	6.56544	5.8328	6.5766	5.98531	0.329	30.7923	29.7893	2.64267	0.131667	0
TraesCS4D02G246100	4.91948	9.23635	9.0343	8.90568	5.56422	5.32397	0.017	3.53067	6.748	1.25867	0	0
TraesCS4D02G246100	6.72017	9.40794	8.5252	8.85423	7.0245	6.67457	0.017	3.53067	6.748	1.25867	0	0
TraesCS4D02G266000	3.85258	7.10456	5.43974	6.62352	3.46629	3.43113	0.268667	3.99733	2.56567	0.091	0	0
TraesCS4D02G266000	3.76132	7.44836	5.26849	7.2395	5.08453	4.49515	0.268667	3.99733	2.56567	0.091	0	0
TraesCS4D02G266000	3.44517	7.36747	5.01329	6.61736	3.78374	3.67402	0.268667	3.99733	2.56567	0.091	0	0
TraesCS4D02G266700	9.19851	9.77843	8.96397	9.33148	10.1687	10.6913	1.38167	2.89767	22.756	186.58	472.471	273.7
TraesCS5A02G008900	2.43323	3.3822	3.75192	2.91509	4.96587	3.88083	0	0	0.0263333	0.230333	11.6477	14.687
TraesCS5A02G014000	4.53913	6.81025	6.42122	6.6896	3.46629	4.61472	0.161667	20.6123	14.7273	1.409	0.125	0
TraesCS5A02G014000	3.3214	7.27194	6.00472	6.0032	2.44853	2.21365	0.161667	20.6123	14.7273	1.409	0.125	0
TraesCS5A02G058700	4.30273	5.63735	6.24784	4.88998	7.09671	6.70171	1.67767	0.875333	0.537333	1.93067	6.53467	11.774
TraesCS5A02G058700	5.03957	3.88106	4.58212	3.21566	5.02643	5.39228	1.67767	0.875333	0.537333	1.93067	6.53467	11.774
TraesCS5A02G065800	4.30273	6.8505	4.94985	6.29336	3.78374	2.21365	0.0126667	0.966	0.854333	0.085	0	0
TraesCS5A02G157800	5.90689	9.57134	7.03827	7.19469	6.88466	6.67457	0.00733333	0.411	0.188667	0.0426667	0	0
TraesCS5A02G157800	7.92219	9.04157	6.8604	6.94214	6.38225	6.02884	0.00733333	0.411	0.188667	0.0426667	0	0
TraesCS5A02G175400	3.3214	3.3822	2.96042	3.1466	4.61751	5.01273	0	0.019	0.0203333	0.129	0.523	0.502333
TraesCS5A02G175400	3.3214	3.22321	3.895	2.63364	4.26095	4.22096	0	0.019	0.0203333	0.129	0.523	0.502333
TraesCS5A02G282700	3.93827	3.3822	4.02487	3.71757	3.63404	2.75691	0.349	1.67767	42.128	25.4067	0	0
TraesCS5A02G297600	3.03394	3.98223	3.67451	1.43578	3.05301	2.75691	0.0646667	0.784	0.280333	0.065	0	0.02
TraesCS5A02G297600	3.76132	3.65384	3.67451	2.26946	1.97496	2.21365	0.0646667	0.784	0.280333	0.065	0	0.02
TraesCS5A02G325100	4.83343	4.83672	4.70268	4.73877	4.15587	3.88083	0.161	0.556667	0.0226667	0	0	0
TraesCS5A02G325200	6.62123	5.81068	5.82229	5.67555	7.30611	7.05729	0	0.0426667	0	0	0.679333	2.60833
TraesCS5A02G325200	4.59258	5.91562	4.91704	4.49062	5.43633	5.69229	0	0.0426667	0	0	0.679333	2.60833
TraesCS5A02G333700	2.14301	7.68185	5.92465	7.87214	2.44853	3.13595	0.0633333	4.63067	6.16867	0.543667	0	0
TraesCS5A02G333700	3.03394	7.71855	5.97323	7.11386	4.26095	2.75691	0.0633333	4.63067	6.16867	0.543667	0	0
TraesCS5A02G333800	3.1853	7.4829	5.90809	7.86696	1.97496	3.43113	0.085	2.028	2.01233	0.146	0	0
TraesCS5A02G333800	3.76132	7.87628	6.10984	7.00954	3.91899	4.06109	0.085	2.028	2.01233	0.146	0	0
TraesCS5A02G334000	3.85258	6.606	5.21557	5.00799	5.29596	4.49515	0.0546667	0.956	0.210667	0.0586667	0	0.072
TraesCS5A02G356100	5.07747	11.4061	10.5393	11.2728	6.67423	7.03613	1.38033	24.3773	7.63567	1.57967	0.821	0.729333
TraesCS5A02G356100	7.237	10.073	8.95393	9.74704	6.86825	7.05729	1.38033	24.3773	7.63567	1.57967	0.821	0.729333
TraesCS5A02G356100	4.83343	8.81632	6.55485	9.21497	5.85834	5.45749	1.38033	24.3773	7.63567	1.57967	0.821	0.729333
TraesCS5A02G392000	7.69174	6.47482	6.37377	6.07692	7.48893	7.97434	3.249	2.25767	5.21033	6.79767	13.8047	20.6727
TraesCS5A02G466300	2.43323	1.84298	4.88347	3.40401	5.24594	5.32397	0.0613333	0	0.321333	0.671667	1.47033	1.07467
TraesCS5A02G543700	3.85258	2.83466	3.59254	4.28706	3.05301	2.75691	0	0	0.732	0.509333	0	0.0563333
TraesCS5A02G543700	4.16797	4.9891	4.91704	7.47232	4.15587	4.61472	0	0	0.732	0.509333	0	0.0563333
TraesCS5A02G546200	4.6441	8.1798	5.73105	6.61736	4.15587	3.13595	0.480333	6.35867	9.86667	0.395333	0.035	0
TraesCS5A02G546200	2.14301	7.02474	5.48514	6.71867	2.44853	2.21365	0.480333	6.35867	9.86667	0.395333	0.035	0
TraesCS5B02G006900	6.12128	8.43485	7.06091	7.2435	5.89122	5.17676	0.581	2.80967	2.102	0.359667	0.247	0.135333
TraesCS5B02G006900	6.32369	6.87672	6.10984	6.01263	5.60445	5.69229	0.581	2.80967	2.102	0.359667	0.247	0.135333
TraesCS5B02G007200	3.44517	3.3822	3.08843	2.82792	5.64358	5.63708	0	0	0	0.0343333	9.75467	35.83
TraesCS5B02G011700	3.55873	3.65384	3.50545	1.9406	2.44853	0.71308	3.102	39.9503	70.7787	5.689	0	0
TraesCS5B02G011700	4.8771	5.16996	5.90809	3.6207	4.35879	3.67402	3.102	39.9503	70.7787	5.689	0	0
TraesCS5B02G011700	3.44517	5.21183	4.88347	3.85134	3.05301	2.21365	3.102	39.9503	70.7787	5.689	0	0
TraesCS5B02G015600	4.83343	5.12684	4.53956	2.52398	2.78606	2.21365	3.41767	92.985	176.198	30.065	0	0
TraesCS5B02G016300	3.3214	5.60632	6.77168	4.04942	3.05301	3.43113	2.61267	273.76	3233.71	604.311	0.0416667	0
TraesCS5B02G016300	8.67725	7.42189	9.39359	5.21838	5.71878	4.49515	2.61267	273.76	3233.71	604.311	0.0416667	0
TraesCS5B02G018300	5.77494	6.3305	5.74977	6.01263	9.44447	10.0315	0	0.130667	0.714	4.924	175	300.655
TraesCS5B02G018300	2.86312	3.77205	3.20526	3.51659	6.38225	5.51988	0	0.130667	0.714	4.924	175	300.655
TraesCS5B02G018300	5.52397	5.57461	5.04399	6.34647	9.18113	9.6054	0	0.130667	0.714	4.924	175	300.655
TraesCS5B02G037300	5.92775	6.94025	6.13852	6.32395	5.24594	4.22096	0.194333	2.02567	1.165	0.155	0.0683333	0.104667
TraesCS5B02G037300	5.46807	6.38633	5.57187	5.45816	4.45034	3.13595	0.194333	2.02567	1.165	0.155	0.0683333	0.104667
TraesCS5B02G094500	2.86312	2.83466	3.20526	2.40352	4.35879	4.22096	0	0	0	0.578667	1.82833	1.038
TraesCS5B02G108700	5.07747	7.11561	5.52916	3.56962	3.05301	4.06109	5.73	51.2633	1.94167	0.321333	0	0
TraesCS5B02G108700	2.86312	3.77205	1.63524	2.40352	1.97496	2.21365	5.73	51.2633	1.94167	0.321333	0	0
TraesCS5B02G155900	7.00161	9.1314	7.39375	7.35876	7.13836	6.78019	0.082	1.21067	0.240333	0.0226667	0	0
TraesCS5B02G155900	3.85258	9.06456	6.03555	7.59963	6.33525	5.8941	0.082	1.21067	0.240333	0.0226667	0	0
TraesCS5B02G179600	6.15705	7.242	7.36978	6.42618	6.2364	5.74545	0	1.34933	4.29133	0.562667	0	0
TraesCS5B02G194800	3.55873	9.87261	8.49227	9.66133	4.76716	4.61472	0.772	4.36133	3.78333	0.191333	0.106	0
TraesCS5B02G194800	5.60396	7.3582	5.89133	7.19469	4.04239	3.13595	0.772	4.36133	3.78333	0.191333	0.106	0
TraesCS5B02G212400	6.10305	6.17011	6.53342	5.25063	5.60445	5.45749	0.119	17.057	8.442	0.912333	0	0
TraesCS5B02G212400	7.57765	10.1729	8.46706	9.20781	8.56503	8.4687	0.119	17.057	8.442	0.912333	0	0
TraesCS5B02G243800	3.76132	4.47255	2.81864	3.46145	5.68167	5.39228	0.0723333	0.463333	2.32133	5.03633	7.71167	6.55067
TraesCS5B02G243800	6.8015	8.40814	7.80925	7.55199	8.31561	9.19716	0.0723333	0.463333	2.32133	5.03633	7.71167	6.55067
TraesCS5B02G243800	4.83343	6.34935	5.63364	4.69247	7.13836	8.0607	0.0723333	0.463333	2.32133	5.03633	7.71167	6.55067
TraesCS5B02G333400	3.1853	8.33439	6.74396	7.996	3.27528	3.13595	0	3.474	5.36767	0.437667	0	0
TraesCS5B02G333400	4.42582	7.58977	6.70616	6.2621	4.35879	4.06109	0	3.474	5.36767	0.437667	0	0
TraesCS5B02G333600	4.6441	7.39494	5.8045	6.84003	5.29596	5.25225	0	2.667	1.64533	0.149333	0	0
TraesCS5B02G364500	4.42582	5.29208	5.07405	5.21838	3.91899	3.67402	0.0963333	0.729667	0.64	0.05	0	0
TraesCS5B02G369000	2.66644	4.54006	5.18836	3.6207	2.44853	2.21365	0.272	4.92967	5.354	0.573333	0	0.108667
TraesCS5B02G369000	3.03394	6.3114	5.01329	6.55426	2.44853	3.88083	0.272	4.92967	5.354	0.573333	0	0.108667
TraesCS5B02G424800	3.3214	7.70398	7.34539	5.4719	3.63404	4.22096	7.79233	2299.05	3416.97	532.914	2.12267	0.124667
TraesCS5B02G428800	7.49624	8.58946	8.02417	8.37574	7.91351	7.50519	0.457333	1.128	0.495333	0.116667	0	0
TraesCS5B02G428800	4.16797	7.02474	5.85722	6.23015	3.63404	4.22096	0.457333	1.128	0.495333	0.116667	0	0
TraesCS5B02G502800	7.5032	7.43077	7.39375	7.17386	6.35894	6.4688	2.18533	5.43	1.46567	0.354667	0	0
TraesCS5B02G525400	3.1853	4.60452	4.1438	3.93394	1.97496	3.43113	0.208333	0.494	0.106667	0	0	0
TraesCS5B02G525400	3.55873	5.16996	4.53956	3.93394	3.63404	3.88083	0.208333	0.494	0.106667	0	0	0
TraesCS5B02G530300	4.91948	6.40447	5.36883	6.23821	5.56422	5.01273	0	0.411	0.112	0	0	0
TraesCS5B02G530300	3.6637	6.49189	4.88347	6.13846	3.27528	2.75691	0	0.411	0.112	0	0	0
TraesCS5B02G537600	5.21979	9.87261	8.67456	9.5347	4.90265	5.01273	0.132	6.674	4.28933	0.506	0.0493333	0
TraesCS5B02G539700	5.37991	2.83466	4.94985	2.91509	6.76567	7.25342	0	0	0.0946667	0.485667	2.38833	2.98233
TraesCS5B02G540800	4.16797	3.77205	3.08843	4.56969	4.53637	4.8275	0	0	0.0753333	0.208	0.890333	0.823
TraesCS5B02G540800	7.71592	5.25252	5.90809	5.99372	7.49963	8.11217	0	0	0.0753333	0.208	0.890333	0.823
TraesCS5B02G544400	5.43928	7.30127	5.78648	4.98898	5.48024	4.61472	0.218	0.920333	0.0813333	0	0	0
TraesCS5B02G547500	3.6637	4.54006	1.99676	1.43578	2.44853	2.75691	0.207667	0.619333	0.220333	0	0	0
TraesCS5B02G570700	5.21979	9.71446	8.09169	9.29914	5.14037	5.69229	0	6.67933	4.118	0.391	0.0373333	0
TraesCS5B02G570700	4.30273	9.93631	8.22796	9.57657	4.76716	5.39228	0	6.67933	4.118	0.391	0.0373333	0
TraesCS5B02G570700	3.6637	7.65181	5.41649	7.64878	3.27528	3.13595	0	6.67933	4.118	0.391	0.0373333	0
TraesCS5D02G014200	3.85258	2.27477	2.96042	3.6207	3.78374	4.36465	0	0	0	0.205	27.638	43.301
TraesCS5D02G014200	3.03394	3.65384	3.3128	2.11752	3.63404	3.67402	0	0	0	0.205	27.638	43.301
TraesCS5D02G019100	5.52397	6.95263	6.80782	4.19004	4.35879	3.88083	8.365	46.885	106.595	25.0217	0	0
TraesCS5D02G036600	3.76132	5.66773	3.50545	1.72498	2.78606	2.21365	3.76333	11.8653	0.371333	0.0193333	0	0
TraesCS5D02G044000	3.3214	6.21191	4.1438	5.44429	2.44853	2.75691	0.369	2.25967	1.25767	0.135667	0.015	0
TraesCS5D02G044000	5.52397	8.56145	7.1196	7.23145	4.8365	5.01273	0.369	2.25967	1.25767	0.135667	0.015	0
TraesCS5D02G050500	5.60396	7.15898	5.87438	5.44429	6.21059	6.19088	0.033	0.383333	0.175333	0.011	0.0123333	0.0136667
TraesCS5D02G095000	3.03394	4.47255	3.41249	5.48551	4.35879	3.67402	0.386	0.176	1.165	4.512	4.162	2.51167
TraesCS5D02G097400	3.03394	8.20588	5.04399	6.44717	4.26095	3.43113	0.387	12.0187	9.15033	1.178	0.0786667	0
TraesCS5D02G097400	3.44517	7.43077	5.26849	6.59871	3.63404	3.13595	0.387	12.0187	9.15033	1.178	0.0786667	0
TraesCS5D02G097400	3.1853	7.09342	4.91704	5.93546	3.05301	2.21365	0.387	12.0187	9.15033	1.178	0.0786667	0
TraesCS5D02G097400	6.48716	9.33655	7.61386	8.77344	6.7115	6.40418	0.387	12.0187	9.15033	1.178	0.0786667	0
TraesCS5D02G097400	6.15705	9.86445	8.45001	9.3296	6.35894	6.07109	0.387	12.0187	9.15033	1.178	0.0786667	0
TraesCS5D02G107900	5.65492	7.62112	5.13234	4.28706	4.45034	4.06109	0.0573333	0.959667	0.095	0	0.0166667	0.017
TraesCS5D02G148900	6.93108	9.14764	7.82697	6.18086	7.94514	7.78436	0.362333	14.5877	13.0017	1.94167	0.14	0.0153333
TraesCS5D02G148900	6.85691	8.81293	8.08802	7.11823	6.31117	6.30147	0.362333	14.5877	13.0017	1.94167	0.14	0.0153333
TraesCS5D02G162700	4.83343	6.76886	3.3128	3.56962	3.46629	3.43113	2.29533	28.4993	0.645	0.0253333	0	0
TraesCS5D02G162700	4.01905	9.39892	5.61334	6.65393	3.63404	3.43113	2.29533	28.4993	0.645	0.0253333	0	0
TraesCS5D02G162700	3.03394	7.12657	5.10349	4.78363	2.78606	2.75691	2.29533	28.4993	0.645	0.0253333	0	0
TraesCS5D02G162700	4.6441	8.28141	6.18049	7.49265	3.78374	4.61472	2.29533	28.4993	0.645	0.0253333	0	0
TraesCS5D02G163200	4.3656	9.60896	6.89441	8.84898	6.7115	6.33653	0	0.522333	0.456333	0.029	0.008	0
TraesCS5D02G163200	7.08751	9.04446	7.18975	7.91043	6.28667	6.33653	0	0.522333	0.456333	0.029	0.008	0
TraesCS5D02G266500	4.16797	6.40447	5.16063	5.72225	4.53637	0.71308	0.403667	4.97967	4.41933	0.355667	0.0486667	0
TraesCS5D02G304600	3.1853	4.60452	3.20526	3.40401	3.27528	3.13595	0	0.778	0.096	0.0646667	0	0
TraesCS5D02G304600	3.93827	4.47255	4.40371	4.04942	2.78606	3.43113	0	0.778	0.096	0.0646667	0	0
TraesCS5D02G317200	5.21979	6.74058	6.74396	4.25545	6.21059	5.84624	0.0226667	0.781667	0.227667	0.047	0.294333	0.324
TraesCS5D02G317400	2.66644	5.54218	4.08558	4.22312	3.78374	3.67402	0.0173333	1.34367	0.829333	0.169333	0.145333	0.057
TraesCS5D02G333200	9.19637	10.4982	9.70994	10.1181	8.782	8.57523	0.061	5.43	3.106	0.61	0	0
TraesCS5D02G338800	4.09547	6.10504	5.24228	6.23015	3.27528	3.67402	0.0343333	0.647	0.155333	0	0	0
TraesCS5D02G364900	2.86312	7.69664	5.55067	6.03129	3.46629	0.71308	1.24433	23.572	7.00333	1.623	1.36633	0.82
TraesCS5D02G364900	5.52397	11.6803	10.7065	11.2389	7.19208	7.09871	1.24433	23.572	7.00333	1.623	1.36633	0.82
TraesCS5D02G364900	7.5644	9.97777	8.78746	9.50914	7.41178	7.34232	1.24433	23.572	7.00333	1.623	1.36633	0.82
TraesCS5D02G364900	5.31799	9.22364	6.91941	9.3296	6.0157	5.39228	1.24433	23.572	7.00333	1.623	1.36633	0.82
TraesCS5D02G390800	3.93827	7.85666	8.15968	8.54915	4.35879	4.9231	0.869333	23.258	39.6127	10.593	3.85933	3.711
TraesCS5D02G390800	5.1144	9.93943	9.39359	9.94015	6.0157	6.02884	0.869333	23.258	39.6127	10.593	3.85933	3.711
TraesCS5D02G390800	8.39609	9.45001	9.54579	9.03491	8.10771	8.41233	0.869333	23.258	39.6127	10.593	3.85933	3.711
TraesCS5D02G479100	4.74189	4.94008	4.81386	4.98898	6.53562	5.8941	0.142667	0	1.159	1.81633	2.12867	1.498
TraesCS5D02G483500	3.93827	3.65384	4.62344	4.86933	5.08453	4.8275	0.0426667	0.248	10.1063	29.322	18.5093	3.084
TraesCS5D02G539900	3.1853	4.66619	4.58212	2.40352	2.78606	3.43113	0.0773333	0.769667	0.0243333	0	0	0
TraesCS5D02G539900	5.49629	6.12706	4.35539	2.73447	3.27528	3.43113	0.0773333	0.769667	0.0243333	0	0	0
TraesCS5D02G540100	3.93827	4.66619	3.96143	4.54382	3.91899	3.43113	0.225	1.642	0.639333	0.169333	0	0
TraesCS5D02G540100	5.21979	6.94025	6.10984	5.65161	4.76716	5.25225	0.225	1.642	0.639333	0.169333	0	0
TraesCS5D02G540100	4.09547	4.47255	4.30537	3.40401	3.46629	4.22096	0.225	1.642	0.639333	0.169333	0	0
TraesCS5D02G541800	3.55873	6.08268	5.31954	5.72225	3.91899	3.43113	0.161333	2.114	1.78067	0.106667	0.025	0
TraesCS5D02G541800	3.6637	7.50827	5.73105	7.32135	3.91899	2.21365	0.161333	2.114	1.78067	0.106667	0.025	0
TraesCS5D02G556200	3.85258	6.86367	7.1551	7.49601	4.61751	5.01273	0.122667	8.22233	7.62167	0.799667	0	0
TraesCS5D02G556200	2.43323	6.36796	6.08058	6.73013	3.46629	3.13595	0.122667	8.22233	7.62167	0.799667	0	0
TraesCS5D02G556200	6.47304	10.4651	9.42447	10.2662	6.44998	7.15869	0.122667	8.22233	7.62167	0.799667	0	0
TraesCS5D02G556200	4.53913	9.99732	9.0977	9.52321	4.76716	5.69229	0.122667	8.22233	7.62167	0.799667	0	0
TraesCS5D02G556200	4.23695	9.50566	8.1243	7.71661	4.45034	4.61472	0.122667	8.22233	7.62167	0.799667	0	0
TraesCS6A02G001500	5.15039	4.66619	4.94985	5.74505	6.40518	5.98531	0.0246667	0.117333	0.223	0.0516667	3.40067	1.74067
TraesCS6A02G001500	4.16797	3.77205	4.45044	5.04527	5.85834	5.45749	0.0246667	0.117333	0.223	0.0516667	3.40067	1.74067
TraesCS6A02G007700	3.03394	7.10456	5.83986	6.12114	3.27528	3.43113	0	0.743333	1.18433	0.102667	0	0
TraesCS6A02G007900	3.55873	5.25252	4.84909	2.11752	3.46629	2.21365	0	5.68933	28.2257	3.46167	0	0
TraesCS6A02G010400	3.03394	4.88933	4.58212	3.07381	5.39105	6.33653	0	0	0.0193333	0.217333	1.34733	1.45367
TraesCS6A02G010400	4.23695	2.83466	3.96143	2.40352	5.85834	6.30147	0	0	0.0193333	0.217333	1.34733	1.45367
TraesCS6A02G010400	5.37991	5.29208	5.04399	2.82792	7.13836	7.52051	0	0	0.0193333	0.217333	1.34733	1.45367
TraesCS6A02G011800	6.24277	9.34126	7.88309	8.14687	6.65523	6.61872	0	40.481	14.4507	1.07	0.033	0
TraesCS6A02G011800	4.96064	9.45871	8.06953	8.94801	5.39105	5.32397	0	40.481	14.4507	1.07	0.033	0
TraesCS6A02G011800	4.30273	7.23188	5.94102	6.80251	3.05301	3.13595	0	40.481	14.4507	1.07	0.033	0
TraesCS6A02G011800	5.77494	7.59767	6.15265	6.73583	5.79025	5.51988	0	40.481	14.4507	1.07	0.033	0
TraesCS6A02G011900	5.21979	9.76971	7.84012	9.52074	6.33525	6.50006	0	62.893	21.7323	2.53667	0.102667	0
TraesCS6A02G011900	4.09547	9.21596	7.87034	8.60157	5.08453	4.06109	0	62.893	21.7323	2.53667	0.102667	0
TraesCS6A02G011900	3.85258	9.39666	6.52258	8.53288	4.45034	4.8275	0	62.893	21.7323	2.53667	0.102667	0
TraesCS6A02G012000	3.93827	7.77539	5.61334	5.34326	5.02643	4.49515	0.0283333	58.964	7.602	0.532333	0	0
TraesCS6A02G012000	4.69383	9.91275	7.93712	8.12316	5.14037	5.69229	0.0283333	58.964	7.602	0.532333	0	0
TraesCS6A02G012000	3.03394	7.96448	5.50732	6.6479	3.63404	3.67402	0.0283333	58.964	7.602	0.532333	0	0
TraesCS6A02G012000	4.74189	7.77539	5.76824	6.06791	5.48024	5.09708	0.0283333	58.964	7.602	0.532333	0	0
TraesCS6A02G013300	3.55873	5.69748	6.37377	3.07381	3.78374	3.13595	0	1.38667	3.36733	0.567	0	0
TraesCS6A02G013300	3.44517	5.29208	5.83986	2.99682	3.63404	2.75691	0	1.38667	3.36733	0.567	0	0
TraesCS6A02G013300	2.86312	4.32713	4.62344	2.52398	3.27528	2.21365	0	1.38667	3.36733	0.567	0	0
TraesCS6A02G026200	5.60396	8.37634	8.21456	5.37286	6.0157	5.84624	0.501667	15.5173	4.20333	0.562333	0	0
TraesCS6A02G026200	4.59258	5.96536	4.98192	3.97349	4.35879	4.61472	0.501667	15.5173	4.20333	0.562333	0	0
TraesCS6A02G027300	4.16797	5.21183	3.96143	3.56962	4.26095	4.22096	1.42267	8.65633	1.405	0.208667	0	0
TraesCS6A02G027300	6.68386	7.29155	6.65746	5.81136	5.89122	5.17676	1.42267	8.65633	1.405	0.208667	0	0
TraesCS6A02G027400	3.6637	3.3822	3.3128	3.21566	4.15587	5.01273	0.307	0.224333	0.401333	0.325333	1.16967	1.412
TraesCS6A02G041600	3.1853	3.65384	3.59254	3.28138	3.27528	3.13595	0.286667	103.502	11.005	1.30633	0	0
TraesCS6A02G041600	4.6441	5.9896	4.70268	2.73447	3.63404	3.43113	0.286667	103.502	11.005	1.30633	0	0
TraesCS6A02G041600	3.76132	5.03649	4.4957	2.73447	2.78606	2.75691	0.286667	103.502	11.005	1.30633	0	0
TraesCS6A02G044400	2.86312	7.02474	5.61334	5.9155	3.05301	0.71308	0	1.877	0.895667	0.0683333	0	0.0206667
TraesCS6A02G044400	4.30273	9.07308	7.02297	7.05127	4.8365	5.25225	0	1.877	0.895667	0.0683333	0	0.0206667
TraesCS6A02G074600	6.50114	7.63655	6.48958	6.3905	5.92336	6.43686	12.0763	24.056	16.4933	14.2747	10.5037	11.4537
TraesCS6A02G074600	7.81436	7.78926	7.43478	7.58708	6.15755	7.17814	12.0763	24.056	16.4933	14.2747	10.5037	11.4537
TraesCS6A02G075400	4.42582	4.83672	4.1438	4.76138	3.05301	0.71308	0.504667	3.66933	1.671	0.569667	0	0
TraesCS6A02G075600	3.93827	4.88933	5.69287	3.56962	4.04239	3.13595	0	0.974	1.93833	0.308667	0.0136667	0
TraesCS6A02G076500	7.29431	8.28631	8.50883	7.4689	5.79025	4.22096	4.681	28.4297	19.2403	0.74	0.0333333	0
TraesCS6A02G077400	8.93837	9.70352	8.12071	8.41533	6.67423	6.53065	0.0353333	2.031	1.46867	0.314	0.0596667	0
TraesCS6A02G095700	2.43323	6.606	3.3128	3.34406	1.97496	2.21365	0.268333	18.3093	0.996	0.0586667	0	0
TraesCS6A02G095700	5.84242	8.57352	5.21557	5.88504	3.46629	3.13595	0.268333	18.3093	0.996	0.0586667	0	0
TraesCS6A02G095700	4.30273	8.60913	6.05072	7.85654	3.78374	4.06109	0.268333	18.3093	0.996	0.0586667	0	0
TraesCS6A02G095800	1.74402	4.9891	2.65938	1.43578	1.97496	0.71308	0.134333	6.30733	0.218333	0	0	0
TraesCS6A02G095800	1.74402	5.86411	2.81864	3.51659	1.97496	0.71308	0.134333	6.30733	0.218333	0	0	0
TraesCS6A02G095800	5.67973	6.97707	3.82528	2.26946	3.78374	2.21365	0.134333	6.30733	0.218333	0	0	0
TraesCS6A02G095800	2.86312	5.63735	2.81864	2.82792	0.71308	3.13595	0.134333	6.30733	0.218333	0	0	0
TraesCS6A02G114100	4.69383	8.30574	6.68688	8.6109	3.78374	4.22096	0.652333	35.244	13.9963	0.422667	0.148	0
TraesCS6A02G120700	3.93827	6.72623	5.71209	2.82792	2.78606	3.67402	0.583667	6.29133	3.48067	0.916333	0.021	0.0233333
TraesCS6A02G120700	4.78839	7.31091	6.80782	4.49062	3.46629	2.75691	0.583667	6.29133	3.48067	0.916333	0.021	0.0233333
TraesCS6A02G120700	4.23695	6.90247	5.82229	4.66874	3.46629	4.22096	0.583667	6.29133	3.48067	0.916333	0.021	0.0233333
TraesCS6A02G120700	3.44517	7.5658	6.54417	4.82712	3.27528	4.06109	0.583667	6.29133	3.48067	0.916333	0.021	0.0233333
TraesCS6A02G122100	4.3656	5.36808	6.09529	4.04942	4.61751	3.88083	0.931	1.42633	4.51733	1.08867	0	0
TraesCS6A02G122100	6.64661	5.8901	7.39969	4.31798	5.9548	5.94043	0.931	1.42633	4.51733	1.08867	0	0
TraesCS6A02G131100	7.3339	10.108	8.33089	9.73287	7.36577	6.90218	0	0.522667	0.0343333	0	0	0
TraesCS6A02G131100	3.6637	6.19116	5.3444	3.80815	4.45034	4.49515	0	0.522667	0.0343333	0	0	0
TraesCS6A02G229500	2.43323	3.52467	4.4957	2.91509	5.92336	5.98531	0	0	3.15733	3.471	4.42367	3.98167
TraesCS6A02G259600	5.03957	5.54218	5.8045	5.7337	6.96402	7.47405	0.0466667	0.0116667	0.0243333	0.338667	0.17	0.308667
TraesCS6A02G277700	7.83106	8.52876	7.94525	7.90538	9.75672	10.147	0.083	0.0873333	5.05267	9.84433	14.9893	11.7007
TraesCS6A02G420200	6.64661	7.99472	6.62744	5.41614	4.76716	4.9231	0.0356667	1.024	0.334333	0.0386667	0	0
TraesCS6A02G420200	6.19195	8.15324	7.18975	7.68751	6.47187	5.69229	0.0356667	1.024	0.334333	0.0386667	0	0
TraesCS6A02G420200	3.44517	6.65227	5.71209	5.8434	4.35879	3.43113	0.0356667	1.024	0.334333	0.0386667	0	0
TraesCS6A02G420600	3.1853	6.08268	3.41249	3.56962	3.91899	3.43113	0	3.39467	2.60833	0.095	0.0703333	0
TraesCS6A02G420600	5.46807	7.74725	5.18836	6.79707	4.76716	5.45749	0	3.39467	2.60833	0.095	0.0703333	0
TraesCS6A02G420600	6.55575	8.62468	6.95207	7.80056	6.65523	5.57967	0	3.39467	2.60833	0.095	0.0703333	0
TraesCS6A02G420700	6.4003	9.40118	7.92071	8.20553	6.40518	5.98531	0	30.2647	21.477	2.406	0.133667	0.0286667
TraesCS6A02G420800	4.42582	5.69748	3.75192	4.34825	2.78606	3.43113	0	5.033	4.229	0.141	0.0323333	0
TraesCS6A02G420800	5.1144	8.00664	5.59275	7.19055	5.24594	5.32397	0	5.033	4.229	0.141	0.0323333	0
TraesCS6A02G420900	4.59258	7.68927	5.97323	7.13558	4.69429	3.13595	0.615333	35.334	26.4037	2.36467	0.23	0.0423333
TraesCS6A02G420900	5.72812	9.96714	8.61717	8.95413	5.89122	5.25225	0.615333	35.334	26.4037	2.36467	0.23	0.0423333
TraesCS6B02G000500	3.44517	5.36808	5.50732	3.21566	4.35879	4.06109	4.28833	86.8627	1292.76	298.044	0	0
TraesCS6B02G011100	2.66644	2.58616	1.99676	2.11752	4.53637	2.75691	0	0	0	0	0.327333	0.435
TraesCS6B02G011100	2.66644	2.27477	1.63524	2.82792	3.63404	5.51988	0	0	0	0	0.327333	0.435
TraesCS6B02G016200	2.14301	5.47505	4.91704	3.6207	2.44853	2.75691	0.0853333	2.22867	1.662	0.224	0	0
TraesCS6B02G016200	4.01905	8.08742	6.36166	5.57732	3.05301	3.88083	0.0853333	2.22867	1.662	0.224	0	0
TraesCS6B02G016200	2.14301	5.08238	2.96042	4.04942	0.71308	2.75691	0.0853333	2.22867	1.662	0.224	0	0
TraesCS6B02G018100	5.1144	9.4781	7.45771	8.22592	6.69299	6.72835	0	41.4127	12.667	0.918333	0.0676667	0
TraesCS6B02G018100	4.6441	10.4521	8.70841	9.44103	5.9548	5.69229	0	41.4127	12.667	0.918333	0.0676667	0
TraesCS6B02G018300	2.14301	6.01344	5.76824	5.52557	1.97496	0.71308	0	2.005	0.335667	0	0	0
TraesCS6B02G018300	3.03394	4.47255	3.82528	3.28138	3.46629	2.21365	0	2.005	0.335667	0	0	0
TraesCS6B02G018300	3.55873	7.27194	6.99972	6.21391	2.78606	3.67402	0	2.005	0.335667	0	0	0
TraesCS6B02G018400	3.6637	8.92394	6.4558	5.93546	4.76716	4.22096	0	12.62	2.38933	0.203667	0.0776667	0
TraesCS6B02G018400	5.82028	10.3564	8.84728	8.69957	6.81787	6.67457	0	12.62	2.38933	0.203667	0.0776667	0
TraesCS6B02G018400	5.77494	10.3703	9.20492	7.88502	7.77074	7.85857	0	12.62	2.38933	0.203667	0.0776667	0
TraesCS6B02G033400	4.96064	7.65938	5.3444	3.21566	4.45034	4.8275	0	4.43267	2.841	0.29	0	0
TraesCS6B02G038300	6.5287	7.32049	6.37377	4.19004	4.45034	3.88083	0.396667	3.216	0.339333	0.0973333	0.014	0
TraesCS6B02G038300	3.6637	4.88933	3.59254	3.56962	3.78374	2.75691	0.396667	3.216	0.339333	0.0973333	0.014	0
TraesCS6B02G045000	8.67417	8.8197	8.26742	8.31994	8.4758	8.31026	1.382	3.11767	1.832	1.59967	1.44733	1.835
TraesCS6B02G051200	8.11176	8.19029	7.62403	7.26336	6.80068	6.99285	0.451333	1.914	1.88567	0.452333	0.0603333	0
TraesCS6B02G055200	4.09547	5.36808	3.75192	2.91509	3.27528	3.67402	0.677333	17.6527	0.249333	0.017	0	0
TraesCS6B02G055200	4.53913	6.3305	3.20526	3.07381	3.91899	3.43113	0.677333	17.6527	0.249333	0.017	0	0
TraesCS6B02G056000	4.69383	6.3305	5.92465	6.64184	4.8365	4.22096	0.0683333	0.716	0.887667	0.0463333	0.026	0
TraesCS6B02G058100	6.5287	7.03642	6.22128	6.20572	4.26095	4.36465	1.497	5.58833	1.39333	0.241667	0	0
TraesCS6B02G064500	4.59258	7.34886	6.7808	6.83473	2.44853	2.75691	0.199	2.36833	1.666	0.336333	0	0
TraesCS6B02G064500	2.43323	4.16514	4.84909	4.59511	3.63404	2.21365	0.199	2.36833	1.666	0.336333	0	0
TraesCS6B02G066700	4.74189	8.32965	7.24352	6.25418	3.46629	3.67402	0.459667	4.80633	2.32433	0.751333	0.0243333	0.027
TraesCS6B02G075300	7.04996	8.426	6.7625	7.63969	5.85834	5.8941	0.142667	0.51	0.438	0.0793333	0.0146667	0
TraesCS6B02G096500	4.4836	7.43959	4.35539	4.78363	4.8365	3.43113	0	22.3107	0.726667	0	0.0383333	0
TraesCS6B02G096500	5.07747	7.66691	5.73105	5.26649	3.46629	3.88083	0	22.3107	0.726667	0	0.0383333	0
TraesCS6B02G096600	5.15039	7.70398	5.07405	4.9502	4.26095	4.72506	0.248667	19.3463	0.355667	0	0.111	0
TraesCS6B02G096700	3.55873	7.242	4.74071	3.51659	4.69429	5.51988	0.123667	4.74667	0.370333	0.697	1.42667	1.16267
TraesCS6B02G099100	3.44517	8.45673	5.31954	6.68372	4.15587	2.75691	0	2.072	0	0.0393333	0	0
TraesCS6B02G099100	4.3656	7.6442	4.1438	4.49062	2.78606	3.13595	0	2.072	0	0.0393333	0	0
TraesCS6B02G099100	4.74189	7.02474	4.91704	5.49899	3.46629	3.67402	0	2.072	0	0.0393333	0	0
TraesCS6B02G099700	5.03957	6.82379	5.41649	5.34326	4.35879	3.13595	0.331333	2.50633	0.988667	0.116667	0.0123333	0
TraesCS6B02G100600	4.74189	6.68231	6.27392	4.76138	3.46629	2.21365	0	7.22667	3.13067	0.308	0	0
TraesCS6B02G100600	3.44517	4.07664	4.4957	3.21566	2.78606	2.75691	0	7.22667	3.13067	0.308	0	0
TraesCS6B02G101000	4.53913	5.29208	5.04399	3.85134	3.63404	3.13595	0	1.395	0.802667	0.0636667	0	0
TraesCS6B02G103200	8.71372	9.52651	7.66401	8.60001	5.71878	5.51988	0.3	6.94867	4.40767	0.465667	0.0126667	0
TraesCS6B02G103200	5.82028	7.6744	6.7808	6.85581	3.63404	2.21365	0.3	6.94867	4.40767	0.465667	0.0126667	0
TraesCS6B02G103400	4.59258	5.40463	4.66361	4.0859	4.53637	4.72506	0.0146667	0.728	0.544667	0.057	0	0
TraesCS6B02G103400	2.66644	4.72532	2.81864	4.04942	1.97496	2.21365	0.0146667	0.728	0.544667	0.057	0	0
TraesCS6B02G103400	6.70817	8.07616	6.99972	7.36244	6.15755	6.02884	0.0146667	0.728	0.544667	0.057	0	0
TraesCS6B02G103400	3.3214	4.88933	4.19972	3.93394	4.26095	3.43113	0.0146667	0.728	0.544667	0.057	0	0
TraesCS6B02G128900	5.77494	7.87628	6.31218	6.52822	5.29596	5.01273	1.45233	5.033	1.072	0.042	0	0
TraesCS6B02G142000	5.15039	6.03689	4.62344	5.77859	4.35879	3.88083	1.08	27.1303	6.26333	0.0726667	0.098	0
TraesCS6B02G142000	6.51499	9.07874	6.74396	8.70974	4.90265	3.88083	1.08	27.1303	6.26333	0.0726667	0.098	0
TraesCS6B02G151100	4.16797	6.10504	4.84909	4.69247	3.27528	3.67402	0.181333	1.97867	0.416333	0.026	0	0
TraesCS6B02G151200	5.31799	6.25253	5.83986	5.37286	4.69429	4.22096	0.707333	9.87433	2.695	0.246667	0.0776667	0.125667
TraesCS6B02G297100	3.03394	5.29208	3.75192	3.89325	3.05301	0.71308	0.62	1.52733	1.741	0.351	0.487667	0.417
TraesCS6B02G347700	4.09547	7.16962	5.21557	7.53575	5.08453	4.9231	0	1.21367	0.166333	0.0603333	0.0136667	0
TraesCS6B02G347700	5.67973	8.23657	6.52258	8.13399	6.61645	6.2287	0	1.21367	0.166333	0.0603333	0.0136667	0
TraesCS6B02G347700	5.98859	7.12657	5.55067	5.0816	5.43633	4.9231	0	1.21367	0.166333	0.0603333	0.0136667	0
TraesCS6B02G355000	3.85258	6.12706	5.01329	4.43537	3.27528	2.21365	0	0.419	0.849333	0.024	0.0533333	0
TraesCS6B02G379800	4.53913	4.54006	4.66361	3.97349	5.68167	6.11214	0	0.0253333	0.145333	0.699	8.87367	8.19933
TraesCS6B02G422400	6.37014	7.62885	6.4558	7.4131	4.96587	3.43113	0.281	2.534	1.47767	0.072	0.0176667	0
TraesCS6B02G467600	4.59258	6.3305	5.95722	6.93224	4.04239	2.75691	0.293	24.5757	21.4903	3.095	0.0526667	0
TraesCS6B02G467600	5.79778	7.65938	7.5025	6.04971	4.61751	4.61472	0.293	24.5757	21.4903	3.095	0.0526667	0
TraesCS6D02G012000	4.42582	5.96536	5.36883	5.09942	4.15587	4.49515	0.222	1.21333	1.439	0.145667	0.0276667	0
TraesCS6D02G012000	3.55873	5.21183	4.53956	4.54382	4.26095	4.06109	0.222	1.21333	1.439	0.145667	0.0276667	0
TraesCS6D02G014700	5.60396	9.13954	7.25666	7.93044	6.31117	5.74545	0	7.57667	2.64733	0.296333	0	0
TraesCS6D02G014700	5.03957	9.60504	8.15268	8.70829	5.98557	4.8275	0	7.57667	2.64733	0.296333	0	0
TraesCS6D02G014900	5.34928	9.04735	7.32059	7.30612	6.5766	6.56061	0	36.1367	10.4433	0.863667	0	0
TraesCS6D02G014900	5.21979	10.1729	8.46988	8.93816	6.40518	6.37075	0	36.1367	10.4433	0.863667	0	0
TraesCS6D02G019400	5.62966	6.23237	8.55474	6.45411	5.64358	5.69229	7.79133	228.441	1347.05	319.775	0	0
TraesCS6D02G019400	3.3214	3.3822	5.21557	2.26946	3.78374	3.88083	7.79133	228.441	1347.05	319.775	0	0
TraesCS6D02G027100	5.34928	8.32965	7.63413	6.73583	5.08453	4.72506	0.624667	16.9297	11.144	1.851	0	0
TraesCS6D02G027100	4.6441	6.76886	6.77168	5.00799	4.53637	4.8275	0.624667	16.9297	11.144	1.851	0	0
TraesCS6D02G027100	3.76132	3.98223	3.82528	3.1466	3.78374	2.75691	0.624667	16.9297	11.144	1.851	0	0
TraesCS6D02G027100	6.85691	8.5452	7.36372	6.23821	6.7115	6.26554	0.624667	16.9297	11.144	1.851	0	0
TraesCS6D02G029000	4.69383	4.94008	5.71209	4.93041	4.8365	4.72506	1.78267	17.733	12.2623	3.212	3.099	2.64733
TraesCS6D02G029400	3.6637	6.08268	4.74071	4.19004	3.46629	3.67402	0.254333	2.793	1.19733	0.118	0.0143333	0.016
TraesCS6D02G029400	2.43323	3.52467	3.20526	2.73447	2.78606	2.21365	0.254333	2.793	1.19733	0.118	0.0143333	0.016
TraesCS6D02G029600	6.12128	7.25204	6.51167	6.14704	5.98557	6.26554	0.094	0.729	0.774667	0.140667	0	0
TraesCS6D02G030900	7.55772	7.91474	6.86898	6.03129	6.42776	5.84624	1.25733	5.693	1.44167	0.207333	0.011	0
TraesCS6D02G034200	4.83343	8.01256	6.38578	7.44127	3.91899	3.13595	0	1.20533	2.09167	0.0996667	0.120333	0.0133333
TraesCS6D02G034200	4.91948	9.49301	7.85314	9.28561	4.04239	4.36465	0	1.20533	2.09167	0.0996667	0.120333	0.0133333
TraesCS6D02G052500	3.93827	8.95503	7.29536	7.32135	4.90265	5.79673	0	0.920333	0.94	0.0843333	0	0.016
TraesCS6D02G052500	2.86312	7.05949	6.10984	6.4747	3.46629	2.75691	0	0.920333	0.94	0.0843333	0	0.016
TraesCS6D02G052500	1.74402	3.98223	4.02487	3.85134	3.63404	2.75691	0	0.920333	0.94	0.0843333	0	0.016
TraesCS6D02G073500	4.8771	7.76841	5.76824	4.04942	4.45034	3.67402	0.362333	4.50133	1.799	0.0266667	0	0
TraesCS6D02G073500	3.85258	4.32713	4.98192	2.73447	3.46629	3.43113	0.362333	4.50133	1.799	0.0266667	0	0
TraesCS6D02G074100	5.37991	6.83721	7.72671	7.25545	5.89122	5.51988	0	2.73433	3.13167	0.465333	0	0
TraesCS6D02G110700	4.01905	8.03601	6.84308	6.55426	3.46629	5.09708	1.528	7.439	2.11567	0.355333	0	0
TraesCS6D02G110700	5.49629	7.72578	6.8604	5.21838	3.27528	3.67402	1.528	7.439	2.11567	0.355333	0	0
TraesCS6D02G110700	5.77494	7.47434	5.98906	5.55168	4.61751	3.43113	1.528	7.439	2.11567	0.355333	0	0
TraesCS6D02G110700	4.01905	7.72578	5.65366	6.78613	3.91899	3.43113	1.528	7.439	2.11567	0.355333	0	0
TraesCS6D02G113100	3.93827	6.14874	4.94985	5.34326	4.69429	3.67402	0.469333	3.10433	0.334333	0.0266667	0	0.033
TraesCS6D02G113200	5.28599	5.8901	4.94985	4.93041	4.69429	4.22096	0.445	4.00367	2.63	0.140333	0	0.122333
TraesCS6D02G120900	6.5287	10.04	7.84447	8.20142	6.96402	6.78019	0.0263333	0.736667	0.068	0.143333	0.0863333	0.0966667
TraesCS6D02G120900	3.1853	5.66773	3.75192	3.46145	4.26095	5.17676	0.0263333	0.736667	0.068	0.143333	0.0863333	0.0966667
TraesCS6D02G120900	4.96064	6.62159	4.62344	5.38743	4.96587	5.45749	0.0263333	0.736667	0.068	0.143333	0.0863333	0.0966667
TraesCS6D02G120900	4.30273	7.29155	5.50732	5.43028	5.75496	4.9231	0.0263333	0.736667	0.068	0.143333	0.0863333	0.0966667
TraesCS6D02G122500	6.62123	8.62855	7.42318	6.69546	5.92336	6.07109	0.155667	0.966333	1.00967	0.146333	0.152	0.0563333
TraesCS6D02G176700	2.14301	2.58616	3.08843	3.51659	4.15587	3.67402	0.140667	0.012	0.0436667	0.967667	2.69033	0.369333
TraesCS6D02G181600	4.3656	7.80981	5.87438	7.37345	7.64155	8.0918	0.019	0.574	1.737	4.85267	4.6	2.155
TraesCS6D02G276100	2.66644	3.65384	3.82528	2.26946	1.97496	0.71308	0.18	1.92167	0.659667	0.270333	0	0
TraesCS6D02G276100	4.16797	5.47505	4.84909	4.62008	3.05301	2.75691	0.18	1.92167	0.659667	0.270333	0	0
TraesCS6D02G276100	2.43323	3.52467	3.3128	1.72498	2.44853	0.71308	0.18	1.92167	0.659667	0.270333	0	0
TraesCS6D02G276200	4.01905	7.92106	8.22462	8.68197	4.61751	4.36465	0	38.537	156.975	27.5687	0.132333	0
TraesCS6D02G324600	3.3214	4.72532	4.19972	4.49062	4.04239	3.67402	0	4.66133	7.40267	0.575667	0	0
TraesCS6D02G324600	4.6441	4.40169	4.74071	4.46326	4.26095	3.88083	0	4.66133	7.40267	0.575667	0	0
TraesCS6D02G355500	4.01905	8.71099	6.55485	8.23399	4.26095	4.06109	0.390667	3.16933	1.29267	0.172667	0	0
TraesCS6D02G355500	4.01905	7.03642	5.29424	5.63949	3.78374	4.06109	0.390667	3.16933	1.29267	0.172667	0	0
TraesCS6D02G356600	5.15039	9.47596	8.15619	8.74971	5.71878	6.02884	0	200.654	341.791	18.5583	3.91733	0.203667
TraesCS6D02G404900	2.66644	7.62885	5.61334	6.3977	3.05301	3.88083	0.0526667	16.3897	19.1513	2.11333	0.157667	0
TraesCS6D02G404900	4.69383	9.07308	8.29314	7.79238	4.8365	4.8275	0.0526667	16.3897	19.1513	2.11333	0.157667	0
TraesCS6D02G405000	6.0659	8.93021	7.60875	8.18901	6.18431	6.02884	0.091	35.7347	28.9973	2.60167	0.210333	0.092
TraesCS6D02G405000	3.3214	6.49189	4.08558	4.12147	3.91899	2.21365	0.091	35.7347	28.9973	2.60167	0.210333	0.092
TraesCS7A02G009500	6.55575	10.4705	8.88583	9.80306	7.81422	7.28964	0	65.345	38.5563	3.15867	0.351	0.170333
TraesCS7A02G009500	7.37244	11.0975	9.0343	10.4734	7.15198	6.94823	0	65.345	38.5563	3.15867	0.351	0.170333
TraesCS7A02G009600	6.48716	10.8976	9.48571	10.5171	7.13836	7.03613	0.91	20.8387	13.9613	2.181	0.019	0
TraesCS7A02G009600	5.88572	9.32707	8.14916	8.94678	4.69429	3.88083	0.91	20.8387	13.9613	2.181	0.019	0
TraesCS7A02G009600	4.16797	8.79242	7.09055	8.30852	4.15587	3.67402	0.91	20.8387	13.9613	2.181	0.019	0
TraesCS7A02G034200	3.44517	3.04307	2.96042	2.52398	5.08453	6.02884	0	0	0.0256667	1.85933	12.0457	4.22667
TraesCS7A02G034200	3.03394	3.04307	3.41249	2.91509	5.64358	5.8941	0	0	0.0256667	1.85933	12.0457	4.22667
TraesCS7A02G034200	3.76132	3.88106	3.41249	2.99682	7.89743	8.7282	0	0	0.0256667	1.85933	12.0457	4.22667
TraesCS7A02G048200	5.67973	9.43023	7.49143	8.7665	4.90265	4.9231	0	6.89233	6.23133	0.839333	0	0
TraesCS7A02G048200	3.6637	6.606	6.46715	6.15557	3.78374	2.75691	0	6.89233	6.23133	0.839333	0	0
TraesCS7A02G048200	6.62123	10.7827	9.14967	10.1033	6.04521	6.30147	0	6.89233	6.23133	0.839333	0	0
TraesCS7A02G060300	5.00065	8.57752	7.44054	8.13183	5.92336	5.69229	0.0146667	19.7977	8.806	0.901	0.156	0
TraesCS7A02G060300	8.97889	10.9701	9.34061	10.1579	8.63458	8.46078	0.0146667	19.7977	8.806	0.901	0.156	0
TraesCS7A02G086400	4.09547	7.29155	4.4957	6.21391	3.63404	3.88083	0	14.326	16.6953	2.79933	0	0
TraesCS7A02G086400	3.93827	6.59024	6.10984	2.91509	2.44853	3.43113	0	14.326	16.6953	2.79933	0	0
TraesCS7A02G086400	2.66644	6.23237	5.16063	2.52398	3.05301	2.21365	0	14.326	16.6953	2.79933	0	0
TraesCS7A02G094200	2.14301	4.24844	2.96042	4.69247	3.63404	4.36465	0	0	0.038	0.465	0.357	0.293
TraesCS7A02G168000	2.43323	4.9891	2.26214	2.99682	2.44853	2.21365	0	64.2063	15.6143	1.883	0	0
TraesCS7A02G168000	3.76132	6.72623	4.88347	5.48551	3.46629	3.67402	0	64.2063	15.6143	1.883	0	0
TraesCS7A02G168100	4.4836	6.52542	4.77775	5.69909	4.04239	3.88083	0	11.39	4.41033	0.309	0	0
TraesCS7A02G182300	6.33934	7.87628	7.1196	6.30873	5.14037	5.25225	1.12133	10.3987	6.30467	0.271	0.0223333	0
TraesCS7A02G182300	3.03394	6.63701	5.41649	5.60251	3.27528	2.21365	1.12133	10.3987	6.30467	0.271	0.0223333	0
TraesCS7A02G188200	4.3656	5.81068	4.30537	4.69247	3.05301	2.21365	1.02567	7.71033	0.889333	0.393667	0.0773333	0.095
TraesCS7A02G188200	5.46807	6.71174	5.3444	5.94534	4.8365	5.25225	1.02567	7.71033	0.889333	0.393667	0.0773333	0.095
TraesCS7A02G205700	6.10305	6.81025	6.44437	5.88504	7.06826	7.11898	0.0253333	0.343333	0.706667	0.43	3.804	2.692
TraesCS7A02G214500	3.1853	6.79659	4.98192	5.65161	3.27528	3.13595	0	6.93167	3.37533	0.229333	0.02	0
TraesCS7A02G214500	3.1853	6.3305	4.25353	4.86933	2.44853	3.13595	0	6.93167	3.37533	0.229333	0.02	0
TraesCS7A02G214500	3.03394	6.49189	4.77775	4.66874	1.97496	0.71308	0	6.93167	3.37533	0.229333	0.02	0
TraesCS7A02G214600	5.31799	7.91474	7.03827	7.36612	4.26095	4.49515	0	1.38967	3.46	0.253	0	0
TraesCS7A02G214700	4.3656	6.97707	6.66733	6.20572	4.04239	3.88083	0.035	7.17167	12.6703	1.17267	0.02	0
TraesCS7A02G214800	4.42582	7.82335	6.23462	7.5127	4.69429	3.88083	0.0363333	1.33633	1.59133	0.114333	0	0
TraesCS7A02G214800	4.78839	7.16962	6.24784	6.03129	3.78374	3.43113	0.0363333	1.33633	1.59133	0.114333	0	0
TraesCS7A02G214900	5.37991	6.91517	6.03555	4.88998	3.91899	3.67402	0	0.457	0.631	0	0	0
TraesCS7A02G345200	3.1853	3.04307	1.63524	1.72498	4.76716	4.9231	0	0	0.0133333	0.167	0.713	0.586667
TraesCS7A02G375000	7.40254	8.88573	7.30171	7.56164	6.72979	5.94043	0	0.480333	0.264667	0	0	0
TraesCS7A02G375000	6.45878	7.27194	6.55485	5.40186	6.7115	6.33653	0	0.480333	0.264667	0	0	0
TraesCS7A02G403200	2.14301	3.04307	2.26214	2.63364	4.04239	2.21365	0.008	0.0103333	0.25	0.529333	0.602	0.239333
TraesCS7A02G443000	5.60396	8.41262	7.28898	7.18639	5.52284	3.88083	6.49533	33.42	3.45433	0.362333	0.021	0
TraesCS7A02G457800	2.66644	3.52467	2.81864	3.66997	4.15587	2.75691	0.056	0.125	0.108	0.217	0.374	0.270667
TraesCS7A02G459500	0.71308	3.3822	3.08843	3.66997	1.97496	0.71308	0.0843333	1.41333	0.964	0.144333	0.00933333	0
TraesCS7A02G459500	5.94832	6.90247	6.00472	6.4747	4.61751	4.22096	0.0843333	1.41333	0.964	0.144333	0.00933333	0
TraesCS7A02G484700	8.22558	9.39666	8.56533	9.57895	9.3765	9.06236	1.25367	3.217	5.59867	5.123	8.46433	4.37767
TraesCS7A02G484700	4.69383	5.44027	5.10349	6.82407	7.09671	5.74545	1.25367	3.217	5.59867	5.123	8.46433	4.37767
TraesCS7A02G487400	7.40997	9.25396	7.88732	8.50813	6.91693	6.15205	0.248333	7.31467	5.77167	0.304667	0	0
TraesCS7A02G505400	2.43323	1.84298	4.1438	1.72498	2.44853	0.71308	0	0.554333	0.804667	0.125	0	0
TraesCS7A02G520000	5.25327	7.86323	6.27392	6.3977	5.34429	4.49515	0.949333	3.30467	7.77533	2.49867	0.113333	0.02
TraesCS7A02G537400	4.4836	7.90204	6.02022	3.89325	4.8365	4.61472	1.06133	12.7317	1.69	0.119667	0	0
TraesCS7A02G537400	4.01905	7.242	5.48514	4.49062	4.76716	3.88083	1.06133	12.7317	1.69	0.119667	0	0
TraesCS7A02G539600	1.74402	4.16514	3.50545	3.34406	0.71308	0.71308	0	2.73333	2.899	0.458667	0.0616667	0
TraesCS7A02G539600	0.71308	3.98223	2.26214	2.73447	0.71308	0.71308	0	2.73333	2.899	0.458667	0.0616667	0
TraesCS7A02G541200	6.29186	5.33058	4.94985	5.04527	6.74784	6.72835	0	0	0.109	0.066	0.973	0.527667
TraesCS7A02G549200	3.44517	7.74013	4.66361	6.12983	3.05301	2.75691	0	8.07733	6.83367	0.213667	0.658667	0
TraesCS7A02G562900	3.3214	2.83466	4.08558	2.26946	5.9548	6.80543	0	0	0.083	0.236333	0.533667	0.244667
TraesCS7A02G562900	3.85258	3.22321	5.13234	3.34406	7.84808	7.92914	0	0	0.083	0.236333	0.533667	0.244667
TraesCS7A02G562900	3.44517	3.04307	3.67451	2.73447	5.60445	6.19088	0	0	0.083	0.236333	0.533667	0.244667
TraesCS7A02G563800	2.66644	5.03649	3.08843	3.21566	1.97496	0.71308	0.402333	1.686	0.058	0.0326667	0	0
TraesCS7B02G018700	5.34928	5.54218	7.79131	8.62479	4.96587	4.8275	0	6.38133	29.961	3.512	0.427667	0.044
TraesCS7B02G031000	3.6637	5.25252	4.70268	4.0859	3.46629	3.88083	0	6.99767	5.836	0.250667	0.013	0
TraesCS7B02G046700	6.33934	8.55335	8.08065	8.04041	6.13027	5.32397	1.169	4.30467	1.64967	0.114667	0.0616667	0
TraesCS7B02G046700	2.86312	5.60632	3.96143	3.21566	1.97496	0.71308	1.169	4.30467	1.64967	0.114667	0.0616667	0
TraesCS7B02G059200	3.85258	5.21183	4.62344	3.89325	3.91899	3.13595	0.853	6.60433	0.0636667	0.0536667	0	0
TraesCS7B02G059200	3.55873	3.88106	2.96042	2.99682	3.63404	3.13595	0.853	6.60433	0.0636667	0.0536667	0	0
TraesCS7B02G059200	6.19195	7.242	5.71209	4.56969	4.61751	5.01273	0.853	6.60433	0.0636667	0.0536667	0	0
TraesCS7B02G068500	4.4836	9.44783	8.28995	8.66714	6.15755	6.07109	0.854	10.935	6.475	0.591667	0.047	0
TraesCS7B02G072800	3.1853	5.57461	4.30537	4.31798	3.05301	2.75691	0	45.8103	12.6033	0.634333	0	0
TraesCS7B02G072800	4.23695	7.19067	5.36883	5.51234	5.08453	5.09708	0	45.8103	12.6033	0.634333	0	0
TraesCS7B02G087100	5.96859	7.32049	6.57596	6.55426	5.14037	4.8275	0.768333	7.487	5.925	0.241667	0.148667	0
TraesCS7B02G087100	3.1853	6.42238	4.98192	6.40488	2.44853	3.43113	0.768333	7.487	5.925	0.241667	0.148667	0
TraesCS7B02G087100	2.14301	6.34935	4.19972	5.63949	3.27528	2.75691	0.768333	7.487	5.925	0.241667	0.148667	0
TraesCS7B02G112800	4.42582	8.33439	6.09529	6.4815	7.94514	7.69267	0	0.122	0.201333	0.285667	0.899	0.658333
TraesCS7B02G121800	5.03957	8.05335	6.06573	7.20705	4.35879	3.13595	0.054	14.7677	9.78033	0.724667	0	0
TraesCS7B02G121800	2.66644	7.31091	6.12425	4.78363	2.78606	3.13595	0.054	14.7677	9.78033	0.724667	0	0
TraesCS7B02G121900	4.01905	7.40398	6.4095	7.64272	4.45034	5.25225	0	8.13	11.7273	1.119	0.017	0
TraesCS7B02G121900	3.03394	3.77205	3.08843	2.73447	0.71308	2.21365	0	8.13	11.7273	1.119	0.017	0
TraesCS7B02G121900	2.66644	5.16996	5.10349	4.49062	0.71308	0.71308	0	8.13	11.7273	1.119	0.017	0
TraesCS7B02G121900	2.43323	4.16514	4.02487	4.66874	2.44853	0.71308	0	8.13	11.7273	1.119	0.017	0
TraesCS7B02G312400	5.49629	7.54143	6.99189	4.64462	6.0157	5.74545	0.279	3.962	1.00967	0.173333	0	0
TraesCS7B02G312400	6.22603	7.23188	6.28679	6.13846	5.75496	4.8275	0.279	3.962	1.00967	0.173333	0	0
TraesCS7B02G347300	5.15039	7.16962	5.31954	5.26649	4.53637	4.49515	0	4.79633	0.185	0	0	0
TraesCS7B02G368300	7.14205	8.23657	6.57596	6.94706	6.10247	5.98531	0.286333	1.96767	0.212333	0.0796667	0.0216667	0.0223333
TraesCS7B02G379600	5.79778	5.9896	5.26849	6.05884	5.43633	4.9231	0.558667	1.37	0.227333	0.082	0	0.0133333
TraesCS7B02G379600	8.20437	8.57752	8.05081	8.14473	7.28154	6.94823	0.558667	1.37	0.227333	0.082	0	0.0133333
TraesCS7B02G388100	7.27817	7.13746	6.36166	7.2395	8.57517	8.57523	0	0.180667	0.619	0.159667	1.23367	2.291
TraesCS7B02G389100	4.01905	5.21183	4.94985	2.63364	1.97496	3.13595	0.126	4.15967	8.31567	1.63367	0	0
TraesCS7B02G416900	4.96064	6.03689	5.46262	5.7337	4.15587	4.36465	0.335667	0.473	0.553333	0.0263333	0	0
TraesCS7B02G416900	6.55575	7.50827	6.58641	7.16121	4.96587	3.88083	0.335667	0.473	0.553333	0.0263333	0	0
TraesCS7B02G417700	7.22019	8.5411	5.39286	6.19748	5.24594	4.8275	0.0196667	316.596	50.9237	1.42767	2.87167	0.639333
TraesCS7B02G417700	6.12128	10.2261	6.91941	8.88018	5.75496	5.39228	0.0196667	316.596	50.9237	1.42767	2.87167	0.639333
TraesCS7B02G425300	5.57779	6.19116	5.8045	5.99372	4.8365	4.22096	0.208333	0.63	0.116667	0.0383333	0	0
TraesCS7B02G425300	6.77873	6.66737	5.59275	5.80052	3.46629	2.75691	0.208333	0.63	0.116667	0.0383333	0	0
TraesCS7B02G425300	5.1144	5.47505	4.02487	5.13443	3.78374	2.75691	0.208333	0.63	0.116667	0.0383333	0	0
TraesCS7B02G428200	3.55873	4.88933	4.30537	3.28138	4.04239	4.61472	0.0386667	0.550667	0.246333	0.075	0	0
TraesCS7B02G460600	5.03957	5.08238	4.81386	2.99682	7.2691	7.34232	0	0	0.0443333	0.156333	0.414	0.339333
TraesCS7B02G463600	7.34169	6.6971	6.78986	6.7584	7.86472	7.50519	0.0356667	0	0.104667	0.0583333	0.343	0.579333
TraesCS7B02G463600	6.32369	5.16996	5.85722	5.40186	6.35894	6.07109	0.0356667	0	0.104667	0.0583333	0.343	0.579333
TraesCS7B02G464600	2.86312	7.90841	4.81386	5.82212	3.27528	3.13595	0	1.11133	0	0	0	0
TraesCS7B02G464600	5.18551	8.26662	5.04399	4.98898	4.96587	5.39228	0	1.11133	0	0	0	0
TraesCS7B02G464600	3.85258	4.54006	3.67451	4.31798	3.78374	3.43113	0	1.11133	0	0	0	0
TraesCS7B02G466200	2.14301	3.22321	3.20526	3.34406	0.71308	2.21365	0.198	26.734	20.2497	3.63167	0.048	0
TraesCS7B02G466800	6.12128	7.78926	6.62744	6.3977	6.35894	6.53065	0.120667	0.655333	0.282667	0.027	0.0156667	0
TraesCS7B02G479100	5.21979	0.71308	4.08558	1.72498	6.74784	6.37075	0.015	0.0103333	0	0.01	0.947667	0.826667
TraesCS7B02G479100	5.37991	3.77205	4.88347	2.26946	6.7115	7.3764	0.015	0.0103333	0	0.01	0.947667	0.826667
TraesCS7B02G489100	7.52389	9.69802	9.52287	9.63337	7.72592	7.85857	6.71433	20.574	19.0607	8.44167	5.94667	5.80567
TraesCS7B02G489100	5.60396	7.31091	7.31433	7.02823	5.68167	6.02884	6.71433	20.574	19.0607	8.44167	5.94667	5.80567
TraesCS7B02G492400	3.03394	6.5582	5.04399	4.78363	3.27528	3.13595	2.96633	24.273	4.34967	0.434667	0.0586667	0
TraesCS7B02G492500	2.66644	6.45755	5.31954	4.78363	3.05301	2.21365	2.53567	17.5097	3.058	0.152	0	0
TraesCS7B02G494500	5.60396	7.4829	6.85177	5.35813	3.91899	3.88083	0.101	0.818667	0.805333	0.189667	0.026	0.062
TraesCS7B02G499100	4.30273	5.40463	5.07405	4.54382	4.45034	4.49515	0.075	0.496333	0.0653333	0.039	0	0
TraesCS7B02G499100	3.1853	6.78279	4.84909	4.78363	2.44853	2.75691	0.075	0.496333	0.0653333	0.039	0	0
TraesCS7B02G499300	3.44517	3.77205	3.67451	4.59511	4.26095	4.36465	0	0	0.036	0.550667	1.05233	0.103667
TraesCS7D02G008900	4.01905	7.02474	4.84909	5.35813	4.45034	4.49515	0	1.39633	0.641333	0.0866667	0.0733333	0.0706667
TraesCS7D02G008900	4.4836	7.86323	6.03555	6.339	4.8365	5.69229	0	1.39633	0.641333	0.0866667	0.0733333	0.0706667
TraesCS7D02G009100	7.20319	10.321	8.49227	9.3049	8.2538	8.02892	0.038	62.359	44.9853	3.92067	0.466	0.909
TraesCS7D02G009100	7.39507	10.3078	8.35246	9.95243	7.47816	7.906	0.038	62.359	44.9853	3.92067	0.466	0.909
TraesCS7D02G009200	6.5823	10.429	8.97594	9.69243	7.11073	6.87859	0.0163333	20.434	6.511	0.922333	0.0263333	0
TraesCS7D02G009200	5.72812	8.98847	8.03945	7.38074	4.90265	5.39228	0.0163333	20.434	6.511	0.922333	0.0263333	0
TraesCS7D02G039100	4.83343	10.1622	7.0832	7.53575	5.71878	4.49515	0	159.892	21.335	0.841333	0	0
TraesCS7D02G039100	4.01905	6.01344	3.20526	3.46145	4.15587	3.43113	0	159.892	21.335	0.841333	0	0
TraesCS7D02G039100	4.78839	7.30127	3.75192	3.85134	3.27528	3.43113	0	159.892	21.335	0.841333	0	0
TraesCS7D02G054800	3.76132	7.8166	6.13852	6.3977	4.35879	4.36465	0.319	18.7253	8.35067	0.932	0.0443333	0.009
TraesCS7D02G054800	3.6637	7.11561	6.48958	6.97141	2.44853	3.88083	0.319	18.7253	8.35067	0.932	0.0443333	0.009
TraesCS7D02G054800	4.6441	8.83315	7.141	7.10509	3.78374	3.67402	0.319	18.7253	8.35067	0.932	0.0443333	0.009
TraesCS7D02G054800	4.09547	9.45219	7.66893	6.95196	5.24594	5.25225	0.319	18.7253	8.35067	0.932	0.0443333	0.009
TraesCS7D02G054800	5.31799	10.3138	8.47832	9.68214	7.91351	7.40969	0.319	18.7253	8.35067	0.932	0.0443333	0.009
TraesCS7D02G069700	3.6637	5.60632	4.81386	3.51659	2.78606	2.75691	3.56867	11.831	1.72133	0.508333	0.00733333	0
TraesCS7D02G069700	2.86312	4.60452	4.19972	3.07381	2.44853	3.13595	3.56867	11.831	1.72133	0.508333	0.00733333	0
TraesCS7D02G069700	6.3853	7.10456	6.43284	5.8328	4.8365	4.61472	3.56867	11.831	1.72133	0.508333	0.00733333	0
TraesCS7D02G069700	3.44517	5.69748	4.40371	3.51659	2.78606	2.21365	3.56867	11.831	1.72133	0.508333	0.00733333	0
TraesCS7D02G083600	6.5287	7.0011	7.21015	4.40692	3.63404	2.21365	2.028	32.583	7.266	1.64733	0	0
TraesCS7D02G093600	3.6637	6.03689	4.45044	3.40401	3.63404	3.88083	0.0696667	1.03967	0.0273333	0	0	0
TraesCS7D02G099100	6.73207	6.79659	7.85314	6.25418	6.9328	6.7545	0	0.0446667	1.525	0.85	0.158	0.015
TraesCS7D02G126400	3.44517	5.21183	5.85722	3.66997	4.04239	3.67402	0	0	0.66	0.367	0	0.0243333
TraesCS7D02G169000	0.71308	5.25252	3.75192	3.46145	0.71308	3.13595	0	19.818	3.731	0.031	0	0
TraesCS7D02G169000	4.30273	6.75479	4.77775	5.8434	4.45034	5.25225	0	19.818	3.731	0.031	0	0
TraesCS7D02G208500	4.42582	6.9649	5.55067	4.31798	6.81787	6.97071	0.0256667	0.0416667	0.340667	0.331333	1.91867	2.164
TraesCS7D02G208500	4.91948	7.54143	6.52258	4.86933	8.07948	7.92914	0.0256667	0.0416667	0.340667	0.331333	1.91867	2.164
TraesCS7D02G216600	2.86312	5.50901	3.895	3.89325	3.91899	0.71308	0.0166667	15.973	7.156	0.355333	0	0
TraesCS7D02G216600	3.3214	7.79614	6.32471	5.4719	2.78606	2.75691	0.0166667	15.973	7.156	0.355333	0	0
TraesCS7D02G216700	4.16797	6.40447	4.88347	3.6207	3.91899	3.88083	0.190667	4.19167	3.22533	0.44	0.0186667	0
TraesCS7D02G216700	4.30273	5.44027	4.40371	2.73447	3.46629	2.75691	0.190667	4.19167	3.22533	0.44	0.0186667	0
TraesCS7D02G216700	4.78839	6.5582	5.76824	2.82792	3.05301	0.71308	0.190667	4.19167	3.22533	0.44	0.0186667	0
TraesCS7D02G216800	5.92775	8.79242	6.59677	7.83812	6.13027	4.72506	0.0663333	16.388	7.84333	0.965667	0	0
TraesCS7D02G216800	4.69383	7.94603	6.83435	6.51503	3.91899	4.06109	0.0663333	16.388	7.84333	0.965667	0	0
TraesCS7D02G294700	2.66644	3.52467	3.82528	2.82792	4.26095	4.72506	0.0156667	0	0.103	0.265333	0.688667	0.592333
TraesCS7D02G294700	5.94832	5.29208	6.52258	4.0859	7.16547	7.27165	0.0156667	0	0.103	0.265333	0.688667	0.592333
TraesCS7D02G314100	4.09547	5.36808	4.19972	4.15617	3.91899	3.13595	0	13.0523	5.91033	0.483	0	0
TraesCS7D02G314100	5.31799	7.42189	5.65366	5.69909	5.64358	5.57967	0	13.0523	5.91033	0.483	0	0
TraesCS7D02G337600	4.96064	6.05997	4.35539	4.54382	5.60445	6.83023	1.22367	0.077	0.454	2.84033	5.84467	5.90833
TraesCS7D02G344400	6.04696	10.6408	8.67701	10.5188	6.40518	5.98531	0	55.656	81.9153	4.159	1.12533	0.0636667
TraesCS7D02G368000	3.3214	3.77205	3.3128	5.67555	3.91899	3.13595	1.18933	3.20867	13.0523	19.419	8.55467	4.67833
TraesCS7D02G380300	2.43323	3.04307	3.59254	5.89527	2.44853	2.75691	0.150667	0.209	0.976667	1.363	0.527	0.0993333
TraesCS7D02G380300	5.34928	5.44027	6.23462	6.07692	5.02643	4.61472	0.150667	0.209	0.976667	1.363	0.527	0.0993333
TraesCS7D02G390200	8.91245	9.29341	8.97395	9.21089	8.4758	7.53566	0.256667	2.03633	3.14367	0.426667	0	0
TraesCS7D02G390200	3.55873	5.86411	4.45044	3.40401	1.97496	2.21365	0.256667	2.03633	3.14367	0.426667	0	0
TraesCS7D02G397800	2.66644	4.88933	4.53956	4.86933	4.26095	4.06109	0	0.013	1.02133	1.50333	0.499667	0.517333
TraesCS7D02G397800	2.86312	5.33058	4.70268	5.58997	4.8365	4.61472	0	0.013	1.02133	1.50333	0.499667	0.517333
TraesCS7D02G400000	2.14301	2.27477	2.47701	2.99682	3.27528	0.71308	0.025	0.086	2.42167	12.733	12.6147	4.118
TraesCS7D02G499400	2.66644	5.94071	4.30537	3.51659	4.35879	3.67402	0	0.636333	0.0983333	0.0403333	0	0
TraesCS7D02G527100	3.85258	3.04307	2.26214	1.43578	3.78374	4.9231	0	0	0	0.0773333	0.315667	0.425667
TraesCSU02G027200	3.6637	5.91562	6.75326	5.8434	3.91899	2.75691	0.739667	9.193	7.93433	0.245667	0.021	0
TraesCSU02G027200	4.3656	4.72532	6.32471	5.62727	1.97496	2.75691	0.739667	9.193	7.93433	0.245667	0.021	0
TraesCSU02G027200	6.0659	7.93983	8.40649	8.1275	5.19413	5.09708	0.739667	9.193	7.93433	0.245667	0.021	0
TraesCSU02G028900	5.72812	5.69748	5.69287	5.58997	4.61751	4.06109	0.0793333	7.29967	5.19533	0.58	0.0433333	0
TraesCSU02G028900	3.1853	3.52467	3.67451	2.63364	1.97496	2.21365	0.0793333	7.29967	5.19533	0.58	0.0433333	0
TraesCSU02G029000	4.8771	6.40447	4.62344	5.78959	4.26095	4.06109	0.127333	2.83733	1.13533	0.0483333	0.0266667	0
TraesCSU02G029000	4.23695	7.25204	5.10349	5.8434	5.52284	6.19088	0.127333	2.83733	1.13533	0.0483333	0.0266667	0
TraesCSU02G038900	4.16797	2.83466	3.75192	2.99682	5.79025	6.53065	0	0	0.008	0.692667	5.09967	4.84167
TraesCSU02G038900	3.76132	3.52467	3.08843	2.52398	4.53637	4.49515	0	0	0.008	0.692667	5.09967	4.84167
TraesCSU02G051100	3.93827	3.88106	4.19972	4.25545	3.63404	4.06109	0.215333	2.955	16.778	6.01633	0.068	0.0253333
TraesCSU02G059800	7.3339	8.96728	7.06091	6.08587	6.47187	5.74545	2.31667	20.1207	0	0	0	0
TraesCSU02G065500	6.91027	10.2835	6.96012	6.64184	7.77074	7.17814	0	163.582	44.553	2.05633	0.391667	0
TraesCSU02G065500	6.33934	11.2241	8.3616	8.50146	8.30955	7.69267	0	163.582	44.553	2.05633	0.391667	0
TraesCSU02G075500	3.1853	3.77205	4.66361	3.80815	1.97496	2.75691	0.391	7.564	6.51	1.00333	0.152333	0.199667
TraesCSU02G130200	5.37991	8.25667	5.94102	6.71867	4.76716	4.22096	0.371333	11.993	19.44	1.02267	0.0196667	0
TraesCSU02G130200	5.1144	9.38757	7.34539	8.31233	4.35879	4.06109	0.371333	11.993	19.44	1.02267	0.0196667	0
TraesCSU02G130200	3.44517	6.606	5.39286	5.0816	3.27528	4.06109	0.371333	11.993	19.44	1.02267	0.0196667	0
TraesCSU02G131800	3.55873	2.83466	3.75192	3.6207	6.47187	7.95192	0	0	0	0.155	6.93367	18.2293
TraesCSU02G182400	2.43323	3.04307	3.75192	2.82792	0.71308	2.75691	0	5.26733	7.71067	1.6	0	0
TraesCSU02G182400	2.66644	5.72662	4.45044	3.21566	2.44853	2.75691	0	5.26733	7.71067	1.6	0	0
TraesCSU02G182400	2.86312	4.7821	4.1438	2.63364	1.97496	3.13595	0	5.26733	7.71067	1.6	0	0
TraesCSU02G205800	3.85258	6.38633	5.87438	6.44021	3.91899	4.06109	0.0523333	3.94033	3.83967	0.278667	0.0266667	0
TraesCSU02G214800	9.11463	9.30794	7.01526	7.00954	7.67965	7.50519	0.0313333	8.01633	0.563333	0	0	0
TraesCSU02G219500	2.14301	3.88106	3.50545	3.51659	4.35879	4.22096	1.59567	1.584	1.542	2.90533	5.91267	4.86033
TraesCSU02G241200	0.71308	4.40169	2.26214	4.0859	2.78606	0.71308	0	3.46667	1.61233	0.0823333	0.0456667	0

## Sheet: cluster
GeneID	Cluster
TraesCSU02G182400	cluster1
TraesCS4A02G363000	cluster1
TraesCS1D02G116300	cluster1
TraesCS7A02G505400	cluster1
TraesCS5B02G424800	cluster1
TraesCS1A02G192900	cluster1
TraesCS7D02G390200	cluster1
TraesCS1A02G114900	cluster1
TraesCS1B02G039900	cluster1
TraesCS6D02G324600	cluster1
TraesCS6A02G007700	cluster1
TraesCS4A02G302300	cluster1
TraesCS5B02G333400	cluster1
TraesCS5A02G546200	cluster1
TraesCSU02G130200	cluster1
TraesCS4A02G459800	cluster1
TraesCS5B02G011700	cluster1
TraesCS1D02G394800	cluster1
TraesCS7A02G214700	cluster1
TraesCS3D02G059000	cluster1
TraesCS1B02G185900	cluster1
TraesCS4B02G011500	cluster1
TraesCS6D02G356600	cluster1
TraesCS6D02G034200	cluster1
TraesCS3A02G154500	cluster1
TraesCS1B02G081000	cluster1
TraesCS1B02G319900	cluster1
TraesCS7B02G121900	cluster1
TraesCS4B02G006000	cluster1
TraesCS5A02G333700	cluster1
TraesCS6B02G056000	cluster1
TraesCS3B02G560400	cluster1
TraesCS7A02G214800	cluster1
TraesCS7A02G214900	cluster1
TraesCS2D02G234000	cluster1
TraesCS7D02G344400	cluster1
TraesCS4B02G011400	cluster1
TraesCS2A02G105800	cluster1
TraesCS4A02G460800	cluster1
TraesCS5B02G179600	cluster1
TraesCS4A02G460500	cluster1
TraesCS3B02G071000	cluster1
TraesCS3A02G490000	cluster1
TraesCS7A02G214600	cluster1
TraesCS3B02G594200	cluster1
TraesCS3A02G473100	cluster1
TraesCS4D02G009500	cluster1
TraesCS1B02G233000	cluster1
TraesCS3B02G031300	cluster1
TraesCS6B02G355000	cluster1
TraesCS3B02G400200	cluster1
TraesCS3D02G443800	cluster1
TraesCS3B02G476200	cluster1
TraesCS1D02G332200	cluster1
TraesCS1D02G072600	cluster1
TraesCS3D02G028400	cluster1
TraesCS3A02G527500	cluster1
TraesCS1D02G196500	cluster1
TraesCS3B02G516500	cluster1
TraesCS6A02G075600	cluster1
TraesCS5B02G015600	cluster1
TraesCS4D02G246100	cluster1
TraesCS7B02G389100	cluster1
TraesCS5D02G390800	cluster1
TraesCS3B02G062300	cluster1
TraesCS5D02G019100	cluster1
TraesCS3D02G361600	cluster1
TraesCS3A02G005700	cluster1
TraesCS6A02G013300	cluster1
TraesCS2B02G066900	cluster1
TraesCS2D02G052700	cluster1
TraesCS7A02G520000	cluster1
TraesCS7B02G416900	cluster1
TraesCS1D02G274100	cluster1
TraesCS6B02G075300	cluster1
TraesCS5B02G364500	cluster1
TraesCS5B02G194800	cluster1
TraesCS3B02G560300	cluster1
TraesCS1B02G089300	cluster1
TraesCS6D02G012000	cluster1
TraesCS4A02G444000	cluster1
TraesCS6B02G297100	cluster1
TraesCS7A02G549200	cluster1
TraesCS5D02G541800	cluster1
TraesCSU02G027200	cluster1
TraesCS5D02G266500	cluster1
TraesCS3A02G311800	cluster1
TraesCS1A02G004400	cluster1
TraesCS5D02G163200	cluster1
TraesCS7B02G031000	cluster1
TraesCS6A02G420800	cluster1
TraesCS4D02G198600	cluster1
TraesCSU02G075500	cluster1
TraesCS3D02G361700	cluster1
TraesCS4B02G010800	cluster1
TraesCS3D02G028300	cluster1
TraesCS6D02G405000	cluster1
TraesCS1B02G086400	cluster1
TraesCS5D02G556200	cluster1
TraesCS3B02G400500	cluster1
TraesCS5A02G065800	cluster1
TraesCS6B02G467600	cluster1
TraesCS5D02G148900	cluster1
TraesCS7A02G048200	cluster1
TraesCS4A02G485600	cluster1
TraesCS1A02G064300	cluster1
TraesCS7B02G489100	cluster1
TraesCS1B02G134800	cluster1
TraesCS6D02G074100	cluster1
TraesCS7A02G086400	cluster1
TraesCS6D02G404900	cluster1
TraesCS2B02G605400	cluster1
TraesCS7A02G539600	cluster1
TraesCS3B02G065300	cluster1
TraesCS4D02G109400	cluster1
TraesCS4D02G008600	cluster1
TraesCS2A02G530900	cluster1
TraesCS6D02G052500	cluster1
TraesCS2B02G344500	cluster1
TraesCS5A02G333800	cluster1
TraesCS4D02G232500	cluster1
TraesCSU02G205800	cluster1
TraesCS1B02G088500	cluster1
TraesCS6D02G122500	cluster1
TraesCS5B02G369000	cluster1
TraesCS3A02G028000	cluster1
TraesCS6D02G029600	cluster1
TraesCS7B02G494500	cluster1
TraesCS6B02G051200	cluster1
TraesCS2D02G550500	cluster1
TraesCS4B02G048700	cluster1
TraesCS2B02G395800	cluster1
TraesCS7D02G099100	cluster1
TraesCS5A02G282700	cluster1
TraesCS7D02G126400	cluster1
TraesCS5A02G543700	cluster1
TraesCS2A02G341300	cluster1
TraesCS6D02G019400	cluster1
TraesCS2A02G024100	cluster1
TraesCS2D02G025300	cluster1
TraesCS3B02G605300	cluster1
TraesCS5B02G016300	cluster1
TraesCS2A02G024000	cluster1
TraesCS6B02G000500	cluster1
TraesCS4A02G424100	cluster1
TraesCS1B02G470700	cluster1
TraesCS3D02G049900	cluster1
TraesCS1A02G058400	cluster1
TraesCS4A02G377100	cluster1
TraesCSU02G051100	cluster1
TraesCS3A02G368700	cluster1
TraesCS2B02G341600	cluster1
TraesCS6D02G276200	cluster1
TraesCS1D02G221200	cluster1
TraesCS2A02G344100	cluster1
TraesCS6A02G007900	cluster1
TraesCS2D02G322400	cluster1
TraesCS7B02G018700	cluster1
TraesCS2D02G536300	cluster1
TraesCS4A02G451000	cluster1
TraesCS2B02G127400	cluster1
TraesCS6A02G122100	cluster1
TraesCS4A02G022400	cluster2
TraesCS3D02G406800	cluster2
TraesCS7A02G563800	cluster2
TraesCS3D02G153000	cluster2
TraesCS5B02G544400	cluster2
TraesCS5D02G036600	cluster2
TraesCS2B02G405900	cluster2
TraesCS5A02G325100	cluster2
TraesCS1D02G321500	cluster2
TraesCS7B02G379600	cluster2
TraesCS3B02G074700	cluster2
TraesCS2D02G384100	cluster2
TraesCS4B02G011700	cluster2
TraesCS7D02G069700	cluster2
TraesCS3A02G080500	cluster2
TraesCS1D02G042400	cluster2
TraesCS4A02G431100	cluster2
TraesCS7B02G425300	cluster2
TraesCS5B02G547500	cluster2
TraesCS6B02G058100	cluster2
TraesCS1D02G027100	cluster2
TraesCS6B02G128900	cluster2
TraesCS5B02G502800	cluster2
TraesCS5B02G525400	cluster2
TraesCS3B02G161000	cluster2
TraesCS1A02G014200	cluster2
TraesCS5B02G428800	cluster2
TraesCS3B02G584100	cluster2
TraesCS1D02G297100	cluster2
TraesCS4B02G280100	cluster2
TraesCS6B02G151200	cluster2
TraesCS6B02G142000	cluster2
TraesCS5D02G338800	cluster2
TraesCS7B02G312400	cluster2
TraesCS2B02G064100	cluster2
TraesCS3B02G585400	cluster2
TraesCS6B02G151100	cluster2
TraesCS5B02G155900	cluster2
TraesCS4B02G011300	cluster2
TraesCS1A02G064200	cluster2
TraesCS7D02G083600	cluster2
TraesCS3B02G018100	cluster2
TraesCS2D02G547000	cluster2
TraesCS5D02G304600	cluster2
TraesCS7D02G499400	cluster2
TraesCS6B02G347700	cluster2
TraesCS3D02G470800	cluster2
TraesCS6B02G018300	cluster2
TraesCS3D02G170000	cluster2
TraesCS7B02G417700	cluster2
TraesCS7D02G169000	cluster2
TraesCS4D02G009400	cluster2
TraesCS6B02G018400	cluster2
TraesCS5A02G334000	cluster2
TraesCS1B02G054200	cluster2
TraesCSU02G059800	cluster2
TraesCS7B02G059200	cluster2
TraesCS1D02G321600	cluster2
TraesCS5D02G539900	cluster2
TraesCS5B02G108700	cluster2
TraesCS3B02G170900	cluster2
TraesCS1B02G061400	cluster2
TraesCS4D02G009700	cluster2
TraesCS5D02G162700	cluster2
TraesCS1D02G075100	cluster2
TraesCS7D02G093600	cluster2
TraesCS7B02G499100	cluster2
TraesCS7B02G368300	cluster2
TraesCS7A02G188200	cluster2
TraesCS6B02G038300	cluster2
TraesCS7A02G443000	cluster2
TraesCS6D02G113100	cluster2
TraesCS4A02G397400	cluster2
TraesCS7B02G492400	cluster2
TraesCS7B02G492500	cluster2
TraesCS1B02G001200	cluster2
TraesCS2D02G261700	cluster2
TraesCS4A02G387500	cluster2
TraesCS1A02G294400	cluster2
TraesCS2B02G487100	cluster2
TraesCS3D02G534300	cluster2
TraesCS3B02G594600	cluster2
TraesCS6A02G027300	cluster2
TraesCS2A02G113300	cluster2
TraesCS6A02G095700	cluster2
TraesCS3D02G502000	cluster2
TraesCS6A02G131100	cluster2
TraesCSU02G214800	cluster2
TraesCS1B02G408000	cluster2
TraesCS3A02G494900	cluster2
TraesCS4D02G009900	cluster2
TraesCS6A02G012000	cluster2
TraesCS7D02G039100	cluster2
TraesCS4D02G141100	cluster2
TraesCS4A02G418600	cluster2
TraesCS2A02G048600	cluster2
TraesCS6A02G041600	cluster2
TraesCS3D02G235900	cluster2
TraesCS3A02G094300	cluster2
TraesCS4A02G386500	cluster2
TraesCS7A02G537400	cluster2
TraesCS3A02G144400	cluster2
TraesCS3B02G531000	cluster2
TraesCS1D02G065000	cluster2
TraesCS5D02G107900	cluster2
TraesCS2B02G169900	cluster2
TraesCS3B02G482300	cluster2
TraesCS7B02G464600	cluster2
TraesCS6B02G099100	cluster2
TraesCS7B02G347300	cluster2
TraesCS2D02G092100	cluster2
TraesCS6B02G096500	cluster2
TraesCS6B02G096600	cluster2
TraesCS1A02G321600	cluster2
TraesCS3B02G109800	cluster2
TraesCS6A02G095800	cluster2
TraesCS3B02G171000	cluster2
TraesCS4B02G011600	cluster2
TraesCS6B02G055200	cluster2
TraesCS1D02G074900	cluster2
TraesCS1D02G453400	cluster2
TraesCS7B02G046700	cluster2
TraesCS4B02G352800	cluster2
TraesCS7B02G466800	cluster2
TraesCS3D02G465500	cluster2
TraesCS3B02G502300	cluster2
TraesCS3B02G569600	cluster2
TraesCS4B02G394000	cluster2
TraesCS3D02G038700	cluster2
TraesCS2B02G085400	cluster2
TraesCS3B02G576900	cluster2
TraesCS6D02G110700	cluster2
TraesCS3D02G466000	cluster2
TraesCS6D02G030900	cluster2
TraesCS1D02G421200	cluster2
TraesCS6D02G276100	cluster2
TraesCS5A02G297600	cluster2
TraesCS4B02G024000	cluster2
TraesCS4B02G383600	cluster2
TraesCS1B02G082500	cluster2
TraesCS6A02G420200	cluster2
TraesCS3D02G450700	cluster2
TraesCS4A02G302500	cluster2
TraesCS4B02G298600	cluster2
TraesCS2A02G581800	cluster2
TraesCS6B02G018100	cluster2
TraesCS6D02G014900	cluster2
TraesCS1B02G036100	cluster2
TraesCS3B02G521300	cluster2
TraesCS7D02G009200	cluster2
TraesCS6A02G011900	cluster2
TraesCS6D02G014700	cluster2
TraesCS4A02G366300	cluster2
TraesCS4B02G010900	cluster2
TraesCS4D02G009800	cluster2
TraesCS6A02G011800	cluster2
TraesCS6A02G026200	cluster2
TraesCS5A02G356100	cluster2
TraesCS7B02G072800	cluster2
TraesCSU02G065500	cluster2
TraesCS5B02G530300	cluster2
TraesCS1B02G470900	cluster2
TraesCS5D02G364900	cluster2
TraesCS7A02G168000	cluster2
TraesCS2B02G004200	cluster2
TraesCS6D02G355500	cluster2
TraesCS6B02G099700	cluster2
TraesCS6D02G073500	cluster2
TraesCS2D02G139000	cluster2
TraesCS4A02G033700	cluster2
TraesCS5D02G540100	cluster2
TraesCS4B02G384500	cluster2
TraesCSU02G029000	cluster2
TraesCS3A02G478000	cluster2
TraesCS6A02G114100	cluster2
TraesCS7A02G168100	cluster2
TraesCS4D02G009300	cluster2
TraesCS3B02G556600	cluster2
TraesCSU02G241200	cluster2
TraesCS7D02G314100	cluster2
TraesCS7D02G216600	cluster2
TraesCS4D02G008700	cluster2
TraesCS7A02G214500	cluster2
TraesCS6A02G044400	cluster2
TraesCS7D02G216800	cluster2
TraesCS5B02G212400	cluster2
TraesCS4B02G011100	cluster2
TraesCS5A02G157800	cluster2
TraesCS2D02G078800	cluster2
TraesCS4A02G325100	cluster2
TraesCS1A02G004500	cluster2
TraesCS6B02G100600	cluster2
TraesCS7A02G060300	cluster2
TraesCS7D02G054800	cluster2
TraesCS7D02G008900	cluster2
TraesCS3D02G352700	cluster2
TraesCS3B02G391200	cluster2
TraesCS6D02G029400	cluster2
TraesCS5D02G050500	cluster2
TraesCS2B02G089400	cluster2
TraesCS3B02G480800	cluster2
TraesCS6A02G075400	cluster2
TraesCS6B02G066700	cluster2
TraesCS7B02G428200	cluster2
TraesCS6A02G120700	cluster2
TraesCS4A02G378500	cluster2
TraesCS3B02G489200	cluster2
TraesCS6A02G074600	cluster2
TraesCS2A02G010600	cluster2
TraesCS2D02G011200	cluster2
TraesCS4B02G125300	cluster2
TraesCS6B02G064500	cluster2
TraesCS6A02G420600	cluster2
TraesCS7A02G487400	cluster2
TraesCS1A02G033200	cluster2
TraesCS5A02G014000	cluster2
TraesCSU02G028900	cluster2
TraesCS6A02G420700	cluster2
TraesCS7D02G009100	cluster2
TraesCS2B02G063800	cluster2
TraesCS6B02G103400	cluster2
TraesCS6A02G420900	cluster2
TraesCS6B02G016200	cluster2
TraesCS7D02G216700	cluster2
TraesCS5D02G097400	cluster2
TraesCS6A02G077400	cluster2
TraesCS7B02G466200	cluster2
TraesCS2D02G532800	cluster2
TraesCS7B02G087100	cluster2
TraesCS3D02G142600	cluster2
TraesCS5B02G006900	cluster2
TraesCS6A02G076500	cluster2
TraesCS6D02G029000	cluster2
TraesCS5D02G317400	cluster2
TraesCS2B02G136500	cluster2
TraesCS4A02G302600	cluster2
TraesCS7A02G009500	cluster2
TraesCS6B02G101000	cluster2
TraesCS4B02G011000	cluster2
TraesCS5B02G333600	cluster2
TraesCS5B02G570700	cluster2
TraesCS7A02G459500	cluster2
TraesCS7A02G009600	cluster2
TraesCS6D02G027100	cluster2
TraesCS7B02G121800	cluster2
TraesCS5B02G537600	cluster2
TraesCS6B02G033400	cluster2
TraesCS4D02G009600	cluster2
TraesCS6B02G103200	cluster2
TraesCS2D02G264200	cluster2
TraesCS5D02G333200	cluster2
TraesCS2A02G581900	cluster2
TraesCS7A02G375000	cluster2
TraesCS4B02G010700	cluster2
TraesCS5B02G037300	cluster2
TraesCS5D02G044000	cluster2
TraesCS1B02G062600	cluster2
TraesCS4A02G361800	cluster2
TraesCS6D02G113200	cluster2
TraesCS4D02G266000	cluster2
TraesCS3B02G505900	cluster2
TraesCS7B02G068500	cluster2
TraesCS7A02G182300	cluster2
TraesCS6B02G422400	cluster2
TraesCS4A02G361500	cluster2
TraesCS2B02G351200	cluster2
TraesCS4A02G362700	cluster2
TraesCS1B02G472600	cluster2
TraesCS2B02G093600	cluster2
TraesCS5D02G317200	cluster2
TraesCS6B02G096700	cluster2
TraesCS2D02G019600	cluster2
TraesCS6D02G120900	cluster2
TraesCS6B02G045000	cluster2
TraesCS2B02G586800	cluster3
TraesCS2A02G054200	cluster3
TraesCS3D02G241100	cluster3
TraesCS7A02G562900	cluster3
TraesCS7A02G457800	cluster3
TraesCS3D02G077600	cluster3
TraesCS1D02G143300	cluster3
TraesCS2D02G443000	cluster3
TraesCS4D02G266700	cluster3
TraesCS5B02G094500	cluster3
TraesCS7B02G112800	cluster3
TraesCS7A02G034200	cluster3
TraesCS4A02G177200	cluster3
TraesCS2B02G143800	cluster3
TraesCS2B02G068800	cluster3
TraesCS2A02G460800	cluster3
TraesCS4A02G343700	cluster3
TraesCS3A02G536800	cluster3
TraesCS4B02G316200	cluster3
TraesCS1B02G023600	cluster3
TraesCS7A02G205700	cluster3
TraesCS2B02G036000	cluster3
TraesCS1B02G332200	cluster3
TraesCS6A02G001500	cluster3
TraesCS7A02G541200	cluster3
TraesCS2B02G078600	cluster3
TraesCS3A02G207300	cluster3
TraesCS1D02G052000	cluster3
TraesCS3D02G536300	cluster3
TraesCS6D02G176700	cluster3
TraesCS7B02G388100	cluster3
TraesCS5A02G392000	cluster3
TraesCS7B02G463600	cluster3
TraesCS1B02G024000	cluster3
TraesCS5B02G018300	cluster3
TraesCS5D02G014200	cluster3
TraesCS4A02G448600	cluster3
TraesCS4B02G017500	cluster3
TraesCS3D02G500300	cluster3
TraesCS4B02G370400	cluster3
TraesCS5A02G058700	cluster3
TraesCS3D02G227200	cluster3
TraesCS5A02G325200	cluster3
TraesCS5B02G007200	cluster3
TraesCS1B02G101100	cluster3
TraesCS1A02G083800	cluster3
TraesCSU02G131800	cluster3
TraesCS3B02G255600	cluster3
TraesCS1D02G036700	cluster3
TraesCS6A02G277700	cluster3
TraesCS5B02G243800	cluster3
TraesCS3D02G028200	cluster3
TraesCS4A02G458300	cluster3
TraesCS4B02G381200	cluster3
TraesCS1A02G043100	cluster3
TraesCS5A02G466300	cluster3
TraesCS4A02G016000	cluster3
TraesCS4A02G497800	cluster3
TraesCS1A02G222300	cluster3
TraesCS1B02G023400	cluster3
TraesCS7B02G479100	cluster3
TraesCS1B02G345000	cluster3
TraesCS6B02G379800	cluster3
TraesCS1B02G024200	cluster3
TraesCSU02G038900	cluster3
TraesCS4A02G461800	cluster3
TraesCSU02G219500	cluster3
TraesCS7A02G345200	cluster3
TraesCS2B02G482900	cluster3
TraesCS5A02G175400	cluster3
TraesCS2B02G069300	cluster3
TraesCS5B02G540800	cluster3
TraesCS2B02G399800	cluster3
TraesCS4A02G038500	cluster3
TraesCS7B02G460600	cluster3
TraesCS1B02G035700	cluster3
TraesCS7D02G294700	cluster3
TraesCS7D02G337600	cluster3
TraesCS2A02G382500	cluster3
TraesCS5A02G008900	cluster3
TraesCS6B02G011100	cluster3
TraesCS2B02G066000	cluster3
TraesCS1B02G023000	cluster3
TraesCS5B02G539700	cluster3
TraesCS7D02G527100	cluster3
TraesCS6A02G027400	cluster3
TraesCS2D02G002600	cluster3
TraesCS7D02G208500	cluster3
TraesCS6A02G010400	cluster3
TraesCS3D02G010500	cluster3
TraesCS3B02G000600	cluster3
TraesCS1B02G347700	cluster3
TraesCS2B02G608500	cluster3
TraesCS7A02G484700	cluster4
TraesCS4B02G267700	cluster4
TraesCS7A02G403200	cluster4
TraesCS2D02G052200	cluster4
TraesCS7B02G499300	cluster4
TraesCS7A02G094200	cluster4
TraesCS5D02G095000	cluster4
TraesCS2D02G295600	cluster4
TraesCS4B02G135000	cluster4
TraesCS6D02G181600	cluster4
TraesCS7D02G400000	cluster4
TraesCS2B02G268200	cluster4
TraesCS1D02G244600	cluster4
TraesCS5D02G479100	cluster4
TraesCS2B02G005000	cluster4
TraesCS6A02G229500	cluster4
TraesCS2B02G360600	cluster4
TraesCS2B02G302700	cluster4
TraesCS3B02G579200	cluster4
TraesCS6A02G259600	cluster4
TraesCS4B02G081500	cluster4
TraesCS3A02G058000	cluster4
TraesCS1B02G365700	cluster4
TraesCS2A02G270800	cluster4
TraesCS3B02G557600	cluster4
TraesCS7D02G368000	cluster4
TraesCS2B02G271600	cluster4
TraesCS7D02G380300	cluster4
TraesCS7D02G397800	cluster4
TraesCS1A02G077800	cluster4
TraesCS5D02G483500	cluster4
TraesCS2D02G209200	cluster4
