# Supplementary material for: Dynamic chromatin regulatory programs during embryogenesis of hexaploid wheat
Source: Genome Biol. 2023 Jan 13;24:7. doi: 10.1186/s13059-022-02844-2 (PMC9837924; doi:10.1186/s13059-022-02844-2)
Supplement: Supplementary file 9 — Additional file 9: Dataset S8. Selected key modules genes. [file 13059_2022_2844_MOESM9_ESM.xlsx]

## Sheet: Sheet1
Dataset S8 Selected key modules genes
groups	ID
tan	TraesCS1A02G004500
tan	TraesCS1A02G006900
tan	TraesCS1A02G012300
tan	TraesCS1A02G013900
tan	TraesCS1A02G014200
tan	TraesCS1A02G022000
tan	TraesCS1A02G022600
tan	TraesCS1A02G027800
tan	TraesCS1A02G029400
tan	TraesCS1A02G033200
tan	TraesCS1A02G049800
tan	TraesCS1A02G053300
tan	TraesCS1A02G053800
tan	TraesCS1A02G054200
tan	TraesCS1A02G056700
tan	TraesCS1A02G056800
tan	TraesCS1A02G057000
tan	TraesCS1A02G059200
tan	TraesCS1A02G059600
tan	TraesCS1A02G059700
tan	TraesCS1A02G064200
tan	TraesCS1A02G065400
tan	TraesCS1A02G068400
tan	TraesCS1A02G068600
tan	TraesCS1A02G069100
tan	TraesCS1A02G070700
tan	TraesCS1A02G072100
tan	TraesCS1A02G072300
tan	TraesCS1A02G087300
tan	TraesCS1A02G087600
tan	TraesCS1A02G095300
tan	TraesCS1A02G104000
tan	TraesCS1A02G112000
tan	TraesCS1A02G118900
tan	TraesCS1A02G120900
tan	TraesCS1A02G121500
tan	TraesCS1A02G142900
tan	TraesCS1A02G147300
tan	TraesCS1A02G148900
tan	TraesCS1A02G158100
tan	TraesCS1A02G161500
tan	TraesCS1A02G165800
tan	TraesCS1A02G166100
tan	TraesCS1A02G177300
tan	TraesCS1A02G180100
tan	TraesCS1A02G196700
tan	TraesCS1A02G199200
tan	TraesCS1A02G201100
tan	TraesCS1A02G208800
tan	TraesCS1A02G209500
tan	TraesCS1A02G216200
tan	TraesCS1A02G217200
tan	TraesCS1A02G223600
tan	TraesCS1A02G234700
tan	TraesCS1A02G239800
tan	TraesCS1A02G240200
tan	TraesCS1A02G242700
tan	TraesCS1A02G247100
tan	TraesCS1A02G250500
tan	TraesCS1A02G253300
tan	TraesCS1A02G253600
tan	TraesCS1A02G271700
tan	TraesCS1A02G277800
tan	TraesCS1A02G291800
tan	TraesCS1A02G292400
tan	TraesCS1A02G294200
tan	TraesCS1A02G294400
tan	TraesCS1A02G298400
tan	TraesCS1A02G300100
tan	TraesCS1A02G303900
tan	TraesCS1A02G304400
tan	TraesCS1A02G307600
tan	TraesCS1A02G317100
tan	TraesCS1A02G321400
tan	TraesCS1A02G321500
tan	TraesCS1A02G321600
tan	TraesCS1A02G325500
tan	TraesCS1A02G328800
tan	TraesCS1A02G332800
tan	TraesCS1A02G348200
tan	TraesCS1A02G350000
tan	TraesCS1A02G354300
tan	TraesCS1A02G354400
tan	TraesCS1A02G354600
tan	TraesCS1A02G357600
tan	TraesCS1A02G359100
tan	TraesCS1A02G382700
tan	TraesCS1A02G387500
tan	TraesCS1A02G391100
tan	TraesCS1A02G398100
tan	TraesCS1A02G401500
tan	TraesCS1A02G405200
tan	TraesCS1A02G405300
tan	TraesCS1A02G408600
tan	TraesCS1A02G409700
tan	TraesCS1A02G410400
tan	TraesCS1A02G429100
tan	TraesCS1A02G430000
tan	TraesCS1A02G430100
tan	TraesCS1A02G435100
tan	TraesCS1A02G435200
tan	TraesCS1A02G438800
tan	TraesCS1A02G444400
tan	TraesCS1A02G445100
tan	TraesCS1A02G445300
tan	TraesCS1B02G001200
tan	TraesCS1B02G001400
tan	TraesCS1B02G005500
tan	TraesCS1B02G008952
tan	TraesCS1B02G036100
tan	TraesCS1B02G041400
tan	TraesCS1B02G044800
tan	TraesCS1B02G049000
tan	TraesCS1B02G053500
tan	TraesCS1B02G054200
tan	TraesCS1B02G056600
tan	TraesCS1B02G057200
tan	TraesCS1B02G057500
tan	TraesCS1B02G061400
tan	TraesCS1B02G062500
tan	TraesCS1B02G062600
tan	TraesCS1B02G063600
tan	TraesCS1B02G063800
tan	TraesCS1B02G070800
tan	TraesCS1B02G071100
tan	TraesCS1B02G071300
tan	TraesCS1B02G072000
tan	TraesCS1B02G072500
tan	TraesCS1B02G077800
tan	TraesCS1B02G080100
tan	TraesCS1B02G081100
tan	TraesCS1B02G082500
tan	TraesCS1B02G086400
tan	TraesCS1B02G088500
tan	TraesCS1B02G089300
tan	TraesCS1B02G090900
tan	TraesCS1B02G099500
tan	TraesCS1B02G106200
tan	TraesCS1B02G106800
tan	TraesCS1B02G107900
tan	TraesCS1B02G108400
tan	TraesCS1B02G109400
tan	TraesCS1B02G114700
tan	TraesCS1B02G114800
tan	TraesCS1B02G124400
tan	TraesCS1B02G125800
tan	TraesCS1B02G125900
tan	TraesCS1B02G130700
tan	TraesCS1B02G132300
tan	TraesCS1B02G164800
tan	TraesCS1B02G166000
tan	TraesCS1B02G172500
tan	TraesCS1B02G191700
tan	TraesCS1B02G194300
tan	TraesCS1B02G194600
tan	TraesCS1B02G199200
tan	TraesCS1B02G200400
tan	TraesCS1B02G204700
tan	TraesCS1B02G211300
tan	TraesCS1B02G214900
tan	TraesCS1B02G215500
tan	TraesCS1B02G216500
tan	TraesCS1B02G224300
tan	TraesCS1B02G224400
tan	TraesCS1B02G243400
tan	TraesCS1B02G248400
tan	TraesCS1B02G248900
tan	TraesCS1B02G252000
tan	TraesCS1B02G281000
tan	TraesCS1B02G283000
tan	TraesCS1B02G293000
tan	TraesCS1B02G294500
tan	TraesCS1B02G297400
tan	TraesCS1B02G302300
tan	TraesCS1B02G306100
tan	TraesCS1B02G314400
tan	TraesCS1B02G314900
tan	TraesCS1B02G315000
tan	TraesCS1B02G319800
tan	TraesCS1B02G333900
tan	TraesCS1B02G338600
tan	TraesCS1B02G346400
tan	TraesCS1B02G362800
tan	TraesCS1B02G363000
tan	TraesCS1B02G367200
tan	TraesCS1B02G368300
tan	TraesCS1B02G374300
tan	TraesCS1B02G377900
tan	TraesCS1B02G382400
tan	TraesCS1B02G389200
tan	TraesCS1B02G395500
tan	TraesCS1B02G396100
tan	TraesCS1B02G407700
tan	TraesCS1B02G407800
tan	TraesCS1B02G408000
tan	TraesCS1B02G414700
tan	TraesCS1B02G415000
tan	TraesCS1B02G421200
tan	TraesCS1B02G436300
tan	TraesCS1B02G437800
tan	TraesCS1B02G440600
tan	TraesCS1B02G453400
tan	TraesCS1B02G456500
tan	TraesCS1B02G460700
tan	TraesCS1B02G463900
tan	TraesCS1B02G464900
tan	TraesCS1B02G470900
tan	TraesCS1B02G471000
tan	TraesCS1B02G472600
tan	TraesCS1B02G474500
tan	TraesCS1B02G477900
tan	TraesCS1B02G479000
tan	TraesCS1B02G479200
tan	TraesCS1B02G479900
tan	TraesCS1D02G011800
tan	TraesCS1D02G015400
tan	TraesCS1D02G026400
tan	TraesCS1D02G027100
tan	TraesCS1D02G029600
tan	TraesCS1D02G036500
tan	TraesCS1D02G039300
tan	TraesCS1D02G042400
tan	TraesCS1D02G044100
tan	TraesCS1D02G046500
tan	TraesCS1D02G051200
tan	TraesCS1D02G054800
tan	TraesCS1D02G055000
tan	TraesCS1D02G055900
tan	TraesCS1D02G056900
tan	TraesCS1D02G057500
tan	TraesCS1D02G059100
tan	TraesCS1D02G060600
tan	TraesCS1D02G060800
tan	TraesCS1D02G063800
tan	TraesCS1D02G065000
tan	TraesCS1D02G069900
tan	TraesCS1D02G074700
tan	TraesCS1D02G074800
tan	TraesCS1D02G074900
tan	TraesCS1D02G075100
tan	TraesCS1D02G095900
tan	TraesCS1D02G107800
tan	TraesCS1D02G108000
tan	TraesCS1D02G110100
tan	TraesCS1D02G113600
tan	TraesCS1D02G119800
tan	TraesCS1D02G122100
tan	TraesCS1D02G124500
tan	TraesCS1D02G136600
tan	TraesCS1D02G143500
tan	TraesCS1D02G146200
tan	TraesCS1D02G163400
tan	TraesCS1D02G191200
tan	TraesCS1D02G193900
tan	TraesCS1D02G198400
tan	TraesCS1D02G200200
tan	TraesCS1D02G203700
tan	TraesCS1D02G204400
tan	TraesCS1D02G204500
tan	TraesCS1D02G204800
tan	TraesCS1D02G207000
tan	TraesCS1D02G209300
tan	TraesCS1D02G216700
tan	TraesCS1D02G218300
tan	TraesCS1D02G218400
tan	TraesCS1D02G232500
tan	TraesCS1D02G237400
tan	TraesCS1D02G239600
tan	TraesCS1D02G243600
tan	TraesCS1D02G253200
tan	TraesCS1D02G270900
tan	TraesCS1D02G271500
tan	TraesCS1D02G271600
tan	TraesCS1D02G272200
tan	TraesCS1D02G274100
tan	TraesCS1D02G275400
tan	TraesCS1D02G281300
tan	TraesCS1D02G284300
tan	TraesCS1D02G293600
tan	TraesCS1D02G294500
tan	TraesCS1D02G294700
tan	TraesCS1D02G296700
tan	TraesCS1D02G297100
tan	TraesCS1D02G302600
tan	TraesCS1D02G303700
tan	TraesCS1D02G303900
tan	TraesCS1D02G307000
tan	TraesCS1D02G308500
tan	TraesCS1D02G317100
tan	TraesCS1D02G321500
tan	TraesCS1D02G321600
tan	TraesCS1D02G324600
tan	TraesCS1D02G327100
tan	TraesCS1D02G335400
tan	TraesCS1D02G335500
tan	TraesCS1D02G339700
tan	TraesCS1D02G352700
tan	TraesCS1D02G355100
tan	TraesCS1D02G362000
tan	TraesCS1D02G392700
tan	TraesCS1D02G395400
tan	TraesCS1D02G397300
tan	TraesCS1D02G399400
tan	TraesCS1D02G401900
tan	TraesCS1D02G421200
tan	TraesCS1D02G438600
tan	TraesCS1D02G438700
tan	TraesCS1D02G439300
tan	TraesCS1D02G439400
tan	TraesCS1D02G442200
tan	TraesCS1D02G443700
tan	TraesCS1D02G452600
tan	TraesCS1D02G453200
tan	TraesCS1D02G453400
tan	TraesCS2A02G027100
tan	TraesCS2A02G033800
tan	TraesCS2A02G043700
tan	TraesCS2A02G048600
tan	TraesCS2A02G051300
tan	TraesCS2A02G059800
tan	TraesCS2A02G071400
tan	TraesCS2A02G072200
tan	TraesCS2A02G072300
tan	TraesCS2A02G073600
tan	TraesCS2A02G073800
tan	TraesCS2A02G081200
tan	TraesCS2A02G092500
tan	TraesCS2A02G098000
tan	TraesCS2A02G098700
tan	TraesCS2A02G099500
tan	TraesCS2A02G100100
tan	TraesCS2A02G109000
tan	TraesCS2A02G113300
tan	TraesCS2A02G113400
tan	TraesCS2A02G117200
tan	TraesCS2A02G117600
tan	TraesCS2A02G121500
tan	TraesCS2A02G121600
tan	TraesCS2A02G132600
tan	TraesCS2A02G135500
tan	TraesCS2A02G145000
tan	TraesCS2A02G155600
tan	TraesCS2A02G156300
tan	TraesCS2A02G169600
tan	TraesCS2A02G171100
tan	TraesCS2A02G181400
tan	TraesCS2A02G194700
tan	TraesCS2A02G195100
tan	TraesCS2A02G197700
tan	TraesCS2A02G199000
tan	TraesCS2A02G203000
tan	TraesCS2A02G203500
tan	TraesCS2A02G209700
tan	TraesCS2A02G210700
tan	TraesCS2A02G218500
tan	TraesCS2A02G222500
tan	TraesCS2A02G224900
tan	TraesCS2A02G228700
tan	TraesCS2A02G256500
tan	TraesCS2A02G257300
tan	TraesCS2A02G259500
tan	TraesCS2A02G266000
tan	TraesCS2A02G278300
tan	TraesCS2A02G285400
tan	TraesCS2A02G292600
tan	TraesCS2A02G293400
tan	TraesCS2A02G314500
tan	TraesCS2A02G319400
tan	TraesCS2A02G323800
tan	TraesCS2A02G326500
tan	TraesCS2A02G328400
tan	TraesCS2A02G329000
tan	TraesCS2A02G329300
tan	TraesCS2A02G332800
tan	TraesCS2A02G332900
tan	TraesCS2A02G340900
tan	TraesCS2A02G354800
tan	TraesCS2A02G372900
tan	TraesCS2A02G379700
tan	TraesCS2A02G387700
tan	TraesCS2A02G396000
tan	TraesCS2A02G401200
tan	TraesCS2A02G402100
tan	TraesCS2A02G405100
tan	TraesCS2A02G405300
tan	TraesCS2A02G406800
tan	TraesCS2A02G419200
tan	TraesCS2A02G422700
tan	TraesCS2A02G424300
tan	TraesCS2A02G425919
tan	TraesCS2A02G428600
tan	TraesCS2A02G439400
tan	TraesCS2A02G439500
tan	TraesCS2A02G458000
tan	TraesCS2A02G463500
tan	TraesCS2A02G467800
tan	TraesCS2A02G474900
tan	TraesCS2A02G478300
tan	TraesCS2A02G482200
tan	TraesCS2A02G482400
tan	TraesCS2A02G495300
tan	TraesCS2A02G498600
tan	TraesCS2A02G499500
tan	TraesCS2A02G504900
tan	TraesCS2A02G513200
tan	TraesCS2A02G517800
tan	TraesCS2A02G518000
tan	TraesCS2A02G523900
tan	TraesCS2A02G532900
tan	TraesCS2A02G551000
tan	TraesCS2A02G555700
tan	TraesCS2A02G557000
tan	TraesCS2A02G561200
tan	TraesCS2A02G567300
tan	TraesCS2A02G581800
tan	TraesCS2A02G581900
tan	TraesCS2A02G590400
tan	TraesCS2B02G004200
tan	TraesCS2B02G004600
tan	TraesCS2B02G024000
tan	TraesCS2B02G044600
tan	TraesCS2B02G047500
tan	TraesCS2B02G064100
tan	TraesCS2B02G069700
tan	TraesCS2B02G070800
tan	TraesCS2B02G085400
tan	TraesCS2B02G086400
tan	TraesCS2B02G086500
tan	TraesCS2B02G086600
tan	TraesCS2B02G087000
tan	TraesCS2B02G089400
tan	TraesCS2B02G090800
tan	TraesCS2B02G091100
tan	TraesCS2B02G093600
tan	TraesCS2B02G095100
tan	TraesCS2B02G095600
tan	TraesCS2B02G095700
tan	TraesCS2B02G116200
tan	TraesCS2B02G116300
tan	TraesCS2B02G116400
tan	TraesCS2B02G134300
tan	TraesCS2B02G136500
tan	TraesCS2B02G137200
tan	TraesCS2B02G142200
tan	TraesCS2B02G142400
tan	TraesCS2B02G142800
tan	TraesCS2B02G146100
tan	TraesCS2B02G151600
tan	TraesCS2B02G159400
tan	TraesCS2B02G162300
tan	TraesCS2B02G163200
tan	TraesCS2B02G169900
tan	TraesCS2B02G174000
tan	TraesCS2B02G177600
tan	TraesCS2B02G180800
tan	TraesCS2B02G195900
tan	TraesCS2B02G196400
tan	TraesCS2B02G196600
tan	TraesCS2B02G197500
tan	TraesCS2B02G210100
tan	TraesCS2B02G236600
tan	TraesCS2B02G238100
tan	TraesCS2B02G240500
tan	TraesCS2B02G276100
tan	TraesCS2B02G285200
tan	TraesCS2B02G302500
tan	TraesCS2B02G303100
tan	TraesCS2B02G303200
tan	TraesCS2B02G303700
tan	TraesCS2B02G312100
tan	TraesCS2B02G337600
tan	TraesCS2B02G348900
tan	TraesCS2B02G351200
tan	TraesCS2B02G362400
tan	TraesCS2B02G374300
tan	TraesCS2B02G388600
tan	TraesCS2B02G391000
tan	TraesCS2B02G404000
tan	TraesCS2B02G405900
tan	TraesCS2B02G406000
tan	TraesCS2B02G407200
tan	TraesCS2B02G414300
tan	TraesCS2B02G419200
tan	TraesCS2B02G423200
tan	TraesCS2B02G423300
tan	TraesCS2B02G423400
tan	TraesCS2B02G437900
tan	TraesCS2B02G438300
tan	TraesCS2B02G439200
tan	TraesCS2B02G439700
tan	TraesCS2B02G441500
tan	TraesCS2B02G450500
tan	TraesCS2B02G450600
tan	TraesCS2B02G462200
tan	TraesCS2B02G465100
tan	TraesCS2B02G487000
tan	TraesCS2B02G487100
tan	TraesCS2B02G491100
tan	TraesCS2B02G498100
tan	TraesCS2B02G499700
tan	TraesCS2B02G500100
tan	TraesCS2B02G501500
tan	TraesCS2B02G504000
tan	TraesCS2B02G504500
tan	TraesCS2B02G506400
tan	TraesCS2B02G507200
tan	TraesCS2B02G508900
tan	TraesCS2B02G510500
tan	TraesCS2B02G514400
tan	TraesCS2B02G515200
tan	TraesCS2B02G515300
tan	TraesCS2B02G520900
tan	TraesCS2B02G530600
tan	TraesCS2B02G530700
tan	TraesCS2B02G530800
tan	TraesCS2B02G531000
tan	TraesCS2B02G538600
tan	TraesCS2B02G538700
tan	TraesCS2B02G539700
tan	TraesCS2B02G546400
tan	TraesCS2B02G562400
tan	TraesCS2B02G576900
tan	TraesCS2B02G589800
tan	TraesCS2B02G617700
tan	TraesCS2B02G618600
tan	TraesCS2B02G622300
tan	TraesCS2B02G628500
tan	TraesCS2D02G006000
tan	TraesCS2D02G011200
tan	TraesCS2D02G014500
tan	TraesCS2D02G019600
tan	TraesCS2D02G031700
tan	TraesCS2D02G032000
tan	TraesCS2D02G033300
tan	TraesCS2D02G047500
tan	TraesCS2D02G071000
tan	TraesCS2D02G071100
tan	TraesCS2D02G071200
tan	TraesCS2D02G071300
tan	TraesCS2D02G076100
tan	TraesCS2D02G078900
tan	TraesCS2D02G088800
tan	TraesCS2D02G088900
tan	TraesCS2D02G090200
tan	TraesCS2D02G091500
tan	TraesCS2D02G091900
tan	TraesCS2D02G092100
tan	TraesCS2D02G094000
tan	TraesCS2D02G097400
tan	TraesCS2D02G098200
tan	TraesCS2D02G098500
tan	TraesCS2D02G105100
tan	TraesCS2D02G106600
tan	TraesCS2D02G115900
tan	TraesCS2D02G123500
tan	TraesCS2D02G137900
tan	TraesCS2D02G139000
tan	TraesCS2D02G143900
tan	TraesCS2D02G148800
tan	TraesCS2D02G161400
tan	TraesCS2D02G172500
tan	TraesCS2D02G177100
tan	TraesCS2D02G191300
tan	TraesCS2D02G193200
tan	TraesCS2D02G201700
tan	TraesCS2D02G213800
tan	TraesCS2D02G219100
tan	TraesCS2D02G221600
tan	TraesCS2D02G226500
tan	TraesCS2D02G261700
tan	TraesCS2D02G265500
tan	TraesCS2D02G275700
tan	TraesCS2D02G277100
tan	TraesCS2D02G278500
tan	TraesCS2D02G284600
tan	TraesCS2D02G286600
tan	TraesCS2D02G289900
tan	TraesCS2D02G295300
tan	TraesCS2D02G300700
tan	TraesCS2D02G302300
tan	TraesCS2D02G309500
tan	TraesCS2D02G312700
tan	TraesCS2D02G317100
tan	TraesCS2D02G317400
tan	TraesCS2D02G325500
tan	TraesCS2D02G333400
tan	TraesCS2D02G341200
tan	TraesCS2D02G342400
tan	TraesCS2D02G358000
tan	TraesCS2D02G372800
tan	TraesCS2D02G375900
tan	TraesCS2D02G383300
tan	TraesCS2D02G384100
tan	TraesCS2D02G392500
tan	TraesCS2D02G402000
tan	TraesCS2D02G402100
tan	TraesCS2D02G402200
tan	TraesCS2D02G415000
tan	TraesCS2D02G416200
tan	TraesCS2D02G417600
tan	TraesCS2D02G417700
tan	TraesCS2D02G422100
tan	TraesCS2D02G422700
tan	TraesCS2D02G430100
tan	TraesCS2D02G432400
tan	TraesCS2D02G436400
tan	TraesCS2D02G436700
tan	TraesCS2D02G443100
tan	TraesCS2D02G448200
tan	TraesCS2D02G458700
tan	TraesCS2D02G465900
tan	TraesCS2D02G468200
tan	TraesCS2D02G470300
tan	TraesCS2D02G480800
tan	TraesCS2D02G480900
tan	TraesCS2D02G481400
tan	TraesCS2D02G503100
tan	TraesCS2D02G505600
tan	TraesCS2D02G513500
tan	TraesCS2D02G526200
tan	TraesCS2D02G532800
tan	TraesCS2D02G540400
tan	TraesCS2D02G540700
tan	TraesCS2D02G547000
tan	TraesCS2D02G559800
tan	TraesCS2D02G560000
tan	TraesCS2D02G564100
tan	TraesCS2D02G567700
tan	TraesCS2D02G577800
tan	TraesCS2D02G594700
tan	TraesCS2D02G601800
tan	TraesCS3A02G003700
tan	TraesCS3A02G005300
tan	TraesCS3A02G021500
tan	TraesCS3A02G037700
tan	TraesCS3A02G040500
tan	TraesCS3A02G048300
tan	TraesCS3A02G056500
tan	TraesCS3A02G060500
tan	TraesCS3A02G064200
tan	TraesCS3A02G067200
tan	TraesCS3A02G070200
tan	TraesCS3A02G080500
tan	TraesCS3A02G082500
tan	TraesCS3A02G094300
tan	TraesCS3A02G095600
tan	TraesCS3A02G097800
tan	TraesCS3A02G111500
tan	TraesCS3A02G116500
tan	TraesCS3A02G136300
tan	TraesCS3A02G137900
tan	TraesCS3A02G139900
tan	TraesCS3A02G144400
tan	TraesCS3A02G144600
tan	TraesCS3A02G152300
tan	TraesCS3A02G154500
tan	TraesCS3A02G156400
tan	TraesCS3A02G168100
tan	TraesCS3A02G175300
tan	TraesCS3A02G179700
tan	TraesCS3A02G181500
tan	TraesCS3A02G181600
tan	TraesCS3A02G184300
tan	TraesCS3A02G187000
tan	TraesCS3A02G213400
tan	TraesCS3A02G216400
tan	TraesCS3A02G217200
tan	TraesCS3A02G228100
tan	TraesCS3A02G234100
tan	TraesCS3A02G234600
tan	TraesCS3A02G242600
tan	TraesCS3A02G252600
tan	TraesCS3A02G253700
tan	TraesCS3A02G255300
tan	TraesCS3A02G255500
tan	TraesCS3A02G259300
tan	TraesCS3A02G269500
tan	TraesCS3A02G274800
tan	TraesCS3A02G276000
tan	TraesCS3A02G278800
tan	TraesCS3A02G279800
tan	TraesCS3A02G282200
tan	TraesCS3A02G282700
tan	TraesCS3A02G284300
tan	TraesCS3A02G285000
tan	TraesCS3A02G287500
tan	TraesCS3A02G291400
tan	TraesCS3A02G296900
tan	TraesCS3A02G305200
tan	TraesCS3A02G308800
tan	TraesCS3A02G311800
tan	TraesCS3A02G321000
tan	TraesCS3A02G321300
tan	TraesCS3A02G324700
tan	TraesCS3A02G329800
tan	TraesCS3A02G330300
tan	TraesCS3A02G340400
tan	TraesCS3A02G346100
tan	TraesCS3A02G346500
tan	TraesCS3A02G353500
tan	TraesCS3A02G354600
tan	TraesCS3A02G356800
tan	TraesCS3A02G357100
tan	TraesCS3A02G358200
tan	TraesCS3A02G358400
tan	TraesCS3A02G374400
tan	TraesCS3A02G377700
tan	TraesCS3A02G385500
tan	TraesCS3A02G394200
tan	TraesCS3A02G398900
tan	TraesCS3A02G399900
tan	TraesCS3A02G402400
tan	TraesCS3A02G407800
tan	TraesCS3A02G423900
tan	TraesCS3A02G428100
tan	TraesCS3A02G428800
tan	TraesCS3A02G439600
tan	TraesCS3A02G441100
tan	TraesCS3A02G442200
tan	TraesCS3A02G445400
tan	TraesCS3A02G448000
tan	TraesCS3A02G448600
tan	TraesCS3A02G462000
tan	TraesCS3A02G472000
tan	TraesCS3A02G473800
tan	TraesCS3A02G474400
tan	TraesCS3A02G478000
tan	TraesCS3A02G483900
tan	TraesCS3A02G490700
tan	TraesCS3A02G492400
tan	TraesCS3A02G494900
tan	TraesCS3A02G503300
tan	TraesCS3A02G507200
tan	TraesCS3A02G507600
tan	TraesCS3A02G509700
tan	TraesCS3A02G514700
tan	TraesCS3A02G516100
tan	TraesCS3A02G529000
tan	TraesCS3A02G531700
tan	TraesCS3A02G534000
tan	TraesCS3A02G534400
tan	TraesCS3B02G008800
tan	TraesCS3B02G008900
tan	TraesCS3B02G018100
tan	TraesCS3B02G018200
tan	TraesCS3B02G023400
tan	TraesCS3B02G047200
tan	TraesCS3B02G047400
tan	TraesCS3B02G074700
tan	TraesCS3B02G078000
tan	TraesCS3B02G082300
tan	TraesCS3B02G085900
tan	TraesCS3B02G092900
tan	TraesCS3B02G107300
tan	TraesCS3B02G109700
tan	TraesCS3B02G109800
tan	TraesCS3B02G113400
tan	TraesCS3B02G114500
tan	TraesCS3B02G117200
tan	TraesCS3B02G131600
tan	TraesCS3B02G132300
tan	TraesCS3B02G134400
tan	TraesCS3B02G134500
tan	TraesCS3B02G135600
tan	TraesCS3B02G137400
tan	TraesCS3B02G138600
tan	TraesCS3B02G138800
tan	TraesCS3B02G140300
tan	TraesCS3B02G151700
tan	TraesCS3B02G152000
tan	TraesCS3B02G152800
tan	TraesCS3B02G154200
tan	TraesCS3B02G155500
tan	TraesCS3B02G160500
tan	TraesCS3B02G160700
tan	TraesCS3B02G161000
tan	TraesCS3B02G166800
tan	TraesCS3B02G169500
tan	TraesCS3B02G170900
tan	TraesCS3B02G171000
tan	TraesCS3B02G174600
tan	TraesCS3B02G177900
tan	TraesCS3B02G183100
tan	TraesCS3B02G194000
tan	TraesCS3B02G200000
tan	TraesCS3B02G209700
tan	TraesCS3B02G210900
tan	TraesCS3B02G220700
tan	TraesCS3B02G224500
tan	TraesCS3B02G236900
tan	TraesCS3B02G246300
tan	TraesCS3B02G246900
tan	TraesCS3B02G252500
tan	TraesCS3B02G256400
tan	TraesCS3B02G265200
tan	TraesCS3B02G270700
tan	TraesCS3B02G277300
tan	TraesCS3B02G285600
tan	TraesCS3B02G294300
tan	TraesCS3B02G300600
tan	TraesCS3B02G300700
tan	TraesCS3B02G303500
tan	TraesCS3B02G311800
tan	TraesCS3B02G313000
tan	TraesCS3B02G313400
tan	TraesCS3B02G315900
tan	TraesCS3B02G320600
tan	TraesCS3B02G321700
tan	TraesCS3B02G322400
tan	TraesCS3B02G322700
tan	TraesCS3B02G323300
tan	TraesCS3B02G326000
tan	TraesCS3B02G326700
tan	TraesCS3B02G328400
tan	TraesCS3B02G342900
tan	TraesCS3B02G351500
tan	TraesCS3B02G353700
tan	TraesCS3B02G354800
tan	TraesCS3B02G356600
tan	TraesCS3B02G359900
tan	TraesCS3B02G366700
tan	TraesCS3B02G372800
tan	TraesCS3B02G374200
tan	TraesCS3B02G387600
tan	TraesCS3B02G389700
tan	TraesCS3B02G391200
tan	TraesCS3B02G410500
tan	TraesCS3B02G422800
tan	TraesCS3B02G429500
tan	TraesCS3B02G431200
tan	TraesCS3B02G432300
tan	TraesCS3B02G437900
tan	TraesCS3B02G441400
tan	TraesCS3B02G446100
tan	TraesCS3B02G458900
tan	TraesCS3B02G462300
tan	TraesCS3B02G480800
tan	TraesCS3B02G482300
tan	TraesCS3B02G484100
tan	TraesCS3B02G489200
tan	TraesCS3B02G502300
tan	TraesCS3B02G505900
tan	TraesCS3B02G517000
tan	TraesCS3B02G521300
tan	TraesCS3B02G525200
tan	TraesCS3B02G525400
tan	TraesCS3B02G531000
tan	TraesCS3B02G549500
tan	TraesCS3B02G553500
tan	TraesCS3B02G553700
tan	TraesCS3B02G556500
tan	TraesCS3B02G556600
tan	TraesCS3B02G560300
tan	TraesCS3B02G565100
tan	TraesCS3B02G568400
tan	TraesCS3B02G569600
tan	TraesCS3B02G576900
tan	TraesCS3B02G578700
tan	TraesCS3B02G582900
tan	TraesCS3B02G583700
tan	TraesCS3B02G584100
tan	TraesCS3B02G585400
tan	TraesCS3B02G594600
tan	TraesCS3B02G602900
tan	TraesCS3B02G607400
tan	TraesCS3B02G610600
tan	TraesCS3D02G001600
tan	TraesCS3D02G016600
tan	TraesCS3D02G023100
tan	TraesCS3D02G025400
tan	TraesCS3D02G031300
tan	TraesCS3D02G034400
tan	TraesCS3D02G034600
tan	TraesCS3D02G035000
tan	TraesCS3D02G037100
tan	TraesCS3D02G038700
tan	TraesCS3D02G039800
tan	TraesCS3D02G061300
tan	TraesCS3D02G070100
tan	TraesCS3D02G079800
tan	TraesCS3D02G082300
tan	TraesCS3D02G083600
tan	TraesCS3D02G084000
tan	TraesCS3D02G085200
tan	TraesCS3D02G094300
tan	TraesCS3D02G094400
tan	TraesCS3D02G096200
tan	TraesCS3D02G098100
tan	TraesCS3D02G104400
tan	TraesCS3D02G113800
tan	TraesCS3D02G113900
tan	TraesCS3D02G114400
tan	TraesCS3D02G114500
tan	TraesCS3D02G117500
tan	TraesCS3D02G120200
tan	TraesCS3D02G122900
tan	TraesCS3D02G123100
tan	TraesCS3D02G131500
tan	TraesCS3D02G133300
tan	TraesCS3D02G133800
tan	TraesCS3D02G135900
tan	TraesCS3D02G137100
tan	TraesCS3D02G142600
tan	TraesCS3D02G153000
tan	TraesCS3D02G158900
tan	TraesCS3D02G170000
tan	TraesCS3D02G171700
tan	TraesCS3D02G175900
tan	TraesCS3D02G180000
tan	TraesCS3D02G181300
tan	TraesCS3D02G182600
tan	TraesCS3D02G188400
tan	TraesCS3D02G190700
tan	TraesCS3D02G190800
tan	TraesCS3D02G191800
tan	TraesCS3D02G196000
tan	TraesCS3D02G209400
tan	TraesCS3D02G211400
tan	TraesCS3D02G225900
tan	TraesCS3D02G235900
tan	TraesCS3D02G238900
tan	TraesCS3D02G241200
tan	TraesCS3D02G242600
tan	TraesCS3D02G248500
tan	TraesCS3D02G257300
tan	TraesCS3D02G274500
tan	TraesCS3D02G279100
tan	TraesCS3D02G286100
tan	TraesCS3D02G287300
tan	TraesCS3D02G290100
tan	TraesCS3D02G291100
tan	TraesCS3D02G305900
tan	TraesCS3D02G310000
tan	TraesCS3D02G310300
tan	TraesCS3D02G319100
tan	TraesCS3D02G338200
tan	TraesCS3D02G339400
tan	TraesCS3D02G347300
tan	TraesCS3D02G347400
tan	TraesCS3D02G347600
tan	TraesCS3D02G348600
tan	TraesCS3D02G349100
tan	TraesCS3D02G350900
tan	TraesCS3D02G351000
tan	TraesCS3D02G352600
tan	TraesCS3D02G352700
tan	TraesCS3D02G368800
tan	TraesCS3D02G370800
tan	TraesCS3D02G379900
tan	TraesCS3D02G383200
tan	TraesCS3D02G389700
tan	TraesCS3D02G392900
tan	TraesCS3D02G402400
tan	TraesCS3D02G403400
tan	TraesCS3D02G406800
tan	TraesCS3D02G415400
tan	TraesCS3D02G422300
tan	TraesCS3D02G440900
tan	TraesCS3D02G449300
tan	TraesCS3D02G450700
tan	TraesCS3D02G451100
tan	TraesCS3D02G456200
tan	TraesCS3D02G463200
tan	TraesCS3D02G465500
tan	TraesCS3D02G466000
tan	TraesCS3D02G467700
tan	TraesCS3D02G467800
tan	TraesCS3D02G470800
tan	TraesCS3D02G483700
tan	TraesCS3D02G485700
tan	TraesCS3D02G486100
tan	TraesCS3D02G499800
tan	TraesCS3D02G499900
tan	TraesCS3D02G500000
tan	TraesCS3D02G502000
tan	TraesCS3D02G508500
tan	TraesCS3D02G508800
tan	TraesCS3D02G517100
tan	TraesCS3D02G517500
tan	TraesCS3D02G517700
tan	TraesCS3D02G518000
tan	TraesCS3D02G518100
tan	TraesCS3D02G520500
tan	TraesCS3D02G522100
tan	TraesCS3D02G523400
tan	TraesCS3D02G526500
tan	TraesCS3D02G533800
tan	TraesCS3D02G534300
tan	TraesCS3D02G539100
tan	TraesCS3D02G539500
tan	TraesCS3D02G541900
tan	TraesCS3D02G542700
tan	TraesCS4A02G013500
tan	TraesCS4A02G022400
tan	TraesCS4A02G033700
tan	TraesCS4A02G043900
tan	TraesCS4A02G049000
tan	TraesCS4A02G052900
tan	TraesCS4A02G060900
tan	TraesCS4A02G062400
tan	TraesCS4A02G062800
tan	TraesCS4A02G076900
tan	TraesCS4A02G077800
tan	TraesCS4A02G078200
tan	TraesCS4A02G078300
tan	TraesCS4A02G078500
tan	TraesCS4A02G084100
tan	TraesCS4A02G107600
tan	TraesCS4A02G113900
tan	TraesCS4A02G121200
tan	TraesCS4A02G123100
tan	TraesCS4A02G126400
tan	TraesCS4A02G127700
tan	TraesCS4A02G132400
tan	TraesCS4A02G132800
tan	TraesCS4A02G135000
tan	TraesCS4A02G137300
tan	TraesCS4A02G144600
tan	TraesCS4A02G145800
tan	TraesCS4A02G157900
tan	TraesCS4A02G170200
tan	TraesCS4A02G175100
tan	TraesCS4A02G184800
tan	TraesCS4A02G189600
tan	TraesCS4A02G201900
tan	TraesCS4A02G202000
tan	TraesCS4A02G202200
tan	TraesCS4A02G205000
tan	TraesCS4A02G205700
tan	TraesCS4A02G221100
tan	TraesCS4A02G223600
tan	TraesCS4A02G231400
tan	TraesCS4A02G244200
tan	TraesCS4A02G247900
tan	TraesCS4A02G248900
tan	TraesCS4A02G249700
tan	TraesCS4A02G250800
tan	TraesCS4A02G257600
tan	TraesCS4A02G262100
tan	TraesCS4A02G263300
tan	TraesCS4A02G263400
tan	TraesCS4A02G269300
tan	TraesCS4A02G277100
tan	TraesCS4A02G278900
tan	TraesCS4A02G288000
tan	TraesCS4A02G297000
tan	TraesCS4A02G302200
tan	TraesCS4A02G302500
tan	TraesCS4A02G302600
tan	TraesCS4A02G302900
tan	TraesCS4A02G303200
tan	TraesCS4A02G310900
tan	TraesCS4A02G312300
tan	TraesCS4A02G318700
tan	TraesCS4A02G325100
tan	TraesCS4A02G334800
tan	TraesCS4A02G347900
tan	TraesCS4A02G353900
tan	TraesCS4A02G361700
tan	TraesCS4A02G361800
tan	TraesCS4A02G362200
tan	TraesCS4A02G362700
tan	TraesCS4A02G362800
tan	TraesCS4A02G366300
tan	TraesCS4A02G369900
tan	TraesCS4A02G372700
tan	TraesCS4A02G378200
tan	TraesCS4A02G378500
tan	TraesCS4A02G378800
tan	TraesCS4A02G380900
tan	TraesCS4A02G386500
tan	TraesCS4A02G386700
tan	TraesCS4A02G387500
tan	TraesCS4A02G390000
tan	TraesCS4A02G397400
tan	TraesCS4A02G397500
tan	TraesCS4A02G406400
tan	TraesCS4A02G407500
tan	TraesCS4A02G418600
tan	TraesCS4A02G422200
tan	TraesCS4A02G431100
tan	TraesCS4A02G432000
tan	TraesCS4A02G443900
tan	TraesCS4A02G451900
tan	TraesCS4A02G452200
tan	TraesCS4A02G452800
tan	TraesCS4A02G453100
tan	TraesCS4A02G453300
tan	TraesCS4A02G454000
tan	TraesCS4A02G456100
tan	TraesCS4A02G461300
tan	TraesCS4A02G473700
tan	TraesCS4A02G480600
tan	TraesCS4A02G480700
tan	TraesCS4A02G495800
tan	TraesCS4A02G498600
tan	TraesCS4B02G009200
tan	TraesCS4B02G010700
tan	TraesCS4B02G010900
tan	TraesCS4B02G011000
tan	TraesCS4B02G011100
tan	TraesCS4B02G011300
tan	TraesCS4B02G011600
tan	TraesCS4B02G011700
tan	TraesCS4B02G017900
tan	TraesCS4B02G022200
tan	TraesCS4B02G024000
tan	TraesCS4B02G030700
tan	TraesCS4B02G032700
tan	TraesCS4B02G040200
tan	TraesCS4B02G043200
tan	TraesCS4B02G051500
tan	TraesCS4B02G056000
tan	TraesCS4B02G056900
tan	TraesCS4B02G060300
tan	TraesCS4B02G064100
tan	TraesCS4B02G064600
tan	TraesCS4B02G064900
tan	TraesCS4B02G065000
tan	TraesCS4B02G065700
tan	TraesCS4B02G067400
tan	TraesCS4B02G081200
tan	TraesCS4B02G092500
tan	TraesCS4B02G094600
tan	TraesCS4B02G095900
tan	TraesCS4B02G096100
tan	TraesCS4B02G106100
tan	TraesCS4B02G106200
tan	TraesCS4B02G106400
tan	TraesCS4B02G106500
tan	TraesCS4B02G108700
tan	TraesCS4B02G109000
tan	TraesCS4B02G111200
tan	TraesCS4B02G115400
tan	TraesCS4B02G116900
tan	TraesCS4B02G125300
tan	TraesCS4B02G133900
tan	TraesCS4B02G136900
tan	TraesCS4B02G142800
tan	TraesCS4B02G143200
tan	TraesCS4B02G162400
tan	TraesCS4B02G164700
tan	TraesCS4B02G171900
tan	TraesCS4B02G172300
tan	TraesCS4B02G175700
tan	TraesCS4B02G177000
tan	TraesCS4B02G180600
tan	TraesCS4B02G183900
tan	TraesCS4B02G184100
tan	TraesCS4B02G186300
tan	TraesCS4B02G189100
tan	TraesCS4B02G198800
tan	TraesCS4B02G212500
tan	TraesCS4B02G216400
tan	TraesCS4B02G216500
tan	TraesCS4B02G220100
tan	TraesCS4B02G220400
tan	TraesCS4B02G233900
tan	TraesCS4B02G235600
tan	TraesCS4B02G239200
tan	TraesCS4B02G245200
tan	TraesCS4B02G249100
tan	TraesCS4B02G256800
tan	TraesCS4B02G257300
tan	TraesCS4B02G264700
tan	TraesCS4B02G266100
tan	TraesCS4B02G270600
tan	TraesCS4B02G271700
tan	TraesCS4B02G271800
tan	TraesCS4B02G275400
tan	TraesCS4B02G280100
tan	TraesCS4B02G282300
tan	TraesCS4B02G298600
tan	TraesCS4B02G304400
tan	TraesCS4B02G307800
tan	TraesCS4B02G320400
tan	TraesCS4B02G333300
tan	TraesCS4B02G346400
tan	TraesCS4B02G349400
tan	TraesCS4B02G352600
tan	TraesCS4B02G352800
tan	TraesCS4B02G365300
tan	TraesCS4B02G380000
tan	TraesCS4B02G382400
tan	TraesCS4B02G383600
tan	TraesCS4B02G384500
tan	TraesCS4B02G394000
tan	TraesCS4B02G394400
tan	TraesCS4B02G395200
tan	TraesCS4D02G005700
tan	TraesCS4D02G008700
tan	TraesCS4D02G009300
tan	TraesCS4D02G009400
tan	TraesCS4D02G009700
tan	TraesCS4D02G009800
tan	TraesCS4D02G009900
tan	TraesCS4D02G016300
tan	TraesCS4D02G022200
tan	TraesCS4D02G024300
tan	TraesCS4D02G028200
tan	TraesCS4D02G030400
tan	TraesCS4D02G030500
tan	TraesCS4D02G032900
tan	TraesCS4D02G037800
tan	TraesCS4D02G038000
tan	TraesCS4D02G049300
tan	TraesCS4D02G051600
tan	TraesCS4D02G053000
tan	TraesCS4D02G061400
tan	TraesCS4D02G061600
tan	TraesCS4D02G063000
tan	TraesCS4D02G063500
tan	TraesCS4D02G063900
tan	TraesCS4D02G069600
tan	TraesCS4D02G070900
tan	TraesCS4D02G079900
tan	TraesCS4D02G089300
tan	TraesCS4D02G099000
tan	TraesCS4D02G102800
tan	TraesCS4D02G102900
tan	TraesCS4D02G103100
tan	TraesCS4D02G105800
tan	TraesCS4D02G109400
tan	TraesCS4D02G110600
tan	TraesCS4D02G113100
tan	TraesCS4D02G114500
tan	TraesCS4D02G128800
tan	TraesCS4D02G141100
tan	TraesCS4D02G152200
tan	TraesCS4D02G156600
tan	TraesCS4D02G170700
tan	TraesCS4D02G173600
tan	TraesCS4D02G173900
tan	TraesCS4D02G178700
tan	TraesCS4D02G180100
tan	TraesCS4D02G182100
tan	TraesCS4D02G190400
tan	TraesCS4D02G195100
tan	TraesCS4D02G197300
tan	TraesCS4D02G198600
tan	TraesCS4D02G200700
tan	TraesCS4D02G205500
tan	TraesCS4D02G211000
tan	TraesCS4D02G228800
tan	TraesCS4D02G231500
tan	TraesCS4D02G232500
tan	TraesCS4D02G235000
tan	TraesCS4D02G239600
tan	TraesCS4D02G252600
tan	TraesCS4D02G255900
tan	TraesCS4D02G258600
tan	TraesCS4D02G264700
tan	TraesCS4D02G266000
tan	TraesCS4D02G267700
tan	TraesCS4D02G277500
tan	TraesCS4D02G280800
tan	TraesCS4D02G281400
tan	TraesCS4D02G281500
tan	TraesCS4D02G289300
tan	TraesCS4D02G297600
tan	TraesCS4D02G316900
tan	TraesCS4D02G322300
tan	TraesCS4D02G329600
tan	TraesCS4D02G329800
tan	TraesCS4D02G339300
tan	TraesCS4D02G341400
tan	TraesCS4D02G344200
tan	TraesCS4D02G356700
tan	TraesCS5A02G007400
tan	TraesCS5A02G009900
tan	TraesCS5A02G011900
tan	TraesCS5A02G015200
tan	TraesCS5A02G024000
tan	TraesCS5A02G028800
tan	TraesCS5A02G031900
tan	TraesCS5A02G032000
tan	TraesCS5A02G033200
tan	TraesCS5A02G038400
tan	TraesCS5A02G040400
tan	TraesCS5A02G041100
tan	TraesCS5A02G047400
tan	TraesCS5A02G051200
tan	TraesCS5A02G061300
tan	TraesCS5A02G065700
tan	TraesCS5A02G065800
tan	TraesCS5A02G080700
tan	TraesCS5A02G082000
tan	TraesCS5A02G082400
tan	TraesCS5A02G085000
tan	TraesCS5A02G085400
tan	TraesCS5A02G092300
tan	TraesCS5A02G092800
tan	TraesCS5A02G099000
tan	TraesCS5A02G112600
tan	TraesCS5A02G116400
tan	TraesCS5A02G125400
tan	TraesCS5A02G130200
tan	TraesCS5A02G131300
tan	TraesCS5A02G132700
tan	TraesCS5A02G133000
tan	TraesCS5A02G141400
tan	TraesCS5A02G143900
tan	TraesCS5A02G154900
tan	TraesCS5A02G156500
tan	TraesCS5A02G157400
tan	TraesCS5A02G157800
tan	TraesCS5A02G167200
tan	TraesCS5A02G171000
tan	TraesCS5A02G174100
tan	TraesCS5A02G174200
tan	TraesCS5A02G182300
tan	TraesCS5A02G182500
tan	TraesCS5A02G189900
tan	TraesCS5A02G190500
tan	TraesCS5A02G198600
tan	TraesCS5A02G204800
tan	TraesCS5A02G206400
tan	TraesCS5A02G211900
tan	TraesCS5A02G216000
tan	TraesCS5A02G223100
tan	TraesCS5A02G223200
tan	TraesCS5A02G226500
tan	TraesCS5A02G231600
tan	TraesCS5A02G232800
tan	TraesCS5A02G236900
tan	TraesCS5A02G241100
tan	TraesCS5A02G254400
tan	TraesCS5A02G258300
tan	TraesCS5A02G258400
tan	TraesCS5A02G266800
tan	TraesCS5A02G267400
tan	TraesCS5A02G270500
tan	TraesCS5A02G274700
tan	TraesCS5A02G276200
tan	TraesCS5A02G276800
tan	TraesCS5A02G278100
tan	TraesCS5A02G281800
tan	TraesCS5A02G287800
tan	TraesCS5A02G288300
tan	TraesCS5A02G291300
tan	TraesCS5A02G294800
tan	TraesCS5A02G297600
tan	TraesCS5A02G308400
tan	TraesCS5A02G311795
tan	TraesCS5A02G314100
tan	TraesCS5A02G314200
tan	TraesCS5A02G320900
tan	TraesCS5A02G321600
tan	TraesCS5A02G325100
tan	TraesCS5A02G326000
tan	TraesCS5A02G327900
tan	TraesCS5A02G334000
tan	TraesCS5A02G335600
tan	TraesCS5A02G335900
tan	TraesCS5A02G348400
tan	TraesCS5A02G356100
tan	TraesCS5A02G359500
tan	TraesCS5A02G360400
tan	TraesCS5A02G372500
tan	TraesCS5A02G378500
tan	TraesCS5A02G383700
tan	TraesCS5A02G384300
tan	TraesCS5A02G386000
tan	TraesCS5A02G387600
tan	TraesCS5A02G395900
tan	TraesCS5A02G398200
tan	TraesCS5A02G405200
tan	TraesCS5A02G412900
tan	TraesCS5A02G431000
tan	TraesCS5A02G433700
tan	TraesCS5A02G444800
tan	TraesCS5A02G450500
tan	TraesCS5A02G451100
tan	TraesCS5A02G452800
tan	TraesCS5A02G453500
tan	TraesCS5A02G453600
tan	TraesCS5A02G458200
tan	TraesCS5A02G461300
tan	TraesCS5A02G467800
tan	TraesCS5A02G471700
tan	TraesCS5A02G473500
tan	TraesCS5A02G504200
tan	TraesCS5A02G510600
tan	TraesCS5A02G511900
tan	TraesCS5A02G515200
tan	TraesCS5A02G536600
tan	TraesCS5A02G546300
tan	TraesCS5A02G556600
tan	TraesCS5A02G556700
tan	TraesCS5B02G006000
tan	TraesCS5B02G006800
tan	TraesCS5B02G006900
tan	TraesCS5B02G012700
tan	TraesCS5B02G016400
tan	TraesCS5B02G020800
tan	TraesCS5B02G020900
tan	TraesCS5B02G021900
tan	TraesCS5B02G033400
tan	TraesCS5B02G033700
tan	TraesCS5B02G037300
tan	TraesCS5B02G041400
tan	TraesCS5B02G054200
tan	TraesCS5B02G054600
tan	TraesCS5B02G055200
tan	TraesCS5B02G062600
tan	TraesCS5B02G068200
tan	TraesCS5B02G070500
tan	TraesCS5B02G072300
tan	TraesCS5B02G072800
tan	TraesCS5B02G079500
tan	TraesCS5B02G081800
tan	TraesCS5B02G091000
tan	TraesCS5B02G105400
tan	TraesCS5B02G108700
tan	TraesCS5B02G124000
tan	TraesCS5B02G124800
tan	TraesCS5B02G136800
tan	TraesCS5B02G137200
tan	TraesCS5B02G143000
tan	TraesCS5B02G146500
tan	TraesCS5B02G155900
tan	TraesCS5B02G156300
tan	TraesCS5B02G156700
tan	TraesCS5B02G168600
tan	TraesCS5B02G169100
tan	TraesCS5B02G169200
tan	TraesCS5B02G171600
tan	TraesCS5B02G180300
tan	TraesCS5B02G185600
tan	TraesCS5B02G189400
tan	TraesCS5B02G191400
tan	TraesCS5B02G192700
tan	TraesCS5B02G193300
tan	TraesCS5B02G194800
tan	TraesCS5B02G196900
tan	TraesCS5B02G200200
tan	TraesCS5B02G204600
tan	TraesCS5B02G206400
tan	TraesCS5B02G212400
tan	TraesCS5B02G213600
tan	TraesCS5B02G222200
tan	TraesCS5B02G227700
tan	TraesCS5B02G229900
tan	TraesCS5B02G233900
tan	TraesCS5B02G237700
tan	TraesCS5B02G242300
tan	TraesCS5B02G248700
tan	TraesCS5B02G253500
tan	TraesCS5B02G254100
tan	TraesCS5B02G254600
tan	TraesCS5B02G254700
tan	TraesCS5B02G255000
tan	TraesCS5B02G256000
tan	TraesCS5B02G261400
tan	TraesCS5B02G265400
tan	TraesCS5B02G270500
tan	TraesCS5B02G274400
tan	TraesCS5B02G275600
tan	TraesCS5B02G278800
tan	TraesCS5B02G281000
tan	TraesCS5B02G285300
tan	TraesCS5B02G287400
tan	TraesCS5B02G287700
tan	TraesCS5B02G289500
tan	TraesCS5B02G293000
tan	TraesCS5B02G298100
tan	TraesCS5B02G298500
tan	TraesCS5B02G302800
tan	TraesCS5B02G303700
tan	TraesCS5B02G309700
tan	TraesCS5B02G312200
tan	TraesCS5B02G321100
tan	TraesCS5B02G322200
tan	TraesCS5B02G327800
tan	TraesCS5B02G330000
tan	TraesCS5B02G330300
tan	TraesCS5B02G333600
tan	TraesCS5B02G359600
tan	TraesCS5B02G364500
tan	TraesCS5B02G374700
tan	TraesCS5B02G386000
tan	TraesCS5B02G392700
tan	TraesCS5B02G409300
tan	TraesCS5B02G414900
tan	TraesCS5B02G418800
tan	TraesCS5B02G424400
tan	TraesCS5B02G426300
tan	TraesCS5B02G428800
tan	TraesCS5B02G447400
tan	TraesCS5B02G450500
tan	TraesCS5B02G453300
tan	TraesCS5B02G453400
tan	TraesCS5B02G453500
tan	TraesCS5B02G456100
tan	TraesCS5B02G461800
tan	TraesCS5B02G462300
tan	TraesCS5B02G462400
tan	TraesCS5B02G473700
tan	TraesCS5B02G473800
tan	TraesCS5B02G473900
tan	TraesCS5B02G474200
tan	TraesCS5B02G489000
tan	TraesCS5B02G489800
tan	TraesCS5B02G490300
tan	TraesCS5B02G491400
tan	TraesCS5B02G498400
tan	TraesCS5B02G502000
tan	TraesCS5B02G502800
tan	TraesCS5B02G511200
tan	TraesCS5B02G512700
tan	TraesCS5B02G513900
tan	TraesCS5B02G522100
tan	TraesCS5B02G522200
tan	TraesCS5B02G525400
tan	TraesCS5B02G526900
tan	TraesCS5B02G530300
tan	TraesCS5B02G534700
tan	TraesCS5B02G537600
tan	TraesCS5B02G538700
tan	TraesCS5B02G544400
tan	TraesCS5B02G547500
tan	TraesCS5B02G548400
tan	TraesCS5B02G555400
tan	TraesCS5B02G570700
tan	TraesCS5D02G004900
tan	TraesCS5D02G012500
tan	TraesCS5D02G019900
tan	TraesCS5D02G021100
tan	TraesCS5D02G024300
tan	TraesCS5D02G030000
tan	TraesCS5D02G036600
tan	TraesCS5D02G040400
tan	TraesCS5D02G041500
tan	TraesCS5D02G041900
tan	TraesCS5D02G044000
tan	TraesCS5D02G048100
tan	TraesCS5D02G050500
tan	TraesCS5D02G051700
tan	TraesCS5D02G051900
tan	TraesCS5D02G059700
tan	TraesCS5D02G063600
tan	TraesCS5D02G064000
tan	TraesCS5D02G066500
tan	TraesCS5D02G076400
tan	TraesCS5D02G083200
tan	TraesCS5D02G084100
tan	TraesCS5D02G087700
tan	TraesCS5D02G088600
tan	TraesCS5D02G089000
tan	TraesCS5D02G091900
tan	TraesCS5D02G105800
tan	TraesCS5D02G107900
tan	TraesCS5D02G126400
tan	TraesCS5D02G133500
tan	TraesCS5D02G140900
tan	TraesCS5D02G151200
tan	TraesCS5D02G158700
tan	TraesCS5D02G159400
tan	TraesCS5D02G159800
tan	TraesCS5D02G162700
tan	TraesCS5D02G163100
tan	TraesCS5D02G176500
tan	TraesCS5D02G178600
tan	TraesCS5D02G182600
tan	TraesCS5D02G183700
tan	TraesCS5D02G186700
tan	TraesCS5D02G196600
tan	TraesCS5D02G198800
tan	TraesCS5D02G199900
tan	TraesCS5D02G200400
tan	TraesCS5D02G201000
tan	TraesCS5D02G202100
tan	TraesCS5D02G207400
tan	TraesCS5D02G214500
tan	TraesCS5D02G222000
tan	TraesCS5D02G228400
tan	TraesCS5D02G230800
tan	TraesCS5D02G232000
tan	TraesCS5D02G233900
tan	TraesCS5D02G238700
tan	TraesCS5D02G260100
tan	TraesCS5D02G265100
tan	TraesCS5D02G274700
tan	TraesCS5D02G278200
tan	TraesCS5D02G280300
tan	TraesCS5D02G282300
tan	TraesCS5D02G286500
tan	TraesCS5D02G289000
tan	TraesCS5D02G290200
tan	TraesCS5D02G292700
tan	TraesCS5D02G295800
tan	TraesCS5D02G296100
tan	TraesCS5D02G302000
tan	TraesCS5D02G304600
tan	TraesCS5D02G305600
tan	TraesCS5D02G315400
tan	TraesCS5D02G317200
tan	TraesCS5D02G317400
tan	TraesCS5D02G318500
tan	TraesCS5D02G320400
tan	TraesCS5D02G333200
tan	TraesCS5D02G334200
tan	TraesCS5D02G335900
tan	TraesCS5D02G337200
tan	TraesCS5D02G338800
tan	TraesCS5D02G364900
tan	TraesCS5D02G366200
tan	TraesCS5D02G382100
tan	TraesCS5D02G391400
tan	TraesCS5D02G397500
tan	TraesCS5D02G407300
tan	TraesCS5D02G411100
tan	TraesCS5D02G417100
tan	TraesCS5D02G420400
tan	TraesCS5D02G427000
tan	TraesCS5D02G428500
tan	TraesCS5D02G429800
tan	TraesCS5D02G432600
tan	TraesCS5D02G435700
tan	TraesCS5D02G436100
tan	TraesCS5D02G441500
tan	TraesCS5D02G450300
tan	TraesCS5D02G455300
tan	TraesCS5D02G455900
tan	TraesCS5D02G462900
tan	TraesCS5D02G463200
tan	TraesCS5D02G464100
tan	TraesCS5D02G467400
tan	TraesCS5D02G472100
tan	TraesCS5D02G475100
tan	TraesCS5D02G475500
tan	TraesCS5D02G479300
tan	TraesCS5D02G486200
tan	TraesCS5D02G490200
tan	TraesCS5D02G490400
tan	TraesCS5D02G495500
tan	TraesCS5D02G500000
tan	TraesCS5D02G505500
tan	TraesCS5D02G510000
tan	TraesCS5D02G511600
tan	TraesCS5D02G511700
tan	TraesCS5D02G524000
tan	TraesCS5D02G539900
tan	TraesCS5D02G540100
tan	TraesCS5D02G541700
tan	TraesCS5D02G541800
tan	TraesCS5D02G543700
tan	TraesCS5D02G553400
tan	TraesCS5D02G556100
tan	TraesCS6A02G011800
tan	TraesCS6A02G012000
tan	TraesCS6A02G016900
tan	TraesCS6A02G017300
tan	TraesCS6A02G020400
tan	TraesCS6A02G023900
tan	TraesCS6A02G026200
tan	TraesCS6A02G027100
tan	TraesCS6A02G027300
tan	TraesCS6A02G030400
tan	TraesCS6A02G038400
tan	TraesCS6A02G038500
tan	TraesCS6A02G038600
tan	TraesCS6A02G040300
tan	TraesCS6A02G041600
tan	TraesCS6A02G044400
tan	TraesCS6A02G045000
tan	TraesCS6A02G053200
tan	TraesCS6A02G068400
tan	TraesCS6A02G072000
tan	TraesCS6A02G073000
tan	TraesCS6A02G074400
tan	TraesCS6A02G074600
tan	TraesCS6A02G075400
tan	TraesCS6A02G076500
tan	TraesCS6A02G076600
tan	TraesCS6A02G080400
tan	TraesCS6A02G090200
tan	TraesCS6A02G095700
tan	TraesCS6A02G095800
tan	TraesCS6A02G097500
tan	TraesCS6A02G097700
tan	TraesCS6A02G106300
tan	TraesCS6A02G113200
tan	TraesCS6A02G114100
tan	TraesCS6A02G116300
tan	TraesCS6A02G120700
tan	TraesCS6A02G122000
tan	TraesCS6A02G122900
tan	TraesCS6A02G123000
tan	TraesCS6A02G130800
tan	TraesCS6A02G131100
tan	TraesCS6A02G133300
tan	TraesCS6A02G133600
tan	TraesCS6A02G141300
tan	TraesCS6A02G145100
tan	TraesCS6A02G148200
tan	TraesCS6A02G152500
tan	TraesCS6A02G169500
tan	TraesCS6A02G169700
tan	TraesCS6A02G176800
tan	TraesCS6A02G180100
tan	TraesCS6A02G180400
tan	TraesCS6A02G199100
tan	TraesCS6A02G199400
tan	TraesCS6A02G206300
tan	TraesCS6A02G209200
tan	TraesCS6A02G210600
tan	TraesCS6A02G224000
tan	TraesCS6A02G224100
tan	TraesCS6A02G224400
tan	TraesCS6A02G237200
tan	TraesCS6A02G240200
tan	TraesCS6A02G240700
tan	TraesCS6A02G241100
tan	TraesCS6A02G244800
tan	TraesCS6A02G249900
tan	TraesCS6A02G259500
tan	TraesCS6A02G270400
tan	TraesCS6A02G278100
tan	TraesCS6A02G283200
tan	TraesCS6A02G303600
tan	TraesCS6A02G307300
tan	TraesCS6A02G308900
tan	TraesCS6A02G317401
tan	TraesCS6A02G329200
tan	TraesCS6A02G330100
tan	TraesCS6A02G331000
tan	TraesCS6A02G331300
tan	TraesCS6A02G337700
tan	TraesCS6A02G338000
tan	TraesCS6A02G341800
tan	TraesCS6A02G358000
tan	TraesCS6A02G359700
tan	TraesCS6A02G361500
tan	TraesCS6A02G362200
tan	TraesCS6A02G370300
tan	TraesCS6A02G371700
tan	TraesCS6A02G380600
tan	TraesCS6A02G381200
tan	TraesCS6A02G383100
tan	TraesCS6A02G384100
tan	TraesCS6A02G389500
tan	TraesCS6A02G401700
tan	TraesCS6A02G402400
tan	TraesCS6A02G420200
tan	TraesCS6A02G420600
tan	TraesCS6B02G016200
tan	TraesCS6B02G018000
tan	TraesCS6B02G018100
tan	TraesCS6B02G018300
tan	TraesCS6B02G018400
tan	TraesCS6B02G024700
tan	TraesCS6B02G027800
tan	TraesCS6B02G033400
tan	TraesCS6B02G036100
tan	TraesCS6B02G036300
tan	TraesCS6B02G038300
tan	TraesCS6B02G040900
tan	TraesCS6B02G045000
tan	TraesCS6B02G051200
tan	TraesCS6B02G053300
tan	TraesCS6B02G055200
tan	TraesCS6B02G058100
tan	TraesCS6B02G061300
tan	TraesCS6B02G061400
tan	TraesCS6B02G062900
tan	TraesCS6B02G064500
tan	TraesCS6B02G066700
tan	TraesCS6B02G068000
tan	TraesCS6B02G068100
tan	TraesCS6B02G071800
tan	TraesCS6B02G075300
tan	TraesCS6B02G085400
tan	TraesCS6B02G092300
tan	TraesCS6B02G096500
tan	TraesCS6B02G096600
tan	TraesCS6B02G096700
tan	TraesCS6B02G098100
tan	TraesCS6B02G099100
tan	TraesCS6B02G099700
tan	TraesCS6B02G100100
tan	TraesCS6B02G100200
tan	TraesCS6B02G100600
tan	TraesCS6B02G100800
tan	TraesCS6B02G101000
tan	TraesCS6B02G102500
tan	TraesCS6B02G102600
tan	TraesCS6B02G102700
tan	TraesCS6B02G102800
tan	TraesCS6B02G103200
tan	TraesCS6B02G103400
tan	TraesCS6B02G107900
tan	TraesCS6B02G108200
tan	TraesCS6B02G112600
tan	TraesCS6B02G114200
tan	TraesCS6B02G120000
tan	TraesCS6B02G123600
tan	TraesCS6B02G123900
tan	TraesCS6B02G125900
tan	TraesCS6B02G126600
tan	TraesCS6B02G126700
tan	TraesCS6B02G128900
tan	TraesCS6B02G138800
tan	TraesCS6B02G140300
tan	TraesCS6B02G142000
tan	TraesCS6B02G147000
tan	TraesCS6B02G151100
tan	TraesCS6B02G151200
tan	TraesCS6B02G157900
tan	TraesCS6B02G159300
tan	TraesCS6B02G161700
tan	TraesCS6B02G164200
tan	TraesCS6B02G165100
tan	TraesCS6B02G170500
tan	TraesCS6B02G171500
tan	TraesCS6B02G172700
tan	TraesCS6B02G172900
tan	TraesCS6B02G174200
tan	TraesCS6B02G187200
tan	TraesCS6B02G193500
tan	TraesCS6B02G205300
tan	TraesCS6B02G205400
tan	TraesCS6B02G206600
tan	TraesCS6B02G209000
tan	TraesCS6B02G218500
tan	TraesCS6B02G219900
tan	TraesCS6B02G229400
tan	TraesCS6B02G265700
tan	TraesCS6B02G270700
tan	TraesCS6B02G276100
tan	TraesCS6B02G278700
tan	TraesCS6B02G283000
tan	TraesCS6B02G284400
tan	TraesCS6B02G285100
tan	TraesCS6B02G297100
tan	TraesCS6B02G297600
tan	TraesCS6B02G298700
tan	TraesCS6B02G305600
tan	TraesCS6B02G322000
tan	TraesCS6B02G322700
tan	TraesCS6B02G337900
tan	TraesCS6B02G347700
tan	TraesCS6B02G350200
tan	TraesCS6B02G352300
tan	TraesCS6B02G360000
tan	TraesCS6B02G361200
tan	TraesCS6B02G361800
tan	TraesCS6B02G364200
tan	TraesCS6B02G366600
tan	TraesCS6B02G396800
tan	TraesCS6B02G396900
tan	TraesCS6B02G398100
tan	TraesCS6B02G406000
tan	TraesCS6B02G408800
tan	TraesCS6B02G408900
tan	TraesCS6B02G416900
tan	TraesCS6B02G417600
tan	TraesCS6B02G420100
tan	TraesCS6B02G420600
tan	TraesCS6B02G421400
tan	TraesCS6B02G422400
tan	TraesCS6B02G423200
tan	TraesCS6B02G427100
tan	TraesCS6B02G429900
tan	TraesCS6B02G433600
tan	TraesCS6B02G443900
tan	TraesCS6B02G444300
tan	TraesCS6B02G444800
tan	TraesCS6B02G450700
tan	TraesCS6B02G472800
tan	TraesCS6B02G473000
tan	TraesCS6D02G003100
tan	TraesCS6D02G003400
tan	TraesCS6D02G010000
tan	TraesCS6D02G014700
tan	TraesCS6D02G014900
tan	TraesCS6D02G018500
tan	TraesCS6D02G020500
tan	TraesCS6D02G021500
tan	TraesCS6D02G021700
tan	TraesCS6D02G021800
tan	TraesCS6D02G023100
tan	TraesCS6D02G027300
tan	TraesCS6D02G029000
tan	TraesCS6D02G029400
tan	TraesCS6D02G029700
tan	TraesCS6D02G030000
tan	TraesCS6D02G030900
tan	TraesCS6D02G032400
tan	TraesCS6D02G034300
tan	TraesCS6D02G043900
tan	TraesCS6D02G048800
tan	TraesCS6D02G051800
tan	TraesCS6D02G055000
tan	TraesCS6D02G066100
tan	TraesCS6D02G067900
tan	TraesCS6D02G068000
tan	TraesCS6D02G068900
tan	TraesCS6D02G071000
tan	TraesCS6D02G071900
tan	TraesCS6D02G073500
tan	TraesCS6D02G073600
tan	TraesCS6D02G084900
tan	TraesCS6D02G085000
tan	TraesCS6D02G086200
tan	TraesCS6D02G086400
tan	TraesCS6D02G086500
tan	TraesCS6D02G087900
tan	TraesCS6D02G091400
tan	TraesCS6D02G091700
tan	TraesCS6D02G097800
tan	TraesCS6D02G106400
tan	TraesCS6D02G106500
tan	TraesCS6D02G108700
tan	TraesCS6D02G110700
tan	TraesCS6D02G113100
tan	TraesCS6D02G113200
tan	TraesCS6D02G113500
tan	TraesCS6D02G120100
tan	TraesCS6D02G120900
tan	TraesCS6D02G122500
tan	TraesCS6D02G122900
tan	TraesCS6D02G125200
tan	TraesCS6D02G125900
tan	TraesCS6D02G141200
tan	TraesCS6D02G157500
tan	TraesCS6D02G164800
tan	TraesCS6D02G165100
tan	TraesCS6D02G167300
tan	TraesCS6D02G172300
tan	TraesCS6D02G180800
tan	TraesCS6D02G191700
tan	TraesCS6D02G195600
tan	TraesCS6D02G199500
tan	TraesCS6D02G210500
tan	TraesCS6D02G210800
tan	TraesCS6D02G210900
tan	TraesCS6D02G211100
tan	TraesCS6D02G211200
tan	TraesCS6D02G211400
tan	TraesCS6D02G222500
tan	TraesCS6D02G223000
tan	TraesCS6D02G231600
tan	TraesCS6D02G248600
tan	TraesCS6D02G256000
tan	TraesCS6D02G258700
tan	TraesCS6D02G276100
tan	TraesCS6D02G280700
tan	TraesCS6D02G286400
tan	TraesCS6D02G288200
tan	TraesCS6D02G296600
tan	TraesCS6D02G297300
tan	TraesCS6D02G298900
tan	TraesCS6D02G311900
tan	TraesCS6D02G322100
tan	TraesCS6D02G342700
tan	TraesCS6D02G344800
tan	TraesCS6D02G346400
tan	TraesCS6D02G346500
tan	TraesCS6D02G350900
tan	TraesCS6D02G354000
tan	TraesCS6D02G355100
tan	TraesCS6D02G355500
tan	TraesCS6D02G363100
tan	TraesCS6D02G365800
tan	TraesCS6D02G366100
tan	TraesCS6D02G369200
tan	TraesCS6D02G376400
tan	TraesCS6D02G385300
tan	TraesCS6D02G388500
tan	TraesCS6D02G389800
tan	TraesCS6D02G392100
tan	TraesCS6D02G402200
tan	TraesCS7A02G002000
tan	TraesCS7A02G002700
tan	TraesCS7A02G002800
tan	TraesCS7A02G029500
tan	TraesCS7A02G038400
tan	TraesCS7A02G043400
tan	TraesCS7A02G055200
tan	TraesCS7A02G060300
tan	TraesCS7A02G063200
tan	TraesCS7A02G063600
tan	TraesCS7A02G065200
tan	TraesCS7A02G069000
tan	TraesCS7A02G088300
tan	TraesCS7A02G090000
tan	TraesCS7A02G090100
tan	TraesCS7A02G090200
tan	TraesCS7A02G097000
tan	TraesCS7A02G100900
tan	TraesCS7A02G107100
tan	TraesCS7A02G120900
tan	TraesCS7A02G121100
tan	TraesCS7A02G132000
tan	TraesCS7A02G135300
tan	TraesCS7A02G135600
tan	TraesCS7A02G137100
[truncated: 8,428 more rows]
