# Supplementary material for: Dynamic chromatin regulatory programs during embryogenesis of hexaploid wheat
Source: Genome Biol. 2023 Jan 13;24:7. doi: 10.1186/s13059-022-02844-2 (PMC9837924; doi:10.1186/s13059-022-02844-2)
Supplement: Supplementary file 10 — Additional file 10: Dataset S9. The expression of organ identity genes. [file 13059_2022_2844_MOESM10_ESM.xlsx]

## Sheet: Sheet1
Dataset S9 The expression of organ identity genes
Group	ID	DPA12	DPA16	SE	Root	Leaf
Em	TraesCS1A02G011200	0.494116	0.886256	0.0237382	-0.933689	-1.04224
Em	TraesCS1A02G011600	0.205829	0.577902	0.825009	-1.03389	-1.08955
Em	TraesCS1A02G011800	1.79158	1.31191	0.284661	-1.48864	-1.60645
Em	TraesCS1A02G024500	0.974791	0.963834	0.222164	-1.02189	-1.14103
Em	TraesCS1A02G029200	0.147	1.62723	0.757075	-1.48323	-1.94133
Em	TraesCS1A02G055400	0.521314	1.53252	0.678444	-1.37942	-0.778567
Em	TraesCS1A02G057100	0.834286	0.164956	0.464848	-1.97858	-1.03594
Em	TraesCS1A02G062400	0.481223	0.390433	0.198151	-1.89348	-1.96632
Em	TraesCS1A02G093000	0.484113	0.540599	1.48171	-0.8384	-0.814574
Em	TraesCS1A02G093200	0.437554	1.15236	0.365952	-1.11913	-1.11913
Em	TraesCS1A02G114600	0.852987	0.341115	1.17549	-1.47314	-1.46617
Em	TraesCS1A02G143200	0.582967	0.98648	0.281957	-1.12006	-1.11434
Em	TraesCS1A02G143800	0.120785	1.32275	0.657829	-0.994994	-0.329948
Em	TraesCS1A02G146200	0.379629	1.40646	0.552699	-0.921573	-1.66805
Em	TraesCS1A02G154600	1.46141	0.232032	0.427361	-2.18908	-0.870607
Em	TraesCS1A02G155600	1.47771	1.65303	0.37863	-0.883707	-0.26902
Em	TraesCS1A02G155900	1.36907	1.16408	0.34246	-1.14549	-1.14549
Em	TraesCS1A02G163600	0.207803	1.0851	1.01357	-1.24527	-1.11763
Em	TraesCS1A02G164200	0.0915783	1.37527	0.347985	-0.619789	-1.77434
Em	TraesCS1A02G164400	0.13417	1.3878	0.30144	-1.26547	-1.45451
Em	TraesCS1A02G165900	0.268519	0.729561	0.664378	-1.04738	-0.610988
Em	TraesCS1A02G167200	0.110937	0.558758	0.246765	-0.466115	-0.918505
Em	TraesCS1A02G169100	0.00201745	1.14354	0.177184	-0.919297	-1.0453
Em	TraesCS1A02G174500	0.639038	1.94763	0.573065	-1.25055	-1.5776
Em	TraesCS1A02G175500	0.479743	1.75048	0.432551	-0.65862	-0.702177
Em	TraesCS1A02G175900	0.366237	0.765746	0.215196	-1.60905	-0.994531
Em	TraesCS1A02G182800	0.228942	0.83078	0.452219	-1.42575	-0.934175
Em	TraesCS1A02G189500	1.83415	0.944431	0.545709	-1.12741	-1.12895
Em	TraesCS1A02G193600	0.584302	1.68085	0.254968	-0.672987	-2.19263
Em	TraesCS1A02G194200	1.76721	1.17247	0.652999	-0.907095	-1.03534
Em	TraesCS1A02G196300	0.190905	0.84025	1.18103	-1.03684	-1.94589
Em	TraesCS1A02G204200	0.524693	2.50028	0.359311	-0.928865	-0.496787
Em	TraesCS1A02G207600	0.404414	1.66697	1.2437	-0.806983	-0.803966
Em	TraesCS1A02G213100	1.16062	1.72358	0.361352	-0.787059	-0.275819
Em	TraesCS1A02G226100	0.482948	1.81538	0.313867	-1.91452	-1.27585
Em	TraesCS1A02G230100	0.104618	0.0524619	0.0344142	-0.592004	-0.640731
Em	TraesCS1A02G235100	0.615966	1.93921	0.0882341	-0.694908	-0.296721
Em	TraesCS1A02G244800	0.0648937	2.5933	0.108436	-0.586552	-0.586552
Em	TraesCS1A02G248600	0.795505	1.0855	0.719962	-0.670286	-1.82476
Em	TraesCS1A02G249400	0.511765	0.301335	0.690159	-1.40465	-2.16832
Em	TraesCS1A02G257100	0.138404	0.814258	1.09961	-1.7584	-1.38835
Em	TraesCS1A02G262200	0.648835	0.265089	0.724648	-0.787543	-1.84905
Em	TraesCS1A02G283700	1.70258	1.89712	0.401306	-0.656067	-1.40794
Em	TraesCS1A02G284400	0.697598	0.441374	1.11565	-1.73402	-2.03378
Em	TraesCS1A02G285200	0.152157	0.964078	0.108697	-0.421447	-1.0961
Em	TraesCS1A02G297100	0.518573	0.414691	0.314998	-1.28596	-0.327564
Em	TraesCS1A02G319500	1.22736	1.64815	0.440926	-1.24199	-0.668424
Em	TraesCS1A02G343800	0.71107	2.42363	0.0381582	-1.25597	-1.26525
Em	TraesCS1A02G346500	1.02936	1.45364	1.56275	-0.785368	-0.784289
Em	TraesCS1A02G351800	1.15058	0.973987	0.445103	-1.58617	-2.10922
Em	TraesCS1A02G352600	0.209472	0.743652	1.18919	-1.45001	-1.58854
Em	TraesCS1A02G364000	1.02011	1.47121	0.336016	-0.769124	-0.769163
Em	TraesCS1A02G364100	0.219186	0.35177	1.84159	-0.692379	-0.692379
Em	TraesCS1A02G371100	0.287238	1.0982	0.713401	-1.2237	-1.53135
Em	TraesCS1A02G371700	0.269681	0.277347	0.454126	-1.21773	-1.79244
Em	TraesCS1A02G376100	0.420654	1.82843	0.617043	-0.823488	-1.20626
Em	TraesCS1A02G378700	0.564133	1.20477	0.316537	-1.36262	-1.25227
Em	TraesCS1A02G416200	0.650403	0.926294	0.487801	-0.414831	-0.727097
Em	TraesCS1A02G417500	0.575319	1.39695	0.45446	-0.791064	-1.1236
Em	TraesCS1A02G419600	1.04732	2.29216	0.116877	-1.03156	-0.994206
Em	TraesCS1A02G422100	0.0423369	1.19823	0.803963	-1.63317	-2.25867
Em	TraesCS1A02G426800	0.732122	1.753	0.156026	-0.686978	-0.682292
Em	TraesCS1A02G434100	1.0471	1.06393	0.693759	-1.18193	-1.18193
Em	TraesCS1A02G434200	0.668887	0.204011	0.332216	-1.0722	-1.0722
Em	TraesCS1A02G440100	1.2163	0.920375	0.549888	-1.24095	-1.78233
Em	TraesCS1A02G441400	0.539218	1.47085	0.295911	-1.01589	-0.923435
Em	TraesCS1B02G001600	0.453309	0.99943	0.544051	-1.15213	-1.12623
Em	TraesCS1B02G001800	0.277072	0.0400156	0.362313	-0.56328	-1.11371
Em	TraesCS1B02G005600	0.579575	0.42483	1.01633	-1.09964	-1.13253
Em	TraesCS1B02G007300	0.337642	0.902186	0.785085	-1.13622	-1.13622
Em	TraesCS1B02G008000	1.1501	1.65045	0.412942	-1.08973	-1.12843
Em	TraesCS1B02G008200	0.729314	0.326302	0.199617	-1.0491	-0.76468
Em	TraesCS1B02G013900	0.898354	0.437431	0.945399	-1.18706	-1.38217
Em	TraesCS1B02G014000	0.703856	0.0302095	0.0495885	-1.044	-1.04511
Em	TraesCS1B02G017100	1.80055	0.902907	0.683617	-1.06996	-1.06996
Em	TraesCS1B02G017900	0.418691	0.830812	0.740618	-1.15586	-1.1408
Em	TraesCS1B02G018900	0.40367	0.193451	0.872931	-1.03211	-1.1779
Em	TraesCS1B02G019200	0.894762	1.13464	0.203127	-1.06767	-1.15472
Em	TraesCS1B02G020300	1.26602	1.08573	0.050845	-1.02319	-1.02319
Em	TraesCS1B02G021200	1.00426	0.785894	0.834871	-1.14404	-1.32669
Em	TraesCS1B02G021300	0.873962	0.649995	0.851996	-0.957293	-1.14627
Em	TraesCS1B02G022700	0.524269	0.56289	0.432646	-1.26579	-1.24482
Em	TraesCS1B02G024300	1.10515	0.768245	0.41822	-1.10861	-1.10861
Em	TraesCS1B02G024400	1.73292	1.62446	0.317925	-0.926386	-1.11613
Em	TraesCS1B02G024500	1.11968	1.33297	0.549625	-1.13695	-1.19869
Em	TraesCS1B02G029100	0.622416	0.146672	0.170443	-1.02893	-1.1689
Em	TraesCS1B02G030700	0.573159	0.332871	0.538435	-1.16789	-1.16789
Em	TraesCS1B02G031100	0.729664	0.741014	0.526529	-1.26359	-1.02445
Em	TraesCS1B02G031500	0.133694	0.680283	0.828361	-1.10363	-1.17654
Em	TraesCS1B02G032500	0.939112	1.28891	0.118527	-0.880716	-1.30979
Em	TraesCS1B02G032600	0.0587191	0.711454	0.361026	-0.946289	-0.966461
Em	TraesCS1B02G037900	0.436423	0.606356	0.48803	-1.01707	-1.00901
Em	TraesCS1B02G038000	0.335425	0.987017	0.592637	-1.13125	-1.15976
Em	TraesCS1B02G040700	1.14843	0.228197	0.908568	-1.07631	-1.07631
Em	TraesCS1B02G040800	0.106845	0.728485	1.21302	-1.20351	-1.25156
Em	TraesCS1B02G041200	1.04815	1.31537	0.29408	-1.07352	-1.07334
Em	TraesCS1B02G041300	0.559453	0.271646	0.768495	-0.917468	-1.27717
Em	TraesCS1B02G042000	0.653715	0.773077	0.300592	-1.23228	-1.22747
Em	TraesCS1B02G044300	0.37365	0.889937	0.52937	-0.967878	-0.967878
Em	TraesCS1B02G044400	0.452303	1.01647	0.675157	-1.1993	-1.1993
Em	TraesCS1B02G044500	0.997159	1.31623	0.501698	-1.14854	-1.14854
Em	TraesCS1B02G047000	0.848004	0.116898	0.986003	-1.17967	-1.61121
Em	TraesCS1B02G047700	0.549738	0.129871	1.30646	-1.14648	-1.15149
Em	TraesCS1B02G048800	0.649857	1.01083	1.03528	-0.936322	-1.01973
Em	TraesCS1B02G050200	0.880653	0.941976	1.45098	-0.873909	-1.12174
Em	TraesCS1B02G051100	0.723673	0.819637	0.805147	-1.22469	-1.22306
Em	TraesCS1B02G051600	0.796881	0.752647	0.316048	-1.11214	-1.02768
Em	TraesCS1B02G051700	0.461031	1.1051	0.166184	-0.642399	-0.870581
Em	TraesCS1B02G052400	0.0201743	0.50175	0.679279	-1.03798	-1.04239
Em	TraesCS1B02G053600	0.632129	1.30064	0.296553	-1.07289	-1.03281
Em	TraesCS1B02G055100	0.0333292	0.198752	0.488913	-1.07975	-1.07975
Em	TraesCS1B02G055400	0.277777	0.265466	0.723347	-1.1464	-1.1464
Em	TraesCS1B02G055600	0.490187	0.0989697	1.45411	-1.11498	-1.21746
Em	TraesCS1B02G056000	1.59505	1.30308	0.514354	-0.540775	-0.999977
Em	TraesCS1B02G056400	1.05355	1.17921	0.764564	-1.10942	-1.17488
Em	TraesCS1B02G056700	0.297671	0.42073	0.47134	-1.12479	-0.963442
Em	TraesCS1B02G057100	0.813936	1.01257	0.547277	-1.17968	-1.19017
Em	TraesCS1B02G057800	0.498816	1.05815	0.694254	-1.17202	-1.21829
Em	TraesCS1B02G058000	0.193888	0.876713	0.626352	-0.991775	-1.4631
Em	TraesCS1B02G058700	1.87306	1.4782	0.0598484	-0.520869	-0.832163
Em	TraesCS1B02G059300	0.342941	0.867331	1.42277	-1.09336	-1.09381
Em	TraesCS1B02G059800	0.246757	0.44756	1.24016	-1.11788	-1.11788
Em	TraesCS1B02G060000	0.442536	1.08456	0.282733	-1.25334	-1.42848
Em	TraesCS1B02G060700	0.929604	0.469995	0.726398	-0.390136	-0.284457
Em	TraesCS1B02G060900	0.461715	0.542087	0.699329	-0.021049	-0.971506
Em	TraesCS1B02G061600	0.0629316	0.715573	0.880515	-1.16001	-1.16001
Em	TraesCS1B02G065700	0.610631	0.843323	1.13152	-1.40473	-1.55988
Em	TraesCS1B02G066700	0.537631	0.456173	1.09691	-1.15802	-1.15802
Em	TraesCS1B02G068000	1.52434	1.74618	0.109996	-0.648288	-1.33053
Em	TraesCS1B02G068200	0.604196	0.524631	0.404932	-1.05177	-1.05665
Em	TraesCS1B02G069300	0.879291	0.830437	0.804797	-1.12595	-1.13529
Em	TraesCS1B02G070600	1.1685	1.11715	0.0432539	-0.987685	-1.17501
Em	TraesCS1B02G071700	0.28623	1.20608	0.0550873	-0.928733	-0.903666
Em	TraesCS1B02G072200	1.3496	1.58464	0.195048	-1.60677	-0.250242
Em	TraesCS1B02G078800	0.431237	1.14276	1.31444	-1.17993	-0.448578
Em	TraesCS1B02G080700	0.34044	0.796787	0.784818	-1.21008	-1.20328
Em	TraesCS1B02G081500	1.03389	0.77839	0.778041	-1.20379	-1.26893
Em	TraesCS1B02G083900	1.30445	1.07414	0.392523	-0.885843	-0.956255
Em	TraesCS1B02G084900	0.0592159	0.841901	0.899851	-1.08631	-1.08631
Em	TraesCS1B02G086200	0.392929	0.63929	1.09276	-0.998565	-1.27214
Em	TraesCS1B02G086600	0.495682	0.758903	0.199739	-0.726596	-1.4223
Em	TraesCS1B02G087300	0.701732	1.21969	0.832316	-1.13452	-1.13065
Em	TraesCS1B02G087700	0.53587	0.269809	0.810168	-1.09841	-1.05806
Em	TraesCS1B02G088700	0.42413	0.616897	0.528469	-1.29114	-1.51264
Em	TraesCS1B02G089700	0.421591	0.607398	1.14162	-1.2796	-1.40256
Em	TraesCS1B02G089900	1.00576	1.1057	0.71789	-1.18754	-1.18258
Em	TraesCS1B02G091800	0.574247	0.0568133	0.78733	-1.17115	-1.29061
Em	TraesCS1B02G093300	0.401277	0.662653	0.841356	-1.20829	-1.18661
Em	TraesCS1B02G093400	0.966684	1.42264	0.686395	-0.926327	-1.01392
Em	TraesCS1B02G093700	1.25127	1.01367	0.872324	-1.22535	-1.23782
Em	TraesCS1B02G094600	1.40559	1.04232	0.328226	-0.946602	-1.07249
Em	TraesCS1B02G094700	0.962823	0.66904	0.380568	-0.936867	-1.24938
Em	TraesCS1B02G095300	0.978035	1.30572	0.395713	-1.14899	-1.13765
Em	TraesCS1B02G095600	0.44443	0.242799	0.84649	-1.00915	-0.998341
Em	TraesCS1B02G095700	0.356936	0.791565	0.525233	-1.08106	-1.16211
Em	TraesCS1B02G096700	1.45376	0.875526	0.17215	-1.11406	-1.10755
Em	TraesCS1B02G097600	0.166152	1.00385	0.290533	-1.13025	-1.20747
Em	TraesCS1B02G098200	0.861385	1.57762	0.461498	-1.15518	-1.17554
Em	TraesCS1B02G098300	0.638117	1.1201	0.409192	-1.12198	-1.1586
Em	TraesCS1B02G100800	0.30539	0.365323	1.44082	-1.07327	-1.21588
Em	TraesCS1B02G101000	0.479295	0.946403	1.54202	-1.1225	-1.11034
Em	TraesCS1B02G101600	0.508276	1.04841	0.865784	-1.13721	-1.21709
Em	TraesCS1B02G101700	0.488016	0.979661	0.191398	-0.884657	-1.09926
Em	TraesCS1B02G102200	0.392735	0.28631	1.29081	-1.22255	-1.27992
Em	TraesCS1B02G102300	0.800126	1.46522	0.506025	-1.03718	-1.02846
Em	TraesCS1B02G103700	0.306698	0.492388	0.515232	-1.06426	-0.872342
Em	TraesCS1B02G103800	0.392705	0.754231	0.36617	-0.96012	-0.966494
Em	TraesCS1B02G104200	2.04013	0.0762649	0.471152	-0.958515	-1.05512
Em	TraesCS1B02G104400	0.957737	0.821843	0.489119	-1.1388	-1.14798
Em	TraesCS1B02G104800	0.511031	0.337258	1.34255	-1.13436	-1.13436
Em	TraesCS1B02G104900	1.33913	1.0098	0.518966	-1.02195	-1.23885
Em	TraesCS1B02G105300	0.695994	1.38491	0.377566	-1.09968	-1.09845
Em	TraesCS1B02G106900	0.268524	1.0359	0.879513	-1.25176	-1.29063
Em	TraesCS1B02G107000	0.554864	1.06691	0.548408	-1.06506	-1.07319
Em	TraesCS1B02G107100	0.530388	0.614784	0.440859	-1.14369	-1.12663
Em	TraesCS1B02G107200	0.2749	0.845352	1.07058	-1.13719	-1.25427
Em	TraesCS1B02G108100	0.11906	0.702796	0.818817	-1.04366	-1.07913
Em	TraesCS1B02G109000	0.664412	0.940135	0.530867	-1.24243	-1.25776
Em	TraesCS1B02G111100	1.74134	1.22018	0.0461919	-1.03595	-1.03595
Em	TraesCS1B02G111300	1.21311	0.471991	1.22096	-1.13492	-1.13661
Em	TraesCS1B02G111700	0.485173	1.52734	0.609398	-1.1246	-1.11969
Em	TraesCS1B02G111900	0.47002	1.02808	0.395526	-1.13053	-1.2356
Em	TraesCS1B02G115400	0.65221	1.35958	0.684389	-1.15771	-1.15927
Em	TraesCS1B02G116200	1.56266	2.11733	0.0640169	-0.712289	-0.712289
Em	TraesCS1B02G116700	0.656862	0.959791	1.00191	-1.31478	-1.52593
Em	TraesCS1B02G117000	0.373873	0.697049	0.688581	-1.1912	-1.15827
Em	TraesCS1B02G117200	0.610054	0.298321	0.744344	-1.25783	-1.06863
Em	TraesCS1B02G117900	0.784615	0.682617	0.467388	-1.39695	-1.41279
Em	TraesCS1B02G118000	0.797188	0.793993	0.743633	-0.940711	-1.20314
Em	TraesCS1B02G118300	0.290385	0.447157	1.60586	-0.995659	-1.16707
Em	TraesCS1B02G118900	0.662986	1.07278	0.983516	-1.20351	-1.29462
Em	TraesCS1B02G119000	0.1876	0.463849	0.765448	-0.979259	-1.01
Em	TraesCS1B02G121000	0.102547	0.150272	0.845578	-1.07001	-1.07001
Em	TraesCS1B02G121100	0.710628	0.600283	1.00331	-1.13568	-1.13568
Em	TraesCS1B02G121500	0.486134	1.24264	0.130965	-1.03315	-1.03315
Em	TraesCS1B02G122000	1.15994	1.61393	0.0214318	-1.16491	-1.02939
Em	TraesCS1B02G122400	0.997725	1.72567	0.027335	-1.06491	-1.06491
Em	TraesCS1B02G123100	0.67351	0.885735	0.109936	-0.9528	-0.99027
Em	TraesCS1B02G123200	0.940366	0.702726	0.819597	-1.07072	-1.20012
Em	TraesCS1B02G123400	0.77907	1.01289	0.793562	-1.05535	-1.15515
Em	TraesCS1B02G126000	0.450637	0.935191	0.114843	-1.01868	-1.04203
Em	TraesCS1B02G126100	0.353743	0.399222	0.697542	-0.888558	-1.15877
Em	TraesCS1B02G126200	1.19214	1.24679	0.0743893	-1.14814	-1.14409
Em	TraesCS1B02G127000	0.175218	0.0397827	1.39685	-0.356792	-0.798512
Em	TraesCS1B02G127200	0.137418	0.866667	0.68392	-1.22991	-1.21641
Em	TraesCS1B02G127700	0.771633	0.819524	0.375669	-1.22621	-1.36978
Em	TraesCS1B02G127900	0.174684	0.302737	0.48036	-0.896217	-0.904995
Em	TraesCS1B02G128400	0.369255	0.655489	0.441531	-1.13207	-1.02868
Em	TraesCS1B02G128600	0.409723	0.33347	0.263589	-0.661327	-0.804095
Em	TraesCS1B02G128700	0.668777	2.41995	0.170169	-1.15451	-1.15192
Em	TraesCS1B02G129400	0.507273	0.632777	0.0911323	-1.07379	-0.877349
Em	TraesCS1B02G129600	0.371152	0.971577	0.329195	-0.801486	-0.964679
Em	TraesCS1B02G129900	0.263285	0.750053	0.806763	-1.24207	-1.20906
Em	TraesCS1B02G130200	0.0557711	1.22488	0.514355	-0.824687	-0.825778
Em	TraesCS1B02G130300	1.5839	0.68837	0.00352455	-1.0258	-1.05231
Em	TraesCS1B02G131000	0.665422	0.570768	0.552219	-0.993247	-1.14103
Em	TraesCS1B02G131800	0.201346	0.813252	0.407167	-1.00524	-1.14918
Em	TraesCS1B02G131900	0.85351	0.79454	1.37744	-0.560482	-0.865766
Em	TraesCS1B02G132200	0.67952	0.88451	1.15048	-1.18152	-1.18152
Em	TraesCS1B02G132500	2.17019	0.61495	0.459032	-1.18356	-1.09424
Em	TraesCS1B02G132900	0.468893	1.02826	0.249007	-0.773233	-0.70163
Em	TraesCS1B02G133100	0.543302	0.548799	0.550675	-1.15224	-1.18086
Em	TraesCS1B02G134000	0.883813	0.255307	0.827093	-1.25647	-1.56031
Em	TraesCS1B02G135000	0.42835	0.538738	0.759666	-1.24456	-1.18128
Em	TraesCS1B02G135900	1.27044	1.2616	0.141162	-1.12152	-1.12267
Em	TraesCS1B02G136300	0.505725	0.52077	0.641131	-1.10844	-1.12233
Em	TraesCS1B02G136500	0.690807	1.01204	0.198374	-1.15255	-1.15934
Em	TraesCS1B02G136700	0.125712	0.162774	0.969194	-1.02983	-0.992587
Em	TraesCS1B02G137400	0.466234	1.30351	0.467469	-1.11493	-1.19152
Em	TraesCS1B02G138200	0.777614	0.675718	0.554784	-1.16281	-1.17427
Em	TraesCS1B02G138300	0.524897	0.433192	0.266914	-1.00357	-1.07157
Em	TraesCS1B02G139100	0.631096	0.44747	1.56302	-1.26435	-1.28359
Em	TraesCS1B02G139200	1.28909	0.0991879	1.51195	-1.12259	-1.10584
Em	TraesCS1B02G139500	0.887412	0.92487	0.193308	-1.13454	-1.13174
Em	TraesCS1B02G139600	0.810495	1.24719	0.910708	-1.22426	-1.31507
Em	TraesCS1B02G140400	0.268705	1.14477	0.610136	-1.33052	-1.53397
Em	TraesCS1B02G140800	1.28452	0.788535	0.0442443	-1.21015	-0.947734
Em	TraesCS1B02G140900	1.16332	0.864667	0.935024	-1.28654	-1.1846
Em	TraesCS1B02G142100	0.990385	2.61425	0.171799	-0.553387	-0.90134
Em	TraesCS1B02G142200	0.714742	0.541696	0.332626	-1.05156	-1.09048
Em	TraesCS1B02G142300	0.453989	0.797953	1.15017	-0.962908	-1.33829
Em	TraesCS1B02G142600	0.242424	0.854378	0.234101	-1.0521	-0.168448
Em	TraesCS1B02G142800	0.894897	1.58715	0.0479894	-0.988798	-1.03039
Em	TraesCS1B02G142900	0.522295	1.4684	0.0201395	-0.913349	-0.908766
Em	TraesCS1B02G144000	0.269792	0.701773	0.827584	-0.935645	-0.867562
Em	TraesCS1B02G145200	0.496742	1.44393	0.151553	-1.10514	-1.02795
Em	TraesCS1B02G145500	1.39845	0.993319	0.812418	-1.11163	-1.19915
Em	TraesCS1B02G145800	0.941897	1.58038	0.205019	-0.820144	-0.846366
Em	TraesCS1B02G146400	1.04423	0.958742	0.0860162	-1.26217	-1.09849
Em	TraesCS1B02G146600	0.339287	0.890145	0.492241	-1.04955	-1.26011
Em	TraesCS1B02G146700	0.773901	0.949642	0.642517	-0.67834	-1.44062
Em	TraesCS1B02G147300	1.03679	0.747683	0.159583	-1.20544	-1.04416
Em	TraesCS1B02G148100	0.201511	0.52521	0.149999	-0.840807	-0.700119
Em	TraesCS1B02G148200	1.12425	0.778908	0.379848	-1.20868	-1.14509
Em	TraesCS1B02G148900	1.39351	1.19018	0.212613	-0.835463	-0.614921
Em	TraesCS1B02G149000	0.555082	0.753269	0.434674	-1.12638	-1.14163
Em	TraesCS1B02G149400	0.728922	0.512845	0.773746	-1.21128	-1.22695
Em	TraesCS1B02G149500	0.737128	0.685869	0.716339	-1.19546	-1.06589
Em	TraesCS1B02G149800	1.01168	1.102	0.544954	-1.07611	-1.19585
Em	TraesCS1B02G150000	1.20148	1.63636	0.16143	-1.11908	-1.0363
Em	TraesCS1B02G150100	1.76804	0.898467	0.214305	-1.08471	-0.993851
Em	TraesCS1B02G150500	1.06097	1.32109	0.209703	-1.03724	-1.18794
Em	TraesCS1B02G151300	0.693177	0.0211187	0.394461	-1.37837	-0.365856
Em	TraesCS1B02G151700	0.143183	1.01263	1.0735	-1.16213	-1.0379
Em	TraesCS1B02G151800	1.3241	0.471919	1.13455	-1.24838	-1.17323
Em	TraesCS1B02G152100	0.562014	0.713333	0.864176	-1.33807	-1.40936
Em	TraesCS1B02G161200	0.687278	1.44647	0.601877	-1.33762	-0.956146
Em	TraesCS1B02G164300	0.0443483	0.774499	0.567608	-1.03808	-1.37681
Em	TraesCS1B02G167000	1.19722	1.3848	0.473269	-0.118729	-0.818427
Em	TraesCS1B02G170300	0.0369104	2.26189	0.579965	-1.1999	-1.08483
Em	TraesCS1B02G170400	0.431508	1.33355	0.377997	-1.59148	-0.956994
Em	TraesCS1B02G171600	0.0804088	0.706332	2.32056	-1.07597	-1.49577
Em	TraesCS1B02G176600	0.840452	0.870912	0.21543	-1.90625	-2.01754
Em	TraesCS1B02G177300	0.949281	1.08335	0.00703171	-0.147432	-1.14898
Em	TraesCS1B02G190000	0.658764	0.0299539	0.558115	-1.81001	-1.78734
Em	TraesCS1B02G197100	1.47962	0.869215	0.586482	-1.12981	-1.78479
Em	TraesCS1B02G197700	0.326696	0.707989	0.349848	-1.51055	-1.40275
Em	TraesCS1B02G200100	0.813006	0.400896	0.750338	-1.55816	-1.92054
Em	TraesCS1B02G201600	0.262759	1.95879	0.020379	-0.463754	-1.38567
Em	TraesCS1B02G207300	0.813393	0.957267	1.35761	-0.425022	-1.52433
Em	TraesCS1B02G207900	0.102467	1.15606	0.00935018	-0.459971	-0.550356
Em	TraesCS1B02G209200	1.31034	1.01681	0.827324	-1.142	-1.24786
Em	TraesCS1B02G221300	0.938316	2.51453	0.372742	-0.641316	-0.641272
Em	TraesCS1B02G224100	0.668456	0.191645	0.218088	-0.985899	-1.00038
Em	TraesCS1B02G226600	0.425467	1.87691	0.676696	-1.04456	-0.392309
Em	TraesCS1B02G233100	1.12676	1.66953	0.654794	-1.48793	-1.94364
Em	TraesCS1B02G235700	2.57874	1.17111	0.0132885	-0.0712948	-0.831469
Em	TraesCS1B02G236400	0.227224	1.88101	0.00170706	-1.15427	-1.24983
Em	TraesCS1B02G244000	0.346029	0.454988	0.253803	-0.696475	-0.903496
Em	TraesCS1B02G248300	0.591114	1.68646	0.224796	-0.618258	-0.291936
Em	TraesCS1B02G260100	0.0807052	0.523088	0.622785	-1.48611	-1.88359
Em	TraesCS1B02G263300	0.661498	1.35952	0.262459	-1.15964	-1.0732
Em	TraesCS1B02G269500	0.086718	0.0241607	0.417632	-0.102435	-0.417058
Em	TraesCS1B02G270500	1.80793	1.8389	0.203237	-0.907348	-0.920964
Em	TraesCS1B02G271200	0.450997	1.89329	0.316816	-0.447265	-0.965105
Em	TraesCS1B02G283900	0.762886	0.903788	0.341964	-0.804224	-0.540313
Em	TraesCS1B02G298500	1.48783	1.04827	0.448182	-1.14313	-1.22598
Em	TraesCS1B02G299800	0.350579	1.51301	0.437869	-0.646195	-2.283
Em	TraesCS1B02G313600	0.127514	1.8218	0.0537039	-0.821653	-1.20596
Em	TraesCS1B02G346100	1.04113	1.51345	0.391812	-1.28254	-1.32491
Em	TraesCS1B02G351000	0.0529845	0.136103	1.47908	-0.899699	-0.899699
Em	TraesCS1B02G356800	0.0363677	1.0207	1.33009	-1.11563	-0.938875
Em	TraesCS1B02G360300	0.486392	1.10169	1.88668	-0.811154	-0.732425
Em	TraesCS1B02G363100	0.139383	0.195217	0.158037	-0.371139	-0.165001
Em	TraesCS1B02G363900	1.16137	2.32449	0.273049	-0.759103	-0.631281
Em	TraesCS1B02G366400	0.228117	1.05393	1.20546	-0.761228	-0.0314106
Em	TraesCS1B02G375500	0.124967	1.45285	0.0642387	-1.87131	-0.0595376
Em	TraesCS1B02G381500	1.0562	0.842073	1.88184	-0.819641	-0.845837
Em	TraesCS1B02G386900	0.0880444	0.913012	0.579128	-0.929904	-0.764483
Em	TraesCS1B02G390100	0.102682	0.940579	0.15176	-0.807121	-1.11124
Em	TraesCS1B02G390500	0.40906	1.27511	1.00548	-1.48552	-1.84007
Em	TraesCS1B02G391500	0.0163457	0.949225	0.956848	-0.726909	-1.64502
Em	TraesCS1B02G396900	0.0762586	0.311305	0.223574	-0.681519	-0.28088
Em	TraesCS1B02G398400	0.329408	0.564119	1.45545	-1.29219	-1.68179
Em	TraesCS1B02G411000	0.517121	0.496148	0.950822	-1.15666	-1.22418
Em	TraesCS1B02G415900	0.175205	0.950308	0.742479	-1.13407	-1.62053
Em	TraesCS1B02G417100	0.290584	1.23187	0.598306	-1.04816	-1.12035
Em	TraesCS1B02G418400	0.0892417	0.546246	1.88846	-1.03349	-0.781815
Em	TraesCS1B02G435600	0.58862	0.561932	0.929891	-0.63535	-1.90836
Em	TraesCS1B02G439800	0.599303	0.736136	0.461321	-0.237413	-1.11455
Em	TraesCS1B02G441700	0.930401	1.36186	0.0818738	-1.06908	-1.0769
Em	TraesCS1B02G442700	0.524308	0.751106	0.355416	-1.10864	-1.10864
Em	TraesCS1B02G453600	0.585487	0.944325	0.841133	-1.18703	-1.19263
Em	TraesCS1B02G461700	0.761406	0.867706	0.407337	-0.765007	-0.764059
Em	TraesCS1B02G465200	1.05363	0.144024	0.619213	-1.01911	-1.22124
Em	TraesCS1B02G465800	0.0486636	1.3543	0.29015	-1.21789	-1.59782
Em	TraesCS1B02G467400	0.456884	0.791815	0.062663	-0.86503	-0.857807
Em	TraesCS1B02G468700	0.150785	0.621702	1.4773	-1.23341	-1.37006
Em	TraesCS1B02G469300	0.279977	1.33412	1.1986	-1.57634	-1.79639
Em	TraesCS1B02G476500	0.50618	1.45987	0.176391	-0.0448465	-2.45148
Em	TraesCS1D02G029100	1.60124	0.730692	1.07512	-1.15433	-1.11518
Em	TraesCS1D02G034900	0.856416	0.596906	0.450813	-0.772107	-1.20554
Em	TraesCS1D02G044700	0.711965	0.910919	0.889766	-1.35876	-2.33294
Em	TraesCS1D02G081900	0.0386923	0.529778	0.654994	-1.24224	-1.63352
Em	TraesCS1D02G087500	0.26872	1.00333	0.471159	-1.17826	-1.37155
Em	TraesCS1D02G101700	0.65724	1.30293	0.425796	-0.737431	-0.727128
Em	TraesCS1D02G111000	0.070506	1.06865	0.98301	-1.30464	-1.21737
Em	TraesCS1D02G125900	1.06812	0.728994	0.186222	-1.02231	-0.431757
Em	TraesCS1D02G129300	1.19149	1.58525	0.723181	-0.322612	-1.75365
Em	TraesCS1D02G150900	0.6784	0.452196	1.01442	-1.24184	-1.56183
Em	TraesCS1D02G154300	0.854988	0.756035	0.808882	-1.33751	-0.00984629
Em	TraesCS1D02G157100	1.39647	0.506312	0.291227	-0.982455	-1.96546
Em	TraesCS1D02G163800	0.382934	0.897833	0.714949	-0.69786	-0.673953
Em	TraesCS1D02G176700	0.25094	0.176171	0.610909	-1.48296	-1.23966
Em	TraesCS1D02G188800	0.356831	0.378201	1.661	-0.978525	-1.00856
Em	TraesCS1D02G199700	0.604529	1.10815	1.04165	-0.678579	-1.89635
Em	TraesCS1D02G207500	0.487585	2.1064	0.216322	-0.767314	-0.323983
Em	TraesCS1D02G210900	0.273283	2.08616	0.578936	-0.621225	-0.614748
Em	TraesCS1D02G216000	1.06544	1.51136	0.327623	-0.961398	-1.53985
Em	TraesCS1D02G220900	0.0552994	0.124115	2.13706	-0.622387	-0.336206
Em	TraesCS1D02G224000	1.86305	0.710257	0.459391	-0.321931	-0.948876
Em	TraesCS1D02G227500	0.454721	2.01809	0.419492	-1.8414	-0.0650977
Em	TraesCS1D02G235200	0.151151	1.56319	0.0823285	-0.506184	-0.660253
Em	TraesCS1D02G237000	0.120372	0.608284	0.831074	-0.858772	-1.65779
Em	TraesCS1D02G242300	0.0631618	1.32919	0.422058	-0.602049	-0.602753
Em	TraesCS1D02G245500	0.729364	0.50944	0.453084	-1.19269	-1.3432
Em	TraesCS1D02G276700	0.330241	0.117843	0.379677	-1.83386	-1.57341
Em	TraesCS1D02G281100	0.283384	0.810562	0.326839	-1.13059	-1.16705
Em	TraesCS1D02G311200	1.34752	1.64473	0.120765	-1.02034	-1.36411
Em	TraesCS1D02G319100	0.126169	0.175656	1.70974	-0.512233	-0.712396
Em	TraesCS1D02G321000	0.519167	0.424954	0.0126037	-1.02619	-1.20342
Em	TraesCS1D02G327700	0.487663	0.731296	1.07851	-0.0376806	-2.17294
Em	TraesCS1D02G331400	0.153457	0.0165547	0.339097	-0.161966	-1.85244
Em	TraesCS1D02G333100	1.25619	0.897883	0.643181	-1.22493	-1.22734
Em	TraesCS1D02G349200	0.84868	0.892209	1.46363	-0.820656	-0.808613
Em	TraesCS1D02G357000	1.36365	0.0324734	0.115249	-1.08575	-1.62002
Em	TraesCS1D02G369200	1.3076	1.09557	0.428656	-0.824166	-0.8247
Em	TraesCS1D02G369500	2.61108	1.33296	0.122087	-0.694198	-0.700704
Em	TraesCS1D02G388600	0.0291831	0.47337	0.0346779	-0.741498	-0.667035
Em	TraesCS1D02G395700	0.783582	1.65644	0.0902077	-1.0272	-1.39777
Em	TraesCS1D02G423800	2.31957	0.879553	0.088597	-1.14908	-0.89026
Em	TraesCS1D02G436600	1.8505	1.37683	0.112593	-0.798346	-0.794634
Em	TraesCS1D02G440000	0.566297	0.199606	0.53879	-1.00539	-1.1247
Em	TraesCS2A02G049800	0.320867	0.846255	0.421395	-1.43498	-1.24575
Em	TraesCS2A02G050700	1.1641	1.59516	0.453456	-1.13588	-1.13588
Em	TraesCS2A02G051600	0.483146	0.970252	0.034227	-0.781146	-0.781146
Em	TraesCS2A02G069600	0.403958	0.601054	0.805221	-1.58876	-2.04333
Em	TraesCS2A02G070300	1.54834	1.02884	0.69888	-1.0917	-1.14118
Em	TraesCS2A02G076800	0.52715	0.517336	0.796444	-1.35731	-1.32505
Em	TraesCS2A02G087000	0.325614	0.936355	1.20046	-1.41627	-1.57315
Em	TraesCS2A02G088000	0.447627	0.472977	0.520284	-0.837444	-1.88738
Em	TraesCS2A02G088900	0.232525	1.02781	1.3729	-1.5488	-1.88367
Em	TraesCS2A02G096300	1.05714	1.47263	0.156705	-1.49997	-2.25816
Em	TraesCS2A02G114000	2.04658	1.24618	0.0545816	-0.903435	-0.667336
Em	TraesCS2A02G144400	0.829698	1.1271	0.390496	-0.286497	-0.705546
Em	TraesCS2A02G170700	0.550561	0.103996	0.718789	-1.0326	-2.34017
Em	TraesCS2A02G171700	0.408648	0.626378	0.859462	-1.99267	-0.793407
Em	TraesCS2A02G177000	0.930921	0.761893	0.0310119	-1.53824	-0.810801
Em	TraesCS2A02G204000	0.380889	0.784168	0.00668318	-1.05607	-1.49972
Em	TraesCS2A02G220400	0.363512	0.347042	0.0793674	-0.233785	-0.579413
Em	TraesCS2A02G223200	0.109748	1.73633	0.279816	-1.23239	-1.54812
Em	TraesCS2A02G223500	0.967666	1.81312	0.159465	-0.846169	-2.20686
Em	TraesCS2A02G229600	0.0323703	0.141915	2.32026	-0.425048	-0.825422
Em	TraesCS2A02G229800	0.221427	0.624511	0.247865	-1.42639	-1.32656
Em	TraesCS2A02G239900	0.698682	1.18167	0.595573	-1.15837	-1.15956
Em	TraesCS2A02G242700	0.239856	0.685473	1.23669	-1.48393	-1.60577
Em	TraesCS2A02G244000	0.0359024	1.46586	0.896538	-0.737156	-0.924346
Em	TraesCS2A02G246000	0.371145	0.520282	0.842079	-1.37536	-2.10211
Em	TraesCS2A02G247800	0.660211	1.2315	0.553428	-0.418443	-2.22195
Em	TraesCS2A02G257000	0.544023	1.23067	0.446357	-1.41528	-2.21684
Em	TraesCS2A02G257600	0.989316	0.306263	0.630112	-1.0292	-1.37049
Em	TraesCS2A02G275100	1.83079	1.72585	0.250371	-0.269648	-1.88244
Em	TraesCS2A02G278000	0.0129091	0.949842	1.28522	-1.24053	-2.54422
Em	TraesCS2A02G280100	0.599361	1.0898	0.816388	-1.46432	-1.39475
Em	TraesCS2A02G280700	0.355204	1.8759	0.211268	-0.835926	-1.9511
Em	TraesCS2A02G283000	0.968111	1.80321	0.422915	-0.770301	-0.769521
Em	TraesCS2A02G286200	0.703256	1.43245	0.194457	-1.07189	-1.61897
Em	TraesCS2A02G296600	0.655329	2.44007	0.411569	-0.0142882	-0.867527
Em	TraesCS2A02G305300	0.989249	1.37168	0.036411	-0.629949	-0.629949
Em	TraesCS2A02G316300	0.00337302	0.820633	0.705214	-1.26422	-1.07043
Em	TraesCS2A02G317700	0.108242	2.16324	0.417864	-0.652807	-0.998657
Em	TraesCS2A02G318100	0.196053	0.849454	0.373669	-1.00383	-0.990435
Em	TraesCS2A02G320500	0.372551	1.44372	1.41696	-0.871387	-1.67716
Em	TraesCS2A02G325500	0.0629384	0.587451	0.613625	-0.425508	-1.5646
Em	TraesCS2A02G327300	0.0623778	1.71915	0.715772	-0.778547	-0.641927
Em	TraesCS2A02G329900	1.12033	1.82287	0.320852	-1.13829	-1.63502
Em	TraesCS2A02G357000	0.233573	1.44978	0.586017	-1.85894	-1.3689
Em	TraesCS2A02G362300	0.0114448	0.152464	0.272137	-0.925883	-0.41032
Em	TraesCS2A02G427300	1.8727	1.66481	0.0678326	-0.711298	-0.711298
Em	TraesCS2A02G438400	1.22778	1.49879	0.116101	-1.0763	-1.06728
Em	TraesCS2A02G440700	1.05233	0.36315	0.160638	-1.17751	-1.50699
Em	TraesCS2A02G441600	0.416721	0.866804	0.935008	-1.19761	-1.31726
Em	TraesCS2A02G442400	0.103552	0.690279	0.464593	-1.40518	-0.621919
Em	TraesCS2A02G447000	0.375872	1.25828	0.0755051	-0.862978	-0.945967
Em	TraesCS2A02G453600	1.21896	0.288393	0.321965	-1.09329	-0.561361
Em	TraesCS2A02G522600	1.64129	0.752752	0.248804	-1.33329	-0.285119
Em	TraesCS2A02G525900	0.181763	0.37301	1.16858	-1.15697	-1.28851
Em	TraesCS2A02G547700	0.770033	1.36206	0.586138	-1.12142	-1.12142
Em	TraesCS2A02G552700	0.181217	0.946879	1.16661	-1.47057	-1.54183
Em	TraesCS2A02G552800	1.10701	1.63949	0.277456	-1.14404	-1.1453
Em	TraesCS2A02G555500	0.959285	0.969466	0.741622	-1.25667	-1.35953
Em	TraesCS2A02G561300	0.208383	0.770188	0.819082	-0.580146	-0.675668
Em	TraesCS2A02G567800	0.767006	1.04592	0.71581	-1.27051	-1.31912
Em	TraesCS2A02G568200	0.373219	0.694608	1.08762	-1.24719	-1.46684
Em	TraesCS2A02G576400	0.226296	0.259023	1.00514	-1.04139	-0.623388
Em	TraesCS2A02G577400	0.227057	0.413098	0.406548	-0.905519	-0.855954
Em	TraesCS2A02G577700	0.249782	0.539395	0.996376	-1.52913	-1.42505
Em	TraesCS2A02G580000	0.253759	0.393242	0.812056	-0.432593	-1.22468
Em	TraesCS2A02G590300	1.0398	0.839645	0.231243	-1.05241	-1.54727
Em	TraesCS2A02G592500	1.45863	1.18924	0.240112	-1.21457	-1.29642
Em	TraesCS2A02G593700	0.0544103	0.0960331	1.38129	-1.6163	-1.86528
Em	TraesCS2B02G051800	0.339682	1.16741	1.00266	-1.21148	-1.30597
Em	TraesCS2B02G070800	0.188839	0.730835	0.132814	-1.32947	-0.337816
Em	TraesCS2B02G088600	0.268288	0.66263	1.06636	-1.16245	-1.16245
Em	TraesCS2B02G089000	0.462177	1.86492	0.321026	-1.26199	-1.30257
Em	TraesCS2B02G107900	0.026894	0.578635	0.207835	-1.66994	-1.63316
Em	TraesCS2B02G117700	0.855678	1.90191	0.140866	-1.25486	-2.11594
Em	TraesCS2B02G117900	1.39156	0.751739	0.0364197	-0.838942	-0.952648
Em	TraesCS2B02G120800	1.16423	0.888106	0.313665	-0.0505213	-0.296813
Em	TraesCS2B02G132100	0.147874	0.162142	1.30722	-0.737076	-0.692542
Em	TraesCS2B02G132400	0.887918	0.214469	1.08161	-0.787153	-0.785953
Em	TraesCS2B02G144300	0.52072	1.59546	0.547521	-0.83013	-1.35806
Em	TraesCS2B02G164000	0.504237	0.358288	1.12619	-1.35609	-1.42262
Em	TraesCS2B02G164500	0.67571	2.02241	0.132187	-0.713793	-1.04779
Em	TraesCS2B02G165600	0.134006	0.62304	0.250259	-0.915702	-1.34811
Em	TraesCS2B02G174400	2.15983	2.14813	0.000162965	-0.584928	-0.584928
Em	TraesCS2B02G178800	0.212749	0.349205	1.12704	-1.26319	-0.673577
Em	TraesCS2B02G192400	0.867901	1.32792	0.0782371	-0.781867	-0.788006
Em	TraesCS2B02G195800	0.202966	2.17263	0.324228	-1.54885	-1.56089
Em	TraesCS2B02G199000	0.707001	0.34237	0.731788	-1.20871	-1.98957
Em	TraesCS2B02G203900	0.87025	0.360839	0.458823	-1.36252	-0.338896
Em	TraesCS2B02G209600	1.2118	0.413851	0.277732	-0.725723	-2.10952
Em	TraesCS2B02G215300	1.26375	0.630145	0.748904	-0.873128	-0.873128
Em	TraesCS2B02G248800	0.380502	1.57619	0.196681	-1.48805	-1.86616
Em	TraesCS2B02G256500	0.850722	1.22391	0.0186883	-0.725183	-0.485241
Em	TraesCS2B02G268500	0.520257	0.314907	0.699498	-0.708028	-1.64838
Em	TraesCS2B02G271400	0.263346	0.293356	0.115482	-1.16568	-1.20557
Em	TraesCS2B02G277900	0.157795	0.770361	1.1361	-0.89864	-2.1376
Em	TraesCS2B02G288900	1.4104	2.00742	0.349057	-0.984609	-1.11687
Em	TraesCS2B02G292600	2.2273	1.25081	0.249486	-0.513451	-1.11683
Em	TraesCS2B02G295400	0.167625	1.14879	0.811952	-1.29407	-2.57671
Em	TraesCS2B02G298000	0.206855	1.542	0.4073	-0.983183	-1.87347
Em	TraesCS2B02G300300	0.835642	1.69914	0.161723	-0.681636	-0.688907
Em	TraesCS2B02G310200	0.0236708	0.832596	0.470687	-1.42746	-1.20786
Em	TraesCS2B02G314900	0.546528	0.890346	0.876781	-0.270904	-0.571786
Em	TraesCS2B02G317900	0.265036	0.900648	0.635194	-1.13316	-1.24101
Em	TraesCS2B02G322100	0.701628	1.26505	0.0211741	-0.618953	-0.618953
Em	TraesCS2B02G334400	0.530464	0.790557	0.900385	-1.6626	-0.879661
Em	TraesCS2B02G336200	0.169451	0.68749	0.307278	-0.956973	-1.03227
Em	TraesCS2B02G339200	0.672889	0.572033	0.506487	-1.3988	-1.92173
Em	TraesCS2B02G346000	0.679841	1.52953	0.275852	-0.232559	-1.03678
Em	TraesCS2B02G350500	1.09626	2.04308	0.652303	-0.786054	-0.973139
Em	TraesCS2B02G354700	0.460987	1.99679	0.805523	-0.831423	-0.687117
Em	TraesCS2B02G358900	0.334463	2.05271	0.0350905	-0.941428	-0.933794
Em	TraesCS2B02G361000	0.00810609	1.36331	0.150898	-1.00356	-1.57729
Em	TraesCS2B02G376200	0.40659	1.61932	1.01324	-1.56034	-1.92275
Em	TraesCS2B02G386200	1.10653	1.98807	0.10426	-0.214946	-1.06589
Em	TraesCS2B02G414200	0.991641	1.92003	0.937999	-0.201776	-1.58576
Em	TraesCS2B02G421200	0.251317	1.24894	0.491874	-1.11048	-1.6949
Em	TraesCS2B02G431400	0.233879	1.46015	0.246792	-1.24665	-1.91011
Em	TraesCS2B02G433100	0.155626	1.22765	1.14945	-1.68395	-2.0777
Em	TraesCS2B02G439100	1.69669	0.750958	0.326911	-0.905984	-0.0285461
Em	TraesCS2B02G443600	0.516423	1.25314	0.337571	-0.724986	-1.95408
Em	TraesCS2B02G447800	1.61731	1.96996	0.0791053	-0.682169	-0.682169
Em	TraesCS2B02G448500	0.381275	1.09833	0.861755	-1.58059	-1.8408
Em	TraesCS2B02G465300	0.358714	0.874764	0.0859437	-1.18184	-1.25238
Em	TraesCS2B02G477700	0.552529	1.29516	0.165525	-0.892795	-2.10468
Em	TraesCS2B02G486900	0.887408	1.09651	0.48486	-1.26855	-1.14467
Em	TraesCS2B02G490100	0.972734	0.0229939	0.738459	-1.08347	-1.05469
Em	TraesCS2B02G490500	0.69671	0.50871	0.869799	-1.194	-1.194
Em	TraesCS2B02G490800	0.207233	0.110555	0.344818	-1.01889	-1.10482
Em	TraesCS2B02G492100	0.582619	0.591926	0.477324	-1.14949	-1.16668
Em	TraesCS2B02G517500	1.12357	1.38822	0.113231	-1.15938	-1.97743
Em	TraesCS2B02G520100	0.141522	1.29595	0.0351285	-0.951237	-0.866507
Em	TraesCS2B02G531500	0.358167	1.04963	0.784835	-1.19684	-1.19684
Em	TraesCS2B02G534700	1.18856	0.998474	0.293119	-1.17758	-0.928635
Em	TraesCS2B02G538900	0.00196569	0.927922	0.664115	-1.42117	-1.53353
Em	TraesCS2B02G544700	0.52215	0.663067	0.230567	-0.995146	-2.4634
Em	TraesCS2B02G557800	0.280514	0.939458	0.0105664	-1.08794	-1.13532
Em	TraesCS2B02G581700	0.878327	0.201085	0.226537	-0.968514	-0.994354
Em	TraesCS2B02G583100	0.7613	2.05925	0.524547	-1.12655	-0.300783
Em	TraesCS2B02G583200	0.317445	1.80761	0.0601257	-0.930067	-0.811966
Em	TraesCS2B02G585100	0.582347	0.163899	0.11719	-1.01469	-1.07013
Em	TraesCS2B02G598300	0.207713	0.836943	0.747053	-0.949051	-0.96743
Em	TraesCS2B02G609700	0.655802	1.06099	0.554331	-1.35663	-1.63575
Em	TraesCS2B02G610000	0.202608	0.684852	0.00511484	-0.774532	-0.828657
Em	TraesCS2B02G610800	0.472044	1.79466	0.0330963	-0.155504	-1.0977
Em	TraesCS2B02G611600	0.226529	0.714191	0.387671	-0.272702	-0.656412
Em	TraesCS2D02G013600	0.320115	1.03003	0.0184538	-0.654656	-0.766643
Em	TraesCS2D02G028200	0.0695656	0.133679	0.0503316	-0.480384	-0.485014
Em	TraesCS2D02G040600	0.388638	1.03458	0.162827	-0.972052	-0.671663
Em	TraesCS2D02G073900	0.462121	1.68928	0.234222	-0.662902	-0.650822
Em	TraesCS2D02G084300	1.76854	0.837566	1.10387	-1.20639	-1.57407
Em	TraesCS2D02G127800	0.394085	1.31274	0.0808516	-0.451007	-0.733933
Em	TraesCS2D02G128100	0.101102	1.55239	0.350996	-1.32447	-1.48492
Em	TraesCS2D02G129700	0.742316	0.263321	1.16233	-0.932874	-1.0723
Em	TraesCS2D02G141600	0.0481556	0.917699	0.626301	-0.852904	-1.32565
Em	TraesCS2D02G148300	1.89527	1.07896	0.370538	-0.393607	-0.621567
Em	TraesCS2D02G154300	1.9828	1.16737	1.42163	-0.709181	-0.737331
Em	TraesCS2D02G178200	0.387634	0.263862	0.519063	-0.567352	-2.63628
Em	TraesCS2D02G180400	0.47561	1.98601	0.172582	-0.507368	-0.778873
Em	TraesCS2D02G185000	0.255947	0.423808	0.305837	-1.06099	-0.488552
Em	TraesCS2D02G189000	0.415233	1.75241	0.13189	-1.32061	-1.28507
Em	TraesCS2D02G231500	0.828255	0.838632	0.0965061	-0.920617	-1.33708
Em	TraesCS2D02G236400	1.44103	0.872517	0.365989	-1.12105	-1.17374
Em	TraesCS2D02G244100	1.35563	1.56934	0.121492	-1.13788	-1.13914
Em	TraesCS2D02G244500	1.24738	1.40441	0.144245	-1.0395	-1.02234
Em	TraesCS2D02G246300	0.74443	1.35289	0.777461	-1.06792	-1.18244
Em	TraesCS2D02G277000	0.264441	1.38791	0.585869	-1.13651	-2.25072
Em	TraesCS2D02G281700	0.757988	1.70541	0.530499	-0.789099	-0.782128
Em	TraesCS2D02G302100	1.1583	1.70161	0.206857	-0.799571	-0.776934
Em	TraesCS2D02G302300	0.00654	0.533702	0.773424	-0.725882	-1.11311
Em	TraesCS2D02G303800	1.11421	1.49636	0.0416605	-0.661543	-0.661
Em	TraesCS2D02G314200	0.449813	0.948098	1.05117	-2.01389	-0.883331
Em	TraesCS2D02G315000	1.14803	1.87331	0.74461	-0.546856	-1.94965
Em	TraesCS2D02G331200	1.42823	1.99339	0.180781	-0.837196	-1.14626
Em	TraesCS2D02G332800	1.41293	1.54609	0.667921	-1.11716	-1.99464
Em	TraesCS2D02G335100	0.150286	1.60907	0.976914	-0.944213	-0.843164
Em	TraesCS2D02G335600	0.402658	2.17455	0.320728	-0.622328	-0.531934
Em	TraesCS2D02G338700	0.558981	1.80694	0.293357	-0.659883	-0.580898
Em	TraesCS2D02G342700	0.518455	1.11583	0.792087	-0.981019	-1.65798
Em	TraesCS2D02G352900	0.645404	1.13184	0.447897	-0.93935	-0.793821
Em	TraesCS2D02G355800	0.181403	1.91087	0.244249	-1.36222	-1.91916
Em	TraesCS2D02G363900	0.71285	1.1283	0.202658	-0.676898	-0.624477
Em	TraesCS2D02G369100	1.127	0.801743	0.54581	-0.121682	-1.789
Em	TraesCS2D02G400400	0.24499	0.982858	0.202036	-0.84102	-1.40197
Em	TraesCS2D02G425400	1.38022	1.53552	0.13928	-0.707565	-0.707565
Em	TraesCS2D02G449300	0.244513	1.75716	0.0609036	-0.549425	-0.549425
Em	TraesCS2D02G479000	0.917645	1.10507	1.08398	-0.988875	-0.491679
Em	TraesCS2D02G489000	0.801502	1.1282	0.330403	-0.836023	-1.01502
Em	TraesCS2D02G490000	0.417366	1.8371	0.523718	-0.911966	-0.368151
Em	TraesCS2D02G497100	0.458231	0.977801	0.966445	-1.79444	-1.09013
Em	TraesCS2D02G538300	1.69469	1.97823	0.0209746	-0.622181	-0.266785
Em	TraesCS3A02G015500	1.37437	1.76984	0.528853	-1.33392	-0.689065
Em	TraesCS3A02G024900	0.0393111	0.595671	0.0232227	-0.80074	-0.822161
Em	TraesCS3A02G026800	0.465788	1.23205	0.654324	-1.68994	-2.05643
Em	TraesCS3A02G028600	0.661137	1.59189	0.0298274	-1.32211	-1.46785
Em	TraesCS3A02G032900	0.654565	1.01613	1.132	-0.966557	-1.04529
Em	TraesCS3A02G078900	0.623881	1.28889	0.785795	-1.58352	-2.1376
Em	TraesCS3A02G092400	0.80486	1.88148	0.0651203	-1.63353	-1.33901
Em	TraesCS3A02G096300	1.12493	1.70484	0.706597	-0.445779	-1.06077
Em	TraesCS3A02G098600	0.870421	1.6071	0.538527	-1.29632	-1.97158
Em	TraesCS3A02G128800	0.0479768	1.08669	0.761226	-1.12131	-1.5805
Em	TraesCS3A02G137300	0.330545	0.910993	0.37187	-0.699101	-0.692825
Em	TraesCS3A02G149900	1.47385	0.49521	1.19407	-1.26709	-0.682961
Em	TraesCS3A02G176700	1.58401	1.05945	0.0145186	-0.595181	-1.86505
Em	TraesCS3A02G188400	1.36153	1.02165	0.16972	-1.08851	-1.0877
Em	TraesCS3A02G194600	0.292843	0.99463	0.523925	-0.754388	-0.464632
Em	TraesCS3A02G200000	0.656581	1.15526	0.382833	-1.17116	-0.259431
Em	TraesCS3A02G205700	0.231059	1.53714	0.716947	-0.420704	-2.07219
Em	TraesCS3A02G209700	0.077346	1.25168	0.168139	-1.22301	-1.54184
Em	TraesCS3A02G211000	0.851643	1.63553	0.792896	-1.40972	-1.30055
Em	TraesCS3A02G219000	0.81697	1.12774	0.28842	-1.45001	-2.37989
Em	TraesCS3A02G228700	0.294138	1.68194	0.612848	-1.37019	-1.34059
Em	TraesCS3A02G237800	1.56801	2.28135	0.231115	-0.806405	-0.773994
Em	TraesCS3A02G253200	1.32112	1.55534	1.66693	-0.810918	-0.810387
Em	TraesCS3A02G254600	1.96102	1.45362	0.231626	-0.800188	-0.800188
Em	TraesCS3A02G263700	0.301906	0.478247	0.369783	-0.979984	-0.97083
Em	TraesCS3A02G264700	0.719362	0.826429	1.19808	-0.489704	-1.31326
Em	TraesCS3A02G267300	0.0142698	0.469848	0.985327	-1.14024	-0.827204
Em	TraesCS3A02G271500	0.96136	1.77885	0.0871871	-1.19933	-1.052
Em	TraesCS3A02G274900	0.359505	1.25022	0.0362728	-0.801842	-0.880177
Em	TraesCS3A02G283200	0.769229	0.191064	0.0661141	-0.916621	-2.00405
Em	TraesCS3A02G298400	0.572073	1.45314	0.0359406	-1.5781	-1.83196
Em	TraesCS3A02G331100	0.329846	1.07788	1.6031	-0.675995	-1.27844
Em	TraesCS3A02G331200	0.58393	1.3333	1.99198	-0.701355	-0.76515
Em	TraesCS3A02G339500	0.479404	1.75706	0.885758	-1.52307	-2.05171
Em	TraesCS3A02G363100	0.658379	1.6453	0.233319	-0.424021	-1.44713
Em	TraesCS3A02G378600	0.275599	0.692059	0.858903	-1.21152	-1.12021
Em	TraesCS3A02G387900	0.231281	0.820411	0.343006	-1.08544	-0.865755
Em	TraesCS3A02G389800	0.0286638	0.658858	0.134934	-0.792014	-1.53371
Em	TraesCS3A02G398204	0.722176	1.29541	0.715983	-1.40788	-1.30179
Em	TraesCS3A02G407700	0.121733	0.105715	0.761018	-1.17153	-1.25745
Em	TraesCS3A02G421000	0.197402	0.623316	0.0403721	-0.672261	-0.676398
Em	TraesCS3A02G444300	0.190846	1.0933	0.509324	-2.29858	-0.519559
Em	TraesCS3A02G461700	0.74889	0.711358	0.617082	-1.2166	-1.20767
Em	TraesCS3A02G467100	0.568137	0.425873	0.738416	-1.34292	-1.20846
Em	TraesCS3A02G485900	0.072565	1.02093	0.0860034	-0.787935	-0.774201
Em	TraesCS3A02G499000	0.0684168	0.502957	1.12479	-1.26662	-1.75493
Em	TraesCS3A02G512500	0.415968	0.54199	0.198371	-1.08327	-2.01961
Em	TraesCS3A02G513800	0.550832	1.80873	0.0973315	-0.0235008	-1.35698
Em	TraesCS3B02G006100	0.370957	0.353603	0.772173	-1.17551	-1.1724
Em	TraesCS3B02G006400	0.471516	0.600343	0.179753	-0.71227	-0.7764
Em	TraesCS3B02G006500	0.00993391	0.543099	0.702372	-1.06022	-1.06482
Em	TraesCS3B02G007600	0.362648	0.95143	0.543024	-1.31383	-1.21117
Em	TraesCS3B02G020800	0.613903	1.1541	0.450353	-1.02363	-1.06976
Em	TraesCS3B02G021400	0.160092	0.451705	1.26039	-1.15731	-1.15731
Em	TraesCS3B02G022900	1.89329	1.60589	0.67272	-0.639439	-0.00872501
Em	TraesCS3B02G039900	1.68541	0.253722	0.139155	-0.30937	-0.785631
Em	TraesCS3B02G046100	0.708801	1.85823	0.224725	-0.352572	-0.863182
Em	TraesCS3B02G067400	0.295639	0.591671	0.936262	-1.68937	-1.85614
Em	TraesCS3B02G068100	0.703124	1.97367	0.579889	-1.12808	-1.44901
Em	TraesCS3B02G069800	0.697606	0.920314	0.282971	-1.12931	-1.12931
Em	TraesCS3B02G072100	0.692528	1.12932	0.341835	-1.29263	-1.33638
Em	TraesCS3B02G077400	0.623011	0.786418	0.68088	-1.53874	-1.09331
Em	TraesCS3B02G102100	0.418236	0.202417	1.1969	-0.198952	-0.506891
Em	TraesCS3B02G105200	0.359511	0.620308	0.592183	-1.14116	-1.11035
Em	TraesCS3B02G105300	0.0637166	0.0237278	1.48708	-1.13928	-1.14321
Em	TraesCS3B02G106200	0.96738	1.37168	0.234638	-1.15857	-1.02485
Em	TraesCS3B02G112100	0.626865	1.82002	0.900496	-0.513875	-0.879748
Em	TraesCS3B02G113800	0.5685	2.00399	0.393702	-0.815029	-1.01741
Em	TraesCS3B02G125300	0.0116909	0.166573	1.23885	-0.0767716	-1.07016
Em	TraesCS3B02G131700	0.158367	1.26143	0.720281	-1.57407	-1.60209
Em	TraesCS3B02G135000	1.14597	0.300066	1.3318	-1.32136	-1.08025
Em	TraesCS3B02G147900	0.367185	0.455401	1.40667	-0.681241	-1.43494
Em	TraesCS3B02G155100	0.57228	1.08418	0.702345	-0.788074	-0.788074
Em	TraesCS3B02G157000	0.278238	0.544715	0.411622	-1.06201	-1.06448
Em	TraesCS3B02G164200	1.40555	1.83242	0.146181	-1.19902	-0.118522
Em	TraesCS3B02G171600	0.1851	0.174997	0.421377	-0.860884	-1.68296
Em	TraesCS3B02G176600	1.20426	0.773255	0.0178423	-0.849034	-0.194705
Em	TraesCS3B02G178200	0.145485	1.63761	0.0384872	-0.531352	-0.531655
Em	TraesCS3B02G197800	0.446504	0.330828	1.13879	-1.08142	-0.495428
Em	TraesCS3B02G210800	0.684827	0.816471	0.388629	-1.91582	-1.95456
Em	TraesCS3B02G217900	0.683866	1.79368	0.0183037	-0.599687	-0.600647
Em	TraesCS3B02G218600	1.08343	1.63125	0.0170029	-1.05269	-1.11189
Em	TraesCS3B02G227100	0.199916	2.39097	0.0917936	-0.350971	-0.728816
Em	TraesCS3B02G227800	0.757526	1.59515	0.501013	-1.10384	-1.10387
Em	TraesCS3B02G228200	0.42662	1.85439	0.178749	-1.38019	-1.57024
Em	TraesCS3B02G234400	0.777972	1.52988	0.524875	-1.53133	-2.1405
Em	TraesCS3B02G237400	0.287585	2.07629	0.088478	-0.665474	-0.978411
Em	TraesCS3B02G237600	0.643986	1.82558	0.724772	-0.349699	-2.27943
Em	TraesCS3B02G241500	0.934426	1.06757	0.704666	-1.52491	-2.15927
Em	TraesCS3B02G249100	1.29204	1.40539	0.257945	-1.17991	-1.17991
Em	TraesCS3B02G251700	0.35048	0.903282	0.75903	-1.60663	-1.67403
Em	TraesCS3B02G257800	0.532794	1.0584	0.976928	-0.905839	-0.88261
Em	TraesCS3B02G261300	0.637348	1.33391	0.639596	-0.721069	-0.71973
Em	TraesCS3B02G268400	0.62316	0.755547	0.176714	-0.618369	-0.817358
Em	TraesCS3B02G272900	0.680781	1.53079	0.604094	-1.08264	-2.12627
Em	TraesCS3B02G274700	0.502313	0.836319	0.071493	-0.229704	-1.01335
Em	TraesCS3B02G283100	1.05315	1.32831	0.0472788	-1.03542	-1.1356
Em	TraesCS3B02G285100	0.427343	0.436594	2.0563	-0.709628	-0.709628
Em	TraesCS3B02G291300	0.61832	0.991003	0.168872	-1.01684	-0.842521
Em	TraesCS3B02G299400	1.35788	1.10071	0.54167	-1.18114	-1.15954
Em	TraesCS3B02G330600	0.215314	2.14921	1.49148	-0.848471	-0.846569
Em	TraesCS3B02G331100	0.688469	0.812766	0.941224	-0.910796	-0.892681
Em	TraesCS3B02G332700	1.11617	0.256754	0.415503	-0.130308	-0.0468673
Em	TraesCS3B02G361200	0.485797	2.00585	0.00708375	-0.612881	-0.960888
Em	TraesCS3B02G361400	0.642137	0.914289	2.69854	-0.700106	-0.717251
Em	TraesCS3B02G395500	1.08778	0.841601	0.473932	-0.622993	-1.04981
Em	TraesCS3B02G440600	0.439327	0.399197	0.713061	-1.28227	-1.033
Em	TraesCS3B02G445500	0.889415	1.36756	0.11937	-0.642179	-0.744836
Em	TraesCS3B02G452200	1.72978	0.594889	0.188632	-0.972733	-0.972733
Em	TraesCS3B02G452500	0.534876	1.17983	0.144971	-1.24287	-1.10515
Em	TraesCS3B02G452900	0.0998935	0.488875	0.963292	-1.17812	-2.02795
Em	TraesCS3B02G492600	0.401485	0.355818	1.33659	-1.21576	-1.15246
Em	TraesCS3B02G508100	0.439489	1.47098	0.535432	-1.37594	-1.82285
Em	TraesCS3B02G511400	0.899525	0.984197	0.107072	-1.02131	-1.0512
Em	TraesCS3B02G512500	0.635252	1.2816	0.390551	-1.17762	-1.1532
Em	TraesCS3B02G541500	0.143932	1.62391	0.399708	-0.631251	-0.624534
Em	TraesCS3B02G548700	0.116231	0.502285	1.30987	-1.26699	-1.19026
Em	TraesCS3B02G583300	0.0226704	0.720959	0.749368	-1.26531	-1.2146
Em	TraesCS3B02G585300	0.535609	0.278897	0.468776	-0.926969	-1.42698
Em	TraesCS3B02G603900	0.0592685	0.942685	0.537673	-1.01572	-0.984227
Em	TraesCS3B02G604100	0.599348	0.953117	0.664075	-1.08771	-1.07671
Em	TraesCS3B02G610500	0.170328	1.20332	0.509859	-0.477238	-1.07096
Em	TraesCS3B02G611400	1.1219	1.18096	0.0162712	-1.12584	-1.13397
Em	TraesCS3D02G004500	0.886646	1.05921	0.129614	-1.1377	-1.19009
Em	TraesCS3D02G037100	0.523827	0.143953	0.668259	-0.286378	-1.21439
Em	TraesCS3D02G044100	0.884354	0.171398	0.9836	-1.47462	-1.71172
Em	TraesCS3D02G092500	0.0747895	2.15757	0.159464	-1.64981	-1.10054
Em	TraesCS3D02G097300	0.126885	1.05176	0.307338	-1.56503	-1.69742
Em	TraesCS3D02G135400	0.103849	1.38498	0.0118302	-1.19783	-0.955875
Em	TraesCS3D02G138100	0.247513	0.737381	0.811495	-0.743098	-0.743098
Em	TraesCS3D02G141300	0.281334	0.112492	1.28997	-1.42569	-1.26798
Em	TraesCS3D02G151300	0.284273	0.47041	1.11855	-1.55587	-0.792015
Em	TraesCS3D02G152600	0.911902	0.911018	0.141823	-0.746244	-1.26908
Em	TraesCS3D02G159200	0.0953167	1.27695	0.73386	-0.689903	-0.683607
Em	TraesCS3D02G163100	0.402837	0.923234	0.317204	-1.50741	-0.980788
Em	TraesCS3D02G165400	0.251182	1.70341	0.222835	-0.8839	-0.320673
Em	TraesCS3D02G166300	0.112127	1.20974	0.73708	-1.09171	-1.96301
Em	TraesCS3D02G173100	0.625993	1.24904	0.10846	-1.10832	-1.10287
Em	TraesCS3D02G178700	0.0941327	0.861444	0.908442	-1.32873	-2.13476
Em	TraesCS3D02G181900	0.0188463	0.538659	0.247833	-1.67826	-1.64695
Em	TraesCS3D02G187900	0.201022	0.537397	0.604114	-0.213442	-0.173555
Em	TraesCS3D02G192900	0.481816	1.51129	0.168994	-0.921585	-2.36788
Em	TraesCS3D02G207200	1.30558	0.929553	0.151409	-2.02025	-0.744722
Em	TraesCS3D02G209900	0.622892	1.3288	0.739734	-0.288879	-1.65092
Em	TraesCS3D02G210100	0.0471997	1.30204	0.0535588	-0.0363202	-0.412586
Em	TraesCS3D02G213800	1.018	0.760567	0.646615	-1.73834	-2.14092
Em	TraesCS3D02G216300	0.381488	0.0898983	0.952439	-1.31745	-2.19897
Em	TraesCS3D02G224700	0.40856	1.0108	0.567314	-0.781193	-0.683929
Em	TraesCS3D02G245000	0.820371	1.68549	0.358244	-1.03412	-1.7662
Em	TraesCS3D02G254100	0.290963	0.723724	1.76615	-0.794565	-0.800455
Em	TraesCS3D02G255500	2.26595	1.38089	0.164001	-0.752449	-0.754544
Em	TraesCS3D02G258500	0.665732	1.36234	0.233654	-0.811509	-0.561269
Em	TraesCS3D02G259800	0.112746	0.510302	1.34973	-1.36401	-0.351655
Em	TraesCS3D02G264200	0.966309	0.940336	0.352126	-1.18972	-2.20945
Em	TraesCS3D02G265200	0.349731	1.18044	0.209123	-1.61878	-1.25352
Em	TraesCS3D02G283400	0.655485	0.483589	0.792707	-0.257764	-0.809591
Em	TraesCS3D02G286400	1.76001	1.58294	0.22148	-1.09886	-1.13599
Em	TraesCS3D02G286700	0.962714	1.0385	0.394938	-0.986779	-1.24081
Em	TraesCS3D02G296000	0.133102	1.46274	1.68479	-1.44988	-0.675358
Em	TraesCS3D02G298200	1.03153	0.585043	0.558206	-0.158492	-0.790088
Em	TraesCS3D02G302800	0.0955313	1.50827	0.354696	-1.08789	-1.26158
Em	TraesCS3D02G307900	0.731378	0.340602	0.130407	-1.66854	-1.31207
Em	TraesCS3D02G324600	0.746967	1.76613	1.15556	-0.724424	-0.745613
Em	TraesCS3D02G325200	0.521687	1.90393	0.152191	-1.58537	-2.10626
Em	TraesCS3D02G331200	0.428997	1.52287	0.890596	-0.276652	-2.05739
Em	TraesCS3D02G338000	0.300678	1.20953	0.572074	-1.67563	-0.960635
Em	TraesCS3D02G355400	1.22019	1.41698	0.131976	-1.21407	-1.92384
Em	TraesCS3D02G373600	0.910945	2.75552	0.188974	-0.674828	-0.607115
Em	TraesCS3D02G387900	0.849011	1.30083	0.682223	-1.64449	-1.67951
Em	TraesCS3D02G388200	1.20387	0.395918	0.240509	-0.365668	-2.03051
Em	TraesCS3D02G402900	0.00968216	0.0415924	1.09699	-0.585322	-1.23434
Em	TraesCS3D02G413300	0.028819	0.341894	0.216483	-0.962	-1.52408
Em	TraesCS3D02G416700	0.524366	0.949989	0.563742	-0.808567	-0.809182
Em	TraesCS3D02G428800	1.00194	1.59211	0.218175	-1.47902	-1.95911
Em	TraesCS3D02G436600	1.3095	1.0084	1.18233	-1.65587	-1.52528
Em	TraesCS3D02G462900	0.136951	0.689591	0.496342	-0.888669	-0.781165
Em	TraesCS3D02G474100	1.21598	1.83497	0.349673	-0.884212	-0.873785
Em	TraesCS3D02G474200	1.13317	1.17975	0.429372	-0.955956	-0.955956
Em	TraesCS3D02G481500	0.629184	1.73591	0.841834	-1.49732	-2.02601
Em	TraesCS3D02G525800	0.371197	1.00239	0.344323	-1.16794	-1.25097
Em	TraesCS3D02G530700	1.31896	0.640083	1.06795	-1.16041	-1.18365
Em	TraesCS3D02G533800	0.326013	0.673805	1.11987	-0.889477	-1.72296
Em	TraesCS3D02G535400	0.808181	0.438424	1.20713	-1.2004	-1.46141
Em	TraesCS3D02G539000	0.183735	0.826532	0.601427	-0.470338	-0.750186
Em	TraesCS3D02G541200	0.780215	1.1572	0.372456	-0.151957	-1.49414
Em	TraesCS4A02G018800	1.16298	1.33381	0.382137	-1.61216	-1.73453
Em	TraesCS4A02G022000	0.0584767	1.11146	0.309502	-0.846519	-2.24845
Em	TraesCS4A02G056800	0.705148	1.55521	0.481068	-0.785441	-2.45912
Em	TraesCS4A02G084600	0.565768	1.51602	0.346573	-1.7939	-0.47935
Em	TraesCS4A02G096800	0.738314	1.99769	0.174116	-0.963405	-1.07593
Em	TraesCS4A02G102100	1.12277	1.02675	0.711797	-0.960686	-1.41484
Em	TraesCS4A02G105200	0.172102	0.650544	0.170847	-1.54963	-1.53407
Em	TraesCS4A02G108200	0.189596	0.599562	0.831074	-0.967081	-1.15155
Em	TraesCS4A02G111700	0.370373	0.619594	0.731598	-1.51757	-1.42923
Em	TraesCS4A02G116200	0.657777	1.50517	0.339531	-1.63788	-1.94418
Em	TraesCS4A02G119900	1.90355	1.79846	0.089244	-0.681286	-0.680759
Em	TraesCS4A02G127700	0.548161	0.791994	0.315182	-1.15804	-1.14458
Em	TraesCS4A02G128800	1.13026	1.00993	0.122897	-1.05195	-1.02614
Em	TraesCS4A02G129100	1.28824	1.91618	0.697556	-0.749813	-0.749728
Em	TraesCS4A02G132700	0.866012	1.98913	0.547223	-0.55595	-0.320046
Em	TraesCS4A02G136000	0.415356	0.549895	1.12605	-1.0956	-1.16938
Em	TraesCS4A02G141800	0.229145	0.745933	1.17681	-1.62442	-1.95098
Em	TraesCS4A02G146900	0.456205	1.18559	0.692778	-0.753465	-2.25905
Em	TraesCS4A02G158200	0.226476	1.39613	0.0872802	-1.11374	-2.10779
Em	TraesCS4A02G162500	0.104749	0.895507	1.63977	-0.254512	-1.64237
Em	TraesCS4A02G169100	0.285154	1.48599	0.302276	-0.73781	-0.496919
Em	TraesCS4A02G171500	2.15698	0.24247	0.0789653	-0.940715	-0.411817
Em	TraesCS4A02G172500	1.12965	1.15487	0.0729932	-0.174179	-1.48908
Em	TraesCS4A02G178400	0.338422	1.86132	0.309653	-1.22315	-1.42397
Em	TraesCS4A02G178600	0.516336	2.22173	0.125845	-1.40051	-0.752561
Em	TraesCS4A02G180700	1.69867	1.46837	0.341969	-1.02909	-1.02654
Em	TraesCS4A02G188600	0.0598677	1.1822	0.883883	-0.272276	-1.09577
Em	TraesCS4A02G193700	0.724376	1.14316	0.589226	-0.550718	-1.95303
Em	TraesCS4A02G199600	0.292775	1.41294	0.0561882	-1.04711	-1.38031
Em	TraesCS4A02G204700	0.0357751	1.24147	0.801877	-1.97464	-1.86276
Em	TraesCS4A02G213600	0.677454	0.18636	0.700101	-0.997269	-0.662921
Em	TraesCS4A02G216900	0.100512	0.239666	2.24469	-0.426923	-0.598304
Em	TraesCS4A02G219400	0.507646	3.03394	0.14762	-0.599703	-0.599703
Em	TraesCS4A02G228900	0.538305	0.791689	0.107622	-1.33485	-1.28099
Em	TraesCS4A02G246500	0.303787	0.38885	0.7241	-0.725688	-0.738982
Em	TraesCS4A02G250900	1.14041	2.01048	0.340497	-0.66469	-0.664653
Em	TraesCS4A02G267800	0.190575	0.754014	0.563765	-0.82954	-2.34134
Em	TraesCS4A02G268100	0.125636	1.00732	0.114112	-0.827786	-2.51375
Em	TraesCS4A02G289300	0.111438	0.272335	0.341249	-1.65751	-1.91989
Em	TraesCS4A02G297800	0.329348	0.63053	0.0621384	-0.74755	-0.243396
Em	TraesCS4A02G299300	0.0220261	0.922306	0.0338934	-0.662357	-0.286088
Em	TraesCS4A02G342200	0.0731162	0.562383	1.28038	-0.837253	-1.14626
Em	TraesCS4A02G347400	0.701494	0.755426	0.360761	-1.04289	-0.626792
Em	TraesCS4A02G358800	0.0990324	0.403744	0.0854957	-1.08451	-1.07966
Em	TraesCS4A02G359000	0.800966	1.11448	0.583694	-1.12066	-1.13387
Em	TraesCS4A02G363400	0.877093	1.12313	0.852657	-1.55442	-2.04078
Em	TraesCS4A02G363900	0.716518	1.06278	0.125902	-1.15353	-1.14573
Em	TraesCS4A02G371400	0.438292	1.76138	0.601645	-0.802015	-0.948095
Em	TraesCS4A02G381400	0.0893308	1.01726	0.209541	-1.6551	-1.34741
Em	TraesCS4A02G397800	0.313833	0.807149	0.0521387	-0.849288	-1.0406
Em	TraesCS4A02G401200	0.00999554	1.48643	0.552516	-0.384632	-1.90699
Em	TraesCS4A02G413300	0.0957886	1.42645	0.0824209	-0.843695	-1.1496
Em	TraesCS4A02G423000	0.0668744	1.52097	0.0709274	-0.918972	-0.773901
Em	TraesCS4A02G432400	0.89936	0.955753	0.439579	-1.335	-1.30576
Em	TraesCS4A02G459400	0.562564	1.3433	0.61478	-1.79198	-0.571931
Em	TraesCS4A02G462100	0.0513811	0.583458	0.0950688	-0.894549	-0.979016
Em	TraesCS4B02G000200	0.376338	0.698512	0.848344	-1.13429	-1.1459
Em	TraesCS4B02G002700	0.692213	0.41215	0.534533	-1.25769	-1.17049
Em	TraesCS4B02G003400	1.82279	1.46025	0.404015	-1.06043	-1.07138
Em	TraesCS4B02G006700	0.478781	0.853547	1.17266	-1.26238	-2.17778
Em	TraesCS4B02G041800	0.0924153	0.4841	0.407776	-0.527453	-0.89638
Em	TraesCS4B02G042100	0.053702	1.94346	0.0926206	-1.44607	-0.837279
Em	TraesCS4B02G055700	0.832908	0.67455	0.603362	-0.526186	-0.914023
Em	TraesCS4B02G057700	0.12105	1.1094	0.319487	-1.55512	-0.950002
Em	TraesCS4B02G064200	1.07591	2.05499	0.384359	-0.684364	-0.688976
Em	TraesCS4B02G068300	0.176906	0.394222	0.774345	-0.679547	-0.844018
Em	TraesCS4B02G069800	0.113541	0.695919	0.844762	-1.39065	-1.60279
Em	TraesCS4B02G077700	0.601167	1.10824	0.0663621	-0.218984	-0.555749
Em	TraesCS4B02G083900	1.05638	0.727238	0.379477	-1.97393	-0.885693
Em	TraesCS4B02G087500	0.0425373	0.385536	0.174923	-1.10706	-0.880651
Em	TraesCS4B02G119000	0.359306	0.596055	0.505897	-0.881389	-0.975848
Em	TraesCS4B02G126800	0.488273	0.416937	0.961129	-1.29479	-1.45037
Em	TraesCS4B02G126900	1.32588	1.47312	0.192505	-1.93359	-0.537201
Em	TraesCS4B02G138900	0.0927487	0.209026	0.542891	-1.34172	-0.405303
Em	TraesCS4B02G153400	0.661967	0.669817	0.977503	-1.19207	-1.20132
Em	TraesCS4B02G155800	0.41861	1.54935	1.04375	-0.847517	-0.841067
Em	TraesCS4B02G156200	0.213116	1.02191	0.149091	-1.60163	-1.75651
Em	TraesCS4B02G165300	0.0478597	0.689511	1.00897	-0.680108	-2.17783
Em	TraesCS4B02G166100	0.646408	0.224549	0.0648735	-0.700204	-0.667268
Em	TraesCS4B02G175600	0.982585	2.22058	0.199456	-0.66423	-0.664265
Em	TraesCS4B02G179900	0.264251	2.47512	0.0363256	-1.40031	-1.40815
Em	TraesCS4B02G182800	1.38134	2.03325	0.274715	-0.976141	-1.04482
Em	TraesCS4B02G184700	0.337718	1.31474	0.142578	-1.6288	-1.72604
Em	TraesCS4B02G184800	2.13389	1.66704	0.215922	-0.741994	-0.741447
Em	TraesCS4B02G185800	0.473909	1.8065	0.360016	-1.1681	-1.27386
Em	TraesCS4B02G188500	0.678963	1.2507	0.373477	-1.17428	-1.17718
Em	TraesCS4B02G193200	0.702743	0.518311	1.06242	-1.07923	-1.51351
Em	TraesCS4B02G196400	0.197845	1.86677	0.30902	-0.900416	-1.54114
Em	TraesCS4B02G198800	0.0469241	0.437343	0.776129	-1.34803	-1.17049
Em	TraesCS4B02G202500	0.487381	1.42028	1.05261	-0.83934	-1.25075
Em	TraesCS4B02G248200	0.55549	1.0996	0.589046	-1.15257	-2.46315
Em	TraesCS4B02G254900	0.528955	1.58633	0.11327	-1.44249	-0.00968261
Em	TraesCS4B02G260100	0.0515132	1.17271	0.244779	-1.0818	-1.00136
Em	TraesCS4B02G266000	0.89766	1.32625	0.115613	-0.167596	-2.19385
Em	TraesCS4B02G266300	0.656246	1.29922	0.720956	-0.175054	-0.421104
Em	TraesCS4B02G273300	0.969693	2.03257	0.430632	-0.747022	-0.74748
Em	TraesCS4B02G275300	0.601094	1.79289	0.0429394	-0.59778	-0.598923
Em	TraesCS4B02G278200	0.924201	1.6867	0.0486248	-1.19562	-0.865315
Em	TraesCS4B02G281100	0.221842	1.90802	0.283468	-0.515699	-1.42828
Em	TraesCS4B02G281400	0.302024	1.41803	0.177162	-0.979123	-1.76431
Em	TraesCS4B02G283300	0.0391378	1.18247	0.341549	-0.943322	-1.20348
Em	TraesCS4B02G291100	0.826806	0.614877	0.57616	-0.995905	-2.49524
Em	TraesCS4B02G314600	0.627626	1.49757	0.79582	-1.32177	-1.37092
Em	TraesCS4B02G339500	0.128751	1.08181	0.6669	-1.5472	-1.59528
Em	TraesCS4B02G343800	1.3466	1.65859	0.258066	-0.128286	-1.17168
Em	TraesCS4B02G355800	0.152871	0.395649	0.14725	-0.568777	-1.13007
Em	TraesCS4B02G372300	0.290959	0.654793	0.67236	-1.08966	-1.09326
Em	TraesCS4B02G375000	0.187505	1.57906	0.0785569	-0.615523	-0.728415
Em	TraesCS4B02G376400	0.637597	0.627231	0.679064	-0.789758	-1.55041
Em	TraesCS4B02G379800	0.253853	0.499177	0.182967	-0.803884	-0.776551
Em	TraesCS4B02G392600	0.463918	1.48553	0.8383	-0.613588	-0.506979
Em	TraesCS4B02G395900	0.762979	1.69006	0.0450586	-0.884621	-0.937001
Em	TraesCS4D02G000500	0.295433	0.180467	0.0755927	-0.727593	-0.724202
Em	TraesCS4D02G014000	1.8499	0.856144	0.776359	-0.0944012	-0.556908
Em	TraesCS4D02G014300	0.397508	0.781777	0.0972895	-0.828005	-0.494672
Em	TraesCS4D02G022700	0.249196	0.865787	0.281197	-1.41144	-1.8336
Em	TraesCS4D02G045800	0.238186	0.82985	0.0399442	-0.960882	-2.04384
Em	TraesCS4D02G053900	0.0998187	1.11897	0.151882	-0.760715	-0.774795
Em	TraesCS4D02G063100	0.523697	2.0507	0.598508	-0.667212	-0.667212
Em	TraesCS4D02G067600	0.318604	1.62515	0.0206979	-1.01229	-2.04346
Em	TraesCS4D02G076100	0.854007	1.31602	0.608198	-0.831783	-0.72693
Em	TraesCS4D02G078700	0.45762	1.50779	0.373933	-0.625673	-0.631414
Em	TraesCS4D02G100100	0.0471559	0.480279	0.0386965	-1.69154	-1.29846
Em	TraesCS4D02G103500	0.933481	2.37838	0.130682	-1.005	-1.33
Em	TraesCS4D02G111200	0.790123	1.00138	0.443295	-1.66964	-2.03152
Em	TraesCS4D02G127800	0.1648	0.959007	0.107403	-1.89172	-1.82242
Em	TraesCS4D02G133600	0.159533	0.563447	0.142234	-1.24344	-0.46241
Em	TraesCS4D02G140800	0.123181	0.886436	0.135885	-1.35099	-1.1997
Em	TraesCS4D02G145400	0.263825	1.7074	0.107994	-0.653524	-0.399759
Em	TraesCS4D02G152200	0.175445	0.530374	0.0733283	-0.699994	-0.834757
Em	TraesCS4D02G153100	0.233416	0.669458	0.455566	-1.1793	-1.17379
Em	TraesCS4D02G167300	0.713539	1.49142	1.11675	-0.655441	-0.21586
Em	TraesCS4D02G168100	1.29362	1.99557	0.352901	-0.880697	-1.22302
Em	TraesCS4D02G171200	0.360946	0.304733	0.316841	-0.934703	-0.871354
Em	TraesCS4D02G171400	0.589876	1.33859	0.840239	-1.35366	-1.91856
Em	TraesCS4D02G177500	1.0967	2.06225	0.595603	-0.723197	-0.723062
Em	TraesCS4D02G189900	0.129672	1.25929	0.0611183	-1.39532	-1.4744
Em	TraesCS4D02G193400	0.572118	0.772559	0.454332	-1.53228	-1.85736
Em	TraesCS4D02G199700	0.117983	1.09135	1.21962	-2.06073	-1.24151
Em	TraesCS4D02G203400	0.551885	0.896277	1.04073	-0.835886	-1.56278
Em	TraesCS4D02G206400	0.284622	1.89407	0.0508184	-0.563467	-0.557868
Em	TraesCS4D02G207200	1.35928	0.54014	0.0029481	-0.7725	-0.7725
Em	TraesCS4D02G220000	1.02136	1.43307	0.340493	-1.86932	-0.709266
Em	TraesCS4D02G229200	0.134427	0.00522674	1.05515	-0.351574	-1.66465
Em	TraesCS4D02G238400	0.000686338	0.38801	0.817429	-0.274078	-1.51772
Em	TraesCS4D02G247500	0.612704	0.721707	0.815295	-0.618012	-2.47559
Em	TraesCS4D02G258100	0.0530564	1.42291	0.926685	-1.58857	-2.04905
Em	TraesCS4D02G263800	2.04067	0.101136	0.45866	-1.02053	-0.7825
Em	TraesCS4D02G272200	0.840019	2.11739	0.306792	-0.671593	-0.671774
Em	TraesCS4D02G280100	0.145239	1.30283	0.655885	-1.12783	-2.16966
Em	TraesCS4D02G282400	1.03025	1.14523	0.0563321	-0.722776	-0.715682
Em	TraesCS4D02G292900	0.118526	1.20252	1.50157	-1.53932	-1.74279
Em	TraesCS4D02G304600	1.2544	0.897279	0.087728	-0.99964	-1.23255
Em	TraesCS4D02G307300	0.914127	2.0835	0.00178773	-0.950875	-1.23274
Em	TraesCS4D02G313100	0.281635	0.680256	1.41666	-1.19687	-1.19971
Em	TraesCS4D02G321700	0.965998	1.58037	1.93069	-0.733219	-0.733219
Em	TraesCS4D02G322900	0.0811638	1.11408	1.08073	-1.13399	-1.13444
Em	TraesCS4D02G327200	0.051495	0.301585	0.0779581	-0.56962	-0.127199
Em	TraesCS4D02G336200	1.51203	2.38694	0.270896	-0.621425	-0.673903
Em	TraesCS4D02G347000	0.486035	0.00758475	0.718311	-0.95858	-1.58659
Em	TraesCS4D02G349200	1.49436	0.68993	0.577803	-0.322578	-2.20257
Em	TraesCS4D02G364100	0.0829778	0.304124	1.19599	-0.142184	-1.80081
Em	TraesCS5A02G009300	0.928658	0.957351	0.353151	-1.9716	-0.803669
Em	TraesCS5A02G041800	0.617998	0.83864	1.40106	-0.897787	-1.69403
Em	TraesCS5A02G047900	0.213896	0.88136	0.733634	-0.35211	-2.24848
Em	TraesCS5A02G057300	0.142105	2.08614	0.0929878	-0.61335	-0.61335
Em	TraesCS5A02G059300	1.79462	1.81633	0.041887	-0.869273	-1.32368
Em	TraesCS5A02G068800	0.0303605	0.319248	0.696302	-0.706994	-1.95218
Em	TraesCS5A02G075400	0.104137	0.97035	0.357288	-0.496715	-0.96358
Em	TraesCS5A02G079300	0.937458	1.61296	0.624358	-0.766249	-0.766249
Em	TraesCS5A02G084500	0.0804837	1.67683	0.0435664	-0.718947	-1.77665
Em	TraesCS5A02G094100	0.158127	0.952298	1.17721	-1.12847	-1.59913
Em	TraesCS5A02G096000	0.182749	0.886256	0.448285	-1.19596	-1.20085
Em	TraesCS5A02G102300	1.00663	1.38915	0.0434446	-1.27181	-1.89794
Em	TraesCS5A02G107700	0.114724	0.444169	0.795671	-1.06922	-2.11553
Em	TraesCS5A02G108300	0.182089	0.107639	1.13658	-0.463348	-1.8659
Em	TraesCS5A02G121400	0.793301	1.27017	0.761056	-1.04081	-2.12163
Em	TraesCS5A02G126600	0.396203	2.40785	0.195646	-0.700354	-0.700354
Em	TraesCS5A02G140000	0.127593	0.336592	0.664932	-0.288567	-0.659878
Em	TraesCS5A02G148800	0.0556375	0.34156	0.30763	-0.229871	-1.453
Em	TraesCS5A02G149100	1.1284	0.64187	0.00714909	-1.4381	-1.55524
Em	TraesCS5A02G161200	1.55089	1.22528	0.93275	-1.10786	-1.54042
Em	TraesCS5A02G163500	0.336818	1.82183	0.131864	-0.581909	-0.582286
Em	TraesCS5A02G171000	0.229985	0.849744	0.128191	-1.45764	-0.664722
Em	TraesCS5A02G172800	0.103923	1.62926	0.617997	-0.730894	-0.679625
Em	TraesCS5A02G177500	1.58746	0.970073	0.132928	-1.54576	-1.14399
Em	TraesCS5A02G179900	0.419934	1.22969	0.82837	-1.48748	-1.69204
Em	TraesCS5A02G180300	0.305328	0.49974	1.76672	-0.193289	-0.791716
Em	TraesCS5A02G186600	0.0273202	1.075	0.447479	-0.342646	-0.79299
Em	TraesCS5A02G189000	0.0101131	0.56703	0.0504665	-0.454893	-1.56516
Em	TraesCS5A02G192600	0.294483	0.283934	1.20212	-1.0938	-0.866535
Em	TraesCS5A02G204600	0.490444	1.56623	0.366012	-0.485184	-1.81223
Em	TraesCS5A02G207400	2.08296	1.36517	0.560609	-0.316496	-1.20833
Em	TraesCS5A02G208500	1.13759	1.21639	0.207804	-1.27249	-0.887356
Em	TraesCS5A02G218600	1.10824	0.968706	0.198763	-1.33199	-1.23564
Em	TraesCS5A02G224200	0.0958004	0.536254	0.295138	-1.48949	-1.18341
Em	TraesCS5A02G243500	1.05228	1.66607	0.0424772	-0.988804	-1.74294
Em	TraesCS5A02G259700	0.695026	0.922688	0.502929	-1.1736	-1.15457
Em	TraesCS5A02G269300	1.27461	2.10398	0.435305	-0.180694	-1.33381
Em	TraesCS5A02G285300	0.0748773	0.816631	0.532512	-0.240881	-0.870824
Em	TraesCS5A02G300300	0.532032	0.799567	0.260763	-0.390897	-1.06954
Em	TraesCS5A02G301400	0.536604	0.617726	0.15219	-0.973486	-2.34223
Em	TraesCS5A02G316900	0.0142945	1.10645	0.992338	-1.2976	-1.41579
Em	TraesCS5A02G325300	0.423333	1.28265	0.264871	-0.985859	-1.68384
Em	TraesCS5A02G327800	0.842296	0.961837	0.190772	-1.25646	-1.57486
Em	TraesCS5A02G340300	1.05886	1.44349	0.156686	-1.53334	-1.62963
Em	TraesCS5A02G349600	0.641467	0.598547	0.188031	-1.12632	-0.906171
Em	TraesCS5A02G381800	0.485037	0.133843	0.168654	-1.0442	-0.725351
Em	TraesCS5A02G383000	0.594921	0.739008	1.08301	-1.15174	-1.39386
Em	TraesCS5A02G387700	0.337029	1.73007	1.05482	-1.01798	-1.65427
Em	TraesCS5A02G389800	0.568106	1.46419	0.227296	-0.927269	-0.871286
Em	TraesCS5A02G400800	0.458231	1.25768	0.721749	-1.92326	-1.76552
Em	TraesCS5A02G403900	0.500148	0.774035	1.95433	-0.812347	-0.807241
Em	TraesCS5A02G404000	0.692529	1.04181	1.8164	-0.593688	-0.270842
Em	TraesCS5A02G404200	0.197949	0.00713099	2.79904	-0.513975	-0.678287
Em	TraesCS5A02G421600	0.497401	1.79341	0.577459	-1.59254	-1.60798
Em	TraesCS5A02G424700	0.576774	2.90428	0.185212	-0.584349	-0.563648
Em	TraesCS5A02G424800	0.254465	2.28158	0.523608	-0.614952	-0.613615
Em	TraesCS5A02G426300	1.32538	1.37196	0.617488	-0.654707	-1.67089
Em	TraesCS5A02G435700	0.0598594	0.00417236	1.38695	-1.73261	-0.866571
Em	TraesCS5A02G460900	1.08986	1.3143	0.299418	-1.15974	-1.0725
Em	TraesCS5A02G469900	1.75427	1.35261	0.0470123	-1.11663	-1.11663
Em	TraesCS5A02G487200	0.556573	0.465935	0.415927	-1.28151	-1.89536
Em	TraesCS5A02G501800	0.147917	0.145019	0.074009	-0.153783	-0.625897
Em	TraesCS5A02G512500	1.46575	2.01701	0.281516	-0.232402	-0.993834
Em	TraesCS5A02G524300	0.0909262	1.75136	0.00714901	-0.820861	-0.0196624
Em	TraesCS5A02G525000	0.391953	1.17954	0.346989	-1.23089	-1.55061
Em	TraesCS5A02G541400	0.400197	1.88415	0.731801	-1.35638	-1.42416
Em	TraesCS5A02G543500	0.284972	1.32748	0.158375	-0.346476	-1.66985
Em	TraesCS5A02G556500	0.890662	0.524728	0.775114	-1.30184	-1.44536
Em	TraesCS5B02G003400	0.108104	0.418033	0.735362	-0.343514	-2.13243
Em	TraesCS5B02G017800	0.403726	1.16229	0.793062	-1.05507	-1.05558
Em	TraesCS5B02G018500	0.505382	1.17273	0.443541	-0.809085	-1.502
Em	TraesCS5B02G064700	0.444797	2.35279	0.315783	-0.769593	-0.887955
Em	TraesCS5B02G064800	0.801428	2.48533	0.00541243	-0.644569	-0.803348
Em	TraesCS5B02G080800	0.709016	0.913545	1.08869	-1.18243	-1.18341
Em	TraesCS5B02G082000	0.268152	1.38619	0.871739	-0.627268	-2.39059
Em	TraesCS5B02G086700	0.43731	1.20228	1.38575	-0.764331	-0.764331
Em	TraesCS5B02G101600	0.213432	0.36776	0.105804	-0.039038	-0.418838
Em	TraesCS5B02G109200	0.73105	1.29468	0.181368	-1.11169	-1.11276
Em	TraesCS5B02G120200	0.515796	1.11902	0.897955	-1.36382	-1.03099
Em	TraesCS5B02G121000	0.929772	1.46765	0.921812	-1.09197	-1.87873
Em	TraesCS5B02G125800	0.498949	1.53271	0.729586	-0.700962	-0.700962
Em	TraesCS5B02G134700	1.41125	0.527576	1.00843	-0.646592	-1.59454
Em	TraesCS5B02G137400	1.46802	2.03877	0.136882	-0.365273	-0.338465
Em	TraesCS5B02G143400	0.0467857	1.85835	0.385576	-1.21024	-0.311284
Em	TraesCS5B02G146200	0.320106	0.360255	1.50451	-0.306487	-2.11222
Em	TraesCS5B02G147700	0.684975	1.48733	0.140688	-1.32729	-1.52185
Em	TraesCS5B02G151200	0.210533	0.704237	1.09956	-1.14026	-1.18229
Em	TraesCS5B02G158500	1.54852	1.35369	0.884078	-0.954593	-1.4141
Em	TraesCS5B02G159800	0.0253135	1.25686	0.0495673	-0.871577	-0.353184
Em	TraesCS5B02G162400	2.01676	1.97608	0.168175	-0.866405	-0.667473
Em	TraesCS5B02G167200	0.685232	1.07991	0.000623221	-1.27991	-1.69715
Em	TraesCS5B02G167900	1.25044	0.137481	0.338898	-1.34794	-1.68006
Em	TraesCS5B02G177400	0.866875	0.467306	0.56599	-0.569118	-2.35286
Em	TraesCS5B02G177800	1.28266	0.990721	0.0606392	-1.00402	-1.44133
Em	TraesCS5B02G201000	0.813235	1.44212	0.255086	-1.63676	-1.58931
Em	TraesCS5B02G205400	1.01212	2.14619	0.350879	-0.487757	-1.5986
Em	TraesCS5B02G205700	1.00355	1.57309	0.346791	-0.239434	-1.40553
Em	TraesCS5B02G231400	1.5922	0.618948	0.205027	-1.10783	-1.1139
Em	TraesCS5B02G244200	0.365964	0.934935	0.908419	-1.53853	-2.03603
Em	TraesCS5B02G249200	0.316266	0.0532894	0.700931	-0.628079	-0.889232
Em	TraesCS5B02G256800	1.43261	1.50161	0.19848	-1.29085	-1.32152
Em	TraesCS5B02G272700	0.815769	0.677123	0.389025	-0.828139	-2.07774
Em	TraesCS5B02G273700	0.467456	1.53511	0.0190317	-1.45257	-0.909421
Em	TraesCS5B02G277600	0.924574	1.76895	0.324293	-1.55116	-1.52078
Em	TraesCS5B02G279000	2.02935	1.92479	0.131811	-0.697508	-1.02346
Em	TraesCS5B02G281800	0.216277	0.424856	0.430885	-1.72926	-2.51736
Em	TraesCS5B02G291900	0.565094	0.69467	0.663822	-1.00639	-1.19752
Em	TraesCS5B02G295200	1.40525	1.48736	0.490976	-2.19343	-1.06667
Em	TraesCS5B02G303800	0.168319	1.81655	0.218006	-0.618757	-0.610259
Em	TraesCS5B02G305900	1.59802	2.19929	0.219627	-1.05324	-0.890081
Em	TraesCS5B02G325200	0.0782668	0.637783	0.0482571	-0.80277	-0.862009
Em	TraesCS5B02G351700	0.588612	0.557552	0.895212	-1.2911	-1.42814
Em	TraesCS5B02G351900	0.709819	0.784205	0.811869	-1.2262	-1.22987
Em	TraesCS5B02G362800	0.899758	1.58669	0.470176	-1.01192	-1.45003
Em	TraesCS5B02G369200	0.0904802	1.69207	0.655695	-0.738301	-0.611743
Em	TraesCS5B02G377800	0.291413	1.01771	0.481552	-1.22075	-0.388865
Em	TraesCS5B02G384000	0.557532	1.5214	0.0457195	-0.978497	-1.08757
Em	TraesCS5B02G384200	0.986703	1.06857	0.130868	-0.563358	-1.56243
Em	TraesCS5B02G387600	0.113881	2.31985	0.630454	-1.07564	-1.03299
Em	TraesCS5B02G390800	0.502188	2.41587	0.108706	-0.623893	-0.623893
Em	TraesCS5B02G397200	1.07515	1.17401	0.383086	-1.77337	-1.52386
Em	TraesCS5B02G411800	0.0393173	0.658409	1.37051	-1.3179	-1.75994
Em	TraesCS5B02G418600	0.717936	1.0299	0.417436	-0.182244	-1.5066
Em	TraesCS5B02G420600	1.87909	1.07895	0.143654	-1.06796	-1.06719
Em	TraesCS5B02G422400	1.15386	0.907099	0.527952	-1.1111	-1.10725
Em	TraesCS5B02G422500	1.12485	0.733467	1.0669	-0.953845	-1.13785
Em	TraesCS5B02G425300	0.784142	1.11056	0.0245917	-0.750203	-1.47904
Em	TraesCS5B02G426700	1.71286	2.37946	0.201986	-0.638115	-0.635464
Em	TraesCS5B02G427400	0.220992	0.483045	1.20921	-0.871649	-2.19438
Em	TraesCS5B02G428200	1.22239	1.68755	0.304172	-0.784881	-1.02223
Em	TraesCS5B02G442000	0.391459	1.23734	0.0853365	-0.684291	-0.653866
Em	TraesCS5B02G455800	1.10629	1.4089	0.775621	-1.40851	-1.90622
Em	TraesCS5B02G457400	0.908016	0.680519	0.626009	-1.67846	-1.83814
Em	TraesCS5B02G457600	0.216073	0.211634	1.14887	-1.11398	-1.12522
Em	TraesCS5B02G457700	0.262857	0.238759	0.831092	-0.70505	-1.00049
Em	TraesCS5B02G460700	0.367152	1.37576	0.142877	-1.04407	-1.13704
Em	TraesCS5B02G460800	0.073747	1.63068	0.370541	-0.732816	-1.71085
Em	TraesCS5B02G467400	0.992542	0.721734	0.879754	-1.23817	-1.23817
Em	TraesCS5B02G469200	1.09039	1.24608	0.486704	-2.2658	-0.578854
Em	TraesCS5B02G509900	0.249912	0.313001	1.54299	-1.46913	-1.49748
Em	TraesCS5B02G517900	0.491409	2.18863	0.221094	-0.18263	-1.2808
Em	TraesCS5B02G524200	1.08988	1.46534	0.233793	-1.08155	-1.08155
Em	TraesCS5B02G532800	0.819381	1.21678	0.693219	-1.39802	-1.72741
Em	TraesCS5B02G538500	0.0044594	0.862626	0.0981723	-0.721984	-1.10566
Em	TraesCS5B02G541400	0.192878	0.730341	0.0138727	-0.91642	-0.345031
Em	TraesCS5B02G543300	1.45893	1.03262	0.519205	-0.409679	-1.73075
Em	TraesCS5B02G543400	0.774313	1.08806	0.476184	-0.675971	-1.4623
Em	TraesCS5B02G552000	0.638495	1.25171	0.592978	-1.18801	-1.18801
Em	TraesCS5B02G559300	0.178043	1.98529	0.506049	-0.76871	-1.57101
Em	TraesCS5B02G563700	0.5804	0.629733	0.468209	-0.975821	-1.92037
Em	TraesCS5D02G011700	0.125633	0.643489	0.272447	-1.46223	-1.62668
Em	TraesCS5D02G044500	0.541387	1.01848	2.01275	-0.820934	-0.882487
Em	TraesCS5D02G072200	0.612336	1.06695	0.437174	-0.969884	-1.7754
Em	TraesCS5D02G076800	1.5148	1.46312	0.553466	-1.32919	-0.775241
Em	TraesCS5D02G085300	0.936194	1.74798	0.182438	-0.753351	-1.35987
Em	TraesCS5D02G089300	0.931173	1.62615	0.430638	-0.69338	-2.18425
Em	TraesCS5D02G098900	0.0488206	1.3413	0.279499	-1.32417	-1.21382
Em	TraesCS5D02G110200	0.968449	1.66854	0.385554	-1.23403	-1.16825
Em	TraesCS5D02G116900	0.441402	1.55946	0.00609543	-1.21479	-0.366522
Em	TraesCS5D02G119800	0.844922	1.28447	0.219539	-0.733514	-0.186772
Em	TraesCS5D02G121900	0.405463	0.999483	0.329142	-0.893756	-1.67616
Em	TraesCS5D02G127200	0.0317934	0.940245	0.672855	-1.03689	-2.13572
Em	TraesCS5D02G128400	0.121818	0.353717	0.808895	-0.630776	-1.13423
Em	TraesCS5D02G134100	0.32247	2.90002	0.0820531	-0.576793	-0.576793
Em	TraesCS5D02G153600	0.795104	0.480085	0.848735	-0.768993	-0.839206
Em	TraesCS5D02G166000	1.3386	1.12077	1.06152	-1.10523	-1.54171
Em	TraesCS5D02G168500	1.02639	2.49688	0.395003	-0.674914	-0.676584
Em	TraesCS5D02G174900	0.6955	1.30222	0.150683	-1.09449	-1.98506
Em	TraesCS5D02G177100	0.480878	1.6671	0.236219	-0.434165	-1.57933
Em	TraesCS5D02G180300	0.397016	0.769888	0.956416	-1.43074	-1.312
Em	TraesCS5D02G184500	0.176834	0.35378	0.770051	-0.57731	-1.43655
Em	TraesCS5D02G186100	0.524907	1.22803	0.64953	-0.706784	-0.534197
Em	TraesCS5D02G188600	0.0465364	0.157266	2.42534	-0.778932	-0.484122
Em	TraesCS5D02G191700	0.842006	0.672624	0.122679	-1.00452	-0.532536
Em	TraesCS5D02G195100	0.938382	1.57665	0.402249	-1.70613	-1.66638
Em	TraesCS5D02G197400	0.268889	0.47875	0.545649	-1.74694	-1.46407
Em	TraesCS5D02G214500	0.801909	0.7802	0.821375	-1.80167	-0.943558
Em	TraesCS5D02G231300	1.06496	0.46606	0.776321	-0.0390063	-1.32971
Em	TraesCS5D02G265900	0.251174	0.429381	1.02668	-0.980887	-0.960918
Em	TraesCS5D02G283300	0.0439928	0.848504	0.919889	-1.62894	-0.656158
Em	TraesCS5D02G284900	0.251522	0.862034	0.0215455	-0.914855	-0.92434
Em	TraesCS5D02G312300	1.71419	2.04923	0.794365	-1.03663	-1.32642
Em	TraesCS5D02G312400	1.96133	2.16537	0.16994	-1.00017	-1.16011
Em	TraesCS5D02G331600	0.835724	1.47981	0.306542	-1.61381	-1.44839
Em	TraesCS5D02G332500	0.276775	0.785913	1.44682	-1.55392	-1.95667
Em	TraesCS5D02G332800	0.459195	0.691079	0.290166	-2.3816	-1.35681
Em	TraesCS5D02G340100	1.73103	1.23667	1.33031	-0.77398	-1.11639
Em	TraesCS5D02G353400	0.103426	0.805685	0.801006	-1.07969	-0.50887
Em	TraesCS5D02G379300	0.301607	1.82234	0.870668	-0.72147	-0.720458
Em	TraesCS5D02G384000	0.0644126	1.34197	0.184145	-0.979618	-1.26434
Em	TraesCS5D02G389900	0.0930696	2.03909	0.00811922	-0.595648	-0.777216
Em	TraesCS5D02G391700	0.790187	1.40236	0.574355	-1.13715	-0.0378732
Em	TraesCS5D02G392500	0.0925718	1.71654	0.452417	-1.36512	-1.23404
Em	TraesCS5D02G414300	0.0713334	0.395698	0.97663	-0.520541	-0.891199
Em	TraesCS5D02G415200	0.929175	0.531856	0.0507885	-1.55342	-1.35638
Em	TraesCS5D02G420000	0.43387	0.0923609	0.706912	-1.05052	-0.360314
Em	TraesCS5D02G421300	0.224886	1.49338	0.00808994	-0.905222	-1.32636
Em	TraesCS5D02G431900	0.464269	1.38783	0.148302	-1.3585	-1.5082
Em	TraesCS5D02G433200	0.733203	2.78378	0.0262086	-0.568261	-0.5621
Em	TraesCS5D02G455800	0.584661	1.01373	1.39605	-1.15904	-1.17474
Em	TraesCS5D02G456200	1.29696	0.274726	0.033162	-1.61818	-1.85039
Em	TraesCS5D02G473100	0.677536	1.06309	0.219272	-0.977075	-1.21051
Em	TraesCS5D02G510000	0.226205	0.55991	0.0873257	-1.99234	-0.252214
Em	TraesCS5D02G510900	1.00837	1.12994	0.842826	-1.3783	-1.43188
Em	TraesCS5D02G521400	1.58621	2.08407	0.113592	-0.666257	-0.666257
Em	TraesCS5D02G539300	0.272691	0.39889	0.738639	-0.904361	-1.12055
Em	TraesCS5D02G549500	0.444872	0.653803	1.03114	-1.13644	-1.13644
Em	TraesCS5D02G549600	1.40492	0.742649	0.121396	-1.13688	-1.15218
Em	TraesCS5D02G558700	0.893814	1.66707	0.788453	-0.736806	-0.736012
Em	TraesCS5D02G558800	0.84861	1.29632	0.33316	-0.744982	-0.745073
Em	TraesCS6A02G002500	0.251015	0.156358	1.22663	-0.888635	-1.52617
Em	TraesCS6A02G019500	0.487268	0.479159	1.46837	-1.60658	-2.0387
Em	TraesCS6A02G050300	0.745349	1.05438	0.218205	-1.17424	-0.76219
Em	TraesCS6A02G052100	0.422355	0.424834	0.788412	-0.476169	-1.06759
Em	TraesCS6A02G053100	0.663452	0.603425	0.76701	-1.32169	-1.99993
Em	TraesCS6A02G057300	0.0344186	0.316704	0.599919	-0.94258	-0.94258
Em	TraesCS6A02G057500	0.38276	0.288582	1.19415	-1.19858	-1.20525
Em	TraesCS6A02G058000	0.496974	0.427443	0.413866	-1.30467	-1.69594
Em	TraesCS6A02G059500	0.417489	1.24181	0.338367	-1.72296	-1.81661
Em	TraesCS6A02G068700	0.601799	1.59509	0.0344644	-1.31502	-1.34913
Em	TraesCS6A02G069400	0.104358	1.51027	0.751827	-1.04134	-1.56414
Em	TraesCS6A02G097800	0.295296	2.12942	0.188048	-0.399169	-2.06053
Em	TraesCS6A02G098400	0.477621	0.765421	0.101569	-1.69269	-1.20815
Em	TraesCS6A02G103400	0.153671	1.36444	0.302073	-1.6807	-1.34399
Em	TraesCS6A02G115800	0.825502	1.2076	0.0380815	-1.18567	-1.68648
Em	TraesCS6A02G132700	0.472585	1.42331	0.120135	-0.661563	-0.65793
Em	TraesCS6A02G136800	0.794498	1.4377	0.0636313	-0.664361	-1.77216
Em	TraesCS6A02G145000	0.706404	0.704507	1.23436	-0.98327	-1.79826
Em	TraesCS6A02G148700	0.059819	0.311335	0.141997	-0.772614	-0.692668
Em	TraesCS6A02G162200	0.346153	1.09639	0.0883216	-0.301034	-1.26159
Em	TraesCS6A02G169300	0.0313383	1.79497	0.348639	-0.941572	-0.409666
Em	TraesCS6A02G177700	1.02658	1.04751	0.200851	-0.264922	-1.41424
Em	TraesCS6A02G186500	2.21032	1.34596	0.648586	-1.10464	-1.1784
Em	TraesCS6A02G190900	0.564365	1.01811	0.443007	-0.274917	-0.976765
Em	TraesCS6A02G204400	0.249136	1.16884	0.410893	-1.12031	-1.57594
Em	TraesCS6A02G219400	0.832059	0.89918	0.979264	-1.30424	-0.479392
Em	TraesCS6A02G219500	0.633828	0.239206	0.932939	-1.29288	-0.436074
Em	TraesCS6A02G223700	0.59946	0.0739277	0.0362184	-0.104544	-0.403244
Em	TraesCS6A02G232000	1.18032	0.787602	0.272358	-0.244281	-0.0895361
Em	TraesCS6A02G240800	0.170753	1.62824	1.20256	-0.612966	-0.954081
Em	TraesCS6A02G241300	0.133486	1.84453	0.391054	-0.887568	-0.887793
Em	TraesCS6A02G249800	0.900052	1.52074	1.22822	-1.2448	-1.88534
Em	TraesCS6A02G252600	1.04896	1.37137	1.90302	-1.05354	-0.554278
Em	TraesCS6A02G254800	0.0451753	1.72123	0.562984	-1.53174	-1.82185
Em	TraesCS6A02G260800	0.469719	1.85421	0.758345	-1.33963	-1.72315
Em	TraesCS6A02G269700	1.29819	0.990611	0.427198	-1.08925	-0.645937
Em	TraesCS6A02G288000	0.0723953	0.640891	0.48298	-1.4254	-0.138012
Em	TraesCS6A02G294400	0.766813	0.930678	0.378528	-1.17416	-1.18653
Em	TraesCS6A02G302200	0.134415	1.03916	0.642181	-0.649759	-0.972373
Em	TraesCS6A02G306600	0.21553	1.43427	0.000272063	-0.491711	-2.27597
Em	TraesCS6A02G314200	0.251072	0.454009	1.12993	-0.455162	-0.822844
Em	TraesCS6A02G314800	0.370139	1.66176	0.182455	-1.15399	-0.878132
Em	TraesCS6A02G319200	0.0232439	1.34643	0.10283	-0.51101	-1.393
Em	TraesCS6A02G329400	0.586707	0.582399	0.293865	-0.614013	-0.618393
Em	TraesCS6A02G343900	0.101003	1.68765	1.07811	-1.08674	-1.92002
Em	TraesCS6A02G365900	1.13343	0.600271	1.66249	-0.466716	-0.142027
Em	TraesCS6A02G393100	0.258658	0.896452	0.367648	-1.21742	-1.7395
Em	TraesCS6A02G394200	0.0873319	0.673055	0.281369	-0.840297	-1.19304
Em	TraesCS6A02G398500	0.792841	1.38166	0.0862551	-1.09346	-1.27692
Em	TraesCS6A02G410600	1.599	0.362312	0.276278	-1.07426	-2.35206
Em	TraesCS6B02G005300	0.311794	0.496627	0.513692	-1.13274	-1.39134
Em	TraesCS6B02G007300	0.145862	0.152644	1.28823	-1.09536	-1.09536
Em	TraesCS6B02G013300	1.22916	1.403	0.523396	-1.05078	-1.04649
Em	TraesCS6B02G013400	1.37123	0.500449	0.235678	-1.65883	-1.47015
Em	TraesCS6B02G013700	1.36188	0.715224	0.176555	-1.5117	-1.74912
Em	TraesCS6B02G042100	0.457658	0.287536	0.950749	-0.00821416	-1.44352
Em	TraesCS6B02G050200	0.439854	0.298469	0.618032	-1.2125	-1.23787
Em	TraesCS6B02G052900	0.780466	0.695505	0.726304	-0.891782	-2.27569
Em	TraesCS6B02G093600	0.715407	1.06536	2.02071	-0.665455	-0.978359
Em	TraesCS6B02G093700	0.0285354	1.45158	0.62461	-0.943148	-1.50267
Em	TraesCS6B02G096100	0.0115106	1.27574	0.965349	-1.48573	-1.06546
Em	TraesCS6B02G114700	0.43094	0.330769	0.590457	-0.584713	-0.757161
Em	TraesCS6B02G115000	0.132993	0.593529	1.94722	-1.16266	-1.19856
Em	TraesCS6B02G125100	0.0939277	0.444635	1.15639	-1.74123	-1.59617
Em	TraesCS6B02G127800	0.0821758	0.25318	0.317553	-0.929182	-0.929182
Em	TraesCS6B02G130000	0.451636	0.564902	0.825324	-1.04212	-1.0652
Em	TraesCS6B02G130900	0.100036	1.32982	0.265322	-0.807013	-0.798202
Em	TraesCS6B02G131000	0.140215	0.134505	0.997246	-1.06658	-1.09537
Em	TraesCS6B02G132500	0.176581	0.54024	0.320155	-1.42458	-1.37412
Em	TraesCS6B02G137600	1.10362	0.209172	0.194876	-0.983321	-0.873711
Em	TraesCS6B02G140200	0.415196	0.648063	1.03261	-1.15034	-1.12409
Em	TraesCS6B02G142500	0.117818	1.53246	1.23252	-1.34069	-0.754711
Em	TraesCS6B02G160900	0.371891	1.42564	0.308335	-0.650631	-0.650631
Em	TraesCS6B02G162300	0.186573	1.36823	0.51401	-1.58724	-0.72687
Em	TraesCS6B02G165000	0.131097	0.112138	0.394443	-0.847317	-1.19642
Em	TraesCS6B02G168700	0.47981	0.36708	0.265448	-1.44887	-0.309884
Em	TraesCS6B02G173200	0.129125	0.638406	0.899315	-0.936197	-2.44947
Em	TraesCS6B02G200200	0.40075	1.07356	0.258051	-1.31546	-1.47186
Em	TraesCS6B02G203600	1.58534	0.730053	0.152416	-1.1356	-1.1356
Em	TraesCS6B02G208500	0.615494	0.766514	0.888448	-1.11669	-1.11669
Em	TraesCS6B02G208600	0.259394	0.638622	1.27446	-1.18536	-1.18536
Em	TraesCS6B02G208900	0.652352	0.713846	0.580118	-1.18272	-1.87725
Em	TraesCS6B02G213700	0.330768	1.06339	1.46081	-1.57104	-1.72805
Em	TraesCS6B02G221800	0.124196	0.167052	1.39255	-0.149838	-0.565973
Em	TraesCS6B02G223500	0.292137	0.515203	0.34106	-1.25767	-1.72359
Em	TraesCS6B02G228100	0.188451	1.76399	0.0693885	-1.16642	-0.348423
Em	TraesCS6B02G229200	0.206624	0.272997	0.525226	-0.481011	-0.717544
Em	TraesCS6B02G229900	1.31615	1.69366	0.2919	-1.28389	-1.39072
Em	TraesCS6B02G230800	0.446342	0.868169	0.342805	-0.890831	-0.17771
Em	TraesCS6B02G232400	0.786126	1.1608	0.093883	-1.1062	-1.10201
Em	TraesCS6B02G235500	0.333659	0.203139	1.16761	-0.457016	-1.31645
Em	TraesCS6B02G237600	1.64642	1.34518	0.187766	-0.213744	-2.37285
Em	TraesCS6B02G247200	1.56332	0.298516	0.165767	-1.73036	-1.18133
Em	TraesCS6B02G247500	0.0167094	0.507175	0.268749	-1.29915	-1.8719
Em	TraesCS6B02G249000	0.704275	0.179213	0.128603	-0.96334	-0.387052
Em	TraesCS6B02G253100	1.14761	1.02128	0.127496	-0.623312	-2.42412
Em	TraesCS6B02G253800	0.890804	0.940186	0.33781	-1.55639	-2.12446
Em	TraesCS6B02G259600	0.0573396	0.708074	0.275616	-0.256257	-1.26499
Em	TraesCS6B02G259800	1.57022	1.74201	0.241615	-1.03301	-1.57291
Em	TraesCS6B02G272700	1.2587	1.47364	0.701808	-1.07592	-0.568228
Em	TraesCS6B02G281200	0.00407805	0.933545	0.482476	-0.874307	-0.997164
Em	TraesCS6B02G285900	1.35398	1.73635	0.166092	-0.762826	-0.651402
Em	TraesCS6B02G288100	0.77141	2.03786	0.409114	-1.32391	-1.6765
Em	TraesCS6B02G293000	0.487371	0.373014	1.42707	-1.7232	-1.55374
Em	TraesCS6B02G297000	1.27656	0.819294	0.31364	-1.11043	-0.356115
Em	TraesCS6B02G308400	0.729103	2.01354	0.214051	-1.21465	-1.54297
Em	TraesCS6B02G309600	0.027254	1.2277	0.249248	-0.368397	-1.2939
Em	TraesCS6B02G310300	0.382246	0.700386	0.558439	-0.0875131	-0.855284
Em	TraesCS6B02G327400	0.990234	1.87925	0.326602	-0.0152203	-0.219588
Em	TraesCS6B02G333700	0.185766	1.21506	0.520858	-1.07958	-0.957654
Em	TraesCS6B02G336600	1.42617	0.400679	1.4831	-1.25249	-1.28831
Em	TraesCS6B02G337600	1.41041	1.02263	0.194424	-0.845525	-0.448375
Em	TraesCS6B02G340500	0.580335	0.800612	1.37032	-0.83691	-0.83485
Em	TraesCS6B02G354200	1.21001	0.69832	0.35724	-1.48826	-0.193735
Em	TraesCS6B02G362600	0.594017	0.361466	0.847567	-1.04711	-1.22812
Em	TraesCS6B02G376100	0.161229	1.63909	1.04096	-1.59323	-1.58966
Em	TraesCS6B02G376700	0.672735	0.412496	0.537041	-0.634511	-0.644704
Em	TraesCS6B02G392700	0.522377	0.722851	0.12297	-0.63805	-0.59395
Em	TraesCS6B02G396100	0.255661	1.44327	0.481082	-1.25382	-1.08638
Em	TraesCS6B02G398400	0.175789	0.457248	0.0473199	-0.777866	-1.8472
Em	TraesCS6B02G405400	0.667416	1.95004	0.194927	-1.79031	-1.38022
Em	TraesCS6B02G408600	0.603617	0.732102	0.688644	-1.88861	-2.0289
Em	TraesCS6B02G415500	0.20182	1.01311	0.0476475	-0.986906	-0.740578
Em	TraesCS6B02G433400	0.453641	1.46563	0.33142	-1.53751	-1.73586
Em	TraesCS6B02G437800	0.588659	0.896426	0.80049	-1.21699	-1.33868
Em	TraesCS6B02G445600	0.392678	0.542167	0.0640991	-1.02672	-1.03561
Em	TraesCS6B02G463000	0.997405	1.54113	0.0584007	-1.06207	-0.942481
Em	TraesCS6B02G463100	0.845276	0.816619	1.26207	-1.17467	-1.17467
Em	TraesCS6B02G465000	1.70953	0.989249	1.12674	-1.05237	-1.05237
Em	TraesCS6B02G465300	0.836342	0.649112	0.674484	-0.965525	-1.84655
Em	TraesCS6D02G019700	0.642892	1.66945	0.808416	-1.51468	-1.73204
Em	TraesCS6D02G046700	0.745681	2.08202	0.108756	-1.26029	-1.27365
Em	TraesCS6D02G050100	0.274969	0.872997	0.643762	-1.08567	-1.7914
Em	TraesCS6D02G053600	0.0287076	0.442068	0.994368	-0.775641	-1.05881
Em	TraesCS6D02G078700	2.0648	2.21612	0.151579	-0.344351	-0.636201
Em	TraesCS6D02G084400	1.03218	1.98502	0.331645	-1.38532	-0.321192
Em	TraesCS6D02G122400	0.562473	2.13058	0.0820554	-0.617731	-0.616857
Em	TraesCS6D02G125700	0.513162	1.72839	0.35564	-0.234122	-2.50895
Em	TraesCS6D02G129700	1.07791	0.918484	0.161976	-1.07118	-1.14822
Em	TraesCS6D02G138100	0.389134	0.42512	0.399604	-0.799897	-0.904719
Em	TraesCS6D02G150100	0.385245	1.27938	0.351946	-0.260177	-1.24003
Em	TraesCS6D02G161300	0.0715841	0.767595	0.666026	-0.00752506	-0.689311
Em	TraesCS6D02G161700	0.338449	1.22916	0.0999197	-1.12655	-0.932706
Em	TraesCS6D02G163400	1.15826	0.0711536	0.0223472	-1.34946	-2.43133
Em	TraesCS6D02G173900	0.0369914	0.342685	0.457194	-0.920379	-1.38224
Em	TraesCS6D02G174800	0.360468	1.24178	0.539057	-0.146299	-0.861371
Em	TraesCS6D02G180200	0.447798	1.24771	0.360979	-0.309765	-0.944477
Em	TraesCS6D02G184200	1.03815	2.31564	0.254395	-0.774978	-0.198335
Em	TraesCS6D02G184600	0.217459	1.20496	0.226492	-1.03557	-1.22967
Em	TraesCS6D02G187400	0.0260042	0.411264	0.707819	-0.113489	-1.29406
Em	TraesCS6D02G189700	2.3434	1.20897	0.242479	-1.01607	-0.30235
Em	TraesCS6D02G199700	1.32805	0.187967	0.0187047	-1.69084	-1.44976
Em	TraesCS6D02G202400	0.993327	1.45775	0.00318304	-0.751431	-0.528895
Em	TraesCS6D02G202500	0.660341	1.14439	0.0659072	-0.931912	-0.301671
Em	TraesCS6D02G207800	1.93365	1.71045	0.122495	-1.27064	-0.866047
Em	TraesCS6D02G225300	0.0195735	0.933608	0.456507	-0.671068	-0.638592
Em	TraesCS6D02G225600	1.67433	1.05426	1.22053	-1.46377	-0.308582
Em	TraesCS6D02G226300	0.0334231	0.492062	0.0527342	-0.933512	-0.0355452
Em	TraesCS6D02G236200	0.0139517	0.368568	0.767719	-1.28037	-2.6583
Em	TraesCS6D02G240800	1.9268	0.861023	0.152632	-1.03268	-1.03268
Em	TraesCS6D02G245200	1.23746	1.19677	0.234143	-1.02763	-0.148314
Em	TraesCS6D02G268700	0.271744	0.845922	0.175977	-0.875846	-0.322318
Em	TraesCS6D02G269300	0.213756	1.09342	0.403047	-1.05986	-1.63002
Em	TraesCS6D02G276400	0.751111	0.0126973	0.917684	-0.302192	-1.45266
Em	TraesCS6D02G277800	1.35606	1.93694	0.577238	-1.02883	-1.14257
Em	TraesCS6D02G282100	0.221487	0.279103	0.856227	-0.992352	-2.13434
Em	TraesCS6D02G288100	0.681806	1.47496	0.431086	-0.72856	-0.987954
Em	TraesCS6D02G289900	0.133355	0.783487	0.575798	-0.655633	-0.657774
Em	TraesCS6D02G294600	0.172729	0.284402	1.52277	-0.18396	-2.33169
Em	TraesCS6D02G326600	0.506772	1.26043	1.77119	-0.79629	-0.79629
Em	TraesCS6D02G336200	0.236148	1.04169	0.327395	-1.20739	-1.28803
Em	TraesCS6D02G336600	0.939416	0.268768	1.17998	-0.83554	-0.83663
Em	TraesCS6D02G342800	0.497125	0.845643	0.00705145	-0.634098	-0.600469
Em	TraesCS6D02G392700	1.08109	0.851321	0.191598	-1.63602	-1.54803
Em	TraesCS6D02G392900	1.06823	0.15524	0.746159	-1.66536	-2.03407
Em	TraesCS6D02G400800	0.125038	0.334146	0.947116	-1.10688	-1.46792
Em	TraesCS6D02G401900	0.00917709	0.218156	1.21309	-1.08047	-1.58274
Em	TraesCS7A02G020600	1.62881	0.85167	0.236692	-0.409172	-1.83025
Em	TraesCS7A02G027200	1.07445	1.45783	0.427364	-1.13241	-1.18761
Em	TraesCS7A02G092900	0.569616	2.43567	0.056637	-1.18745	-1.20142
Em	TraesCS7A02G101700	0.446914	1.02112	0.52407	-1.34507	-1.56159
Em	TraesCS7A02G108400	0.22038	1.29729	0.42229	-0.924891	-0.882995
Em	TraesCS7A02G110000	0.0511229	0.632493	1.00182	-1.08224	-1.09861
Em	TraesCS7A02G110200	0.560456	0.543206	0.92506	-1.15175	-1.30018
Em	TraesCS7A02G110700	0.440242	0.838892	1.29003	-0.952002	-1.04762
Em	TraesCS7A02G111400	0.215215	1.27171	0.753801	-0.842412	-0.927
Em	TraesCS7A02G112200	0.72134	0.675044	0.736134	-0.174213	-0.392171
Em	TraesCS7A02G112300	0.161632	1.26033	0.135683	-0.822186	-0.870108
Em	TraesCS7A02G116100	0.413902	0.943424	1.21591	-1.81446	-0.296061
Em	TraesCS7A02G126900	0.768045	0.972118	0.467597	-0.842859	-1.25156
Em	TraesCS7A02G147100	0.467136	1.47507	0.251926	-1.23495	-1.93431
Em	TraesCS7A02G161800	0.477689	0.74014	1.41054	-1.32862	-1.24113
Em	TraesCS7A02G175300	0.710969	0.290678	0.299806	-1.31407	-1.37463
Em	TraesCS7A02G178100	2.04276	1.04726	0.110665	-0.672254	-1.97231
Em	TraesCS7A02G184700	0.193965	0.839637	0.175163	-1.23031	-1.33167
Em	TraesCS7A02G199000	0.212095	1.61999	0.519202	-1.40309	-0.870935
Em	TraesCS7A02G204600	0.902363	1.76739	0.0054889	-0.836865	-1.41423
Em	TraesCS7A02G212300	0.247088	0.959466	0.778147	-1.50945	-2.434
Em	TraesCS7A02G220700	0.346111	1.50585	0.461224	-0.661496	-0.656642
Em	TraesCS7A02G225700	0.386586	2.18578	0.0708115	-1.16858	-1.13097
Em	TraesCS7A02G234700	0.0132	1.00069	0.348129	-1.20695	-1.28606
Em	TraesCS7A02G245700	0.890461	0.0920569	0.522557	-0.223148	-1.18138
Em	TraesCS7A02G254200	0.27017	1.08075	1.09678	-1.09854	-0.939123
Em	TraesCS7A02G263200	0.96422	1.50949	0.0927185	-1.09924	-1.09924
Em	TraesCS7A02G266800	0.802843	0.967775	0.590056	-1.2554	-1.09428
Em	TraesCS7A02G311300	0.0921477	0.777652	0.132127	-0.786101	-1.14005
Em	TraesCS7A02G337200	0.280209	1.12513	0.626152	-1.65059	-1.43847
Em	TraesCS7A02G358900	2.13409	0.97933	0.692625	-0.850572	-0.936054
Em	TraesCS7A02G362900	0.0486798	1.69642	0.269243	-1.19306	-1.18076
Em	TraesCS7A02G371100	0.57257	1.3471	0.647087	-1.29237	-1.56249
Em	TraesCS7A02G372000	0.624405	1.41063	1.05663	-1.65069	-1.8556
Em	TraesCS7A02G380700	0.15242	0.54629	1.79002	-0.961107	-1.06784
Em	TraesCS7A02G386000	1.36132	1.32466	0.523399	-1.55504	-2.07481
Em	TraesCS7A02G390200	0.0660234	1.30988	0.160201	-0.669498	-1.6056
Em	TraesCS7A02G394200	1.10145	1.40761	1.2225	-1.82647	-1.59749
Em	TraesCS7A02G394300	0.484686	1.73539	0.241269	-0.495928	-0.612544
Em	TraesCS7A02G426200	0.532365	0.979807	0.423707	-1.10835	-1.10835
Em	TraesCS7A02G427700	0.907018	0.959513	0.326112	-0.756928	-0.590655
Em	TraesCS7A02G440500	0.191724	2.03361	0.286004	-0.709323	-1.30887
Em	TraesCS7A02G451000	0.0745816	0.831324	1.07052	-1.48382	-1.62195
Em	TraesCS7A02G480700	0.454667	0.796863	0.420865	-1.19823	-0.747632
Em	TraesCS7A02G481800	0.769305	1.71119	0.192538	-0.853438	-1.00365
Em	TraesCS7A02G497700	0.187494	0.443454	0.257104	-1.94974	-1.79022
Em	TraesCS7B02G005800	0.239374	0.922727	0.254787	-0.915193	-1.50649
Em	TraesCS7B02G025000	0.108468	1.13014	0.4098	-0.301645	-0.162047
Em	TraesCS7B02G050100	0.405002	1.19987	0.367925	-1.24333	-2.2322
Em	TraesCS7B02G067500	0.492765	1.21874	0.0958153	-1.56294	-2.12751
Em	TraesCS7B02G080700	0.548931	0.0972836	0.255105	-1.18816	-0.519415
Em	TraesCS7B02G088100	0.432926	0.931584	0.462008	-0.719563	-0.32667
Em	TraesCS7B02G089300	2.22073	1.11942	0.0278436	-1.1854	-0.956867
Em	TraesCS7B02G094100	1.69723	0.757513	0.107486	-1.05129	-1.05967
Em	TraesCS7B02G126700	1.17145	1.68012	0.571918	-0.688447	-0.780107
Em	TraesCS7B02G131800	0.708244	0.803428	0.714845	-0.233835	-0.326818
Em	TraesCS7B02G132500	1.34522	2.28858	0.0102224	-0.662386	-0.662386
Em	TraesCS7B02G144300	0.081959	0.661538	1.02113	-1.72931	-0.729718
Em	TraesCS7B02G144700	0.518232	0.449177	0.765066	-2.38648	-1.68467
Em	TraesCS7B02G145900	0.336564	0.915745	0.292885	-0.0127592	-1.49458
Em	TraesCS7B02G156400	0.601567	1.26204	1.86203	-0.808052	-0.82516
Em	TraesCS7B02G156700	0.591448	0.972234	1.41713	-1.84484	-1.8494
Em	TraesCS7B02G159900	1.09152	1.60354	0.363188	-1.92974	-0.291222
Em	TraesCS7B02G163000	0.471559	2.01792	0.194261	-0.930493	-1.72277
Em	TraesCS7B02G163200	0.033628	1.06993	0.813661	-1.29995	-1.47286
Em	TraesCS7B02G165600	0.445143	1.16357	0.44176	-1.18756	-1.0133
Em	TraesCS7B02G171100	0.431905	0.318227	0.199173	-0.791156	-0.970378
Em	TraesCS7B02G181800	0.0454091	1.82858	0.0683512	-0.600511	-0.92714
Em	TraesCS7B02G192000	0.159563	0.172835	1.08872	-0.997275	-0.0148032
Em	TraesCS7B02G203500	0.585477	1.47886	0.0388665	-0.583239	-1.41714
Em	TraesCS7B02G204900	0.417265	0.60932	0.841601	-1.21502	-1.21251
Em	TraesCS7B02G210900	0.0694084	0.928117	0.357648	-0.925642	-1.23999
Em	TraesCS7B02G213300	1.60973	1.80621	0.0617023	-1.05159	-1.28784
Em	TraesCS7B02G220600	0.355391	1.69072	0.310313	-1.48516	-0.566584
Em	TraesCS7B02G223400	0.175993	1.3568	0.638036	-1.18562	-1.59178
Em	TraesCS7B02G225900	0.272012	1.10275	0.560583	-1.76506	-2.09611
Em	TraesCS7B02G227900	1.06106	1.68703	0.903488	-0.865583	-0.603484
Em	TraesCS7B02G235900	0.315255	1.79961	0.773642	-0.61302	-0.970807
Em	TraesCS7B02G238600	0.012746	1.63926	0.284022	-1.15005	-1.91896
Em	TraesCS7B02G243400	0.0536825	0.94178	0.135932	-0.892226	-0.779248
Em	TraesCS7B02G254800	0.0194364	1.4466	0.148707	-1.05819	-1.2683
Em	TraesCS7B02G257700	0.568915	1.48703	0.0378995	-1.3843	-1.80611
Em	TraesCS7B02G266300	0.164757	2.21503	0.215538	-1.29272	-1.53813
Em	TraesCS7B02G268300	2.14776	1.26205	0.108249	-0.851056	-0.914969
Em	TraesCS7B02G288900	0.637224	1.44984	0.497262	-1.66381	-1.88315
Em	TraesCS7B02G296300	0.871927	1.82943	0.185861	-0.651412	-0.673601
Em	TraesCS7B02G316700	0.0123101	1.01063	0.730563	-0.715984	-0.617133
Em	TraesCS7B02G336300	0.548807	1.38176	0.427315	-1.48108	-1.36153
Em	TraesCS7B02G337800	0.272075	2.35759	0.1208	-0.632015	-0.620243
Em	TraesCS7B02G345500	0.648557	0.781729	0.41516	-0.709698	-1.04287
Em	TraesCS7B02G346500	1.32171	0.451014	0.0895761	-0.963574	-1.0583
Em	TraesCS7B02G350600	1.29013	0.790502	0.327662	-0.484441	-2.65681
Em	TraesCS7B02G356900	0.458982	1.20361	0.0953636	-1.36201	-1.32301
Em	TraesCS7B02G363100	1.68672	0.401275	0.119568	-1.32059	-2.01754
Em	TraesCS7B02G363600	0.524822	2.10913	0.226651	-0.678108	-1.5619
Em	TraesCS7B02G382100	0.433021	1.09831	1.10688	-1.21656	-1.29179
Em	TraesCS7B02G394000	0.389267	1.22076	0.15862	-0.74478	-0.73005
Em	TraesCS7B02G411500	0.677607	0.664876	0.00270534	-0.822422	-2.0029
Em	TraesCS7B02G412300	0.811508	0.305909	1.12645	-1.45007	-1.27406
Em	TraesCS7B02G419700	0.762962	1.16289	0.330777	-1.17743	-1.19736
Em	TraesCS7B02G431100	0.00855283	0.241148	1.49003	-0.527654	-1.95784
Em	TraesCS7B02G431500	0.733686	1.14077	0.393726	-1.12781	-1.61669
Em	TraesCS7B02G431600	1.43552	1.18945	0.624167	-1.32115	-1.39972
Em	TraesCS7B02G442200	0.441142	0.70145	0.337249	-1.10604	-1.1168
Em	TraesCS7B02G443500	0.662422	0.900952	0.0183103	-0.544586	-2.20983
Em	TraesCS7B02G445400	1.18981	1.26731	0.0307704	-1.05682	-1.05682
Em	TraesCS7B02G469600	0.853809	1.23043	0.462825	-1.24054	-1.33518
Em	TraesCS7B02G481600	0.569652	1.35087	0.687238	-1.13131	-1.13131
Em	TraesCS7B02G489900	2.16117	1.52088	0.257158	-0.787166	-0.878382
Em	TraesCS7B02G500200	1.06873	0.838138	0.189948	-1.1254	-1.1586
Em	TraesCS7B02G502100	0.933442	0.943225	0.552112	-1.69846	-1.54082
Em	TraesCS7D02G063400	0.252694	0.356793	0.212867	-1.506	-1.14014
Em	TraesCS7D02G078500	0.625077	0.0284435	0.642939	-0.408903	-1.19152
Em	TraesCS7D02G101600	0.140515	0.933058	0.876995	-0.894151	-2.13744
Em	TraesCS7D02G121200	2.00689	1.79643	0.0452649	-0.897051	-0.992589
Em	TraesCS7D02G124700	0.15693	0.100302	1.21322	-1.07619	-1.4709
Em	TraesCS7D02G146400	0.30681	0.942636	0.33786	-0.944814	-0.635886
Em	TraesCS7D02G148900	0.708745	1.48591	0.222335	-1.35811	-2.10463
Em	TraesCS7D02G149000	0.951437	1.07311	0.858784	-0.740346	-1.18641
Em	TraesCS7D02G163100	1.95755	0.970216	0.253485	-0.803833	-0.804025
Em	TraesCS7D02G176900	0.401658	0.442429	0.518011	-1.11616	-1.04758
Em	TraesCS7D02G181500	0.971184	1.89505	0.0105241	-0.822865	-0.295211
Em	TraesCS7D02G194700	1.26752	0.187966	0.175342	-1.33751	-1.85387
Em	TraesCS7D02G199900	1.74504	1.93682	0.330601	-0.770821	-0.754389
Em	TraesCS7D02G206900	1.64745	0.812229	0.783896	-1.50784	-1.24462
Em	TraesCS7D02G209500	0.728614	0.00379906	1.04687	-1.11335	-0.663035
Em	TraesCS7D02G221400	0.49805	1.95979	0.0813719	-0.609991	-0.596994
Em	TraesCS7D02G222100	0.903378	0.751386	0.0473723	-0.904818	-1.10813
Em	TraesCS7D02G244200	1.60165	0.785475	0.0332947	-1.10739	-1.31753
Em	TraesCS7D02G245800	0.479026	0.988383	0.258505	-1.98166	-1.55935
Em	TraesCS7D02G250900	0.0577198	0.764165	0.9478	-0.840191	-1.52959
Em	TraesCS7D02G263000	0.130944	1.81539	0.535393	-1.72256	-1.65719
Em	TraesCS7D02G267700	0.779524	0.268063	0.951326	-0.728496	-0.719888
Em	TraesCS7D02G268000	0.197039	1.12748	0.792201	-1.31736	-0.991614
Em	TraesCS7D02G273000	0.0983472	1.45458	0.098131	-0.744357	-1.95699
Em	TraesCS7D02G290300	0.105257	1.10209	0.807347	-0.889202	-2.11789
Em	TraesCS7D02G295600	0.831402	0.948929	0.9025	-1.17041	-1.17041
Em	TraesCS7D02G299800	0.889684	1.05772	0.141037	-1.21386	-0.234075
Em	TraesCS7D02G309500	0.802882	1.5533	0.641552	-0.472362	-0.334738
Em	TraesCS7D02G312000	0.353731	0.470094	0.404817	-0.960713	-0.522332
Em	TraesCS7D02G317200	0.974473	1.34054	0.537153	-1.17318	-1.1853
Em	TraesCS7D02G328200	1.12248	1.67541	0.921136	-1.35158	-1.52488
Em	TraesCS7D02G329700	0.192474	0.420416	0.0311869	-0.98681	-0.788938
Em	TraesCS7D02G329900	0.0552106	0.0683756	1.11426	-1.36515	-1.45633
Em	TraesCS7D02G338400	0.540109	0.425911	0.292543	-0.202591	-1.14986
Em	TraesCS7D02G344300	0.246421	0.678172	1.00175	-1.10459	-1.40019
Em	TraesCS7D02G345400	0.224787	1.56397	0.00139452	-0.79393	-1.5804
Em	TraesCS7D02G389700	0.143559	1.47465	0.0336289	-0.453963	-0.664348
Em	TraesCS7D02G390400	0.430832	1.20999	0.187279	-1.04992	-1.20627
Em	TraesCS7D02G393200	1.31764	1.42481	0.181619	-1.40409	-1.32806
Em	TraesCS7D02G458300	0.313788	1.598	0.235035	-0.252197	-1.80181
Em	TraesCS7D02G467000	0.153591	1.48197	0.394577	-1.28306	-1.38028
Em	TraesCS7D02G477000	0.659664	1.43359	0.407229	-1.40518	-1.44961
Em	TraesCS7D02G506800	0.154657	0.833186	0.155083	-0.735476	-0.538497
Em	TraesCS7D02G514700	0.930319	0.859567	0.411502	-1.20005	-1.41082
Em	TraesCS7D02G528500	0.574934	0.644954	0.213507	-1.01623	-0.00807546
Em	TraesCS7D02G546900	0.675376	1.05816	1.35736	-0.222584	-2.05746
Em	TraesCS7D02G552300	0.149873	0.2419	1.09794	-0.892101	-1.18058
Em	TraesCSU02G002300	0.913994	1.44338	0.953841	-1.47127	-1.66185
Em	TraesCSU02G034000	0.306372	0.373932	1.29558	-0.55265	-1.39772
Em	TraesCSU02G036500	0.288149	0.234339	1.05243	-1.27135	-1.2361
Em	TraesCSU02G036800	0.303612	0.338622	1.45968	-1.03767	-1.2787
Em	TraesCSU02G051600	0.305521	1.67855	0.625483	-0.958568	-1.09491
Em	TraesCSU02G068100	0.372851	1.24235	0.351252	-1.44137	-2.19422
Em	TraesCSU02G068300	0.941366	0.615988	0.833844	-1.54771	-1.62987
Em	TraesCSU02G068500	0.38559	0.61314	0.140899	-0.966835	-0.820481
Em	TraesCSU02G080900	0.718087	1.1226	0.644129	-0.735864	-0.735864
Em	TraesCSU02G093000	0.257186	0.999504	0.795742	-1.60976	-1.50963
Em	TraesCSU02G102500	0.591672	0.581303	0.822791	-0.375398	-1.46527
Em	TraesCSU02G138500	0.755318	0.644689	0.473935	-1.32419	-0.813932
Em	TraesCSU02G166900	0.0658089	0.654021	0.853841	-1.37194	-1.62034
Em	TraesCSU02G181400	0.936513	0.982419	1.06986	-1.26469	-1.79453
leaf	TraesCS1A02G007000	-0.281576	-0.321722	-0.321722	-0.112388	3.31618
leaf	TraesCS1A02G007900	-0.320567	-0.190662	-0.355979	-0.146415	3.31165
leaf	TraesCS1A02G014300	-0.27735	-0.27735	-0.27735	-0.27735	3.3282
leaf	TraesCS1A02G015100	-0.288162	-0.304134	-0.247406	-0.273084	3.32735
leaf	TraesCS1A02G017900	-0.28124	-0.28124	-0.278009	-0.272249	3.32818
leaf	TraesCS1A02G018000	-0.279919	-0.279919	-0.279919	-0.265173	3.32817
leaf	TraesCS1A02G018300	-0.269158	-0.292825	-0.292825	-0.277047	3.32644
leaf	TraesCS1A02G018500	-0.248194	-0.128925	-0.368415	-0.338054	3.31952
leaf	TraesCS1A02G018600	-0.271115	-0.268312	-0.294346	-0.29147	3.3275
leaf	TraesCS1A02G020900	-0.306473	-0.306473	-0.306473	-0.228907	3.32407
leaf	TraesCS1A02G025500	-0.314003	-0.314003	-0.303116	-0.141612	3.323
leaf	TraesCS1A02G030000	-0.281034	-0.280453	-0.281827	-0.281827	3.32814
leaf	TraesCS1A02G030400	-0.27735	-0.27735	-0.27735	-0.27735	3.3282
leaf	TraesCS1A02G030700	-0.113324	-0.333125	-0.473825	-0.0973193	3.30367
leaf	TraesCS1A02G036200	-0.313123	-0.294878	-0.328012	-0.298588	3.32356
leaf	TraesCS1A02G046400	-0.243815	-0.23783	-0.336763	-0.274112	3.31833
leaf	TraesCS1A02G047300	-0.290286	-0.290286	-0.248086	-0.205886	3.32718
leaf	TraesCS1A02G055000	-0.273955	-0.342743	-0.364117	-0.0931639	3.31187
leaf	TraesCS1A02G056200	-0.326674	-0.346122	-0.346122	-0.336142	3.31116
leaf	TraesCS1A02G061700	-0.290761	-0.279527	-0.290761	-0.283659	3.32727
leaf	TraesCS1A02G066400	-0.296073	-0.27181	-0.276229	-0.272287	3.32782
leaf	TraesCS1A02G066900	-0.326128	-0.327436	-0.303699	-0.195043	3.32434
leaf	TraesCS1A02G067200	-0.0875309	-0.0726859	-0.423802	-0.846562	1.54606
leaf	TraesCS1A02G068100	-0.27735	-0.27735	-0.27735	-0.27735	3.3282
leaf	TraesCS1A02G068400	-0.333525	-0.399895	-0.145849	-0.177538	3.2874
leaf	TraesCS1A02G069900	-0.287075	-0.287075	-0.287075	-0.287075	3.32779
leaf	TraesCS1A02G076700	-0.316423	-0.354873	-0.384449	-0.35783	3.26293
leaf	TraesCS1A02G084600	-0.277558	-0.277558	-0.277558	-0.275068	3.3282
leaf	TraesCS1A02G084800	-0.280601	-0.280601	-0.279036	-0.266869	3.32816
leaf	TraesCS1A02G088300	-0.308488	-0.308488	-0.308488	-0.0145867	3.31751
leaf	TraesCS1A02G089500	-0.280958	-0.280958	-0.280958	-0.251769	3.3281
leaf	TraesCS1A02G089600	-0.292941	-0.293241	-0.283167	-0.238162	3.32773
leaf	TraesCS1A02G090600	-0.57872	-0.642456	-0.102366	-0.235442	3.0005
leaf	TraesCS1A02G097000	-0.24839	-0.244384	-0.302124	-0.301099	3.32746
leaf	TraesCS1A02G101200	-0.346995	-0.0585892	-0.323386	-0.362287	3.14312
leaf	TraesCS1A02G104300	-0.284472	-0.284472	-0.284472	-0.265308	3.32787
leaf	TraesCS1A02G105300	-0.0742802	-0.192024	-0.451085	-0.335558	3.28534
leaf	TraesCS1A02G107500	-0.292096	-0.292096	-0.292096	-0.208035	3.32635
leaf	TraesCS1A02G109100	-0.280051	-0.280051	-0.280051	-0.280051	3.32807
leaf	TraesCS1A02G109600	-0.359641	-0.281369	-0.365386	-0.241335	3.32113
leaf	TraesCS1A02G110900	-0.323681	-0.275709	-0.224377	-0.330705	3.3241
leaf	TraesCS1A02G111900	-0.261123	-0.272522	-0.393325	-0.142896	3.31536
leaf	TraesCS1A02G113600	-0.174174	-0.322169	-0.412033	-0.386122	3.13993
leaf	TraesCS1A02G115000	-0.237064	-0.135525	-0.339787	-0.243926	3.31958
leaf	TraesCS1A02G119300	-0.331306	-0.311673	-0.321329	-0.272602	3.32356
leaf	TraesCS1A02G120900	-0.549748	-0.655	-0.37907	-0.072172	1.99699
leaf	TraesCS1A02G122000	-0.285151	-0.312365	-0.291683	-0.337781	3.32523
leaf	TraesCS1A02G126900	-0.167682	-0.0540806	-0.0994056	-0.750368	3.18997
leaf	TraesCS1A02G127400	-0.109215	-0.537342	-0.557338	-0.237666	3.16622
leaf	TraesCS1A02G134000	-0.510705	-0.484851	-0.15946	-0.224843	3.27118
leaf	TraesCS1A02G136500	-0.348101	-0.240736	-0.281166	-0.033851	3.31271
leaf	TraesCS1A02G139200	-0.162905	-0.252641	-0.678245	-0.401987	0.222959
leaf	TraesCS1A02G149800	-0.342914	-0.272309	-0.346797	-0.337639	3.31701
leaf	TraesCS1A02G150100	-0.530978	-0.528163	-0.184069	-0.380886	3.15732
leaf	TraesCS1A02G150800	-0.279843	-0.275937	-0.276845	-0.278798	3.32818
leaf	TraesCS1A02G152600	-0.276304	-0.27907	-0.27907	-0.270113	3.32819
leaf	TraesCS1A02G152800	-0.278049	-0.277746	-0.278094	-0.269923	3.32819
leaf	TraesCS1A02G165700	-0.277981	-0.280273	-0.29346	-0.294728	3.3277
leaf	TraesCS1A02G166100	-0.311981	-0.312154	-0.231459	-0.235077	3.32429
leaf	TraesCS1A02G166200	-0.315564	-0.315564	-0.289526	-0.0981102	3.32084
leaf	TraesCS1A02G168300	-0.274681	-0.293967	-0.293967	-0.293967	3.32465
leaf	TraesCS1A02G168400	-0.3371	-0.319978	-0.364788	-0.380878	3.30189
leaf	TraesCS1A02G172700	-0.252368	-0.263601	-0.346831	-0.283118	3.32418
leaf	TraesCS1A02G173200	-0.135382	-0.125981	-0.464145	-0.206658	3.27604
leaf	TraesCS1A02G175200	-0.305661	-0.00540901	-0.415679	-0.431865	3.24204
leaf	TraesCS1A02G179500	-0.125686	-0.0397841	-0.256556	-0.429861	3.25743
leaf	TraesCS1A02G180000	-0.367368	-0.375219	-0.238598	-0.327367	3.3045
leaf	TraesCS1A02G186300	-0.394492	-0.388243	-0.0720516	-0.389261	3.25032
leaf	TraesCS1A02G186600	-0.335084	-0.335084	-0.306969	-0.0122095	3.31333
leaf	TraesCS1A02G193500	-0.263834	-0.256267	-0.285617	-0.325936	3.32716
leaf	TraesCS1A02G194900	-0.370055	-0.619684	-0.442486	-0.448493	3.18271
leaf	TraesCS1A02G196500	-0.278213	-0.279163	-0.273791	-0.302933	3.32734
leaf	TraesCS1A02G197900	-0.00671381	-0.270087	-0.558767	-0.491354	3.23
leaf	TraesCS1A02G199200	-0.577111	-0.483566	-0.269688	-0.601265	2.41368
leaf	TraesCS1A02G200000	-0.277953	-0.279717	-0.281493	-0.281493	3.32817
leaf	TraesCS1A02G200400	-0.279162	-0.278625	-0.279496	-0.279496	3.32818
leaf	TraesCS1A02G201400	-0.288386	-0.269169	-0.319733	-0.0702152	3.32035
leaf	TraesCS1A02G204300	-0.0886779	-0.421999	-0.588761	-0.290324	3.19211
leaf	TraesCS1A02G206900	-0.310293	-0.238532	-0.303724	-0.433521	3.30456
leaf	TraesCS1A02G207900	-0.305155	-0.305155	-0.305155	-0.00343345	3.31684
leaf	TraesCS1A02G208900	-0.662931	-0.67265	-0.547864	-0.192944	2.68937
leaf	TraesCS1A02G212300	-0.343895	-0.345391	-0.273982	-0.0290822	0.110948
leaf	TraesCS1A02G212700	-0.287195	-0.287195	-0.287195	-0.217859	3.32756
leaf	TraesCS1A02G213600	-0.348514	-0.337443	-0.618456	-0.074611	3.09495
leaf	TraesCS1A02G217300	-0.279214	-0.285444	-0.40426	-0.316923	3.31353
leaf	TraesCS1A02G218100	-0.359876	-0.45159	-0.743063	-0.407869	2.62848
leaf	TraesCS1A02G220400	-0.466333	-0.151503	-0.459272	-0.251619	0.136351
leaf	TraesCS1A02G232500	-0.323369	-0.323369	-0.323369	-0.242078	3.31886
leaf	TraesCS1A02G232600	-0.314266	-0.314266	-0.314266	-0.119742	3.32159
leaf	TraesCS1A02G235800	-0.500043	-0.500043	-0.207665	-0.465798	3.22113
leaf	TraesCS1A02G237800	-0.228244	-0.214483	-0.414817	-0.182443	3.30898
leaf	TraesCS1A02G239400	-0.306597	-0.306597	-0.243967	-0.191733	3.32595
leaf	TraesCS1A02G241000	-0.132963	-0.332291	-0.490538	-0.180735	3.29427
leaf	TraesCS1A02G241900	-0.299882	-0.286286	-0.325732	-0.301156	3.3164
leaf	TraesCS1A02G242000	-0.331824	-0.318871	-0.331824	-0.299246	3.31383
leaf	TraesCS1A02G248000	-0.436508	-0.419707	-0.227808	-0.199181	3.23626
leaf	TraesCS1A02G251200	-0.302372	-0.306293	-0.305338	-0.301234	3.32485
leaf	TraesCS1A02G252400	-0.288404	-0.185491	-0.267713	-0.368353	3.31695
leaf	TraesCS1A02G252700	-0.303848	-0.29397	-0.329294	-0.322318	3.32278
leaf	TraesCS1A02G254400	-0.121587	-0.270234	-0.308157	-0.343436	3.32302
leaf	TraesCS1A02G257000	-0.42534	-0.42534	-0.38777	-0.0716585	3.27137
leaf	TraesCS1A02G257200	-0.625118	-0.621868	-0.273258	-0.603683	1.73388
leaf	TraesCS1A02G257900	-0.586687	-0.367162	-0.313505	-0.233487	3.0307
leaf	TraesCS1A02G259300	-0.482318	-0.46602	-0.354813	-0.382615	0.0567838
leaf	TraesCS1A02G259700	-0.258646	-0.285387	-0.04569	-0.601791	3.26312
leaf	TraesCS1A02G266000	-0.539877	-0.481188	-0.544436	-0.264403	3.00889
leaf	TraesCS1A02G267600	-0.438184	-0.438184	-0.438184	-0.214357	3.19627
leaf	TraesCS1A02G267700	-0.323023	-0.393264	-0.491603	-0.491603	0.518709
leaf	TraesCS1A02G267900	-0.333234	-0.331656	-0.333234	-0.0856437	3.31588
leaf	TraesCS1A02G268600	-0.284537	-0.282878	-0.28384	-0.283647	3.3281
leaf	TraesCS1A02G270900	-0.337914	-0.337914	-0.29199	-0.314589	3.30893
leaf	TraesCS1A02G273600	-0.415273	-0.424821	-0.408377	-0.356922	3.26298
leaf	TraesCS1A02G277100	-0.278347	-0.279525	-0.29838	-0.29838	3.32609
leaf	TraesCS1A02G279500	-0.426057	-0.422352	-0.467017	-0.055981	3.20661
leaf	TraesCS1A02G281700	-0.171994	-0.293066	-0.414536	-0.175972	3.31138
leaf	TraesCS1A02G285400	-0.28057	-0.28057	-0.28057	-0.276758	3.32815
leaf	TraesCS1A02G286500	-0.548855	-0.511723	-0.499787	-0.347941	2.8899
leaf	TraesCS1A02G289200	-0.613774	-0.484478	-0.613774	-0.301147	2.22882
leaf	TraesCS1A02G289600	-0.278051	-0.278051	-0.278051	-0.269636	3.32819
leaf	TraesCS1A02G289700	-0.27735	-0.27735	-0.27735	-0.27735	3.3282
leaf	TraesCS1A02G290800	-0.278339	-0.278339	-0.278339	-0.278339	3.32818
leaf	TraesCS1A02G295200	-0.29331	-0.301159	-0.409031	-0.401434	3.28014
leaf	TraesCS1A02G298800	-0.26836	-0.267229	-0.294437	-0.284657	3.32787
leaf	TraesCS1A02G299200	-0.307448	-0.331949	-0.29392	-0.0696194	3.31002
leaf	TraesCS1A02G300100	-0.226228	-0.180421	-0.421296	-0.407321	0.177106
leaf	TraesCS1A02G300600	-0.212289	-0.324359	-0.291061	-0.201852	3.31978
leaf	TraesCS1A02G301000	-0.466671	-0.466671	-0.466671	-0.431105	2.30556
leaf	TraesCS1A02G301400	-0.227862	-0.254762	-0.329266	-0.34187	3.32509
leaf	TraesCS1A02G302400	-0.301429	-0.301429	-0.301429	-0.0751998	3.32173
leaf	TraesCS1A02G302500	-0.397909	-0.167624	-0.582413	-0.588953	3.16867
leaf	TraesCS1A02G305200	-0.391551	-0.275027	-0.406308	-0.0155381	3.24836
leaf	TraesCS1A02G305300	-0.478472	-0.544849	-0.391806	-0.391961	1.39106
leaf	TraesCS1A02G306600	-0.307077	-0.307077	-0.305542	-0.305003	3.32166
leaf	TraesCS1A02G308500	-0.303751	-0.27004	-0.337695	-0.340693	3.31713
leaf	TraesCS1A02G313300	-0.276977	-0.28539	-0.275624	-0.311549	3.32692
leaf	TraesCS1A02G319400	-0.352634	-0.337041	-0.39273	-0.375297	3.28295
leaf	TraesCS1A02G321700	-0.437671	-0.283485	-0.51313	-0.0101694	3.24437
leaf	TraesCS1A02G322900	-0.329211	-0.388926	-0.242248	-0.199346	3.29309
leaf	TraesCS1A02G323600	-0.291536	-0.291536	-0.291536	-0.289995	3.32703
leaf	TraesCS1A02G326100	-0.286029	-0.286029	-0.281121	-0.26784	3.32802
leaf	TraesCS1A02G328100	-0.251149	-0.112354	-0.477758	-0.250933	3.2982
leaf	TraesCS1A02G332200	-0.314229	-0.357401	-0.129997	-0.401522	3.31341
leaf	TraesCS1A02G332600	-0.479006	-0.361066	-0.694156	-0.733754	2.04503
leaf	TraesCS1A02G334700	-0.263088	-0.269595	-0.296555	-0.296555	3.32439
leaf	TraesCS1A02G335800	-0.278435	-0.278435	-0.278435	-0.278435	3.32818
leaf	TraesCS1A02G337900	-0.307045	-0.310513	-0.382462	-0.355011	0.324894
leaf	TraesCS1A02G339400	-0.491748	-0.491748	-0.491748	-0.491748	2.57422
leaf	TraesCS1A02G341200	-0.280716	-0.280716	-0.280716	-0.240114	3.32799
leaf	TraesCS1A02G346600	-0.300798	-0.349734	-0.408951	-0.408584	3.28032
leaf	TraesCS1A02G349900	-0.19728	-0.192494	-0.31487	-0.302722	3.32517
leaf	TraesCS1A02G350900	-0.343756	-0.343756	-0.343756	-0.343756	3.3127
leaf	TraesCS1A02G352500	-0.382494	-0.387837	-0.146558	-0.370763	3.29488
leaf	TraesCS1A02G354500	-0.384631	-0.39216	-0.393067	-0.18996	3.27732
leaf	TraesCS1A02G355300	-0.277522	-0.277522	-0.277522	-0.27546	3.3282
leaf	TraesCS1A02G356600	-0.295715	-0.295715	-0.295715	-0.134113	3.32462
leaf	TraesCS1A02G358100	-0.342805	-0.342805	-0.32233	-0.0468114	3.31602
leaf	TraesCS1A02G362100	-0.671053	-1.07562	-0.382024	-0.00315732	2.59192
leaf	TraesCS1A02G362700	-0.0176628	-0.0669063	-0.383452	-0.524248	3.28361
leaf	TraesCS1A02G369800	-0.315876	-0.297521	-0.317479	-0.319064	3.3212
leaf	TraesCS1A02G371600	-0.253619	-0.602572	-0.15298	-0.15298	3.22731
leaf	TraesCS1A02G375800	-0.416248	-0.358058	-0.161988	-0.185891	3.26874
leaf	TraesCS1A02G377100	-0.290342	-0.290342	-0.290342	-0.290342	3.32498
leaf	TraesCS1A02G383400	-0.300243	-0.300243	-0.27883	-0.038278	3.31954
leaf	TraesCS1A02G383700	-0.282297	-0.282297	-0.282297	-0.236627	3.32793
leaf	TraesCS1A02G383800	-0.296716	-0.296716	-0.296716	-0.119497	3.32427
leaf	TraesCS1A02G383900	-0.45157	-0.505634	-0.525786	-0.0485445	0.232099
leaf	TraesCS1A02G384500	-0.281604	-0.281604	-0.281604	-0.281604	3.32787
leaf	TraesCS1A02G384600	-0.267297	-0.262256	-0.299324	-0.299324	3.32782
leaf	TraesCS1A02G384700	-0.2586	-0.220308	-0.34873	-0.465526	3.28527
leaf	TraesCS1A02G390400	-0.157789	-0.248265	-0.392925	-0.130772	3.3104
leaf	TraesCS1A02G391700	-0.287846	-0.293129	-0.271164	-0.2492	3.32737
leaf	TraesCS1A02G391800	-0.329221	-0.28111	-0.307137	-0.376148	3.31456
leaf	TraesCS1A02G392000	-0.286666	-0.28699	-0.287083	-0.287012	3.32779
leaf	TraesCS1A02G394100	-0.298436	-0.298436	-0.282313	-0.157937	3.3259
leaf	TraesCS1A02G403300	-0.297222	-0.297718	-0.297791	-0.294032	3.32416
leaf	TraesCS1A02G403800	-0.286353	-0.286353	-0.286353	-0.246998	3.32772
leaf	TraesCS1A02G404800	-0.349595	-0.349595	-0.349595	-0.349595	3.27933
leaf	TraesCS1A02G405100	-0.459912	-0.459912	-0.451883	-0.459912	0.241651
leaf	TraesCS1A02G405200	-0.345873	-0.345873	-0.345873	-0.345873	3.24149
leaf	TraesCS1A02G405300	-0.300488	-0.300488	-0.300488	-0.292468	3.32185
leaf	TraesCS1A02G405400	-0.200738	-0.340355	-0.280424	-0.25068	3.32372
leaf	TraesCS1A02G406500	-0.317254	-0.317254	-0.317254	-0.187632	3.32378
leaf	TraesCS1A02G408300	-0.281041	-0.281041	-0.281041	-0.242385	3.32801
leaf	TraesCS1A02G409700	-0.414339	-0.585863	-0.072725	-0.142593	3.16769
leaf	TraesCS1A02G414000	-0.35228	-0.370027	-0.0447925	-0.217695	3.30799
leaf	TraesCS1A02G414600	-0.21983	-0.337598	-0.364528	-0.329158	3.3088
leaf	TraesCS1A02G414700	-0.666464	-0.85005	-0.0285419	-0.311776	1.50987
leaf	TraesCS1A02G415200	-0.276692	-0.275628	-0.278433	-0.278433	3.3282
leaf	TraesCS1A02G418500	-0.210737	-0.2946	-0.295969	-0.290492	3.324
leaf	TraesCS1A02G418700	-0.27735	-0.27735	-0.27735	-0.27735	3.3282
leaf	TraesCS1A02G418800	-0.27735	-0.27735	-0.27735	-0.27735	3.3282
leaf	TraesCS1A02G419100	-0.278413	-0.278413	-0.278413	-0.268245	3.32819
leaf	TraesCS1A02G419200	-0.27735	-0.27735	-0.27735	-0.27735	3.3282
leaf	TraesCS1A02G420900	-0.318227	-0.311238	-0.300397	-0.159689	3.32364
leaf	TraesCS1A02G423700	-0.544494	-0.549592	-0.383575	-0.549592	2.16362
leaf	TraesCS1A02G424000	-0.280682	-0.280682	-0.27914	-0.261893	3.32815
leaf	TraesCS1A02G426700	-0.298592	-0.282018	-0.30269	-0.299958	3.32329
leaf	TraesCS1A02G430000	-0.583808	-0.570558	-0.446946	-0.479256	2.07357
leaf	TraesCS1A02G430100	-0.533949	-0.545075	-0.270501	-0.40623	2.86997
leaf	TraesCS1A02G430200	-0.46874	-0.384025	-0.447928	-0.598261	0.441336
leaf	TraesCS1A02G431600	-0.375217	-0.338668	-0.416158	-0.416158	3.24158
leaf	TraesCS1A02G435100	-0.285592	-0.285592	-0.280114	-0.278681	3.32768
leaf	TraesCS1A02G435200	-0.427969	-0.427969	-0.427969	-0.393512	0.98128
leaf	TraesCS1A02G436500	-0.351141	-0.274494	-0.46728	-0.998829	1.88593
leaf	TraesCS1A02G439800	-0.224531	-0.318617	-0.318617	-0.311293	3.31185
leaf	TraesCS1A02G441500	-0.281686	-0.281686	-0.281686	-0.281686	3.32785
leaf	TraesCS1A02G442300	-0.262139	-0.251555	-0.296621	-0.292128	3.31688
leaf	TraesCS1A02G444400	-0.295014	-0.368885	-0.368885	-0.268176	0.0546777
leaf	TraesCS1B02G011400	-0.308615	-0.308615	-0.308615	-0.308615	3.3083
leaf	TraesCS1B02G011500	-0.253317	-0.1347	-0.490398	-0.248173	3.25873
leaf	TraesCS1B02G019300	-0.379847	-0.319529	-0.180431	-0.346838	3.31811
leaf	TraesCS1B02G020700	-0.252551	-0.28679	-0.275834	-0.281654	3.32764
leaf	TraesCS1B02G022300	-0.293037	-0.293037	-0.279728	-0.247503	3.32776
leaf	TraesCS1B02G022400	-0.283448	-0.283448	-0.278445	-0.248841	3.32805
leaf	TraesCS1B02G046200	-0.362777	-0.347248	-0.362777	-0.299799	3.30409
leaf	TraesCS1B02G072100	-0.290019	-0.290019	-0.290019	-0.164679	3.32618
leaf	TraesCS1B02G075200	-0.23199	-0.382609	-0.100581	-0.76636	3.00697
leaf	TraesCS1B02G085200	-0.292086	-0.288342	-0.283802	-0.294707	3.32728
leaf	TraesCS1B02G107300	-0.324844	-0.324844	-0.324844	-0.146481	3.3196
leaf	TraesCS1B02G107400	-0.53139	-0.505905	-0.117925	-0.517769	1.35447
leaf	TraesCS1B02G115900	-0.28259	-0.28259	-0.28259	-0.238646	3.32795
leaf	TraesCS1B02G117400	-0.303189	-0.303189	-0.303189	-0.110015	3.32297
leaf	TraesCS1B02G129000	-0.292731	-0.149512	-0.186016	-0.515164	3.28103
leaf	TraesCS1B02G151900	-0.299408	-0.22709	-0.275302	-0.199493	3.30089
leaf	TraesCS1B02G167800	-0.330694	-0.319121	-0.348717	-0.193738	3.31696
leaf	TraesCS1B02G168400	-0.279263	-0.27585	-0.279263	-0.279263	3.32818
leaf	TraesCS1B02G170100	-0.277993	-0.277993	-0.277993	-0.277993	3.3282
leaf	TraesCS1B02G170200	-0.276518	-0.260843	-0.283189	-0.279652	3.3281
leaf	TraesCS1B02G173200	-0.359719	-0.439707	-0.468247	-0.315537	0.557091
leaf	TraesCS1B02G182400	-0.288134	-0.296938	-0.301382	-0.303836	3.32403
leaf	TraesCS1B02G184600	-0.291255	-0.291255	-0.291255	-0.241604	3.32689
leaf	TraesCS1B02G188500	-0.238579	-0.282742	-0.354885	-0.364622	3.31632
leaf	TraesCS1B02G189400	-0.343856	-0.321958	-0.393532	-0.394463	3.23432
leaf	TraesCS1B02G191100	-0.109576	-0.154195	-0.419531	-0.213254	3.26522
leaf	TraesCS1B02G191600	-0.271629	-0.280082	-0.318445	-0.315868	3.32606
leaf	TraesCS1B02G194100	-0.446283	-0.444115	-0.116797	-0.354528	3.18034
leaf	TraesCS1B02G194300	-0.450475	-0.48149	-0.0921872	-0.228432	3.0998
leaf	TraesCS1B02G198800	-0.315245	-0.309852	-0.345451	-0.152893	3.32016
leaf	TraesCS1B02G199700	-0.266385	-0.230152	-0.335086	-0.321812	3.31663
leaf	TraesCS1B02G200600	-0.310043	-0.310043	-0.306563	-0.304131	3.32557
leaf	TraesCS1B02G208500	-0.285851	-0.291215	-0.292986	-0.289171	3.32778
leaf	TraesCS1B02G209700	-0.148067	-0.334052	-0.446186	-0.125455	3.30857
leaf	TraesCS1B02G211100	-0.2834	-0.284044	-0.282791	-0.279925	3.32811
leaf	TraesCS1B02G214700	-0.277869	-0.278075	-0.281036	-0.281036	3.32818
leaf	TraesCS1B02G215700	-0.300879	-0.300879	-0.300879	-0.118237	3.32375
leaf	TraesCS1B02G216400	-0.27794	-0.27794	-0.27794	-0.270859	3.32819
leaf	TraesCS1B02G225900	-0.341937	-0.360738	-0.16233	-0.188937	0.00130116
leaf	TraesCS1B02G226200	-0.280995	-0.277443	-0.284132	-0.263946	3.32801
leaf	TraesCS1B02G226400	-0.357776	-0.673199	-0.149931	-0.192753	3.00699
leaf	TraesCS1B02G229700	-0.385279	-0.296946	-0.401154	-0.401666	3.29438
leaf	TraesCS1B02G230800	-0.797711	-0.604723	-0.213408	-0.480971	3.16025
leaf	TraesCS1B02G231500	-0.520117	-0.576518	-0.568031	-0.0473427	3.04726
leaf	TraesCS1B02G233600	-0.299793	-0.299793	-0.299793	-0.0904569	3.32239
leaf	TraesCS1B02G242200	-0.572303	-0.554759	-0.471634	-0.0949425	2.94173
leaf	TraesCS1B02G242300	-0.525654	-0.537795	-0.573107	-0.228429	0.377886
leaf	TraesCS1B02G244600	-0.27735	-0.27735	-0.27735	-0.27735	3.3282
leaf	TraesCS1B02G245700	-0.298589	-0.298589	-0.291151	-0.245889	3.32543
leaf	TraesCS1B02G245800	-0.348568	-0.348568	-0.299194	-0.230851	3.31792
leaf	TraesCS1B02G252300	-0.447905	-0.0703581	-0.545777	-0.153252	3.22821
leaf	TraesCS1B02G253500	-0.309989	-0.287271	-0.372568	-0.339885	3.30864
leaf	TraesCS1B02G254000	-0.27649	-0.280408	-0.281118	-0.419763	3.31851
leaf	TraesCS1B02G260800	-0.0849747	-0.16765	-0.34802	-0.0825717	3.30999
leaf	TraesCS1B02G261800	-0.303295	-0.305858	-0.306199	-0.303325	3.32548
leaf	TraesCS1B02G263900	-0.078125	-0.184692	-0.334448	-0.386793	3.3171
leaf	TraesCS1B02G264300	-0.315791	-0.364063	-0.353647	-0.150142	3.31776
leaf	TraesCS1B02G265300	-0.309995	-0.280996	-0.350533	-0.378717	3.3155
leaf	TraesCS1B02G265600	-0.179316	-0.205962	-0.247044	-0.271592	3.29884
leaf	TraesCS1B02G266300	-0.402457	-0.407522	-0.186052	-0.436529	0.566302
leaf	TraesCS1B02G267700	-0.555514	-0.565747	-0.331057	-0.574421	1.53018
leaf	TraesCS1B02G268300	-0.371596	-0.352016	-0.271095	-0.345992	3.29573
leaf	TraesCS1B02G272600	-0.334842	-0.327861	-0.357532	-0.133688	3.29203
leaf	TraesCS1B02G272700	-0.111792	-0.280298	-0.316962	-0.294155	3.32337
leaf	TraesCS1B02G281100	-0.142785	-0.827448	-0.679104	-0.29789	1.06383
leaf	TraesCS1B02G283400	-0.555605	-0.569483	-0.464589	-0.53511	3.00919
leaf	TraesCS1B02G286200	-0.259806	-0.292124	-0.299387	-0.299387	3.32611
leaf	TraesCS1B02G294600	-0.285299	-0.277029	-0.271918	-0.280122	3.32811
leaf	TraesCS1B02G298900	-0.27735	-0.27735	-0.27735	-0.27735	3.3282
leaf	TraesCS1B02G299100	-0.294177	-0.287587	-0.294177	-0.14867	3.3256
leaf	TraesCS1B02G300100	-0.277987	-0.277987	-0.277987	-0.277987	3.32819
leaf	TraesCS1B02G304500	-0.268104	-0.289873	-0.446508	-0.409796	3.27463
leaf	TraesCS1B02G308500	-0.281762	-0.286134	-0.288075	-0.283948	3.32798
leaf	TraesCS1B02G309000	-0.151189	-0.320225	-0.338582	-0.0822234	3.31685
leaf	TraesCS1B02G310200	-0.286956	-0.445554	-0.460776	-0.426568	1.15107
leaf	TraesCS1B02G311200	-0.276062	-0.290721	-0.307037	-0.310873	3.3253
leaf	TraesCS1B02G312600	-0.175016	-0.244771	-0.327897	-0.194198	3.31888
leaf	TraesCS1B02G317500	-0.284309	-0.285019	-0.2792	-0.285019	3.32783
leaf	TraesCS1B02G317700	-0.295623	-0.295623	-0.295623	-0.295623	3.32479
leaf	TraesCS1B02G322100	-0.333138	-0.311985	-0.322571	-0.265988	3.30863
leaf	TraesCS1B02G325100	-0.280802	-0.289458	-0.284591	-0.332602	3.32616
leaf	TraesCS1B02G334100	-0.0815612	-0.26812	-0.29159	-0.321024	3.32077
leaf	TraesCS1B02G335400	-0.475303	-0.427034	-0.159434	-0.117795	2.98096
leaf	TraesCS1B02G336700	-0.283013	-0.283013	-0.283013	-0.220712	3.32771
leaf	TraesCS1B02G338600	-0.325998	-0.325701	-0.314047	-0.182285	3.32287
leaf	TraesCS1B02G339500	-0.283524	-0.283524	-0.283524	-0.282288	3.32802
leaf	TraesCS1B02G343000	-0.253612	-0.261703	-0.31025	-0.31025	3.32014
leaf	TraesCS1B02G345800	-0.0998616	-0.320704	-0.0309552	-0.315783	3.27035
leaf	TraesCS1B02G346300	-0.356785	-0.357496	-0.758894	-0.841119	2.38857
leaf	TraesCS1B02G348800	-0.280464	-0.280464	-0.280464	-0.242913	3.32802
leaf	TraesCS1B02G348900	-0.287556	-0.287556	-0.287556	-0.183967	3.32686
leaf	TraesCS1B02G349100	-0.278102	-0.278102	-0.278102	-0.278102	3.3282
leaf	TraesCS1B02G349900	-0.255551	-0.316308	-0.329497	-0.258594	3.31911
leaf	TraesCS1B02G350300	-0.379255	-0.446625	-0.664732	-0.279277	0.377812
leaf	TraesCS1B02G353900	-0.27735	-0.27735	-0.27735	-0.27735	3.3282
leaf	TraesCS1B02G360500	-0.297539	-0.309943	-0.339262	-0.339262	3.31818
leaf	TraesCS1B02G361500	-0.359452	-0.414913	-0.325761	-0.0290628	3.29336
leaf	TraesCS1B02G364200	-0.378821	-0.226209	-0.366373	-0.278079	3.31539
leaf	TraesCS1B02G365100	-0.296237	-0.296237	-0.296237	-0.257195	3.32705
leaf	TraesCS1B02G367300	-0.286629	-0.29583	-0.302191	-0.319278	3.32662
leaf	TraesCS1B02G367500	-0.27735	-0.27735	-0.27735	-0.27735	3.3282
leaf	TraesCS1B02G367700	-0.27735	-0.27735	-0.27735	-0.27735	3.3282
leaf	TraesCS1B02G367800	-0.27735	-0.27735	-0.27735	-0.27735	3.3282
leaf	TraesCS1B02G369400	-0.372196	-0.366559	-0.254059	-0.372676	3.31369
leaf	TraesCS1B02G370600	-0.374575	-0.374575	-0.374575	-0.109984	3.25725
leaf	TraesCS1B02G372800	-0.289054	-0.289054	-0.289054	-0.185267	3.3268
leaf	TraesCS1B02G374700	-0.317783	-0.317783	-0.317783	-0.247817	3.31967
leaf	TraesCS1B02G377600	-0.33818	-0.253198	-0.228613	-0.0356261	3.30966
leaf	TraesCS1B02G379800	-0.135976	-0.20427	-0.363287	-0.57281	3.30483
leaf	TraesCS1B02G382600	-0.30035	-0.160543	-0.237353	-0.585929	3.23647
leaf	TraesCS1B02G388200	-0.312872	-0.313936	-0.313936	-0.313085	3.31618
leaf	TraesCS1B02G388300	-0.285854	-0.285854	-0.285854	-0.285854	3.32774
leaf	TraesCS1B02G388500	-0.294065	-0.294065	-0.294065	-0.294065	3.32492
leaf	TraesCS1B02G388900	-0.240177	-0.259095	-0.362458	-0.0588611	3.31381
leaf	TraesCS1B02G389600	-0.311938	-0.248389	-0.311938	-0.130979	3.32406
leaf	TraesCS1B02G394300	-0.291768	-0.291768	-0.291768	-0.291768	3.32713
leaf	TraesCS1B02G398600	-0.280469	-0.280469	-0.280469	-0.25724	3.32811
leaf	TraesCS1B02G404500	-0.237448	-0.0575828	-0.382326	-0.382326	3.30585
leaf	TraesCS1B02G406200	-0.324248	-0.196989	-0.324248	-0.324248	3.32082
leaf	TraesCS1B02G409300	-0.128547	-0.3078	-0.390512	-0.203345	3.3208
leaf	TraesCS1B02G409600	-0.280602	-0.280602	-0.280602	-0.241381	3.32801
leaf	TraesCS1B02G409700	-0.278644	-0.278644	-0.278644	-0.26309	3.32817
leaf	TraesCS1B02G410300	-0.292671	-0.29456	-0.29456	-0.114238	3.32417
leaf	TraesCS1B02G418600	-0.217272	-0.105166	-0.465391	-0.350237	3.2742
leaf	TraesCS1B02G420100	-0.29699	-0.297656	-0.297656	-0.297656	3.32676
leaf	TraesCS1B02G422600	-0.303567	-0.303567	-0.303567	-0.00220265	3.31673
leaf	TraesCS1B02G429900	-0.370885	-0.625243	-0.362006	-0.749185	2.07169
leaf	TraesCS1B02G432700	-0.297642	-0.297961	-0.297961	-0.297638	3.32408
leaf	TraesCS1B02G433300	-0.315476	-0.315476	-0.315476	-0.118468	3.31942
leaf	TraesCS1B02G434100	-0.27596	-0.273232	-0.294993	-0.186467	3.32678
leaf	TraesCS1B02G434800	-0.348311	-0.348311	-0.348311	-0.348311	3.28889
leaf	TraesCS1B02G435300	-0.348489	-0.341983	-0.316516	-0.362762	3.2825
leaf	TraesCS1B02G435400	-0.334363	-0.3167	-0.334363	-0.307021	3.30224
leaf	TraesCS1B02G435500	-0.39068	-0.352627	-0.315435	-0.39378	3.14044
leaf	TraesCS1B02G436700	-0.301601	-0.300733	-0.30821	-0.297662	3.32628
leaf	TraesCS1B02G437600	-0.36441	-0.3964	-0.26552	-0.188546	3.31529
leaf	TraesCS1B02G439700	-0.000250901	-0.386137	-0.162145	-0.193445	3.25444
leaf	TraesCS1B02G440800	-0.283432	-0.294533	-0.235416	-0.716483	3.25339
leaf	TraesCS1B02G444000	-0.356175	-0.394103	-0.221909	-0.187268	3.28341
leaf	TraesCS1B02G445200	-0.265206	-0.279704	-0.286354	-0.266466	3.328
leaf	TraesCS1B02G445600	-0.309819	-0.299267	-0.284163	-0.145328	3.3245
leaf	TraesCS1B02G448500	-0.289111	-0.280762	-0.289111	-0.154028	3.3259
leaf	TraesCS1B02G448700	-0.27735	-0.27735	-0.27735	-0.27735	3.3282
leaf	TraesCS1B02G448800	-0.27735	-0.27735	-0.27735	-0.27735	3.3282
leaf	TraesCS1B02G449000	-0.27735	-0.27735	-0.27735	-0.27735	3.3282
leaf	TraesCS1B02G449100	-0.277841	-0.277841	-0.277841	-0.277841	3.3282
leaf	TraesCS1B02G449200	-0.281112	-0.281112	-0.281112	-0.235703	3.32794
leaf	TraesCS1B02G449300	-0.282265	-0.282265	-0.282265	-0.227796	3.32783
leaf	TraesCS1B02G449400	-0.293261	-0.293261	-0.293261	-0.105588	3.32375
leaf	TraesCS1B02G451100	-0.291376	-0.293126	-0.293126	-0.292845	3.3271
leaf	TraesCS1B02G452100	-0.322237	-0.318029	-0.306651	-0.235131	3.32384
leaf	TraesCS1B02G455700	-0.281039	-0.183984	-0.462833	-0.509148	2.97783
leaf	TraesCS1B02G464900	-0.557144	-0.555093	-0.257783	-0.518552	2.3562
leaf	TraesCS1B02G465000	-0.458365	-0.501468	-0.142221	-0.286274	3.18007
leaf	TraesCS1B02G466200	-0.302089	-0.302089	-0.283843	-0.258281	3.32532
leaf	TraesCS1B02G467700	-0.282988	-0.282988	-0.275649	-0.235162	3.32791
leaf	TraesCS1B02G468300	-0.27735	-0.27735	-0.27735	-0.27735	3.3282
leaf	TraesCS1B02G468400	-0.27735	-0.27735	-0.27735	-0.27735	3.3282
leaf	TraesCS1B02G470900	-0.286381	-0.286381	-0.286381	-0.276817	3.32753
leaf	TraesCS1B02G471000	-0.283485	-0.283485	-0.283485	-0.261934	3.32801
leaf	TraesCS1B02G481300	-0.372788	-0.380178	-0.37388	-0.12959	3.29609
leaf	TraesCS1D02G000500	-0.27735	-0.27735	-0.27735	-0.27735	3.3282
leaf	TraesCS1D02G000600	-0.278087	-0.278087	-0.278087	-0.278087	3.32819
leaf	TraesCS1D02G000800	-0.0618838	-0.415337	-0.344214	-0.869625	2.97777
leaf	TraesCS1D02G001500	-0.27735	-0.27735	-0.27735	-0.27735	3.3282
leaf	TraesCS1D02G001600	-0.288096	-0.288096	-0.288096	-0.166715	3.32635
leaf	TraesCS1D02G005400	-0.286802	-0.286802	-0.286802	-0.263116	3.32785
leaf	TraesCS1D02G009300	-0.399456	-0.399456	-0.399456	-0.117884	3.24638
leaf	TraesCS1D02G012500	-0.277679	-0.277679	-0.277679	-0.273726	3.3282
leaf	TraesCS1D02G013700	-0.327947	-0.396395	-0.385918	-0.242387	3.1786
leaf	TraesCS1D02G015300	-0.285398	-0.274793	-0.28161	-0.270041	3.3274
leaf	TraesCS1D02G015400	-0.29166	-0.298875	-0.268689	-0.293979	3.32704
leaf	TraesCS1D02G017600	-0.367826	-0.427603	-0.469979	-0.486561	3.18951
leaf	TraesCS1D02G017700	-0.283924	-0.285567	-0.284581	-0.256723	3.328
leaf	TraesCS1D02G017800	-0.282503	-0.282503	-0.280865	-0.250074	3.32807
leaf	TraesCS1D02G017900	-0.217847	-0.185593	-0.285101	-0.329776	3.32275
leaf	TraesCS1D02G018000	-0.22896	-0.232085	-0.286799	-0.30228	3.32615
leaf	TraesCS1D02G020500	-0.280717	-0.280717	-0.280717	-0.280717	3.32799
leaf	TraesCS1D02G021800	-0.278187	-0.278187	-0.278187	-0.278187	3.32819
leaf	TraesCS1D02G023300	-0.294889	-0.294889	-0.294889	-0.212498	3.32689
leaf	TraesCS1D02G030500	-0.285075	-0.285075	-0.285075	-0.285075	3.328
leaf	TraesCS1D02G037900	-0.302688	-0.297563	-0.324675	-0.290077	3.32341
leaf	TraesCS1D02G045000	-0.27735	-0.27735	-0.27735	-0.27735	3.3282
leaf	TraesCS1D02G047200	-0.266196	-0.260841	-0.315816	-0.100558	3.32251
leaf	TraesCS1D02G048300	-0.287488	-0.287488	-0.287488	-0.174258	3.32659
leaf	TraesCS1D02G052800	-0.503341	-0.503341	-0.473968	-0.503341	1.43247
leaf	TraesCS1D02G054100	-0.284333	-0.289693	-0.289693	-0.289693	3.32672
leaf	TraesCS1D02G055700	-0.167325	-0.270156	-0.386193	-0.365981	3.31579
leaf	TraesCS1D02G057500	-0.753366	-0.79103	-0.622787	-0.16054	0.924006
leaf	TraesCS1D02G060000	-0.293118	-0.328647	-0.340353	-0.361798	3.31238
leaf	TraesCS1D02G067500	-0.280831	-0.300255	-0.249187	-0.317658	3.32589
leaf	TraesCS1D02G067900	-0.285034	-0.313306	-0.266582	-0.259372	3.3267
leaf	TraesCS1D02G069500	-0.292704	-0.309673	-0.32017	-0.314572	3.31599
leaf	TraesCS1D02G072500	-0.28362	-0.277518	-0.283751	-0.284957	3.3281
leaf	TraesCS1D02G084100	-0.396008	-0.081092	-0.29246	-0.181182	3.25991
leaf	TraesCS1D02G086000	-0.278472	-0.278472	-0.278472	-0.270668	3.32819
leaf	TraesCS1D02G086600	-0.276279	-0.362164	-0.383961	-0.169617	3.31473
leaf	TraesCS1D02G088700	-0.285597	-0.333049	-0.317795	-0.00246373	3.31386
leaf	TraesCS1D02G089600	-0.342215	-0.342215	-0.29766	-0.182637	3.30142
leaf	TraesCS1D02G090800	-0.293883	-0.293883	-0.293883	-0.293883	3.32429
leaf	TraesCS1D02G091300	-0.253876	-0.154924	-0.308435	-0.271732	3.32451
leaf	TraesCS1D02G095000	-0.610541	-0.598152	-0.414149	-0.123013	2.63003
leaf	TraesCS1D02G096400	-0.278079	-0.278079	-0.278079	-0.269913	3.32819
leaf	TraesCS1D02G098000	-0.285654	-0.285654	-0.285452	-0.196103	3.3272
leaf	TraesCS1D02G098100	-0.292039	-0.293235	-0.292173	-0.161952	3.32614
leaf	TraesCS1D02G105800	-0.254857	-0.243406	-0.28015	-0.325993	3.32623
leaf	TraesCS1D02G106700	-0.63949	-0.628314	-0.459494	-0.000384608	2.79662
leaf	TraesCS1D02G107000	-0.319848	-0.338207	-0.304174	-0.111189	3.32141
leaf	TraesCS1D02G109900	-0.148783	-0.288468	-0.380523	-0.127487	3.31094
leaf	TraesCS1D02G111600	-0.281271	-0.281271	-0.281271	-0.269091	3.32811
leaf	TraesCS1D02G112300	-0.295115	-0.286205	-0.263726	-0.289167	3.32441
leaf	TraesCS1D02G113400	-0.327197	-0.340357	-0.408413	-0.0865628	3.30296
leaf	TraesCS1D02G113500	-0.0951594	-0.154215	-0.889896	-0.838947	0.852426
leaf	TraesCS1D02G114700	-0.412386	-0.306813	-0.446452	-0.157934	3.27344
leaf	TraesCS1D02G116100	-0.537086	-0.166831	-0.54972	-0.369451	3.1074
leaf	TraesCS1D02G116400	-0.258783	-0.172155	-0.360191	-0.252887	3.3228
leaf	TraesCS1D02G120100	-0.365832	-0.399388	-0.225727	-0.166904	3.16794
leaf	TraesCS1D02G122800	-0.275913	-0.318183	-0.30017	-0.292217	3.32572
leaf	TraesCS1D02G125800	-0.582081	-0.579043	-0.248711	-0.237843	3.19791
leaf	TraesCS1D02G126600	-0.50342	-0.549466	-0.0348112	-0.988379	2.93205
leaf	TraesCS1D02G128700	-0.481831	-0.481831	-0.481831	-0.00864423	0.845736
leaf	TraesCS1D02G141100	-0.238374	-0.228408	-0.462619	-0.453473	3.29119
leaf	TraesCS1D02G144400	-0.0187617	-0.334324	-0.146403	-0.285739	3.11901
leaf	TraesCS1D02G144500	-0.0661494	-0.00553844	-0.554319	-1.07434	2.7318
leaf	TraesCS1D02G147000	-0.334915	-0.363334	-0.336702	-0.316622	3.31473
leaf	TraesCS1D02G147800	-0.292655	-0.326441	-0.352555	-0.28172	3.29756
leaf	TraesCS1D02G149700	-0.277529	-0.277529	-0.277529	-0.277209	3.3282
leaf	TraesCS1D02G149800	-0.277429	-0.276639	-0.277486	-0.277486	3.3282
leaf	TraesCS1D02G150000	-0.326291	-0.294028	-0.320379	-0.30535	3.32194
leaf	TraesCS1D02G162000	-0.205224	-0.168566	-0.213679	-0.242352	3.28537
leaf	TraesCS1D02G163900	-0.339102	-0.326621	-0.345585	-0.34716	3.29105
leaf	TraesCS1D02G165500	-0.134403	-0.274782	-0.455487	-0.0782295	3.2848
leaf	TraesCS1D02G166100	-0.244296	-0.319699	-0.352553	-0.135022	3.32216
leaf	TraesCS1D02G172700	-0.284739	-0.284739	-0.284739	-0.216038	3.32761
leaf	TraesCS1D02G173000	-0.350689	-0.0736666	-0.43104	-0.43104	3.2436
leaf	TraesCS1D02G175000	-0.280646	-0.289734	-0.290832	-0.298485	3.32717
leaf	TraesCS1D02G175700	-0.524373	-0.522233	-0.0531807	-0.426163	2.77312
leaf	TraesCS1D02G178200	-0.321785	-0.287578	-0.328017	-0.107975	3.32169
leaf	TraesCS1D02G180300	-0.282165	-0.282165	-0.282165	-0.282165	3.32777
leaf	TraesCS1D02G180900	-0.285121	-0.190742	-0.285121	-0.285121	3.32707
leaf	TraesCS1D02G187500	-0.319073	-0.974952	-0.556429	-0.237285	0.0327596
leaf	TraesCS1D02G190100	-0.460829	-0.455861	-0.186221	-0.294382	3.10678
leaf	TraesCS1D02G195400	-0.203556	-0.332013	-0.33067	-0.135041	3.31811
leaf	TraesCS1D02G197400	-0.277766	-0.30252	-0.288905	-0.302822	3.32772
leaf	TraesCS1D02G198500	-0.469932	-0.481473	-0.35566	-0.264755	3.29154
leaf	TraesCS1D02G198700	-0.145345	-0.645041	-0.424729	-0.1723	3.24536
leaf	TraesCS1D02G200000	-0.290876	-0.25879	-0.28871	-0.295028	3.32747
leaf	TraesCS1D02G203500	-0.278266	-0.278266	-0.278266	-0.278266	3.3282
leaf	TraesCS1D02G204800	-0.294313	-0.294313	-0.294313	-0.212621	3.32627
leaf	TraesCS1D02G210200	-0.359577	-0.484583	-0.233294	-0.346458	3.29763
leaf	TraesCS1D02G214800	-0.425886	-0.270949	-0.519295	-0.550973	3.18031
leaf	TraesCS1D02G215300	-0.35197	-0.358666	-0.253909	-0.00725503	0.132059
leaf	TraesCS1D02G215600	-0.300919	-0.292209	-0.274946	-0.275184	3.32295
leaf	TraesCS1D02G221800	-0.309342	-0.309342	-0.309342	-0.135051	3.32256
leaf	TraesCS1D02G222000	-0.407491	-0.344809	-0.362202	-0.311553	0.0668395
leaf	TraesCS1D02G233800	-0.296293	-0.296293	-0.296293	-0.264787	3.32593
leaf	TraesCS1D02G233900	-0.304771	-0.341258	-0.315738	-0.0282698	3.31568
leaf	TraesCS1D02G234600	-0.350568	-0.250802	-0.480203	-0.0873763	3.28314
leaf	TraesCS1D02G241800	-0.286325	-0.281432	-0.349071	-0.339228	3.31489
leaf	TraesCS1D02G242500	-0.254827	-0.3562	-0.249999	-0.191596	3.32072
leaf	TraesCS1D02G248400	-0.302408	-0.354051	-0.213968	-0.126543	3.31272
leaf	TraesCS1D02G252400	-0.308283	-0.303306	-0.326605	-0.306748	3.32423
leaf	TraesCS1D02G253800	-0.152501	-0.35019	-0.249406	-0.376009	3.31787
leaf	TraesCS1D02G256500	-0.590063	-0.606754	-0.171412	-0.605043	0.389225
leaf	TraesCS1D02G256700	-0.59	-0.741621	-0.411758	-0.376769	0.514697
leaf	TraesCS1D02G256800	-0.308541	-0.304907	-0.192809	-0.14795	3.32225
leaf	TraesCS1D02G257200	-0.357619	-0.316231	-0.346696	-0.266468	3.29096
leaf	TraesCS1D02G261800	-0.336002	-0.158526	-0.336002	-0.0773467	3.31316
leaf	TraesCS1D02G262100	-0.140057	-0.268079	-0.360339	-0.26607	3.32307
leaf	TraesCS1D02G267500	-0.312828	-0.312828	-0.312828	-0.239638	3.32512
leaf	TraesCS1D02G268700	-0.284868	-0.274318	-0.28994	-0.290234	3.328
leaf	TraesCS1D02G271100	-0.577888	-0.577888	-0.404038	-0.284603	2.17767
leaf	TraesCS1D02G276300	-0.428149	-0.428149	-0.412112	-0.37186	0.0699581
leaf	TraesCS1D02G276500	-0.377548	-0.42596	-0.2614	-0.382327	3.29139
leaf	TraesCS1D02G278200	-0.596228	-0.31089	-0.523247	-0.0143507	3.1057
leaf	TraesCS1D02G288300	-0.27735	-0.27735	-0.27735	-0.27735	3.3282
leaf	TraesCS1D02G288400	-0.258632	-0.29001	-0.29001	-0.183891	3.32674
leaf	TraesCS1D02G289400	-0.272608	-0.278734	-0.273646	-0.278734	3.32819
leaf	TraesCS1D02G292500	-0.267149	-0.298807	-0.308007	-0.200642	3.32635
leaf	TraesCS1D02G299500	-0.0961987	-0.221194	-0.447544	-0.421514	0.0570905
leaf	TraesCS1D02G299700	-0.570605	-0.526112	-0.581106	-0.566064	2.72645
leaf	TraesCS1D02G300600	-0.398785	-0.398785	-0.398785	-0.229487	3.14772
leaf	TraesCS1D02G301100	-0.292897	-0.291357	-0.26244	-0.299827	3.32706
leaf	TraesCS1D02G305000	-0.465044	-0.492339	-0.538819	-0.399727	0.862292
leaf	TraesCS1D02G306200	-0.289576	-0.288254	-0.27764	-0.283787	3.32751
leaf	TraesCS1D02G307400	-0.0652309	-1.63775	-0.0577923	-0.353353	0.176772
leaf	TraesCS1D02G307900	-0.212642	-0.265229	-0.368772	-0.367969	3.31765
leaf	TraesCS1D02G310300	-0.338795	-0.321649	-0.329052	-0.194907	3.31392
leaf	TraesCS1D02G312300	-0.322463	-0.331505	-0.331505	-0.252577	3.31862
leaf	TraesCS1D02G313800	-0.273728	-0.301038	-0.259679	-0.299835	3.3271
leaf	TraesCS1D02G319200	-0.360308	-0.340214	-0.426121	-0.407287	3.2842
leaf	TraesCS1D02G322300	-0.0806028	-0.186254	-0.208937	-0.456472	3.30526
leaf	TraesCS1D02G323300	-0.263753	-0.289629	-0.266394	-0.289629	3.32769
leaf	TraesCS1D02G323500	-0.483139	-0.435977	-0.195075	-0.0973563	3.17303
leaf	TraesCS1D02G324700	-0.412191	-0.412191	-0.412191	-0.364676	3.18943
leaf	TraesCS1D02G327100	-0.33985	-0.33985	-0.324742	-0.246917	3.31813
leaf	TraesCS1D02G328000	-0.283673	-0.283673	-0.283673	-0.251651	3.32807
leaf	TraesCS1D02G330400	-0.27735	-0.27735	-0.27735	-0.27735	3.3282
leaf	TraesCS1D02G338100	-0.27735	-0.27735	-0.27735	-0.27735	3.3282
leaf	TraesCS1D02G338200	-0.27735	-0.27735	-0.27735	-0.27735	3.3282
leaf	TraesCS1D02G339800	-0.207511	-0.633255	-0.764156	-0.436693	1.01507
leaf	TraesCS1D02G343300	-0.280266	-0.280266	-0.280266	-0.280266	3.32804
leaf	TraesCS1D02G349400	-0.315428	-0.343728	-0.362851	-0.362851	3.30646
leaf	TraesCS1D02G352600	-0.0247506	-0.210566	-0.364272	-0.228478	3.30171
leaf	TraesCS1D02G353800	-0.302973	-0.302973	-0.302973	-0.268163	3.32698
leaf	TraesCS1D02G355100	-0.282259	-0.282259	-0.276977	-0.281117	3.32796
leaf	TraesCS1D02G356000	-0.289569	-0.323528	-0.330469	-0.346221	3.31896
leaf	TraesCS1D02G356400	-0.284882	-0.322555	-0.29901	-0.211678	3.32483
leaf	TraesCS1D02G357600	-0.367504	-0.418352	-0.223616	-0.339886	3.30372
leaf	TraesCS1D02G360400	-0.312134	-0.312134	-0.312134	-0.226647	3.32392
leaf	TraesCS1D02G360800	-0.279375	-0.254127	-0.320541	-0.260714	3.32506
leaf	TraesCS1D02G365400	-0.435353	-0.316186	-0.283418	-0.158468	3.31201
leaf	TraesCS1D02G374900	-0.286582	-0.286582	-0.286582	-0.286582	3.32772
leaf	TraesCS1D02G375000	-0.308892	-0.308892	-0.308892	-0.308892	3.32334
leaf	TraesCS1D02G375100	-0.290527	-0.291808	-0.291808	-0.291808	3.32712
leaf	TraesCS1D02G375900	-0.517373	-0.517373	-0.390561	-0.0406199	3.18629
leaf	TraesCS1D02G380900	-0.279546	-0.279546	-0.279546	-0.269171	3.32816
leaf	TraesCS1D02G384300	-0.297407	-0.297407	-0.297407	-0.0488576	3.32034
leaf	TraesCS1D02G391000	-0.1132	-0.276572	-0.336558	-0.315702	3.32215
leaf	TraesCS1D02G391400	-0.282325	-0.282325	-0.282325	-0.222161	3.32774
leaf	TraesCS1D02G391900	-0.294211	-0.294211	-0.294211	-0.0863867	3.32271
[truncated: 9,049 more rows]
