# Supplementary material for: Dynamic chromatin regulatory programs during embryogenesis of hexaploid wheat
Source: Genome Biol. 2023 Jan 13;24:7. doi: 10.1186/s13059-022-02844-2 (PMC9837924; doi:10.1186/s13059-022-02844-2)
Supplement: Supplementary file 11 — Additional file 11: Dataset S10. The expression patterns of candidate organ identity TFs. [file 13059_2022_2844_MOESM11_ESM.xlsx]

## Sheet: Sheet 1
Dataset 10 The expression patterns of candidate organ identity TFs
Tissue	TFs	Wheat	Em	En	grainH	grainM	leafF	sheathF	leafL	liguleL	peduncle	internode	aerial	shootAM	shootAX	rootAM	root	spike	spikelets	sti_ov	DPA0	DPA2	DPA4	DPA6	DPA8	DPA12	DPA16	DPA22
Root	WRKY75	TraesCS1A02G348600	0	0.394	0.965167	0.912833	0.00286667	0	0.0468519	0.03	0.179889	0	1.03308	0.0638333	0.0926667	1.615	2.75705	0.191	0.126	0.0123333	0	0.151	1.37967	4.94333	1.39467	0.0213333	0	0.162667
Root	WRKY75	TraesCS1B02G363200	0	0.701333	1.05217	0.471	0.0149333	0	0.0212963	0.0113333	0.140778	0	0.782	0.00966667	0.107083	1.06733	1.80362	0.189667	0.0603333	0	0	0.0586667	0.774667	4.48867	1.76	0	0	0.0926667
Root	WRKY75	TraesCS1D02G351600	0.0233333	0.73	1.03867	0.344667	0.0116	0	0.0516667	0.0213333	0.169333	0	0.937167	0.0346667	0.0819167	1.07183	2.03638	0.1925	0.0496667	0	0	0.0346667	0.794	4.65867	1.17233	0	0	0.086
Root	WRKY75	TraesCS3A02G280400	0.0186667	0.077	0.435333	0	0.002	0	0.0491482	0.0226667	0.230778	0	0.8445	0.014	0.0559167	0.625	1.41148	0.391333	0.125333	0	0	0	0	0.031	0.026	0	0	0
Root	WRKY75	TraesCS3D02G280200	0	0.101667	0.722667	0	0.0028	0	0.0445926	0.033	0.286111	0.006125	0.82275	0.0278333	0.157167	1.18883	2.20943	0.0735	0.0373333	0	0	0	0	0	0	0	0	0.0246667
Root	WRK48	TraesCS1A02G401800	0.130333	0.0896667	0.451	0.216667	0.0547667	0.0305833	0.0932222	0.0846667	0.0506667	0.052375	0.250333	0.103	0.115833	0.3005	0.323381	0.135	0.154667	0.0406667	0.0483333	0	0.550667	0.984	0.656333	0.274	0.113	0.127667
Root	WRK48	TraesCS3D02G226300	0.169333	3.358	0.576833	0.160833	0.0061	0	0.0242222	0.052	0	0.0115	0.067	0.118333	0.148	0.4305	1.0459	0.0261667	0.0193333	0.0636667	0	0	0	0.0186667	0	0	0	0
Root	WRK48	TraesCS5D02G404400	1.45433	7.70333	3.155	8.23033	6.81733	12.2206	5.14533	6.27133	2.32944	5.27388	3.82742	4.55633	6.9685	1.80483	3.05257	2.98133	3.78233	3.97967	7.95733	3.02033	3.185	3.99367	0.587	0.330667	0.538	0.941667
Root	WRK48	TraesCS3A02G242500	0.495667	3.38533	2.02517	1.22117	1.2025	1.26925	1.54337	4.18833	1.55278	1.735	1.91158	2.31617	2.13	1.02133	1.0979	1.998	2.191	0.785667	1.348	2.30667	3.20967	6.74133	0.788667	0.0926667	0.306	0.853
Root	WRK48	TraesCS3B02G270500	0.541	4.38567	3.631	1.789	1.36353	1.435	1.51911	3.13667	0.951556	2.15675	1.43525	1.36783	1.87175	0.776667	1.44524	1.0275	1.36133	0.709333	2.024	0.529667	2.429	4.70267	0.821667	0.073	0.26	1.627
Root	WRK48	TraesCS3D02G242500	0.830667	6.89267	4.26683	1.76633	1.792	2.21217	1.7637	4.99367	1.82156	2.21037	2.07425	1.50017	2.03625	1.55817	1.78676	1.69883	2.42	1.05333	1.556	0.533	3.15833	7.153	1.12367	0.271333	0.615333	1.99633
Root	WRK48	TraesCS5A02G395100	2.221	8.428	3.27283	4.60067	7.42313	10.822	5.89919	4.55033	3.29644	5.65425	2.17992	2.918	4.7595	1.22533	2.48124	3.057	3.80733	3.14367	2.23967	0.737667	3.117	4.365	0.616333	0.425	1.55233	2.34467
Root	WRK48	TraesCS5B02G399900	1.08567	1.87233	1.046	2.45717	2.3687	4.94208	1.69456	3.59167	1.95178	2.44537	2.09608	2.4085	2.97825	0.727167	1.0779	0.836667	1.44433	1.67333	3.32767	0.789	1.29733	3.46633	0.325333	1.04667	1.418	1.75367
Root	WRK48	TraesCS2D02G262100	0.197333	0	0.175667	0.25	0.635767	0.456917	0.649111	1.62467	0.482111	1.80537	0.627333	0.207667	0.377083	0.61	0.771905	1.51567	0.485333	0.758667	0.0553333	0.683	0.639333	0.333	0.0633333	0.432667	0.644	0.242667
Root	WRK48	TraesCS3A02G228600	0.150667	2.27267	0.824167	0.284333	0.00223333	0.01625	0.017963	0	0	0.01475	0.06575	0.207333	0.25325	0.746167	0.833667	0.0646667	0.00333333	0.04	0.163667	0	0.017	0.246667	0	0.0156667	0	0.272
Root	WRK48	TraesCS3B02G256000	0.0416667	2.04867	0.424833	0.0915	0.00106667	0.00216667	0	0.193	0	0	0.0281667	0.00283333	0.00875	0.0785	0.183095	0.027	0.0276667	0.0793333	0	0	0	0.0193333	0	0	0	0.0176667
Root	WRK48	TraesCS2B02G280300	0.044	0	0.1225	0.198	0.453067	0.28475	0.153963	0.944	0.167222	0.727125	0.375083	0.241833	0.102417	0.135333	0.381476	0.793167	0.314333	0.221333	0.0133333	0.218333	0.0576667	0.153	0.085	0.299333	0.373333	0.166
Root	WRK48	TraesCS2A02G261900	0.0833333	0.039	0.0735	0.3325	0.406633	0.2815	0.261222	0.670333	0.337	0.9195	0.376833	0.111833	0.0760833	0.0325	0.110333	0.853333	0.444	1.937	0.101	0.425333	0.308333	0.607	0.210667	0.436	0.199	0.113
Root	WRK48	TraesCS1B02G453300	0.528333	2.02533	1.61683	1.32133	0.451367	0.398833	0.283185	3.43833	0.461222	0.4355	1.91942	0.633333	0.876083	1.51717	2.11495	0.522667	0.926333	1.40433	5.148	0.411	0.502333	1.06933	0.257667	0.249	0.284667	0.587
Root	WRK48	TraesCS1D02G429900	0.170667	1.319	0.742833	0.881667	0.239533	0.252083	0.102593	1.06133	0.103889	0.219625	0.637583	0.438	0.495583	0.768833	1.24105	0.054	0.163667	0.745333	2.18267	0.363667	0.0486667	0.409667	0.121	0.0493333	0.0353333	0.253333
Root	WRK48	TraesCS1B02G453200	0	0.661667	0.230667	0.246667	0.0136333	0.0025	0.00585185	0.124333	0.00733333	0	0.0765	0.0865	0.069	0.072	0.105095	0.015	0.0246667	0.200333	0.311	0.0813333	0.345	0.571	0.0336667	0	0	0
Root	WRK48	TraesCS1D02G430000	0.304333	4.78967	1.0595	0.117333	0.079	0.0673333	0.0757407	1.087	0.934111	0.502625	0.961083	0.370833	0.287	0.362333	0.672048	0.193833	0.285333	0.223333	0.368333	0	0.0363333	0.152333	0.0353333	0.0963333	0.141667	0.52
Root	WRK48	TraesCS1A02G421800	0	0	0.02	0	0	0.00416667	0	0	0	0	0.0131667	0.00483333	0.0139167	0	0.0234286	0	0	0	0	0	0	0	0	0	0	0
Root	WRK48	TraesCS1D02G429800	0.031	1.15167	0.421333	0.100333	0.0534667	0.0863333	0.0481852	1.345	0	0.04175	0.330083	0.536167	0.499833	0.167833	0.385905	0.0533333	0.066	0.314333	1.09867	0.0626667	0.0713333	0.054	0.179667	0.05	0.129667	0.264667
Root	WRK48	TraesCS1A02G358100	0.034	0	0.1535	0.0265	1.77397	3.47192	1.85585	0.102667	0.591778	3.91938	3.23017	0.270667	0.724833	0.220333	1.24348	0.1905	0.245667	0.011	0.0616667	0	0.348	0.0676667	0	0	0	0.0216667
Root	WRK48	TraesCS1B02G374900	0.062	0.189333	0.511833	0.343	3.63657	3.62	4.90278	0.258333	1.55722	9.74263	6.10708	3.269	5.533	0.309	2.95771	0.596167	0.486667	0.197	0.986333	0.304	1.06367	0.494667	0.0956667	0.733	0.511667	0.17
Root	WRK48	TraesCS1B02G374700	0	0.0313333	0.0795	0.0378333	0.498367	0.36875	0.719926	0.0236667	0.493556	6.93	2.09058	0.202833	0.606	0.0516667	0.252714	0	0.0193333	0.014	0.0986667	0	0.140333	0	0.0526667	0	0	0
Root	WRK48	TraesCS2A02G011000	0	0	0.159333	0	1.89197	2.64458	0.890556	0.021	0.275778	2.42475	0.150167	0.1255	0.52575	0.202333	1.34924	0.00783333	0.057	0	2.288	0	0.0286667	0.0863333	0	0	0	0.029
Root	BH130	TraesCS7A02G245800	5.10167	4.46533	5.057	4.27867	19.8917	5.80067	10.0852	5.746	4.99556	3.79038	8.75933	4.88883	4.6575	7.42983	6.45948	1.66283	3.22133	1.69133	1.161	5.08367	5.47033	8.62833	6.04067	10.1983	10.1083	22.509
Root	BH130	TraesCS7B02G145800	8.67667	7.24167	9.12617	6.936	17.4355	9.04867	12.8509	7.303	5.13211	7.091	9.98208	6.866	6.68558	7.83433	8.513	2.07	3.18367	2.32667	1.385	0.721333	3.309	4.29767	2.816	6.20633	7.15533	14.7347
Root	BH130	TraesCS7D02G244300	6.994	7.22167	9.7895	8.88667	30.5132	7.627	11.9333	6.482	5.146	5.74025	14.1826	7.869	7.56725	9.99533	9.62971	2.16717	3.248	2.72967	0.969	0.938	3.81733	5.83667	4.28467	7.219	5.397	12.3873
Root	BH130	TraesCS5D02G272800	7.69867	1.27367	4.43833	1.05033	4.8331	2.37008	4.95933	1.54633	1.97833	1.12413	4.54983	1.88967	0.7805	6.09867	3.40276	1.0695	2.36633	0.379	0.093	0.126667	0.219667	1.03267	2.68133	3.27233	5.96233	17.5403
Root	BH130	TraesCS5A02G264800	8.162	3.98233	6.05883	1.76617	1.0468	0.536667	1.4023	0.445	0.684333	0.324875	2.17167	0.878833	0.331167	4.24833	2.16752	0.905667	1.48267	0.831667	2.966	1.396	0.530333	1.483	4.65567	5.554	10.9107	27.5757
Root	BH130	TraesCS5B02G264300	4.16667	2.604	3.68017	1.02417	2.0331	1.28583	2.44578	1.059	1.25567	0.533375	2.53633	1.30817	0.944833	3.2725	1.86662	0.8305	1.20233	0.443333	1.955	0.406	0.312	1.16767	0.346667	0.564667	1.48167	9.00233
Root	BH130	TraesCS3B02G426900	1.86367	0.869	1.492	2.22783	6.281	6.12075	5.39407	5.81733	2.34878	4.7235	4.10675	3.32833	4.87567	5.38083	7.26533	1.77833	1.939	2.406	5.74	0.822333	0.459333	0.367333	0.152	0.193333	0.0293333	0.0146667
Root	BH130	TraesCS3D02G388700	0.0403333	0.987	0.987667	2.4115	6.8088	13.2898	5.48507	6.23767	3.605	6.004	5.23267	4.01317	5.40458	6.70033	6.052	1.39817	1.35433	1.71433	9.74433	1.977	0.763333	0.680333	0.237667	0.2	0.117667	0.081
Root	BH130	TraesCS6B02G244800	0	0	0	0.00516667	0.428567	0.1315	0.906852	0.106333	0.162222	0.453875	2.75058	3.29233	2.61867	14.9953	7.36857	0.150333	0.279	0.063	0	0.0543333	0	0.0346667	0.0426667	0	0	0.0176667
Root	BH130	TraesCS3A02G395000	0.321	0.249333	0.507167	1.45	10.1932	10.7908	7.54181	4.877	2.41967	7.504	3.45867	5.12117	6.00092	7.3905	9.818	1.422	1.859	3.43967	14.7207	1.74833	0.695	2.17333	3.80933	8.16433	3.682	0.25
Root	BH130	TraesCS6D02G197500	0	0	0.0298333	0.0161667	0.236633	0.05975	0.377296	0.0843333	0.0562222	0.10325	1.11633	0.573	0.406083	5.80617	2.57771	0.0133333	0.0436667	0.0326667	0	0	0	0.119	0.343333	0.0133333	0.0153333	0
Root	BH130	TraesCS6A02G214900	0.0203333	0.0726667	0.00883333	0.0395	0.0640333	0.0125833	0.167	0.013	0.00511111	0.020125	0.669333	0.204333	0.107083	3.03017	1.22262	0.0225	0.0566667	0	0	0.017	0.234333	0.280667	0.181	0.0366667	0	0
Root	BH130	TraesCS7A02G147500	0.241667	0	0.208	0	0.0448	0.00216667	0.008	0.03	1.08478	0.117625	0.118583	0.125833	0.377333	2.21317	1.55671	0.352833	0.482	0.352333	0.161333	1.458	0.0136667	0	0.0136667	0.0563333	0.176	0.581333
Root	BH130	TraesCS7D02G149400	0.453667	0	0.0846667	0.0065	0	0	0	0	0.0136667	0.003375	0	0.161333	0.49625	1.96717	1.14848	0.193167	0.272333	0.1	0	0.114	0	0.144	0.293	0.228667	0.508333	0.652667
Root	BH130	TraesCS5A02G225700	0.2	0.107667	0.0515	0.168667	0.359533	0.2085	0.459667	0.497667	1.55067	0.89525	1.34175	1.76583	1.25092	2.4895	1.94957	1.16583	0.950667	0.416667	0.33	0.965333	0.234333	1.226	0.734	0.85	0.854667	0.344
Root	BH130	TraesCS5A02G441900	3.96333	2.423	3.76683	6.9365	8.6678	7.19675	8.45833	8.91567	11.5582	15.1732	8.555	11.7648	14.7297	5.94433	23.2251	6.636	7.379	4.74133	5.963	8.76267	6.92567	7.56333	5.29267	5.97233	5.07033	5.044
Root	BH130	TraesCS5B02G445900	5.80633	4.92533	4.13617	6.61983	10.8221	8.1435	11.4561	10.555	11.8063	19.6221	8.41592	14.7438	19.8138	6.315	24.8301	5.2495	6.881	3.48433	6.846	7.968	7.21433	8.87233	3.96233	5.01933	6.8	7.88333
Root	BH130	TraesCS5D02G449200	4.96033	5.73767	5.13367	8.54433	10.0153	7.70083	9.93707	10.0193	15.1796	17.7889	9.90042	15.6242	20.6038	8.12783	25.5915	8.26967	9.12367	7.993	7.65133	11.67	10.6843	15.3497	5.5	4.03467	3.89867	5.648
Root	BH130	TraesCS5D02G233000	0.167667	0.0426667	0.106333	0.135333	0.221133	0.0653333	0.281704	0.126667	0.707889	0.864125	0.380833	0.7355	0.671917	1.27167	0.704	0.4365	0.688333	0.094	0.414667	0.915333	0.265667	1.598	1.83767	1.74033	0.958333	0.674667
Root	BH130	TraesCS5B02G224200	0.177667	0.0773333	0.0741667	0.0585	0.355667	0.214917	0.448556	0.481333	0.932667	0.317	0.54275	0.8135	0.596667	1.1925	1.04486	0.6735	0.798	0.234	1.33867	1.05933	0.032	0.451667	0.733667	1.18367	1.65633	0.738667
Root	BH130	TraesCS7B02G062100	4.34767	38.2313	11.94	28.8218	5.39927	6.05133	10.3131	7.93567	5.82989	7.77013	8.01	4.76983	4.98608	5.5035	6.00814	5.56783	7.273	11.134	12.8433	9.141	13.416	12.675	4.42867	4.25533	4.838	4.77567
Root	GAT15	TraesCS3D02G544000	14.3977	7.68167	6.97917	4.03017	2.63277	4.2005	3.17867	3.30767	6.49389	5.61188	3.85433	12.2157	8.26025	8.16733	6.87529	6.65767	4.74433	3.45867	7.31033	12.076	15.412	11.2307	14.5273	12.958	19.9267	19.3823
Root	GAT15	TraesCS5D02G508800	18.1933	11.708	9.89583	14.4232	3.43633	4.50125	4.40959	5.532	2.94244	5.79437	8.91692	35.3963	21.7161	22.6582	14.7038	17.4587	12.538	13.6923	38.2023	30.287	40.5093	56.8437	108.257	65.433	53.27	30.7337
Root	GAT15	TraesCS3B02G603900	31.88	16.083	15.3645	6.278	2.90723	4.23725	3.30519	4.427	6.73622	6.83138	3.66875	10.4842	8.35317	8.0975	6.61257	5.1615	3.83967	3.37867	5.63467	9.51733	20.8387	11.873	15.7287	15.582	25.957	45.7757
Root	GAT15	TraesCS4A02G364700	8.884	18.5867	10.5403	10.1193	4.53243	4.56958	5.34611	5.79433	2.87967	6.52088	5.78267	19.8027	13.0738	13.8738	9.48767	11.488	8.861	9.69233	40.8457	22.168	35.505	35.8333	50.514	31.2413	24.7337	27.8353
Root	GAT15	TraesCS5B02G508800	11.7993	13.7603	7.514	11.2102	3.4196	4.29108	4.11211	6.05333	2.81111	5.1435	7.05733	27.7855	17.2082	17.1582	11.7193	13.5148	9.92667	6.612	28.7903	14.3377	25.6753	39.47	67.2767	46.9437	35.095	19.7917
Root	GAT15	TraesCS3A02G538400	13.915	6.97367	7.58483	5.42233	2.2941	2.9995	2.6883	3.23	3.6	4.23475	4.2975	13.8605	8.52642	8.57667	5.61843	6.2115	3.578	3.61433	5.569	8.159	14.195	9.16	11.2933	10.041	14.1323	15.1197
Root	GAT15	TraesCS7A02G363100	1.419	0.422667	1.0095	0.394667	9.1321	6.17267	11.5003	3.37733	16.2176	0.87825	19.4604	0.275833	0.150417	0.0106667	0.272905	2.08017	2.52533	1.33033	0.242	1.20267	0.0766667	0.099	0.058	0.255667	1.09767	3.873
Root	GAT15	TraesCS7B02G264800	1.755	0.696	1.06833	0.126333	17.1637	14.975	16.6028	9.957	21.0866	6.9365	12.5364	0.9725	1.66983	0.00333333	0.307762	2.41833	2.58133	0.413	0.0113333	0.437	0.038	0.0716667	0.012	0.164	0.939667	2.07733
Root	GAT15	TraesCS7D02G359900	2.71533	0.939667	1.79233	0.376333	16.3486	16.4818	20.0154	10.8943	28.061	6.286	24.4359	1.27283	2.78358	0.138167	0.929476	5.62567	7.98967	0.703333	0.184667	0.753667	0.0486667	0.121	0.012	0.175667	1.08733	3.313
Root	GAT15	TraesCS1A02G418200	0.108333	0.0443333	0.0231667	0.00433333	0	0	0.00140741	0	0	0	0.01025	0.703833	0.80775	0.421167	0.289619	0.0621667	0.046	0	0	0.0273333	0	0.416333	0.594333	0.294333	0.332667	0.329667
Root	GAT15	TraesCS1A02G097300	0.267333	1.804	1.746	2.02917	6.42833	2.15108	5.52559	2.68767	7.85456	2.28388	12.0447	1.62917	2.40442	5.44967	5.601	2.17683	4.518	1.429	3.10267	1.105	4.82333	55.5077	8.751	0.364667	0.347	1.73267
Root	GAT15	TraesCS1B02G448200	0.0413333	0	0	0.0158333	0	0	0.0017037	0	0	0	0.0035	0.269167	0.333583	0.144	0.284714	0.0375	0.0126667	0.0543333	0	0	0.0213333	0.505333	0.442333	0.296333	0.0233333	0.247333
Root	GAT15	TraesCS1B02G126600	0.994	4.636	3.86967	4.1655	12.9662	4.36167	10.1375	5.46767	13.8359	3.76262	17.1741	2.70517	3.17708	9.83333	9.68638	2.90067	6.034	1.794	2.41	0.438667	1.92767	15.2487	2.896	0.202	0.307333	2.41367
Root	GAT15	TraesCS1D02G106100	1.635	5.27267	3.82317	4.914	9.59247	2.75308	8.84115	3.859	9.17789	3.92287	16.0242	3.23033	3.8455	10.5778	8.88052	2.81917	5.56167	2.519	2.488	0.597	1.33833	11.9053	2.03567	0.496667	0.321667	3.088
Root	GAT15	TraesCS1D02G284100	0	0	0	0	0	0	0	0	0	0	0	0	0	0	0	0.0526667	0.210333	0	0	0	0	0	0	0	0	0
Root	GAT15	TraesCS1D02G425900	0.0573333	0	0.041	0.0108333	0	0	0.000111111	0	0	0	0.015	0.484833	0.56775	0.5485	0.284714	0.0416667	0.00633333	0	0	0	0.0156667	0.365333	0.329333	0.346333	0.209333	0.156333
Root	GAT15	TraesCS3A02G240800	0.674333	0	0.0951667	0.1485	0	0	0.0209259	0	0	0	0.216167	1.81567	1.02142	1.18633	0.60981	0.125833	0.067	0.091	0.034	0.017	0	0.278333	1.45	1.481	0.722	0.577
Root	GAT15	TraesCS3B02G269000	0.132667	0	0.0181667	0.055	0	0	0.00266667	0	0	0	0.0055	0.3635	0.35825	0.423167	0.158048	0.0183333	0	0.0206667	0.0286667	0.0576667	0	0.362667	3.10233	2.40367	1.06867	0.829667
Root	GAT15	TraesCS3D02G241100	0.0446667	0	0.0446667	0.0113333	0	0	0	0	0	0.0045	0.0449167	0.301167	0.113667	0.154	0.0795714	0.0351667	0	0	0.028	0	0	0.141333	0.799	2.04967	0.744	0.527
Root	GAT15	TraesCS1A02G285100	0	0	0.00766667	0	0	0	0	0	0	0	0	0	0	0	0	0.0703333	0.166	0	0	0	0	0	0	0	0	0
Root	GAT15	TraesCS2B02G406400	0.842333	2.336	2.68783	2.46833	2.69643	2.92175	3.27589	4.896	3.13744	3.88612	4.09967	4.44167	3.43408	0.695833	2.43467	4.76533	4.71867	3.63033	20.1897	7.723	3.366	7.358	8.95767	4.62033	2.141	4.36767
Root	GAT15	TraesCS2D02G386100	2.202	3.67833	4.50267	4.2885	3.8307	3.8935	4.0383	6.512	4.07178	4.94862	3.77175	5.479	3.57267	1.68333	2.80171	4.3585	4.23733	3.63	15.662	6.91	7.792	12.0227	9.45533	6.41267	4.547	7.20333
Root	GAT15	TraesCS3A02G274900	16.096	10.636	9.9685	2.47033	0.6778	0.484583	1.21604	0.172	2.23833	0.176125	2.47917	1.1405	1.42842	2.80317	1.78871	3.701	7.99833	1.236	11.5827	5.34167	7.31767	8.88167	16.7327	17.4987	26.828	41.268
Root	GAT15	TraesCS3D02G274600	10.3033	6.76967	5.773	1.8765	0.0846	0.0215	0.166333	0	1.32633	0.0055	1.8865	1.22233	1.21992	4.158	2.27295	2.2545	5.00333	1.175	5.93	4.64667	6.80433	5.59467	9.01933	12.273	18.199	18.6063
Leaf	ATHB6	TraesCS4D02G303500	0.604333	0.317333	5.16567	2.09117	0.5938	0.291917	1.09415	3.55867	0.594778	0.77625	3.07842	13.9403	11.62	11.3287	5.82652	5.32333	5.90833	5.25533	0.367667	0.493333	0.378667	0.346	0.457	0.702333	1.081	2.069
Leaf	ATHB6	TraesCS4A02G405800	0.465	0.235	2.48067	1.47433	0.3599	0.567083	0.689704	4.71	1.45467	1.10025	3.99392	9.02883	8.16758	10.1948	6.3709	6.50317	7.404	13.6913	2.36933	0.816	0.473333	0.129667	0.106	0.378667	0.471667	1.986
Leaf	ATHB6	TraesCS4A02G016600	0.11	0	0.0295	1.8	0.0195	0.00858333	1.07207	0.515667	0.696889	0	8.27783	5.7875	5.17883	22.7537	7.48162	8.43733	4.156	10.773	3.576	3.98467	0.569667	0.198333	0.580667	0.646667	0.207333	0.131667
Leaf	ATHB6	TraesCS4B02G287600	0.463	0.012	0.390167	1.54867	0.0149333	0.0131667	1.0767	1.15	0.681111	0.023	13.0517	7.99917	6.65642	30.8202	10.4667	9.99167	5.00633	9.705	2.051	2.67633	0.372667	0.454333	0.727333	2.17933	1.29567	1.132
Leaf	ATHB6	TraesCS4D02G286400	0.051	0.418333	0.1265	2.21983	0.198367	0.20375	1.29652	2.96833	0.743889	0.035125	12.386	10.2758	8.87217	31.0352	10.1153	12.5733	6.33933	12.183	3.03333	5.09767	0.604667	0.720667	0.874333	1.34	0.439333	0.181333
Leaf	ATHB6	TraesCS4B02G305300	0.624	0.578667	7.9305	1.10767	1.29767	0.708917	2.4387	5.67433	2.30444	1.9915	4.90142	10.8942	10.077	16.9745	10.2372	8.05167	8.05933	9.37233	0.859667	1.40833	0.244	0.142333	0.273667	1.15133	1.30267	5.10067
Leaf	ATHB6	TraesCS5A02G249000	9.43433	6.44767	8.85233	19.829	25.441	32.2461	27.7458	59.0747	28.0574	34.3152	16.7203	20.6085	19.9127	9.733	16.345	36.1438	36.649	44.748	34.398	20.4727	13.3927	28.0127	36.43	30.6133	20.5697	13.5213
Leaf	ATHB6	TraesCS5B02G246700	7.532	4.94533	5.4545	12.9185	12.4086	16.209	12.0081	18.415	19.8534	20.7919	9.34483	13.42	11.3436	7.52033	7.99252	13.792	17.5787	11.385	40.714	36.509	34.566	45.3603	55.5287	45.3167	43.7543	31.5853
Leaf	ATHB6	TraesCS5D02G256200	14.6277	12.2797	11.6373	21.3733	30.9868	47.1328	29.2098	60.0357	32.6697	36.4924	15.7097	24.7632	22.0701	10.376	14.5385	28.8545	27.135	46.9503	27.9413	17.1637	12.432	29.5393	32.0703	28.229	28.2193	22.5877
Leaf	ATHB6	TraesCS6A02G290800	23.314	7.543	13.1872	3.794	40.3639	29.3015	71.7686	45.6283	25.015	26.9489	75.7226	20.011	26.1774	29.7438	24.9198	24.8857	26.1047	26.7977	12.8447	8.56167	1.65033	6.37967	17.4043	34.619	37.3893	27.95
Leaf	ATHB6	TraesCS6B02G321100	16.2303	6.03433	7.27483	3.6045	33.5231	22.2851	62.4091	48.8263	25.4689	30.3395	61.1949	21.2332	24.1778	25.9255	22.5279	27.5887	26.5127	14.9437	24.67	16.4603	2.30533	6.35467	37.834	79.1187	63.2737	36.0413
Leaf	ATHB6	TraesCS6D02G272000	33.8393	18.0483	16.291	8.22367	48.0534	35.779	92.356	73.0953	37.0638	46.8469	75.1857	30.3242	39.1017	33.2625	30.717	44.5085	44.5453	39.072	29.4333	15.7713	2.435	2.82433	13.5347	42.5527	49.6897	53.2463
Leaf	ATHB6	TraesCS5A02G199300	0.105667	0.594	1.64333	0.824167	1.75243	1.84567	0.779667	0.571	0.488222	5.10987	0.638167	3.4425	5.75842	4.54017	11.594	0.0886667	0.319667	0.409	0.26	2.761	0.700333	1.1	0.46	0.0136667	0.0303333	0.151
Leaf	ATHB6	TraesCS5B02G197700	0	0.0633333	0.0133333	0.00616667	0.320033	0.3745	0.577815	0.474667	0.265556	4.9865	0.0530833	1.568	3.59975	0.6425	3.84614	0	0	0	0	0	0	0	0	0	0.014	0
Leaf	ATHB6	TraesCS5D02G205000	0.108333	0.266	0.886833	0.432667	1.0132	2.06	0.804852	0.473667	1.49089	9.72687	0.404167	3.82283	6.87633	2.373	8.52824	0.122167	0.110333	0.041	0.946333	0.0606667	0.122667	0.261	0.0993333	0	0.0293333	0.015
Leaf	ATHB6	TraesCS5A02G316800	5.50333	0.791	3.39667	1.96933	3.53833	11.5864	3.27637	25.8553	5.62222	9.33887	4.61917	6.69417	7.73783	3.09233	5.56071	2.53517	4.327	4.60433	1.12733	0.333333	0.192667	0.206333	0.923	1.91067	4.26867	11.6713
Leaf	ATHB6	TraesCS5B02G317400	3.19633	0.563333	2.2495	0.660833	1.43287	2.94533	1.20263	6.50567	2.81689	3.67263	3.18942	3.48117	3.50908	2.08783	2.64629	1.9555	3.20567	4.77933	4.53833	1.596	0.293333	0.741667	1.561	2.517	3.96567	10.6787
Leaf	ATHB6	TraesCS5D02G323100	6.51567	1.71633	4.623	2.31933	3.2078	7.45858	3.35952	17.4073	10.8528	9.75075	8.26042	5.4895	6.03008	5.4635	6.97419	5.341	9.01367	9.25267	15.091	2.29467	0.298667	0.349333	0.589667	1.81667	7.529	15.6253
Leaf	ATHB6	TraesCS2B02G407600	1.69733	0.916	2.55133	0.759167	4.62503	7.691	3.42778	6.15467	12.564	9.72125	2.77217	0.514	2.63225	0.376167	1.58481	1.44183	1.93833	1.11267	47.3877	0.0796667	0.0956667	0.452667	0.594	0.664667	0.471	2.85233
Leaf	ATHB6	TraesCS6D02G222600	0.208	0.178333	1.90167	0.0125	0.878533	0.821333	0.890037	0.879	1.22589	2.37675	0.615	0.497167	0.404583	0.191167	0.323	0.5765	1.09267	0.106667	8.90933	0.0166667	0.193	0.023	0.0183333	0.0413333	0	0.721333
Leaf	ATHB6	TraesCS6A02G240400	0.033	0.119333	0.187667	0.00866667	0.372067	0.361083	0.207074	0.77	0.547556	0.52275	0.0588333	0.214333	0.155	0.0573333	0.0631429	0.173	0.419333	0	0.704	0	0.042	0	0.00933333	0	0.0206667	0.241667
Leaf	ATHB6	TraesCS2D02G387300	0.741	1.20933	1.11183	0.2835	6.0281	10.629	5.61215	6.09933	14.2219	13.7815	2.1845	0.580667	3.79033	0.576167	2.77429	0.788833	0.829333	1.156	38.9453	0.115667	0.170333	0.458	0.546667	0.941333	0.386667	2.08533
Leaf	ATHB6	TraesCS2A02G188500	0.0616667	0	0	0.00766667	0	0	0.00422222	0	0	0.01825	0.00375	3.9305	3.77367	1.13667	1.49962	1.46067	1.26767	0.681	283.658	0.267	0.178667	0.241	0.529333	1.32	0.404333	0.21
Leaf	ATHB6	TraesCS2B02G218800	0.0933333	0	0.0136667	0.3625	0	0	0.00151852	0	0	0.008375	0	3.311	4.37142	1.331	1.97481	1.14417	0.967	1.605	69.6857	0.048	0.0406667	0.063	0.155	0.523	0.077	0.285667
Leaf	ATHB6	TraesCS2D02G199200	0.497667	0	0.0933333	0.105167	0	0.00266667	0.00351852	0	0	0.0045	0	3.499	3.93633	1.688	2.44514	2.536	1.69067	2.008	286.527	0.184333	0	0.0443333	0.545667	0.994667	0.706667	0.967333
Leaf	BH112	TraesCS3B02G353100	0.0183333	0.034	0	0	0.234233	0.324667	0.327667	0.559	0.360889	0.613375	0.366917	0.340333	0.33675	0.542167	0.721238	0.570667	0.262333	0.0223333	0	0.0143333	0	0	0.015	0.0343333	0.155667	0.0173333
Leaf	BH112	TraesCS3D02G317500	0.0273333	0	0.0306667	0.071	0.583233	1.05625	0.846296	2.11167	1.49011	1.71263	0.816417	0.642	0.60825	0.637833	1.13362	0.585333	0.462333	0.014	0	0.0263333	0	0.0156667	0.0133333	0.0423333	0.0776667	0.016
Leaf	BH112	TraesCS3A02G324000	0.0346667	0	0.0481667	0.00516667	0.397267	0.6335	0.597444	1.22867	0.504222	0.990125	0.679833	0.62	0.556917	0.649167	0.89419	0.5195	0.411667	0.0533333	0	0.08	0.027	0.047	0.0536667	0.101333	0.0776667	0.032
Leaf	BH112	TraesCS2A02G538500	0.0886667	0.0636667	0.336667	0.321167	0.8861	0.524833	1.0057	1.068	1.082	1.78862	1.50475	1.66433	2.54617	1.17033	3.88157	0.877	1.11733	0.250667	0.0293333	0.488	0.0103333	0.148667	0.329667	0.397667	0.237	0.280333
Leaf	BH112	TraesCS2D02G539300	0.151667	0.206667	0.228667	0.19	1.37513	1.08667	1.59789	1.24633	1.82044	2.23762	3.24117	2.5545	2.92242	1.09217	4.25024	1.54467	1.85733	0.176	0.0173333	0.361667	0.0206667	0.0996667	0.318667	0.477333	0.300667	0.194
Leaf	BH112	TraesCS2B02G568700	0.044	0.0513333	0.0875	0.147833	0.372433	0.378583	0.447556	0.429333	0.773222	1.1295	0.940333	0.849	1.29092	0.6	1.64752	0.3955	0.439333	0.182333	0.044	0.508333	0.0743333	0.0726667	0.131667	0.105667	0.155	0.072
Leaf	BH112	TraesCS1A02G320300	0.106667	10.3787	0.969667	1.48283	0.281567	0.495083	0.908889	0.569667	0.706	2.71225	0.230583	1.789	2.40442	0.681167	2.72248	0.101667	0.106333	0.082	0.0116667	0.202667	1.13567	1.20667	0.152333	0.103333	0.0326667	0.0333333
Leaf	BH112	TraesCS1B02G332500	0.210333	9.52133	1.3955	0.840333	0.777267	0.974583	1.17193	0.824667	0.817222	2.79387	0.416667	1.75267	2.52792	0.867167	3.03348	0.3565	0.368667	0.162	0.0106667	0.0113333	0.315333	0.351667	0.008	0.0123333	0.022	0
Leaf	BH112	TraesCS2A02G484700	0.321667	0.247	0.523667	0.164333	0.797633	0.4575	1.521	0.367	0.487333	1.96437	1.36525	1.25317	2.52183	1.19267	4.60638	0.2465	0.239333	0.178	0.0323333	0.349667	0.0806667	0.0443333	0.144	0.482333	0.555333	0.494
Leaf	BH112	TraesCS2D02G484600	0.132	0.0393333	0.324167	0.109833	1.29777	0.979167	2.17437	0.85	1.03567	3.37175	1.81325	1.297	3.27292	1.32183	4.14567	0.239167	0.324667	0.099	0.0663333	0.304333	0.0103333	0.084	0.0406667	0.162667	0.117667	0.339333
Leaf	BH112	TraesCS2B02G510800	0.189667	0.0586667	0.343	0.039	1.3642	0.754167	1.76752	0.633333	1.66289	2.05888	2.37683	2.28717	3.50975	1.455	5.84295	0.465667	0.772	0.0793333	0.169	0.102667	0.0103333	0.013	0.031	0.440333	0.132	0.352667
Leaf	BH112	TraesCS1D02G320100	0.066	6.77867	0.736833	0.863	0.270333	0.500083	0.727889	0.648333	0.829111	1.7165	0.323083	1.29283	1.51792	0.6995	2.26767	0.2265	0.185333	0.0186667	0	0.113333	0.203667	0.724	0.132667	0.05	0.0513333	0
Leaf	BH112	TraesCS3A02G077700	0.0836667	0.0526667	0.021	0.0405	0.0319667	0.0338333	0.114741	0.0343333	0.0534444	0.002625	0.13525	0.752833	0.209	0.6185	0.291429	0.218667	0.0626667	0.0556667	0.148667	0.156333	0.110333	0.109	0.229333	0.404	0.554	0.06
Leaf	BH112	TraesCS3B02G092500	0.118667	0.055	0.018	0.125833	0.00106667	0.00266667	0.112889	0	0.0151111	0.016875	0.16075	0.763333	0.3	0.545833	0.24081	0.155	0.0503333	0.102333	0.123333	0.0946667	0.013	0.178333	0.360333	0.347667	0.368333	0.0886667
Leaf	BH112	TraesCS3D02G078300	0.234	0	0.0768333	0.107833	0.0496333	0.05375	0.221926	0.0373333	0.00277778	0.007875	0.187583	1.10233	0.337417	0.7675	0.402381	0.121333	0.0203333	0.0943333	0.0986667	0.167	0.111	0.334667	0.656	1.24967	0.839667	0.120333
Leaf	BH112	TraesCS2D02G442800	0.034	0.0213333	0.033	0.0425	0.0334667	0.0966667	0.0291111	0.0593333	0.275889	0.125625	0.0893333	0.514667	0.508	0.0966667	1.101	0.138167	0.138	0.0433333	0	0	0	0	0.0216667	0	0.0366667	0
Leaf	BH112	TraesCS1D02G125100	0.963667	1.04167	0.624	1.43717	3.72553	1.53892	4.4807	3.036	1.49967	3.45012	3.48983	4.1605	3.18675	7.09733	6.31181	3.32217	2.591	0.772333	0.119	0.766667	0.251667	2.50367	2.51467	1.91333	1.85133	1.17533
Leaf	BH112	TraesCS2D02G347200	7.24767	51.703	12.7107	21.0902	0.9755	0.641333	1.57096	1.94433	1.876	0.720125	3.13517	7.44667	6.29767	1.00117	2.29629	2.70283	3.23367	2.39633	3.69233	10.8657	37.3263	69.2403	21.5547	23.0963	23.4323	17.248
Leaf	BH112	TraesCS5A02G397200	0.123	0	0.07	0.338667	0.0103333	0.0160833	0.029	0.0136667	0.287778	0.146375	0.0660833	1.71067	1.95808	1.4425	2.08062	1.09717	0.698667	0.580333	2.269	3.327	0.236333	1.601	2.72433	1.86333	0.845	0.205333
Leaf	BH112	TraesCS2A02G348800	15.6287	102.56	24.3103	37.415	1.66773	1.22825	1.59207	3.46767	4.33078	0.78225	5.38067	9.34967	7.58608	1.51567	2.58438	4.46417	5.85133	6.22533	3.78067	16.9983	54.1573	81.3983	22.7153	28.8693	26.3803	32.6073
Leaf	BH112	TraesCS2B02G367200	12.767	65.1723	18.5798	38.6838	0.8852	1.25058	1.04507	1.866	1.95989	1.18925	4.0015	5.46583	4.901	1.517	2.73509	2.89333	3.52467	4.33533	3.10967	13.901	39.524	70.2963	20.5533	26.0137	30.701	27.268
Leaf	BH112	TraesCS5D02G406900	0.980333	0.129333	0.4485	0.6395	0.1612	0.62875	0.183852	0.160333	0.884889	1.27737	0.14575	2.25317	2.94708	1.30217	1.91081	1.9475	1.84567	1.93067	5.37033	4.209	0.494667	2.619	1.48533	0.868	1.41033	1.391
Leaf	BH112	TraesCS1A02G128900	0.812	0.312	0.615833	0.7795	3.77963	1.5715	4.30963	2.02967	1.53622	2.7275	2.85108	3.02317	2.93775	8.59017	9.16867	2.43283	2.74633	0.314667	0.114667	0.358333	0.241	2.19967	1.325	1.68933	1.73967	1.40167
Leaf	BH112	TraesCS1B02G146500	0.653333	1.10333	1.09383	1.77733	4.5016	2.20008	4.84956	2.96933	2.81056	3.96163	3.60758	4.38183	3.993	7.1325	8.19524	2.9355	2.56	0.504333	0.0633333	0.251667	0.218	1.94367	1.43767	1.11733	0.998667	0.807667
Leaf	BH112	TraesCS6B02G271200	0.008	0.159	0.537	0.6555	0.219167	0.444	0.259889	0.492	4.65278	4.75838	0.856	1.98167	2.36425	2.28067	15.5001	1.17817	1.71267	0.255	0.0216667	0.244333	0.071	0.166	0	0.038	0.0416667	0.0426667
