# Supplementary material for: Dynamic chromatin regulatory programs during embryogenesis of hexaploid wheat
Source: Genome Biol. 2023 Jan 13;24:7. doi: 10.1186/s13059-022-02844-2 (PMC9837924; doi:10.1186/s13059-022-02844-2)
Supplement: Supplementary file 12 — Additional file 12: Dataset S11. Pearson correlation of gene expressions between hexaploid wheat and ancestor. [file 13059_2022_2844_MOESM12_ESM.xlsx]

## Sheet: AA
Dataset S11 Pearson correlation of gene expressions between hexaploid wheat and ancestor
ID	Cor
TraesCS1A01G271800	0.98884
TraesCS7A01G496100	0.989622
TraesCS2A01G113700	0.994049
TraesCS2A01G446600	-0.0669582
TraesCS2A01G396100	0.997495
TraesCS5A01G068200	-0.0256448
TraesCS3A01G376100	-0.317587
TraesCS4A01G305500	0.559473
TraesCS1A01G115700	0.99927
TraesCS4A01G098600	0.996524
TraesCS1A01G174100	0.215832
TraesCS7A01G433300	0.85456
TraesCS2A01G523700	0.980553
TraesCS7A01G140100	0.999462
TraesCS5A01G208800	0.403683
TraesCS4A01G198200	-0.109306
TraesCS2A01G173500	0.178156
TraesCS5A01G033800	0.999962
TraesCS4A01G030700	0.99991
TraesCS1A01G066700	0.847488
TraesCS4A01G131900	0.87624
TraesCS5A01G428200	0.988734
TraesCS3A01G332400	-0.36281
TraesCS7A01G259100	0.96421
TraesCS4A01G368900	0.999912
TraesCS6A01G260600	0.198451
TraesCS3A01G150800	0.999953
TraesCS7A01G141800	0.810947
TraesCS5A01G550700	0.981109
TraesCS7A01G209800	0.999255
TraesCS2A01G199100	NA
TraesCS3A01G133200	0.999997
TraesCS3A01G347500	0.156106
TraesCS2A01G107200	0.999926
TraesCS2A01G109100	0.999946
TraesCS7A01G548100	-0.196308
TraesCS7A01G300400	0.999949
TraesCS1A01G406300	0.995472
TraesCS2A01G312900	0.962378
TraesCS7A01G261700	0.992442
TraesCS7A01G179200	0.999813
TraesCS5A01G527200	NA
TraesCS4A01G210100	0.838208
TraesCS4A01G441400	-0.194782
TraesCS2A01G033900	0.999845
TraesCS2A01G552900	0.314065
TraesCS6A01G296200	0.955257
TraesCS5A01G001400	0.987604
TraesCS4A01G097500	0.955984
TraesCS2A01G222700	0.999943
TraesCS5A01G369800	0.999617
TraesCS3A01G487300	-0.166768
TraesCS1A01G224200	0.999922
TraesCS3A01G035400	0.572537
TraesCS3A01G396000	0.999735
TraesCS1A01G009600	-0.288763
TraesCS1A01G017300	NA
TraesCS1A01G026900	NA
TraesCS1A01G071900	NA
TraesCS1A01G290100	-0.166667
TraesCS1A01G350400	0.105889
TraesCS1A01G416400	NA
TraesCS1A01G425300	-0.251316
TraesCS2A01G037300	NA
TraesCS2A01G056400	1
TraesCS2A01G166200	1
TraesCS2A01G192500	NA
TraesCS2A01G258500	NA
TraesCS2A01G476100	-0.166667
TraesCS2A01G530000	1
TraesCS2A01G535200	-0.2381
TraesCS2A01G557800	NA
TraesCS3A01G032400	NA
TraesCS3A01G050000	-0.166667
TraesCS3A01G131600	-0.166667
TraesCS3A01G134200	-0.0980193
TraesCS3A01G168400	NA
TraesCS3A01G229200	NA
TraesCS3A01G397000	-0.236454
TraesCS3A01G433700	-0.166667
TraesCS3A01G451100	NA
TraesCS4A01G144200	-0.444962
TraesCS4A01G218400	-0.103196
TraesCS4A01G224400	-0.331602
TraesCS4A01G243800	-0.166667
TraesCS4A01G277000	0.999991
TraesCS5A01G237900	0.968401
TraesCS5A01G247700	-0.166667
TraesCS5A01G324500	0.999806
TraesCS5A01G387200	0.990217
TraesCS5A01G472300	NA
TraesCS6A01G059800	0.999895
TraesCS6A01G120800	-0.113538
TraesCS6A01G203100	-0.228986
TraesCS7A01G072700	NA
TraesCS7A01G100800	-0.255488
TraesCS7A01G535100	-0.166667
TraesCS1A01G000800	1
TraesCS1A01G003700	NA
TraesCS1A01G003800	-0.166667
TraesCS1A01G015000	NA
TraesCS1A01G037300	NA
TraesCS1A01G068900	-0.0665677
TraesCS1A01G077900	NA
TraesCS1A01G105200	NA
TraesCS1A01G132700	NA
TraesCS1A01G148700	-0.238365
TraesCS1A01G169800	NA
TraesCS1A01G173900	0.158194
TraesCS1A01G177200	-0.236479
TraesCS1A01G183400	NA
TraesCS1A01G183700	NA
TraesCS1A01G209800	0.977572
TraesCS1A01G211700	NA
TraesCS1A01G216400	-0.166667
TraesCS1A01G223500	NA
TraesCS1A01G224500	0.999444
TraesCS1A01G235400	NA
TraesCS1A01G237300	NA
TraesCS1A01G256500	NA
TraesCS1A01G257000	-0.166667
TraesCS1A01G261700	-0.166667
TraesCS1A01G282800	NA
TraesCS1A01G289300	NA
TraesCS1A01G308700	0.0227085
TraesCS1A01G309900	NA
TraesCS1A01G319700	1
TraesCS1A01G324100	-0.227017
TraesCS1A01G337000	0.697188
TraesCS1A01G353700	1
TraesCS1A01G356300	NA
TraesCS1A01G374400	0.655041
TraesCS1A01G383600	-0.166667
TraesCS1A01G386900	NA
TraesCS1A01G404400	-0.408285
TraesCS1A01G407200	NA
TraesCS1A01G426300	0.999442
TraesCS1A01G436300	NA
TraesCS1A01G437300	NA
TraesCS2A01G005100	-0.182832
TraesCS2A01G005300	1
TraesCS2A01G006100	-0.256783
TraesCS2A01G020800	NA
TraesCS2A01G022600	-0.166667
TraesCS2A01G027600	NA
TraesCS2A01G034000	NA
TraesCS2A01G035300	-0.179528
TraesCS2A01G036900	1
TraesCS2A01G044500	-0.166667
TraesCS2A01G044900	-0.0404449
TraesCS2A01G056500	NA
TraesCS2A01G066600	0.99995
TraesCS2A01G071200	NA
TraesCS2A01G091300	-0.251331
TraesCS2A01G094700	0.999998
TraesCS2A01G097000	0.982596
TraesCS2A01G108000	NA
TraesCS2A01G160800	NA
TraesCS2A01G188700	0.302859
TraesCS2A01G207400	0.11178
TraesCS2A01G234600	NA
TraesCS2A01G241000	-0.166667
TraesCS2A01G241900	-0.166667
TraesCS2A01G263900	-0.322138
TraesCS2A01G269600	NA
TraesCS2A01G271600	-0.215814
TraesCS2A01G286100	0.93872
TraesCS2A01G294100	NA
TraesCS2A01G316500	NA
TraesCS2A01G343700	-0.166667
TraesCS2A01G345500	-0.166667
TraesCS2A01G361300	0.657154
TraesCS2A01G367400	1
TraesCS2A01G370900	NA
TraesCS2A01G379000	-0.166667
TraesCS2A01G379100	NA
TraesCS2A01G394500	NA
TraesCS2A01G400400	NA
TraesCS2A01G402100	NA
TraesCS2A01G413600	0.999768
TraesCS2A01G423800	NA
TraesCS2A01G429600	NA
TraesCS2A01G434900	NA
TraesCS2A01G435200	-0.166667
TraesCS2A01G445500	NA
TraesCS2A01G449700	0.999576
TraesCS2A01G451400	-0.166667
TraesCS2A01G466500	NA
TraesCS2A01G477300	NA
TraesCS2A01G480800	-0.500416
TraesCS2A01G486100	1
TraesCS2A01G490500	NA
TraesCS2A01G496300	NA
TraesCS2A01G503800	NA
TraesCS2A01G509300	0.00176005
TraesCS2A01G512000	-0.166667
TraesCS2A01G521500	1
TraesCS2A01G527900	NA
TraesCS2A01G530200	1
TraesCS2A01G533000	-0.166667
TraesCS2A01G533700	1
TraesCS2A01G540500	NA
TraesCS2A01G546100	NA
TraesCS2A01G546700	NA
TraesCS2A01G547600	0.994253
TraesCS2A01G556400	NA
TraesCS2A01G560000	-0.166667
TraesCS2A01G564900	NA
TraesCS2A01G566100	-0.252055
TraesCS2A01G567700	-0.481558
TraesCS2A01G578900	0.731405
TraesCS2A01G583200	0.937313
TraesCS2A01G584600	-0.225368
TraesCS2A01G593800	-0.317547
TraesCS3A01G000700	NA
TraesCS3A01G003600	-0.166667
TraesCS3A01G014000	NA
TraesCS3A01G016100	-0.166667
TraesCS3A01G016600	-0.13123
TraesCS3A01G021200	0.651906
TraesCS3A01G025400	-0.166667
TraesCS3A01G032600	NA
TraesCS3A01G038900	0.0603953
TraesCS3A01G046200	0.998344
TraesCS3A01G051200	NA
TraesCS3A01G054400	NA
TraesCS3A01G059300	0.555735
TraesCS3A01G063700	0.926767
TraesCS3A01G067100	-0.166667
TraesCS3A01G068800	0.260893
TraesCS3A01G081600	NA
TraesCS3A01G084800	0.991901
TraesCS3A01G101300	-0.166667
TraesCS3A01G124200	-0.401216
TraesCS3A01G132300	1
TraesCS3A01G137400	NA
TraesCS3A01G150700	1
TraesCS3A01G153000	-0.166276
TraesCS3A01G162900	NA
TraesCS3A01G168700	NA
TraesCS3A01G171900	NA
TraesCS3A01G185100	-0.166667
TraesCS3A01G206100	1
TraesCS3A01G227300	0.926678
TraesCS3A01G242300	NA
TraesCS3A01G257100	NA
TraesCS3A01G263600	-0.236764
TraesCS3A01G271200	0.564853
TraesCS3A01G279300	NA
TraesCS3A01G299100	NA
TraesCS3A01G304400	NA
TraesCS3A01G307500	NA
TraesCS3A01G307600	NA
TraesCS3A01G307900	NA
TraesCS3A01G308600	0.999686
TraesCS3A01G320400	NA
TraesCS3A01G321800	NA
TraesCS3A01G343800	NA
TraesCS3A01G345000	-0.166667
TraesCS3A01G351000	0.805036
TraesCS3A01G370300	0.845074
TraesCS3A01G373900	1
TraesCS3A01G378400	NA
TraesCS3A01G387500	-0.482223
TraesCS3A01G427400	1
TraesCS3A01G440500	NA
TraesCS3A01G447400	-0.175152
TraesCS3A01G448300	0.999857
TraesCS3A01G451700	NA
TraesCS3A01G453100	0.886397
TraesCS3A01G473100	-0.0334373
TraesCS3A01G484700	-0.256233
TraesCS3A01G486200	NA
TraesCS3A01G491100	-0.182485
TraesCS3A01G491700	1
TraesCS3A01G499500	NA
TraesCS3A01G500700	NA
TraesCS3A01G503000	NA
TraesCS3A01G505900	-0.166667
TraesCS3A01G510700	NA
TraesCS3A01G515600	-0.258171
TraesCS3A01G526300	-0.166667
TraesCS3A01G528200	1
TraesCS3A01G532900	-0.166667
TraesCS3A01G535100	NA
TraesCS4A01G004300	-0.328305
TraesCS4A01G011800	1
TraesCS4A01G012500	NA
TraesCS4A01G023300	-0.207738
TraesCS4A01G024500	-0.166667
TraesCS4A01G032600	NA
TraesCS4A01G033200	NA
TraesCS4A01G041500	NA
TraesCS4A01G047500	0.388363
TraesCS4A01G052800	-0.256706
TraesCS4A01G056000	NA
TraesCS4A01G070200	-0.278993
TraesCS4A01G074100	0.373734
TraesCS4A01G075500	NA
TraesCS4A01G088000	-0.166667
TraesCS4A01G104200	NA
TraesCS4A01G134700	0.999981
TraesCS4A01G141100	-0.229877
TraesCS4A01G141200	NA
TraesCS4A01G145100	NA
TraesCS4A01G148700	NA
TraesCS4A01G155200	-0.256306
TraesCS4A01G173700	NA
TraesCS4A01G178500	-0.0305386
TraesCS4A01G188800	0.998433
TraesCS4A01G201100	NA
TraesCS4A01G241000	NA
TraesCS4A01G258400	-0.166667
TraesCS4A01G273800	NA
TraesCS4A01G303600	NA
TraesCS4A01G303800	-0.242526
TraesCS4A01G306000	NA
TraesCS4A01G313100	-0.166667
TraesCS4A01G314300	-0.250136
TraesCS4A01G331200	1
TraesCS4A01G331500	-0.233343
TraesCS4A01G343200	NA
TraesCS4A01G344500	NA
TraesCS4A01G344800	NA
TraesCS4A01G346100	0.268484
TraesCS4A01G359600	NA
TraesCS4A01G372800	-0.166667
TraesCS4A01G373000	0.559627
TraesCS4A01G374100	NA
TraesCS4A01G375800	NA
TraesCS4A01G379700	-0.166667
TraesCS4A01G379900	NA
TraesCS4A01G388600	NA
TraesCS4A01G398600	NA
TraesCS4A01G417100	NA
TraesCS4A01G428000	NA
TraesCS4A01G432500	NA
TraesCS4A01G433300	NA
TraesCS4A01G435300	NA
TraesCS4A01G438700	NA
TraesCS4A01G444400	NA
TraesCS4A01G447500	NA
TraesCS4A01G447600	-0.166667
TraesCS4A01G448700	NA
TraesCS4A01G459600	NA
TraesCS4A01G472400	-0.258135
TraesCS4A01G475600	NA
TraesCS4A01G477200	NA
TraesCS4A01G478400	-0.166667
TraesCS4A01G488100	NA
TraesCS4A01G489800	NA
TraesCS4A01G490700	NA
TraesCS4A01G492700	NA
TraesCS4A01G493700	NA
TraesCS4A01G497800	-0.166667
TraesCS5A01G005200	NA
TraesCS5A01G010600	NA
TraesCS5A01G010700	-0.281205
TraesCS5A01G012400	-0.247342
TraesCS5A01G018700	-0.226779
TraesCS5A01G018900	-0.208463
TraesCS5A01G022400	-0.246356
TraesCS5A01G024800	1
TraesCS5A01G033200	-0.339183
TraesCS5A01G046200	-0.173502
TraesCS5A01G075800	NA
TraesCS5A01G079200	-0.327535
TraesCS5A01G087100	NA
TraesCS5A01G095700	NA
TraesCS5A01G104700	-0.182152
TraesCS5A01G106800	NA
TraesCS5A01G114300	-0.166667
TraesCS5A01G117400	-0.321277
TraesCS5A01G129000	NA
TraesCS5A01G158500	0.30353
TraesCS5A01G181000	0.704092
TraesCS5A01G191400	-0.263923
TraesCS5A01G205300	0.00369356
TraesCS5A01G211500	-0.166667
TraesCS5A01G220700	NA
TraesCS5A01G229900	1
TraesCS5A01G230600	-0.549256
TraesCS5A01G234100	-0.166667
TraesCS5A01G249400	-0.119351
TraesCS5A01G251300	1
TraesCS5A01G266300	-0.219967
TraesCS5A01G285200	-0.249103
TraesCS5A01G293100	-0.251322
TraesCS5A01G323300	NA
TraesCS5A01G336300	NA
TraesCS5A01G340600	NA
TraesCS5A01G344300	0.921164
TraesCS5A01G344900	NA
TraesCS5A01G355700	-0.168735
TraesCS5A01G361400	NA
TraesCS5A01G366600	NA
TraesCS5A01G368100	NA
TraesCS5A01G383900	-0.166667
TraesCS5A01G384100	0.999604
TraesCS5A01G391500	-0.166667
TraesCS5A01G395400	0.654676
TraesCS5A01G414800	NA
TraesCS5A01G445000	-0.166667
TraesCS5A01G463900	-0.166667
TraesCS5A01G470400	1
TraesCS5A01G475500	NA
TraesCS5A01G482300	1
TraesCS5A01G483100	-0.248859
TraesCS5A01G500800	0.998817
TraesCS5A01G507400	NA
TraesCS5A01G517400	NA
TraesCS5A01G519600	-0.166667
TraesCS5A01G519800	-0.256245
TraesCS5A01G520200	0.949183
TraesCS5A01G535200	NA
TraesCS5A01G547500	0.999841
TraesCS5A01G549400	NA
TraesCS6A01G001700	-0.177738
TraesCS6A01G002700	-0.166667
TraesCS6A01G004100	NA
TraesCS6A01G005100	-0.233357
TraesCS6A01G005600	-0.135595
TraesCS6A01G014700	-0.430893
TraesCS6A01G018000	-0.166667
TraesCS6A01G031000	NA
TraesCS6A01G041500	-0.166667
TraesCS6A01G041800	NA
TraesCS6A01G045700	-0.366295
TraesCS6A01G058400	-0.16839
TraesCS6A01G077300	-0.166667
TraesCS6A01G079800	NA
TraesCS6A01G081300	0.154182
TraesCS6A01G092900	NA
TraesCS6A01G106700	-0.218985
TraesCS6A01G117700	NA
TraesCS6A01G129700	NA
TraesCS6A01G143700	0.997811
TraesCS6A01G144200	NA
TraesCS6A01G151400	0.107872
TraesCS6A01G157600	NA
TraesCS6A01G178900	NA
TraesCS6A01G179500	NA
TraesCS6A01G181800	0.791775
TraesCS6A01G183600	NA
TraesCS6A01G209900	0.956178
TraesCS6A01G231500	NA
TraesCS6A01G255600	NA
TraesCS6A01G265000	-0.166667
TraesCS6A01G277300	1
TraesCS6A01G284000	NA
TraesCS6A01G289900	NA
TraesCS6A01G297700	-0.258198
TraesCS6A01G304600	-0.166667
TraesCS6A01G312400	0.265561
TraesCS6A01G316500	-0.166667
TraesCS6A01G320200	-0.166667
TraesCS6A01G321800	NA
TraesCS6A01G329700	NA
TraesCS6A01G329900	0.998859
TraesCS6A01G331900	-0.213857
TraesCS6A01G335000	1
TraesCS6A01G336200	-0.166667
TraesCS6A01G345300	NA
TraesCS6A01G361700	NA
TraesCS6A01G366700	1
TraesCS6A01G366800	1
TraesCS6A01G372800	-0.235807
TraesCS6A01G372900	NA
TraesCS6A01G374400	-0.174949
TraesCS6A01G375200	0.998417
TraesCS6A01G381900	-0.23748
TraesCS6A01G382200	0.999683
TraesCS6A01G385200	1
TraesCS6A01G388100	NA
TraesCS6A01G391400	NA
TraesCS6A01G398600	-0.0617151
TraesCS6A01G401300	NA
TraesCS6A01G402800	NA
TraesCS6A01G411500	0.0232867
TraesCS6A01G420400	NA
TraesCS7A01G000700	NA
TraesCS7A01G001500	NA
TraesCS7A01G004400	1
TraesCS7A01G007200	-0.3359
TraesCS7A01G016600	NA
TraesCS7A01G016700	NA
TraesCS7A01G028400	-0.166667
TraesCS7A01G030300	0.996608
TraesCS7A01G038300	NA
TraesCS7A01G040500	-0.34682
TraesCS7A01G042300	0.999346
TraesCS7A01G046500	NA
TraesCS7A01G048300	NA
TraesCS7A01G055900	-0.166667
TraesCS7A01G057700	-0.314783
TraesCS7A01G074000	-0.166667
TraesCS7A01G079200	NA
TraesCS7A01G080000	NA
TraesCS7A01G082800	-0.509529
TraesCS7A01G083000	NA
TraesCS7A01G084300	NA
TraesCS7A01G084600	0.45092
TraesCS7A01G096400	-0.166667
TraesCS7A01G106000	1
TraesCS7A01G107900	-0.166667
TraesCS7A01G113200	NA
TraesCS7A01G118500	NA
TraesCS7A01G120200	0.791865
TraesCS7A01G123700	-0.340408
TraesCS7A01G135300	-0.166667
TraesCS7A01G166300	NA
TraesCS7A01G179600	-0.258035
TraesCS7A01G181200	NA
TraesCS7A01G185800	NA
TraesCS7A01G188300	0.938621
TraesCS7A01G192800	NA
TraesCS7A01G198700	NA
TraesCS7A01G222700	NA
TraesCS7A01G224000	-0.170177
TraesCS7A01G229800	NA
TraesCS7A01G238100	0.606604
TraesCS7A01G242500	NA
TraesCS7A01G246300	NA
TraesCS7A01G251300	1
TraesCS7A01G273400	-0.166667
TraesCS7A01G280500	-0.325337
TraesCS7A01G304900	-0.14422
TraesCS7A01G318100	NA
TraesCS7A01G320700	NA
TraesCS7A01G332600	-0.233713
TraesCS7A01G355100	NA
TraesCS7A01G363100	0.996374
TraesCS7A01G403100	-0.166667
TraesCS7A01G409400	1
TraesCS7A01G425100	NA
TraesCS7A01G426300	-0.147767
TraesCS7A01G427100	-0.166667
TraesCS7A01G430400	0.999203
TraesCS7A01G434000	0.77633
TraesCS7A01G435100	1
TraesCS7A01G462400	-0.602866
TraesCS7A01G465300	-0.228625
TraesCS7A01G480200	NA
TraesCS7A01G486100	1
TraesCS7A01G491700	NA
TraesCS7A01G494800	NA
TraesCS7A01G507000	NA
TraesCS7A01G520400	NA
TraesCS6A01G269000	0.999515
TraesCS7A01G354200	-0.548758
TraesCS4A01G333800	0.478732
TraesCS6A01G215600	-0.323206
TraesCS7A01G412500	0.942859
TraesCS6A01G303400	0.996769
TraesCS4A01G260900	0.0864002
TraesCS2A01G234000	0.337422
TraesCS5A01G312300	0.345132
TraesCS3A01G300300	0.999699
TraesCS7A01G453100	0.998782
TraesCS1A01G443900	0.993581
TraesCS7A01G325200	NA
TraesCS1A01G228200	-0.186827
TraesCS7A01G259000	0.999784
TraesCS7A01G159600	0.998002
TraesCS4A01G063600	0.978952
TraesCS4A01G278000	NA
TraesCS7A01G396200	0.967373
TraesCS5A01G149700	-0.207442
TraesCS2A01G102400	-0.123343
TraesCS2A01G357000	0.0161028
TraesCS4A01G344200	-0.361095
TraesCS3A01G216800	0.990209
TraesCS6A01G386700	-0.698751
TraesCS7A01G075000	0.99992
TraesCS5A01G164900	0.996488
TraesCS1A01G053900	0.328128
TraesCS4A01G364800	0.976443
TraesCS6A01G308500	-0.0378973
TraesCS6A01G087100	0.946427
TraesCS1A01G268900	-0.224076
TraesCS1A01G421200	0.98754
TraesCS6A01G028100	0.973754
TraesCS3A01G422300	NA
TraesCS7A01G230500	0.696526
TraesCS1A01G235000	0.999877
TraesCS6A01G347700	0.993708
TraesCS6A01G068300	0.995943
TraesCS3A01G033900	0.907197
TraesCS5A01G401600	0.99882
TraesCS2A01G078100	NA
TraesCS5A01G389100	0.234399
TraesCS2A01G206900	NA
TraesCS2A01G033700	0.994827
TraesCS3A01G340700	0.872314
TraesCS1A01G408200	0.205749
TraesCS3A01G413600	0.94404
TraesCS6A01G041700	0.803425
TraesCS3A01G511800	-0.0206046
TraesCS4A01G235900	-0.211939
TraesCS2A01G483400	0.991914
TraesCS7A01G069100	-0.268296
TraesCS1A01G186800	0.0940248
TraesCS2A01G566700	-0.368398
TraesCS2A01G211400	NA
TraesCS2A01G523600	0.373613
TraesCS7A01G479700	0.622621
TraesCS4A01G463300	-0.135059
TraesCS7A01G291300	0.989444
TraesCS3A01G436000	0.999543
TraesCS3A01G056000	0.0205523
TraesCS2A01G393800	0.744678
TraesCS7A01G041400	0.999608
TraesCS4A01G125300	0.988838
TraesCS7A01G370800	-0.331199
TraesCS2A01G370400	-0.255925
TraesCS6A01G098300	0.671513
TraesCS1A01G375000	0.962898
TraesCS4A01G060500	NA
TraesCS7A01G439900	0.809748
TraesCS4A01G454300	NA
TraesCS2A01G525000	-0.125485
TraesCS6A01G111900	0.453651
TraesCS7A01G330600	-0.329408
TraesCS4A01G031700	-0.417575
TraesCS5A01G047600	0.201765
TraesCS5A01G129300	0.612637
TraesCS2A01G364800	NA
TraesCS5A01G483600	0.8484
TraesCS7A01G031300	0.874341
TraesCS2A01G512400	0.833581
TraesCS4A01G252700	0.873111
TraesCS4A01G034500	0.974028
TraesCS5A01G314800	0.217169
TraesCS3A01G118200	0.632025
TraesCS1A01G105900	0.632353
TraesCS1A01G264900	0.897117
TraesCS1A01G122800	0.341191
TraesCS7A01G479900	0.825748
TraesCS4A01G209700	0.857024
TraesCS2A01G012300	0.999608
TraesCS4A01G053500	0.44512
TraesCS3A01G292000	0.801324
TraesCS7A01G301700	0.924191
TraesCS2A01G505200	-0.467975
TraesCS3A01G256500	-0.561567
TraesCS2A01G276400	0.874488
TraesCS2A01G509700	0.246266
TraesCS4A01G044200	0.206965
TraesCS3A01G416800	-0.325154
TraesCS4A01G364900	0.722358
TraesCS5A01G122700	0.982098
TraesCS5A01G303400	0.998188
TraesCS2A01G446500	0.186894
TraesCS5A01G253800	0.949116
TraesCS3A01G152000	0.977518
TraesCS2A01G215800	0.974642
TraesCS7A01G497900	0.960682
TraesCS2A01G248000	0.663485
TraesCS2A01G094500	0.999481
TraesCS1A01G372000	0.594852
TraesCS3A01G137600	0.913468
TraesCS4A01G447800	NA
TraesCS5A01G468300	0.961137
TraesCS4A01G045200	0.987334
TraesCS1A01G280600	0.617463
TraesCS7A01G227300	-0.207553
TraesCS5A01G090300	-0.227906
TraesCS2A01G425200	0.768041
TraesCS2A01G566600	-0.0787342
TraesCS3A01G295600	-0.0680934
TraesCS5A01G346000	NA
TraesCS7A01G493500	0.468761
TraesCS7A01G416600	0.975784
TraesCS6A01G043000	0.99948
TraesCS3A01G438400	-0.258301
TraesCS7A01G152800	-0.223921
TraesCS4A01G366100	0.963241
TraesCS3A01G092800	0.432193
TraesCS7A01G054700	-0.239631
TraesCS1A01G213800	0.918489
TraesCS4A01G394600	-0.288418
TraesCS7A01G240800	0.997821
TraesCS2A01G177200	-0.110753
TraesCS2A01G363600	0.670041
TraesCS7A01G071800	0.92928
TraesCS3A01G084500	0.980923
TraesCS3A01G012300	0.622026
TraesCS4A01G083700	0.935428
TraesCS7A01G119500	-0.26178
TraesCS6A01G208800	-0.00359097
TraesCS4A01G449700	NA
TraesCS6A01G002800	NA
TraesCS7A01G140500	0.481858
TraesCS3A01G300400	0.6669
TraesCS2A01G404300	NA
TraesCS6A01G187300	0.13123
TraesCS2A01G421400	0.481187
TraesCS1A01G221600	0.378625
TraesCS1A01G340100	0.995678
TraesCS1A01G071500	0.900311
TraesCS1A01G103000	0.381208
TraesCS7A01G168300	-0.0514082
TraesCS7A01G383400	0.989204
TraesCS4A01G297700	0.798342
TraesCS6A01G408000	-0.471813
TraesCS7A01G000600	NA
TraesCS1A01G353000	-0.223717
TraesCS2A01G202000	0.889903
TraesCS5A01G244000	0.306461
TraesCS5A01G229100	0.626515
TraesCS4A01G270400	-0.190704
TraesCS4A01G000400	0.0263431
TraesCS2A01G384700	0.730409
TraesCS2A01G327000	0.895251
TraesCS3A01G094600	0.985338
TraesCS4A01G103200	0.818453
TraesCS3A01G375800	-0.186424
TraesCS5A01G465700	0.990894
TraesCS5A01G381500	NA
TraesCS5A01G079800	-0.451358
TraesCS3A01G000800	-0.334965
TraesCS6A01G046800	-0.196449
TraesCS4A01G137200	0.193701
TraesCS7A01G490800	0.976267
TraesCS2A01G182500	0.733602
TraesCS2A01G317100	-0.264531
TraesCS5A01G302100	0.246487
TraesCS4A01G358600	0.908306
TraesCS3A01G205000	0.491456
TraesCS7A01G219800	0.36298
TraesCS3A01G335800	0.435726
TraesCS3A01G146200	-0.596396
TraesCS5A01G490400	0.889706
TraesCS6A01G170000	NA
TraesCS1A01G213900	0.830528
TraesCS1A01G236300	-0.119027
TraesCS7A01G201200	-0.241308
TraesCS7A01G349900	0.940601
TraesCS5A01G555600	0.647012
TraesCS5A01G188400	0.94887
TraesCS7A01G006300	0.304627
TraesCS2A01G249400	0.973453
TraesCS5A01G534600	0.579403
TraesCS1A01G403600	-0.524202
TraesCS2A01G336300	0.827431
TraesCS7A01G270700	0.962849
TraesCS6A01G069200	0.529935
TraesCS3A01G169500	NA
TraesCS4A01G280700	0.88925
TraesCS1A01G118200	0.601862
TraesCS3A01G215700	-0.500087
TraesCS7A01G423900	0.999847
TraesCS1A01G140800	-0.334042
TraesCS5A01G208000	-0.295988
TraesCS3A01G266500	0.972914
TraesCS6A01G392800	0.932087
TraesCS6A01G316700	0.0206397
TraesCS1A01G065000	0.170213
TraesCS3A01G126700	NA
TraesCS2A01G277100	0.990498
TraesCS1A01G255800	-0.0131105
TraesCS4A01G332500	0.692192
TraesCS5A01G476600	-0.154415
TraesCS4A01G196300	0.847885
TraesCS6A01G154700	0.863502
TraesCS7A01G058700	0.901109
TraesCS4A01G165900	-0.247347
TraesCS6A01G126800	-0.196682
TraesCS1A01G074400	0.493382
TraesCS1A01G314800	NA
TraesCS1A01G379400	0.857337
TraesCS5A01G191300	0.300427
TraesCS4A01G329200	-0.0782823
TraesCS6A01G392300	-0.0128489
TraesCS2A01G222200	-0.340906
TraesCS4A01G064000	0.131683
TraesCS1A01G293400	-0.326321
TraesCS1A01G222500	0.981035
TraesCS3A01G400500	0.933934
TraesCS2A01G128400	0.133684
TraesCS4A01G119700	-0.40055
TraesCS3A01G204700	0.866103
TraesCS4A01G434100	NA
TraesCS3A01G317700	-0.342426
TraesCS1A01G309600	0.749774
TraesCS7A01G504400	NA
TraesCS4A01G013200	0.988215
TraesCS2A01G245700	0.659634
TraesCS7A01G378500	NA
TraesCS3A01G250700	0.633486
TraesCS1A01G415700	-0.0487432
TraesCS5A01G511100	0.980734
TraesCS2A01G121800	0.154152
TraesCS1A01G018500	0.0126853
TraesCS2A01G311100	-0.490143
TraesCS5A01G295100	0.999105
TraesCS7A01G241700	0.953226
TraesCS5A01G227000	0.971005
TraesCS5A01G312800	0.7955
TraesCS5A01G017500	NA
TraesCS2A01G559800	-0.568131
TraesCS7A01G379300	-0.0302442
TraesCS4A01G336600	-0.153674
TraesCS6A01G252900	0.564368
TraesCS1A01G001200	0.891842
TraesCS3A01G113900	0.127981
TraesCS3A01G496200	0.933313
TraesCS3A01G300200	NA
TraesCS2A01G141300	0.350486
TraesCS5A01G023700	-0.147961
TraesCS5A01G091300	-0.374806
TraesCS4A01G322400	0.94984
TraesCS2A01G350600	-0.149177
TraesCS1A01G295600	0.983601
TraesCS4A01G159600	0.994281
TraesCS1A01G110900	-0.375825
TraesCS7A01G247000	0.0674542
TraesCS3A01G342200	-0.409262
TraesCS1A01G182900	0.632076
TraesCS1A01G165100	NA
TraesCS4A01G342500	0.309299
TraesCS2A01G570700	0.579075
TraesCS3A01G032100	-0.25362
TraesCS5A01G534500	-0.153351
TraesCS6A01G217000	0.274003
TraesCS7A01G237700	NA
TraesCS3A01G047200	-0.103981
TraesCS7A01G279600	NA
TraesCS7A01G266000	0.998902
TraesCS4A01G196400	0.997319
TraesCS1A01G263700	0.995765
TraesCS6A01G350400	0.953533
TraesCS5A01G444600	0.861131
TraesCS2A01G010200	-0.268395
TraesCS5A01G315200	0.301175
TraesCS1A01G300700	-0.0199564
TraesCS7A01G492800	0.34845
TraesCS5A01G220500	0.949453
TraesCS2A01G521000	-0.246952
TraesCS4A01G472100	-0.413764
TraesCS5A01G074200	0.214876
TraesCS6A01G231100	0.587756
TraesCS7A01G130800	-0.101428
TraesCS5A01G546100	0.837096
TraesCS6A01G229000	0.718093
TraesCS2A01G401000	0.989496
TraesCS1A01G411900	0.195811
TraesCS7A01G329400	-0.35529
TraesCS1A01G304300	-0.0688859
TraesCS7A01G366000	-0.345581
TraesCS6A01G043700	-0.476626
TraesCS6A01G344300	0.338703
TraesCS5A01G198300	0.663748
TraesCS7A01G345600	0.994022
TraesCS2A01G191100	0.636543
TraesCS3A01G438100	0.955857
TraesCS2A01G248600	0.132061
TraesCS4A01G372900	NA
TraesCS3A01G379900	0.888087
TraesCS2A01G552100	0.561517
TraesCS2A01G162300	0.474435
TraesCS7A01G327700	0.940566
TraesCS5A01G411000	0.111051
TraesCS5A01G379400	-0.264876
TraesCS5A01G486100	0.825525
TraesCS1A01G427100	0.961169
TraesCS3A01G257400	0.580297
TraesCS4A01G013800	NA
TraesCS2A01G513400	-0.281351
TraesCS6A01G010200	NA
TraesCS7A01G081000	0.517397
TraesCS6A01G327700	-0.152248
TraesCS5A01G513200	0.985699
TraesCS2A01G381800	0.659422
TraesCS5A01G554300	0.952855
TraesCS4A01G375900	NA
TraesCS5A01G088100	0.869927
TraesCS7A01G009200	-0.26883
TraesCS3A01G513700	0.158818
TraesCS1A01G235200	-0.251821
TraesCS3A01G407700	0.919061
TraesCS6A01G381700	0.769504
TraesCS1A01G297500	0.980132
TraesCS1A01G197700	0.71312
TraesCS3A01G300700	-0.126431
TraesCS3A01G212800	-0.130315
TraesCS3A01G181300	0.0552906
TraesCS3A01G299500	-0.197709
TraesCS6A01G406800	-0.195234
TraesCS3A01G431500	-0.61656
TraesCS4A01G192900	0.312952
TraesCS4A01G475300	-0.114862
TraesCS7A01G534800	0.4686
TraesCS5A01G482100	-0.246655
TraesCS5A01G279200	-0.100636
TraesCS5A01G476800	0.970237
TraesCS1A01G260600	0.528355
TraesCS6A01G294500	NA
TraesCS3A01G172600	NA
TraesCS1A01G230400	0.780648
TraesCS5A01G077700	-0.249967
TraesCS2A01G469200	-0.680766
TraesCS3A01G425500	0.682312
TraesCS2A01G155300	0.429151
TraesCS5A01G494900	-0.622736
TraesCS7A01G091300	0.493955
TraesCS5A01G448100	0.897913
TraesCS7A01G521400	0.0431048
TraesCS3A01G028600	0.251803
TraesCS1A01G393400	0.00971036
TraesCS4A01G387900	0.506759
TraesCS5A01G452700	0.944098
TraesCS6A01G243000	0.537358
TraesCS6A01G102400	0.898168
TraesCS5A01G502600	-0.129037
TraesCS5A01G116300	-0.182181
TraesCS1A01G169100	0.310508
TraesCS6A01G102500	0.96884
TraesCS3A01G277800	-0.0744417
TraesCS6A01G249600	NA
TraesCS3A01G095800	-0.334966
TraesCS6A01G377800	0.257695
TraesCS3A01G291000	0.7845
TraesCS5A01G189500	0.986743
TraesCS4A01G053600	0.257848
TraesCS4A01G344400	-0.383431
TraesCS7A01G019200	0.682535
TraesCS1A01G145900	0.0812442
TraesCS6A01G127600	0.179122
TraesCS6A01G106000	0.543712
TraesCS1A01G290200	0.826762
TraesCS7A01G071900	0.403131
TraesCS7A01G388200	0.590579
TraesCS3A01G225100	0.952804
TraesCS5A01G059400	0.848085
TraesCS6A01G113300	0.973633
TraesCS5A01G482000	0.957648
TraesCS3A01G050900	-0.0404079
TraesCS7A01G523100	-0.455663
TraesCS7A01G511800	0.814405
TraesCS1A01G016000	-0.0141774
TraesCS2A01G303000	0.296554
TraesCS6A01G048600	-0.259288
TraesCS7A01G452700	-0.327474
TraesCS3A01G256900	0.263652
TraesCS4A01G420700	0.524012
TraesCS1A01G367200	0.126239
TraesCS5A01G142000	0.898633
TraesCS5A01G359700	-0.102784
TraesCS6A01G421700	NA
TraesCS3A01G279500	-0.205638
TraesCS2A01G290800	0.944802
TraesCS5A01G177800	0.896754
TraesCS1A01G091400	0.267219
TraesCS6A01G148700	0.520454
TraesCS6A01G161400	-0.0222601
TraesCS6A01G095900	0.181854
TraesCS7A01G421200	0.685402
TraesCS2A01G399400	0.152888
TraesCS2A01G439500	-0.279565
TraesCS4A01G039200	-0.340732
TraesCS1A01G128600	0.457484
TraesCS5A01G531800	0.37951
TraesCS4A01G247600	-0.604224
TraesCS2A01G325000	0.746941
TraesCS4A01G322600	0.54744
TraesCS1A01G363200	-0.0255162
TraesCS3A01G100100	0.880997
TraesCS4A01G403400	0.0525592
TraesCS2A01G198400	0.444668
TraesCS3A01G173000	0.958103
TraesCS2A01G241200	-0.351353
TraesCS1A01G331600	0.405123
TraesCS2A01G297700	0.97698
TraesCS6A01G316200	0.735383
TraesCS1A01G259600	0.296425
TraesCS6A01G308800	0.275532
TraesCS7A01G480600	0.313372
TraesCS2A01G438000	NA
TraesCS4A01G089300	0.00939171
TraesCS6A01G186200	0.210418
TraesCS5A01G540600	NA
TraesCS4A01G431900	-0.200302
TraesCS1A01G317300	0.235658
TraesCS1A01G164400	0.686327
TraesCS5A01G187200	-0.138619
TraesCS1A01G146400	0.166759
TraesCS5A01G417800	0.0600174
TraesCS3A01G443200	0.936919
TraesCS4A01G023500	0.645968
TraesCS1A01G088200	0.238938
TraesCS5A01G316600	0.155207
TraesCS7A01G280300	0.534182
TraesCS3A01G431600	-0.618183
TraesCS3A01G425800	-0.290985
TraesCS7A01G512800	0.333758
TraesCS1A01G289900	0.886873
TraesCS4A01G218200	0.429891
TraesCS1A01G443600	-0.316828
TraesCS3A01G022200	-0.618033
TraesCS2A01G569100	NA
TraesCS2A01G300400	0.310654
TraesCS5A01G396900	0.743495
TraesCS7A01G425900	-0.30834
TraesCS7A01G106200	0.986693
TraesCS1A01G011600	0.189535
TraesCS3A01G088000	NA
TraesCS7A01G424600	-0.340044
TraesCS7A01G145300	0.714137
TraesCS6A01G213200	0.560485
TraesCS4A01G224800	0.211014
TraesCS4A01G269600	0.757183
TraesCS5A01G257700	0.806465
TraesCS5A01G117000	0.619584
TraesCS1A01G423800	0.989676
TraesCS7A01G267500	-0.708952
TraesCS3A01G530200	-0.21922
TraesCS2A01G293300	0.625532
TraesCS4A01G258200	0.572042
TraesCS6A01G211500	0.0171074
TraesCS5A01G424000	0.567839
TraesCS3A01G310200	0.615681
TraesCS1A01G265700	NA
TraesCS2A01G028300	0.992095
TraesCS3A01G421600	0.424815
TraesCS4A01G171000	0.55135
TraesCS7A01G442500	0.198221
TraesCS2A01G498700	0.560796
TraesCS5A01G202600	0.578567
TraesCS7A01G164100	0.810688
TraesCS7A01G384700	0.956411
TraesCS4A01G457300	-0.471875
TraesCS1A01G098200	0.052065
TraesCS6A01G158900	0.287396
TraesCS2A01G173300	-0.0762325
TraesCS6A01G297400	0.59071
TraesCS2A01G202700	0.927549
TraesCS4A01G057600	0.495506
TraesCS1A01G400500	-0.0228593
TraesCS7A01G402100	0.574967
TraesCS3A01G513100	0.0753413
TraesCS6A01G215100	0.441613
TraesCS1A01G248800	-0.484296
TraesCS2A01G116100	0.85789
TraesCS3A01G184100	NA
TraesCS3A01G023100	0.728778
TraesCS1A01G125500	0.884077
TraesCS6A01G353700	0.486059
TraesCS1A01G264600	0.573494
TraesCS3A01G444000	0.686561
TraesCS4A01G467900	-0.794133
TraesCS1A01G280700	0.680388
TraesCS1A01G204400	0.708642
TraesCS3A01G288500	-0.40133
TraesCS6A01G180100	0.684188
TraesCS2A01G481800	-0.258127
TraesCS4A01G154600	0.627274
TraesCS6A01G074900	0.937781
TraesCS2A01G353100	0.0692714
TraesCS1A01G289800	-0.247175
TraesCS3A01G493000	NA
TraesCS2A01G299900	-0.415925
TraesCS6A01G056200	0.750124
TraesCS3A01G039000	-0.223943
TraesCS1A01G425700	0.891597
TraesCS2A01G582600	-0.522326
TraesCS2A01G246900	0.162297
TraesCS6A01G277000	0.510838
TraesCS4A01G373800	-0.00265016
TraesCS4A01G145000	0.188923
TraesCS6A01G173600	0.773464
TraesCS2A01G097800	0.449576
TraesCS4A01G369500	-0.158108
TraesCS4A01G403700	-0.259898
TraesCS7A01G211500	-0.623396
TraesCS4A01G112000	0.681726
TraesCS5A01G510300	0.989482
TraesCS1A01G364200	0.659518
TraesCS6A01G092000	0.809591
TraesCS6A01G099300	-0.0634063
TraesCS4A01G121900	-0.250884
TraesCS3A01G537500	NA
TraesCS5A01G157700	0.929012
TraesCS1A01G146600	0.727491
TraesCS7A01G416200	0.353329
TraesCS4A01G031100	0.398904
TraesCS7A01G353400	0.616588
TraesCS3A01G299000	0.911222
TraesCS4A01G252800	0.404317
TraesCS1A01G255300	0.153034
TraesCS2A01G112400	0.730385
TraesCS7A01G130000	0.988801
TraesCS7A01G160200	0.844708
TraesCS3A01G315800	0.685742
TraesCS2A01G375900	0.104378
TraesCS7A01G295800	-0.330817
TraesCS1A01G061700	0.985919
TraesCS5A01G380400	0.781196
TraesCS2A01G528600	0.35256
TraesCS5A01G026300	0.317621
TraesCS2A01G327500	-0.314927
TraesCS3A01G333500	0.190339
TraesCS6A01G117600	0.232982
TraesCS2A01G544300	-0.338872
TraesCS1A01G237900	-0.26803
TraesCS2A01G208500	0.787616
TraesCS1A01G395100	0.633465
TraesCS6A01G180400	-0.309831
TraesCS5A01G512400	0.474878
TraesCS4A01G115700	-0.339108
TraesCS1A01G118500	-0.249472
TraesCS5A01G219300	0.426905
TraesCS7A01G452100	-0.330806
TraesCS7A01G317200	0.665817
TraesCS4A01G017900	-0.179916
TraesCS7A01G290800	0.040069
TraesCS3A01G274000	0.938577
TraesCS7A01G174100	-0.368559
TraesCS7A01G545200	0.707764
TraesCS6A01G051400	0.0540036
TraesCS5A01G328200	0.721262
TraesCS2A01G038700	NA
TraesCS6A01G095200	0.78898
TraesCS3A01G210900	NA
TraesCS1A01G037400	0.226266
TraesCS2A01G056900	-0.458452
TraesCS1A01G373800	0.972326
TraesCS7A01G269300	0.818952
TraesCS2A01G331500	0.20233
TraesCS7A01G539800	0.435131
TraesCS5A01G123600	-0.387076
TraesCS5A01G185900	0.547823
TraesCS2A01G073500	0.12089
TraesCS3A01G023000	-0.206208
TraesCS1A01G119000	-0.20622
TraesCS1A01G185500	NA
TraesCS6A01G140700	0.897121
TraesCS3A01G382100	0.87954
TraesCS7A01G356000	0.292012
TraesCS2A01G068900	0.628902
TraesCS4A01G114000	0.941615
TraesCS2A01G346800	-0.0800774
TraesCS6A01G401000	NA
TraesCS3A01G178000	0.455581
TraesCS3A01G371700	0.0188233
TraesCS2A01G266900	-0.25508
TraesCS5A01G128200	-0.0380398
TraesCS3A01G377000	0.969235
TraesCS4A01G255400	-0.152903
TraesCS3A01G143600	0.343594
TraesCS7A01G560400	0.74964
TraesCS7A01G000900	-0.42826
TraesCS2A01G441200	0.155589
TraesCS7A01G439300	0.13098
TraesCS5A01G523600	0.8292
TraesCS2A01G200800	-0.00295386
TraesCS6A01G068400	0.0488787
TraesCS5A01G092000	-0.42691
TraesCS2A01G302300	0.202423
TraesCS6A01G143900	0.455425
TraesCS3A01G410600	0.857783
TraesCS1A01G300200	0.859563
TraesCS5A01G181300	-0.342016
TraesCS1A01G247000	NA
TraesCS5A01G192700	-0.412584
TraesCS5A01G345800	0.894085
TraesCS6A01G230600	-0.354564
TraesCS4A01G161000	0.0436167
TraesCS3A01G305600	0.969494
TraesCS3A01G229400	0.187531
TraesCS2A01G269700	NA
TraesCS3A01G531400	NA
TraesCS3A01G443700	-0.462561
TraesCS2A01G205100	-0.443291
TraesCS6A01G333600	0.0189284
TraesCS7A01G400000	0.795613
TraesCS2A01G553100	NA
TraesCS6A01G037800	0.724472
TraesCS1A01G377700	0.850146
TraesCS2A01G371500	0.467394
TraesCS3A01G334300	0.172141
TraesCS2A01G198000	0.886294
TraesCS3A01G094100	-0.165332
TraesCS4A01G175100	0.902628
TraesCS7A01G256700	0.924778
TraesCS1A01G365100	0.015373
TraesCS5A01G123700	0.587464
TraesCS6A01G224500	NA
TraesCS1A01G283700	0.505831
TraesCS7A01G437200	0.670362
TraesCS5A01G148700	-0.503112
TraesCS6A01G420100	0.201028
TraesCS2A01G334800	0.783182
TraesCS4A01G029100	0.951655
TraesCS7A01G203600	0.87
TraesCS7A01G133300	0.81042
TraesCS3A01G068300	0.904226
TraesCS5A01G308900	0.937345
TraesCS7A01G448700	0.730408
TraesCS2A01G405800	0.940197
TraesCS6A01G118200	0.409897
TraesCS6A01G197500	-0.0697853
TraesCS1A01G134900	-0.285855
TraesCS2A01G168400	-0.132742
TraesCS4A01G263200	0.948554
TraesCS2A01G203100	0.707834
TraesCS2A01G257400	NA
TraesCS2A01G492200	-0.0831639
TraesCS1A01G405400	0.548662
TraesCS7A01G190200	0.285484
TraesCS7A01G567400	NA
TraesCS3A01G090600	NA
TraesCS3A01G007500	0.373547
TraesCS5A01G200000	0.925289
TraesCS6A01G082900	0.887738
TraesCS1A01G285500	-0.0228434
TraesCS6A01G310800	0.872729
TraesCS1A01G382100	0.451658
TraesCS6A01G049700	-0.22764
TraesCS2A01G204500	0.998762
TraesCS4A01G457700	0.374549
TraesCS2A01G340400	-0.237939
TraesCS7A01G416700	0.52791
TraesCS1A01G089100	0.716633
TraesCS1A01G239000	0.335328
TraesCS3A01G208500	NA
TraesCS4A01G171200	-0.232299
TraesCS2A01G564600	-0.690211
TraesCS2A01G570900	-0.480484
TraesCS3A01G455500	-0.624
TraesCS4A01G250200	0.251311
TraesCS5A01G193800	0.0917378
TraesCS1A01G168100	-0.329552
TraesCS6A01G151100	0.465012
TraesCS2A01G276100	0.943914
TraesCS5A01G097100	0.383345
TraesCS5A01G521900	0.736678
TraesCS4A01G249800	-0.192211
TraesCS3A01G266800	0.711716
TraesCS2A01G512100	-0.0735278
TraesCS2A01G580900	NA
TraesCS1A01G291300	NA
TraesCS1A01G014000	-0.381729
TraesCS7A01G373700	-0.251529
TraesCS7A01G277000	0.845869
TraesCS2A01G028100	-0.174541
TraesCS4A01G248800	0.110578
TraesCS7A01G405900	0.674967
TraesCS6A01G093500	0.874858
TraesCS3A01G241900	0.818196
TraesCS7A01G431600	0.580331
TraesCS7A01G386300	0.143163
TraesCS2A01G228600	0.620129
TraesCS3A01G129800	0.734594
TraesCS5A01G203800	0.648549
TraesCS2A01G194500	0.968887
TraesCS2A01G377400	0.712491
TraesCS7A01G266700	0.113834
TraesCS6A01G111500	-0.00842979
TraesCS2A01G199400	0.953393
TraesCS6A01G239800	-0.284082
TraesCS2A01G355200	0.723205
TraesCS5A01G135400	-0.448657
TraesCS1A01G084200	0.772167
TraesCS7A01G469800	0.674429
TraesCS6A01G074800	0.476873
TraesCS4A01G177200	0.398081
TraesCS2A01G318000	0.0271572
TraesCS6A01G232500	0.940226
TraesCS2A01G032900	NA
TraesCS4A01G000500	0.251861
TraesCS7A01G452500	NA
TraesCS2A01G326200	0.828115
TraesCS3A01G217100	0.146013
TraesCS7A01G536600	-0.368334
TraesCS7A01G220100	0.167332
TraesCS7A01G274000	0.665792
TraesCS4A01G386400	NA
TraesCS2A01G506300	0.251619
TraesCS4A01G168300	0.450444
TraesCS1A01G125400	0.0290981
TraesCS2A01G393000	0.815695
TraesCS4A01G083500	0.540894
TraesCS1A01G388000	0.242801
TraesCS3A01G454300	0.337446
TraesCS2A01G543100	-0.118616
TraesCS7A01G558200	0.427388
TraesCS3A01G306500	0.575054
TraesCS5A01G218200	0.100638
TraesCS3A01G278400	0.288991
TraesCS7A01G523600	0.584714
TraesCS5A01G178400	0.5418
TraesCS7A01G154400	NA
TraesCS7A01G241100	0.89671
TraesCS7A01G264100	0.908776
TraesCS4A01G179300	-0.512726
TraesCS6A01G234300	0.23611
TraesCS2A01G446700	-0.354233
TraesCS2A01G273300	0.801125
TraesCS7A01G497700	0.19285
TraesCS3A01G164600	0.219789
TraesCS6A01G243900	-0.330286
TraesCS4A01G316800	0.841633
TraesCS4A01G299300	0.889194
TraesCS7A01G216600	-0.314079
TraesCS7A01G057800	0.953687
TraesCS5A01G544400	NA
TraesCS4A01G153800	-0.422045
TraesCS2A01G425100	NA
TraesCS3A01G152800	NA
TraesCS4A01G386700	-0.218295
TraesCS3A01G371900	-0.252345
TraesCS2A01G536000	-0.0997423
TraesCS5A01G260500	NA
TraesCS5A01G425900	NA
TraesCS2A01G547100	NA
TraesCS1A01G435900	NA
TraesCS2A01G435400	-0.44776
TraesCS4A01G327600	-0.233068
TraesCS2A01G563700	NA
TraesCS7A01G154800	-0.739573
TraesCS1A01G222000	0.779562
TraesCS5A01G021000	NA
TraesCS4A01G200600	0.43702
TraesCS7A01G189500	-0.469784
TraesCS3A01G292800	-0.0374827
TraesCS4A01G450000	NA
TraesCS3A01G501300	NA
TraesCS6A01G351200	NA
TraesCS6A01G012600	0.548628
TraesCS3A01G001200	NA
TraesCS6A01G224400	-0.218677
TraesCS2A01G557000	NA
TraesCS4A01G229400	0.402693
TraesCS4A01G117400	-0.230728
TraesCS6A01G361300	-0.218699
TraesCS7A01G187300	0.1408
TraesCS7A01G463100	-0.0235562
TraesCS4A01G430000	-0.218709
TraesCS1A01G252100	NA
TraesCS6A01G082100	NA
TraesCS2A01G578700	NA
TraesCS7A01G290500	NA
TraesCS6A01G068200	-0.204402
TraesCS6A01G098600	-0.218737
TraesCS4A01G307600	NA
TraesCS2A01G379800	0.387091
TraesCS6A01G162900	0.522007
TraesCS2A01G511000	0.620182
TraesCS4A01G259000	0.751348
TraesCS7A01G429400	0.423844
TraesCS4A01G065700	0.342521
TraesCS5A01G372900	0.979234
TraesCS4A01G225400	0.664006
TraesCS3A01G413700	0.143115
TraesCS5A01G084200	-0.288982
TraesCS1A01G056300	0.247001
TraesCS5A01G113200	0.9191
TraesCS6A01G243500	0.950012
TraesCS1A01G112800	0.493667
TraesCS4A01G077600	0.640127
TraesCS6A01G200500	0.620512
TraesCS7A01G089400	0.0517547
TraesCS5A01G048100	0.810055
TraesCS2A01G319800	0.024235
TraesCS5A01G082100	0.363874
TraesCS5A01G292000	0.162034
TraesCS3A01G516700	0.447182
TraesCS1A01G354100	-0.422773
TraesCS1A01G302400	0.847307
TraesCS3A01G142500	-0.378187
TraesCS5A01G466400	-0.251415
TraesCS4A01G249600	0.338363
TraesCS1A01G083000	0.685822
TraesCS7A01G341300	0.00962416
TraesCS6A01G236500	0.864721
TraesCS1A01G297200	0.141888
TraesCS3A01G035500	0.947091
TraesCS3A01G446700	-0.105976
TraesCS5A01G472900	0.900668
TraesCS2A01G474300	-0.230366
TraesCS1A01G290900	-0.284756
TraesCS1A01G187500	0.391645
TraesCS1A01G194700	0.820922
TraesCS1A01G064600	0.0225082
TraesCS7A01G520700	0.979749
TraesCS3A01G376700	0.827606
TraesCS7A01G564300	0.338503
TraesCS7A01G443900	-0.382503
TraesCS1A01G293500	NA
TraesCS3A01G161600	0.294195
TraesCS5A01G116500	0.44206
TraesCS7A01G240100	0.838985
TraesCS7A01G001100	NA
TraesCS5A01G064800	0.0241093
TraesCS2A01G366400	0.223716
TraesCS3A01G367100	0.799475
TraesCS5A01G178800	0.280541
TraesCS6A01G350700	0.954461
TraesCS4A01G271000	0.528687
TraesCS3A01G121800	NA
TraesCS7A01G430500	0.836387
TraesCS3A01G315300	0.372291
TraesCS2A01G475600	0.627609
TraesCS7A01G316900	0.00722445
TraesCS3A01G213500	-0.510026
TraesCS5A01G020300	-0.197903
TraesCS5A01G510900	0.976382
TraesCS4A01G430500	0.40421
TraesCS1A01G278900	0.328018
TraesCS4A01G037900	-0.223769
TraesCS1A01G035600	0.509372
TraesCS4A01G428800	NA
TraesCS2A01G431100	-0.529183
TraesCS7A01G098100	-0.167945
TraesCS3A01G352300	-0.281033
TraesCS4A01G065600	0.934189
TraesCS4A01G204700	0.278624
TraesCS1A01G330900	0.938015
TraesCS7A01G457300	-0.243154
TraesCS2A01G187600	-0.014513
TraesCS5A01G047000	0.17857
TraesCS7A01G219600	0.243963
TraesCS5A01G186000	-0.0268909
TraesCS1A01G232900	-0.578343
TraesCS6A01G136500	-0.25691
TraesCS1A01G442200	-0.352451
TraesCS6A01G368400	-0.465774
TraesCS2A01G379600	0.38493
TraesCS3A01G219500	0.337437
TraesCS3A01G046400	-0.0692927
TraesCS2A01G113800	NA
TraesCS2A01G362000	NA
TraesCS2A01G240500	-0.22433
TraesCS7A01G307300	-0.224332
TraesCS7A01G104400	-0.224334
TraesCS2A01G525500	-0.224335
TraesCS5A01G047400	-0.224335
TraesCS2A01G096700	NA
TraesCS4A01G033600	0.787314
TraesCS1A01G203700	0.92269
TraesCS6A01G416400	-0.193142
TraesCS3A01G030400	NA
TraesCS5A01G239100	0.371363
TraesCS6A01G376200	-0.227514
TraesCS6A01G381600	NA
TraesCS6A01G400500	NA
TraesCS5A01G228700	-0.269846
TraesCS6A01G361500	0.185735
TraesCS5A01G328700	-0.0518976
TraesCS5A01G546900	-0.183238
TraesCS7A01G006900	0.937852
TraesCS6A01G376600	-0.299303
TraesCS6A01G231000	-0.0344813
TraesCS2A01G510600	NA
TraesCS2A01G383400	NA
TraesCS4A01G049300	-0.227646
TraesCS2A01G085200	NA
TraesCS5A01G523500	0.924282
TraesCS1A01G057900	NA
TraesCS5A01G132000	0.69552
TraesCS4A01G408100	0.20472
TraesCS4A01G087200	0.461258
TraesCS5A01G233600	-0.224783
TraesCS1A01G101300	NA
TraesCS2A01G559900	0.186476
TraesCS2A01G042000	-0.339469
TraesCS4A01G251800	-0.29214
TraesCS4A01G180000	0.912106
TraesCS3A01G227600	0.887893
TraesCS4A01G022100	0.873941
TraesCS1A01G202700	-0.0470419
TraesCS6A01G198300	-0.239205
TraesCS3A01G373000	0.918038
TraesCS1A01G177100	0.895209
TraesCS7A01G269200	0.787335
TraesCS3A01G095000	-0.642787
TraesCS4A01G417500	0.704171
TraesCS3A01G513800	0.120919
TraesCS1A01G276300	-0.442397
TraesCS4A01G267600	0.49216
TraesCS2A01G488900	-0.329528
TraesCS5A01G063900	0.686985
TraesCS4A01G050500	0.150147
TraesCS3A01G080400	0.493481
TraesCS2A01G155900	0.191049
TraesCS2A01G532600	0.0445272
TraesCS2A01G391200	-0.370101
TraesCS3A01G281500	0.815151
TraesCS7A01G205500	0.414263
TraesCS5A01G004400	-0.490785
TraesCS6A01G267700	0.00652464
TraesCS3A01G219600	0.0630747
TraesCS4A01G304700	0.682119
TraesCS7A01G230700	0.425146
TraesCS4A01G118700	0.712303
TraesCS3A01G468000	-0.127304
TraesCS4A01G192200	0.522204
TraesCS4A01G417300	-0.118756
TraesCS5A01G014700	0.222351
TraesCS1A01G038700	NA
TraesCS2A01G303800	0.766659
TraesCS2A01G487600	-0.427449
TraesCS3A01G407200	0.759931
TraesCS2A01G057100	-0.373017
TraesCS3A01G099500	-0.151923
TraesCS3A01G371200	0.215793
TraesCS5A01G375900	-0.176769
TraesCS4A01G370200	0.104799
TraesCS4A01G134100	-0.20021
TraesCS3A01G531300	0.724994
TraesCS6A01G118300	0.970488
TraesCS2A01G367100	0.0185055
TraesCS3A01G327300	-0.122956
TraesCS2A01G443300	-0.26619
TraesCS4A01G092200	0.867667
TraesCS6A01G182500	0.207735
TraesCS3A01G530700	0.436719
TraesCS2A01G335800	NA
TraesCS6A01G268800	0.661699
TraesCS4A01G120900	0.0964504
TraesCS3A01G173800	0.239752
TraesCS3A01G122200	0.872036
TraesCS1A01G120100	0.594501
TraesCS3A01G347000	-0.341745
TraesCS4A01G305300	0.643475
TraesCS7A01G121500	-0.140196
TraesCS6A01G407600	-0.369739
TraesCS3A01G400600	0.298512
TraesCS1A01G082200	0.916793
TraesCS5A01G502400	0.660524
TraesCS5A01G427600	0.310475
TraesCS5A01G464700	NA
TraesCS5A01G326600	0.414994
TraesCS5A01G001600	0.163541
TraesCS4A01G007500	-0.716646
TraesCS1A01G437200	0.176546
TraesCS7A01G371000	0.458645
TraesCS5A01G131400	0.682834
TraesCS3A01G516500	0.034636
TraesCS2A01G004300	NA
TraesCS2A01G381600	0.500224
TraesCS1A01G251300	0.421093
TraesCS1A01G185200	-0.506694
TraesCS1A01G211600	0.258707
TraesCS5A01G257400	NA
TraesCS1A01G150500	0.931561
TraesCS5A01G322200	0.0307381
TraesCS5A01G461500	-0.25153
TraesCS6A01G084500	0.0677829
TraesCS2A01G511600	NA
TraesCS2A01G591200	0.701065
TraesCS3A01G455300	NA
TraesCS4A01G485800	-0.238128
TraesCS1A01G013000	NA
TraesCS5A01G139800	0.616876
TraesCS7A01G129000	0.463256
TraesCS5A01G169900	-0.116168
TraesCS4A01G017400	0.484492
TraesCS7A01G272700	0.408128
TraesCS1A01G201000	0.6469
TraesCS3A01G193700	-0.0671034
TraesCS4A01G150600	-0.356614
TraesCS3A01G354000	0.703997
TraesCS4A01G366800	0.492027
TraesCS4A01G069700	0.526686
TraesCS3A01G382600	-0.257307
TraesCS2A01G034700	0.591866
TraesCS4A01G181100	-0.214128
TraesCS5A01G071500	0.674062
TraesCS4A01G028000	0.459751
TraesCS5A01G036300	0.85502
TraesCS2A01G305200	-0.575773
TraesCS4A01G022000	-0.582829
TraesCS6A01G386600	0.259737
TraesCS5A01G162700	0.805853
TraesCS7A01G412300	0.915789
TraesCS1A01G206100	0.834544
TraesCS3A01G329000	0.361455
TraesCS2A01G284000	-0.235219
TraesCS5A01G114500	0.395941
TraesCS6A01G330000	NA
TraesCS2A01G425900	0.981766
TraesCS6A01G333700	0.891361
TraesCS3A01G332900	0.193558
TraesCS4A01G119400	0.793375
TraesCS5A01G373200	0.557055
TraesCS1A01G059100	0.438252
TraesCS1A01G163400	0.456047
TraesCS7A01G527300	NA
TraesCS7A01G430200	0.712977
TraesCS7A01G375600	0.162056
TraesCS7A01G567500	NA
TraesCS7A01G165200	-0.186881
TraesCS7A01G418500	-0.0866946
TraesCS4A01G328300	-0.37023
TraesCS4A01G036300	NA
TraesCS4A01G491000	NA
TraesCS5A01G480200	0.399243
TraesCS3A01G280600	0.763449
TraesCS3A01G347400	0.638591
TraesCS1A01G310400	0.853264
TraesCS5A01G175300	0.775415
TraesCS4A01G069800	-0.49222
TraesCS5A01G396500	0.631411
TraesCS2A01G354500	0.17108
TraesCS5A01G286700	0.593233
TraesCS4A01G267100	-0.0122965
TraesCS4A01G315800	0.205164
TraesCS3A01G531600	0.242906
TraesCS3A01G170200	NA
TraesCS7A01G340000	0.356012
TraesCS1A01G427500	-0.429713
TraesCS1A01G060700	0.805013
TraesCS2A01G567600	-0.392259
TraesCS5A01G457700	0.610589
TraesCS7A01G440900	NA
TraesCS1A01G242300	-0.281181
TraesCS2A01G365800	-0.078847
TraesCS7A01G172900	-0.0550111
TraesCS7A01G100600	-0.241659
TraesCS7A01G469400	-0.316064
TraesCS1A01G101500	0.82069
TraesCS5A01G310800	NA
TraesCS4A01G254900	0.87067
TraesCS7A01G246200	-0.225881
TraesCS7A01G159900	-0.283116
TraesCS4A01G345100	0.339936
TraesCS3A01G145200	-0.242117
TraesCS7A01G535500	-0.351594
TraesCS3A01G379100	0.891005
TraesCS3A01G134600	0.19538
TraesCS2A01G499700	0.210035
TraesCS6A01G154500	-0.199943
TraesCS4A01G171600	NA
TraesCS7A01G128500	0.0427363
TraesCS7A01G489900	0.746981
TraesCS7A01G374700	0.0339552
TraesCS7A01G121700	0.0984291
TraesCS4A01G134300	0.859491
TraesCS4A01G213100	-0.214833
TraesCS7A01G105300	NA
TraesCS4A01G121100	0.633662
TraesCS6A01G391800	0.424913
TraesCS6A01G174900	0.469005
TraesCS2A01G491800	-0.120578
TraesCS2A01G377200	0.705495
TraesCS7A01G148200	-0.00176554
TraesCS4A01G176600	0.642926
TraesCS7A01G551500	-0.0884367
TraesCS2A01G585500	0.200256
TraesCS4A01G046700	0.785797
TraesCS2A01G172600	-0.242887
TraesCS5A01G156700	-0.336212
TraesCS7A01G024400	-0.395585
TraesCS5A01G062800	0.560487
TraesCS7A01G038600	-0.226342
TraesCS1A01G218400	0.541081
TraesCS7A01G447500	-0.426497
TraesCS3A01G155600	-0.113714
TraesCS7A01G323600	0.396573
TraesCS4A01G070000	NA
TraesCS5A01G025400	0.858919
TraesCS7A01G412600	0.859364
TraesCS1A01G248100	-0.371882
TraesCS6A01G112200	-0.27309
TraesCS3A01G350700	0.593184
TraesCS6A01G087200	0.669307
TraesCS2A01G174100	-0.296482
TraesCS2A01G395100	NA
TraesCS7A01G164600	-0.258188
TraesCS7A01G080700	0.690378
TraesCS6A01G407900	0.781957
TraesCS5A01G321800	-0.335069
TraesCS3A01G411000	0.921386
TraesCS6A01G221900	0.648274
TraesCS2A01G378100	0.607059
TraesCS4A01G368600	0.855568
TraesCS7A01G098500	0.651863
TraesCS7A01G396800	NA
TraesCS2A01G549900	NA
TraesCS1A01G126100	0.556249
TraesCS7A01G120000	0.77588
TraesCS6A01G142900	0.882836
TraesCS5A01G200100	-0.220443
TraesCS3A01G296700	-0.274384
TraesCS2A01G544900	-0.33891
TraesCS7A01G497200	0.651079
TraesCS1A01G087300	-0.0736001
TraesCS6A01G043500	-0.332529
TraesCS2A01G401600	-0.0954194
TraesCS4A01G112800	0.140285
TraesCS5A01G260600	0.829169
TraesCS5A01G278900	0.454262
TraesCS6A01G270100	0.707393
TraesCS4A01G118300	-0.267676
TraesCS2A01G297400	0.060601
TraesCS5A01G431700	0.00782967
TraesCS6A01G113600	-0.399264
TraesCS2A01G272700	0.909461
TraesCS7A01G163200	-0.00357667
TraesCS4A01G237800	0.678463
TraesCS1A01G363100	0.00952823
TraesCS5A01G151300	0.117657
TraesCS5A01G197300	-0.484988
TraesCS1A01G360300	-0.565214
TraesCS3A01G201600	0.283628
TraesCS5A01G520300	0.861079
TraesCS5A01G504700	0.561595
TraesCS7A01G152300	0.151085
TraesCS3A01G064700	0.640704
TraesCS1A01G036200	0.933476
TraesCS7A01G247200	0.28203
TraesCS7A01G373000	0.582773
TraesCS4A01G295100	0.873033
TraesCS2A01G028700	NA
TraesCS7A01G400500	0.819348
TraesCS2A01G388400	0.482056
TraesCS1A01G278600	-0.0261247
TraesCS7A01G272400	0.281139
TraesCS3A01G144100	-0.0939423
TraesCS5A01G514100	NA
TraesCS3A01G124900	0.471706
TraesCS2A01G224300	-0.0382343
TraesCS1A01G266900	0.27551
TraesCS3A01G232200	0.157877
TraesCS5A01G002200	-0.560565
TraesCS1A01G080800	0.927417
TraesCS1A01G155700	-0.472866
TraesCS3A01G409000	-0.393603
TraesCS5A01G160600	-0.489481
TraesCS6A01G247700	0.819152
TraesCS2A01G309800	NA
TraesCS3A01G163800	NA
TraesCS7A01G498300	-0.247322
TraesCS1A01G194100	0.796785
TraesCS3A01G296500	0.354525
TraesCS7A01G249900	0.250537
TraesCS2A01G142500	0.544792
TraesCS1A01G121200	-0.635575
TraesCS5A01G324400	-0.261398
TraesCS1A01G085400	-0.0713583
TraesCS1A01G241700	-0.553115
TraesCS7A01G338300	0.846512
TraesCS4A01G257600	-0.081525
TraesCS7A01G096300	-0.439807
TraesCS6A01G153700	0.979125
TraesCS2A01G314400	0.808145
TraesCS6A01G060800	-0.569801
TraesCS7A01G408300	-0.383433
TraesCS6A01G303600	-0.157066
TraesCS7A01G562000	-0.501173
TraesCS3A01G030300	-0.380963
TraesCS2A01G493100	NA
TraesCS2A01G049400	-0.359235
TraesCS2A01G583100	0.579648
TraesCS2A01G521600	0.416965
TraesCS2A01G372200	0.0146282
TraesCS7A01G183900	0.307456
TraesCS2A01G492500	-0.352434
TraesCS1A01G277300	0.08259
TraesCS3A01G343400	-0.129359
TraesCS6A01G188200	0.737459
TraesCS5A01G232200	0.768955
TraesCS4A01G109800	NA
TraesCS6A01G302900	NA
TraesCS7A01G025400	0.402979
TraesCS4A01G187000	NA
TraesCS1A01G275000	-0.247974
TraesCS7A01G419200	0.722871
TraesCS7A01G395300	-0.035272
TraesCS7A01G441900	0.738051
TraesCS7A01G075900	0.585263
TraesCS6A01G054800	0.816514
TraesCS1A01G167100	0.809604
TraesCS4A01G053800	-0.070394
TraesCS2A01G023700	0.134743
TraesCS1A01G062500	-0.310477
TraesCS3A01G391600	0.895318
TraesCS5A01G244800	-0.413629
TraesCS5A01G069200	0.755219
TraesCS4A01G142500	0.611613
TraesCS3A01G372100	-0.322645
TraesCS3A01G143500	0.749489
TraesCS2A01G279400	0.433936
TraesCS7A01G087100	-0.374725
TraesCS1A01G403400	0.97564
TraesCS1A01G258000	0.764256
TraesCS6A01G112300	-0.105765
TraesCS4A01G006900	0.67424
TraesCS7A01G211800	0.807617
TraesCS3A01G171200	-0.33317
TraesCS3A01G286100	0.403424
TraesCS5A01G507600	-0.0343121
TraesCS4A01G193900	0.15918
TraesCS6A01G334000	0.742832
TraesCS1A01G087400	0.645557
TraesCS7A01G315300	0.714714
TraesCS3A01G397700	0.825432
TraesCS6A01G143100	0.597755
TraesCS2A01G120600	0.521406
TraesCS5A01G209300	-0.560264
TraesCS2A01G005400	-0.222206
TraesCS1A01G283600	0.664152
TraesCS5A01G082900	0.283169
TraesCS5A01G032200	0.977042
TraesCS5A01G447400	0.409292
TraesCS2A01G116800	0.750528
TraesCS6A01G318600	0.882458
TraesCS7A01G082500	0.31296
TraesCS5A01G222200	0.0455623
TraesCS5A01G033400	-0.469555
TraesCS7A01G142700	-0.493679
TraesCS6A01G098400	0.0908983
TraesCS5A01G197200	0.00653808
TraesCS4A01G000300	-0.257924
TraesCS7A01G275800	0.822047
TraesCS1A01G101200	NA
TraesCS7A01G333400	-0.249576
TraesCS7A01G173400	0.117972
TraesCS7A01G443400	-0.230782
TraesCS5A01G480300	0.922246
TraesCS7A01G184000	-0.0740528
TraesCS7A01G390100	-0.505091
TraesCS5A01G409900	0.129488
TraesCS6A01G348100	0.897119
TraesCS1A01G257900	0.686911
TraesCS4A01G313800	-0.113957
TraesCS7A01G251200	-0.32287
TraesCS7A01G428400	0.160398
TraesCS5A01G467900	0.929474
TraesCS5A01G340400	-0.446417
TraesCS7A01G255000	0.896508
TraesCS5A01G466900	-0.232303
TraesCS4A01G069900	0.190546
TraesCS4A01G375600	0.128598
TraesCS5A01G203500	0.587568
TraesCS4A01G378900	NA
TraesCS2A01G195000	-0.271316
TraesCS4A01G223400	-0.147015
TraesCS7A01G355600	0.00670723
TraesCS5A01G112900	-0.0380362
TraesCS5A01G238900	0.556887
TraesCS5A01G222300	0.138825
TraesCS1A01G114700	0.875814
TraesCS7A01G256200	-0.274005
TraesCS3A01G393900	0.91595
TraesCS2A01G222400	0.217608
TraesCS3A01G374700	-0.254256
TraesCS5A01G236600	-0.248385
TraesCS2A01G163000	0.147615
TraesCS1A01G060800	0.829647
TraesCS5A01G518000	0.739763
TraesCS6A01G245300	0.361784
TraesCS2A01G424900	0.627907
TraesCS7A01G151200	0.570322
TraesCS4A01G482900	0.372556
TraesCS6A01G137900	0.457638
TraesCS4A01G208700	-0.622993
TraesCS5A01G226700	NA
TraesCS5A01G251000	-0.37066
TraesCS7A01G460100	-0.906285
TraesCS3A01G383900	0.865734
TraesCS4A01G209800	-0.682584
TraesCS1A01G118400	0.173776
TraesCS5A01G436500	-0.440732
TraesCS1A01G085800	0.966945
TraesCS2A01G275000	0.834313
TraesCS4A01G207900	0.0119097
TraesCS4A01G298300	NA
TraesCS7A01G202000	0.574642
TraesCS3A01G442200	0.314577
TraesCS1A01G186700	0.294374
TraesCS4A01G153000	-0.482811
TraesCS5A01G175600	-0.356628
TraesCS3A01G451200	0.307535
TraesCS6A01G229800	0.332044
TraesCS6A01G156900	-0.202061
TraesCS7A01G562600	-0.321761
TraesCS1A01G432900	0.429126
TraesCS2A01G562400	0.885287
TraesCS3A01G256200	0.41721
TraesCS4A01G476000	NA
TraesCS3A01G494800	-0.134836
TraesCS2A01G357800	0.355706
TraesCS6A01G276300	0.376954
TraesCS1A01G115600	0.303444
TraesCS6A01G180500	0.39932
TraesCS6A01G160900	NA
TraesCS5A01G276400	NA
TraesCS6A01G001600	-0.0232209
TraesCS7A01G099500	0.756828
TraesCS3A01G461200	-0.280148
TraesCS6A01G211800	0.153929
TraesCS7A01G515900	NA
TraesCS1A01G325700	-0.25743
TraesCS5A01G034700	NA
TraesCS7A01G237200	0.0225781
TraesCS1A01G174400	0.731397
TraesCS5A01G333400	-0.29569
TraesCS4A01G483000	NA
TraesCS5A01G033100	-0.753494
TraesCS5A01G125000	NA
TraesCS5A01G315800	-0.507598
TraesCS1A01G269500	0.359231
TraesCS2A01G488000	0.787116
TraesCS4A01G012000	0.8499
TraesCS2A01G355100	0.223322
TraesCS1A01G424100	-0.167877
TraesCS5A01G341200	0.368019
TraesCS3A01G424700	-0.429998
TraesCS7A01G139200	-0.283369
TraesCS7A01G555300	0.039167
TraesCS7A01G428800	NA
TraesCS3A01G282700	0.875374
TraesCS5A01G118500	-0.206583
TraesCS7A01G436500	-0.435668
TraesCS3A01G152200	-0.368956
TraesCS3A01G332000	-0.264251
TraesCS1A01G165000	0.194783
TraesCS7A01G038400	NA
TraesCS5A01G049500	NA
TraesCS7A01G132200	0.445662
TraesCS7A01G318000	0.594124
TraesCS4A01G130600	0.0457287
TraesCS4A01G144800	-0.337095
TraesCS5A01G319300	0.897118
TraesCS2A01G155100	0.981358
TraesCS4A01G215300	0.835456
TraesCS1A01G342600	0.438305
TraesCS2A01G115400	0.145164
TraesCS2A01G300000	-0.506856
TraesCS7A01G192300	0.200703
TraesCS5A01G066100	0.339208
TraesCS4A01G034100	0.699171
TraesCS7A01G048700	-0.0222005
TraesCS1A01G310700	-0.230497
TraesCS3A01G314400	0.68028
TraesCS2A01G540200	0.679999
TraesCS4A01G055500	0.899442
TraesCS4A01G360700	0.115049
TraesCS1A01G163900	0.422949
TraesCS6A01G141400	-0.491502
TraesCS5A01G403600	0.302572
TraesCS5A01G191500	0.861194
TraesCS6A01G393100	-0.701136
TraesCS5A01G137700	0.347136
TraesCS1A01G001300	NA
TraesCS3A01G084400	-0.0156095
TraesCS3A01G163400	0.438652
TraesCS7A01G336300	0.230172
TraesCS3A01G229600	0.511901
TraesCS3A01G285000	0.494815
TraesCS3A01G210500	0.784679
TraesCS4A01G083200	0.578696
TraesCS5A01G412900	0.595306
TraesCS3A01G161900	0.182599
TraesCS2A01G326000	NA
TraesCS2A01G319500	0.869313
TraesCS7A01G023400	NA
TraesCS4A01G232600	-0.0750592
TraesCS5A01G116200	0.581545
TraesCS5A01G382800	0.540372
TraesCS5A01G366100	-0.471829
TraesCS5A01G201800	-0.592605
TraesCS5A01G254200	0.591598
TraesCS4A01G265200	-0.0168639
TraesCS2A01G537400	0.91236
TraesCS2A01G131900	0.783914
TraesCS7A01G327200	0.175613
TraesCS7A01G136300	0.0918527
TraesCS6A01G089000	0.448033
TraesCS3A01G273000	0.809497
TraesCS1A01G241600	-0.456475
TraesCS5A01G026200	-0.257702
TraesCS4A01G179600	-0.462918
TraesCS6A01G057300	0.459607
TraesCS4A01G247900	NA
TraesCS2A01G353300	-0.479505
TraesCS1A01G306700	-0.173411
TraesCS2A01G217900	0.691268
TraesCS1A01G390500	0.722939
TraesCS5A01G325400	0.0190263
TraesCS5A01G368700	-0.352956
TraesCS6A01G104000	-0.297636
TraesCS5A01G405200	0.984649
TraesCS4A01G298600	NA
TraesCS5A01G180800	0.917616
TraesCS6A01G357500	0.464131
TraesCS1A01G063300	0.834521
TraesCS3A01G471900	0.578236
TraesCS7A01G179300	-0.00699379
TraesCS1A01G150600	0.372278
TraesCS4A01G095900	0.74046
TraesCS4A01G131000	NA
TraesCS5A01G259300	0.530588
TraesCS6A01G188400	-0.118003
TraesCS5A01G014600	0.757288
[truncated: 27,067 more rows]

## Sheet: BB
ID	Cor
TraesCS2B01G134600	NA
TraesCS5B01G307800	0.99452
TraesCS5B01G430100	0.981709
TraesCS5B01G470900	-0.444482
TraesCS4B01G171900	-0.251963
TraesCS5B01G094100	0.314297
TraesCS3B01G007600	0.844157
TraesCS3B01G356500	0.231424
TraesCS2B01G240800	0.995757
TraesCS4B01G079100	0.995641
TraesCS7B01G196100	0.939627
TraesCS2B01G282600	NA
TraesCS7B01G010100	0.198001
TraesCS1B01G310300	0.804717
TraesCS1B01G152200	0.539023
TraesCS7B01G256600	-0.00668881
TraesCS1B01G085000	-0.267817
TraesCS7B01G253400	0.985672
TraesCS6B01G418100	0.142136
TraesCS6B01G329000	0.221709
TraesCS6B01G199600	0.854625
TraesCS3B01G433500	0.999477
TraesCS3B01G182200	-0.101681
TraesCS2B01G246200	-0.302116
TraesCS7B01G015100	-0.270247
TraesCS1B01G223800	-0.0511239
TraesCS2B01G448400	0.527824
TraesCS5B01G327400	0.747949
TraesCS5B01G215300	0.444172
TraesCS4B01G288100	0.256512
TraesCS2B01G357500	0.972528
TraesCS2B01G308800	-0.267987
TraesCS4B01G377100	0.993385
TraesCS4B01G150300	0.0753481
TraesCS4B01G235300	-0.456745
TraesCS4B01G117200	0.998338
TraesCS2B01G448500	0.425303
TraesCS2B01G626700	0.929673
TraesCS5B01G055900	0.945848
TraesCS1B01G258900	0.485343
TraesCS3B01G162600	0.984335
TraesCS3B01G580000	NA
TraesCS2B01G291300	0.734532
TraesCS3B01G387200	-0.325867
TraesCS6B01G392800	-0.343737
TraesCS5B01G264300	0.959593
TraesCS4B01G209900	0.881882
TraesCS5B01G476700	0.904666
TraesCS3B01G558300	-0.360424
TraesCS7B01G069100	-0.251326
TraesCS4B01G122300	0.845802
TraesCS2B01G048300	0.698253
TraesCS4B01G123400	0.991004
TraesCS4B01G079700	0.725299
TraesCS3B01G234100	-0.255843
TraesCS7B01G223600	-0.418984
TraesCS6B01G378600	0.412923
TraesCS5B01G087700	0.762137
TraesCS1B01G231300	0.911206
TraesCS3B01G445200	0.953222
TraesCS7B01G040700	-0.286559
TraesCS4B01G291200	0.956762
TraesCS5B01G053000	0.0869064
TraesCS3B01G168300	0.958151
TraesCS4B01G053700	0.485491
TraesCS7B01G110300	0.640255
TraesCS6B01G104100	0.907214
TraesCS5B01G378900	-0.421118
TraesCS7B01G330700	0.927958
TraesCS2B01G463700	0.0346143
TraesCS2B01G164800	0.871478
TraesCS5B01G494300	-0.0053343
TraesCS7B01G042200	0.629942
TraesCS5B01G053300	0.76127
TraesCS6B01G216700	NA
TraesCS4B01G221100	0.726336
TraesCS2B01G512700	0.996732
TraesCS1B01G099000	0.142177
TraesCS5B01G106600	0.270897
TraesCS2B01G030200	NA
TraesCS4B01G322800	0.449709
TraesCS6B01G069300	0.427846
TraesCS5B01G194200	0.751871
TraesCS1B01G470500	-0.211015
TraesCS3B01G125500	0.672405
TraesCS5B01G431600	0.593977
TraesCS3B01G582400	0.422283
TraesCS2B01G608900	-0.0485182
TraesCS5B01G515800	0.207239
TraesCS5B01G508700	0.882496
TraesCS6B01G299900	-0.673805
TraesCS2B01G276500	NA
TraesCS2B01G294500	0.898646
TraesCS2B01G031700	-0.220031
TraesCS2B01G419100	0.997033
TraesCS1B01G093200	0.477993
TraesCS2B01G405300	-0.0538389
TraesCS3B01G006000	-0.550104
TraesCS3B01G218600	0.206923
TraesCS6B01G464800	0.445192
TraesCS5B01G184100	0.829008
TraesCS5B01G030300	0.679005
TraesCS7B01G319300	-0.238238
TraesCS7B01G349900	0.37178
TraesCS2B01G130200	-0.0138482
TraesCS2B01G435000	0.996288
TraesCS2B01G003500	-0.245797
TraesCS7B01G434700	0.634993
TraesCS3B01G306900	0.994835
TraesCS1B01G081600	-0.12956
TraesCS2B01G425200	0.287326
TraesCS4B01G077400	0.453718
TraesCS1B01G099300	-0.440522
TraesCS4B01G190800	NA
TraesCS7B01G456700	-0.325861
TraesCS7B01G470100	-0.181636
TraesCS2B01G522800	-0.768024
TraesCS6B01G007400	-0.280856
TraesCS7B01G105400	0.622468
TraesCS6B01G331300	0.778824
TraesCS1B01G144500	0.978635
TraesCS5B01G433100	0.553742
TraesCS3B01G525800	0.802825
TraesCS6B01G411400	0.787892
TraesCS3B01G431900	0.152262
TraesCS4B01G270800	0.956159
TraesCS7B01G457900	-0.00273937
TraesCS2B01G268000	0.256878
TraesCS2B01G147600	0.749908
TraesCS7B01G107800	-0.220579
TraesCS4B01G039400	0.955435
TraesCS1B01G100400	0.593019
TraesCS3B01G187600	-0.218048
TraesCS6B01G412100	0.733523
TraesCS2B01G181900	0.24657
TraesCS1B01G320700	0.973594
TraesCS4B01G341200	-0.109187
TraesCS1B01G093300	0.274907
TraesCS1B01G448600	0.93873
TraesCS5B01G555800	0.52896
TraesCS6B01G178500	0.764024
TraesCS6B01G272300	-0.0798902
TraesCS6B01G265000	0.46554
TraesCS2B01G357200	0.956206
TraesCS5B01G280100	0.514092
TraesCS6B01G357700	0.0274402
TraesCS1B01G139400	0.890221
TraesCS5B01G514900	-0.207835
TraesCS5B01G428000	0.494209
TraesCS6B01G382800	0.718981
TraesCS2B01G054800	0.128943
TraesCS5B01G356100	0.377797
TraesCS4B01G224300	0.948851
TraesCS1B01G035800	NA
TraesCS2B01G570500	0.80971
TraesCS7B01G330800	0.94131
TraesCS3B01G477300	-0.214572
TraesCS3B01G070700	0.917208
TraesCS7B01G137300	0.0899647
TraesCS2B01G500400	0.489974
TraesCS7B01G334700	0.589624
TraesCS7B01G232700	0.604033
TraesCS7B01G192200	-0.161367
TraesCS5B01G304600	0.254973
TraesCS3B01G406200	0.86021
TraesCS5B01G373300	-0.107412
TraesCS7B01G182900	NA
TraesCS5B01G063000	0.250984
TraesCS6B01G127000	0.550084
TraesCS6B01G217300	-0.0232934
TraesCS6B01G364000	0.904636
TraesCS5B01G481600	0.673553
TraesCS5B01G230500	0.982177
TraesCS2B01G398900	0.919797
TraesCS1B01G282800	-0.262045
TraesCS4B01G117100	0.381402
TraesCS4B01G184000	0.468952
TraesCS3B01G291300	0.332117
TraesCS7B01G191100	0.576195
TraesCS7B01G148000	-0.232301
TraesCS5B01G253300	0.745162
TraesCS2B01G145200	0.774006
TraesCS4B01G345900	0.192957
TraesCS3B01G208600	-0.106735
TraesCS3B01G509600	0.751
TraesCS7B01G168700	0.665126
TraesCS6B01G267800	0.069392
TraesCS6B01G079400	-0.258751
TraesCS3B01G611500	-0.350392
TraesCS4B01G108300	-0.0475145
TraesCS3B01G368800	0.844288
TraesCS2B01G622500	0.985176
TraesCS2B01G088900	0.0119617
TraesCS5B01G462000	0.0221496
TraesCS6B01G170600	0.208343
TraesCS5B01G406300	0.1672
TraesCS2B01G608400	-0.0297317
TraesCS6B01G433000	0.741257
TraesCS5B01G128400	-0.458607
TraesCS5B01G515600	-0.0670917
TraesCS3B01G063200	NA
TraesCS1B01G078200	-0.182591
TraesCS2B01G393100	0.979176
TraesCS5B01G368700	-0.0323312
TraesCS4B01G032600	-0.0593472
TraesCS6B01G244900	0.512072
TraesCS2B01G602700	-0.314416
TraesCS4B01G185900	0.55947
TraesCS1B01G410800	0.94166
TraesCS2B01G072500	-0.56478
TraesCS6B01G260700	0.95288
TraesCS6B01G454300	0.0872384
TraesCS1B01G360700	-0.0932887
TraesCS7B01G374100	-0.25423
TraesCS4B01G276700	0.0840511
TraesCS2B01G053200	NA
TraesCS5B01G502200	0.969818
TraesCS1B01G188200	0.0468035
TraesCS6B01G191100	0.0791796
TraesCS3B01G496200	-0.106835
TraesCS4B01G015500	0.211496
TraesCS5B01G173000	0.969661
TraesCS2B01G305100	0.274501
TraesCS1B01G246700	0.105204
TraesCS3B01G048700	0.822577
TraesCS5B01G203200	-0.164757
TraesCS1B01G396200	0.922663
TraesCS5B01G210500	0.892221
TraesCS2B01G370900	0.384722
TraesCS5B01G258900	0.442989
TraesCS1B01G426400	-0.105618
TraesCS4B01G345100	0.43564
TraesCS6B01G066100	-0.607461
TraesCS7B01G290800	0.515382
TraesCS7B01G044200	0.475762
TraesCS4B01G087000	0.733271
TraesCS3B01G191100	0.257921
TraesCS1B01G240200	0.41049
TraesCS4B01G071600	-0.00558354
TraesCS2B01G180200	0.883655
TraesCS2B01G023600	0.990111
TraesCS5B01G276700	0.436986
TraesCS3B01G101700	0.923295
TraesCS5B01G013000	0.939361
TraesCS7B01G326200	0.0216417
TraesCS1B01G335600	-0.409857
TraesCS4B01G395900	0.812346
TraesCS1B01G090000	-0.0462874
TraesCS1B01G339100	0.265721
TraesCS7B01G326900	0.123859
TraesCS6B01G324800	-0.500661
TraesCS3B01G063500	NA
TraesCS5B01G174200	0.826774
TraesCS2B01G439900	0.760221
TraesCS3B01G346300	-0.176616
TraesCS5B01G453200	0.00741607
TraesCS2B01G292900	-0.283027
TraesCS5B01G556800	-0.204126
TraesCS4B01G304300	-0.183341
TraesCS4B01G166100	0.56479
TraesCS6B01G389300	-0.152494
TraesCS6B01G117600	0.685773
TraesCS4B01G051600	-0.248954
TraesCS5B01G029200	-0.238581
TraesCS3B01G320400	0.1034
TraesCS3B01G604100	NA
TraesCS6B01G273700	-0.156517
TraesCS1B01G323600	0.783244
TraesCS7B01G201900	0.978972
TraesCS7B01G125300	0.605103
TraesCS3B01G461800	-0.0180408
TraesCS2B01G322000	0.652627
TraesCS7B01G474600	-0.237125
TraesCS3B01G492600	-0.483041
TraesCS7B01G225500	-0.174964
TraesCS4B01G367300	-0.616919
TraesCS2B01G395900	0.641324
TraesCS2B01G134700	0.358928
TraesCS2B01G300500	0.806608
TraesCS4B01G208500	0.886939
TraesCS3B01G269800	0.618518
TraesCS6B01G275300	0.698135
TraesCS1B01G084700	0.419917
TraesCS3B01G121700	0.121481
TraesCS4B01G310000	0.0476161
TraesCS6B01G358900	-0.242177
TraesCS1B01G289700	0.0906266
TraesCS7B01G259600	0.836552
TraesCS1B01G090400	0.413897
TraesCS5B01G166700	0.0142338
TraesCS4B01G023500	-0.578969
TraesCS5B01G090600	0.347003
TraesCS1B01G193800	0.969502
TraesCS2B01G435900	0.96367
TraesCS7B01G136600	0.776698
TraesCS2B01G144300	0.611801
TraesCS3B01G317100	-0.483357
TraesCS7B01G078000	-0.287529
TraesCS5B01G378400	-0.44859
TraesCS7B01G231100	-0.308364
TraesCS3B01G195200	-0.424464
TraesCS4B01G234800	0.462263
TraesCS2B01G184700	0.985462
TraesCS1B01G357800	-0.342863
TraesCS2B01G278400	0.584379
TraesCS1B01G364700	-0.28424
TraesCS7B01G052300	0.71957
TraesCS5B01G272900	0.571548
TraesCS2B01G369000	-0.224429
TraesCS3B01G260200	0.395948
TraesCS7B01G388800	0.419733
TraesCS4B01G327000	0.144948
TraesCS6B01G334500	-0.298361
TraesCS5B01G052000	0.944935
TraesCS7B01G148600	0.378567
TraesCS6B01G123200	0.847821
TraesCS1B01G406700	-0.402958
TraesCS1B01G299800	0.118336
TraesCS3B01G315200	0.968011
TraesCS1B01G079000	0.849153
TraesCS6B01G183400	0.6437
TraesCS2B01G479700	0.824591
TraesCS2B01G335300	-0.00974252
TraesCS6B01G085000	0.337727
TraesCS6B01G047300	0.477599
TraesCS6B01G024000	-0.307533
TraesCS5B01G436900	0.551599
TraesCS2B01G411800	0.887143
TraesCS6B01G162000	0.803563
TraesCS1B01G314800	0.214681
TraesCS1B01G221800	0.713016
TraesCS2B01G516600	0.596741
TraesCS3B01G300000	0.673554
TraesCS7B01G106800	0.77903
TraesCS5B01G209100	-0.401764
TraesCS1B01G020800	-0.398269
TraesCS5B01G363900	-0.216638
TraesCS7B01G422700	0.770021
TraesCS2B01G324200	-0.360084
TraesCS5B01G191900	0.981216
TraesCS6B01G331900	0.841965
TraesCS1B01G129700	NA
TraesCS6B01G163400	-0.32668
TraesCS1B01G119000	0.286959
TraesCS1B01G451500	-0.0688953
TraesCS6B01G281200	0.7764
TraesCS2B01G388300	0.646166
TraesCS5B01G555200	0.714947
TraesCS6B01G438500	-0.615272
TraesCS2B01G375200	0.137505
TraesCS3B01G524900	-0.25805
TraesCS4B01G295800	0.425206
TraesCS6B01G107700	NA
TraesCS7B01G213900	0.222475
TraesCS5B01G347900	0.471941
TraesCS2B01G451500	0.296561
TraesCS3B01G173800	0.755411
TraesCS6B01G345400	-0.603452
TraesCS6B01G254500	0.494934
TraesCS6B01G322700	0.187954
TraesCS4B01G292700	0.00874913
TraesCS3B01G162900	0.308436
TraesCS1B01G465600	0.911187
TraesCS2B01G120400	0.274255
TraesCS2B01G383400	-0.291599
TraesCS6B01G184800	0.697295
TraesCS7B01G249300	0.75648
TraesCS2B01G354200	-0.13868
TraesCS5B01G049300	0.147159
TraesCS6B01G060900	-0.26978
TraesCS5B01G245000	0.628932
TraesCS1B01G463300	0.216868
TraesCS5B01G258700	-0.146383
TraesCS4B01G006200	0.503246
TraesCS4B01G038600	-0.360637
TraesCS7B01G444100	0.0594552
TraesCS1B01G323000	0.236058
TraesCS5B01G123200	0.84798
TraesCS3B01G247700	0.610192
TraesCS1B01G441800	-0.071958
TraesCS4B01G190100	0.978598
TraesCS7B01G069500	0.100858
TraesCS1B01G323800	0.306872
TraesCS1B01G461800	0.252018
TraesCS2B01G323300	0.313462
TraesCS3B01G280000	0.923946
TraesCS6B01G094200	-0.363266
TraesCS3B01G359300	-0.426821
TraesCS3B01G474700	-0.297475
TraesCS1B01G342300	-0.383067
TraesCS2B01G248800	0.0984645
TraesCS2B01G630000	0.238662
TraesCS2B01G149200	0.672264
TraesCS5B01G515200	0.535804
TraesCS4B01G273800	0.705636
TraesCS5B01G316400	0.264461
TraesCS2B01G029600	0.0840427
TraesCS7B01G400100	-0.26974
TraesCS5B01G020400	NA
TraesCS1B01G412100	-0.267786
TraesCS3B01G607500	0.611155
TraesCS5B01G513900	0.502583
TraesCS3B01G325500	-0.233064
TraesCS3B01G067000	-0.17423
TraesCS1B01G121900	-0.170521
TraesCS5B01G182900	0.0228376
TraesCS2B01G372000	-0.0750355
TraesCS1B01G118900	-0.499844
TraesCS4B01G360600	-0.0922824
TraesCS1B01G318800	-0.38507
TraesCS1B01G252700	0.305154
TraesCS5B01G371400	0.155156
TraesCS6B01G114000	0.633209
TraesCS3B01G512800	0.363927
TraesCS2B01G072200	0.135225
TraesCS6B01G273300	0.0984234
TraesCS5B01G466100	0.14755
TraesCS5B01G449700	0.536841
TraesCS5B01G314700	-0.313528
TraesCS4B01G027400	0.816101
TraesCS1B01G178500	0.259489
TraesCS4B01G182200	0.358301
TraesCS7B01G004800	0.587784
TraesCS2B01G553500	-0.128452
TraesCS6B01G331000	-0.212002
TraesCS6B01G359400	-0.259806
TraesCS3B01G370500	0.95796
TraesCS5B01G538000	0.212139
TraesCS5B01G378100	0.188309
TraesCS2B01G130900	0.235912
TraesCS1B01G335100	-0.257893
TraesCS3B01G290700	0.644384
TraesCS5B01G291100	0.814207
TraesCS5B01G236500	0.891012
TraesCS6B01G139200	0.856917
TraesCS1B01G169300	-0.228024
TraesCS3B01G181800	-0.544019
TraesCS4B01G217200	0.588112
TraesCS3B01G390700	0.0552274
TraesCS3B01G024200	-0.22497
TraesCS5B01G558700	-0.262837
TraesCS3B01G100100	-0.288609
TraesCS2B01G469000	0.968249
TraesCS3B01G601800	0.368731
TraesCS5B01G382300	-0.109413
TraesCS3B01G027900	-0.174571
TraesCS1B01G264400	-0.147137
TraesCS2B01G270700	0.146085
TraesCS2B01G541300	-0.213574
TraesCS5B01G321700	-0.0993797
TraesCS2B01G282800	-0.0720077
TraesCS3B01G322600	0.684534
TraesCS7B01G073100	0.520373
TraesCS3B01G071300	-0.300491
TraesCS6B01G080100	-0.135418
TraesCS1B01G289600	0.376885
TraesCS3B01G394600	0.27354
TraesCS4B01G271500	0.761587
TraesCS7B01G330600	-0.0316024
TraesCS2B01G151600	0.545957
TraesCS7B01G102300	0.774547
TraesCS7B01G152300	0.690416
TraesCS5B01G376300	0.943666
TraesCS6B01G347200	-0.645524
TraesCS2B01G263600	0.337419
TraesCS1B01G305600	0.397899
TraesCS5B01G193700	0.991878
TraesCS4B01G397600	0.0929018
TraesCS1B01G247400	0.17795
TraesCS1B01G095300	0.166462
TraesCS6B01G245800	0.994044
TraesCS4B01G243000	0.131267
TraesCS5B01G053900	0.695582
TraesCS1B01G176100	0.531633
TraesCS3B01G314300	0.425389
TraesCS1B01G333500	0.55749
TraesCS5B01G556000	-0.155361
TraesCS7B01G399400	-0.102117
TraesCS1B01G411900	0.970961
TraesCS5B01G433200	0.690709
TraesCS6B01G135400	0.45447
TraesCS2B01G060000	-0.218964
TraesCS3B01G587400	0.424008
TraesCS5B01G008600	-0.0638125
TraesCS3B01G160100	-0.189572
TraesCS2B01G416600	0.060228
TraesCS2B01G157800	0.174645
TraesCS3B01G020700	-0.0851461
TraesCS7B01G208900	0.756813
TraesCS7B01G351700	0.215525
TraesCS4B01G207200	0.758072
TraesCS4B01G197000	0.0630911
TraesCS6B01G462300	0.155232
TraesCS1B01G393400	0.0155401
TraesCS4B01G257000	0.386142
TraesCS3B01G285900	0.972732
TraesCS5B01G368500	-0.0935996
TraesCS1B01G230500	0.5503
TraesCS5B01G041800	0.0844669
TraesCS5B01G186400	-0.255015
TraesCS2B01G176500	0.167095
TraesCS7B01G481600	-0.0582829
TraesCS3B01G441600	0.515552
TraesCS7B01G340100	0.333144
TraesCS3B01G150600	0.292926
TraesCS3B01G504100	-0.358983
TraesCS1B01G019100	0.365847
TraesCS4B01G374500	0.523514
TraesCS2B01G051400	0.954111
TraesCS4B01G264600	0.261027
TraesCS4B01G209700	0.788472
TraesCS6B01G452000	0.508622
TraesCS1B01G019300	0.30334
TraesCS5B01G227600	-0.484604
TraesCS5B01G491500	0.996014
TraesCS3B01G344600	0.131061
TraesCS2B01G250800	0.201793
TraesCS1B01G356800	0.63859
TraesCS5B01G040700	0.688289
TraesCS7B01G155800	0.120579
TraesCS4B01G193400	0.103966
TraesCS4B01G277100	0.257636
TraesCS5B01G186300	-0.390733
TraesCS3B01G185700	-0.146104
TraesCS6B01G419600	0.0232865
TraesCS4B01G220700	0.735082
TraesCS3B01G031300	-0.120372
TraesCS1B01G193100	0.508121
TraesCS7B01G183100	0.322284
TraesCS2B01G420100	-0.124318
TraesCS3B01G048800	0.90789
TraesCS2B01G520300	0.382683
TraesCS1B01G430800	0.669519
TraesCS2B01G268600	0.891444
TraesCS5B01G231600	0.248174
TraesCS7B01G052000	-0.199365
TraesCS7B01G209400	0.0997179
TraesCS4B01G274100	-0.485897
TraesCS1B01G219700	0.806448
TraesCS6B01G016500	0.815515
TraesCS1B01G235100	0.265635
TraesCS4B01G032500	1.76397e-05
TraesCS2B01G063500	-0.258135
TraesCS3B01G313700	-0.483099
TraesCS6B01G128800	-0.00104659
TraesCS3B01G383300	0.98011
TraesCS5B01G369200	0.733211
TraesCS5B01G317600	0.187334
TraesCS2B01G236300	-0.640089
TraesCS1B01G166000	0.79255
TraesCS3B01G544700	0.693649
TraesCS5B01G327100	0.513461
TraesCS2B01G579100	0.52182
TraesCS7B01G249600	0.964961
TraesCS4B01G341800	0.762283
TraesCS4B01G006600	0.420964
TraesCS3B01G133800	0.845357
TraesCS5B01G412200	0.315705
TraesCS1B01G263100	0.389242
TraesCS3B01G112400	0.148004
TraesCS2B01G433700	0.921969
TraesCS3B01G179200	0.584782
TraesCS5B01G383100	0.290325
TraesCS4B01G335600	-0.0230182
TraesCS7B01G332400	0.504639
TraesCS3B01G246400	-0.197318
TraesCS2B01G112700	-0.0544526
TraesCS5B01G423700	0.750366
TraesCS6B01G082900	-0.434197
TraesCS1B01G451000	-0.0268082
TraesCS3B01G478000	-0.0804917
TraesCS3B01G380200	0.417352
TraesCS4B01G382000	0.216951
TraesCS4B01G299700	0.0993683
TraesCS5B01G529200	-0.0732658
TraesCS5B01G489700	0.0522411
TraesCS1B01G344900	0.960834
TraesCS7B01G035100	0.942229
TraesCS1B01G260100	0.363869
TraesCS7B01G460900	0.309688
TraesCS7B01G096900	0.143163
TraesCS2B01G361000	0.45482
TraesCS2B01G086300	0.502559
TraesCS4B01G186400	-0.149098
TraesCS4B01G137900	0.00785972
TraesCS7B01G118700	0.877239
TraesCS2B01G246100	-0.301479
TraesCS4B01G399200	0.376256
TraesCS1B01G405800	-0.23034
TraesCS1B01G065300	-0.300826
TraesCS2B01G542000	-0.235077
TraesCS1B01G059500	0.467993
TraesCS5B01G068100	-0.406223
TraesCS2B01G137400	0.93817
TraesCS5B01G539200	0.195542
TraesCS3B01G201000	-0.427472
TraesCS2B01G555100	-0.21249
TraesCS3B01G144100	0.320969
TraesCS4B01G189700	-0.782604
TraesCS7B01G263700	0.515659
TraesCS3B01G133400	0.961454
TraesCS6B01G341100	0.361984
TraesCS5B01G425900	0.0237029
TraesCS1B01G000900	0.352442
TraesCS1B01G462600	-0.301693
TraesCS2B01G004900	NA
TraesCS6B01G232700	-0.0951073
TraesCS2B01G216200	-0.280899
TraesCS2B01G047400	0.806436
TraesCS7B01G436200	NA
TraesCS7B01G353200	0.433044
TraesCS3B01G335500	-0.12984
TraesCS5B01G055100	-0.277968
TraesCS6B01G383100	0.209308
TraesCS5B01G455800	0.109939
TraesCS7B01G133800	0.374114
TraesCS7B01G382200	0.39817
TraesCS2B01G218500	-0.372141
TraesCS4B01G238000	-0.474931
TraesCS5B01G398500	0.974198
TraesCS3B01G459800	0.936929
TraesCS1B01G356000	0.911826
TraesCS5B01G560900	0.961413
TraesCS2B01G134000	-0.174486
TraesCS2B01G255100	-0.15782
TraesCS3B01G062700	NA
TraesCS7B01G145800	0.30072
TraesCS5B01G242400	0.304313
TraesCS5B01G191600	0.758214
TraesCS5B01G234900	-0.338605
TraesCS2B01G089500	-0.198729
TraesCS7B01G138000	0.269289
TraesCS7B01G138300	0.582309
TraesCS7B01G164500	0.608504
TraesCS2B01G423600	0.7831
TraesCS6B01G118700	0.584257
TraesCS7B01G109100	0.917639
TraesCS5B01G123900	-0.00167198
TraesCS3B01G494500	0.124808
TraesCS6B01G353200	0.865606
TraesCS4B01G324900	0.48146
TraesCS6B01G307700	-0.0404157
TraesCS6B01G351000	0.315345
TraesCS6B01G211600	0.335897
TraesCS6B01G154600	-0.389143
TraesCS4B01G193300	0.70716
TraesCS5B01G545100	0.497276
TraesCS7B01G012500	-0.140663
TraesCS7B01G349500	0.356017
TraesCS7B01G158500	0.397801
TraesCS2B01G136000	0.405499
TraesCS1B01G352900	-0.202785
TraesCS3B01G081600	-0.234011
TraesCS2B01G343500	-0.00426875
TraesCS2B01G204500	0.242206
TraesCS1B01G235800	0.125072
TraesCS2B01G083700	-0.164653
TraesCS7B01G231600	-0.471163
TraesCS7B01G166400	0.975393
TraesCS2B01G506500	-0.338185
TraesCS3B01G091000	-0.187688
TraesCS5B01G433700	-0.391602
TraesCS5B01G236600	0.906501
TraesCS6B01G204800	-0.338966
TraesCS5B01G097900	-0.0522384
TraesCS4B01G272200	NA
TraesCS6B01G182700	0.372422
TraesCS6B01G321300	-0.345387
TraesCS3B01G156900	0.928162
TraesCS6B01G451800	0.716098
TraesCS4B01G045800	-0.338468
TraesCS5B01G306800	-0.0337892
TraesCS4B01G141400	0.321966
TraesCS2B01G103600	-0.622921
TraesCS4B01G218600	NA
TraesCS6B01G456800	0.330894
TraesCS6B01G338800	-0.656071
TraesCS5B01G023600	0.740865
TraesCS5B01G249600	0.776004
TraesCS4B01G073000	0.100483
TraesCS7B01G487000	-0.33244
TraesCS5B01G033800	-0.608835
TraesCS3B01G172600	0.295069
TraesCS2B01G390200	0.87806
TraesCS1B01G184400	0.487719
TraesCS2B01G130800	NA
TraesCS7B01G378600	0.0966052
TraesCS1B01G227400	-0.32933
TraesCS7B01G174700	-0.179888
TraesCS3B01G346500	0.162189
TraesCS7B01G381800	0.027227
TraesCS5B01G304500	-0.118078
TraesCS1B01G357700	-0.257589
TraesCS4B01G175400	-0.299175
TraesCS5B01G263500	-0.222063
TraesCS5B01G540900	0.11967
TraesCS3B01G492400	-0.279211
TraesCS6B01G382500	-0.246091
TraesCS7B01G320300	-0.292282
TraesCS2B01G235700	0.922258
TraesCS4B01G044300	0.227038
TraesCS5B01G165700	0.52296
TraesCS6B01G117900	0.264297
TraesCS2B01G392700	0.722809
TraesCS2B01G282200	0.308621
TraesCS5B01G416400	0.827732
TraesCS7B01G045300	-0.199143
TraesCS6B01G171000	-0.0835095
TraesCS3B01G386800	-0.521259
TraesCS4B01G173100	0.176981
TraesCS4B01G252800	NA
TraesCS3B01G426700	0.235342
TraesCS5B01G337500	0.0354029
TraesCS2B01G199500	0.563194
TraesCS2B01G224700	0.635311
TraesCS6B01G421700	-0.440279
TraesCS2B01G539800	0.235621
TraesCS7B01G186100	NA
TraesCS5B01G493200	0.270672
TraesCS3B01G430400	-0.214641
TraesCS4B01G340400	0.434545
TraesCS4B01G127300	-0.191639
TraesCS6B01G469500	0.213268
TraesCS5B01G505700	-0.503527
TraesCS2B01G385600	0.498457
TraesCS5B01G260200	0.831909
TraesCS6B01G040800	-0.318548
TraesCS7B01G291100	0.118923
TraesCS1B01G221500	-0.222882
TraesCS3B01G072100	-0.183812
TraesCS3B01G334200	0.681705
TraesCS2B01G281500	0.33427
TraesCS4B01G338800	0.202113
TraesCS4B01G094800	0.3481
TraesCS2B01G598900	-0.187067
TraesCS7B01G183900	-0.0645432
TraesCS3B01G572600	0.669163
TraesCS2B01G613200	0.302893
TraesCS6B01G071100	-0.111867
TraesCS5B01G408200	0.656204
TraesCS7B01G037300	0.403302
TraesCS6B01G052200	NA
TraesCS5B01G222900	0.318764
TraesCS4B01G062100	-0.0183306
TraesCS6B01G145900	0.296569
TraesCS4B01G228300	0.0076423
TraesCS7B01G220300	-0.0807718
TraesCS3B01G568000	-0.202061
TraesCS5B01G031100	-0.246117
TraesCS5B01G294900	0.16453
TraesCS7B01G146600	-0.0452054
TraesCS1B01G306500	0.892642
TraesCS2B01G485500	0.455951
TraesCS5B01G316900	0.292397
TraesCS6B01G407500	0.707452
TraesCS2B01G187700	0.506856
TraesCS2B01G252700	-0.369106
TraesCS5B01G262900	-0.122217
TraesCS6B01G339100	0.386365
TraesCS3B01G364800	0.73049
TraesCS6B01G209700	0.625319
TraesCS3B01G001300	0.953776
TraesCS1B01G124000	0.249079
TraesCS7B01G296100	-0.239812
TraesCS3B01G580100	NA
TraesCS4B01G320900	-0.299207
TraesCS4B01G377700	NA
TraesCS6B01G172300	-0.224458
TraesCS5B01G235200	-0.314173
TraesCS3B01G605500	-0.300169
TraesCS4B01G178500	-0.344786
TraesCS2B01G457900	-0.348029
TraesCS4B01G343700	-0.105704
TraesCS7B01G247300	-0.218323
TraesCS5B01G070400	0.0474651
TraesCS4B01G007800	-0.425095
TraesCS5B01G100700	-0.298639
TraesCS7B01G033100	0.370219
TraesCS6B01G004000	0.0217546
TraesCS6B01G002500	-0.286497
TraesCS1B01G105100	0.853432
TraesCS4B01G287400	0.179076
TraesCS3B01G543200	-0.0780762
TraesCS7B01G300500	0.127112
TraesCS5B01G090300	-0.174806
TraesCS6B01G073300	-0.189969
TraesCS1B01G071000	-0.406853
TraesCS4B01G199700	-0.439566
TraesCS2B01G413100	0.820488
TraesCS2B01G509800	NA
TraesCS2B01G260000	NA
TraesCS5B01G287200	NA
TraesCS2B01G246700	-0.218741
TraesCS2B01G431100	-0.439242
TraesCS3B01G042300	-0.528532
TraesCS1B01G236000	0.79473
TraesCS5B01G172800	0.0866141
TraesCS6B01G434100	0.796504
TraesCS6B01G250500	0.039236
TraesCS5B01G212100	0.124595
TraesCS7B01G227400	0.413645
TraesCS4B01G073400	-0.306354
TraesCS2B01G366800	0.925265
TraesCS6B01G161600	0.10198
TraesCS5B01G536300	-0.0251725
TraesCS7B01G331000	-0.225764
TraesCS2B01G161100	0.552043
TraesCS3B01G191300	0.529588
TraesCS1B01G066400	0.619566
TraesCS3B01G359500	0.75108
TraesCS4B01G097000	0.857347
TraesCS1B01G266100	0.704344
TraesCS7B01G071900	-0.297927
TraesCS4B01G051200	-0.527261
TraesCS7B01G076100	0.0744412
TraesCS1B01G062300	-0.442786
TraesCS4B01G326200	-0.240571
TraesCS5B01G425000	-0.203668
TraesCS4B01G065900	-0.00104403
TraesCS2B01G430900	0.945664
TraesCS1B01G130200	-0.0871571
TraesCS5B01G038800	0.306568
TraesCS3B01G422100	0.791704
TraesCS6B01G271400	0.94802
TraesCS4B01G060000	0.686426
TraesCS3B01G346200	0.234422
TraesCS7B01G481900	0.727853
TraesCS2B01G056200	NA
TraesCS3B01G353300	-0.570089
TraesCS6B01G213700	0.0144527
TraesCS6B01G053000	0.650476
TraesCS5B01G055200	0.24433
TraesCS1B01G083200	-0.230794
TraesCS5B01G480700	0.590877
TraesCS3B01G481400	0.239023
TraesCS2B01G422500	0.00567871
TraesCS3B01G300300	0.558569
TraesCS6B01G065300	0.466
TraesCS1B01G158500	0.826438
TraesCS7B01G219700	-0.0837717
TraesCS4B01G101800	-0.00965651
TraesCS6B01G391000	-0.167698
TraesCS7B01G345500	0.0239981
TraesCS5B01G158900	-0.572485
TraesCS7B01G398100	-0.0922796
TraesCS4B01G189000	0.447458
TraesCS4B01G156300	0.576706
TraesCS1B01G294700	-0.570956
TraesCS6B01G381900	-0.30083
TraesCS3B01G245300	-0.877521
TraesCS2B01G231300	0.214
TraesCS5B01G437400	0.765565
TraesCS7B01G142700	-0.136712
TraesCS5B01G489500	0.62792
TraesCS2B01G209000	0.696663
TraesCS6B01G202800	-0.338903
TraesCS3B01G266800	0.957975
TraesCS5B01G401100	0.176996
TraesCS5B01G213500	0.675114
TraesCS6B01G236800	0.884501
TraesCS1B01G280100	-0.105053
TraesCS7B01G099700	NA
TraesCS5B01G431200	0.00229208
TraesCS4B01G084200	0.40364
TraesCS4B01G046000	0.943797
TraesCS4B01G393600	0.111676
TraesCS5B01G572600	0.880207
TraesCS2B01G167600	0.367595
TraesCS5B01G095200	0.025732
TraesCS4B01G138500	-0.0982954
TraesCS5B01G043400	0.306888
TraesCS6B01G166700	NA
TraesCS3B01G540400	-0.222964
TraesCS1B01G090800	0.207983
TraesCS5B01G513400	-0.66885
TraesCS4B01G230800	0.440171
TraesCS3B01G290600	-0.124167
TraesCS2B01G113500	0.462201
TraesCS1B01G299300	0.762888
TraesCS1B01G316100	-0.470829
TraesCS3B01G359200	-0.333534
TraesCS3B01G328600	0.919267
TraesCS5B01G391500	0.896292
TraesCS6B01G327600	0.476449
TraesCS1B01G473200	0.0123062
TraesCS4B01G068300	0.693475
TraesCS7B01G441400	-0.490943
TraesCS2B01G563400	-0.251626
TraesCS2B01G503100	0.644131
TraesCS2B01G615800	0.765225
TraesCS2B01G382100	0.768657
TraesCS6B01G054900	-0.315879
TraesCS4B01G393400	0.976388
TraesCS1B01G290100	-0.224328
TraesCS4B01G146800	-0.271467
TraesCS1B01G138500	-0.22433
TraesCS2B01G101400	-0.272181
TraesCS3B01G243100	-0.315188
TraesCS5B01G160100	0.592795
TraesCS4B01G340300	0.13262
TraesCS6B01G066000	-0.380302
TraesCS2B01G247500	-0.245107
TraesCS4B01G331400	-0.209062
TraesCS4B01G066400	-0.47749
TraesCS3B01G539600	-0.298313
TraesCS5B01G507500	-0.295943
TraesCS4B01G060800	-0.224749
TraesCS3B01G509400	0.60099
TraesCS3B01G534800	-0.500898
TraesCS1B01G151600	-0.298712
TraesCS2B01G624700	0.186093
TraesCS2B01G568200	0.698856
TraesCS3B01G423100	-0.348059
TraesCS4B01G186100	-0.177066
TraesCS5B01G359000	-0.3585
TraesCS2B01G444700	0.53353
TraesCS3B01G587700	-0.445562
TraesCS7B01G049500	-0.207181
TraesCS3B01G160500	-0.440026
TraesCS7B01G243900	-0.0833072
TraesCS2B01G117400	0.349333
TraesCS5B01G562100	0.713023
TraesCS3B01G282800	0.706591
TraesCS1B01G363100	0.215502
TraesCS7B01G491100	NA
TraesCS2B01G221400	0.499879
TraesCS7B01G044400	0.473529
TraesCS6B01G338300	0.107176
TraesCS2B01G235200	0.326335
TraesCS2B01G229800	0.247507
TraesCS4B01G315400	0.728594
TraesCS4B01G340500	0.0118199
TraesCS1B01G325700	-0.416042
TraesCS4B01G088500	-0.175929
TraesCS2B01G554500	0.897874
TraesCS4B01G255500	-0.0291663
TraesCS7B01G264600	0.338762
TraesCS2B01G596400	0.49787
TraesCS1B01G179900	0.195681
TraesCS1B01G368000	-0.314817
TraesCS2B01G216800	-0.0953088
TraesCS2B01G383700	-0.236692
TraesCS3B01G005100	0.496987
TraesCS1B01G373300	0.0846148
TraesCS7B01G288300	0.63394
TraesCS2B01G210500	-0.0845583
TraesCS5B01G169900	0.0848322
TraesCS5B01G354300	0.308251
TraesCS1B01G296500	-0.110058
TraesCS1B01G431700	-0.545996
TraesCS5B01G317200	0.661872
TraesCS4B01G036900	0.660706
TraesCS3B01G573600	0.118349
TraesCS4B01G120000	0.420507
TraesCS2B01G584800	-0.0860823
TraesCS3B01G334400	0.0871907
TraesCS3B01G445000	0.216538
TraesCS6B01G433400	-0.161988
TraesCS2B01G540100	0.341547
TraesCS4B01G318100	0.488683
TraesCS1B01G202200	-0.29409
TraesCS2B01G087900	NA
TraesCS1B01G047900	0.9214
TraesCS2B01G190100	-0.467049
TraesCS3B01G332800	-0.0130415
TraesCS7B01G487700	-0.291395
TraesCS1B01G396400	0.389337
TraesCS4B01G251100	0.8101
TraesCS2B01G445100	0.662808
TraesCS3B01G453100	0.497888
TraesCS5B01G019500	NA
TraesCS5B01G005300	-0.382125
TraesCS4B01G076500	0.157905
TraesCS6B01G338200	0.304457
TraesCS5B01G526000	-0.0546816
TraesCS4B01G048400	-0.0656137
TraesCS2B01G129800	-0.424417
TraesCS1B01G196200	0.0816437
TraesCS7B01G220200	0.659837
TraesCS1B01G110500	0.457773
TraesCS3B01G573500	-0.52804
TraesCS1B01G258600	0.360875
TraesCS6B01G167700	0.318343
TraesCS5B01G208600	0.133005
TraesCS7B01G029900	-0.343022
TraesCS7B01G294300	-0.127948
TraesCS1B01G375400	0.639765
TraesCS5B01G346800	0.610303
TraesCS1B01G178100	-0.536257
TraesCS5B01G273100	-0.335223
TraesCS5B01G123500	0.367457
TraesCS7B01G300600	-0.186992
TraesCS6B01G456600	0.309075
TraesCS7B01G249500	0.831847
TraesCS5B01G098700	-0.412968
TraesCS6B01G273000	0.112799
TraesCS3B01G297400	0.785535
TraesCS6B01G354000	0.860177
TraesCS1B01G227300	0.00553779
TraesCS3B01G403400	0.65392
TraesCS7B01G224700	0.534687
TraesCS2B01G172100	0.201527
TraesCS6B01G305100	-0.495412
TraesCS3B01G001700	0.127852
TraesCS6B01G030700	NA
TraesCS7B01G153700	0.702743
TraesCS7B01G297200	0.0696259
TraesCS1B01G125700	0.367274
TraesCS3B01G570200	NA
TraesCS6B01G233000	NA
TraesCS5B01G158500	0.0674846
TraesCS5B01G286000	0.171747
TraesCS5B01G346600	-0.754096
TraesCS4B01G295700	0.0193555
TraesCS3B01G331200	-0.595788
TraesCS3B01G235800	-0.381638
TraesCS2B01G589400	-0.39788
TraesCS6B01G051700	-0.491538
TraesCS5B01G291700	-0.183393
TraesCS7B01G033500	-0.38132
TraesCS4B01G051700	-0.205044
TraesCS2B01G150500	-0.106285
TraesCS3B01G541200	0.403358
TraesCS1B01G314400	0.506526
TraesCS2B01G021100	-0.0305971
TraesCS5B01G010900	0.897466
TraesCS7B01G036300	NA
TraesCS6B01G402800	-0.257242
TraesCS2B01G035300	-0.100676
TraesCS2B01G561700	0.380671
TraesCS1B01G408700	0.535496
TraesCS6B01G417300	-0.379798
TraesCS2B01G533700	0.016667
TraesCS7B01G111600	0.703818
TraesCS2B01G362500	-0.342009
TraesCS1B01G380400	0.597515
TraesCS3B01G194400	-0.235837
TraesCS1B01G308400	-0.133027
TraesCS7B01G412700	0.930445
TraesCS1B01G180700	0.588534
TraesCS1B01G280000	-0.127272
TraesCS3B01G033200	-0.285427
TraesCS6B01G354400	0.578994
TraesCS1B01G126600	0.650378
TraesCS4B01G130800	0.716856
TraesCS1B01G040800	-0.569096
TraesCS2B01G381600	0.913517
TraesCS5B01G382200	0.434681
TraesCS2B01G461700	-0.149858
TraesCS2B01G499300	0.872253
TraesCS1B01G382900	-0.14213
TraesCS3B01G275500	0.816292
TraesCS6B01G182500	0.654156
TraesCS3B01G326500	0.773328
TraesCS5B01G224400	0.940574
TraesCS2B01G468800	0.911933
TraesCS2B01G365500	0.25369
TraesCS2B01G588800	NA
TraesCS5B01G396600	0.113463
TraesCS7B01G092600	0.0493473
TraesCS7B01G462800	-0.327112
TraesCS6B01G307900	0.193891
TraesCS5B01G403700	NA
TraesCS7B01G381900	-0.0527532
TraesCS4B01G319200	-0.361852
TraesCS2B01G459100	-0.41174
TraesCS2B01G088500	-0.049752
TraesCS5B01G132000	0.780745
TraesCS7B01G446800	-0.0616728
TraesCS2B01G266100	0.80255
TraesCS5B01G395600	-0.206077
TraesCS2B01G454500	0.136466
TraesCS4B01G240500	0.565139
TraesCS5B01G496900	0.369535
TraesCS3B01G384300	-0.156326
TraesCS1B01G084300	-0.285226
TraesCS1B01G462700	-0.0199179
TraesCS1B01G148700	-0.377547
TraesCS7B01G327300	-0.242371
TraesCS2B01G141700	-0.337641
TraesCS6B01G217900	-0.0300946
TraesCS1B01G451700	-0.475497
TraesCS3B01G139200	0.560603
TraesCS6B01G445200	0.00967097
TraesCS7B01G422600	0.813278
TraesCS5B01G526100	-0.489066
TraesCS1B01G067800	0.475328
TraesCS2B01G147700	0.350324
TraesCS1B01G441500	-0.225817
TraesCS1B01G342700	-0.0228636
TraesCS2B01G213200	0.712104
TraesCS2B01G345200	-0.117856
TraesCS5B01G068600	0.0893677
TraesCS2B01G060900	0.0596924
TraesCS1B01G174600	0.584053
TraesCS1B01G440200	0.673858
TraesCS3B01G575800	-0.326386
TraesCS2B01G388500	0.272928
TraesCS5B01G531200	0.150289
TraesCS3B01G094100	0.139794
TraesCS4B01G138700	-0.459869
TraesCS1B01G274000	0.639262
TraesCS7B01G458100	-0.38325
TraesCS2B01G072000	0.453106
TraesCS5B01G134200	-0.316395
TraesCS1B01G188000	-0.0506599
TraesCS2B01G456100	0.782606
TraesCS2B01G391200	0.762735
TraesCS5B01G169200	0.132509
TraesCS7B01G232100	-0.499747
TraesCS4B01G014900	0.381538
TraesCS4B01G316000	-0.66668
TraesCS1B01G188700	NA
TraesCS1B01G189000	0.111124
TraesCS4B01G158900	-0.318053
TraesCS7B01G227700	-0.223463
TraesCS1B01G431300	-0.0315695
TraesCS5B01G311500	NA
TraesCS2B01G330700	-0.349218
TraesCS5B01G280300	0.483011
TraesCS6B01G091600	NA
TraesCS4B01G330000	-0.298654
TraesCS6B01G050300	-0.335736
TraesCS2B01G326500	-0.140644
TraesCS5B01G104300	0.510282
TraesCS1B01G072700	0.45553
TraesCS3B01G029500	0.926024
TraesCS5B01G452600	NA
TraesCS1B01G275600	0.553918
TraesCS2B01G541700	-0.363159
TraesCS5B01G149000	0.183457
TraesCS6B01G415200	-0.610528
TraesCS2B01G421200	-0.136688
TraesCS2B01G359300	0.090194
TraesCS3B01G131800	0.0218313
TraesCS4B01G145900	0.455203
TraesCS2B01G379300	-0.312475
TraesCS1B01G258700	0.125953
TraesCS1B01G326200	0.395313
TraesCS2B01G572500	-0.0874193
TraesCS2B01G613900	-0.394375
TraesCS4B01G231300	0.437339
TraesCS5B01G277000	0.208245
TraesCS1B01G034700	-0.256029
TraesCS3B01G068800	0.121533
TraesCS4B01G078800	0.442312
TraesCS1B01G207000	-0.19869
TraesCS6B01G239100	-0.358658
TraesCS7B01G304800	0.172941
TraesCS4B01G232500	0.277528
TraesCS1B01G101700	0.0566165
TraesCS1B01G266600	0.0890042
TraesCS3B01G087400	0.550996
TraesCS7B01G220700	-0.392933
TraesCS4B01G239200	-0.0643333
TraesCS3B01G359000	0.37383
TraesCS2B01G101800	0.096589
TraesCS3B01G433100	-0.149544
TraesCS3B01G052200	0.0378023
TraesCS5B01G519500	0.168252
TraesCS3B01G392500	0.760508
TraesCS4B01G095000	0.369678
TraesCS3B01G372600	0.0450311
TraesCS2B01G276100	0.165037
TraesCS1B01G427300	0.185954
TraesCS7B01G176200	0.530294
TraesCS2B01G172800	0.438566
TraesCS1B01G023900	NA
TraesCS5B01G515300	0.469834
TraesCS3B01G531100	-0.0208201
TraesCS6B01G192400	-0.207268
TraesCS7B01G457100	-0.189108
TraesCS7B01G373300	0.290666
TraesCS1B01G165200	-0.436803
TraesCS4B01G274300	0.272942
TraesCS6B01G346700	-0.239564
TraesCS2B01G041900	0.0516232
TraesCS2B01G137600	0.0896325
TraesCS5B01G127100	0.84935
TraesCS5B01G261800	0.313963
TraesCS7B01G484100	-0.220681
TraesCS6B01G419200	0.594514
TraesCS1B01G198200	-0.352777
TraesCS7B01G484800	0.391171
TraesCS1B01G115100	-0.439138
TraesCS3B01G545300	0.149416
TraesCS4B01G170800	0.807182
TraesCS7B01G296600	-0.5963
TraesCS4B01G107300	-0.0976328
TraesCS2B01G003900	0.599781
TraesCS6B01G468700	-0.272774
TraesCS4B01G149600	-0.247706
TraesCS2B01G459400	-0.0459424
TraesCS7B01G450000	-0.380181
TraesCS6B01G186700	-0.227436
TraesCS4B01G380600	-0.247722
TraesCS1B01G003200	-0.247722
TraesCS3B01G152900	0.457654
TraesCS3B01G510500	-0.247758
TraesCS5B01G518000	-0.314157
TraesCS2B01G364600	0.690382
TraesCS3B01G361200	0.217739
TraesCS2B01G565300	-0.233211
TraesCS4B01G348300	0.276226
TraesCS5B01G098400	-0.313254
TraesCS4B01G342700	-0.522079
TraesCS3B01G198000	0.221234
TraesCS5B01G227200	0.808238
TraesCS6B01G238800	0.632426
TraesCS4B01G262900	0.180498
TraesCS3B01G352900	0.24572
TraesCS6B01G088400	-0.410265
TraesCS3B01G566000	0.52345
TraesCS7B01G003100	0.190767
TraesCS6B01G145600	-0.324798
TraesCS1B01G022300	0.400072
TraesCS6B01G172400	0.406805
TraesCS5B01G276800	-0.18043
TraesCS2B01G208200	0.581507
TraesCS1B01G478100	-0.437396
TraesCS5B01G221400	-0.0452961
TraesCS2B01G305600	-0.424015
TraesCS5B01G123300	0.132819
TraesCS5B01G144000	-0.0252127
TraesCS1B01G293400	0.685721
TraesCS3B01G544100	NA
TraesCS2B01G625000	-0.102679
TraesCS2B01G026100	-0.356277
TraesCS5B01G440100	0.060629
TraesCS6B01G325200	-0.0039367
TraesCS1B01G371400	-0.368566
TraesCS1B01G103700	0.352945
TraesCS5B01G036000	-0.140409
TraesCS7B01G318800	0.633942
TraesCS1B01G193700	0.300352
TraesCS6B01G161400	0.310671
TraesCS2B01G284000	-0.308574
TraesCS2B01G008200	NA
TraesCS5B01G027000	-0.248494
TraesCS3B01G187200	-0.331689
TraesCS5B01G110800	-0.182048
TraesCS7B01G491600	-0.0306896
TraesCS2B01G283500	-0.374773
TraesCS5B01G555100	-0.229129
TraesCS4B01G059500	-0.611061
TraesCS3B01G320600	0.753453
TraesCS7B01G051000	-0.265271
TraesCS1B01G325000	0.127277
TraesCS4B01G326800	0.738203
TraesCS7B01G149000	0.689774
TraesCS4B01G202700	0.395518
TraesCS5B01G183400	0.878346
TraesCS5B01G292300	0.157404
TraesCS1B01G415100	-0.415903
TraesCS6B01G140300	0.0864354
TraesCS6B01G232300	NA
TraesCS3B01G584000	0.62196
TraesCS2B01G524900	0.689544
TraesCS1B01G466200	-0.323695
TraesCS1B01G426900	0.267643
TraesCS3B01G485800	0.464932
TraesCS6B01G207500	-0.258545
TraesCS4B01G108200	0.41445
TraesCS4B01G200700	0.45052
TraesCS1B01G409600	-0.257431
TraesCS6B01G372400	0.734971
TraesCS4B01G100800	0.795511
TraesCS2B01G340200	-0.139808
TraesCS3B01G515100	0.00650789
TraesCS3B01G398500	0.802307
TraesCS1B01G443200	-0.263014
TraesCS4B01G132300	-0.406091
TraesCS5B01G319700	0.729356
TraesCS5B01G328200	0.753092
TraesCS2B01G487800	0.803224
TraesCS5B01G052800	-0.338299
TraesCS4B01G216200	0.246786
TraesCS3B01G107000	0.463707
TraesCS3B01G073500	0.0603544
TraesCS7B01G308800	-0.0620151
TraesCS6B01G324700	0.248786
TraesCS5B01G280600	0.058825
TraesCS6B01G326500	0.517277
TraesCS6B01G372500	0.266637
TraesCS2B01G346300	0.429051
TraesCS6B01G207600	-0.362498
TraesCS3B01G133900	-0.379639
TraesCS1B01G287800	0.918739
TraesCS5B01G193200	0.653328
TraesCS3B01G496900	0.662119
TraesCS2B01G215300	-0.179486
TraesCS7B01G253300	0.725565
TraesCS1B01G102800	0.878561
TraesCS3B01G005800	0.465332
TraesCS5B01G469800	0.303221
TraesCS4B01G145600	-0.0516608
TraesCS6B01G280600	0.57475
TraesCS7B01G361300	-0.387045
TraesCS5B01G501300	-0.285022
TraesCS3B01G191500	0.281987
TraesCS7B01G341200	0.207764
TraesCS3B01G474400	-0.013781
TraesCS3B01G290100	-0.0709042
TraesCS5B01G096500	0.246307
TraesCS5B01G178600	0.698537
TraesCS6B01G285200	0.889395
TraesCS7B01G294100	-0.27367
TraesCS7B01G288000	0.287247
TraesCS6B01G396600	-0.273001
TraesCS1B01G262700	-0.50408
TraesCS4B01G360700	-0.233357
TraesCS5B01G459200	-0.0287093
TraesCS6B01G367300	0.0833156
TraesCS2B01G505600	-0.255926
TraesCS2B01G452600	-0.254345
TraesCS1B01G310900	-0.713507
TraesCS2B01G337900	0.884172
TraesCS7B01G100900	-0.455879
TraesCS4B01G171600	-0.177296
TraesCS3B01G173600	NA
TraesCS2B01G565900	-0.544265
TraesCS6B01G377400	-0.0178634
TraesCS7B01G231700	0.487498
TraesCS6B01G143900	0.615815
TraesCS6B01G131700	-0.173179
TraesCS5B01G257000	-0.107729
TraesCS5B01G220500	-0.49224
TraesCS4B01G051300	-0.187228
TraesCS3B01G161600	0.838877
TraesCS7B01G110200	0.108777
TraesCS7B01G003500	0.205514
TraesCS3B01G369200	0.717154
TraesCS4B01G182600	-0.794848
TraesCS3B01G284400	NA
TraesCS3B01G280200	0.422139
TraesCS5B01G042000	-0.38657
TraesCS4B01G342800	-0.0694354
TraesCS5B01G518200	-0.0564081
TraesCS4B01G285200	0.715845
TraesCS5B01G572000	0.922237
TraesCS2B01G275600	-0.221764
TraesCS2B01G338000	-0.548422
TraesCS4B01G014100	-0.103192
TraesCS3B01G130200	-0.208952
TraesCS6B01G154900	-0.0077313
TraesCS7B01G222400	-0.415515
TraesCS6B01G453000	0.335575
TraesCS6B01G326400	-0.181568
TraesCS2B01G279200	0.39603
TraesCS1B01G418800	0.100695
TraesCS7B01G431700	0.137317
TraesCS7B01G067400	0.455651
TraesCS4B01G265500	-0.00283194
TraesCS3B01G021700	0.0485065
TraesCS1B01G275800	-0.238641
TraesCS3B01G443900	0.374188
TraesCS5B01G020000	-0.322296
TraesCS2B01G334200	-0.237623
TraesCS4B01G147100	-0.432314
TraesCS3B01G073800	-0.438666
TraesCS2B01G169700	0.280329
TraesCS2B01G147500	0.0852417
TraesCS2B01G141500	0.0579666
TraesCS6B01G453700	-0.0558133
TraesCS5B01G264700	0.986858
TraesCS5B01G547700	-0.480617
TraesCS1B01G236400	0.323602
TraesCS5B01G034900	NA
TraesCS4B01G397200	-0.330356
TraesCS6B01G184600	0.086184
TraesCS7B01G113900	0.448291
TraesCS6B01G206000	-0.202052
TraesCS4B01G184900	NA
TraesCS3B01G258400	-0.263419
TraesCS6B01G316000	0.163315
TraesCS5B01G156200	-0.073953
TraesCS4B01G132000	0.120846
TraesCS4B01G140600	-0.0423836
TraesCS6B01G201500	0.461668
TraesCS1B01G110000	0.695356
TraesCS2B01G450300	0.384007
TraesCS5B01G216100	-0.257795
TraesCS6B01G080400	-0.113802
TraesCS5B01G517200	0.430122
TraesCS1B01G030400	-0.174017
TraesCS7B01G089500	0.209954
TraesCS2B01G096700	0.534858
TraesCS4B01G055000	-0.155711
TraesCS3B01G370300	-0.0665167
TraesCS4B01G325800	-0.291816
TraesCS1B01G163600	-0.494649
TraesCS6B01G462400	0.576649
TraesCS7B01G000900	0.00831508
TraesCS5B01G225000	NA
TraesCS6B01G433200	-0.360529
TraesCS6B01G283700	-0.0162262
TraesCS5B01G570500	0.100649
TraesCS1B01G212400	0.946595
TraesCS1B01G339000	0.66502
TraesCS7B01G457000	-0.309637
TraesCS1B01G364600	-0.0443718
TraesCS4B01G118100	0.155698
TraesCS4B01G142400	0.677714
TraesCS3B01G236300	0.320316
TraesCS2B01G442400	0.627002
TraesCS2B01G235500	-0.276195
TraesCS2B01G080300	-0.304148
TraesCS2B01G624300	-0.307656
TraesCS2B01G507400	-0.393873
TraesCS6B01G471400	0.448914
TraesCS2B01G065000	0.605218
TraesCS6B01G357300	0.155133
TraesCS1B01G306800	0.418149
TraesCS2B01G265100	NA
TraesCS6B01G210300	0.602406
TraesCS3B01G071500	0.451759
TraesCS7B01G342900	NA
TraesCS3B01G186800	0.0251568
TraesCS3B01G081300	-0.454398
TraesCS2B01G586700	0.433153
TraesCS5B01G180300	0.4123
TraesCS2B01G412500	-0.169303
TraesCS2B01G401700	-0.117257
TraesCS6B01G198700	-0.332706
TraesCS5B01G491200	-0.415129
TraesCS3B01G110100	0.39092
TraesCS7B01G348500	0.812502
TraesCS3B01G007900	-0.307555
TraesCS7B01G164100	-0.103574
TraesCS3B01G584200	NA
TraesCS3B01G348700	0.117076
TraesCS5B01G126800	-0.237578
TraesCS3B01G410300	0.0524844
TraesCS5B01G012500	-0.18878
TraesCS5B01G277100	0.711188
TraesCS5B01G408600	0.564515
TraesCS4B01G208700	0.813399
TraesCS2B01G585400	0.824272
TraesCS1B01G294300	0.450568
TraesCS2B01G290100	-0.424387
TraesCS3B01G588900	-0.181534
TraesCS7B01G359400	-0.30383
TraesCS2B01G039900	0.569008
TraesCS7B01G159200	0.858837
TraesCS6B01G245400	0.798285
TraesCS2B01G089100	0.309608
TraesCS4B01G250700	0.00229838
TraesCS7B01G162100	0.557505
TraesCS3B01G432200	0.428094
TraesCS2B01G118600	-0.228424
TraesCS3B01G157400	0.183393
TraesCS1B01G353100	-0.576756
TraesCS3B01G011300	0.522619
TraesCS2B01G223500	0.624127
TraesCS3B01G045500	0.0336119
TraesCS2B01G284100	0.233849
TraesCS3B01G180100	-0.325247
TraesCS4B01G392500	-0.148818
TraesCS6B01G258500	0.391886
TraesCS5B01G325900	-0.0319906
TraesCS6B01G471700	-0.366456
TraesCS2B01G188800	0.0444549
TraesCS1B01G279900	0.0482333
TraesCS1B01G425300	0.191708
TraesCS3B01G604900	0.28816
TraesCS3B01G562100	-0.243335
TraesCS7B01G272100	-0.559541
TraesCS5B01G195400	0.517952
TraesCS1B01G111300	0.400528
TraesCS2B01G181300	-0.0296128
TraesCS3B01G500100	-0.169977
TraesCS7B01G412300	-0.298307
TraesCS1B01G011500	0.813896
TraesCS5B01G087900	0.247304
TraesCS2B01G611700	0.493203
TraesCS1B01G068400	0.461846
TraesCS4B01G192200	0.312147
TraesCS3B01G490500	-0.447207
TraesCS3B01G289900	-0.779496
TraesCS2B01G418000	NA
TraesCS5B01G161000	-0.109236
TraesCS5B01G315600	-0.273924
TraesCS3B01G492900	-0.235598
TraesCS2B01G260100	-0.397183
TraesCS4B01G196700	0.0972594
TraesCS5B01G082500	0.171033
TraesCS7B01G101200	0.780574
TraesCS4B01G142700	0.234101
TraesCS3B01G095900	0.515835
TraesCS1B01G314000	-0.499852
TraesCS4B01G113700	-0.462652
TraesCS5B01G315700	0.246386
TraesCS1B01G100700	-0.0451237
TraesCS7B01G003200	0.0624614
TraesCS3B01G276800	-0.102114
TraesCS2B01G267800	0.125947
TraesCS5B01G573200	-0.520316
TraesCS2B01G423200	0.841957
TraesCS2B01G352800	0.725624
TraesCS7B01G236700	-0.494328
TraesCS1B01G072800	NA
TraesCS3B01G001500	-0.0835519
TraesCS2B01G213500	-0.434322
TraesCS7B01G278500	-0.381991
TraesCS3B01G254100	0.236897
TraesCS1B01G142000	0.783677
TraesCS4B01G206000	-0.130493
TraesCS1B01G433000	-0.598804
TraesCS6B01G453300	-0.409877
TraesCS3B01G144200	0.451096
TraesCS2B01G562600	-0.0299968
TraesCS2B01G101700	0.425073
TraesCS7B01G489900	-0.244565
TraesCS7B01G145100	-0.273678
TraesCS1B01G458000	-0.771828
TraesCS5B01G146800	-0.410192
TraesCS3B01G146700	-0.318228
TraesCS4B01G159800	-0.384027
TraesCS5B01G037900	0.690907
TraesCS5B01G393700	-0.603112
TraesCS7B01G320400	-0.446166
TraesCS7B01G060500	-0.0293221
TraesCS2B01G592600	-0.136919
TraesCS2B01G112500	0.627922
TraesCS4B01G397000	NA
TraesCS2B01G440600	0.714537
TraesCS7B01G061400	-0.258091
TraesCS1B01G295900	0.229256
TraesCS4B01G217000	-0.210061
TraesCS2B01G448100	-0.231262
TraesCS6B01G298400	-0.165341
TraesCS3B01G592300	0.456015
TraesCS4B01G143500	-0.234267
TraesCS1B01G395200	0.776801
TraesCS3B01G408000	0.24126
TraesCS7B01G381000	-0.299325
TraesCS5B01G263900	0.707779
TraesCS5B01G530700	-0.225331
TraesCS5B01G005000	0.736005
TraesCS4B01G119200	0.747138
TraesCS6B01G065500	-0.0673072
TraesCS2B01G285200	0.228742
TraesCS4B01G166600	0.470255
TraesCS4B01G100100	0.300207
TraesCS1B01G360400	-0.0387932
TraesCS3B01G481100	-0.303241
TraesCS1B01G436600	0.748133
TraesCS4B01G153600	-0.100785
TraesCS5B01G312900	-0.386142
TraesCS3B01G574400	-0.157703
TraesCS2B01G074700	0.483835
TraesCS5B01G458000	-0.195091
TraesCS2B01G455700	-0.735436
TraesCS1B01G194500	-0.621592
TraesCS3B01G534000	NA
TraesCS2B01G329800	-0.020464
TraesCS2B01G619900	0.325064
TraesCS5B01G192400	0.497164
TraesCS3B01G427000	0.813968
TraesCS6B01G232800	-0.30856
TraesCS1B01G183500	-0.142829
TraesCS3B01G306600	0.701587
TraesCS3B01G122100	-0.215473
TraesCS2B01G583500	0.344272
TraesCS5B01G544000	-0.0702082
TraesCS6B01G299100	-0.308189
TraesCS6B01G034300	-0.109713
TraesCS1B01G080400	0.541881
TraesCS6B01G032700	0.634251
TraesCS5B01G320600	0.22513
TraesCS6B01G011500	-0.426065
TraesCS5B01G111500	NA
TraesCS3B01G369800	-0.0995387
TraesCS1B01G397300	NA
TraesCS4B01G307400	-0.258876
TraesCS1B01G343600	NA
TraesCS5B01G030400	0.246753
TraesCS4B01G147600	-0.383347
TraesCS1B01G428100	0.471502
TraesCS4B01G031500	-0.0920266
TraesCS2B01G345500	0.0600234
TraesCS5B01G051100	-0.484019
TraesCS6B01G416800	0.11069
TraesCS7B01G255200	-0.420687
TraesCS3B01G299600	-0.144733
TraesCS7B01G092700	0.8445
TraesCS2B01G099700	-0.222823
TraesCS1B01G027700	-0.153949
TraesCS7B01G398400	-0.0345064
TraesCS2B01G556500	0.00101948
TraesCS6B01G126200	-0.258153
TraesCS2B01G540300	-0.163666
TraesCS4B01G329900	-0.258153
TraesCS1B01G164900	0.0799429
TraesCS3B01G160200	-0.124487
TraesCS1B01G086000	0.0954442
TraesCS4B01G050300	-0.466884
TraesCS5B01G092300	0.0576681
TraesCS5B01G436400	-0.404933
TraesCS5B01G313900	0.916437
TraesCS1B01G262300	-0.233905
TraesCS4B01G391100	NA
TraesCS2B01G243600	0.16808
TraesCS7B01G103700	0.277207
TraesCS5B01G202500	0.466196
TraesCS6B01G351300	0.255339
TraesCS6B01G132200	0.784813
TraesCS1B01G055100	-0.316359
TraesCS4B01G112300	-0.561721
TraesCS6B01G047800	-0.461484
TraesCS3B01G219500	0.523048
TraesCS2B01G198900	-0.363588
TraesCS7B01G196400	-0.0991566
TraesCS3B01G107100	-0.271041
TraesCS6B01G411200	-0.0783946
TraesCS5B01G286500	0.867139
TraesCS1B01G172200	-0.508874
TraesCS3B01G412500	0.697733
TraesCS6B01G338500	-0.182455
TraesCS2B01G265500	-0.159251
TraesCS5B01G429200	0.29299
TraesCS5B01G505200	0.0513086
TraesCS1B01G459900	0.652869
TraesCS5B01G172500	0.238508
TraesCS5B01G035800	-0.05424
TraesCS3B01G383600	-0.278245
TraesCS7B01G358600	0.83006
TraesCS7B01G001600	-0.0694589
TraesCS1B01G127800	0.126822
TraesCS3B01G523800	-0.283779
TraesCS2B01G290900	0.656089
TraesCS6B01G293200	-0.496878
TraesCS5B01G468600	0.195589
TraesCS5B01G264000	-0.298716
TraesCS3B01G538900	0.446941
TraesCS7B01G206300	0.496898
TraesCS6B01G423500	0.805624
TraesCS6B01G287800	-0.204053
TraesCS1B01G381600	0.95899
TraesCS6B01G185300	-0.425804
TraesCS5B01G093500	-0.415029
TraesCS6B01G453400	-0.48743
TraesCS2B01G423700	0.164378
TraesCS6B01G234700	-0.293301
TraesCS2B01G478500	-0.136939
TraesCS4B01G016000	0.552193
TraesCS5B01G251600	0.112173
TraesCS1B01G073500	0.713073
TraesCS6B01G369800	-0.2096
TraesCS5B01G208100	-0.276321
TraesCS4B01G258100	-0.0383702
TraesCS3B01G273500	-0.387524
TraesCS4B01G091200	-0.399987
TraesCS7B01G375300	0.23655
TraesCS2B01G224600	0.0301396
TraesCS2B01G092300	0.0433268
TraesCS1B01G394500	0.636267
TraesCS5B01G006600	-0.397827
TraesCS4B01G218900	0.646443
TraesCS3B01G196200	-0.0588445
TraesCS6B01G471500	0.276305
TraesCS7B01G438000	-0.0698252
TraesCS6B01G157500	-0.930509
TraesCS4B01G269200	0.294004
TraesCS3B01G117900	-0.320391
TraesCS5B01G030800	0.0387118
TraesCS2B01G578300	0.233184
TraesCS6B01G159600	0.357087
TraesCS1B01G335000	0.623812
TraesCS2B01G544200	0.016243
TraesCS4B01G120700	-0.625475
TraesCS3B01G290800	0.134946
TraesCS4B01G126600	-0.120225
TraesCS4B01G356900	0.237039
TraesCS2B01G284500	-0.308677
TraesCS7B01G367200	0.426064
TraesCS3B01G310400	-0.790745
TraesCS4B01G357200	0.547397
TraesCS3B01G073300	-0.348905
TraesCS6B01G234500	0.590504
TraesCS1B01G401000	-0.279602
TraesCS3B01G046800	-0.285594
TraesCS2B01G546300	0.760504
TraesCS7B01G357200	0.234185
TraesCS3B01G589000	-0.198662
TraesCS3B01G349600	-0.143375
TraesCS3B01G288700	-0.624547
TraesCS6B01G425700	0.0394481
TraesCS2B01G611600	0.115545
TraesCS4B01G113300	0.368637
TraesCS7B01G010000	-0.477113
TraesCS7B01G277700	-0.17953
TraesCS5B01G163500	0.105637
TraesCS3B01G352300	-0.318879
TraesCS3B01G040800	NA
TraesCS3B01G242500	0.438639
TraesCS7B01G441700	-0.329933
TraesCS4B01G187400	-0.363865
TraesCS2B01G314000	0.884246
TraesCS5B01G185200	-0.299351
TraesCS3B01G384600	-0.023948
TraesCS2B01G629200	0.132588
TraesCS2B01G185100	0.219503
TraesCS2B01G041800	-0.236546
TraesCS7B01G319800	0.169987
TraesCS7B01G107100	0.114044
TraesCS5B01G285400	0.114226
TraesCS1B01G342400	-0.0538533
TraesCS7B01G067800	-0.287463
TraesCS3B01G351100	0.807556
TraesCS2B01G562700	-0.341778
TraesCS5B01G079100	-0.578016
TraesCS6B01G355100	-0.258198
TraesCS3B01G518200	0.610608
TraesCS3B01G396300	0.777664
TraesCS5B01G182300	-0.525252
TraesCS3B01G421500	0.0956827
TraesCS5B01G115100	0.357769
TraesCS6B01G180800	-0.211839
TraesCS5B01G144200	-0.294026
TraesCS1B01G312200	-0.220467
TraesCS3B01G025400	-0.158121
TraesCS7B01G080400	-0.449909
TraesCS1B01G167300	0.02776
TraesCS5B01G249000	-0.308369
TraesCS2B01G630100	-0.0678856
TraesCS3B01G199100	0.185729
TraesCS7B01G188800	0.0942477
TraesCS7B01G175300	0.675078
TraesCS6B01G243200	-0.0967972
TraesCS6B01G064800	-0.464226
TraesCS2B01G371700	-0.329316
TraesCS7B01G099800	-0.202186
TraesCS7B01G441300	-0.343022
TraesCS1B01G213700	-0.055757
TraesCS2B01G183300	0.0843862
TraesCS4B01G168800	0.555875
TraesCS1B01G143600	0.824912
TraesCS2B01G199800	0.615106
TraesCS6B01G012100	-0.258794
TraesCS6B01G091000	-0.119156
TraesCS5B01G307500	-0.155164
TraesCS4B01G112000	0.489094
TraesCS7B01G383000	0.182433
TraesCS1B01G380100	0.0740628
TraesCS4B01G191100	-0.492268
TraesCS5B01G404000	0.20688
TraesCS7B01G218400	NA
TraesCS6B01G305800	0.375705
TraesCS1B01G413200	-0.0337368
TraesCS4B01G177200	0.615715
TraesCS1B01G113800	-0.141962
TraesCS1B01G172800	0.12919
TraesCS1B01G392800	0.0714306
TraesCS2B01G087200	NA
TraesCS3B01G583900	0.522121
TraesCS2B01G121700	-0.393735
TraesCS7B01G470500	-0.171997
TraesCS4B01G079800	0.329199
TraesCS5B01G257100	0.0269478
TraesCS2B01G396300	0.440951
TraesCS5B01G129300	0.0338488
TraesCS6B01G218600	-0.0877731
TraesCS6B01G068400	-0.345199
TraesCS1B01G218500	-0.0880853
TraesCS6B01G330400	-0.138468
TraesCS6B01G185500	0.917982
TraesCS7B01G134100	0.0780827
TraesCS4B01G367200	0.33484
TraesCS5B01G309500	0.570316
TraesCS7B01G014100	-0.391448
TraesCS3B01G024100	-0.100836
TraesCS2B01G489400	-0.33999
TraesCS3B01G058200	-0.252717
TraesCS2B01G127300	0.416395
TraesCS7B01G321200	-0.205249
TraesCS6B01G447300	NA
TraesCS7B01G233700	-0.083609
TraesCS7B01G254500	0.210963
TraesCS6B01G451600	0.293574
TraesCS6B01G327200	0.727703
TraesCS3B01G180000	-0.115398
TraesCS4B01G304600	-0.185636
TraesCS5B01G314300	-0.472974
TraesCS5B01G384000	0.296503
TraesCS3B01G362400	-0.459497
TraesCS5B01G451700	-0.252866
TraesCS4B01G377300	0.0244577
TraesCS5B01G066500	-0.373527
TraesCS1B01G434500	-0.387899
TraesCS1B01G055400	0.644525
TraesCS3B01G603200	0.0345248
TraesCS3B01G374300	0.300443
TraesCS6B01G216900	0.347675
TraesCS6B01G070900	-0.131695
TraesCS6B01G197300	0.548158
TraesCS1B01G479400	-0.131037
TraesCS6B01G414400	0.29119
TraesCS6B01G444000	0.139646
TraesCS3B01G351500	0.0428793
TraesCS1B01G291100	-0.589566
TraesCS6B01G188200	-0.166778
TraesCS7B01G276300	-0.306195
TraesCS2B01G558900	-0.0463631
TraesCS5B01G391600	0.728684
TraesCS1B01G288500	-0.712627
TraesCS7B01G084800	-0.338558
TraesCS6B01G247800	0.101215
TraesCS4B01G282600	0.0205709
TraesCS5B01G252300	-0.258128
TraesCS5B01G221700	0.205366
TraesCS3B01G545900	0.976521
TraesCS4B01G057200	0.85945
TraesCS3B01G549200	-0.216396
TraesCS2B01G251100	-0.164181
TraesCS2B01G030700	0.557927
TraesCS4B01G239400	-0.11963
TraesCS5B01G476500	-0.081599
TraesCS3B01G291100	0.267142
TraesCS6B01G084500	0.962991
TraesCS2B01G016200	0.543066
TraesCS3B01G295900	-0.386956
TraesCS6B01G470300	-0.198732
TraesCS4B01G229200	-0.0572757
TraesCS6B01G156600	0.338584
TraesCS2B01G157100	0.733269
TraesCS6B01G432500	-0.141659
TraesCS2B01G306900	-0.0721202
TraesCS3B01G452700	-0.294216
TraesCS7B01G430800	0.477237
TraesCS3B01G024300	NA
TraesCS1B01G463000	0.580839
TraesCS6B01G239800	0.0801176
TraesCS2B01G616900	0.273102
TraesCS3B01G308400	-0.0941174
TraesCS6B01G340000	-0.145906
TraesCS7B01G453000	NA
TraesCS5B01G190500	-0.259103
TraesCS6B01G105700	-0.304883
TraesCS5B01G446600	0.259317
TraesCS2B01G571500	0.491636
TraesCS7B01G416400	0.350654
TraesCS2B01G409100	0.348322
TraesCS7B01G115100	-0.567149
TraesCS5B01G571100	-0.313445
TraesCS2B01G001600	-0.323519
TraesCS5B01G502400	0.00623951
TraesCS6B01G263000	0.686435
TraesCS3B01G528600	-0.298387
TraesCS5B01G248200	-0.126266
TraesCS4B01G200400	-0.282751
TraesCS7B01G151300	0.636927
TraesCS3B01G109600	-0.373157
TraesCS1B01G337900	0.970773
TraesCS3B01G181000	0.812295
TraesCS6B01G143600	0.0273156
TraesCS3B01G214300	-0.122066
TraesCS6B01G116700	-0.300844
TraesCS6B01G216400	-0.339828
TraesCS3B01G220900	0.881936
TraesCS1B01G233300	0.00395097
TraesCS6B01G453100	0.391406
TraesCS7B01G369400	0.840815
TraesCS3B01G462900	0.0657508
TraesCS5B01G036900	0.511987
TraesCS1B01G168800	-0.0169957
TraesCS4B01G176900	0.33763
TraesCS7B01G170700	0.789063
TraesCS3B01G439500	0.645116
TraesCS1B01G404500	-0.227088
TraesCS6B01G038800	-0.294986
TraesCS7B01G001700	-0.293601
TraesCS2B01G335100	-0.339541
TraesCS3B01G533600	0.273592
TraesCS7B01G090100	-0.191384
TraesCS2B01G022100	0.465299
TraesCS3B01G121400	-0.207203
TraesCS5B01G060500	0.0966752
TraesCS3B01G377400	-0.207948
TraesCS2B01G437600	-0.260878
TraesCS3B01G289800	0.169961
TraesCS6B01G331700	-0.196212
TraesCS4B01G204900	0.733664
TraesCS3B01G115900	-0.409593
TraesCS6B01G131600	-0.414257
TraesCS2B01G022600	0.529808
TraesCS3B01G503700	-0.686391
TraesCS2B01G264900	0.525384
TraesCS1B01G318000	0.843807
TraesCS7B01G085400	-0.395726
TraesCS4B01G260200	0.88139
TraesCS2B01G431300	0.570819
TraesCS5B01G332800	-0.423034
TraesCS5B01G358800	0.952542
TraesCS1B01G238000	0.5425
TraesCS4B01G065300	-0.34586
TraesCS4B01G370200	0.134397
TraesCS4B01G366100	-0.029098
TraesCS6B01G129600	0.120687
TraesCS1B01G473600	-0.0808566
TraesCS7B01G051900	-0.586452
TraesCS7B01G133100	0.489015
TraesCS1B01G146300	NA
TraesCS7B01G066500	-0.0846038
TraesCS6B01G307400	0.246732
TraesCS2B01G040700	0.709611
TraesCS3B01G322500	-0.13364
TraesCS7B01G456900	0.479149
TraesCS6B01G326000	0.676053
TraesCS1B01G271200	0.633006
TraesCS3B01G340600	0.543324
TraesCS1B01G155800	-0.540828
TraesCS7B01G112800	-0.084831
TraesCS5B01G260300	-0.47979
TraesCS1B01G475500	-0.000322154
TraesCS6B01G284000	-0.651509
TraesCS2B01G538900	-0.34801
TraesCS5B01G012700	NA
TraesCS3B01G200400	-0.530258
TraesCS3B01G600800	-0.56491
TraesCS1B01G183700	-0.201345
TraesCS3B01G316000	0.696913
TraesCS2B01G113600	-0.419083
TraesCS2B01G222000	-0.132157
TraesCS3B01G424800	0.0916269
TraesCS1B01G331900	0.0395752
TraesCS3B01G300200	0.263941
TraesCS3B01G252500	-0.191841
TraesCS1B01G068200	0.500699
TraesCS6B01G428500	0.983234
TraesCS2B01G369800	-0.157842
TraesCS1B01G210700	-0.396691
TraesCS6B01G328100	0.505343
TraesCS4B01G043100	0.404316
TraesCS5B01G075900	0.845344
TraesCS4B01G379500	-0.361951
TraesCS7B01G143200	0.670739
TraesCS2B01G510500	-0.305651
TraesCS4B01G007000	-0.314063
TraesCS5B01G225100	0.905688
TraesCS1B01G234800	-0.158241
TraesCS1B01G065500	-0.218135
TraesCS7B01G150200	0.864638
TraesCS1B01G325200	0.257371
TraesCS7B01G212000	-0.356857
TraesCS4B01G023700	-0.514376
TraesCS1B01G289000	0.838583
TraesCS6B01G318800	0.61755
TraesCS4B01G257700	0.359947
TraesCS3B01G362700	0.61333
TraesCS7B01G342200	0.315366
TraesCS7B01G138400	-0.100665
TraesCS1B01G431800	0.0314482
TraesCS4B01G147000	-0.0924779
TraesCS1B01G277800	0.334869
TraesCS4B01G341100	0.376527
TraesCS7B01G343100	0.392975
TraesCS5B01G090400	0.0505581
TraesCS1B01G234100	-0.0298102
TraesCS5B01G432500	-0.367695
TraesCS2B01G369100	-0.0731549
TraesCS4B01G152300	-0.554248
TraesCS7B01G369200	0.232441
TraesCS5B01G272400	-0.0132152
TraesCS4B01G054100	0.614862
TraesCS4B01G186700	0.0476132
TraesCS3B01G587800	0.4736
TraesCS7B01G339200	-0.0834809
TraesCS2B01G424900	-0.0732261
TraesCS1B01G322100	0.741581
TraesCS3B01G457700	0.547414
TraesCS6B01G445100	-0.26851
TraesCS5B01G547600	0.263653
TraesCS3B01G408100	-0.0124546
TraesCS6B01G347900	0.376067
TraesCS2B01G049200	-0.0614793
TraesCS2B01G314700	0.724437
TraesCS7B01G055900	-0.476091
TraesCS6B01G166600	-0.224112
TraesCS7B01G065900	-0.397562
TraesCS1B01G397100	-0.151865
TraesCS5B01G300200	-0.423467
TraesCS5B01G130200	-0.330768
TraesCS7B01G439700	0.989514
TraesCS5B01G427900	NA
TraesCS4B01G249100	0.901883
TraesCS5B01G189100	0.227019
TraesCS3B01G502900	0.402136
TraesCS2B01G345600	0.423148
TraesCS7B01G204600	-0.247195
TraesCS6B01G031700	-0.0123872
TraesCS2B01G359000	0.0205857
TraesCS3B01G366300	-0.325968
TraesCS2B01G087400	-0.113801
TraesCS7B01G397300	NA
TraesCS3B01G108000	0.492811
TraesCS6B01G103100	-0.0889166
TraesCS6B01G227800	0.50483
TraesCS5B01G534600	-0.288446
[truncated: 27,051 more rows]

## Sheet: DD
ID	Cor
TraesCS6D01G276500	0.996696
TraesCS2D01G429400	0.738218
TraesCS6D01G333100	0.999847
TraesCS3D01G147800	0.985691
TraesCS4D01G326100	0.99926
TraesCS2D01G340800	0.958818
TraesCS4D01G084800	0.516804
TraesCS3D01G538500	-0.376179
TraesCS1D01G370300	0.998135
TraesCS2D01G213000	0.986257
TraesCS5D01G381000	0.363981
TraesCS3D01G311100	0.995428
TraesCS7D01G142100	-0.16701
TraesCS7D01G498300	0.983472
TraesCS5D01G283800	0.0379895
TraesCS3D01G393300	-0.411778
TraesCS5D01G314300	0.99772
TraesCS7D01G380100	0.772355
TraesCS4D01G169500	0.548207
TraesCS5D01G481200	0.999767
TraesCS3D01G316700	0.352346
TraesCS5D01G351600	0.71137
TraesCS3D01G408100	0.794608
TraesCS5D01G471300	0.912924
TraesCS3D01G417100	0.923573
TraesCS7D01G228800	0.973121
TraesCS5D01G054300	0.998715
TraesCS7D01G498100	0.991828
TraesCS7D01G526000	0.658588
TraesCS2D01G391700	0.994518
TraesCS7D01G438000	-0.600497
TraesCS7D01G309900	0.572899
TraesCS7D01G326700	0.705832
TraesCS6D01G231400	-0.0219816
TraesCS6D01G383200	0.992644
TraesCS1D01G151300	0.706219
TraesCS7D01G095600	-0.456758
TraesCS5D01G485500	0.941552
TraesCS6D01G119000	NA
TraesCS7D01G390300	0.998621
TraesCS3D01G302200	0.795108
TraesCS5D01G323300	0.979697
TraesCS1D01G322200	-0.462265
TraesCS7D01G239800	0.999267
TraesCS4D01G034000	0.709603
TraesCS5D01G016100	-0.144232
TraesCS4D01G118500	0.720015
TraesCS7D01G146300	0.999225
TraesCS5D01G149200	0.947037
TraesCS2D01G548700	0.992562
TraesCS4D01G251000	0.995336
TraesCS2D01G313700	0.997077
TraesCS7D01G106500	0.990533
TraesCS6D01G039200	-0.0936419
TraesCS7D01G262700	0.996086
TraesCS7D01G206200	0.999781
TraesCS1D01G279200	-0.351666
TraesCS4D01G280400	0.0342402
TraesCS1D01G353400	0.993742
TraesCS7D01G037100	0.999215
TraesCS5D01G055900	0.997314
TraesCS5D01G399100	0.996093
TraesCS7D01G266900	0.565458
TraesCS5D01G318100	0.982522
TraesCS2D01G026900	0.361177
TraesCS5D01G284400	-0.527565
TraesCS1D01G028100	-0.165137
TraesCS4D01G332600	0.589316
TraesCS2D01G177900	0.980539
TraesCS1D01G008400	0.730491
TraesCS5D01G404400	0.894687
TraesCS5D01G281600	0.777968
TraesCS1D01G176600	0.349112
TraesCS1D01G243400	-0.167237
TraesCS6D01G303600	0.921682
TraesCS1D01G406300	0.979371
TraesCS1D01G076500	-0.000744707
TraesCS6D01G048300	0.997374
TraesCS6D01G100900	0.952955
TraesCS5D01G454600	0.242162
TraesCS3D01G518800	NA
TraesCS6D01G064900	0.670121
TraesCS6D01G325300	-0.321246
TraesCS1D01G384700	0.572541
TraesCS1D01G232100	0.937877
TraesCS4D01G000900	0.920417
TraesCS3D01G084400	0.994691
TraesCS7D01G116300	0.821126
TraesCS2D01G292100	0.995343
TraesCS6D01G191200	0.763123
TraesCS1D01G062800	0.99987
TraesCS4D01G273700	0.961779
TraesCS3D01G431500	0.981463
TraesCS3D01G442900	-0.44789
TraesCS7D01G167300	0.670967
TraesCS5D01G360800	0.984771
TraesCS4D01G096500	0.737354
TraesCS1D01G058100	0.434063
TraesCS6D01G234400	0.491926
TraesCS7D01G013200	-0.0260207
TraesCS2D01G293700	0.653625
TraesCS6D01G327800	0.904714
TraesCS5D01G104200	0.998756
TraesCS1D01G254700	0.775962
TraesCS1D01G432400	0.999171
TraesCS7D01G014000	-0.365279
TraesCS1D01G261400	0.799508
TraesCS7D01G473300	0.982717
TraesCS7D01G552900	-0.207655
TraesCS2D01G099800	0.178911
TraesCS7D01G519800	-0.078743
TraesCS6D01G353500	0.843021
TraesCS1D01G259000	0.888801
TraesCS5D01G508600	0.832064
TraesCS2D01G112900	0.831667
TraesCS5D01G078400	0.753836
TraesCS1D01G104900	0.142921
TraesCS4D01G339400	0.986948
TraesCS5D01G189400	0.806867
TraesCS4D01G220800	0.985141
TraesCS5D01G037500	0.600694
TraesCS4D01G161400	-0.149412
TraesCS3D01G041200	-0.178677
TraesCS5D01G221600	-0.63182
TraesCS7D01G037400	0.992199
TraesCS3D01G246900	0.934932
TraesCS3D01G058400	0.843907
TraesCS4D01G061900	-0.180247
TraesCS5D01G017600	-0.264103
TraesCS2D01G292300	0.987577
TraesCS6D01G331100	0.708456
TraesCS1D01G428800	0.437643
TraesCS7D01G110900	-0.040702
TraesCS5D01G455700	0.993901
TraesCS7D01G320300	0.811509
TraesCS6D01G078600	-0.291605
TraesCS5D01G449400	0.522711
TraesCS7D01G344600	0.385416
TraesCS6D01G167900	0.998379
TraesCS4D01G110700	0.961612
TraesCS3D01G218800	0.995406
TraesCS5D01G222300	0.999737
TraesCS2D01G336600	-0.043762
TraesCS2D01G527800	0.872939
TraesCS6D01G092800	0.967598
TraesCS7D01G276900	0.506755
TraesCS5D01G537200	0.126932
TraesCS7D01G054600	0.393819
TraesCS2D01G564600	0.887781
TraesCS7D01G360100	-0.325105
TraesCS3D01G085300	-0.303105
TraesCS5D01G152000	0.908738
TraesCS3D01G420300	0.93918
TraesCS4D01G051400	0.360206
TraesCS7D01G409800	0.980393
TraesCS4D01G034600	0.977367
TraesCS5D01G244800	0.928062
TraesCS2D01G541900	0.992964
TraesCS7D01G432700	0.287453
TraesCS6D01G311700	0.913119
TraesCS3D01G514300	0.922534
TraesCS1D01G201100	0.31797
TraesCS3D01G244000	0.879885
TraesCS2D01G375300	0.998941
TraesCS7D01G399600	-0.40886
TraesCS7D01G192500	-0.215803
TraesCS7D01G458900	-0.201826
TraesCS5D01G201400	0.989097
TraesCS1D01G024200	-0.314771
TraesCS2D01G117800	0.984008
TraesCS5D01G159800	0.926247
TraesCS4D01G330600	-0.503416
TraesCS5D01G255200	0.923365
TraesCS4D01G148000	0.31972
TraesCS4D01G100300	0.980556
TraesCS2D01G386300	0.421227
TraesCS7D01G153400	-0.0382376
TraesCS4D01G141700	0.0178551
TraesCS2D01G026000	-0.448457
TraesCS5D01G026300	0.984567
TraesCS3D01G079500	-0.192163
TraesCS2D01G135700	0.585566
TraesCS3D01G180900	0.999739
TraesCS5D01G191100	0.208529
TraesCS2D01G361400	0.932432
TraesCS2D01G177500	0.016074
TraesCS2D01G049000	0.980652
TraesCS7D01G205400	0.969799
TraesCS7D01G018900	-0.0454664
TraesCS7D01G048800	0.12403
TraesCS3D01G089300	0.12597
TraesCS7D01G404100	0.931872
TraesCS2D01G078000	0.92997
TraesCS3D01G497500	0.967931
TraesCS5D01G116700	0.938591
TraesCS1D01G237100	0.999449
TraesCS6D01G377400	0.424913
TraesCS3D01G355900	0.355819
TraesCS6D01G088200	0.984491
TraesCS7D01G552700	0.770818
TraesCS4D01G207100	0.776824
TraesCS3D01G204700	0.978528
TraesCS2D01G051000	0.283586
TraesCS2D01G185500	0.702456
TraesCS2D01G250300	0.974196
TraesCS3D01G339300	-0.342886
TraesCS6D01G116100	0.115305
TraesCS5D01G452600	0.456337
TraesCS7D01G143200	0.845348
TraesCS5D01G258900	0.607321
TraesCS2D01G318800	0.547747
TraesCS2D01G419500	0.915576
TraesCS5D01G465200	0.999349
TraesCS7D01G321000	0.996096
TraesCS2D01G313200	0.988762
TraesCS3D01G092900	0.983604
TraesCS6D01G200900	0.239767
TraesCS5D01G288500	0.937495
TraesCS7D01G305900	0.842623
TraesCS1D01G161200	0.702329
TraesCS3D01G542600	0.322096
TraesCS6D01G063500	0.738566
TraesCS4D01G338700	0.339086
TraesCS6D01G407700	0.78496
TraesCS3D01G056000	0.727215
TraesCS2D01G030400	0.828249
TraesCS4D01G033700	0.949418
TraesCS1D01G120300	0.587313
TraesCS5D01G042900	0.964542
TraesCS5D01G323800	0.991915
TraesCS2D01G155600	0.814253
TraesCS3D01G223500	0.671519
TraesCS4D01G067400	0.61505
TraesCS4D01G000500	0.936464
TraesCS1D01G285000	-0.138986
TraesCS7D01G417600	0.996322
TraesCS1D01G249300	0.0638655
TraesCS7D01G191300	0.51641
TraesCS2D01G545300	0.878299
TraesCS6D01G312800	0.811455
TraesCS6D01G257900	0.969158
TraesCS3D01G109100	0.949418
TraesCS1D01G232700	0.99464
TraesCS2D01G419400	0.292861
TraesCS7D01G092400	0.141173
TraesCS1D01G288600	0.0758897
TraesCS6D01G319200	-0.034589
TraesCS5D01G376100	0.967966
TraesCS1D01G095900	0.92727
TraesCS5D01G156700	0.992648
TraesCS3D01G134800	1
TraesCS6D01G198500	0.970684
TraesCS1D01G060500	0.559899
TraesCS6D01G159100	0.814953
TraesCS2D01G441900	0.91568
TraesCS3D01G284900	-0.027031
TraesCS3D01G070900	-0.317179
TraesCS5D01G221900	0.402743
TraesCS4D01G145500	0.881432
TraesCS2D01G355900	-0.651512
TraesCS2D01G205100	-0.198496
TraesCS1D01G053100	0.65619
TraesCS5D01G145100	0.993581
TraesCS1D01G079500	-0.22967
TraesCS7D01G115900	-0.275217
TraesCS7D01G052600	0.996018
TraesCS2D01G224600	0.932013
TraesCS4D01G339600	0.696714
TraesCS2D01G429800	0.917287
TraesCS2D01G211400	0.998894
TraesCS6D01G130000	0.752941
TraesCS7D01G451800	0.817818
TraesCS5D01G504200	0.91949
TraesCS6D01G258500	-0.355504
TraesCS5D01G103700	0.987226
TraesCS1D01G163600	0.46822
TraesCS7D01G501600	0.987688
TraesCS7D01G158300	0.011505
TraesCS7D01G552600	0.483936
TraesCS3D01G100800	0.978569
TraesCS6D01G340800	0.504944
TraesCS5D01G503400	0.944599
TraesCS1D01G313300	0.983955
TraesCS6D01G257200	0.599533
TraesCS6D01G166100	0.973394
TraesCS3D01G336100	0.808381
TraesCS7D01G516600	0.61465
TraesCS2D01G437700	0.908832
TraesCS5D01G228400	-0.31406
TraesCS2D01G173900	0.412054
TraesCS7D01G399300	0.636741
TraesCS5D01G287900	-0.33633
TraesCS2D01G000300	0.744631
TraesCS6D01G286000	0.0207541
TraesCS1D01G141400	0.968632
TraesCS2D01G372000	0.986483
TraesCS7D01G500500	-0.063716
TraesCS5D01G083800	-0.146536
TraesCS4D01G202400	-0.107514
TraesCS4D01G035300	0.693613
TraesCS2D01G551100	0.157102
TraesCS2D01G565600	0.983895
TraesCS4D01G310100	0.98024
TraesCS3D01G058700	0.286785
TraesCS3D01G372900	0.991789
TraesCS3D01G272600	0.998274
TraesCS7D01G241300	0.816002
TraesCS7D01G484800	0.969829
TraesCS5D01G135700	0.957251
TraesCS5D01G467100	0.75538
TraesCS3D01G508400	-0.160822
TraesCS7D01G127600	0.986089
TraesCS3D01G432100	0.0267962
TraesCS7D01G552200	0.897634
TraesCS7D01G528400	0.483657
TraesCS1D01G389500	0.980074
TraesCS2D01G229900	0.599079
TraesCS2D01G552900	0.795514
TraesCS7D01G135500	-0.446188
TraesCS2D01G458700	-0.520509
TraesCS5D01G111000	0.317586
TraesCS4D01G134800	0.895782
TraesCS4D01G242700	0.976059
TraesCS5D01G033000	-0.289029
TraesCS1D01G171300	-0.613392
TraesCS5D01G391500	-0.116981
TraesCS4D01G132500	0.756589
TraesCS3D01G192900	0.550637
TraesCS1D01G349400	0.460768
TraesCS5D01G533000	NA
TraesCS4D01G336700	-0.0813794
TraesCS3D01G481800	0.934838
TraesCS4D01G326800	-0.221609
TraesCS2D01G257100	0.997057
TraesCS5D01G522200	0.899886
TraesCS3D01G375900	0.935134
TraesCS1D01G312900	0.984707
TraesCS4D01G357900	0.650973
TraesCS4D01G147600	0.964954
TraesCS2D01G463100	0.952704
TraesCS7D01G416500	0.853577
TraesCS7D01G290400	0.6324
TraesCS4D01G236800	0.44548
TraesCS3D01G413100	0.926634
TraesCS7D01G110700	0.727345
TraesCS3D01G275100	-0.431223
TraesCS6D01G161700	0.834951
TraesCS7D01G049800	-0.380671
TraesCS3D01G169900	0.989014
TraesCS3D01G061900	0.739707
TraesCS2D01G143000	0.72441
TraesCS7D01G297000	0.997318
TraesCS2D01G456900	0.945803
TraesCS2D01G386000	0.474913
TraesCS6D01G327700	-0.274456
TraesCS3D01G183800	-0.226683
TraesCS3D01G508000	0.32596
TraesCS5D01G469700	-0.377965
TraesCS7D01G225400	-0.157878
TraesCS7D01G405600	0.998618
TraesCS2D01G206200	0.331461
TraesCS3D01G512000	-0.515305
TraesCS6D01G144600	0.99175
TraesCS1D01G178300	0.315434
TraesCS7D01G551800	NA
TraesCS1D01G383700	0.472706
TraesCS7D01G171100	0.346692
TraesCS1D01G312600	0.846424
TraesCS1D01G064200	0.652014
TraesCS7D01G324600	0.406229
TraesCS1D01G310200	0.630968
TraesCS6D01G228900	0.37336
TraesCS1D01G349800	0.0478497
TraesCS2D01G398500	0.981494
TraesCS6D01G182500	0.556687
TraesCS3D01G114700	0.511224
TraesCS5D01G287500	0.394549
TraesCS3D01G123200	-0.0387155
TraesCS2D01G030200	-0.273156
TraesCS2D01G276000	0.946547
TraesCS5D01G462300	0.663922
TraesCS7D01G453500	0.936382
TraesCS5D01G001700	0.97005
TraesCS1D01G278800	0.693516
TraesCS6D01G085500	-0.0727313
TraesCS7D01G458800	-0.393196
TraesCS1D01G004200	0.598395
TraesCS5D01G463900	0.92787
TraesCS2D01G036700	0.744439
TraesCS5D01G568200	-0.294001
TraesCS5D01G085000	-0.270696
TraesCS5D01G358000	-0.437095
TraesCS7D01G267000	-0.269401
TraesCS6D01G277000	0.337814
TraesCS7D01G405400	0.258253
TraesCS3D01G358900	0.330428
TraesCS4D01G186700	0.953758
TraesCS5D01G090600	0.748308
TraesCS5D01G344300	-0.428075
TraesCS5D01G183700	-0.192181
TraesCS2D01G323200	0.72346
TraesCS3D01G160800	0.363554
TraesCS7D01G233400	0.924028
TraesCS2D01G388000	0.447272
TraesCS2D01G523400	0.909313
TraesCS5D01G270600	0.466793
TraesCS1D01G449000	0.548419
TraesCS5D01G106500	0.636504
TraesCS4D01G349200	0.527535
TraesCS1D01G181700	0.0355888
TraesCS3D01G290800	0.949959
TraesCS6D01G215600	0.309444
TraesCS7D01G234900	0.425592
TraesCS7D01G166200	-0.379176
TraesCS1D01G188000	0.579496
TraesCS7D01G463900	0.727635
TraesCS5D01G251800	0.495078
TraesCS3D01G402600	0.0820825
TraesCS1D01G140100	-0.288596
TraesCS2D01G402900	0.911649
TraesCS2D01G032700	-0.335699
TraesCS6D01G319300	-0.271356
TraesCS5D01G231700	0.66108
TraesCS5D01G176500	-0.125011
TraesCS2D01G260700	0.531997
TraesCS6D01G116700	0.70721
TraesCS7D01G114200	0.640651
TraesCS7D01G333100	0.892491
TraesCS7D01G258800	0.382152
TraesCS2D01G534500	0.687951
TraesCS6D01G270300	0.438299
TraesCS4D01G224600	-0.195476
TraesCS3D01G449200	-0.172298
TraesCS3D01G124000	0.589675
TraesCS7D01G119100	0.576156
TraesCS4D01G320700	0.0588841
TraesCS3D01G485200	0.877079
TraesCS1D01G221400	0.901046
TraesCS7D01G004900	-0.0367543
TraesCS6D01G400200	-0.244746
TraesCS6D01G198000	0.988038
TraesCS1D01G212500	-0.183782
TraesCS1D01G279700	0.997801
TraesCS7D01G074800	0.236235
TraesCS3D01G396800	0.945569
TraesCS4D01G097400	0.996581
TraesCS1D01G272600	0.915741
TraesCS1D01G448700	0.770491
TraesCS7D01G102800	0.273586
TraesCS2D01G110200	0.949715
TraesCS1D01G216400	0.500131
TraesCS3D01G315000	0.985582
TraesCS3D01G092300	0.29887
TraesCS2D01G226000	0.628227
TraesCS1D01G425300	0.210816
TraesCS6D01G256000	0.106281
TraesCS5D01G310500	0.984251
TraesCS4D01G029300	0.0673016
TraesCS6D01G176900	0.80766
TraesCS1D01G005000	-0.345803
TraesCS1D01G322000	0.443269
TraesCS5D01G010100	-0.300549
TraesCS7D01G246200	0.961656
TraesCS6D01G027300	-0.242335
TraesCS3D01G360600	0.00322015
TraesCS2D01G097200	0.93942
TraesCS7D01G472600	0.769593
TraesCS7D01G189400	0.988427
TraesCS5D01G205600	0.991988
TraesCS7D01G352400	0.937043
TraesCS4D01G126000	0.963617
TraesCS5D01G193100	-0.233722
TraesCS2D01G193400	0.854771
TraesCS3D01G030400	NA
TraesCS1D01G124800	0.645287
TraesCS2D01G352200	-0.0381587
TraesCS7D01G240700	0.862531
TraesCS1D01G082400	-0.0749407
TraesCS7D01G052500	0.652609
TraesCS3D01G132200	0.890461
TraesCS2D01G225900	0.149704
TraesCS2D01G259000	0.7909
TraesCS4D01G302500	0.904354
TraesCS7D01G411500	-0.240419
TraesCS1D01G219500	0.0723465
TraesCS4D01G013100	-0.264008
TraesCS7D01G333900	0.250748
TraesCS2D01G530700	0.391042
TraesCS7D01G499900	-0.298757
TraesCS1D01G380000	0.0519864
TraesCS2D01G317800	-0.312689
TraesCS1D01G356500	-0.378533
TraesCS4D01G102600	-0.196631
TraesCS5D01G259700	0.943112
TraesCS7D01G450100	0.951329
TraesCS5D01G208100	0.0359876
TraesCS3D01G278200	-0.247151
TraesCS3D01G357000	0.866266
TraesCS3D01G366700	0.690978
TraesCS5D01G095600	0.752967
TraesCS6D01G171900	-0.190185
TraesCS3D01G198200	0.378323
TraesCS6D01G138100	0.711012
TraesCS5D01G566100	0.276111
TraesCS2D01G518100	0.898765
TraesCS4D01G139100	-0.0348006
TraesCS1D01G221800	-0.312325
TraesCS5D01G302600	0.942877
TraesCS1D01G066800	0.973654
TraesCS6D01G053400	0.913709
TraesCS3D01G130000	-0.0991809
TraesCS5D01G229500	0.784575
TraesCS5D01G479700	0.526516
TraesCS1D01G414900	0.334032
TraesCS2D01G084400	0.895502
TraesCS6D01G295500	0.870492
TraesCS3D01G341000	0.985447
TraesCS4D01G087700	-0.139937
TraesCS6D01G280300	0.983556
TraesCS6D01G394700	-0.25023
TraesCS6D01G225200	0.841602
TraesCS5D01G020400	-0.173043
TraesCS3D01G362600	0.798338
TraesCS7D01G466800	0.919638
TraesCS5D01G190100	-0.0470478
TraesCS3D01G277500	0.990352
TraesCS7D01G297600	0.466342
TraesCS1D01G247500	0.552404
TraesCS3D01G144100	0.422715
TraesCS2D01G401500	0.311337
TraesCS1D01G227500	0.631727
TraesCS3D01G240600	0.664691
TraesCS7D01G336500	0.231726
TraesCS5D01G216200	0.930713
TraesCS3D01G236800	-0.253249
TraesCS1D01G285700	0.958708
TraesCS3D01G257000	0.472927
TraesCS2D01G143400	0.823121
TraesCS1D01G191000	0.480989
TraesCS3D01G437100	0.0633008
TraesCS2D01G180400	0.498114
TraesCS6D01G347500	-0.163756
TraesCS1D01G368900	0.908857
TraesCS3D01G382400	0.976936
TraesCS6D01G408000	0.772636
TraesCS1D01G245600	0.146684
TraesCS1D01G039000	0.989073
TraesCS2D01G558800	0.331544
TraesCS6D01G097100	0.0109784
TraesCS5D01G417600	0.994978
TraesCS1D01G336500	0.724871
TraesCS7D01G188500	0.919226
TraesCS2D01G037400	-0.0255947
TraesCS6D01G364600	0.208931
TraesCS2D01G233200	0.867326
TraesCS7D01G467000	0.981726
TraesCS4D01G109800	0.584954
TraesCS4D01G172800	0.990497
TraesCS6D01G388200	0.397601
TraesCS7D01G142900	0.443705
TraesCS5D01G396800	-0.496732
TraesCS3D01G167700	0.995367
TraesCS6D01G144400	0.84931
TraesCS1D01G299700	0.992437
TraesCS3D01G243200	0.960573
TraesCS7D01G151200	0.921204
TraesCS7D01G269700	0.935697
TraesCS5D01G417200	0.918179
TraesCS5D01G498300	0.43313
TraesCS1D01G417000	-0.673599
TraesCS1D01G021800	-0.126465
TraesCS1D01G194400	0.655151
TraesCS1D01G205100	0.0792079
TraesCS6D01G222100	-0.188532
TraesCS5D01G517800	0.667297
TraesCS3D01G001900	0.956348
TraesCS2D01G545800	0.985064
TraesCS5D01G212700	0.42893
TraesCS6D01G136800	-0.0466901
TraesCS3D01G334200	0.96501
TraesCS4D01G051700	NA
TraesCS2D01G311500	0.81076
TraesCS6D01G117100	0.620242
TraesCS5D01G256900	0.871606
TraesCS5D01G123300	0.369603
TraesCS5D01G166500	0.798697
TraesCS1D01G396200	0.509793
TraesCS2D01G451300	-0.437592
TraesCS1D01G088500	0.88568
TraesCS1D01G190900	0.735517
TraesCS3D01G317400	-0.0583069
TraesCS7D01G119300	0.260886
TraesCS1D01G147300	0.00415675
TraesCS2D01G366100	0.878003
TraesCS4D01G291800	0.628959
TraesCS1D01G133100	0.975781
TraesCS6D01G047000	-0.0582096
TraesCS7D01G321700	0.793985
TraesCS5D01G382400	0.974383
TraesCS5D01G006600	-0.0621558
TraesCS4D01G131400	0.722906
TraesCS2D01G368400	0.919854
TraesCS1D01G381400	-0.235607
TraesCS1D01G425100	0.930885
TraesCS7D01G461500	0.481621
TraesCS2D01G335200	0.977234
TraesCS2D01G008500	0.266264
TraesCS6D01G099700	0.910827
TraesCS6D01G223700	0.965948
TraesCS6D01G195900	0.740141
TraesCS2D01G254500	0.72947
TraesCS3D01G155100	0.843363
TraesCS4D01G296500	-0.115957
TraesCS2D01G444900	0.646471
TraesCS5D01G388700	0.895772
TraesCS6D01G109000	0.73546
TraesCS7D01G353700	0.998308
TraesCS4D01G270600	0.952421
TraesCS6D01G224700	0.449756
TraesCS7D01G427600	0.7188
TraesCS6D01G245000	0.675385
TraesCS2D01G499800	0.929828
TraesCS1D01G229700	0.987659
TraesCS6D01G043500	0.965671
TraesCS6D01G216500	0.886602
TraesCS1D01G229300	0.286216
TraesCS2D01G058900	0.586145
TraesCS2D01G512100	0.507047
TraesCS2D01G561200	0.347248
TraesCS7D01G489300	0.586777
TraesCS4D01G150000	0.718422
TraesCS5D01G559900	-0.286799
TraesCS7D01G512500	0.985256
TraesCS6D01G069200	0.218434
TraesCS3D01G249600	-0.239961
TraesCS6D01G325500	-0.22268
TraesCS3D01G326200	0.905418
TraesCS5D01G170400	0.981702
TraesCS1D01G110000	0.243321
TraesCS5D01G349700	0.405346
TraesCS3D01G299800	0.852216
TraesCS7D01G418600	0.98871
TraesCS3D01G114800	0.966208
TraesCS5D01G269600	0.995992
TraesCS1D01G334300	0.765126
TraesCS3D01G410200	0.240432
TraesCS1D01G416200	0.904487
TraesCS3D01G031600	-0.158957
TraesCS3D01G052100	0.99783
TraesCS3D01G127100	-0.0463231
TraesCS3D01G315700	0.891427
TraesCS2D01G130900	0.685908
TraesCS6D01G132100	0.858968
TraesCS3D01G363700	0.783177
TraesCS3D01G104000	0.918136
TraesCS7D01G366500	-0.44745
TraesCS7D01G193200	0.94008
TraesCS5D01G358600	0.035918
TraesCS7D01G366700	0.106289
TraesCS6D01G150900	0.873771
TraesCS5D01G373500	0.666592
TraesCS1D01G089400	0.601611
TraesCS7D01G370700	-0.0716323
TraesCS4D01G237800	0.469314
TraesCS6D01G084100	-0.270148
TraesCS6D01G295400	0.962327
TraesCS1D01G189900	0.1227
TraesCS3D01G316200	-0.297112
TraesCS7D01G349500	0.449931
TraesCS6D01G221200	-0.0512281
TraesCS1D01G005100	-0.0247762
TraesCS3D01G430400	0.978905
TraesCS1D01G215500	0.289954
TraesCS6D01G371300	0.361552
TraesCS2D01G250800	0.708214
TraesCS5D01G505700	0.732621
TraesCS5D01G267200	0.958718
TraesCS4D01G306800	0.602565
TraesCS5D01G032000	-0.131006
TraesCS5D01G552000	0.208648
TraesCS2D01G254100	-0.104598
TraesCS3D01G457800	0.726227
TraesCS6D01G395600	-0.12683
TraesCS6D01G335700	0.802994
TraesCS1D01G077300	0.800433
TraesCS7D01G099500	0.895563
TraesCS1D01G074400	0.610358
TraesCS7D01G324500	0.754166
TraesCS3D01G263500	0.977392
TraesCS3D01G105700	0.939927
TraesCS5D01G233200	0.952777
TraesCS2D01G199300	0.458726
TraesCS5D01G375700	0.968113
TraesCS3D01G459000	0.660757
TraesCS2D01G211000	0.943322
TraesCS2D01G515500	0.00192665
TraesCS2D01G161800	0.15724
TraesCS6D01G115500	0.0215478
TraesCS5D01G266000	0.987311
TraesCS4D01G133200	0.860183
TraesCS3D01G179200	0.85117
TraesCS7D01G405800	0.949963
TraesCS5D01G333100	-0.00770369
TraesCS2D01G459400	-0.162163
TraesCS7D01G527300	NA
TraesCS1D01G255700	-0.0168153
TraesCS2D01G190300	0.566886
TraesCS3D01G444200	0.0632148
TraesCS6D01G117600	0.922768
TraesCS5D01G565000	0.696407
TraesCS7D01G498500	0.162707
TraesCS3D01G364000	-0.29155
TraesCS5D01G186200	0.0279112
TraesCS4D01G332100	0.367427
TraesCS3D01G410900	-0.268223
TraesCS1D01G364700	0.837956
TraesCS7D01G206700	0.764813
TraesCS6D01G272400	0.894508
TraesCS2D01G370700	0.955016
TraesCS7D01G002500	0.513447
TraesCS7D01G217000	0.975482
TraesCS6D01G078300	0.509394
TraesCS4D01G282000	-0.137784
TraesCS4D01G317500	0.0730896
TraesCS3D01G455900	0.103726
TraesCS2D01G134000	0.671695
TraesCS4D01G132400	0.988685
TraesCS5D01G195200	0.661463
TraesCS5D01G102200	0.888478
TraesCS2D01G159900	0.721531
TraesCS3D01G262300	0.381729
TraesCS6D01G128300	0.702008
TraesCS2D01G491400	-0.123347
TraesCS3D01G401100	0.345032
TraesCS1D01G293900	0.802388
TraesCS2D01G509400	0.055954
TraesCS7D01G053400	0.726883
TraesCS3D01G171800	0.965123
TraesCS5D01G100500	0.771996
TraesCS6D01G250600	0.371558
TraesCS1D01G083600	0.990806
TraesCS4D01G218800	0.640416
TraesCS7D01G204300	0.482408
TraesCS3D01G474100	NA
TraesCS5D01G532500	-0.309847
TraesCS3D01G246800	0.864423
TraesCS5D01G385800	-0.422389
TraesCS4D01G126400	0.651601
TraesCS5D01G339800	0.293664
TraesCS7D01G323900	0.319537
TraesCS3D01G135500	0.967687
TraesCS3D01G266900	-0.0717513
TraesCS7D01G445700	0.988448
TraesCS7D01G105600	-0.154386
TraesCS4D01G310900	0.938939
TraesCS7D01G149500	0.938574
TraesCS6D01G076900	0.34112
TraesCS2D01G262100	0.860449
TraesCS5D01G125300	-0.459851
TraesCS1D01G097500	0.989185
TraesCS4D01G012200	-0.284689
TraesCS6D01G189100	0.83826
TraesCS2D01G159800	-0.229711
TraesCS3D01G473700	0.0768182
TraesCS7D01G030500	0.480866
TraesCS1D01G033200	0.103325
TraesCS7D01G240100	0.917867
TraesCS4D01G162200	0.0682527
TraesCS5D01G290000	0.719131
TraesCS2D01G486700	-0.183454
TraesCS2D01G601600	-0.0663931
TraesCS1D01G152900	0.830182
TraesCS2D01G035800	0.114756
TraesCS5D01G209500	0.0861565
TraesCS6D01G202900	-0.0427508
TraesCS1D01G301600	0.239162
TraesCS2D01G537100	0.0622129
TraesCS4D01G116600	0.902382
TraesCS6D01G162400	-0.0572687
TraesCS2D01G540700	0.353124
TraesCS3D01G036500	0.0899378
TraesCS2D01G228300	0.365024
TraesCS5D01G083300	0.88163
TraesCS2D01G439400	0.132885
TraesCS5D01G548100	-0.27436
TraesCS7D01G349100	0.985449
TraesCS6D01G130100	0.986372
TraesCS3D01G464200	NA
TraesCS4D01G240900	0.374875
TraesCS5D01G366600	0.133298
TraesCS2D01G005500	-0.265109
TraesCS3D01G188000	0.345648
TraesCS6D01G118300	0.823435
TraesCS2D01G542400	-0.0529161
TraesCS5D01G047500	-0.050849
TraesCS1D01G044300	0.515587
TraesCS6D01G131500	0.6681
TraesCS2D01G412900	0.71535
TraesCS3D01G367900	0.0488637
TraesCS6D01G004600	-0.265225
TraesCS2D01G265300	0.157202
TraesCS3D01G518300	NA
TraesCS5D01G321000	0.384181
TraesCS7D01G169200	0.323236
TraesCS3D01G383000	0.895242
TraesCS3D01G023000	0.522332
TraesCS5D01G182900	0.904263
TraesCS2D01G335800	0.343551
TraesCS2D01G265700	0.417138
TraesCS2D01G367800	0.0935428
TraesCS6D01G232600	0.79389
TraesCS2D01G592500	-0.580408
TraesCS4D01G137600	-0.300269
TraesCS3D01G290300	-0.341933
TraesCS5D01G521300	NA
TraesCS6D01G403000	NA
TraesCS7D01G257700	0.682886
TraesCS2D01G162100	-0.0516182
TraesCS1D01G206500	0.148203
TraesCS1D01G180300	-0.0922944
TraesCS4D01G056400	0.859986
TraesCS5D01G035500	-0.111398
TraesCS1D01G433600	-0.271469
TraesCS4D01G117300	0.591269
TraesCS1D01G361200	0.875565
TraesCS5D01G233700	0.196319
TraesCS7D01G150300	0.943237
TraesCS5D01G225600	0.56192
TraesCS4D01G270000	0.964533
TraesCS2D01G239800	0.490648
TraesCS1D01G255900	-0.0469328
TraesCS1D01G128900	0.149981
TraesCS5D01G485300	0.507292
TraesCS7D01G153000	0.523365
TraesCS2D01G404200	-0.0245824
TraesCS7D01G274000	0.146696
TraesCS7D01G426900	0.963263
TraesCS3D01G087400	0.146362
TraesCS4D01G016700	-0.200123
TraesCS3D01G328600	-0.618727
TraesCS2D01G213400	0.647037
TraesCS6D01G391800	0.196064
TraesCS3D01G050500	-0.491861
TraesCS6D01G076700	-0.489557
TraesCS7D01G472700	0.0825967
TraesCS3D01G050800	-0.365155
TraesCS6D01G079000	-0.6824
TraesCS6D01G241300	0.0600681
TraesCS7D01G119600	0.854374
TraesCS2D01G409000	0.367466
TraesCS2D01G147800	-0.118543
TraesCS5D01G313000	0.652739
TraesCS7D01G000700	-0.0251447
TraesCS4D01G293200	-0.0173584
TraesCS3D01G135800	0.958595
TraesCS1D01G200000	0.714953
TraesCS4D01G276300	0.515443
TraesCS3D01G291200	0.757712
TraesCS3D01G332400	0.89725
TraesCS5D01G019400	0.0703578
TraesCS7D01G094900	0.51482
TraesCS6D01G043000	0.334366
TraesCS7D01G165300	0.539051
TraesCS3D01G144000	0.436683
TraesCS3D01G412300	0.832401
TraesCS2D01G125800	0.298119
TraesCS6D01G086900	0.919004
TraesCS6D01G107700	0.687111
TraesCS2D01G392600	-0.295698
TraesCS7D01G431300	0.569788
TraesCS7D01G023900	-0.07186
TraesCS4D01G306000	0.824508
TraesCS6D01G388700	-0.419856
TraesCS2D01G421600	0.198571
TraesCS7D01G066900	0.650592
TraesCS4D01G330500	0.898597
TraesCS5D01G315900	0.942488
TraesCS4D01G107800	0.85687
TraesCS3D01G159900	0.998992
TraesCS7D01G464800	0.325134
TraesCS1D01G333700	0.336835
TraesCS5D01G219100	0.688921
TraesCS2D01G396300	-0.0257924
TraesCS6D01G291800	0.662054
TraesCS2D01G294100	0.935099
TraesCS1D01G227600	-0.222495
TraesCS2D01G130600	-0.371836
TraesCS1D01G288800	0.881682
TraesCS2D01G369300	0.947513
TraesCS3D01G168300	0.38559
TraesCS7D01G543700	0.221221
TraesCS6D01G102500	0.308216
TraesCS7D01G430200	0.00205447
TraesCS4D01G014600	0.116396
TraesCS7D01G151100	0.816647
TraesCS1D01G371500	0.104784
TraesCS4D01G042800	-0.538376
TraesCS7D01G220400	0.196799
TraesCS1D01G415000	0.151149
TraesCS3D01G476800	-0.0941862
TraesCS4D01G206800	-0.0467167
TraesCS5D01G140500	0.136896
TraesCS3D01G103900	0.448663
TraesCS2D01G020900	-0.247332
TraesCS5D01G043400	0.227544
TraesCS5D01G177100	0.265991
TraesCS5D01G043600	0.72831
TraesCS7D01G313900	0.578556
TraesCS2D01G515100	-0.200616
TraesCS5D01G257300	-0.272907
TraesCS5D01G475600	-0.0980333
TraesCS2D01G185700	0.154577
TraesCS3D01G460000	0.294061
TraesCS7D01G355500	0.0876953
TraesCS1D01G284800	-0.0255925
TraesCS1D01G324900	0.195138
TraesCS7D01G277400	0.704167
TraesCS2D01G427200	-0.112947
TraesCS6D01G378300	0.619789
TraesCS3D01G261700	-0.177416
TraesCS2D01G027500	-0.243214
TraesCS1D01G255600	0.68533
TraesCS1D01G106100	0.836054
TraesCS4D01G119400	0.813933
TraesCS6D01G207500	-0.030596
TraesCS5D01G055200	0.797375
TraesCS2D01G475600	0.973686
TraesCS4D01G233800	0.843591
TraesCS1D01G077000	-0.444069
TraesCS2D01G565500	-0.124859
TraesCS2D01G164700	0.794835
TraesCS1D01G269600	0.475902
TraesCS5D01G116300	0.253598
TraesCS3D01G110700	0.720598
TraesCS4D01G360300	0.667245
TraesCS2D01G072900	0.769298
TraesCS3D01G023700	0.734148
TraesCS4D01G177300	0.853845
TraesCS3D01G357600	0.889486
TraesCS1D01G120800	0.104059
TraesCS3D01G428700	0.690802
TraesCS1D01G137100	0.817817
TraesCS5D01G399900	0.908368
TraesCS5D01G079100	-0.703466
TraesCS5D01G367600	0.113855
TraesCS5D01G519400	-0.509848
TraesCS4D01G233700	0.837656
TraesCS5D01G025100	0.951004
TraesCS5D01G158900	0.700557
TraesCS3D01G034900	-0.132085
TraesCS5D01G384000	0.844113
TraesCS2D01G540900	-0.102896
TraesCS5D01G476200	0.00814829
TraesCS5D01G162900	0.286429
TraesCS3D01G031100	-0.00762296
TraesCS4D01G003300	NA
TraesCS5D01G015600	0.955881
TraesCS5D01G017900	0.921458
TraesCS3D01G344700	0.948499
TraesCS3D01G283900	-0.596196
TraesCS5D01G371400	-0.0561039
TraesCS3D01G122200	-0.284644
TraesCS5D01G169800	0.327452
TraesCS1D01G409900	-0.262179
TraesCS1D01G201200	0.969368
TraesCS5D01G544800	-0.0659086
TraesCS6D01G123100	-0.20652
TraesCS1D01G368200	0.823509
TraesCS4D01G270100	0.0523295
TraesCS2D01G189300	0.266014
TraesCS5D01G023400	-0.0419365
TraesCS6D01G082200	0.181058
TraesCS7D01G248800	0.120668
TraesCS6D01G133000	0.286517
TraesCS4D01G256000	-0.00985596
TraesCS3D01G368700	-0.139775
TraesCS7D01G517400	0.0868727
TraesCS4D01G283200	0.127616
TraesCS4D01G178100	-0.0807782
TraesCS7D01G402900	0.348745
TraesCS5D01G323600	0.829597
TraesCS3D01G487200	0.0396731
TraesCS2D01G541400	0.800792
TraesCS6D01G375000	0.774652
TraesCS2D01G229200	0.125901
TraesCS2D01G004600	-0.24021
TraesCS3D01G494600	0.248576
TraesCS7D01G239000	0.056131
TraesCS5D01G259400	0.0757667
TraesCS4D01G014400	0.989475
TraesCS6D01G225300	0.916442
TraesCS6D01G140100	0.920722
TraesCS7D01G385700	-0.259241
TraesCS4D01G212000	0.0936123
TraesCS5D01G194900	0.677884
TraesCS2D01G430700	0.0567467
TraesCS3D01G356700	-0.155254
TraesCS7D01G549700	0.135668
TraesCS2D01G598200	-0.0252613
TraesCS7D01G345600	0.947741
TraesCS2D01G113300	0.462862
TraesCS2D01G335100	0.811613
TraesCS5D01G146500	-0.582772
TraesCS2D01G222500	-0.195717
TraesCS5D01G328400	0.308308
TraesCS6D01G189400	0.692569
TraesCS5D01G138100	0.149076
TraesCS7D01G133400	0.95053
TraesCS2D01G149400	-0.0938057
TraesCS6D01G390100	0.558068
TraesCS6D01G016800	-0.251291
TraesCS7D01G174200	0.8066
TraesCS2D01G147600	-0.189419
TraesCS2D01G028700	-0.223647
TraesCS6D01G043900	NA
TraesCS3D01G116400	0.967898
TraesCS5D01G554000	-0.423384
TraesCS7D01G234600	0.527893
TraesCS7D01G132000	0.709989
TraesCS6D01G360300	0.69935
TraesCS3D01G309900	0.131734
TraesCS2D01G230100	-0.298054
TraesCS5D01G473500	0.780712
TraesCS7D01G369100	0.666215
TraesCS1D01G135200	0.435946
TraesCS2D01G553400	0.650307
TraesCS7D01G536400	0.497288
TraesCS5D01G489900	0.866908
TraesCS3D01G375000	0.604308
TraesCS6D01G272600	0.765427
TraesCS5D01G569000	-0.391913
TraesCS3D01G003800	-0.329654
TraesCS1D01G066600	0.880801
TraesCS7D01G181400	0.151283
TraesCS7D01G403300	0.898034
TraesCS5D01G303700	-0.400289
TraesCS6D01G294300	0.171524
TraesCS3D01G181000	0.186338
TraesCS7D01G219600	0.330569
TraesCS6D01G407600	-0.0771887
TraesCS1D01G222300	0.834093
TraesCS3D01G216900	0.601863
TraesCS5D01G238600	0.191374
TraesCS6D01G175200	0.53396
TraesCS6D01G076500	-0.0621701
TraesCS2D01G392200	0.104065
TraesCS4D01G264000	0.746205
TraesCS2D01G245200	0.630622
TraesCS3D01G356600	-0.143735
TraesCS7D01G169800	0.0062841
TraesCS2D01G513800	0.0683997
TraesCS1D01G247700	0.905854
TraesCS5D01G040200	-0.638225
TraesCS5D01G503700	0.387558
TraesCS7D01G327600	0.823679
TraesCS2D01G119700	0.415269
TraesCS1D01G371600	-0.234436
TraesCS3D01G221000	0.872538
TraesCS7D01G458500	0.618021
TraesCS7D01G119000	0.114004
TraesCS2D01G250100	0.0600541
TraesCS2D01G128400	-0.517221
TraesCS2D01G285800	0.73062
TraesCS5D01G224500	0.250487
TraesCS6D01G378800	0.499243
TraesCS5D01G011800	-0.206721
TraesCS7D01G545300	-0.244732
TraesCS2D01G389600	-0.327489
TraesCS2D01G560500	-0.314801
TraesCS7D01G427100	0.368371
TraesCS5D01G054000	-0.307723
TraesCS2D01G414400	-0.197759
TraesCS2D01G431500	0.175347
TraesCS2D01G575500	0.288989
TraesCS6D01G243800	0.647674
TraesCS3D01G424500	0.432677
TraesCS6D01G118200	-0.0627416
TraesCS6D01G316800	-0.250025
TraesCS3D01G179100	-0.307633
TraesCS4D01G351900	-0.195259
TraesCS3D01G016300	-0.138983
TraesCS3D01G082200	0.543881
TraesCS6D01G050800	-0.37742
TraesCS1D01G399800	-0.0169266
TraesCS2D01G477800	-0.197568
TraesCS5D01G547700	NA
TraesCS3D01G354700	0.795754
TraesCS4D01G138300	-0.222278
TraesCS7D01G013900	NA
TraesCS5D01G205800	-0.103792
TraesCS3D01G149800	0.982983
TraesCS7D01G305000	0.119407
TraesCS1D01G378100	0.264198
TraesCS3D01G325100	0.496197
TraesCS4D01G287100	0.402969
TraesCS6D01G093600	0.896441
TraesCS7D01G077000	0.828177
TraesCS6D01G349200	0.762936
TraesCS2D01G555200	0.805732
TraesCS6D01G121300	0.881994
TraesCS7D01G075700	-0.229787
TraesCS4D01G136400	0.402043
TraesCS2D01G563500	NA
TraesCS3D01G310800	0.331482
TraesCS2D01G526100	0.139588
TraesCS6D01G108400	0.778609
TraesCS3D01G054200	0.904414
TraesCS2D01G255500	0.295778
TraesCS2D01G352500	0.19801
TraesCS3D01G540800	0.546585
TraesCS1D01G271900	0.960363
TraesCS7D01G410200	-0.377933
TraesCS5D01G538600	-0.0722245
TraesCS7D01G217700	0.805509
TraesCS3D01G226900	0.0358925
TraesCS1D01G326100	-0.125489
TraesCS3D01G326500	0.882574
TraesCS4D01G152200	-0.00526204
TraesCS1D01G189700	0.0608753
TraesCS6D01G080500	0.174185
TraesCS2D01G033600	0.872892
TraesCS5D01G008500	-0.31615
TraesCS7D01G230600	-0.187867
TraesCS1D01G258700	0.222911
TraesCS1D01G413600	0.538251
TraesCS5D01G260300	0.437627
TraesCS2D01G594100	-0.450151
TraesCS2D01G480100	-0.405039
TraesCS3D01G398000	0.833973
TraesCS2D01G312600	0.969901
TraesCS5D01G494600	0.962025
TraesCS3D01G032900	-0.128542
TraesCS2D01G070500	-0.553267
TraesCS4D01G119300	0.979288
TraesCS3D01G411900	0.461297
TraesCS5D01G094100	0.638527
TraesCS3D01G462500	0.0475926
TraesCS3D01G104100	-0.00660941
TraesCS7D01G265300	-0.510122
TraesCS2D01G161200	0.508465
TraesCS4D01G316400	0.143236
TraesCS5D01G044500	0.69637
TraesCS1D01G160800	0.794887
TraesCS3D01G293600	-0.267858
TraesCS5D01G435300	0.0561989
TraesCS7D01G505400	0.779176
TraesCS7D01G432800	0.91288
TraesCS5D01G353400	0.861532
TraesCS5D01G198400	0.630833
TraesCS4D01G095000	0.800916
TraesCS5D01G050400	0.217987
TraesCS3D01G313600	0.684566
TraesCS6D01G139100	0.088722
TraesCS2D01G279100	0.746968
TraesCS4D01G107400	0.810656
TraesCS2D01G423500	-0.597395
TraesCS1D01G389800	0.497289
TraesCS5D01G396700	0.641643
TraesCS6D01G033300	0.826191
TraesCS2D01G078200	0.77977
TraesCS7D01G087000	-0.0342429
TraesCS3D01G169100	0.738233
TraesCS7D01G211400	-0.154393
TraesCS7D01G315000	-0.541664
TraesCS6D01G384900	0.422063
TraesCS6D01G400300	0.719063
TraesCS7D01G005200	0.405858
TraesCS7D01G390900	0.844368
TraesCS2D01G230000	0.505802
TraesCS7D01G144700	0.162532
TraesCS3D01G317600	-0.184763
TraesCS2D01G522400	0.37555
TraesCS7D01G495000	0.268068
TraesCS7D01G541900	NA
TraesCS3D01G421900	0.271565
TraesCS3D01G073900	-0.0722105
TraesCS5D01G434500	0.402187
TraesCS3D01G506400	0.983203
TraesCS6D01G217800	0.947072
TraesCS4D01G136000	-0.190313
TraesCS2D01G216500	-0.313124
TraesCS6D01G097000	-0.331896
TraesCS6D01G323200	NA
TraesCS7D01G104900	0.123742
TraesCS4D01G331200	-0.0347319
TraesCS1D01G071800	0.640719
TraesCS2D01G557100	0.251862
TraesCS7D01G044000	0.273705
TraesCS7D01G263100	0.197523
TraesCS3D01G418900	0.517388
TraesCS1D01G206000	0.173983
TraesCS2D01G243300	-0.60001
TraesCS2D01G465500	0.0534234
TraesCS6D01G118900	0.813998
TraesCS7D01G321600	0.92916
TraesCS6D01G360200	-0.555584
TraesCS5D01G075500	0.727007
TraesCS2D01G600600	-0.212291
TraesCS4D01G013300	0.0616829
TraesCS7D01G302800	0.917048
TraesCS3D01G454900	-0.144077
TraesCS1D01G402600	-0.237012
TraesCS3D01G045600	0.997578
TraesCS2D01G452700	-0.343895
TraesCS3D01G011600	-0.378862
TraesCS4D01G063800	-0.189326
TraesCS2D01G601000	-0.356372
TraesCS5D01G268000	0.972305
TraesCS2D01G464700	0.916926
TraesCS3D01G244500	-0.212163
TraesCS3D01G198400	0.412888
TraesCS2D01G159300	-0.275958
TraesCS6D01G259900	-0.397473
TraesCS1D01G009100	NA
TraesCS2D01G400400	-0.431614
TraesCS3D01G100000	0.380667
TraesCS7D01G311600	-0.103559
TraesCS3D01G325500	0.972497
TraesCS4D01G140800	0.927806
TraesCS4D01G151600	0.0752265
TraesCS1D01G128300	NA
TraesCS3D01G189800	0.754131
TraesCS2D01G325200	0.193203
TraesCS6D01G306800	-0.273367
TraesCS7D01G010100	0.369082
TraesCS6D01G158700	-0.0547873
TraesCS3D01G356300	0.0672078
TraesCS3D01G067200	0.214359
TraesCS5D01G501100	0.686029
TraesCS5D01G470300	0.0100338
TraesCS4D01G337400	0.893648
TraesCS5D01G322900	0.580366
TraesCS4D01G208000	0.438543
TraesCS2D01G175500	0.591224
TraesCS4D01G114700	0.252778
TraesCS7D01G246300	0.370666
TraesCS1D01G087400	0.706455
TraesCS6D01G157600	0.877521
TraesCS2D01G311300	0.401918
TraesCS6D01G069300	-0.0643192
TraesCS6D01G307800	-0.392434
TraesCS1D01G253500	-0.104829
TraesCS1D01G181100	0.142478
TraesCS5D01G512600	0.955581
TraesCS1D01G186300	0.758208
TraesCS6D01G395200	-0.111833
TraesCS3D01G383800	0.162333
TraesCS7D01G423500	-0.303727
TraesCS3D01G493900	0.798602
TraesCS5D01G039400	0.417685
TraesCS7D01G316600	0.942902
TraesCS6D01G059100	0.872836
TraesCS7D01G039400	0.183833
TraesCS5D01G365200	0.354562
TraesCS3D01G014100	NA
TraesCS1D01G415200	0.409701
TraesCS4D01G027200	-0.386027
TraesCS7D01G052900	0.475383
TraesCS6D01G191900	0.802659
TraesCS3D01G185000	-0.293166
TraesCS3D01G515100	-0.165013
TraesCS4D01G206200	0.764478
TraesCS7D01G104200	0.686122
TraesCS3D01G124100	-0.385436
TraesCS2D01G413000	0.546389
TraesCS4D01G161000	-0.0278786
TraesCS2D01G334700	0.918002
TraesCS3D01G211600	0.770322
TraesCS4D01G317400	0.391409
TraesCS1D01G284000	0.647846
TraesCS4D01G294600	-0.14597
TraesCS7D01G523800	-0.0398566
TraesCS2D01G564100	0.903141
TraesCS5D01G367300	0.56396
TraesCS2D01G309700	0.984617
TraesCS3D01G238600	0.929617
TraesCS2D01G600700	-0.00268947
TraesCS3D01G195100	0.143204
TraesCS3D01G439000	0.376694
TraesCS7D01G032600	0.482644
TraesCS7D01G186400	0.326225
TraesCS5D01G522900	-0.502242
TraesCS2D01G244700	0.813782
TraesCS6D01G082100	0.810512
TraesCS5D01G318200	-0.061349
TraesCS3D01G022600	0.477718
TraesCS5D01G097100	0.199854
TraesCS2D01G352400	0.524439
TraesCS5D01G183600	-0.0251114
TraesCS7D01G437400	0.624772
TraesCS2D01G455600	0.356136
TraesCS3D01G401800	0.721382
TraesCS5D01G496100	0.723614
TraesCS6D01G379400	0.874744
TraesCS4D01G087500	0.239319
TraesCS3D01G384500	0.180217
TraesCS5D01G352800	-0.269619
TraesCS2D01G054700	-0.195577
TraesCS4D01G183100	0.230959
TraesCS7D01G004200	-0.35117
TraesCS1D01G273300	0.404788
TraesCS1D01G417400	-0.473444
TraesCS3D01G469100	-0.0614175
TraesCS2D01G277000	0.199503
TraesCS3D01G401500	0.3534
TraesCS3D01G340600	0.878082
TraesCS4D01G004200	0.213654
TraesCS2D01G184700	0.338876
TraesCS6D01G064400	0.747902
TraesCS5D01G538100	0.0608235
TraesCS1D01G310400	0.599542
TraesCS7D01G423800	0.903804
TraesCS1D01G185900	0.762976
TraesCS6D01G225500	0.683498
TraesCS6D01G048900	0.938952
TraesCS5D01G235200	0.314274
TraesCS6D01G119700	0.676773
TraesCS6D01G337300	0.202702
TraesCS3D01G282000	0.1007
TraesCS5D01G179800	0.628493
TraesCS4D01G064200	0.818456
TraesCS7D01G111600	0.583817
TraesCS3D01G070800	0.635369
TraesCS7D01G252500	0.00328384
TraesCS1D01G036800	0.869308
TraesCS6D01G346300	-0.303688
TraesCS6D01G262600	0.770762
TraesCS2D01G272000	0.430172
TraesCS2D01G527200	-0.205636
TraesCS4D01G046000	0.426702
TraesCS5D01G450100	0.0776313
TraesCS1D01G223700	0.0348317
TraesCS7D01G440300	0.430287
TraesCS4D01G259800	0.250485
TraesCS1D01G085400	0.250788
TraesCS4D01G137400	-0.0205558
TraesCS4D01G137900	0.00404838
TraesCS6D01G354300	0.602978
TraesCS7D01G272800	0.909676
TraesCS1D01G154200	-0.230567
TraesCS7D01G553400	0.619336
TraesCS2D01G180700	0.746405
TraesCS6D01G381700	0.00914637
TraesCS2D01G179700	0.837948
TraesCS3D01G528800	0.712568
TraesCS7D01G372400	-0.452561
TraesCS3D01G148500	0.979981
TraesCS7D01G375800	-0.270613
TraesCS3D01G492900	-0.443297
TraesCS2D01G471900	-0.292605
TraesCS5D01G387000	0.577313
TraesCS1D01G122500	-0.0134312
TraesCS5D01G129700	-0.614799
TraesCS1D01G239200	-0.168429
TraesCS7D01G078500	0.11339
TraesCS6D01G192600	0.359272
TraesCS1D01G070600	-0.626892
TraesCS7D01G008900	0.919255
TraesCS4D01G280100	0.236243
TraesCS1D01G327700	-0.091728
TraesCS3D01G077000	0.994273
TraesCS6D01G329000	0.182438
TraesCS2D01G557400	-0.171742
TraesCS6D01G101400	-0.324756
TraesCS3D01G132800	0.509131
TraesCS6D01G095900	0.17358
TraesCS2D01G089800	0.82958
TraesCS5D01G345500	NA
TraesCS6D01G398500	NA
TraesCS5D01G428900	0.742253
TraesCS6D01G321400	0.37294
TraesCS1D01G223100	0.34742
TraesCS1D01G193500	-0.220171
TraesCS7D01G499000	-0.167397
TraesCS1D01G286400	0.0971057
TraesCS5D01G391100	0.672104
TraesCS5D01G362300	0.0703519
TraesCS2D01G326600	0.492911
TraesCS2D01G169100	-0.30519
TraesCS1D01G115200	0.580597
TraesCS3D01G306300	0.373394
TraesCS5D01G139100	-0.327411
TraesCS5D01G553700	0.691937
TraesCS7D01G473500	0.0211868
TraesCS4D01G059300	0.719599
TraesCS3D01G029400	0.72704
TraesCS2D01G423800	0.59017
TraesCS5D01G325500	0.971511
TraesCS7D01G333700	0.241242
TraesCS2D01G066500	-0.414535
TraesCS7D01G459100	0.886771
TraesCS7D01G361600	0.0097693
TraesCS4D01G274400	0.354766
TraesCS5D01G224300	-0.0217117
TraesCS1D01G160000	0.716056
TraesCS2D01G553600	0.884555
TraesCS5D01G146800	0.583401
TraesCS5D01G164600	0.0522835
TraesCS5D01G275300	0.971693
TraesCS5D01G266300	0.0842329
TraesCS1D01G092700	0.807511
TraesCS7D01G473200	-0.102208
TraesCS3D01G471500	0.452722
TraesCS3D01G216100	0.193097
TraesCS2D01G346800	-0.243054
TraesCS5D01G262100	0.329694
TraesCS7D01G453000	0.717694
TraesCS5D01G220200	0.0236977
TraesCS6D01G282200	0.0799505
TraesCS3D01G138000	0.306341
TraesCS2D01G068400	0.36863
TraesCS3D01G530200	-0.249134
TraesCS4D01G044500	-0.427055
TraesCS5D01G040000	0.759042
TraesCS1D01G047200	-0.271366
TraesCS7D01G446100	0.688645
TraesCS7D01G277500	0.127648
TraesCS6D01G028900	-0.065373
TraesCS5D01G203900	0.177276
TraesCS3D01G020300	-0.281491
TraesCS7D01G076100	0.745025
TraesCS5D01G500800	0.613782
TraesCS2D01G238600	0.425606
TraesCS3D01G431000	-0.0845353
TraesCS7D01G393800	0.70513
TraesCS5D01G199800	0.966291
TraesCS3D01G426800	0.741657
TraesCS4D01G075700	-0.292082
TraesCS2D01G375800	-0.132426
TraesCS7D01G400800	0.601863
TraesCS2D01G128300	0.90226
TraesCS2D01G310300	0.96086
TraesCS3D01G301100	0.657598
TraesCS5D01G099900	0.462551
TraesCS3D01G165400	0.547052
TraesCS5D01G563800	0.00833688
TraesCS5D01G213800	0.970273
TraesCS5D01G380400	-0.366896
TraesCS7D01G251300	0.699914
TraesCS5D01G431400	0.166052
TraesCS5D01G040500	0.923109
TraesCS6D01G117200	-0.222801
TraesCS7D01G038700	0.000386801
TraesCS3D01G318600	-0.166643
TraesCS4D01G222000	0.168122
TraesCS5D01G091600	-0.260015
TraesCS2D01G287500	0.271816
TraesCS3D01G351900	0.733886
TraesCS4D01G342500	-0.283381
TraesCS7D01G222600	0.61744
TraesCS7D01G355800	-0.368112
TraesCS6D01G079700	0.178508
TraesCS5D01G509100	0.178154
TraesCS4D01G355900	-0.510846
TraesCS2D01G208400	-0.207477
TraesCS2D01G222400	-0.126047
TraesCS3D01G306200	0.480654
TraesCS2D01G339600	0.956846
TraesCS4D01G118100	0.101058
TraesCS3D01G320400	0.264952
TraesCS5D01G230100	0.824114
TraesCS1D01G281100	0.0702355
TraesCS4D01G064900	-0.397844
TraesCS7D01G430100	0.950319
TraesCS7D01G128100	-0.0325357
TraesCS3D01G389800	0.237886
TraesCS7D01G384400	-0.331579
TraesCS2D01G205200	-0.543526
TraesCS2D01G292000	0.890642
TraesCS5D01G129900	-0.0461419
TraesCS2D01G277600	0.432621
TraesCS3D01G482300	0.316017
TraesCS5D01G063800	0.960493
TraesCS4D01G201900	0.56748
TraesCS6D01G103900	-0.233241
TraesCS4D01G139700	0.00459863
TraesCS6D01G137300	0.55938
TraesCS4D01G336400	0.940562
TraesCS2D01G389000	0.70593
TraesCS3D01G481200	0.887386
TraesCS7D01G273900	0.556378
TraesCS5D01G476700	-0.307912
TraesCS5D01G228700	-0.278221
TraesCS5D01G079700	0.184055
TraesCS5D01G502000	0.023892
TraesCS5D01G131500	0.766947
TraesCS7D01G415500	0.22022
TraesCS7D01G437600	0.71927
TraesCS1D01G153000	0.7405
TraesCS2D01G296000	-0.161843
TraesCS5D01G056700	-0.215456
TraesCS1D01G115800	-0.503045
TraesCS1D01G175500	0.608861
TraesCS5D01G073400	-0.144298
TraesCS2D01G247100	0.255277
TraesCS4D01G104700	0.751812
TraesCS5D01G188900	0.299703
TraesCS2D01G093100	0.363303
TraesCS5D01G145500	-0.00136925
TraesCS7D01G042800	0.276
TraesCS7D01G197300	0.669335
TraesCS7D01G385600	0.248996
TraesCS4D01G242600	-0.0928743
TraesCS5D01G063900	-0.116355
TraesCS5D01G349100	0.246881
TraesCS3D01G166300	-0.531369
TraesCS3D01G375200	0.651766
TraesCS1D01G000400	0.183444
TraesCS3D01G536700	-0.240617
TraesCS2D01G316400	0.384401
TraesCS4D01G146100	-0.276475
TraesCS2D01G327200	0.342556
TraesCS5D01G365500	0.374832
TraesCS1D01G209400	0.972257
TraesCS6D01G320400	0.845528
TraesCS5D01G474600	0.336976
TraesCS5D01G304200	0.792996
TraesCS2D01G481100	0.483832
TraesCS5D01G186900	-0.209237
TraesCS6D01G288100	-0.0731017
TraesCS2D01G435900	0.782884
TraesCS1D01G135800	-0.106271
TraesCS6D01G390600	0.420741
TraesCS2D01G062700	0.203432
TraesCS5D01G552500	-0.301643
TraesCS3D01G004200	0.011628
TraesCS2D01G351300	0.36152
TraesCS5D01G128000	0.571643
TraesCS3D01G301000	0.255514
TraesCS2D01G275700	-0.307792
TraesCS5D01G467600	0.114977
TraesCS6D01G246100	-0.231914
TraesCS3D01G500300	-0.442703
TraesCS7D01G495100	0.534541
TraesCS6D01G362600	0.814381
TraesCS2D01G353100	0.72646
TraesCS3D01G299200	0.66553
TraesCS7D01G343900	-0.225347
TraesCS5D01G132400	-0.360052
TraesCS4D01G063400	0.952916
TraesCS6D01G339500	0.60403
TraesCS3D01G322800	0.738575
TraesCS2D01G549000	0.0187878
TraesCS7D01G285400	-0.123803
TraesCS1D01G373100	0.0882618
TraesCS7D01G170500	-0.411691
TraesCS3D01G151600	-0.57993
TraesCS5D01G260000	-0.302465
TraesCS1D01G193000	-0.420553
TraesCS1D01G412000	0.730024
TraesCS5D01G034600	-0.353707
TraesCS1D01G408600	-0.437248
TraesCS3D01G468500	-0.351779
TraesCS2D01G232000	-0.312308
TraesCS5D01G385100	-0.134605
TraesCS1D01G432500	0.178132
TraesCS1D01G300200	0.406149
TraesCS5D01G154400	0.701622
TraesCS1D01G082700	-0.134138
TraesCS5D01G047000	0.0562423
TraesCS2D01G443300	0.518091
TraesCS2D01G534400	-0.186147
TraesCS7D01G509500	-0.560021
TraesCS4D01G115800	-0.443658
TraesCS4D01G096900	0.148461
TraesCS5D01G091700	0.706179
TraesCS3D01G211000	0.72867
TraesCS6D01G075300	-0.11428
TraesCS7D01G213400	0.959614
TraesCS4D01G187200	0.997629
TraesCS5D01G534900	-0.208488
TraesCS7D01G438500	0.0170047
TraesCS3D01G378200	0.832802
TraesCS6D01G349300	0.810909
TraesCS1D01G363800	-0.728581
TraesCS2D01G568500	-0.17054
TraesCS7D01G257900	0.861707
TraesCS7D01G267200	0.835596
TraesCS6D01G335500	-0.159902
TraesCS4D01G344300	0.984792
TraesCS2D01G124600	0.829756
TraesCS3D01G252700	0.786085
TraesCS6D01G331900	-0.0313888
TraesCS3D01G092100	0.858225
TraesCS5D01G127800	0.315287
TraesCS3D01G105600	0.749195
TraesCS5D01G547200	0.396479
TraesCS3D01G128600	0.294871
TraesCS7D01G125100	0.206312
TraesCS7D01G059800	0.121367
TraesCS6D01G402200	-0.235302
TraesCS7D01G419400	0.626761
TraesCS1D01G123200	-0.479963
TraesCS4D01G146000	-0.00550467
TraesCS4D01G045800	0.478368
TraesCS5D01G330900	-0.436628
TraesCS7D01G513000	-0.363045
TraesCS4D01G039900	0.205777
TraesCS2D01G296300	0.927983
TraesCS2D01G006900	NA
TraesCS6D01G014700	-0.241988
TraesCS7D01G106800	0.0109388
TraesCS6D01G019900	-0.135126
TraesCS7D01G389100	0.495892
TraesCS5D01G498800	0.951402
TraesCS3D01G091900	-0.119617
TraesCS5D01G184300	-0.233815
TraesCS4D01G099000	0.494834
TraesCS7D01G293200	0.462242
TraesCS1D01G072500	0.772028
TraesCS4D01G065400	0.774468
TraesCS7D01G349400	0.977247
TraesCS6D01G337000	0.532077
TraesCS2D01G273200	-0.826238
TraesCS7D01G255100	0.342944
TraesCS1D01G106800	0.489125
TraesCS5D01G264600	-0.69698
TraesCS3D01G469800	0.624132
TraesCS6D01G132800	0.963238
TraesCS1D01G287600	0.643398
TraesCS4D01G120000	-0.595111
TraesCS5D01G081100	0.929952
TraesCS3D01G433600	-0.316238
TraesCS4D01G137300	0.525709
TraesCS2D01G507800	-0.107371
TraesCS1D01G217800	-0.489106
TraesCS5D01G454400	-0.227873
TraesCS5D01G010500	-0.320082
TraesCS7D01G047400	-0.228207
TraesCS5D01G125800	-0.284636
TraesCS7D01G165800	0.456418
TraesCS7D01G413500	0.742823
TraesCS7D01G204600	-0.238119
TraesCS3D01G006900	-0.124231
TraesCS2D01G181400	-0.300805
TraesCS5D01G482500	-0.674028
TraesCS3D01G481000	-0.525227
TraesCS3D01G304400	-0.231455
TraesCS5D01G186500	-0.460681
TraesCS3D01G535000	NA
TraesCS7D01G284100	-0.112263
TraesCS5D01G360400	-0.292138
TraesCS5D01G567300	0.531133
TraesCS4D01G334100	-0.247274
TraesCS4D01G105500	0.760883
TraesCS7D01G431100	-0.0663368
TraesCS4D01G122200	0.881966
TraesCS3D01G133200	0.866967
TraesCS7D01G471700	0.327691
TraesCS1D01G448600	-0.472128
TraesCS7D01G411200	-0.545553
TraesCS6D01G229800	0.798735
TraesCS3D01G226700	-0.32234
TraesCS2D01G569300	0.358322
TraesCS5D01G011600	0.202216
TraesCS3D01G274200	-0.404636
TraesCS3D01G362500	0.974271
TraesCS3D01G032300	0.387729
TraesCS7D01G160400	0.801295
TraesCS1D01G217400	0.27784
TraesCS1D01G306600	0.16654
TraesCS7D01G140600	-0.230323
TraesCS3D01G032000	-0.339397
TraesCS7D01G317900	-0.579595
TraesCS1D01G123700	0.0977098
TraesCS6D01G086600	0.293322
TraesCS5D01G179600	0.761933
TraesCS6D01G375300	-0.286988
TraesCS5D01G177700	-0.419554
TraesCS3D01G231900	-0.116445
TraesCS7D01G019300	-0.093251
TraesCS5D01G499700	-0.0429321
TraesCS1D01G092600	-0.136302
TraesCS1D01G146600	0.428904
TraesCS7D01G223200	0.217502
TraesCS7D01G107900	-0.317971
TraesCS3D01G374900	0.468135
TraesCS2D01G067000	0.574807
TraesCS6D01G289800	0.52311
TraesCS2D01G218800	0.864525
TraesCS1D01G409500	-0.353431
TraesCS5D01G176300	0.975925
TraesCS7D01G108900	0.116126
TraesCS5D01G210400	-0.787518
TraesCS5D01G343000	-0.0155825
TraesCS7D01G160900	0.783771
TraesCS1D01G128200	0.200524
TraesCS3D01G249300	-0.362515
TraesCS7D01G277100	0.792886
TraesCS2D01G496300	-0.0389172
TraesCS7D01G177900	-0.503635
TraesCS6D01G076600	0.568417
TraesCS3D01G203300	-0.582749
TraesCS5D01G380500	0.355009
TraesCS5D01G103100	0.583394
TraesCS3D01G282700	-0.0768609
TraesCS5D01G421700	0.897746
TraesCS4D01G099300	-0.288927
TraesCS3D01G465300	0.35388
TraesCS1D01G153200	1
TraesCS5D01G485100	0.300844
TraesCS2D01G458600	-0.237967
TraesCS5D01G080100	NA
TraesCS3D01G509900	0.515938
TraesCS2D01G037200	0.932816
TraesCS1D01G345000	-0.476894
TraesCS3D01G165600	-0.344209
TraesCS6D01G111900	-0.189488
TraesCS1D01G348100	-0.0160732
TraesCS4D01G345300	0.370698
TraesCS7D01G455000	-0.478688
TraesCS3D01G255800	0.233684
TraesCS2D01G147300	0.252789
TraesCS7D01G547500	-0.413593
TraesCS6D01G091000	0.897315
TraesCS5D01G476800	0.668273
TraesCS2D01G468800	0.731018
TraesCS1D01G182600	0.46328
TraesCS7D01G316500	0.700181
TraesCS4D01G283300	0.348255
TraesCS5D01G505400	0.870476
TraesCS2D01G486800	0.377004
TraesCS7D01G479900	0.43128
TraesCS2D01G359900	0.380137
TraesCS2D01G036900	0.365569
TraesCS7D01G300700	0.498838
TraesCS2D01G103900	0.419827
TraesCS7D01G125300	0.409673
TraesCS6D01G033700	0.417154
TraesCS3D01G457600	0.812454
TraesCS4D01G358000	0.874091
TraesCS1D01G137200	0.144762
TraesCS2D01G265500	-0.294498
TraesCS3D01G032400	-0.00854884
TraesCS6D01G095500	0.411585
TraesCS7D01G262000	-0.131548
TraesCS7D01G175600	0.728969
TraesCS2D01G099700	0.899457
TraesCS4D01G153300	0.277156
TraesCS6D01G150500	-0.58744
TraesCS3D01G529900	0.461561
TraesCS6D01G223100	0.462864
TraesCS7D01G239100	0.561138
TraesCS7D01G004000	0.492948
TraesCS5D01G074000	0.534071
TraesCS6D01G096500	0.95262
TraesCS3D01G090800	-0.365596
TraesCS6D01G263100	0.93353
TraesCS1D01G451500	-0.558654
TraesCS3D01G167900	0.432204
TraesCS5D01G413600	0.0210984
TraesCS5D01G183300	0.439937
TraesCS2D01G303700	0.124572
TraesCS5D01G403600	0.944734
TraesCS7D01G001200	-0.323823
TraesCS6D01G018500	0.596641
TraesCS7D01G338200	0.559047
TraesCS1D01G223200	0.805682
TraesCS6D01G175900	0.285158
TraesCS6D01G269900	-0.0532212
TraesCS5D01G230200	0.363382
TraesCS2D01G090300	-0.400041
TraesCS2D01G136400	0.471362
TraesCS1D01G253900	0.416301
TraesCS5D01G460800	-0.545112
TraesCS5D01G007700	0.199074
TraesCS7D01G325600	0.0509545
TraesCS1D01G343500	0.37596
TraesCS5D01G440900	-0.323984
TraesCS1D01G285400	0.147227
TraesCS5D01G317200	0.544345
TraesCS2D01G216900	0.205767
TraesCS2D01G455500	0.703857
TraesCS6D01G225900	-0.0533275
TraesCS6D01G386000	-0.638743
TraesCS7D01G464400	-0.0184049
TraesCS4D01G256400	0.0441713
TraesCS6D01G209000	-0.742617
TraesCS3D01G504300	-0.289272
TraesCS3D01G133100	0.497639
TraesCS4D01G365100	0.177557
TraesCS6D01G205200	0.943225
TraesCS6D01G330900	0.631781
TraesCS1D01G281800	0.331989
TraesCS7D01G033700	0.0391821
TraesCS3D01G352400	0.0835878
TraesCS2D01G588200	-0.677324
TraesCS3D01G072900	0.203021
TraesCS6D01G299800	0.462081
TraesCS1D01G382200	0.861351
TraesCS4D01G186800	0.569397
TraesCS5D01G127500	-0.207697
TraesCS4D01G296000	0.461379
TraesCS3D01G376900	-0.558904
TraesCS2D01G420200	0.874053
TraesCS7D01G192800	0.717176
TraesCS2D01G187900	0.572204
TraesCS7D01G015100	0.840621
TraesCS3D01G223200	0.504622
TraesCS5D01G087700	0.66549
TraesCS1D01G434300	0.76136
TraesCS7D01G157600	0.190473
TraesCS5D01G547100	-0.545436
TraesCS7D01G093300	-0.196922
TraesCS4D01G035700	0.150705
TraesCS2D01G194100	0.600065
TraesCS7D01G371800	0.956525
TraesCS5D01G015500	0.456013
TraesCS1D01G226200	0.719739
TraesCS6D01G298700	-0.0560727
TraesCS5D01G312000	0.751548
TraesCS3D01G491500	-0.37249
TraesCS2D01G418800	-0.302847
TraesCS1D01G427700	-0.131118
TraesCS3D01G156500	0.766426
TraesCS2D01G371900	-0.346455
TraesCS2D01G560700	0.378023
TraesCS3D01G286900	-0.462085
TraesCS1D01G010600	0.471448
TraesCS5D01G170700	0.672373
TraesCS6D01G384600	0.263134
TraesCS1D01G069500	-0.468958
TraesCS5D01G063300	0.104188
TraesCS7D01G000200	0.224187
TraesCS1D01G299000	-0.242584
TraesCS7D01G286000	-0.261391
TraesCS3D01G125800	0.6685
TraesCS6D01G111800	-0.0879571
TraesCS4D01G082100	-0.194179
TraesCS6D01G163200	-0.306105
TraesCS5D01G411400	0.592778
TraesCS5D01G024700	0.494283
TraesCS2D01G477700	-0.517825
TraesCS3D01G409900	0.672877
TraesCS6D01G061100	0.883459
TraesCS4D01G077600	0.540754
TraesCS3D01G538800	-0.412327
TraesCS1D01G234100	0.214766
TraesCS4D01G205800	0.027453
TraesCS2D01G427800	-0.365584
TraesCS5D01G175100	0.71212
TraesCS3D01G528900	-0.366597
TraesCS1D01G391100	-0.265347
TraesCS6D01G032400	0.860276
TraesCS7D01G361800	0.501186
TraesCS3D01G395200	-0.300073
TraesCS2D01G338500	0.215827
TraesCS5D01G449200	0.44815
TraesCS5D01G185300	0.03082
TraesCS5D01G098100	0.157106
TraesCS4D01G140500	0.617404
TraesCS3D01G397000	0.204901
TraesCS7D01G228900	0.653275
TraesCS1D01G183300	0.0445101
TraesCS2D01G504500	-0.206976
TraesCS3D01G272400	0.93562
TraesCS6D01G176000	0.351609
TraesCS5D01G007600	-0.409728
TraesCS5D01G247500	NA
TraesCS2D01G517700	0.417947
TraesCS4D01G060000	-0.000921596
TraesCS5D01G401500	0.0188415
TraesCS7D01G399200	0.183032
TraesCS5D01G094700	0.746556
TraesCS2D01G112700	-0.00174385
TraesCS6D01G297800	0.373071
TraesCS2D01G423900	-0.169915
TraesCS2D01G564500	0.474069
TraesCS2D01G027400	-0.489598
TraesCS2D01G267100	-0.526291
TraesCS4D01G117600	-0.102679
TraesCS4D01G091800	0.129864
TraesCS5D01G042100	0.714862
TraesCS2D01G036100	0.814296
TraesCS3D01G341300	0.585723
TraesCS1D01G258300	-0.53216
TraesCS5D01G548500	0.315092
TraesCS4D01G078300	0.38154
TraesCS6D01G257600	0.92749
TraesCS4D01G272800	-0.0336268
TraesCS3D01G257100	0.896583
TraesCS4D01G076500	0.486833
TraesCS7D01G351900	-0.156844
TraesCS3D01G438300	0.227487
TraesCS7D01G522300	-0.0935905
TraesCS4D01G050900	0.131711
TraesCS5D01G490700	0.845216
TraesCS5D01G562500	0.350072
TraesCS1D01G069600	0.780261
TraesCS5D01G491000	0.478748
TraesCS1D01G004000	-0.19937
TraesCS4D01G143800	0.0165844
TraesCS2D01G525700	0.551116
TraesCS5D01G331500	0.653732
TraesCS7D01G338000	0.580253
TraesCS2D01G522800	-0.13942
TraesCS5D01G185100	-0.389925
TraesCS3D01G357300	0.368414
TraesCS1D01G186100	-0.501787
TraesCS2D01G488300	0.457431
TraesCS7D01G218400	0.317671
TraesCS3D01G333500	0.914278
TraesCS7D01G186200	-0.173009
TraesCS2D01G224000	0.940963
TraesCS5D01G389300	0.0785849
TraesCS5D01G369500	-0.276357
TraesCS5D01G333600	0.361195
TraesCS7D01G505200	-0.112547
TraesCS3D01G464800	-0.305095
TraesCS6D01G104900	0.176726
TraesCS5D01G114100	0.601807
TraesCS2D01G080400	-0.232016
TraesCS7D01G435900	0.126722
TraesCS4D01G041000	0.522827
TraesCS5D01G538500	-0.236295
TraesCS4D01G126800	0.0047105
TraesCS4D01G276200	0.848287
TraesCS5D01G064800	0.0863106
TraesCS2D01G222800	0.0531606
TraesCS7D01G214900	-0.0802437
TraesCS7D01G001600	0.362791
TraesCS6D01G032300	-0.658391
TraesCS3D01G375500	-0.710979
TraesCS3D01G146300	-0.28654
TraesCS3D01G248100	0.588916
TraesCS3D01G420600	-0.361221
TraesCS2D01G378600	0.299867
TraesCS7D01G449300	0.66492
TraesCS3D01G022500	-0.0806269
TraesCS5D01G064100	-0.270112
TraesCS5D01G003300	-0.15528
TraesCS3D01G283400	-0.275339
TraesCS2D01G549200	-0.720441
TraesCS3D01G190900	0.240864
TraesCS4D01G365800	-0.306279
TraesCS6D01G255000	-0.234025
TraesCS7D01G285100	0.813606
TraesCS6D01G238200	-0.0151256
TraesCS5D01G449900	0.490714
TraesCS4D01G133800	0.29384
TraesCS5D01G530800	0.39248
TraesCS7D01G247100	0.952214
TraesCS2D01G079900	-0.943787
TraesCS1D01G303300	0.452686
TraesCS5D01G365800	-0.303026
TraesCS1D01G162700	0.649457
TraesCS3D01G151500	-0.580011
TraesCS2D01G032600	0.471948
TraesCS6D01G394000	0.0614292
TraesCS2D01G394700	0.448804
TraesCS4D01G333900	-0.1475
TraesCS3D01G138900	0.514891
TraesCS3D01G154300	0.882702
TraesCS6D01G298000	0.837857
TraesCS6D01G261900	0.288654
TraesCS5D01G390200	-0.0487385
TraesCS3D01G462100	0.0415786
TraesCS2D01G059200	0.262892
TraesCS4D01G020700	-0.425923
TraesCS3D01G269500	0.950938
TraesCS1D01G377700	0.880692
TraesCS7D01G085800	0.907777
TraesCS4D01G130000	-0.0443154
TraesCS5D01G543800	-0.191146
TraesCS7D01G119400	0.757704
TraesCS1D01G108100	0.462477
TraesCS3D01G539000	-0.0773226
TraesCS6D01G261700	-0.246728
TraesCS3D01G390100	-0.174481
TraesCS2D01G091300	-0.481095
TraesCS2D01G325900	-0.538056
TraesCS6D01G185100	0.703499
TraesCS5D01G381500	-0.537776
TraesCS7D01G393900	0.042407
TraesCS6D01G164000	-0.349004
TraesCS1D01G233900	-0.290981
TraesCS6D01G139400	0.188119
TraesCS4D01G081300	-0.0427437
TraesCS6D01G358000	0.422022
TraesCS7D01G337100	0.539216
TraesCS1D01G451000	0.461151
TraesCS2D01G253900	0.328716
TraesCS1D01G235300	-0.0247855
TraesCS1D01G120100	-0.363234
TraesCS2D01G217600	0.0901643
TraesCS1D01G225500	0.59913
TraesCS1D01G244200	-0.0725777
TraesCS3D01G346300	-0.0917828
TraesCS7D01G526100	0.27565
TraesCS6D01G407400	-0.136495
TraesCS5D01G514100	-0.491093
TraesCS2D01G586100	0.0693665
TraesCS6D01G251600	0.496021
TraesCS5D01G455200	0.70011
TraesCS7D01G489800	-0.0155809
TraesCS7D01G436100	0.514577
TraesCS6D01G136400	0.29873
TraesCS4D01G295900	0.00999735
TraesCS2D01G214700	0.0783017
[truncated: 26,907 more rows]

## Sheet: AABB
ID	Cor
TraesCS3A01G205000	0.0203518
TraesCS6B01G383600	0.99994
TraesCS4B01G344300	0.975827
TraesCS1A01G421200	0.991466
TraesCS5B01G334900	0.904637
TraesCS6B01G341200	NA
TraesCS6A01G028100	0.929299
TraesCS2B01G553600	0.903414
TraesCS4B01G220500	0.985865
TraesCS7A01G230500	0.377669
TraesCS2A01G370400	0.877764
TraesCS4A01G260900	0.0324089
TraesCS1A01G235000	0.999922
TraesCS1B01G051900	-0.495369
TraesCS5B01G002800	0.999874
TraesCS5B01G176100	0.929871
TraesCS2B01G160100	0.99377
TraesCS3A01G033900	0.995613
TraesCS6A01G068300	0.676393
TraesCS2B01G044200	-0.100614
TraesCS5A01G401600	0.89527
TraesCS2A01G078100	0.999926
TraesCS3B01G105800	0.638993
TraesCS7B01G136400	0.993129
TraesCS6A01G347700	NA
TraesCS2A01G566700	-0.378107
TraesCS3A01G511800	0.47763
TraesCS5A01G389100	0.973841
TraesCS4B01G281800	-0.216866
TraesCS2A01G033700	0.830204
TraesCS3B01G045800	NA
TraesCS5B01G505500	-0.101742
TraesCS2A01G206900	0.263167
TraesCS3A01G340700	0.949892
TraesCS6B01G469100	0.987459
TraesCS3A01G413600	0.999397
TraesCS3B01G406100	0.999895
TraesCS5B01G318200	0.157858
TraesCS2B01G396000	0.999537
TraesCS6A01G041700	0.7725
TraesCS2A01G483400	0.99863
TraesCS4A01G235900	0.999392
TraesCS4A01G447800	NA
TraesCS3A01G118200	-0.292793
TraesCS2B01G175600	0.891768
TraesCS2B01G284300	0.732869
TraesCS7B01G162300	0.955826
TraesCS2A01G425200	0.955208
TraesCS7B01G417900	0.987707
TraesCS7A01G069100	NA
TraesCS1A01G186800	0.977584
TraesCS5B01G163200	0.94627
TraesCS5B01G006400	-0.178389
TraesCS4B01G191400	0.904546
TraesCS2A01G211400	NA
TraesCS4A01G463300	0.858557
TraesCS2B01G221300	0.9059
TraesCS7B01G110600	0.542665
TraesCS2A01G523600	0.923711
TraesCS2B01G173100	-0.399023
TraesCS2B01G245700	0.930446
TraesCS1B01G354600	0.206513
TraesCS6B01G456000	0.985641
TraesCS7A01G479700	0.895643
TraesCS1B01G403400	NA
TraesCS5B01G275700	0.361961
TraesCS4B01G291000	0.635385
TraesCS3B01G195300	0.565365
TraesCS3A01G436000	0.994405
TraesCS2B01G177800	-0.211368
TraesCS2A01G393800	0.781068
TraesCS2B01G085300	0.999401
TraesCS3A01G056000	0.525332
TraesCS5A01G483600	0.504591
TraesCS7A01G291300	0.966165
TraesCS7A01G041400	0.998152
TraesCS1B01G187600	0.835986
TraesCS5B01G394600	0.997491
TraesCS7A01G370800	-0.331199
TraesCS5B01G499800	0.989308
TraesCS4A01G031700	-0.0719806
TraesCS4A01G125300	0.960861
TraesCS1A01G375000	0.699281
TraesCS6A01G098300	0.948477
TraesCS5B01G456700	0.991955
TraesCS4B01G200900	0.533668
TraesCS4B01G379100	-0.212721
TraesCS4A01G252700	0.891148
TraesCS2B01G367300	0.22156
TraesCS7A01G330600	0.843372
TraesCS5A01G129300	0.716711
TraesCS4A01G060500	-0.121402
TraesCS5A01G047600	0.40674
TraesCS7A01G439900	0.972384
TraesCS6B01G451000	0.959785
TraesCS4A01G454300	NA
TraesCS2A01G525000	0.991691
TraesCS6A01G111900	0.995081
TraesCS2A01G505200	-0.637236
TraesCS2B01G146500	NA
TraesCS5B01G470900	0.407118
TraesCS3B01G345900	0.969857
TraesCS7A01G479900	0.920629
TraesCS7B01G196300	0.867221
TraesCS2A01G364800	0.715483
TraesCS3B01G372300	0.927465
TraesCS1A01G264900	0.540462
TraesCS6B01G035000	-0.263347
TraesCS1A01G122800	0.396615
TraesCS5B01G430100	0.969242
TraesCS7A01G031300	0.90636
TraesCS5B01G307800	0.992595
TraesCS2A01G512400	0.571748
TraesCS4B01G171900	0.974872
TraesCS3B01G238000	0.578154
TraesCS3A01G146200	-0.38028
TraesCS2A01G162300	NA
TraesCS4A01G044200	-0.0970137
TraesCS3B01G007600	0.659048
TraesCS2B01G282600	0.922398
TraesCS5A01G314800	0.987168
TraesCS4A01G034500	0.99904
TraesCS2B01G240800	0.99338
TraesCS3B01G356500	0.970009
TraesCS1A01G105900	0.872767
TraesCS1B01G263300	-0.0791401
TraesCS7B01G196100	NA
TraesCS4B01G079100	0.998625
TraesCS2A01G012300	0.998421
TraesCS4A01G209700	0.856487
TraesCS7B01G253100	0.00752359
TraesCS4A01G053500	-0.331193
TraesCS5A01G026300	0.692603
TraesCS3A01G256500	0.1376
TraesCS1B01G310300	0.897182
TraesCS3A01G295600	-0.532692
TraesCS1B01G085000	0.987193
TraesCS2A01G509700	-0.325164
TraesCS3A01G416800	0.643649
TraesCS2A01G446500	0.942209
TraesCS5A01G122700	0.977761
TraesCS4A01G364900	0.978553
TraesCS7A01G219800	0.72326
TraesCS7B01G015100	NA
TraesCS7A01G301700	0.936398
TraesCS7B01G253400	0.88305
TraesCS5B01G364300	0.635298
TraesCS5A01G253800	0.9612
TraesCS5B01G094100	0.551744
TraesCS3A01G292000	0.971559
TraesCS5A01G303400	0.998965
TraesCS7B01G256600	-0.123671
TraesCS3B01G433500	0.989675
TraesCS7A01G054700	-0.105156
TraesCS2A01G404300	NA
TraesCS4B01G139500	0.794049
TraesCS3A01G152000	0.951365
TraesCS2A01G215800	0.948385
TraesCS2A01G094500	0.861348
TraesCS2A01G276400	0.293229
TraesCS1A01G221600	0.69139
TraesCS7A01G493500	0.62781
TraesCS7A01G497900	0.921669
TraesCS7A01G227300	0.555894
TraesCS2A01G248000	0.955115
TraesCS1A01G372000	0.597764
TraesCS2B01G246200	0.532778
TraesCS6B01G199600	0.957809
TraesCS1A01G280600	0.738187
TraesCS3A01G137600	0.990006
TraesCS5A01G468300	0.996511
TraesCS4A01G394600	-0.150574
TraesCS4B01G377100	0.92544
TraesCS4A01G045200	0.959172
TraesCS2B01G357500	0.921408
TraesCS6B01G329000	0.592613
TraesCS4B01G117200	0.994149
TraesCS2B01G308800	0.133844
TraesCS1B01G258900	0.416428
TraesCS6B01G450600	0.492241
TraesCS5A01G090300	0.64408
TraesCS4B01G235300	-0.203258
TraesCS3B01G580000	0.29595
TraesCS4B01G297400	0.451574
TraesCS2A01G566600	0.689735
TraesCS2B01G626700	NA
TraesCS6B01G418100	0.737534
TraesCS7A01G152800	0.843794
TraesCS5B01G055900	0.982293
TraesCS7B01G010100	0.530083
TraesCS4B01G209900	0.950192
TraesCS2B01G291300	0.882428
TraesCS3B01G162600	0.913179
TraesCS4B01G288100	0.629448
TraesCS7A01G416600	0.935119
TraesCS2B01G448400	-0.194261
TraesCS6B01G378600	0.449305
TraesCS5B01G264300	0.961148
TraesCS5B01G476700	0.663305
TraesCS3B01G387200	-0.325867
TraesCS6B01G392800	0.693921
TraesCS6A01G043000	0.998945
TraesCS2B01G134600	-0.23517
TraesCS4B01G122300	0.999651
TraesCS1A01G213800	0.831707
TraesCS7A01G000600	NA
TraesCS1B01G223800	0.447359
TraesCS7A01G071800	0.606068
TraesCS2B01G448500	-0.274232
TraesCS4A01G366100	0.963927
TraesCS3A01G092800	0.953425
TraesCS4B01G079700	0.598814
TraesCS4B01G123400	0.990748
TraesCS3B01G123200	0.690484
TraesCS1B01G231300	0.90543
TraesCS7A01G240800	0.994878
TraesCS2A01G363600	0.911987
TraesCS3B01G445200	0.897993
TraesCS5A01G346000	NA
TraesCS2A01G177200	0.407231
TraesCS3A01G438400	-0.305539
TraesCS7B01G223600	NA
TraesCS7B01G069100	0.813706
TraesCS2B01G048300	0.582686
TraesCS5B01G215300	0.249427
TraesCS7B01G040700	-0.156854
TraesCS3B01G234100	0.9914
TraesCS3B01G182200	0.72295
TraesCS3B01G168300	0.951879
TraesCS4B01G291200	0.990241
TraesCS5B01G087700	0.73274
TraesCS5B01G327400	0.630392
TraesCS6A01G408000	0.0492009
TraesCS3A01G084500	0.985286
TraesCS5B01G494300	0.297783
TraesCS6A01G208800	0.573221
TraesCS4A01G083700	0.955929
TraesCS4B01G053700	0.805002
TraesCS6B01G104100	0.828138
TraesCS6A01G187300	0.753012
TraesCS4B01G221100	0.865399
TraesCS7B01G110300	0.430383
TraesCS5B01G053300	0.908752
TraesCS7B01G330700	0.98423
TraesCS5B01G106600	0.745332
TraesCS3A01G300400	-0.0798307
TraesCS7A01G140500	0.0743038
TraesCS6B01G216700	-0.133754
TraesCS2B01G512700	0.998957
TraesCS4B01G322800	0.9599
TraesCS6A01G002800	NA
TraesCS4B01G150300	-0.35747
TraesCS5B01G194200	0.482723
TraesCS2B01G030200	NA
TraesCS2B01G463700	NA
TraesCS7A01G119500	-0.137873
TraesCS1B01G099000	0.830242
TraesCS4A01G449700	-0.141956
TraesCS1A01G140800	0.147783
TraesCS6B01G069300	0.589777
TraesCS2A01G182500	0.740231
TraesCS1A01G103000	0.993306
TraesCS5A01G208000	-0.10687
TraesCS1A01G071500	0.960957
TraesCS2B01G164800	NA
TraesCS1A01G340100	0.963348
TraesCS2A01G317100	0.3027
TraesCS4A01G013800	0.631667
TraesCS4A01G297700	0.650706
TraesCS2A01G421400	0.285703
TraesCS3B01G125500	0.993083
TraesCS1B01G470500	0.500638
TraesCS7A01G168300	0.805826
TraesCS2A01G202000	0.98245
TraesCS3B01G582400	0.814066
TraesCS7A01G383400	0.725915
TraesCS4A01G000400	0.9372
TraesCS5A01G229100	0.746123
TraesCS7B01G042200	0.678072
TraesCS4A01G103200	0.724134
TraesCS1A01G353000	0.99609
TraesCS5B01G378900	0.575674
TraesCS3A01G169500	-0.50405
TraesCS3A01G094600	0.996514
TraesCS4A01G270400	0.595182
TraesCS2B01G294500	0.98413
TraesCS2B01G276500	0.988847
TraesCS6A01G392300	-0.641977
TraesCS5A01G244000	0.626621
TraesCS5A01G079800	0.878792
TraesCS5B01G431600	0.538655
TraesCS2B01G419100	0.998542
TraesCS3A01G375800	0.970602
TraesCS1B01G093200	NA
TraesCS2B01G031700	0.472555
TraesCS2A01G327000	0.689395
TraesCS3B01G218600	0.714941
TraesCS3A01G000800	NA
TraesCS2A01G384700	0.983006
TraesCS2B01G405300	-0.0555186
TraesCS5A01G381500	-0.0442001
TraesCS5B01G508700	0.655454
TraesCS7B01G319300	0.519805
TraesCS5A01G465700	0.952036
TraesCS4A01G358600	0.295042
TraesCS7A01G490800	0.974667
TraesCS5A01G302100	0.687805
TraesCS7B01G349900	-0.177376
TraesCS3A01G335800	0.918091
TraesCS4A01G137200	0.835059
TraesCS6A01G170000	-0.334615
TraesCS2B01G435000	0.993915
TraesCS7B01G434700	0.894393
TraesCS5B01G030300	0.145041
TraesCS5A01G490400	0.82458
TraesCS1A01G293400	NA
TraesCS6A01G046800	0.933034
TraesCS3B01G306900	0.978029
TraesCS3A01G317700	-0.201733
TraesCS2B01G003500	NA
TraesCS1A01G236300	0.937148
TraesCS3B01G006000	0.420028
TraesCS7A01G504400	-0.488204
TraesCS4B01G077400	0.618478
TraesCS1A01G213900	0.852047
TraesCS1B01G152200	0.923236
TraesCS5A01G534600	0.600538
TraesCS7A01G006300	NA
TraesCS2A01G249400	0.991746
TraesCS6A01G126800	-0.0191682
TraesCS7B01G456700	NA
TraesCS1B01G099300	-0.0406043
TraesCS5A01G188400	0.977519
TraesCS7A01G349900	0.875507
TraesCS1B01G081600	0.919136
TraesCS7A01G201200	0.979309
TraesCS6B01G411400	0.43808
TraesCS6A01G069200	0.986109
TraesCS6B01G007400	0.709536
TraesCS7B01G105400	0.912223
TraesCS2B01G425200	0.246359
TraesCS3B01G581800	-0.151664
TraesCS7A01G270700	0.960932
TraesCS2A01G336300	0.944363
TraesCS5B01G433100	0.974628
TraesCS3B01G525800	0.676642
TraesCS4A01G280700	0.994158
TraesCS7B01G488300	-0.137143
TraesCS6A01G392800	0.956064
TraesCS2B01G130200	0.676718
TraesCS4B01G270800	0.997809
TraesCS6B01G299900	-0.092768
TraesCS1B01G144500	0.970014
TraesCS2A01G570700	0.650177
TraesCS3A01G266500	0.968282
TraesCS7A01G423900	0.997084
TraesCS3A01G215700	-0.373429
TraesCS6A01G316700	0.968085
TraesCS2B01G268000	0.993581
TraesCS1A01G255800	0.0423737
TraesCS3B01G431900	0.593738
TraesCS7B01G457900	0.749878
TraesCS7B01G107800	0.928227
TraesCS3B01G187600	-0.0105755
TraesCS2B01G608900	-0.516456
TraesCS1A01G379400	0.792979
TraesCS4B01G341200	-0.12714
TraesCS4A01G332500	0.803585
TraesCS2B01G522800	-0.0775119
TraesCS2B01G147600	0.2149
TraesCS7A01G058700	0.930461
TraesCS2A01G222200	0.210815
TraesCS4B01G190800	-0.736624
TraesCS1A01G074400	0.934367
TraesCS4A01G196300	-0.0556039
TraesCS2A01G277100	0.978872
TraesCS3A01G126700	0.947827
TraesCS5A01G476600	0.92133
TraesCS4B01G039400	0.974199
TraesCS6B01G412100	0.970769
TraesCS2B01G181900	-0.13663
TraesCS1A01G065000	0.738596
TraesCS6B01G331300	0.68856
TraesCS6A01G154700	0.876171
TraesCS4A01G165900	0.290271
TraesCS1B01G448600	0.937059
TraesCS4A01G119700	0.422359
TraesCS1B01G320700	0.997627
TraesCS5B01G280100	0.904624
TraesCS7A01G130800	0.563341
TraesCS5B01G184100	0.606092
TraesCS1A01G314800	0.96568
TraesCS6B01G265000	0.994939
TraesCS1A01G118200	0.335876
TraesCS2A01G128400	0.779315
TraesCS3A01G342200	-0.453497
TraesCS4A01G434100	0.160159
TraesCS2B01G357200	0.709357
TraesCS2A01G245700	0.681498
TraesCS3A01G400500	0.874307
TraesCS5A01G191300	0.694062
TraesCS1B01G100400	0.633731
TraesCS4A01G329200	0.0953394
TraesCS5B01G514900	-0.0707607
TraesCS4A01G064000	0.997036
TraesCS6B01G272300	0.990149
TraesCS5B01G428000	0.889913
TraesCS7B01G470100	0.769839
TraesCS1A01G222500	0.743567
TraesCS5B01G356100	0.678859
TraesCS1A01G309600	0.889169
TraesCS1B01G139400	0.728788
TraesCS1A01G415700	-0.439603
TraesCS3A01G204700	0.807479
TraesCS4B01G224300	0.968898
TraesCS7B01G192200	0.163434
TraesCS1B01G035800	0.992634
TraesCS4A01G013200	0.988861
TraesCS7B01G330800	0.982668
TraesCS6B01G178500	0.860636
TraesCS1A01G018500	0.763553
TraesCS7B01G137300	0.771098
TraesCS3A01G250700	0.995064
TraesCS1B01G266900	0.315006
TraesCS7A01G378500	0.730144
TraesCS3B01G406200	0.784617
TraesCS1A01G110900	0.709247
TraesCS5B01G555800	0.202166
TraesCS6B01G382800	0.41535
TraesCS7B01G232700	0.728607
TraesCS5B01G373300	0.986996
TraesCS3B01G558300	-0.0778946
TraesCS1A01G001200	0.624224
TraesCS7B01G334700	0.969026
TraesCS5A01G017500	0.82587
TraesCS5B01G230500	0.891419
TraesCS2B01G054800	-0.294432
TraesCS5B01G481600	0.926725
TraesCS5B01G063000	0.788172
TraesCS7A01G241700	0.681784
TraesCS2A01G121800	0.872286
TraesCS5A01G511100	0.98785
TraesCS6B01G217300	0.959306
TraesCS5A01G295100	0.983271
TraesCS6A01G252900	0.216342
TraesCS2B01G398900	0.503235
TraesCS2A01G311100	0.977143
TraesCS3B01G070700	0.833454
TraesCS2B01G570500	0.766332
TraesCS3A01G496200	0.915403
TraesCS2A01G559800	0.931669
TraesCS1B01G282800	0.677275
TraesCS2B01G500400	0.787821
TraesCS3B01G291300	0.832983
TraesCS6B01G357700	0.18228
TraesCS5A01G312800	0.990162
TraesCS1A01G300700	0.80143
TraesCS1B01G093300	0.87518
TraesCS2A01G521000	-0.0948222
TraesCS4B01G184000	0.849605
TraesCS7B01G191100	0.953423
TraesCS4A01G336600	0.939849
TraesCS5A01G227000	0.974816
TraesCS3A01G113900	0.899772
TraesCS7A01G379300	0.978237
TraesCS6B01G364000	0.950899
TraesCS7B01G148000	0.966711
TraesCS5B01G253300	0.677836
TraesCS3B01G477300	0.070202
TraesCS3A01G300200	NA
TraesCS1A01G165100	0.546884
TraesCS6B01G079400	-0.132484
TraesCS6B01G267800	0.405759
TraesCS1A01G182900	0.742229
TraesCS2B01G145200	0.567628
TraesCS4A01G322400	0.992038
TraesCS5B01G462000	0.38371
TraesCS6B01G464800	-0.515002
TraesCS5A01G023700	0.534919
TraesCS2B01G622500	0.369771
TraesCS7B01G168700	0.903953
TraesCS6A01G344300	0.567122
TraesCS7A01G009200	-0.209453
TraesCS3B01G368800	0.985034
TraesCS5A01G315200	-0.213168
TraesCS4A01G159600	0.406808
TraesCS5A01G091300	0.0814065
TraesCS2A01G350600	0.99631
TraesCS7A01G279600	-0.387156
TraesCS5B01G406300	0.914263
TraesCS1A01G295600	0.954743
TraesCS4B01G032600	NA
TraesCS7B01G182900	0.714364
TraesCS4B01G345900	0.142411
TraesCS2B01G088900	0.878721
TraesCS6B01G170600	0.824089
TraesCS2B01G608400	0.972644
TraesCS3B01G509600	0.283778
TraesCS4B01G117100	0.200936
TraesCS7A01G247000	0.946599
TraesCS4A01G224800	0.45389
TraesCS5A01G534500	0.0308821
TraesCS5B01G053000	0.859806
TraesCS4A01G342500	0.846582
TraesCS4A01G472100	0.818186
TraesCS5B01G368700	0.247647
TraesCS3B01G611500	0.932199
TraesCS3B01G063200	0.972922
TraesCS2B01G393100	0.985337
TraesCS6B01G244900	0.690512
TraesCS3A01G047200	-0.144546
TraesCS3A01G032100	-0.0344428
TraesCS4B01G108300	0.662838
TraesCS1B01G360700	0.280034
TraesCS6B01G260700	0.998053
TraesCS7A01G071900	0.392883
TraesCS6A01G229000	0.425956
TraesCS6A01G217000	0.987299
TraesCS1B01G410800	0.949195
TraesCS6B01G454300	-0.315354
TraesCS2B01G072500	-0.18229
TraesCS7A01G329400	0.773872
TraesCS5B01G502200	0.959011
TraesCS5A01G074200	0.792511
TraesCS5A01G444600	-0.270478
TraesCS7A01G237700	NA
TraesCS7B01G374100	0.900116
TraesCS3A01G257400	0.582344
TraesCS7A01G266000	0.965114
TraesCS5B01G515600	0.532498
TraesCS2A01G010200	0.568013
TraesCS4B01G276700	0.907723
TraesCS2B01G053200	0.995766
TraesCS1A01G263700	0.995765
TraesCS3B01G496200	0.927856
TraesCS4A01G196400	0.940964
TraesCS6A01G350400	0.819395
TraesCS2B01G602700	0.75509
TraesCS2A01G552100	0.953509
TraesCS4B01G015500	0.977017
TraesCS5B01G173000	0.991794
TraesCS5B01G304600	0.313988
TraesCS5A01G198300	0.831003
TraesCS7A01G492800	0.901062
TraesCS5A01G546100	0.873851
TraesCS6B01G433000	0.898601
TraesCS5A01G220500	0.983449
TraesCS4A01G375900	NA
TraesCS1A01G411900	0.983317
TraesCS2A01G191100	0.355158
TraesCS2B01G370900	0.323326
TraesCS4B01G185900	0.335
TraesCS7B01G044200	0.949326
TraesCS3B01G048700	0.979922
TraesCS6A01G231100	-0.179776
TraesCS1B01G188200	0.79224
TraesCS3B01G208600	0.684685
TraesCS5B01G210500	0.701488
TraesCS1B01G396200	0.99853
TraesCS6B01G127000	0.308666
TraesCS2A01G401000	0.995062
TraesCS2B01G180200	0.972294
TraesCS7B01G290800	0.998014
TraesCS3B01G191100	0.151057
TraesCS2B01G305100	0.858878
TraesCS7A01G366000	0.857367
TraesCS5A01G279200	-0.0755874
TraesCS1B01G240200	0.882775
TraesCS7A01G345600	0.937468
TraesCS4B01G087000	0.877183
TraesCS4B01G071600	0.451625
TraesCS5A01G486100	0.833512
TraesCS3A01G095800	0.61002
TraesCS2B01G023600	0.995893
TraesCS5B01G276700	0.19675
TraesCS2A01G248600	0.965893
TraesCS5B01G258900	0.946316
TraesCS6B01G191100	0.765
TraesCS6A01G043700	0.338569
TraesCS4A01G372900	0.978716
TraesCS3A01G431500	-0.571786
TraesCS3A01G379900	0.816711
TraesCS3A01G438100	0.834225
TraesCS1A01G304300	0.775384
TraesCS3A01G299500	0.186835
TraesCS3B01G101700	0.977246
TraesCS5B01G013000	0.754329
TraesCS1A01G427100	0.960025
TraesCS6B01G066100	0.105335
TraesCS7B01G326200	0.992302
TraesCS1B01G335600	-0.457183
TraesCS1B01G426400	0.72597
TraesCS1A01G230400	0.445259
TraesCS1B01G339100	-0.121866
TraesCS5A01G411000	0.950602
TraesCS7A01G327700	0.55978
TraesCS5A01G379400	NA
TraesCS6B01G324800	0.95576
TraesCS7A01G164100	0.0812431
TraesCS5B01G174200	0.530902
TraesCS1B01G246700	0.829921
TraesCS2B01G439900	0.426812
TraesCS7B01G326900	0.542946
TraesCS3B01G063500	0.963979
TraesCS1B01G090000	-0.32479
TraesCS4B01G395900	0.824525
TraesCS3A01G513700	0.924033
TraesCS2A01G513400	0.436529
TraesCS6A01G010200	0.994386
TraesCS2A01G381800	0.919513
TraesCS5B01G203200	0.80918
TraesCS5B01G556800	0.866023
TraesCS6A01G327700	0.965666
TraesCS3B01G346300	-0.272116
TraesCS5A01G513200	0.980459
TraesCS5A01G088100	0.83513
TraesCS4B01G304300	0.987702
TraesCS4B01G166100	0.863395
TraesCS5A01G554300	0.957593
TraesCS7A01G091300	0.161959
TraesCS1A01G197700	0.855534
TraesCS7A01G081000	-0.350232
TraesCS3A01G212800	0.881626
TraesCS1A01G235200	0.937796
TraesCS4B01G051600	0.851781
TraesCS5B01G029200	0.960567
TraesCS3A01G407700	0.890535
TraesCS1A01G091400	0.666189
TraesCS6B01G273700	0.838083
TraesCS1A01G297500	0.991158
TraesCS6A01G381700	0.993845
TraesCS5B01G453200	0.836539
TraesCS6B01G117600	0.62669
TraesCS1B01G323600	0.486635
TraesCS3A01G300700	0.538371
TraesCS3B01G320400	0.615227
TraesCS6A01G095900	0.182228
TraesCS3B01G604100	0.705492
TraesCS3A01G181300	0.579052
TraesCS6A01G406800	NA
TraesCS2A01G469200	-0.073277
TraesCS1B01G078200	0.758361
TraesCS3A01G050900	0.213409
TraesCS4A01G420700	-0.625761
TraesCS7B01G201900	0.052061
TraesCS7B01G225500	0.811943
TraesCS4A01G192900	0.997507
TraesCS3B01G461800	0.970822
TraesCS7A01G534800	0.670407
TraesCS1A01G260600	0.974457
TraesCS7B01G474600	0.893209
TraesCS3A01G172600	NA
TraesCS4A01G475300	0.958622
TraesCS5A01G482100	0.191443
TraesCS2B01G395900	0.565185
TraesCS5A01G476800	0.990888
TraesCS4B01G367300	0.296084
TraesCS2B01G300500	0.929739
TraesCS4B01G208500	0.886878
TraesCS2B01G322000	0.907845
TraesCS7B01G125300	0.182408
TraesCS2B01G134700	0.601742
TraesCS6A01G294500	-0.110519
TraesCS6B01G358900	0.711706
TraesCS5A01G448100	0.540072
TraesCS4B01G310000	0.993114
TraesCS7A01G523100	-0.356027
TraesCS6B01G275300	0.970724
TraesCS2B01G292900	0.177346
TraesCS5B01G128400	0.693264
TraesCS5A01G116300	-0.0012867
TraesCS7A01G521400	0.935777
TraesCS5A01G077700	0.918056
TraesCS5A01G494900	0.689914
TraesCS3A01G425500	0.99535
TraesCS7B01G259600	0.653738
TraesCS1B01G289700	0.792314
TraesCS2A01G155300	0.528887
TraesCS3A01G028600	0.694248
TraesCS4A01G387900	0.937056
TraesCS7A01G511800	0.507847
TraesCS3B01G121700	-0.258104
TraesCS3B01G195200	0.504978
TraesCS6B01G389300	-0.233263
TraesCS1B01G090400	0.1328
TraesCS3B01G269800	0.860726
TraesCS1B01G193800	0.91279
TraesCS7B01G136600	0.981771
TraesCS3B01G492600	-0.268394
TraesCS1A01G393400	0.95696
TraesCS6A01G377800	0.57113
TraesCS1B01G084700	0.472807
TraesCS7B01G231100	0.990509
TraesCS1A01G169100	0.681005
TraesCS2B01G435900	0.958955
TraesCS7B01G078000	0.601893
TraesCS5A01G452700	0.792061
TraesCS5A01G502600	0.714209
TraesCS6A01G102400	0.513232
TraesCS6A01G102500	0.899108
TraesCS3A01G277800	0.98107
TraesCS6A01G243000	0.926057
TraesCS2B01G144300	0.909522
TraesCS3A01G291000	0.568907
TraesCS2B01G184700	0.976971
TraesCS6A01G127600	0.852911
TraesCS5A01G189500	0.996259
TraesCS6A01G249600	0.578459
TraesCS4A01G053600	0.099945
TraesCS4A01G344400	-0.078894
TraesCS7B01G052300	0.998909
TraesCS3A01G256900	0.655017
TraesCS5B01G272900	0.994363
TraesCS1A01G016000	-0.101736
TraesCS7A01G388200	0.712217
TraesCS3B01G317100	0.633281
TraesCS5A01G482000	0.582292
TraesCS5B01G378400	NA
TraesCS7A01G019200	0.968597
TraesCS6B01G085000	0.023643
TraesCS4B01G234800	0.671597
TraesCS6A01G106000	0.971196
TraesCS1B01G357800	-0.180047
TraesCS1A01G290200	0.996354
TraesCS1A01G145900	0.503574
TraesCS2B01G369000	0.934865
TraesCS5A01G142000	0.197481
TraesCS5A01G059400	0.829017
TraesCS6B01G334500	0.157214
TraesCS7B01G148600	0.582027
TraesCS6A01G113300	0.980945
TraesCS5B01G166700	0.341901
TraesCS4A01G247600	0.894574
TraesCS3A01G225100	0.965587
TraesCS5B01G090600	0.730784
TraesCS3B01G260200	0.691463
TraesCS5B01G052000	0.706382
TraesCS6B01G123200	0.976588
TraesCS3B01G315200	0.998444
TraesCS1B01G079000	0.942955
TraesCS5A01G396900	0.731873
TraesCS1A01G331600	0.00220957
TraesCS2B01G479700	0.950863
TraesCS6A01G048600	0.767133
TraesCS2A01G399400	0.105608
TraesCS6B01G024000	-0.137929
TraesCS7B01G388800	0.3889
TraesCS7A01G452700	-0.240712
TraesCS2B01G411800	0.925106
TraesCS7A01G425900	0.377217
TraesCS5A01G531800	NA
TraesCS1A01G259600	0.806222
TraesCS5A01G359700	0.3638
TraesCS2A01G303000	-0.329462
TraesCS1B01G020800	NA
TraesCS1A01G367200	-0.258496
TraesCS3A01G279500	0.952462
TraesCS4A01G315800	0.353003
TraesCS7A01G421200	-0.31476
TraesCS4A01G322600	0.47262
TraesCS5A01G177800	0.823669
TraesCS6A01G161400	0.975161
TraesCS1B01G406700	-0.00689375
TraesCS6A01G148700	0.900481
TraesCS1A01G317300	-0.517329
TraesCS2B01G278400	0.607
TraesCS1B01G364700	-0.390929
TraesCS5B01G209100	0.939433
TraesCS6B01G183400	0.533376
TraesCS5B01G515800	0.916048
TraesCS2B01G516600	-0.126668
TraesCS3B01G300000	0.985708
TraesCS2A01G290800	0.949344
TraesCS3A01G100100	0.620615
TraesCS6B01G162000	-0.268183
TraesCS6B01G047300	0.515567
TraesCS1A01G128600	0.861672
TraesCS4B01G327000	0.856874
TraesCS1B01G299800	0.74094
TraesCS6A01G421700	-0.509605
TraesCS5B01G436900	0.56867
TraesCS2B01G335300	0.720076
TraesCS2A01G325000	0.813743
TraesCS5B01G191900	0.82883
TraesCS2A01G439500	0.480916
TraesCS1A01G363200	0.444275
TraesCS2A01G544300	0.633911
TraesCS1B01G129700	0.714204
TraesCS7B01G422700	-0.22037
TraesCS2A01G198400	0.864277
TraesCS7A01G512800	NA
TraesCS4A01G403400	0.887009
TraesCS1B01G221800	0.927261
TraesCS4A01G039200	-0.0167645
TraesCS6B01G281200	0.89228
TraesCS2B01G451500	0.227107
TraesCS1B01G314800	0.394377
TraesCS7B01G106800	0.845719
TraesCS2A01G241200	0.076457
TraesCS6B01G163400	0.546169
TraesCS1B01G119000	0.897717
TraesCS2B01G388300	0.977354
TraesCS1A01G088200	0.827849
TraesCS7A01G480600	0.223127
TraesCS2B01G324200	0.511404
TraesCS3A01G173000	0.973822
TraesCS1A01G164400	0.826702
TraesCS2A01G297700	0.960266
TraesCS2A01G569100	NA
TraesCS6A01G316200	0.976821
TraesCS1A01G443600	-0.0304183
TraesCS6A01G308800	0.947469
TraesCS4A01G089300	-0.172277
TraesCS5B01G555200	0.0430082
TraesCS4B01G292700	0.900032
TraesCS5B01G347900	0.719568
TraesCS2B01G375200	0.30794
TraesCS6B01G322700	-0.0204604
TraesCS1B01G465600	0.17248
TraesCS3B01G173800	-0.0491638
TraesCS1A01G011600	0.757516
TraesCS6B01G060900	0.214466
TraesCS2B01G383400	-0.228496
TraesCS2A01G438000	-0.176776
TraesCS1A01G146400	0.799165
TraesCS6B01G184800	0.682615
TraesCS4A01G023500	0.855918
TraesCS5A01G540600	0.588937
TraesCS4A01G431900	-0.370399
TraesCS6A01G186200	-0.0404646
TraesCS6B01G254500	0.475512
TraesCS5B01G245000	-0.194963
TraesCS6B01G107700	0.790518
TraesCS2B01G354200	0.997482
TraesCS7A01G280300	0.621534
TraesCS6B01G331900	0.976826
TraesCS7B01G249300	0.931382
TraesCS5A01G417800	-0.309425
TraesCS3A01G023100	0.639055
TraesCS5B01G049300	0.893191
TraesCS4A01G467900	0.475637
TraesCS3A01G443200	0.958488
TraesCS3A01G022200	-0.354002
TraesCS3A01G431600	-0.114361
TraesCS7B01G213900	0.194862
TraesCS5A01G316600	0.990522
TraesCS5B01G258700	0.951278
TraesCS1B01G323000	-0.334452
TraesCS3A01G425800	0.220613
TraesCS5A01G187200	0.846509
TraesCS2B01G120400	0.134832
TraesCS4B01G190100	0.975194
TraesCS6B01G345400	-0.114684
TraesCS5B01G123200	0.988011
TraesCS3B01G247700	0.993337
TraesCS3B01G162900	0.279283
TraesCS1B01G441800	0.702022
TraesCS1A01G289900	0.968989
TraesCS4A01G218200	0.618283
TraesCS7B01G069500	0.897365
TraesCS1B01G463300	0.23759
TraesCS2A01G300400	-0.156281
TraesCS1B01G323800	0.702088
TraesCS4A01G457300	0.697467
TraesCS1A01G264600	-0.00415911
TraesCS4B01G295800	0.537661
TraesCS6A01G099300	0.298752
TraesCS3B01G280000	0.866417
TraesCS3B01G474700	0.979186
TraesCS1B01G461800	-0.0430376
TraesCS3B01G524900	0.619156
TraesCS7B01G444100	-0.159324
TraesCS1B01G342300	0.982142
TraesCS6B01G094200	0.925613
TraesCS2B01G029600	NA
TraesCS2A01G293300	0.771561
TraesCS7B01G400100	-0.146664
TraesCS7A01G106200	NA
TraesCS5B01G515200	0.919736
TraesCS5B01G020400	NA
TraesCS1B01G412100	0.615876
TraesCS3B01G359300	0.21261
TraesCS3A01G088000	0.947814
TraesCS2B01G630000	-0.0614468
TraesCS7A01G267500	-0.0348106
TraesCS5A01G117000	-0.394352
TraesCS6B01G273300	0.558151
TraesCS5B01G316400	0.691564
TraesCS6A01G211500	0.440614
TraesCS3B01G325500	-0.169004
TraesCS3B01G067000	-0.249896
TraesCS4A01G269600	0.650227
TraesCS3B01G607500	0.84594
TraesCS6A01G213200	0.991151
TraesCS2B01G372000	0.0840616
TraesCS1B01G121900	-0.175915
TraesCS1B01G318800	0.881398
TraesCS3B01G512800	0.924278
TraesCS7A01G145300	0.899033
TraesCS5A01G257700	0.8759
TraesCS7A01G424600	0.300031
TraesCS5B01G314700	NA
TraesCS2B01G072200	0.419766
TraesCS1B01G451500	0.491369
TraesCS1A01G423800	0.78448
TraesCS2B01G553500	0.489023
TraesCS4B01G006200	0.566533
TraesCS4B01G360600	0.499904
TraesCS1B01G178500	0.950356
TraesCS5B01G449700	0.990192
TraesCS3A01G184100	-0.451288
TraesCS3A01G530200	0.423864
TraesCS5B01G513900	0.727555
TraesCS4A01G121900	0.74031
TraesCS6B01G114000	0.780476
TraesCS4B01G273800	0.547536
TraesCS4B01G038600	0.203488
TraesCS4B01G027400	0.988529
TraesCS4A01G115700	0.612817
TraesCS3A01G421600	0.739667
TraesCS1B01G252700	0.33399
TraesCS6B01G438500	0.311009
TraesCS6A01G277000	0.441523
TraesCS4A01G258200	0.855254
TraesCS5B01G182900	-0.251031
TraesCS6B01G331000	0.728515
TraesCS3A01G310200	0.973276
TraesCS7B01G004800	0.737964
TraesCS1A01G265700	0.908966
TraesCS5B01G291100	0.935403
TraesCS3B01G370500	0.945977
TraesCS6B01G359400	0.563755
TraesCS6A01G158900	0.365204
TraesCS5B01G466100	-0.0464972
TraesCS2A01G028300	0.799452
TraesCS4A01G171000	-0.538715
TraesCS5A01G424000	0.984599
TraesCS3B01G290700	-0.629579
TraesCS4B01G217200	0.789375
TraesCS1B01G335100	0.942284
TraesCS1B01G169300	0.36975
TraesCS2B01G149200	NA
TraesCS6A01G180100	NA
TraesCS7A01G442500	0.610923
TraesCS2A01G481800	-0.258127
TraesCS4A01G154600	0.315102
TraesCS3B01G024200	NA
TraesCS5B01G236500	0.990385
TraesCS4B01G182200	0.190034
TraesCS2A01G498700	0.185561
TraesCS2B01G130900	0.993657
TraesCS6B01G139200	0.949898
TraesCS1A01G400500	-0.121108
TraesCS5A01G202600	0.689473
TraesCS2B01G469000	0.936838
TraesCS3B01G027900	0.559214
TraesCS3B01G390700	0.50982
TraesCS2B01G323300	-0.0639227
TraesCS3A01G513100	0.46386
TraesCS5B01G371400	-0.0227561
TraesCS6A01G215100	-0.670139
TraesCS4A01G057600	0.889393
TraesCS1A01G098200	0.193952
TraesCS2A01G202700	0.897473
TraesCS2A01G528600	0.556702
TraesCS2A01G173300	0.490417
TraesCS5B01G538000	-0.420567
TraesCS5B01G378100	-0.186501
TraesCS7A01G384700	0.0460985
TraesCS1A01G248800	0.921752
TraesCS1A01G237900	-0.127125
TraesCS2B01G248800	0.343414
TraesCS5B01G558700	0.649188
TraesCS3B01G601800	-0.0088488
TraesCS5B01G363900	0.699608
TraesCS6A01G297400	0.736919
TraesCS3B01G100100	0.685769
TraesCS2B01G270700	0.87317
TraesCS5B01G382300	0.73485
TraesCS1B01G264400	0.566026
TraesCS7A01G160200	0.82305
TraesCS6A01G239800	-0.0271453
TraesCS2A01G246900	0.524281
TraesCS5B01G321700	0.916161
TraesCS2B01G541300	0.967642
TraesCS2A01G116100	-0.312851
TraesCS1A01G280700	0.422749
TraesCS7A01G402100	0.0869882
TraesCS3A01G039000	0.439055
TraesCS7B01G330600	0.941974
TraesCS1A01G125500	0.820664
TraesCS3B01G071300	NA
TraesCS1B01G289600	0.992986
TraesCS6B01G080100	-0.216015
TraesCS7B01G073100	0.724693
TraesCS3B01G322600	0.222011
TraesCS4A01G369500	0.961817
TraesCS1B01G118900	0.233561
TraesCS4B01G271500	0.958469
TraesCS4B01G345100	0.590741
TraesCS3A01G288500	0.149998
TraesCS6A01G353700	0.196226
TraesCS3B01G181800	NA
TraesCS3A01G493000	0.159095
TraesCS1A01G204400	0.476734
TraesCS3A01G444000	0.589212
TraesCS7B01G152300	0.91106
TraesCS7A01G211500	0.61739
TraesCS7B01G102300	0.899213
TraesCS6B01G347200	0.938314
TraesCS1A01G425700	0.971869
TraesCS2A01G582600	-0.117942
TraesCS6A01G074900	0.735558
TraesCS4A01G373800	-0.349434
TraesCS5B01G193700	0.97164
TraesCS6A01G056200	0.832829
TraesCS4A01G282900	0.704704
TraesCS2A01G299900	0.913603
TraesCS4B01G397600	0.956445
TraesCS2B01G282800	0.288901
TraesCS1A01G146600	0.497461
TraesCS1B01G247400	0.893175
TraesCS6B01G245800	0.963878
TraesCS1B01G305600	0.175014
TraesCS1A01G289800	0.886587
TraesCS2A01G353100	-0.301937
TraesCS6A01G173600	0.954199
TraesCS5B01G376300	0.560698
TraesCS5B01G053900	0.990426
TraesCS4A01G145000	-0.240154
TraesCS2B01G151600	0.36733
TraesCS3B01G394600	0.832187
TraesCS2A01G097800	0.813546
TraesCS4A01G112000	0.574302
TraesCS7B01G399400	-0.0122418
TraesCS1B01G176100	-0.338205
TraesCS5B01G556000	0.984216
TraesCS1B01G095300	-0.543292
TraesCS4A01G252800	0.716512
TraesCS1B01G411900	0.199265
TraesCS3B01G314300	0.854083
TraesCS4B01G243000	0.380501
TraesCS2B01G060000	-0.308919
TraesCS5B01G433200	0.961932
TraesCS5A01G510300	0.968437
TraesCS5A01G157700	0.876026
TraesCS2A01G375900	0.407445
TraesCS7A01G416200	0.901342
TraesCS4A01G403700	0.0168784
TraesCS2A01G056900	-0.638127
TraesCS6A01G092000	0.909394
TraesCS4A01G031100	0.207035
TraesCS1A01G364200	0.891037
TraesCS3B01G587400	0.846605
TraesCS3B01G020700	0.30593
TraesCS5B01G008600	0.72235
TraesCS7A01G295800	0.115511
TraesCS2A01G208500	0.628339
TraesCS1B01G230500	0.556121
TraesCS6B01G462300	0.861873
TraesCS1A01G255300	0.864987
TraesCS1B01G333500	0.53518
TraesCS2A01G112400	0.42295
TraesCS3A01G299000	0.979178
TraesCS7A01G353400	0.842424
TraesCS3A01G537500	0.858798
TraesCS5A01G380400	0.541544
TraesCS3B01G285900	0.815126
TraesCS3A01G315800	0.566296
TraesCS3B01G441600	0.458353
TraesCS4B01G257000	-0.246834
TraesCS2A01G327500	0.792886
TraesCS1B01G393400	0.666279
TraesCS4A01G017900	0.452423
TraesCS2B01G263600	0.455331
TraesCS7A01G130000	0.790881
TraesCS5A01G328200	0.542327
TraesCS5B01G368500	0.992737
TraesCS7A01G452100	0.654445
TraesCS4A01G255400	0.643223
TraesCS6A01G117600	0.755071
TraesCS5B01G186400	0.374384
TraesCS3B01G160100	0.799241
TraesCS4B01G197000	0.839711
TraesCS5B01G041800	0.864207
TraesCS1A01G061700	0.0779431
TraesCS7A01G174100	-0.289889
TraesCS7B01G351700	NA
TraesCS2B01G416600	0.887705
TraesCS2B01G051400	0.928439
TraesCS4B01G207200	0.402475
TraesCS7A01G317200	-0.326685
TraesCS5A01G512400	0.699936
TraesCS1A01G395100	0.922093
TraesCS7B01G481600	NA
TraesCS3B01G504100	0.10817
TraesCS3A01G333500	-0.0413467
TraesCS1B01G019100	0.705783
TraesCS4B01G374500	0.868006
TraesCS7B01G208900	0.601843
TraesCS5B01G227600	-0.250778
TraesCS3B01G344600	0.534865
TraesCS4B01G209700	0.429745
TraesCS4B01G264600	0.873141
TraesCS7A01G290800	NA
TraesCS3A01G210900	0.534298
TraesCS1A01G118500	-0.0093154
TraesCS5B01G491500	0.957231
TraesCS2A01G032900	0.390365
TraesCS6A01G180400	0.946997
TraesCS5A01G219300	-0.206936
TraesCS2B01G176500	0.81936
TraesCS2B01G157800	0.776351
TraesCS5B01G186300	0.802741
TraesCS7B01G340100	0.479925
TraesCS1B01G019300	0.877142
TraesCS2A01G038700	NA
TraesCS5A01G181300	-0.342016
TraesCS7A01G545200	0.772315
TraesCS3A01G274000	0.289862
TraesCS3B01G185700	-0.105569
TraesCS1A01G185500	NA
TraesCS6A01G051400	-0.225812
TraesCS6B01G452000	0.940184
TraesCS7B01G155800	0.41128
TraesCS6A01G420100	0.480384
TraesCS6B01G135400	0.247559
TraesCS5B01G040700	0.641057
TraesCS1B01G356800	0.765795
TraesCS2A01G346800	0.743979
TraesCS4B01G277100	0.742195
TraesCS6A01G095200	0.921007
TraesCS2A01G441200	0.31316
TraesCS4B01G220700	0.759703
TraesCS5A01G523600	0.409077
TraesCS1B01G193100	0.879635
TraesCS1A01G037400	0.998994
TraesCS2A01G068900	0.217452
TraesCS1A01G373800	0.965631
TraesCS2A01G340400	0.815678
TraesCS7A01G539800	0.215885
TraesCS7B01G183100	0.707648
TraesCS5A01G123600	0.952095
TraesCS6B01G419600	0.52962
TraesCS1A01G247000	-0.135186
TraesCS6A01G140700	0.950499
TraesCS7B01G209400	0.152727
TraesCS5A01G185900	0.940415
TraesCS3A01G178000	0.339657
TraesCS2B01G268600	0.791001
TraesCS3B01G048800	0.885004
TraesCS2B01G420100	0.664306
TraesCS2A01G073500	0.872183
TraesCS1B01G430800	0.755742
TraesCS2A01G331500	0.315196
TraesCS5A01G092000	0.745056
TraesCS7A01G356000	0.820591
TraesCS7A01G000900	NA
TraesCS3A01G371700	0.583865
TraesCS5B01G231600	0.546089
TraesCS7A01G269300	0.904778
TraesCS4B01G274100	0.198852
TraesCS1B01G235100	0.97955
TraesCS1B01G219700	0.990908
TraesCS3A01G023000	NA
TraesCS1A01G119000	0.975142
TraesCS3A01G443700	-0.337102
TraesCS3B01G313700	0.499983
TraesCS3A01G382100	0.662013
TraesCS3A01G143600	0.934629
TraesCS2A01G266900	0.908907
TraesCS3B01G383300	0.961484
TraesCS4B01G032500	0.86444
TraesCS5A01G128200	0.180795
TraesCS7A01G560400	0.727812
TraesCS2A01G200800	0.114636
TraesCS3A01G068300	-0.569145
TraesCS4A01G114000	0.964363
TraesCS5B01G369200	0.431116
TraesCS3A01G377000	0.560085
TraesCS1A01G283700	-0.306725
TraesCS6A01G068400	-0.0663419
TraesCS3B01G150600	-0.0670581
TraesCS6A01G333600	0.754098
TraesCS6A01G401000	NA
TraesCS7A01G439300	0.923342
TraesCS3B01G544700	0.912815
TraesCS2B01G579100	0.722251
TraesCS2A01G205100	-0.514094
TraesCS4B01G193400	0.880684
TraesCS7B01G249600	0.990743
TraesCS2A01G302300	0.250833
TraesCS5B01G317600	0.737448
TraesCS3A01G410600	0.97557
TraesCS4B01G341800	0.938242
TraesCS6A01G143900	0.254433
TraesCS4B01G006600	0.650731
TraesCS1A01G300200	0.668042
TraesCS5A01G345800	0.272418
TraesCS5B01G327100	0.928905
TraesCS3B01G179200	0.869364
TraesCS6A01G230600	0.538378
TraesCS3B01G133800	0.306184
TraesCS2A01G492200	0.785345
TraesCS2B01G433700	0.960293
TraesCS3B01G112400	0.749506
TraesCS3A01G229400	0.968039
TraesCS1B01G451000	0.785299
TraesCS3A01G305600	0.982493
TraesCS3A01G531400	0.307633
TraesCS7A01G400000	0.778893
TraesCS3B01G246400	0.913521
TraesCS4B01G299700	0.161148
TraesCS4A01G161000	-0.397794
TraesCS5A01G192700	-0.155006
TraesCS7B01G332400	0.630363
TraesCS2A01G269700	0.956523
TraesCS5B01G412200	0.413051
TraesCS2B01G063500	0.628397
TraesCS2A01G371500	0.0498879
TraesCS2A01G553100	0.524163
TraesCS5B01G423700	0.242091
TraesCS2B01G112700	0.504761
TraesCS5B01G529200	-0.083233
TraesCS3B01G380200	0.922874
TraesCS6B01G082900	0.428755
TraesCS1A01G377700	-0.233416
TraesCS7B01G118700	0.730613
TraesCS2B01G520300	0.605664
TraesCS2B01G250800	0.885465
TraesCS2B01G004900	NA
TraesCS7A01G133300	0.544556
TraesCS7B01G035100	0.850195
TraesCS6A01G037800	0.915369
TraesCS5A01G123700	0.538774
TraesCS1B01G405800	-0.326301
TraesCS1B01G260100	0.526044
TraesCS3A01G334300	0.688054
TraesCS4B01G137900	0.17459
TraesCS1B01G344900	0.526298
TraesCS4B01G335600	0.83119
TraesCS3A01G094100	0.413798
TraesCS1A01G089100	0.295568
TraesCS5B01G489700	0.914487
TraesCS2A01G198000	0.976823
TraesCS3B01G031300	0.83657
TraesCS1B01G059500	-0.235565
TraesCS1B01G263100	0.228504
TraesCS4B01G399200	0.764831
TraesCS4A01G175100	0.325313
TraesCS2A01G203100	0.0878918
TraesCS2B01G246100	0.792236
TraesCS2A01G168400	0.20976
TraesCS2B01G361000	0.460448
TraesCS7B01G096900	0.940042
TraesCS3B01G201000	0.965121
TraesCS5B01G539200	0.0303941
TraesCS6A01G224500	-0.267099
TraesCS2B01G555100	-0.182705
TraesCS7A01G256700	0.943465
TraesCS2B01G137400	0.969229
TraesCS4A01G029100	0.850912
TraesCS3B01G144100	0.256333
TraesCS5B01G068100	0.766249
TraesCS1B01G000900	0.63953
TraesCS3B01G133400	0.828379
TraesCS5A01G148700	-0.149671
TraesCS7A01G437200	NA
TraesCS2A01G334800	0.613504
TraesCS2B01G542000	0.635064
TraesCS7B01G460900	0.321595
TraesCS4B01G382000	0.90902
TraesCS7A01G203600	0.43717
TraesCS1B01G065300	0.135544
TraesCS6B01G341100	0.509606
TraesCS1A01G365100	-0.191342
TraesCS1B01G462600	0.493688
TraesCS1B01G166000	0.232281
TraesCS2B01G047400	0.983839
TraesCS2B01G216200	0.835672
TraesCS5B01G425900	0.307088
TraesCS4B01G189700	0.752262
TraesCS5A01G521900	0.622095
TraesCS2A01G405800	0.609179
TraesCS7B01G133800	0.961108
TraesCS6B01G232700	-0.310419
TraesCS7A01G448700	0.472447
TraesCS5A01G308900	0.838878
TraesCS6B01G383100	0.959315
TraesCS5B01G398500	0.942982
TraesCS1A01G405400	-0.303351
TraesCS3A01G007500	-0.0941869
TraesCS3B01G478000	-0.15277
TraesCS2B01G218500	-0.282787
TraesCS7B01G382200	0.893063
TraesCS4B01G238000	0.662132
TraesCS3B01G459800	0.884374
TraesCS6A01G118200	0.885665
TraesCS7A01G190200	0.684975
TraesCS7B01G436200	0.368321
TraesCS1B01G356000	0.0211843
TraesCS6B01G016500	0.786446
TraesCS2B01G255100	0.168172
TraesCS3B01G062700	0.670755
TraesCS6A01G197500	NA
TraesCS5B01G560900	-0.214488
TraesCS1A01G134900	NA
TraesCS4A01G263200	0.160007
TraesCS5B01G455800	0.14189
TraesCS5B01G191600	0.922486
TraesCS5B01G234900	0.420832
TraesCS2B01G089500	0.329717
TraesCS5B01G242400	0.751931
TraesCS6B01G353200	0.964289
TraesCS4B01G186400	0.277019
TraesCS7A01G567400	NA
TraesCS7B01G109100	0.950255
TraesCS3A01G090600	0.960061
TraesCS1A01G285500	-0.421328
TraesCS5B01G123900	0.908895
TraesCS2B01G423600	0.96179
TraesCS6A01G310800	NA
TraesCS2A01G564600	NA
TraesCS1A01G168100	0.684202
TraesCS6A01G082900	0.298049
TraesCS7B01G145800	0.663329
TraesCS5A01G200000	0.98509
TraesCS3A01G455500	0.661275
TraesCS6B01G307700	-0.183026
TraesCS7B01G164500	-0.570515
TraesCS1A01G382100	0.744562
TraesCS3A01G208500	0.337482
TraesCS2B01G134000	0.613657
TraesCS3B01G335500	0.299908
TraesCS2A01G377400	0.880815
TraesCS1A01G056300	0.301431
TraesCS7B01G349500	0.741253
TraesCS2A01G257400	-0.0580416
TraesCS3B01G494500	0.919253
TraesCS6B01G351000	0.529994
TraesCS2A01G204500	0.994046
TraesCS5B01G545100	-0.0286968
TraesCS6A01G049700	-0.208436
TraesCS2A01G570900	0.636696
TraesCS2B01G136000	-0.436064
TraesCS7A01G431600	0.266172
TraesCS4A01G457700	0.795838
TraesCS7B01G138300	0.0292021
TraesCS4B01G324900	0.175299
TraesCS1A01G239000	0.665058
TraesCS6B01G118700	0.811598
TraesCS3B01G081600	-0.295941
TraesCS6B01G154600	0.591737
TraesCS5A01G193800	0.0988349
TraesCS4A01G171200	0.972305
TraesCS7B01G231600	0.219179
TraesCS7A01G416700	0.691247
TraesCS7B01G166400	0.97533
TraesCS2B01G204500	0.77281
TraesCS3B01G091000	-0.3671
TraesCS2B01G083700	0.0109289
TraesCS6B01G204800	-0.108056
TraesCS6A01G151100	0.948317
TraesCS7B01G353200	0.39834
TraesCS5A01G097100	0.398469
TraesCS6B01G211600	0.152085
TraesCS1B01G352900	0.521257
TraesCS1A01G014000	0.697125
TraesCS5B01G236600	0.900529
TraesCS4A01G177200	0.244273
TraesCS4B01G141400	0.231303
TraesCS7B01G012500	0.634268
TraesCS4A01G249800	0.876044
TraesCS4B01G193300	0.353426
TraesCS6B01G182700	0.00588521
TraesCS3A01G129800	0.534758
TraesCS3B01G156900	0.9058
TraesCS5B01G383100	0.668982
TraesCS2B01G343500	0.968118
TraesCS6B01G451800	NA
TraesCS1B01G235800	0.69801
TraesCS5B01G055100	0.476264
TraesCS3A01G266800	0.181322
TraesCS3A01G241900	0.365054
TraesCS1A01G291300	0.57501
TraesCS2B01G130800	-0.334116
TraesCS2B01G103600	0.303024
TraesCS5B01G249600	0.192509
TraesCS4A01G250200	0.886582
TraesCS6B01G338800	NA
TraesCS2B01G506500	-0.188791
TraesCS2A01G580900	0.828766
TraesCS4B01G045800	NA
TraesCS5B01G023600	0.578596
TraesCS7A01G405900	0.904299
TraesCS7A01G373700	0.802181
TraesCS2B01G390200	0.830845
TraesCS6B01G128800	0.792228
TraesCS2A01G276100	0.829996
TraesCS1B01G184400	0.902518
TraesCS2A01G028100	-0.217843
TraesCS7B01G487000	0.841759
TraesCS2A01G512100	0.792703
TraesCS6A01G111500	0.520047
TraesCS7B01G052000	-0.293367
TraesCS4A01G248800	0.436879
TraesCS1B01G227400	0.892842
TraesCS7A01G386300	0.813534
TraesCS6A01G093500	0.953977
TraesCS5B01G263500	0.503907
TraesCS7B01G381800	0.588121
TraesCS7B01G174700	-0.11517
TraesCS4B01G175400	0.971579
TraesCS2A01G228600	0.349249
TraesCS6B01G456800	0.928859
TraesCS4B01G218600	0.389162
TraesCS7A01G277000	0.740505
TraesCS4B01G044300	0.825137
TraesCS2A01G326200	-0.0330237
TraesCS3A01G164600	0.781956
TraesCS7B01G138000	-0.252609
TraesCS5B01G304500	-0.342561
TraesCS5A01G203800	0.958077
TraesCS5A01G135400	-0.143456
TraesCS2A01G199400	0.787293
TraesCS6B01G382500	0.626586
TraesCS3B01G172600	0.328083
TraesCS5B01G306800	0.762767
TraesCS7B01G320300	0.221125
TraesCS2A01G194500	0.977099
TraesCS1B01G357700	0.464232
TraesCS2A01G355200	0.517154
TraesCS2B01G392700	0.745948
TraesCS2B01G235700	0.980201
TraesCS1A01G084200	0.742804
TraesCS5B01G165700	0.663154
TraesCS5B01G097900	0.272314
TraesCS2B01G282200	0.27561
TraesCS4B01G272200	-0.294696
TraesCS6A01G074800	0.630351
TraesCS7B01G045300	0.570314
TraesCS7A01G469800	0.976615
TraesCS7B01G158500	0.923029
TraesCS7A01G266700	-0.695141
TraesCS2B01G236300	0.123147
TraesCS3B01G346500	0.519522
TraesCS3A01G278400	0.536124
TraesCS5B01G433700	0.0946277
TraesCS4B01G173100	-0.405539
TraesCS3A01G306500	0.572354
TraesCS3B01G386800	0.917312
TraesCS5B01G416400	0.971342
TraesCS2A01G318000	0.912838
TraesCS4B01G252800	0.852628
TraesCS6B01G171000	0.50981
TraesCS1A01G222000	0.0924605
TraesCS7A01G452500	0.683168
TraesCS7A01G523600	0.130999
TraesCS6A01G232500	0.90205
TraesCS3B01G492400	0.197661
TraesCS7A01G536600	0.265729
TraesCS6B01G117900	0.0597775
TraesCS5B01G033800	-0.221583
TraesCS3A01G217100	-0.361354
TraesCS4A01G000500	0.600452
TraesCS7B01G263700	0.336121
TraesCS3B01G426700	0.893298
TraesCS7B01G378600	0.0182255
TraesCS1A01G388000	0.528862
TraesCS2B01G539800	-0.335523
TraesCS4B01G073000	0.903288
TraesCS5B01G337500	0.997773
TraesCS7A01G274000	0.0154824
TraesCS2B01G224700	NA
TraesCS6B01G421700	0.54037
TraesCS4B01G338800	0.511717
TraesCS2A01G506300	0.833771
TraesCS4A01G168300	0.927214
TraesCS2A01G393000	0.166872
TraesCS5A01G064800	0.266581
TraesCS2B01G199500	0.806091
TraesCS1B01G221500	0.665702
TraesCS4A01G386400	-0.18518
TraesCS7B01G186100	0.351573
TraesCS4A01G083500	0.867562
TraesCS1A01G125400	0.69209
TraesCS2A01G543100	0.95599
TraesCS7A01G220100	0.28403
TraesCS3A01G454300	0.730441
TraesCS7A01G558200	0.859477
TraesCS5B01G505700	-0.251456
TraesCS2A01G563700	NA
TraesCS5A01G218200	0.863658
TraesCS4A01G077600	0.839722
TraesCS4B01G127300	0.615181
TraesCS6B01G040800	0.61492
TraesCS2B01G385600	0.964196
TraesCS7B01G291100	0.22827
TraesCS5B01G260200	0.945631
TraesCS1A01G276300	0.320631
TraesCS7A01G154400	0.305021
TraesCS5A01G178400	0.799012
TraesCS3B01G334200	0.556134
TraesCS2A01G273300	0.820337
TraesCS3A01G376700	0.39782
TraesCS4A01G229400	0.317541
TraesCS4A01G179300	0.489161
TraesCS7A01G264100	0.880502
TraesCS3B01G072100	NA
TraesCS7A01G497700	0.165817
TraesCS2A01G511000	0.560645
TraesCS2A01G319800	0.502844
TraesCS6A01G234300	0.962832
TraesCS5B01G540900	NA
TraesCS4A01G316800	0.833209
TraesCS4A01G299300	0.901181
TraesCS7A01G241100	0.973748
TraesCS3B01G430400	0.345364
TraesCS4A01G200600	0.482358
TraesCS3B01G572600	0.770704
TraesCS2A01G446700	0.794259
TraesCS6A01G162900	0.323194
TraesCS7B01G183900	0.56266
TraesCS2B01G613200	-0.0921034
TraesCS3B01G568000	NA
TraesCS7A01G463100	0.706609
TraesCS5B01G031100	NA
TraesCS7B01G037300	0.213095
TraesCS7A01G429400	0.821939
TraesCS7A01G189500	0.880112
TraesCS7A01G154800	0.849942
TraesCS6A01G243900	-0.218113
TraesCS6B01G145900	0.515705
TraesCS5B01G493200	NA
TraesCS2B01G598900	0.614651
TraesCS2A01G379800	0.981683
TraesCS7B01G146600	0.870213
TraesCS7A01G216600	-0.336605
TraesCS4B01G340400	0.856857
TraesCS3B01G001300	-0.194719
TraesCS7B01G296100	0.13757
TraesCS3B01G580100	0.137572
TraesCS6B01G407500	0.980663
TraesCS4B01G320900	-0.342132
TraesCS7A01G057800	0.946105
TraesCS4B01G287400	0.235849
TraesCS5A01G544400	0.911958
TraesCS4B01G377700	-0.18647
TraesCS4A01G153800	-0.45575
TraesCS6B01G172300	-0.582928
TraesCS5B01G235200	NA
TraesCS1B01G306500	0.649525
TraesCS3B01G605500	0.623395
TraesCS4B01G178500	-0.327502
TraesCS2A01G425100	-0.218293
TraesCS3A01G152800	NA
TraesCS4A01G386700	0.674788
TraesCS3A01G371900	0.0412391
TraesCS2A01G536000	-0.218302
TraesCS5A01G260500	NA
TraesCS5A01G425900	NA
TraesCS2B01G457900	0.49945
TraesCS2A01G547100	0.137987
TraesCS4A01G225400	-0.303029
TraesCS1A01G435900	NA
TraesCS7B01G247300	-0.218323
TraesCS2A01G435400	0.551871
TraesCS5B01G070400	0.371512
TraesCS5B01G294900	0.65775
TraesCS4B01G007800	0.885908
TraesCS4A01G327600	0.818034
TraesCS5B01G316900	0.86283
TraesCS6B01G071100	0.331732
TraesCS4B01G228300	0.428276
TraesCS1A01G297200	0.434415
TraesCS6A01G200500	0.664956
TraesCS5A01G021000	-0.160285
TraesCS4A01G065700	0.604835
TraesCS2B01G252700	-0.133133
TraesCS4A01G450000	-0.259045
TraesCS6B01G004000	NA
TraesCS3A01G501300	-0.24117
TraesCS6A01G351200	NA
TraesCS6B01G002500	NA
TraesCS3B01G364800	-0.210259
TraesCS6A01G012600	NA
TraesCS3A01G292800	-0.527093
TraesCS3A01G001200	-0.218674
TraesCS4B01G062100	-0.373508
TraesCS6A01G224400	-0.218677
TraesCS2A01G557000	0.713242
TraesCS3B01G543200	0.223847
TraesCS7B01G300500	0.51583
TraesCS5B01G090300	-0.218695
TraesCS4A01G117400	-0.436691
TraesCS6B01G073300	-0.328805
TraesCS6A01G361300	0.0366729
TraesCS7A01G187300	-0.218705
TraesCS4A01G430000	0.140832
TraesCS1B01G071000	NA
TraesCS4B01G199700	-0.130365
TraesCS1A01G252100	-0.21872
TraesCS2B01G413100	0.366333
TraesCS6A01G082100	NA
TraesCS2A01G578700	-0.218724
TraesCS7A01G290500	NA
TraesCS2B01G509800	NA
TraesCS2B01G260000	-0.0614737
TraesCS6A01G068200	-0.218732
TraesCS5B01G287200	-0.218735
TraesCS6A01G098600	-0.218737
TraesCS5B01G100700	-0.0446821
TraesCS2B01G246700	NA
TraesCS2B01G431100	-0.218744
TraesCS4A01G307600	NA
TraesCS1B01G124000	0.932579
TraesCS5A01G372900	0.907315
TraesCS7B01G220300	0.635864
TraesCS5B01G262900	0.482956
TraesCS6B01G209700	0.853859
TraesCS4B01G094800	0.671046
TraesCS3A01G413700	0.772569
TraesCS7B01G033100	0.984637
TraesCS2B01G187700	0.717737
TraesCS1B01G105100	0.957525
TraesCS1A01G112800	0.751477
TraesCS6A01G236500	0.369268
TraesCS5A01G082100	0.0730276
TraesCS6B01G339100	0.43003
TraesCS4A01G271000	-0.327175
TraesCS4B01G073400	0.44314
TraesCS5A01G048100	-0.510347
TraesCS6B01G434100	0.960589
TraesCS7A01G457300	0.151682
TraesCS7A01G341300	0.859179
TraesCS1B01G236000	0.762498
TraesCS5A01G084200	-0.107661
TraesCS4A01G259000	-0.00708442
TraesCS5A01G113200	0.73356
TraesCS5B01G172800	0.161481
TraesCS4B01G343700	0.558173
TraesCS1A01G083000	-0.159454
TraesCS6B01G161600	0.552743
TraesCS1A01G187500	0.742302
TraesCS3B01G359500	0.671843
TraesCS6A01G243500	0.27087
TraesCS7B01G227400	0.222115
TraesCS2B01G281500	0.107729
TraesCS5B01G212100	0.524879
TraesCS1A01G354100	0.352298
TraesCS7A01G089400	-0.488122
TraesCS1A01G302400	0.847307
TraesCS2B01G161100	0.316239
TraesCS3A01G142500	NA
TraesCS4A01G249600	0.763806
TraesCS1B01G062300	0.907861
TraesCS4B01G097000	0.808963
TraesCS2A01G042000	-0.0930149
TraesCS3A01G516700	0.874398
TraesCS4A01G037900	0.148566
TraesCS2B01G485500	0.935266
TraesCS5A01G292000	0.0448467
TraesCS1B01G266100	0.608196
TraesCS5A01G466400	NA
TraesCS5A01G472900	0.680082
TraesCS7A01G564300	0.652341
TraesCS2A01G431100	-0.791363
TraesCS3A01G407200	0.766517
TraesCS6B01G250500	0.0502153
TraesCS7A01G240100	0.868027
TraesCS4B01G326200	-0.355118
TraesCS3B01G042300	0.723233
TraesCS4B01G051200	0.279801
TraesCS1A01G293500	0.695402
TraesCS2A01G474300	0.738146
TraesCS2B01G430900	-0.00183486
TraesCS1A01G194700	-0.130096
TraesCS2B01G366800	0.838232
TraesCS3B01G191300	0.570537
TraesCS4B01G023500	0.224662
TraesCS1A01G064600	-0.00508388
TraesCS7A01G443900	-0.138003
TraesCS7A01G520700	0.698968
TraesCS4B01G065900	0.11684
TraesCS5B01G408200	0.794169
TraesCS7B01G076100	0.578973
TraesCS1B01G130200	0.567364
TraesCS6B01G052200	0.869529
TraesCS2A01G366400	0.036754
TraesCS3A01G161600	-0.336735
TraesCS7A01G001100	0.614311
TraesCS3A01G035500	0.673617
TraesCS7B01G331000	0.0313782
TraesCS2B01G056200	-0.221149
TraesCS5A01G116500	0.903566
TraesCS3A01G446700	-0.141338
TraesCS2A01G443300	0.68003
TraesCS3A01G121800	NA
TraesCS5B01G425000	0.343656
TraesCS4B01G060000	0.0395656
TraesCS3B01G422100	0.941926
TraesCS6B01G271400	0.952791
TraesCS1A01G278900	0.937164
TraesCS4A01G251800	0.155835
TraesCS5A01G178800	-0.0223788
TraesCS7A01G430500	0.829921
TraesCS4A01G065600	0.815932
TraesCS7B01G071900	0.863865
TraesCS5B01G480700	0.981814
TraesCS1A01G290900	0.551958
TraesCS3A01G367100	0.856058
TraesCS6A01G350700	0.72731
TraesCS6B01G065300	0.810238
TraesCS6A01G136500	0.854545
TraesCS6B01G213700	0.829154
TraesCS2A01G475600	0.418371
TraesCS3A01G227600	-0.166857
TraesCS7B01G481900	0.26798
TraesCS6B01G053000	0.982315
TraesCS2B01G422500	0.893193
TraesCS3A01G213500	0.0655192
TraesCS5B01G055200	0.929187
TraesCS3A01G315300	-0.0582643
TraesCS6B01G321300	-0.408658
TraesCS5B01G038800	0.360725
TraesCS7A01G316900	0.930239
TraesCS3B01G300300	0.976271
TraesCS1B01G083200	0.726789
TraesCS4A01G022100	0.934863
TraesCS4A01G430500	-0.0523707
TraesCS6B01G381900	-0.17659
TraesCS5A01G047000	0.467216
TraesCS5A01G510900	0.977398
TraesCS7B01G219700	0.809489
TraesCS5B01G437400	0.369277
TraesCS5A01G020300	-0.0971869
TraesCS3B01G353300	-0.524339
TraesCS7A01G098100	-0.423961
TraesCS3B01G346200	0.0703003
TraesCS2B01G231300	0.343191
TraesCS6A01G381600	-0.0460548
TraesCS3A01G468000	0.564962
TraesCS7B01G345500	0.581873
TraesCS6B01G236800	0.781746
TraesCS3B01G266800	0.593103
TraesCS7B01G142700	0.0894026
TraesCS4A01G408100	0.77439
TraesCS3B01G481400	0.400696
TraesCS4B01G156300	0.748426
TraesCS1A01G035600	0.622735
TraesCS1A01G232900	0.753432
TraesCS4A01G087200	0.538468
TraesCS5B01G213500	-0.225143
TraesCS3A01G095000	0.826811
TraesCS7A01G219600	0.711755
TraesCS5B01G536300	0.213297
TraesCS1B01G294700	0.898057
TraesCS4A01G428800	0.3782
TraesCS4B01G189000	-0.112504
TraesCS5B01G489500	0.745359
TraesCS6B01G391000	0.636204
TraesCS5B01G572600	0.107382
TraesCS1B01G158500	0.665936
TraesCS3A01G352300	-0.238243
TraesCS4B01G046000	0.741836
TraesCS2B01G209000	0.504446
TraesCS5B01G158900	0.0800705
TraesCS1B01G280100	-0.300525
TraesCS4A01G304700	0.37863
TraesCS7B01G099700	0.976135
TraesCS1B01G066400	0.760452
TraesCS1A01G330900	0.800215
TraesCS4A01G204700	0.559433
TraesCS4A01G267600	0.574846
TraesCS1A01G202700	0.936955
TraesCS3A01G219500	-0.642055
TraesCS2B01G167600	0.0819963
TraesCS2A01G532600	0.747707
TraesCS2A01G391200	-0.719784
TraesCS4B01G101800	0.855876
TraesCS4B01G138500	0.955277
TraesCS5B01G095200	0.749076
TraesCS5A01G239100	0.873551
TraesCS3B01G290600	0.511848
TraesCS7B01G398100	-0.195712
TraesCS2B01G113500	0.819666
TraesCS6B01G166700	0.32432
TraesCS5B01G043400	0.126159
TraesCS4B01G084200	0.473019
TraesCS1B01G316100	-0.150177
TraesCS1A01G101300	-0.0988537
TraesCS2A01G379600	0.847812
TraesCS5B01G401100	0.177279
TraesCS5A01G186000	0.491964
TraesCS1B01G090800	0.708745
TraesCS6A01G416400	0.687673
TraesCS3B01G359200	0.904374
TraesCS5B01G513400	-0.0810001
TraesCS2B01G563400	NA
TraesCS6A01G231000	0.580143
TraesCS2B01G503100	0.939271
TraesCS4A01G417500	-0.170321
TraesCS1A01G442200	NA
TraesCS2B01G382100	0.939099
TraesCS6A01G368400	-0.224291
TraesCS3B01G540400	0.524182
TraesCS6B01G054900	-0.224323
TraesCS3A01G046400	0.938984
TraesCS2A01G113800	NA
TraesCS1B01G290100	NA
TraesCS4B01G146800	-0.224329
TraesCS2A01G362000	0.938979
TraesCS2A01G240500	-0.327989
TraesCS1B01G138500	NA
TraesCS7A01G307300	0.938972
TraesCS7A01G104400	NA
TraesCS2A01G525500	0.522482
TraesCS5A01G047400	0.357037
TraesCS2A01G096700	0.182767
TraesCS4A01G033600	0.407114
TraesCS1A01G203700	0.369312
TraesCS2B01G101400	0.182844
TraesCS3B01G243100	0.157242
TraesCS5B01G431200	0.399913
TraesCS5B01G391500	0.81096
TraesCS3B01G328600	0.956121
TraesCS4B01G393600	0.0229153
TraesCS3A01G030400	-0.219354
TraesCS1B01G299300	0.670305
TraesCS4A01G180000	0.881632
TraesCS7B01G441400	0.135714
TraesCS4B01G393400	0.600208
TraesCS3A01G281500	0.357113
TraesCS6A01G376200	0.938251
TraesCS1B01G473200	-0.360251
TraesCS6A01G400500	-0.224684
TraesCS4B01G331400	0.93801
TraesCS3A01G080400	-0.490618
TraesCS3A01G373000	0.918038
TraesCS4B01G066400	-0.257302
TraesCS5A01G228700	NA
TraesCS6B01G327600	0.786313
TraesCS3B01G539600	NA
TraesCS6A01G361500	0.445618
TraesCS5B01G507500	0.265221
TraesCS5A01G328700	NA
TraesCS5A01G546900	0.0352957
TraesCS7A01G006900	NA
TraesCS4B01G060800	0.1859
TraesCS3B01G509400	0.428371
TraesCS4B01G068300	0.450299
TraesCS6A01G376600	NA
TraesCS3B01G534800	0.0534499
TraesCS2A01G510600	-0.224759
TraesCS2A01G383400	NA
TraesCS4A01G118700	0.341042
TraesCS6B01G469500	0.166214
TraesCS4A01G049300	0.489871
TraesCS2A01G085200	NA
TraesCS5A01G523500	0.883035
TraesCS1B01G151600	NA
TraesCS2B01G624700	NA
TraesCS2B01G568200	0.196482
TraesCS1A01G057900	0.929494
TraesCS5A01G132000	-0.224778
TraesCS3B01G423100	0.785998
TraesCS5A01G233600	0.674477
TraesCS2A01G559900	-0.224823
TraesCS6A01G198300	0.741302
TraesCS2A01G155900	0.381302
TraesCS3A01G513800	0.492314
TraesCS5A01G063900	0.463136
TraesCS4A01G050500	0.338808
TraesCS2B01G615800	0.614404
TraesCS5B01G222900	-0.194875
TraesCS7A01G269200	0.498564
TraesCS3B01G245300	-0.248621
TraesCS5B01G359000	NA
TraesCS5A01G004400	-0.317373
TraesCS2B01G444700	0.950692
TraesCS6B01G202800	0.646856
TraesCS4B01G340300	0.515365
TraesCS1A01G177100	0.51333
TraesCS2A01G488900	0.692408
TraesCS5B01G160100	0.933847
TraesCS2B01G235200	0.808798
TraesCS2B01G247500	0.256478
TraesCS7A01G205500	0.519813
TraesCS6A01G267700	-0.0149756
TraesCS5A01G464700	-0.151842
TraesCS2B01G221400	0.781873
TraesCS7B01G044400	0.885036
TraesCS3B01G587700	0.701934
TraesCS2B01G086300	0.767026
TraesCS5B01G562100	0.862206
TraesCS4B01G315400	0.986025
TraesCS7B01G491100	-0.153574
TraesCS2A01G487600	-0.16665
TraesCS3A01G219600	0.229681
TraesCS4A01G192200	0.60091
TraesCS7B01G264600	0.236458
TraesCS4A01G417300	0.622346
TraesCS6B01G338300	-0.254119
TraesCS7A01G230700	0.0704354
TraesCS2B01G229800	0.87444
TraesCS3B01G282800	0.506545
TraesCS4A01G150600	0.735657
TraesCS4B01G088500	0.927771
TraesCS2B01G383700	0.545912
TraesCS4B01G255500	0.921149
TraesCS2A01G303800	0.87994
TraesCS6A01G143100	0.466434
TraesCS7B01G243900	0.837781
TraesCS5A01G014700	0.449274
TraesCS2A01G335800	0.129387
TraesCS1A01G038700	NA
TraesCS2B01G596400	0.459705
TraesCS2B01G210500	0.136155
TraesCS2B01G554500	0.213495
TraesCS4A01G120900	0.129477
TraesCS1B01G179900	0.594259
TraesCS2B01G216800	0.432247
TraesCS5A01G375900	0.533283
TraesCS5A01G373200	0.0344318
TraesCS3A01G371200	-0.234096
TraesCS3A01G122200	0.830904
TraesCS2A01G367100	0.974521
TraesCS3A01G400600	0.355243
TraesCS4A01G370200	-0.0410396
TraesCS3A01G531300	0.732753
TraesCS1B01G431700	NA
TraesCS1B01G296500	0.626424
TraesCS3A01G530700	0.456257
TraesCS3A01G099500	0.55719
TraesCS7B01G049500	0.108206
TraesCS4A01G134100	0.00831955
TraesCS1B01G368000	0.136833
TraesCS2A01G187600	0.359662
TraesCS7B01G288300	0.950427
TraesCS3A01G531600	0.332466
TraesCS5B01G317200	0.923127
TraesCS6A01G118300	0.941664
TraesCS5B01G169900	0.677354
TraesCS2B01G540100	0.753391
TraesCS6A01G268800	-0.47822
TraesCS3A01G327300	0.22158
TraesCS2A01G354500	0.332622
TraesCS3B01G445000	0.136633
TraesCS2A01G057100	-0.283026
TraesCS6B01G066000	0.170528
TraesCS4A01G092200	0.70427
TraesCS6A01G407600	0.416577
TraesCS4B01G036900	0.911571
TraesCS4B01G120000	0.0483734
TraesCS1B01G202200	-0.683211
TraesCS4A01G007500	0.32658
TraesCS6A01G182500	0.557217
TraesCS4B01G340500	0.251324
TraesCS1B01G373300	0.575137
TraesCS1B01G396400	0.326584
TraesCS1B01G047900	0.905778
TraesCS5A01G502400	0.48776
TraesCS3A01G193700	0.68768
TraesCS3B01G573600	0.412137
TraesCS2B01G584800	0.09268
TraesCS5B01G005300	0.824112
TraesCS3B01G160500	0.468089
TraesCS1A01G120100	0.953258
TraesCS7A01G121500	0.773987
TraesCS3B01G332800	0.777863
TraesCS4B01G318100	0.215331
TraesCS2B01G117400	0.0717912
TraesCS1B01G363100	0.181495
TraesCS7B01G487700	0.820511
TraesCS3A01G173800	-0.247523
TraesCS4B01G251100	0.984602
TraesCS4B01G186100	0.595945
TraesCS2A01G284000	0.86038
TraesCS6B01G433400	0.668793
TraesCS3B01G334400	0.707511
TraesCS7B01G300600	0.645119
TraesCS3B01G005100	0.709076
TraesCS5A01G001600	0.222055
TraesCS5B01G123500	-0.13914
TraesCS3A01G516500	0.396289
TraesCS3A01G347000	0.724424
TraesCS5B01G019500	NA
TraesCS5A01G427600	0.797841
TraesCS4A01G305300	-0.435588
TraesCS5B01G273100	0.466904
TraesCS2A01G305200	-0.0347927
TraesCS1B01G325700	0.478758
TraesCS5B01G526000	0.0525707
TraesCS3B01G453100	0.646333
TraesCS7B01G294300	NA
TraesCS5A01G139800	0.738985
TraesCS7A01G375600	0.220137
TraesCS2B01G445100	-0.619542
TraesCS1A01G437200	0.0495866
[truncated: 56,116 more rows]
