# Supplementary material for: Dynamic chromatin regulatory programs during embryogenesis of hexaploid wheat
Source: Genome Biol. 2023 Jan 13;24:7. doi: 10.1186/s13059-022-02844-2 (PMC9837924; doi:10.1186/s13059-022-02844-2)
Supplement: Supplementary file 13 — Additional file 13: Dataset S12. The genes expression rank of homoeologs. [file 13059_2022_2844_MOESM13_ESM.xlsx]

## Sheet: A
Dataset S12 The genes expression rank of homoeologs
rank	triads	synteny	ID	DPA0	DPA2	DPA4	DPA6	DPA8	DPA12	DPA16	DPA22
1	triads6262	syntenic	TraesCS4A02G179300	1.11716	0.173698	-0.460259	-0.631022	-0.475201	-0.955471	-0.652367	1.88346
2	triads6202	syntenic	TraesCS7A02G204400	2.27503	-0.0812923	-0.77433	-0.561163	-0.592695	-0.543098	-0.191653	0.469196
3	triads12107	syntenic	TraesCS4A02G061900	1.61989	0.667841	-0.410677	-0.779516	-1.249	-0.971924	0.466792	0.656594
4	triads16725	syntenic	TraesCS6A02G082900	1.58618	0.287451	0.141297	-0.809626	-1.22219	-1.12228	0.971968	0.167198
5	triads16430	syntenic	TraesCS2A02G170600	2.37083	-0.473511	-0.556374	-0.476135	-0.263916	0.33225	-0.506881	-0.426267
6	triads11889	syntenic	TraesCS6A02G041700	0.208558	1.90687	-0.740055	-0.732238	-0.928593	-0.551998	-0.180785	1.01824
7	triads8112	syntenic	TraesCS2A02G311100	1.71494	-0.496946	-0.434314	-0.329797	-0.628473	-0.686799	-0.636302	1.49769
8	triads5690	syntenic	TraesCS7A02G496400	-0.716427	0.738411	-0.501073	0.44431	-0.580865	-0.952877	-0.444049	2.01257
9	triads736	non-syntenic	TraesCS7A02G252600	0.67206	0.0559286	1.56325	-1.20934	-0.787584	0.195292	0.719737	-1.20934
10	triads11153	syntenic	TraesCS6A02G221900	1.84557	-0.646579	-0.0182692	-0.513986	-0.843962	-0.548641	-0.541107	1.26698
11	triads2815	syntenic	TraesCS6A02G230900	-0.0584355	2.2842	-0.823663	-0.554442	-0.467832	-0.648356	0.377048	-0.108523
12	triads17638	syntenic	TraesCS3A02G279500	1.93222	-0.150922	-0.674904	-0.250798	-0.786589	-0.766417	-0.450059	1.14747
13	triads7694	syntenic	TraesCS4A02G304300	1.85294	1.13448	-0.836774	-0.756451	-0.91529	0.0893038	-0.280905	-0.287297
14	triads3477	syntenic	TraesCS1A02G114800	2.34746	-0.652794	-0.652794	-0.145498	-0.381284	-0.504048	-0.334516	0.323474
15	triads12208	syntenic	TraesCS1A02G363200	1.32822	-0.201379	-0.181417	-0.347046	-0.731078	-1.05977	-0.559914	1.75238
16	triads10601	non-syntenic	TraesCS1A02G061700	-0.693767	1.48807	0.0210627	-0.487917	-0.712875	-0.798863	-0.460991	1.64528
17	triads2378	syntenic	TraesCS6A02G273000	2.36559	-0.471195	-0.437704	-0.416617	-0.524531	-0.598955	-0.257847	0.341263
18	triads10726	syntenic	TraesCS3A02G112700	-0.64016	0.145933	1.16441	-0.64016	-0.64016	-0.64016	-0.64016	1.89046
19	triads319	syntenic	TraesCS2A02G485900	2.35289	-0.462717	-0.462717	-0.462717	-0.462717	-0.462717	-0.462717	0.423413
20	triads17399	syntenic	TraesCS5A02G069200	2.08256	-0.565178	-0.704843	0.573784	-1.21236	-0.0261873	0.0603659	-0.208146
21	triads13171	syntenic	TraesCS2A02G369700	2.38835	-0.470294	-0.557187	-0.471483	-0.21774	-0.441066	-0.484958	0.254375
22	triads3014	syntenic	TraesCS2A02G291800	2.41447	-0.444161	-0.469636	-0.459468	-0.421814	-0.453882	-0.350862	0.185354
23	triads1116	syntenic	TraesCS6A02G187600	2.43323	-0.493125	-0.460489	-0.404117	-0.2861	0.0583904	-0.333901	-0.513893
24	triads6610	syntenic	TraesCS5A02G152000	2.27037	-0.227627	-0.704449	-0.317354	-0.524994	-0.462299	-0.61127	0.577622
25	triads16944	syntenic	TraesCS6A02G330500	2.19325	-0.295874	-0.555369	-0.351325	-0.553195	-0.643438	-0.578564	0.784512
26	triads159	syntenic	TraesCS5A02G172900	2.4577	-0.357281	-0.471688	-0.471688	-0.299597	-0.17846	-0.207302	-0.471688
27	triads2213	syntenic	TraesCS6A02G185100	2.45627	-0.506651	-0.311817	-0.427627	-0.422783	-0.264433	-0.11229	-0.410672
28	triads10901	syntenic	TraesCS5A02G452600	2.3547	0.135848	-0.612395	-0.459296	-0.487328	-0.612395	0.14663	-0.465765
29	triads17499	syntenic	TraesCS2A02G591200	2.12849	0.375946	-0.588403	-0.486104	-0.930728	-0.69145	-0.34139	0.533636
30	triads2576	syntenic	TraesCS3A02G122300	1.90254	-0.690225	-0.55159	0.164199	-0.655812	-0.55159	-0.748235	1.13071
31	triads7469	syntenic	TraesCS2A02G378200	1.03185	1.66382	-0.772998	-0.772998	-0.772998	-0.392747	-0.772998	0.789065
32	triads14142	syntenic	TraesCS2A02G401000	-0.325501	2.21542	-0.264586	-0.426785	-0.786198	-0.730781	0.67446	-0.356031
33	triads2400	syntenic	TraesCS5A02G104600	1.29975	-0.242716	-0.535699	0.455272	-1.09294	-0.952194	-0.486869	1.55539
34	triads8629	syntenic	TraesCS7A02G430500	-0.92534	0.781802	0.317378	0.508762	-1.15245	-1.34128	0.455174	1.35595
35	triads2259	syntenic	TraesCS4A02G002600	2.38209	-0.154225	-0.761525	-0.135026	-0.514967	0.0589869	-0.276493	-0.598837
36	triads17628	syntenic	TraesCS3A02G273000	2.36428	-0.175773	-0.310522	-0.54186	-0.623291	-0.629548	-0.35864	0.275358
37	triads6608	syntenic	TraesCS5A02G070600	2.24261	-0.652674	-0.192962	-0.399795	-0.459429	-0.542842	-0.646258	0.651353
38	triads14690	syntenic	TraesCS3A02G040800	2.46978	-0.386922	-0.40966	-0.433578	-0.373656	-0.344566	-0.274836	-0.246562
39	triads14319	non-syntenic	TraesCS2A02G101600	2.31558	-0.299333	-0.361786	-0.511482	-0.432343	-0.573458	-0.63019	0.493008
40	triads6655	syntenic	TraesCS7A02G359300	1.87099	1.18178	-0.925148	-0.670253	-0.4246	0.0366748	-0.386096	-0.683345
41	triads11778	syntenic	TraesCS5A02G472500	2.36792	0.0802595	-0.473374	-0.537443	-0.627974	-0.290223	-0.620314	0.101151
42	triads928	syntenic	TraesCS4A02G128500	-0.353305	-1.03306	0.502158	0.9078	-0.802122	-0.497388	-0.592273	1.86819
43	triads15918	syntenic	TraesCS5A02G281700	2.41998	-0.289329	-0.471241	-0.314086	-0.583905	-0.232997	-0.583905	0.0554797
44	triads8507	syntenic	TraesCS1A02G290100	2.04349	-0.483047	-0.626637	0.193829	-0.701394	-0.617015	-0.701394	0.89217
45	triads12005	syntenic	TraesCS4A02G240200	2.16276	0.606878	-0.254497	-0.614336	-0.981633	-0.180852	-0.0205089	-0.717813
46	triads15192	syntenic	TraesCS4A02G004400	2.17921	0.73354	-0.467174	-0.636987	-0.747441	-0.436367	-0.0433925	-0.581385
47	triads14905	syntenic	TraesCS1A02G139200	2.30085	0.265218	-0.981353	-0.184576	-0.369634	-0.0894768	-0.310518	-0.630514
48	triads6923	syntenic	TraesCS1A02G150400	1.23194	0.381569	0.00722122	-0.14298	-1.46706	-0.55199	-0.893987	1.43529
49	triads16968	syntenic	TraesCS2A02G415300	2.26047	0.544026	-0.494354	-0.606313	-0.720637	-0.0409991	-0.377664	-0.564526
50	triads418	syntenic	TraesCS2A02G331500	0.233876	1.56167	-0.544048	-0.221575	-0.827292	-0.827292	-0.827292	1.45196
51	triads3385	syntenic	TraesCS1A02G386500	2.0929	-0.734133	0.287847	-0.448775	-0.734133	0.719202	-0.734133	-0.448775
52	triads7525	syntenic	TraesCS2A02G199300	2.45644	-0.172549	-0.419629	-0.383887	-0.4781	-0.506511	-0.296089	-0.199676
53	triads16456	syntenic	TraesCS5A02G500100	0.560357	0.519014	1.04467	-0.857148	-1.21743	-0.756741	-0.715397	1.42267
54	triads5190	syntenic	TraesCS4A02G229100	2.46807	-0.242185	-0.431506	-0.410145	-0.374922	-0.352663	-0.414955	-0.241696
55	triads1075	syntenic	TraesCS2A02G325100	2.45709	-0.4221	-0.263352	-0.416294	-0.423377	-0.364732	-0.469016	-0.0982161
56	triads17383	non-syntenic	TraesCS6A02G038800	1.59338	1.51722	-0.27511	-0.924403	-0.775956	-0.560386	-0.0156514	-0.559095
57	triads5237	syntenic	TraesCS2A02G186700	2.46598	-0.385218	-0.324205	-0.371713	-0.409334	-0.409334	-0.409334	-0.156843
58	triads10407	syntenic	TraesCS5A02G242400	0.645157	2.18932	-0.641569	-0.515165	-0.771214	-0.462844	0.0992594	-0.542946
59	triads11478	syntenic	TraesCS6A02G310300	2.35518	-0.403642	-0.200003	-0.340611	-0.583038	-0.583038	-0.583038	0.338186
60	triads1493	syntenic	TraesCS2A02G492500	2.4229	-0.407116	-0.535767	-0.0823733	-0.491689	-0.496517	-0.425962	0.0165292
61	triads17643	syntenic	TraesCS3A02G280000	0.963295	0.76292	0.541817	-0.906868	-1.23622	0.445085	-1.39974	0.829712
62	triads932	syntenic	TraesCS7A02G174000	2.32023	0.498402	-0.53804	-0.563146	-0.509386	-0.503656	-0.340194	-0.364208
63.5	triads481	syntenic	TraesCS4A02G208200	2.47487	-0.353553	-0.353553	-0.353553	-0.353553	-0.353553	-0.353553	-0.353553
63.5	triads2085	syntenic	TraesCS5A02G500800	2.47487	-0.353553	-0.353553	-0.353553	-0.353553	-0.353553	-0.353553	-0.353553
65	triads13905	syntenic	TraesCS3A02G308500	2.47486	-0.35007	-0.356341	-0.356341	-0.349643	-0.349785	-0.356341	-0.356341
66	triads16051	non-syntenic	TraesCS1A02G277400	2.47457	-0.331809	-0.34834	-0.358904	-0.360176	-0.331906	-0.374653	-0.368783
67	triads419	syntenic	TraesCS4A02G231500	2.47449	-0.318284	-0.334728	-0.364295	-0.364295	-0.364295	-0.364295	-0.364295
68	triads2747	syntenic	TraesCS3A02G457700	-0.427221	2.26684	-0.582647	0.129725	-1.10559	-0.27827	-0.108272	0.105439
69	triads7937	syntenic	TraesCS3A02G398200	2.39217	0.276472	-0.463277	-0.515049	-0.48943	-0.38215	-0.39496	-0.423781
70	triads16645	syntenic	TraesCS2A02G218700	2.47401	-0.323146	-0.349583	-0.321911	-0.401302	-0.339947	-0.370419	-0.367701
71	triads14078	syntenic	TraesCS5A02G228900	2.47302	-0.269479	-0.370902	-0.350533	-0.378412	-0.37691	-0.393013	-0.333769
72	triads13518	syntenic	TraesCS3A02G359500	2.47116	-0.218819	-0.37539	-0.37539	-0.37539	-0.37539	-0.37539	-0.37539
73	triads8605	syntenic	TraesCS7A02G203100	1.95023	-0.546905	-0.862545	0.270611	-0.114977	-0.740136	-0.84943	0.893147
74	triads14634	syntenic	TraesCS2A02G257200	2.45517	-0.327472	-0.165126	-0.319717	-0.563754	-0.469138	-0.229237	-0.380726
75	triads13631	syntenic	TraesCS3A02G065700	2.46748	-0.164667	-0.388295	-0.388295	-0.361336	-0.388295	-0.388295	-0.388295
76	triads12498	syntenic	TraesCS3A02G129100	2.47029	-0.296673	-0.409443	-0.257092	-0.384051	-0.447531	-0.339242	-0.336255
77	triads6567	syntenic	TraesCS5A02G191700	2.41279	-0.337248	-0.294694	-0.24331	-0.538703	-0.547755	-0.562221	0.111144
78	triads14895	syntenic	TraesCS3A02G452300	2.47189	-0.241199	-0.330388	-0.36785	-0.37989	-0.384188	-0.384188	-0.384188
79	triads15558	syntenic	TraesCS7A02G537100	2.46359	-0.270064	-0.429162	-0.202256	-0.461269	-0.438746	-0.395378	-0.26671
80	triads13977	syntenic	TraesCS3A02G386300	0.955724	2.09991	-0.639131	-0.673929	-0.561572	-0.452378	-0.244216	-0.484408
81	triads10826	syntenic	TraesCS7A02G174100	2.39528	0.271299	-0.453013	-0.472905	-0.469479	-0.420743	-0.401513	-0.448924
82	triads11852	syntenic	TraesCS3A02G299800	2.46381	-0.122355	-0.375828	-0.370498	-0.400654	-0.398486	-0.39552	-0.400473
83	triads3369	syntenic	TraesCS2A02G210400	2.47375	-0.369158	-0.309805	-0.306559	-0.350147	-0.379359	-0.379359	-0.379359
84	triads15319	syntenic	TraesCS1A02G266000	2.45197	-0.0388285	-0.411412	-0.322218	-0.45948	-0.441534	-0.343582	-0.434912
85	triads14291	syntenic	TraesCS5A02G402800	2.21072	0.589413	-0.787812	-0.551603	-0.118883	-0.0804994	-0.520437	-0.740898
86	triads17208	syntenic	TraesCS7A02G435600	2.45809	-0.0756993	-0.32565	-0.411347	-0.411347	-0.411347	-0.411347	-0.411347
87	triads12975	syntenic	TraesCS1A02G117500	2.46896	-0.200343	-0.34424	-0.360902	-0.358339	-0.360553	-0.410422	-0.434162
88	triads13246	syntenic	TraesCS2A02G098400	1.07851	2.03212	-0.642245	-0.627963	-0.616677	-0.507055	-0.414222	-0.302475
89	triads14475	syntenic	TraesCS3A02G288800	2.14864	0.897927	-0.574218	-0.481746	-0.620972	-0.49899	-0.406449	-0.464192
90	triads2240	syntenic	TraesCS7A02G251200	0.951584	1.89553	-0.611478	-0.543253	-0.613514	-0.781531	-0.781531	0.484193
91	triads11129	syntenic	TraesCS1A02G321700	1.21934	1.91026	-0.7227	-0.495745	-0.570439	-0.78303	-0.247244	-0.310447
92	triads16695	syntenic	TraesCS1A02G212300	2.45914	-0.0956055	-0.408702	-0.323576	-0.362269	-0.3742	-0.438689	-0.456101
93	triads15230	syntenic	TraesCS1A02G163700	2.29786	0.474868	-0.460819	-0.390388	-0.572477	-0.633085	-0.627011	-0.0889481
94	triads5780	syntenic	TraesCS3A02G351000	0.159185	2.39622	-0.540793	-0.494933	-0.540793	-0.522932	-0.340938	-0.115014
95	triads1347	syntenic	TraesCS6A02G182100	2.46704	-0.324412	-0.410635	-0.183223	-0.316868	-0.410635	-0.410635	-0.410635
96	triads586	syntenic	TraesCS3A02G535000	1.7844	1.32099	-0.968069	-0.333617	-0.465974	-0.398106	-0.790263	-0.149362
97	triads12686	syntenic	TraesCS2A02G042000	2.12428	0.709037	-0.520996	-0.322893	-0.632746	-0.770675	-0.763642	0.177638
98	triads14649	syntenic	TraesCS1A02G119900	0.0665759	0.483748	-0.563201	1.61325	-1.91335	0.385117	0.086302	-0.158449
99	triads16868	syntenic	TraesCS2A02G258600	2.30265	-0.355623	-0.708355	0.465116	-0.64341	-0.453852	-0.146177	-0.460347
100	triads4650	non-syntenic	TraesCS2A02G456200	2.46605	-0.233622	-0.263138	-0.272648	-0.401532	-0.439574	-0.431375	-0.42416
101	triads8598	syntenic	TraesCS7A02G233900	2.26798	0.633503	-0.429323	-0.411671	-0.522734	-0.674987	-0.423439	-0.439326
102	triads16010	syntenic	TraesCS5A02G365800	2.44041	0.0106467	-0.339809	-0.270255	-0.476232	-0.497709	-0.485506	-0.381541
103	triads17369	syntenic	TraesCS5A02G152200	-0.380058	2.41391	-0.139506	-0.643775	-0.511916	0.0161111	-0.223253	-0.531517
104	triads12916	syntenic	TraesCS2A02G438300	2.36058	-0.556601	0.249219	-0.354247	-0.556601	-0.556601	-0.556601	-0.0291461
105	triads15914	syntenic	TraesCS3A02G285200	0.0630363	2.39004	-0.445887	-0.519438	-0.566494	0.0243784	-0.320357	-0.625277
106	triads1134	syntenic	TraesCS3A02G403000	2.46362	-0.241149	-0.293606	-0.212536	-0.404155	-0.442739	-0.477854	-0.391583
107	triads15536	syntenic	TraesCS7A02G268400	-0.642588	2.01234	0.838317	-0.773907	-0.773907	-0.773907	-0.0687818	0.182437
108	triads5303	syntenic	TraesCS1A02G411000	2.32311	0.48805	-0.270214	-0.514099	-0.484546	-0.514099	-0.514099	-0.514099
109	triads14163	syntenic	TraesCS3A02G161600	1.43763	0.532336	0.0881784	0.271067	-1.36056	-1.24952	-0.606798	0.887662
110	triads16733	syntenic	TraesCS5A02G291200	2.44569	-0.040268	-0.242872	-0.416929	-0.333469	-0.399087	-0.490278	-0.52279
111	triads10354	syntenic	TraesCS3A02G267500	2.25817	0.676586	-0.440463	-0.441154	-0.49614	-0.513298	-0.52372	-0.519977
112	triads1229	syntenic	TraesCS3A02G120000	2.4272	0.0971195	-0.317502	-0.301514	-0.476326	-0.476326	-0.476326	-0.476326
113	triads17031	syntenic	TraesCS3A02G479800	2.23158	0.359142	-0.518411	-0.101452	-0.594045	-0.796707	-0.767617	0.18751
114	triads12951	syntenic	TraesCS5A02G270700	2.46238	-0.244247	-0.332318	-0.169915	-0.394138	-0.443448	-0.443448	-0.434862
115	triads5217	syntenic	TraesCS5A02G353400	2.45083	-0.445619	-0.4334	-0.179746	-0.0889213	-0.445619	-0.445619	-0.411903
116	triads13669	syntenic	TraesCS2A02G153300	2.45947	-0.377627	-0.32052	-0.0931986	-0.385973	-0.428751	-0.429684	-0.42372
117	triads12223	syntenic	TraesCS5A02G056200	2.00841	0.593469	-0.412356	0.0565978	-0.933056	-0.860287	-0.829563	0.37678
118	triads11192	syntenic	TraesCS1A02G116900	2.46318	-0.316446	-0.206446	-0.223639	-0.388746	-0.415846	-0.453678	-0.458376
119	triads13828	syntenic	TraesCS7A02G492400	0.440131	2.22423	-0.526744	-0.499348	-0.650372	0.29196	-0.589643	-0.690211
120	triads1974	syntenic	TraesCS2A02G393900	1.72101	1.49318	-0.388502	-0.526324	-0.714774	-0.391315	-0.548825	-0.644457
121	triads10670	syntenic	TraesCS2A02G363400	2.36776	0.156062	-0.658054	-0.24763	-0.124681	-0.596678	-0.673497	-0.223278
122	triads1043	syntenic	TraesCS4A02G135400	2.15375	0.891457	-0.44257	-0.412179	-0.563428	-0.518901	-0.564841	-0.543285
123	triads12591	syntenic	TraesCS4A02G109200	2.44783	-0.30345	-0.405797	-0.00548289	-0.428989	-0.429493	-0.451173	-0.423443
124	triads6194	syntenic	TraesCS1A02G300000	2.42912	-0.118551	-0.431289	0.00254787	-0.493038	-0.533404	-0.481847	-0.373538
125	triads4502	syntenic	TraesCS2A02G465700	2.10329	0.984414	-0.457222	-0.425007	-0.519395	-0.562028	-0.562028	-0.562028
126	triads17556	syntenic	TraesCS6A02G028700	-0.721469	0.71991	-0.308577	0.862114	-0.788205	-0.679057	-0.887998	1.80328
127	triads3096	syntenic	TraesCS5A02G386900	-0.225999	1.9364	-0.43659	0.747339	-1.47927	-0.508499	-0.0539317	0.0205454
128	triads11382	syntenic	TraesCS3A02G055500	2.20449	0.499193	-0.732453	-0.598596	0.175242	-0.186727	-0.726909	-0.634238
129	triads13655	non-syntenic	TraesCS2A02G229200	-0.694505	1.42411	-0.308132	0.606283	-0.774356	-1.10664	-0.532229	1.38547
130	triads17076	syntenic	TraesCS2A02G167800	1.89772	1.28841	-0.342232	-0.53315	-0.59176	-0.59176	-0.59176	-0.535471
131	triads15301	syntenic	TraesCS7A02G389300	1.47636	1.7546	-0.521127	-0.527064	-0.514936	-0.554081	-0.557541	-0.556208
132	triads3507	syntenic	TraesCS4A02G134600	2.19811	0.609539	-0.880335	0.0277739	-0.366021	-0.678478	-0.533161	-0.377428
133	triads10572	syntenic	TraesCS7A02G494700	2.35512	0.0934279	0.17298	-0.47824	-0.628095	-0.48564	-0.628095	-0.401463
134	triads15118	syntenic	TraesCS3A02G256300	2.4402	-0.464752	-0.343351	0.0397053	-0.375673	-0.477834	-0.462443	-0.355857
135	triads15920	syntenic	TraesCS1A02G041400	2.42309	0.0404019	-0.298903	-0.255612	-0.445577	-0.290458	-0.559004	-0.61394
136	triads12327	syntenic	TraesCS5A02G509400	0.0248039	2.41939	-0.643561	-0.318429	-0.48133	-0.126031	-0.4458	-0.429041
137	triads16865	syntenic	TraesCS5A02G457700	2.42537	0.0126633	-0.211203	-0.193256	-0.51654	-0.517485	-0.474034	-0.525514
138	triads2056	syntenic	TraesCS7A02G133200	1.96706	1.18107	-0.593146	-0.464148	-0.331901	-0.528647	-0.510148	-0.720144
139	triads15464	syntenic	TraesCS2A02G424600	2.01074	1.11472	-0.571397	-0.520416	-0.284668	-0.484663	-0.602346	-0.661979
140	triads6868	syntenic	TraesCS3A02G288300	0.993661	1.53179	-0.00577907	0.213146	-1.40499	-1.14664	-0.487822	0.306631
141	triads10733	syntenic	TraesCS3A02G489300	2.35199	-0.596477	0.218119	-0.123032	-0.628326	-0.507055	-0.624038	-0.0911827
142	triads16641	syntenic	TraesCS1A02G186200	0.0637843	2.25378	-0.201434	-0.13164	-0.765993	-0.765993	0.313493	-0.765993
143	triads829	syntenic	TraesCS4A02G262200	1.84454	1.30164	-0.370822	-0.48837	-0.447365	-0.90006	-0.664418	-0.275144
144	triads15217	syntenic	TraesCS2A02G426600	1.38923	1.57844	-0.831807	-0.373007	-0.473176	0.373934	-0.831807	-0.831807
145	triads2023	syntenic	TraesCS3A02G250600	2.25128	0.671801	-0.458137	-0.358127	-0.37537	-0.545368	-0.576406	-0.609675
146	triads10137	syntenic	TraesCS6A02G222200	2.44161	-0.453086	-0.343802	0.0348558	-0.343724	-0.462167	-0.451521	-0.422164
147	triads10636	syntenic	TraesCS4A02G115400	2.32979	0.329802	0.0336454	-0.465503	-0.541239	-0.593066	-0.585662	-0.507767
148	triads8989	syntenic	TraesCS1A02G126400	-0.569215	2.36339	0.0145447	-0.292126	-0.657962	-0.693461	-0.279307	0.114139
149	triads13539	syntenic	TraesCS2A02G291900	2.4316	-0.491473	0.0177887	-0.148512	-0.452215	-0.469117	-0.491473	-0.396599
150	triads16816	syntenic	TraesCS6A02G158100	1.62494	1.60921	-0.426616	-0.467165	-0.568696	-0.582793	-0.593229	-0.595647
151	triads6132	syntenic	TraesCS1A02G060900	0.428869	2.35015	-0.476932	-0.476932	-0.476932	-0.394363	-0.476932	-0.476932
152	triads5797	syntenic	TraesCS4A02G016600	1.47493	1.73262	-0.420707	-0.654851	-0.413771	-0.372155	-0.649176	-0.696888
153	triads2127	syntenic	TraesCS2A02G170400	2.41373	-0.382976	0.1671	-0.276989	-0.48418	-0.48418	-0.48418	-0.46832
154	triads12092	syntenic	TraesCS4A02G245900	-0.0940547	2.44769	-0.261487	-0.422868	-0.568111	-0.313936	-0.289729	-0.497507
155	triads6841	non-syntenic	TraesCS2A02G451600	1.93987	1.22533	-0.446873	-0.354416	-0.576997	-0.509652	-0.668312	-0.608957
156	triads12956	syntenic	TraesCS4A02G022800	2.12628	0.913986	-0.469551	-0.232179	-0.545849	-0.597562	-0.597562	-0.597562
157	triads13797	syntenic	TraesCS3A02G109500	1.11167	1.7404	-0.584179	-0.812841	-0.0733676	0.341407	-0.609775	-1.11331
158	triads14041	syntenic	TraesCS1A02G119300	0.0116473	2.12153	-0.44225	0.187855	-0.838949	-0.894302	-0.686727	0.541194
159	triads3347	syntenic	TraesCS3A02G332500	-0.233727	2.29905	-0.189071	-0.428379	-0.505095	-0.43983	-0.909286	0.406338
160	triads14151	syntenic	TraesCS2A02G507500	2.44776	-0.339558	-0.346654	-0.0485711	-0.263056	-0.481581	-0.502713	-0.465628
161	triads7003	non-syntenic	TraesCS2A02G198200	1.41057	1.77292	-0.145486	-0.6076	-0.6076	-0.6076	-0.6076	-0.6076
162	triads155	syntenic	TraesCS4A02G302100	2.27435	0.531011	-0.565421	-0.239771	-0.327626	-0.295706	-0.575378	-0.801458
163	triads13029	syntenic	TraesCS1A02G168100	0.343465	2.37602	-0.418291	-0.446108	-0.477819	-0.425245	-0.464467	-0.487554
164	triads16442	syntenic	TraesCS2A02G404600	2.3929	0.0132242	0.0503208	-0.276678	-0.521241	-0.612608	-0.543224	-0.502693
165	triads2451	syntenic	TraesCS5A02G384700	-0.223114	2.45181	-0.137329	-0.523361	-0.465846	-0.411905	-0.447974	-0.242285
166	triads8036	syntenic	TraesCS5A02G490900	0.725981	2.1832	-0.626148	-0.145747	-0.644163	-0.431985	-0.276856	-0.784279
167	triads790	syntenic	TraesCS5A02G132400	2.22437	0.628274	-0.0523248	-0.314325	-0.651613	-0.651613	-0.531153	-0.651613
168	triads10984	syntenic	TraesCS1A02G303600	2.31669	-0.165455	-0.589348	0.456495	-0.640277	-0.522471	-0.406724	-0.448907
169	triads13051	syntenic	TraesCS2A02G396400	2.37467	0.215073	-0.182755	-0.169303	-0.541047	-0.567623	-0.578287	-0.550726
170	triads14370	syntenic	TraesCS5A02G193500	1.41996	1.79253	-0.439994	-0.377907	-0.576791	-0.606048	-0.606926	-0.604822
171	triads264	non-syntenic	TraesCS1A02G090800	2.44052	-0.167304	-0.353439	-0.183433	-0.155368	-0.526992	-0.526992	-0.526992
172	triads9369	syntenic	TraesCS2A02G354300	1.54514	1.67148	-0.30589	-0.425448	-0.621319	-0.621319	-0.621319	-0.621319
173	triads1082	syntenic	TraesCS4A02G249500	2.31888	0.180356	-0.0100805	-0.0955826	-0.697984	-0.755309	-0.67175	-0.26853
174	triads10087	syntenic	TraesCS6A02G287000	-0.0362006	2.4544	-0.403033	-0.403033	-0.403033	-0.403033	-0.403033	-0.403033
175	triads12942	syntenic	TraesCS3A02G412700	2.26299	0.585082	-0.298372	-0.173135	-0.561302	-0.609993	-0.557452	-0.647813
176	triads14610	syntenic	TraesCS1A02G444100	2.15974	0.689745	0.169964	-0.533625	-0.590396	-0.631811	-0.631811	-0.631811
177	triads16888	syntenic	TraesCS4A02G005600	-0.0363111	2.45438	-0.393249	-0.398234	-0.406647	-0.406647	-0.406647	-0.406647
178	triads6580	syntenic	TraesCS2A02G103900	2.10109	0.938401	-0.464029	-0.163748	-0.527369	-0.652369	-0.622798	-0.609179
179	triads6609	syntenic	TraesCS4A02G236000	2.37915	-0.0585014	-0.284522	0.127151	-0.584848	-0.618119	-0.644292	-0.316019
180	triads7164	syntenic	TraesCS1A02G159600	2.31999	0.150619	-0.467892	0.246831	-0.674062	-0.458729	-0.442693	-0.674062
181	triads1349	syntenic	TraesCS1A02G077700	2.27051	0.530367	-0.564198	-0.0203161	-0.457651	-0.533468	-0.619739	-0.605507
182	triads2802	syntenic	TraesCS4A02G183900	0.97943	2.09546	-0.568346	-0.372437	-0.434645	-0.476426	-0.501495	-0.721545
183	triads15289	non-syntenic	TraesCS5A02G305100	-0.417811	1.67986	0.998847	-0.584896	-0.813747	-0.815331	-0.840671	0.793752
184	triads17529	syntenic	TraesCS3A02G486600	1.53389	1.45176	-0.86937	-0.478514	0.0824988	-0.228754	-0.307936	-1.18357
185	triads15404	syntenic	TraesCS5A02G477100	2.43306	-0.368101	-0.0818642	-0.0800951	-0.361025	-0.552085	-0.552085	-0.437803
186	triads1898	syntenic	TraesCS3A02G213200	0.163989	2.41924	-0.436633	-0.350657	-0.431142	-0.456423	-0.450818	-0.457551
187	triads13449	non-syntenic	TraesCS2A02G549600	-0.300008	2.47428	-0.362379	-0.362379	-0.362379	-0.362379	-0.362379	-0.362379
188	triads16329	syntenic	TraesCS5A02G248100	0.199316	-0.766016	1.8033	-0.446689	-0.580092	-0.72505	-0.723999	1.23923
189	triads13085	syntenic	TraesCS7A02G201300	2.39633	-0.410689	0.225539	-0.235069	-0.426989	-0.52584	-0.52584	-0.497447
190	triads4959	syntenic	TraesCS7A02G321900	1.82872	1.34824	-0.335245	-0.279599	-0.571524	-0.659994	-0.663955	-0.66664
191	triads15556	syntenic	TraesCS2A02G311200	1.55471	-0.0207333	0.82963	-0.254315	-0.647412	-1.26015	-1.05008	0.848353
192	triads14486	syntenic	TraesCS6A02G084100	1.2839	1.89061	-0.329959	-0.393951	-0.523631	-0.635132	-0.622286	-0.669552
193	triads16653	syntenic	TraesCS3A02G437400	-0.276603	2.47239	-0.288401	-0.381476	-0.381476	-0.381476	-0.381476	-0.381476
194	triads2651	syntenic	TraesCS4A02G272000	2.38192	0.0733389	-0.297722	0.0556787	-0.499048	-0.564783	-0.594217	-0.555168
195	triads16290	syntenic	TraesCS7A02G141000	-0.993546	-0.542835	0.467306	0.965001	-0.542835	-0.904497	-0.285519	1.83692
196	triads13448	syntenic	TraesCS7A02G464200	0.0138211	2.44521	-0.322666	-0.373013	-0.43464	-0.43587	-0.447703	-0.445144
197	triads2092	syntenic	TraesCS2A02G501700	-0.182916	2.46732	-0.369863	-0.352697	-0.372464	-0.361748	-0.360916	-0.466717
198	triads12103	syntenic	TraesCS6A02G146500	0.873666	2.13919	-0.37322	-0.254515	-0.603761	-0.62191	-0.451211	-0.70824
199	triads16072	syntenic	TraesCS3A02G452900	0.380497	2.35573	-0.36316	-0.381416	-0.484345	-0.392301	-0.461822	-0.65318
200	triads17701	syntenic	TraesCS7A02G201800	-0.0374755	2.44325	-0.188104	-0.473078	-0.435857	-0.375954	-0.423934	-0.508845
201	triads10025	syntenic	TraesCS2A02G349100	2.28734	0.446832	-0.137808	-0.126864	-0.548112	-0.671376	-0.64584	-0.604176
202	triads10860	syntenic	TraesCS3A02G331900	-0.293772	2.47376	-0.36401	-0.32711	-0.352405	-0.378821	-0.378821	-0.378821
203	triads14884	syntenic	TraesCS2A02G190200	2.4258	-0.323252	-0.321481	0.0679718	-0.272446	-0.538248	-0.517226	-0.52112
204	triads10228	syntenic	TraesCS6A02G099800	0.775373	1.73923	-0.25569	-0.434387	-0.785455	0.848908	-0.943593	-0.944384
205	triads12584	syntenic	TraesCS4A02G245400	2.35819	-0.186484	0.307896	-0.250526	-0.507176	-0.587228	-0.587228	-0.547445
206	triads826	syntenic	TraesCS5A02G207600	2.25817	-0.0970583	0.587089	-0.384455	-0.603712	-0.603712	-0.603712	-0.552607
207	triads14622	syntenic	TraesCS2A02G305900	-0.301595	2.47354	-0.335877	-0.334936	-0.345801	-0.397954	-0.39977	-0.357607
208	triads17101	syntenic	TraesCS5A02G163400	-0.467656	2.34258	-0.266386	0.0231406	-0.629461	-0.613675	-0.626591	0.238043
209	triads16908	syntenic	TraesCS7A02G180900	1.08115	1.99946	-0.137697	-0.407226	-0.64058	-0.507008	-0.600031	-0.788066
210	triads6355	syntenic	TraesCS1A02G183000	2.40726	0.00536829	-0.21278	-0.232895	-0.175348	-0.542295	-0.637973	-0.611335
211	triads17605	non-syntenic	TraesCS7A02G500000	-0.335949	2.46913	-0.191864	-0.388263	-0.388263	-0.388263	-0.388263	-0.388263
212	triads5729	non-syntenic	TraesCS5A02G117500	1.85045	1.27056	-0.164982	-0.212495	-0.617744	-0.71989	-0.725169	-0.680737
213	triads387	syntenic	TraesCS5A02G064500	2.32669	-0.237559	0.408043	-0.19424	-0.575732	-0.575732	-0.575732	-0.575732
214	triads16812	syntenic	TraesCS2A02G422400	-0.130208	2.46056	-0.28745	-0.314792	-0.415566	-0.440006	-0.432529	-0.440006
215	triads16455	syntenic	TraesCS1A02G383900	2.32005	0.258164	0.061549	-0.22397	-0.514618	-0.50265	-0.673619	-0.72491
216	triads13093	syntenic	TraesCS1A02G050600	1.12037	2.00001	-0.34453	-0.348869	-0.461291	-0.606951	-0.674069	-0.684669
217	triads15067	syntenic	TraesCS5A02G449400	2.33163	-0.0696501	0.330881	-0.241132	-0.549585	-0.535307	-0.631126	-0.635707
218	triads13916	syntenic	TraesCS2A02G539600	1.9635	-0.807267	0.389202	0.473165	-0.807267	-0.807267	-0.807267	0.403196
219	triads5325	syntenic	TraesCS3A02G129600	0.573906	2.19358	-0.225481	-0.50682	-0.541281	0.0756311	-0.683081	-0.886458
220	triads7934	syntenic	TraesCS2A02G033200	2.29275	-0.016623	0.241066	-0.0114485	-0.651532	-0.758127	-0.753987	-0.342098
221	triads14762	syntenic	TraesCS7A02G330900	1.83307	0.832131	-0.208033	0.451728	-0.939119	-0.915344	-0.0665705	-0.987858
222	triads2530	non-syntenic	TraesCS3A02G252900	2.34478	-0.468454	0.353227	-0.180091	-0.491254	-0.329653	-0.512594	-0.715962
223	triads291	syntenic	TraesCS1A02G151600	2.02192	0.171647	-1.21376	0.774131	-0.302389	-0.580694	-0.403313	-0.467537
224	triads15538	non-syntenic	TraesCS6A02G101400	1.90291	1.05405	-0.137729	0.0309188	-0.643674	-1.03531	-0.780467	-0.390702
225	triads7461	syntenic	TraesCS4A02G177700	2.33832	-0.53084	0.349522	-0.0336408	-0.53084	-0.53084	-0.53084	-0.53084
226	triads11143	syntenic	TraesCS1A02G374200	-0.507794	2.44113	0.028844	-0.364028	-0.487911	-0.368233	-0.351983	-0.390028
227	triads6158	syntenic	TraesCS7A02G216000	1.95716	-0.405212	0.831273	0.0444192	-0.837619	-0.91286	-0.862095	0.184929
228	triads165	syntenic	TraesCS7A02G385000	-0.194175	2.39617	0.0806035	-0.519097	-0.548179	-0.0898798	-0.600327	-0.525114
229	triads4086	syntenic	TraesCS3A02G073200	-0.377268	2.45081	-0.266394	-0.298864	-0.454087	-0.0842443	-0.424785	-0.545162
230	triads6606	syntenic	TraesCS3A02G304500	1.6254	1.53015	-0.379524	-0.0526218	-0.572373	-0.717009	-0.717009	-0.717009
231	triads6774	syntenic	TraesCS2A02G363200	-0.379594	2.4524	-0.0219981	-0.410161	-0.410161	-0.410161	-0.410161	-0.410161
232	triads15062	syntenic	TraesCS1A02G127500	2.34878	-0.118605	0.144065	0.0311322	-0.576891	-0.598066	-0.615207	-0.615207
233	triads15648	syntenic	TraesCS4A02G059600	1.39944	1.73918	-0.294966	-0.0783396	-0.609397	-0.749668	-0.730794	-0.675458
234	triads6494	syntenic	TraesCS3A02G327100	1.74892	1.37499	-0.313352	-0.0538522	-0.546224	-0.774883	-0.818622	-0.616974
235	triads13014	syntenic	TraesCS4A02G063800	0.282912	2.3665	-0.197788	-0.240501	-0.538231	-0.55889	-0.565406	-0.548594
236	triads9826	non-syntenic	TraesCS6A02G232500	0.309277	2.19061	0.421741	-0.314036	-0.845229	-0.652042	-0.363998	-0.746328
237	triads17391	syntenic	TraesCS6A02G113600	2.13181	0.170574	0.184851	0.219947	-0.667575	-1.09825	-0.823427	-0.11793
238	triads12063	syntenic	TraesCS5A02G381100	-0.380333	2.46631	-0.166228	-0.307229	-0.381905	-0.410204	-0.410204	-0.410204
239	triads15224	syntenic	TraesCS5A02G193900	-0.641526	2.37006	0.140609	-0.258233	-0.57663	-0.333269	-0.0378561	-0.663158
240	triads15721	syntenic	TraesCS2A02G516200	0.274122	2.11202	-0.774693	0.645646	-0.774693	-0.745103	-0.468926	-0.268369
241	triads17713	syntenic	TraesCS6A02G144600	2.36963	-0.463612	-0.0641399	0.236458	-0.419289	-0.605671	-0.605671	-0.447701
242	triads12848	syntenic	TraesCS5A02G160800	2.40534	-0.347984	-0.352347	-0.0643607	0.0578155	-0.566156	-0.566156	-0.566156
243	triads16165	syntenic	TraesCS7A02G473200	1.44626	1.69761	-0.484529	-0.0313953	-0.44209	-0.738198	-0.688622	-0.759032
244	triads7032	syntenic	TraesCS2A02G588100	2.23119	0.0825806	-0.849788	-0.309813	0.481051	-0.322835	-0.6588	-0.653591
245	triads11930	syntenic	TraesCS3A02G457800	2.07559	-0.0695977	0.86251	-0.14791	-0.884427	-0.511203	-0.663625	-0.661333
246	triads4327	syntenic	TraesCS7A02G250500	1.8052	1.0697	-0.269047	0.266675	-0.7445	-0.690928	-0.277417	-1.15968
247	triads12136	syntenic	TraesCS2A02G041400	-0.252445	2.46482	-0.359665	-0.308239	-0.215835	-0.445968	-0.413541	-0.469127
248	triads2123	syntenic	TraesCS4A02G204600	0.361809	2.26082	0.232731	-0.45764	-0.502622	-0.717752	-0.459596	-0.717752
249	triads2591	non-syntenic	TraesCS6A02G084500	2.13117	0.507535	-0.564925	0.487787	-0.594391	-0.662099	-0.643395	-0.661681
250	triads9448	non-syntenic	TraesCS5A02G090000	2.21465	-0.271634	-0.355959	0.67466	-0.628631	-0.683817	-0.725979	-0.223286
251	triads6253	syntenic	TraesCS7A02G399000	2.10152	0.801849	-0.62673	-0.125266	-0.0104044	-0.662696	-0.728233	-0.750041
252	triads1491	non-syntenic	TraesCS1A02G133000	-0.294227	2.44572	-0.0297533	-0.46349	-0.26778	-0.46349	-0.46349	-0.46349
253	triads12069	non-syntenic	TraesCS5A02G208700	1.83223	1.15276	-0.307749	0.254584	-0.667797	-0.754676	-0.754676	-0.754676
254	triads16185	syntenic	TraesCS1A02G144400	1.50092	1.60992	-0.484779	0.0558177	-0.388966	-0.854845	-0.694864	-0.74321
255	triads17347	syntenic	TraesCS3A02G447800	0.970559	1.95625	0.0954109	-0.212536	-0.481003	-1.07847	-0.645504	-0.604708
256	triads16825	syntenic	TraesCS6A02G259000	1.91724	1.08295	-0.474189	0.177558	-0.450536	-0.750935	-0.753376	-0.748712
257	triads6577	syntenic	TraesCS5A02G232400	2.18077	-0.432645	-0.467266	0.824002	-0.585164	-0.67312	-0.477559	-0.369017
258	triads11659	syntenic	TraesCS4A02G065100	0.601144	2.24533	-0.33773	-0.1059	-0.457945	-0.621612	-0.652205	-0.671083
259	triads9336	syntenic	TraesCS1A02G406500	-0.313876	2.44806	-0.0400111	-0.265567	-0.439687	-0.462973	-0.462973	-0.462973
260	triads3451	syntenic	TraesCS7A02G521600	2.02201	0.381831	-0.500041	0.736259	-0.729146	-0.764644	-0.889561	-0.25671
261	triads17172	syntenic	TraesCS7A02G400100	0.398978	2.29794	-0.44195	0.0745068	-0.537348	-0.594137	-0.592947	-0.605045
262	triads6244	syntenic	TraesCS5A02G220400	0.0682987	2.38532	-0.0589318	-0.128306	-0.576195	-0.58811	-0.566265	-0.535815
263	triads129	syntenic	TraesCS6A02G024500	-0.38499	2.38794	0.299191	-0.456124	-0.456246	-0.463256	-0.463256	-0.463256
264	triads12333	syntenic	TraesCS4A02G085000	2.04236	0.57989	0.387836	0.0347427	-0.750173	-0.808625	-0.843218	-0.642814
265	triads10650	non-syntenic	TraesCS5A02G004400	2.1239	-0.390935	0.108177	0.707967	-0.818286	-0.853631	-0.580512	-0.296682
266	triads16295	syntenic	TraesCS7A02G140400	-0.600958	2.20825	0.380488	-0.600958	-0.600958	0.416048	-0.600958	-0.600958
267	triads13978	syntenic	TraesCS3A02G386200	-0.380021	2.45278	-0.328609	-0.36117	-0.225784	-0.133243	-0.575386	-0.44857
268	triads14714	syntenic	TraesCS3A02G178600	0.456693	2.29567	-0.415275	-0.043642	-0.421379	-0.601178	-0.621408	-0.649485
269	triads9840	syntenic	TraesCS3A02G314300	2.21021	0.0765692	-0.989987	0.405197	-0.120049	-0.248915	-0.662756	-0.670265
270	triads17203	syntenic	TraesCS3A02G063300	2.04526	0.564302	-0.4831	0.549994	-0.600432	-0.749243	-0.946704	-0.380077
271	triads130	syntenic	TraesCS1A02G393800	1.28053	1.68236	0.332833	-0.24077	-0.649527	-0.815023	-0.723394	-0.867011
272	triads12651	syntenic	TraesCS7A02G122400	0.191532	2.38161	-0.445426	-0.244766	-0.279436	-0.313493	-0.534404	-0.755621
273	triads15849	syntenic	TraesCS4A02G215300	1.84295	0.173459	0.245221	0.720734	-0.951161	-1.0977	-0.940291	0.00678212
274	triads14792	syntenic	TraesCS7A02G435700	2.2966	0.221973	-0.233751	0.116603	-0.349198	-0.503976	-0.64447	-0.903786
275	triads13913	syntenic	TraesCS6A02G183200	-0.297985	2.43679	0.0142933	-0.251143	-0.454685	-0.424673	-0.505968	-0.516627
276	triads6571	syntenic	TraesCS7A02G491800	0.781635	2.1123	-0.278426	0.076026	-0.625555	-0.556715	-0.711239	-0.798021
277	triads12663	syntenic	TraesCS2A02G098200	1.92364	0.438454	-0.0781339	-0.137542	-0.661878	0.588264	-0.762613	-1.3102
278	triads9620	syntenic	TraesCS4A02G404500	1.17319	-0.288089	1.88633	-0.523808	-0.690929	-0.833189	-0.732364	0.00886249
279	triads10739	syntenic	TraesCS2A02G389100	1.9489	0.86526	-0.113774	0.342215	-0.711029	-0.735169	-0.835308	-0.761098
280	triads13371	syntenic	TraesCS5A02G191200	2.20575	-0.651033	0.575237	0.0357098	-0.64228	-0.16721	-0.774376	-0.581802
281	triads17177	syntenic	TraesCS2A02G052800	-0.363411	2.38925	0.286736	-0.396072	-0.439704	-0.492267	-0.492267	-0.492267
282	triads17107	non-syntenic	TraesCS1A02G436500	0.340371	2.32808	-0.537396	-0.269968	-0.045425	-0.592059	-0.58617	-0.637433
283	triads8388	syntenic	TraesCS3A02G224400	0.0815223	2.32999	0.25936	-0.306843	-0.538293	-0.583079	-0.646499	-0.596155
284	triads5171	syntenic	TraesCS4A02G341500	0.208506	2.35753	-0.137638	-0.101678	-0.472647	-0.61483	-0.616611	-0.622634
285	triads16815	syntenic	TraesCS3A02G406500	0.870842	2.07095	-0.582397	0.0966337	-0.345717	-0.690738	-0.714912	-0.70466
286	triads8673	syntenic	TraesCS2A02G309100	1.60916	0.418953	-0.761732	1.25686	-0.761732	-1.02834	-0.656994	-0.0761732
287	triads16657	non-syntenic	TraesCS1A02G186700	0.28063	2.25141	-0.492353	0.248676	-0.44648	-0.804448	-0.804644	-0.232797
288	triads17591	syntenic	TraesCS7A02G200000	1.96787	0.374654	0.71129	0.0672585	-0.7942	-0.846682	-0.869674	-0.610512
289	triads6492	syntenic	TraesCS7A02G413800	-0.0335952	2.40617	-0.0261296	-0.383981	-0.289914	-0.475061	-0.729888	-0.467596
290	triads1377	syntenic	TraesCS2A02G316800	1.74175	0.75292	0.909529	-0.233083	-0.740038	-0.806532	-0.805238	-0.819313
291	triads57	syntenic	TraesCS2A02G460600	1.9876	-0.0814812	-0.531781	1.087	-0.834106	-0.543261	-0.548364	-0.535608
292	triads10788	syntenic	TraesCS7A02G371900	2.24848	-0.382308	0.17	0.4376	-0.546045	-0.784319	-0.645021	-0.49839
293	triads7394	syntenic	TraesCS2A02G432800	-0.547571	2.38285	-0.542554	0.283717	-0.472304	-0.383655	-0.453905	-0.266573
294	triads10722	syntenic	TraesCS3A02G450500	2.24453	0.270869	-0.579492	0.262442	-0.0958627	-0.672738	-0.706176	-0.723575
295	triads14219	syntenic	TraesCS7A02G178200	-0.446054	2.2692	0.651469	-0.453171	-0.50426	-0.51214	-0.489179	-0.515867
296	triads15580	syntenic	TraesCS5A02G139700	-0.183212	2.38919	0.00341003	0.0244902	-0.525455	-0.633336	-0.572575	-0.502515
297	triads6528	syntenic	TraesCS4A02G053700	2.09875	-0.116791	-0.0373554	0.775255	-0.679884	-0.877351	-0.77021	-0.392412
298	triads4012	syntenic	TraesCS3A02G419800	2.20374	-0.304724	-0.342583	0.754377	-0.504745	-0.662806	-0.480452	-0.662806
299	triads13334	syntenic	TraesCS3A02G306700	1.3377	1.0425	-0.441173	-0.148978	-0.506191	0.767183	-0.333152	-1.71789
300	triads861	syntenic	TraesCS4A02G038000	0.794509	1.91697	-0.943109	-0.24465	0.189588	-0.223327	-0.221147	-1.26884
301	triads836	syntenic	TraesCS4A02G224300	0.177375	2.07599	0.797163	-0.303052	-0.717798	-0.563342	-0.624064	-0.842277
302	triads11498	syntenic	TraesCS1A02G225300	0.42868	2.13268	0.425108	-0.117887	-0.607297	-0.753762	-0.753762	-0.753762
303	triads6657	syntenic	TraesCS2A02G266800	2.25672	0.182056	-0.611337	-0.0762303	0.122865	-0.216733	-0.656776	-1.00056
304	triads14463	syntenic	TraesCS5A02G286100	1.88756	-0.636646	1.15305	0.154674	-0.759107	-0.669843	-0.652384	-0.4773
305	triads3902	syntenic	TraesCS7A02G248600	-0.126146	2.42002	-0.186313	-0.302545	-0.0769182	-0.576032	-0.576032	-0.576032
306	triads348	syntenic	TraesCS7A02G169700	0.981527	1.8957	0.132413	0.0356578	-0.479816	-0.855161	-0.855161	-0.855161
307	triads3438	syntenic	TraesCS2A02G313900	2.31407	-0.460847	-0.292084	0.465617	-0.237209	-0.529315	-0.625389	-0.634844
308	triads16460	syntenic	TraesCS3A02G096500	1.74305	1.0583	-0.202067	0.533048	-0.605001	-0.776488	-0.78848	-0.962365
309	triads17296	syntenic	TraesCS7A02G526500	2.23323	0.134813	0.276488	-0.198604	-0.155583	-0.511995	-0.963351	-0.815
310	triads12051	syntenic	TraesCS1A02G244200	1.18248	1.70657	0.111554	0.197009	-0.552299	-0.870124	-0.900012	-0.875176
311	triads14068	syntenic	TraesCS1A02G089800	0.707051	2.10839	-0.363318	0.194753	-0.347474	-0.733018	-0.785832	-0.780551
312	triads6048	non-syntenic	TraesCS1A02G179900	1.6839	0.972317	-0.98602	0.780968	-0.419946	-0.438882	-0.80663	-0.785702
313	triads10669	syntenic	TraesCS5A02G242900	1.03351	1.86415	0.0485309	0.0961027	-0.53088	-0.641151	-0.976126	-0.894136
314	triads16640	syntenic	TraesCS5A02G424000	1.0196	-0.660302	2.06296	-0.660302	-0.565294	-0.336413	-0.552339	-0.307911
315	triads13636	syntenic	TraesCS4A02G041300	2.07473	-0.485578	0.890152	0.0842635	-0.531195	-0.67094	-0.656458	-0.704971
316	triads4872	syntenic	TraesCS3A02G367000	-0.162095	2.41545	-0.208105	-0.0110292	-0.294236	-0.569452	-0.585265	-0.585265
317	triads14148	syntenic	TraesCS3A02G044000	-0.10341	2.39059	-0.0561948	-0.0133245	-0.380908	-0.581934	-0.627412	-0.627412
318	triads6142	syntenic	TraesCS3A02G141800	0.0809733	2.32786	-0.263224	0.237729	-0.449295	-0.640196	-0.646921	-0.646921
319	triads4746	non-syntenic	TraesCS6A02G357800	-0.485175	2.43064	-0.173901	0.0293805	-0.345419	-0.485175	-0.485175	-0.485175
320	triads6175	syntenic	TraesCS2A02G264500	0.585407	2.10319	-0.322118	0.403029	-0.499039	-0.750275	-0.770651	-0.749548
321	triads818	syntenic	TraesCS3A02G514200	1.37746	0.76548	1.33791	-0.22652	-0.692857	-0.80884	-0.825408	-0.927227
322	triads15413	syntenic	TraesCS7A02G393800	-0.441456	2.09785	0.98409	-0.349597	-0.596152	-0.583105	-0.54503	-0.566597
323	triads15815	syntenic	TraesCS4A02G073900	1.57278	1.06354	0.737759	-0.113076	-0.603333	-0.603333	-1.02717	-1.02717
324	triads15974	syntenic	TraesCS4A02G070800	0.919263	1.87865	-0.242985	0.468585	-0.633538	-0.638766	-0.829598	-0.921616
325	triads15848	syntenic	TraesCS2A02G499800	1.40315	1.55094	-0.227032	0.271548	-0.33031	-0.849367	-0.998051	-0.820877
326	triads11301	syntenic	TraesCS3A02G446200	-0.50215	2.43858	-0.194236	-0.029722	-0.292188	-0.417032	-0.503724	-0.499528
327	triads14940	syntenic	TraesCS1A02G297600	1.59578	0.431042	1.11577	-0.0242654	-0.468984	-1.16077	-1.16077	-0.327803
328	triads9952	syntenic	TraesCS4A02G177500	-0.125421	2.388	-0.124791	0.0640763	-0.356937	-0.610196	-0.621593	-0.613137
329	triads17436	syntenic	TraesCS6A02G138000	-0.499636	2.41673	0.0572862	-0.107598	-0.341974	-0.478714	-0.494405	-0.551691
330	triads10575	syntenic	TraesCS2A02G437300	1.70673	0.703202	-0.379314	1.00769	-0.591751	-1.04909	-0.753728	-0.643743
331	triads12696	syntenic	TraesCS1A02G047500	1.96588	0.761248	-0.78732	0.256622	0.141055	-0.71219	-0.917999	-0.707295
332	triads17456	syntenic	TraesCS3A02G123000	0.530897	0.514964	1.07685	0.975626	-1.01323	-1.53013	-0.917633	0.36266
333	triads235	syntenic	TraesCS6A02G241700	-0.0154716	2.07983	0.629916	0.265228	-0.85315	-0.70838	-0.706169	-0.691803
334	triads16026	syntenic	TraesCS2A02G168900	0.31429	1.92893	0.857297	0.0243869	-0.729534	-0.800811	-0.803452	-0.791106
335	triads7294	syntenic	TraesCS3A02G029800	1.18108	1.79977	-0.259399	-0.0619103	-0.051089	-0.742611	-0.93344	-0.9324
336	triads15469	syntenic	TraesCS7A02G380100	1.0024	1.92193	-0.29572	0.0133384	-0.0691665	-0.818798	-0.864697	-0.889288
337	triads13538	syntenic	TraesCS2A02G292000	2.19106	-0.266133	-0.0930778	0.662566	-0.353821	-0.768091	-0.795161	-0.577343
338	triads13891	syntenic	TraesCS5A02G433300	2.05579	-0.251037	-0.0135696	0.546175	-0.783642	0.291746	-0.99397	-0.85149
339	triads16344	syntenic	TraesCS7A02G346400	1.59784	-0.101162	-0.637781	1.54103	-0.786356	-0.773246	-0.21303	-0.627293
340	triads12766	syntenic	TraesCS7A02G533200	0.758417	0.770246	1.84668	-0.338944	-0.739308	-0.740218	-0.778435	-0.778435
341	triads2190	syntenic	TraesCS4A02G359200	1.12744	1.24289	0.908682	0.306966	-0.736716	-1.02269	-0.973833	-0.852738
342	triads6527	syntenic	TraesCS3A02G451200	1.49429	-0.742356	-0.592854	1.52743	-0.938624	-0.18743	0.198477	-0.758927
343	triads1436	syntenic	TraesCS6A02G094700	0.123155	1.98428	-0.483612	1.00811	-0.737104	-0.740128	-0.717953	-0.436744
344	triads8083	syntenic	TraesCS3A02G179400	2.17204	-0.346647	0.659782	-0.400058	0.0261818	-0.475462	-0.786501	-0.849338
345	triads7203	syntenic	TraesCS3A02G348300	0.0472397	1.35262	1.74721	-0.549709	-0.667	-0.54746	-0.454339	-0.928563
346	triads9816	syntenic	TraesCS4A02G276100	0.331287	1.72732	1.15313	-0.00371906	-0.748166	-0.809788	-0.825035	-0.825035
347	triads10622	syntenic	TraesCS6A02G058200	1.65476	0.485765	0.989763	0.287434	-0.675738	-0.910498	-0.934933	-0.896556
348	triads15513	non-syntenic	TraesCS5A02G276700	1.74149	-0.207888	1.24373	0.259979	-0.710294	-0.774921	-0.776914	-0.775187
349	triads6315	syntenic	TraesCS6A02G133100	-0.418934	2.39744	0.0459958	-0.0120169	-0.287715	-0.570872	-0.570596	-0.583304
350	triads6260	syntenic	TraesCS3A02G077800	-0.603389	2.16316	0.777744	-0.0850356	-0.636803	-0.48601	-0.384909	-0.744758
351	triads7418	syntenic	TraesCS3A02G413900	0.603093	1.64883	1.02675	0.0707458	-0.639303	-0.922665	-0.915335	-0.87211
352	triads10718	syntenic	TraesCS7A02G160700	1.49792	-0.698049	1.61129	0.124914	-0.698049	-0.698049	-0.698049	-0.441923
353	triads13964	syntenic	TraesCS5A02G313000	-0.61316	2.35346	-0.0203207	0.196434	-0.36001	-0.662496	-0.249207	-0.644702
354	triads17192	syntenic	TraesCS6A02G058100	1.4799	0.72905	1.01555	0.29861	-0.698255	-0.867802	-1.01174	-0.945309
355	triads15014	syntenic	TraesCS5A02G040100	0.610148	1.56526	1.2479	-0.553692	-0.32535	-0.676916	-0.877595	-0.989754
356	triads11234	syntenic	TraesCS6A02G413200	-0.438634	2.42005	-0.28753	0.0571399	-0.167466	-0.504815	-0.551962	-0.526778
357	triads904	non-syntenic	TraesCS3A02G524900	1.60994	0.899794	0.0131078	0.837407	-0.604121	-0.918709	-0.918709	-0.918709
358	triads13774	syntenic	TraesCS3A02G441100	-0.0199657	0.0773819	2.36741	-0.59082	-0.637131	-0.624844	-0.0861243	-0.485911
359	triads11820	syntenic	TraesCS7A02G236500	1.11002	0.510371	1.60258	0.15651	-0.794256	-0.927732	-0.986003	-0.671488
360	triads5717	syntenic	TraesCS3A02G375900	0.919283	1.92951	-0.616151	-0.044254	0.222891	-0.723787	-0.680992	-1.00649
361	triads8641	syntenic	TraesCS1A02G277100	-0.190195	2.39866	-0.193413	-0.0770301	-0.0770301	-0.579569	-0.595659	-0.685762
362	triads15467	syntenic	TraesCS7A02G350500	-0.380412	2.36976	-0.218631	0.298768	-0.362955	-0.568717	-0.56955	-0.568259
363	triads3968	syntenic	TraesCS4A02G057300	1.15765	0.45303	1.63071	0.0958283	-0.796481	-0.844566	-0.852084	-0.844089
364	triads16347	syntenic	TraesCS6A02G258800	1.31212	-0.545696	1.73573	0.18804	-0.742337	-0.834299	-0.737446	-0.376121
365	triads9708	syntenic	TraesCS1A02G150200	1.78451	0.498073	-0.85768	0.990353	-0.13784	-0.990875	-0.537009	-0.749537
366	triads14880	non-syntenic	TraesCS1A02G329000	0.399917	2.02343	0.273735	0.419674	-0.556328	-0.853475	-0.853475	-0.853475
367	triads13379	syntenic	TraesCS5A02G515000	2.08208	-0.388033	-0.0982131	0.936099	-0.500372	-0.663894	-0.715743	-0.651929
368	triads8006	syntenic	TraesCS1A02G196500	-0.483297	2.40196	-0.19171	0.12478	-0.295997	-0.427781	-0.426225	-0.701728
369	triads14446	non-syntenic	TraesCS2A02G188700	1.42573	-0.86651	1.28553	0.689926	-0.79418	-0.86651	-0.839721	-0.0342675
370	triads15581	syntenic	TraesCS5A02G382800	2.11232	-0.293633	-0.314894	0.90216	-0.398215	-0.541296	-0.810795	-0.655646
371	triads958	syntenic	TraesCS5A02G379800	0.749711	-0.791956	2.05981	-0.48164	-0.784654	0.266245	-0.765357	-0.252164
372	triads11042	syntenic	TraesCS1A02G423800	1.19913	-0.717717	0.985836	1.12439	-0.894626	-1.01684	-0.950501	0.270326
373	triads6426	syntenic	TraesCS7A02G446100	1.83018	0.00965029	-0.299159	1.05526	-0.88863	0.0471256	-0.635954	-1.11847
374	triads6543	non-syntenic	TraesCS2A02G202100	-0.484909	2.24661	0.508673	0.125511	-0.533339	-0.587505	-0.620041	-0.655004
375	triads11101	syntenic	TraesCS3A02G076500	-0.0252223	2.26013	-0.430438	0.513775	-0.309924	-0.692474	-0.675889	-0.639956
376	triads14517	syntenic	TraesCS5A02G183800	1.48418	0.991015	0.891238	-0.406384	-0.102375	-0.683369	-1.00245	-1.17186
377	triads12648	syntenic	TraesCS2A02G084800	-0.311985	2.40138	-0.0420714	-0.219176	-0.0611685	-0.447124	-0.583967	-0.735892
378	triads11196	syntenic	TraesCS5A02G515600	0.295372	1.85847	0.561999	0.605659	-0.73514	-0.91578	-0.864121	-0.806463
379	triads14397	syntenic	TraesCS3A02G301200	-0.730198	1.76597	1.38915	-0.713315	-0.44914	-0.15471	-0.366281	-0.741475
380	triads12589	syntenic	TraesCS1A02G070200	2.0279	-0.578529	-0.15711	1.05747	-0.49157	-0.629092	-0.707591	-0.521474
381	triads404	syntenic	TraesCS3A02G145600	-0.158739	0.622601	0.960125	0.943342	-0.770385	-1.13029	-1.4156	0.948937
382	triads13106	syntenic	TraesCS5A02G359400	0.0549296	0.83444	2.11776	-0.548246	-0.562241	-0.632215	-0.632215	-0.632215
383	triads16870	syntenic	TraesCS3A02G301900	0.00447139	2.08521	0.458389	0.435329	-0.605717	-0.773224	-0.789264	-0.815194
384	triads10976	syntenic	TraesCS5A02G141200	0.352153	2.11897	0.343012	-0.0497782	-0.229622	-0.631059	-0.913917	-0.989758
385	triads6144	syntenic	TraesCS1A02G350900	-0.927835	0.714889	0.812236	1.10428	-0.927835	-0.927835	-0.927835	1.07994
386	triads14042	syntenic	TraesCS3A02G118500	-0.0628165	1.294	1.80122	-0.170686	-0.691509	-0.723401	-0.723401	-0.723401
387	triads1855	syntenic	TraesCS3A02G458400	0.0235878	2.14801	0.0137003	0.610679	-0.490681	-0.771078	-0.775488	-0.758729
388	triads2885	syntenic	TraesCS7A02G260100	0.852504	1.54486	-0.687446	1.14158	-0.480454	-0.774882	-0.744547	-0.851612
389	triads14040	syntenic	TraesCS7A02G234900	0.762197	1.99336	-0.545646	0.222117	0.0138536	-0.565736	-0.866748	-1.0134
390	triads12239	syntenic	TraesCS7A02G388700	0.0498016	2.21657	-0.249969	0.519047	-0.303746	-0.741954	-0.748561	-0.741186
391	triads13613	syntenic	TraesCS3A02G247900	-0.274337	2.08731	0.815178	0.0830637	-0.46932	-0.727786	-0.768597	-0.745512
392	triads11874	syntenic	TraesCS1A02G425400	0.302605	0.72892	2.05994	-0.21212	-0.640152	-0.782925	-0.781208	-0.675059
393	triads9294	syntenic	TraesCS7A02G446200	0.100954	1.83352	0.756589	0.585948	-0.720402	-0.858676	-0.934027	-0.763904
394	triads4902	syntenic	TraesCS7A02G486800	1.94543	-0.791481	-0.628619	1.0571	-0.536261	-0.00255572	-0.172467	-0.871149
395	triads2303	syntenic	TraesCS7A02G423600	0.101911	1.90291	0.356409	0.828617	-0.756922	-0.745661	-0.807972	-0.879291
396	triads1120	syntenic	TraesCS2A02G395100	1.59258	-1.00066	0.901051	0.859888	-0.549522	-0.896935	-0.896935	-0.00946741
397	triads11532	syntenic	TraesCS5A02G204400	-0.235916	2.22119	-0.563013	0.687745	-0.472251	-0.287554	-0.633508	-0.716692
398	triads15406	syntenic	TraesCS3A02G496400	-0.0960535	1.99695	0.453952	0.647813	-0.67062	-0.775007	-0.53904	-1.01799
399	triads30	syntenic	TraesCS4A02G231300	-0.528558	1.26891	1.91924	-0.433968	-0.541362	-0.561423	-0.561423	-0.561423
400	triads6590	syntenic	TraesCS1A02G325000	-0.548799	2.38103	-0.0892178	0.11504	-0.28013	-0.28129	-0.577232	-0.7194
401	triads15617	syntenic	TraesCS5A02G301700	1.70088	-0.412456	1.03853	0.714805	-0.609029	-0.835855	-0.835855	-0.761025
402	triads11857	syntenic	TraesCS3A02G281500	0.809724	0.879847	1.11936	0.915341	-0.909569	-0.942178	-0.861378	-1.01115
403	triads430	syntenic	TraesCS5A02G283800	1.47264	0.610284	0.00735644	1.25525	-0.59437	-0.951083	-0.848993	-0.951083
404	triads1311	non-syntenic	TraesCS5A02G119500	2.19245	0.0218505	-0.053852	-0.225903	0.247582	-0.155706	-1.01734	-1.00908
405	triads17619	syntenic	TraesCS6A02G311000	0.17732	2.19094	-0.337848	0.415002	-0.072872	-0.777532	-0.803973	-0.791037
406	triads6576	syntenic	TraesCS5A02G232600	1.66177	-0.320483	0.625552	1.14826	-0.778777	-0.778777	-0.778777	-0.778777
407	triads8687	syntenic	TraesCS2A02G064900	1.30392	-0.503657	1.75377	0.18778	-0.527412	-0.810644	-0.787277	-0.616479
408	triads16250	syntenic	TraesCS1A02G410500	1.03404	-0.0344144	1.76441	0.460582	-0.826124	-0.74624	-0.826124	-0.826124
409	triads14937	syntenic	TraesCS4A02G114400	1.12963	0.894041	-0.581567	1.52886	-0.635175	-0.769193	-0.667621	-0.898978
410	triads2265	syntenic	TraesCS3A02G060800	-0.63607	2.07298	0.750552	0.271226	-0.584713	-0.597552	-0.366449	-0.90997
411	triads12324	syntenic	TraesCS4A02G187200	-0.515857	1.26867	1.91354	-0.359756	-0.527651	-0.592983	-0.592983	-0.592983
412	triads11907	syntenic	TraesCS7A02G360300	1.65606	0.354052	0.490778	0.904065	-0.579728	-0.730438	-0.975924	-1.11887
413	triads10132	syntenic	TraesCS1A02G056200	-0.0157936	2.14921	-0.574118	0.714979	-0.246294	-0.546799	-0.944626	-0.536554
414	triads2286	syntenic	TraesCS2A02G219600	0.756338	0.605273	1.1276	1.17198	-0.936955	-1.01206	-1.01206	-0.700116
415	triads13153	syntenic	TraesCS3A02G067700	0.155011	2.12985	0.20475	0.313204	-0.245991	-0.653173	-0.934683	-0.968971
416	triads10322	syntenic	TraesCS2A02G584200	-0.476851	1.48052	1.67543	-0.0174618	-0.624828	-0.678939	-0.678939	-0.678939
417	triads13565	syntenic	TraesCS6A02G152400	0.0825086	1.19568	1.76544	-0.0277692	-0.52402	-0.884421	-0.583154	-1.02427
418	triads12031	syntenic	TraesCS3A02G086500	-0.468242	0.888187	2.15875	-0.47898	-0.518556	-0.527053	-0.527053	-0.527053
419	triads153	syntenic	TraesCS7A02G213800	0.372802	0.538623	2.03526	0.151249	-0.705101	-0.796017	-0.798613	-0.798207
420	triads3997	syntenic	TraesCS5A02G199300	-0.463295	2.266	0.0172332	0.453383	-0.245038	-0.732114	-0.713926	-0.582245
421	triads5802	syntenic	TraesCS1A02G106800	-0.49129	1.21129	1.95581	-0.446129	-0.42871	-0.619677	-0.561613	-0.619677
422	triads13490	syntenic	TraesCS1A02G145300	-0.575657	2.28853	0.0432632	0.412944	-0.293331	-0.625022	-0.625015	-0.625712
423	triads147	syntenic	TraesCS1A02G114100	0.511048	0.420973	1.89401	0.480113	-0.781234	-0.913464	-0.824451	-0.786996
424	triads11350	syntenic	TraesCS4A02G410400	0.0552722	1.36344	1.63327	-0.0958875	-0.607288	-0.406683	-0.82767	-1.11445
425	triads14010	syntenic	TraesCS4A02G259700	1.09714	1.01984	0.361036	1.0642	-0.3828	-1.16681	-1.00359	-0.989021
426	triads5678	syntenic	TraesCS2A02G505000	1.6351	-0.321266	1.17358	0.577042	-0.414063	-0.87977	-0.885308	-0.885308
427	triads10797	syntenic	TraesCS7A02G134000	0.776421	-0.749303	0.549666	1.69003	-0.875652	-0.937885	-0.907911	0.454636
428	triads8012	syntenic	TraesCS6A02G260400	1.47767	-0.231997	0.81085	1.20017	-0.729016	-0.83259	-0.889189	-0.805894
429	triads15426	syntenic	TraesCS3A02G266800	1.69851	-0.859421	0.465042	1.23292	-0.709211	-0.540303	-0.734142	-0.553392
430	triads13223	syntenic	TraesCS7A02G151200	1.28388	0.27817	-0.0866281	1.53531	-0.998165	-0.070171	-1.07588	-0.866509
431	triads1903	syntenic	TraesCS2A02G394500	1.24993	-0.279246	-0.667947	1.8821	-0.667947	-0.667947	-0.667947	-0.181002
432	triads10318	syntenic	TraesCS6A02G136900	-0.464584	1.42216	1.56474	0.408035	-0.732587	-0.732587	-0.732587	-0.732587
433	triads9844	syntenic	TraesCS1A02G241500	0.38111	1.14948	-0.530752	1.77183	-0.906873	-0.402548	-0.902628	-0.559619
434	triads3901	syntenic	TraesCS5A02G423600	-0.390919	2.06565	-0.125586	0.965559	-0.443091	-0.750162	-0.663705	-0.657743
435	triads72	syntenic	TraesCS5A02G104400	-0.553682	0.947065	2.11753	-0.305766	-0.500674	-0.568157	-0.568157	-0.568157
436	triads241	syntenic	TraesCS3A02G314000	-0.463524	0.625235	2.28013	-0.44364	-0.486802	-0.503799	-0.503799	-0.503799
437	triads1214	syntenic	TraesCS4A02G085300	1.70771	-0.93223	0.467927	1.19144	-0.584349	-0.565228	-0.853895	-0.431381
438	triads1406	syntenic	TraesCS3A02G343600	0.88893	-0.403645	2.00742	0.280191	-0.582285	-0.730203	-0.730203	-0.730203
439	triads7104	syntenic	TraesCS7A02G357800	-0.614903	-0.814436	1.678	0.637237	-0.766788	-0.682983	-0.590824	1.1547
440	triads3359	non-syntenic	TraesCS2A02G453300	0.580444	-0.248863	1.81162	0.848833	-0.717479	-1.00291	-1.00291	-0.268744
441	triads10727	syntenic	TraesCS3A02G115000	-0.508241	0.662788	2.26302	-0.384603	-0.508241	-0.508241	-0.508241	-0.508241
442	triads7503	syntenic	TraesCS6A02G211100	-0.510952	0.762757	2.21878	-0.406219	-0.46601	-0.517059	-0.54065	-0.54065
443	triads9414	syntenic	TraesCS5A02G485000	0.227429	-0.14245	2.37187	-0.217363	-0.535499	-0.558205	-0.562932	-0.582852
444	triads743	syntenic	TraesCS4A02G053100	-0.1721	2.26251	-0.188564	-0.63515	0.336225	0.00591674	-0.753484	-0.855355
445	triads6572	syntenic	TraesCS2A02G281900	0.755315	0.546098	0.785071	1.5089	-0.834908	-0.916094	-0.90009	-0.944295
446	triads8606	syntenic	TraesCS7A02G202900	0.400388	-0.336382	-0.816607	2.15099	-0.80011	-0.866616	0.187618	0.080714
447	triads8251	syntenic	TraesCS6A02G331400	-0.268337	0.671475	2.15909	0.120638	-0.643655	-0.661864	-0.689179	-0.688167
448	triads13436	syntenic	TraesCS7A02G158400	0.0891163	-0.366071	1.20048	1.71006	-1.08728	-1.08728	-0.336514	-0.122516
449	triads17184	syntenic	TraesCS5A02G451100	-0.31632	0.399484	2.34047	-0.219791	-0.550961	-0.550961	-0.550961	-0.550961
450	triads9149	syntenic	TraesCS2A02G318800	0.664025	1.17704	-0.702654	1.61084	-0.347334	-0.82726	-0.929374	-0.645281
451	triads1024	syntenic	TraesCS7A02G276700	-0.50264	1.53627	1.4735	0.125027	-0.27182	-0.998699	-0.362933	-0.998699
452	triads16221	syntenic	TraesCS5A02G395100	0.2297	-0.865711	0.86954	1.77971	-0.9542	-1.09374	-0.271574	0.306276
453	triads648	syntenic	TraesCS5A02G046400	-0.583875	1.02278	2.03973	-0.0944877	-0.465923	-0.639406	-0.639406	-0.639406
454	triads16359	syntenic	TraesCS2A02G475800	1.40895	-0.779468	-1.06904	1.45222	-0.509868	0.134176	-0.89929	0.262319
455	triads1069	syntenic	TraesCS7A02G160200	-0.231398	2.26185	-0.401186	0.217112	-0.141421	0.0815285	-0.893242	-0.893242
456	triads718	syntenic	TraesCS1A02G423700	-0.109896	1.87109	-0.252266	1.19465	-0.320162	-0.796026	-0.799615	-0.787771
457	triads16808	syntenic	TraesCS3A02G463200	1.23848	0.104421	-0.592527	1.84436	-0.602241	-0.5816	-0.649594	-0.7613
458	triads2015	syntenic	TraesCS1A02G211800	0.0473528	1.2039	1.46014	0.617317	-0.397954	-0.935369	-0.922903	-1.07249
459	triads10162	syntenic	TraesCS5A02G398700	0.229292	1.64345	-0.246555	1.31091	-0.251658	-0.899139	-0.891015	-0.895285
460	triads16179	syntenic	TraesCS3A02G499300	-0.697417	1.28079	1.84993	-0.240952	-0.359955	-0.561742	-0.370303	-0.900354
461	triads4094	syntenic	TraesCS3A02G376600	0.766216	0.92014	-0.560045	1.7435	-0.38091	-0.867229	-0.830075	-0.791594
462	triads12297	syntenic	TraesCS4A02G077400	-0.374889	2.22675	0.262298	-0.0228892	0.205385	-0.625743	-0.803908	-0.867008
463	triads16445	syntenic	TraesCS4A02G010000	-0.872199	2.04552	0.246152	0.826251	-0.374151	-0.668713	-0.626047	-0.576816
464	triads14548	syntenic	TraesCS5A02G449500	1.08838	-0.467866	1.07355	1.41996	-0.743165	-0.758872	-0.793339	-0.818643
465	triads6659	syntenic	TraesCS3A02G098900	0.027571	0.903025	1.69634	0.670049	-0.573485	-0.745465	-0.898569	-1.07946
466	triads9353	syntenic	TraesCS4A02G248900	-0.375611	0.116941	2.42921	-0.394732	-0.443952	-0.443952	-0.443952	-0.443952
467	triads4233	syntenic	TraesCS4A02G083100	-0.445088	2.13042	-0.248638	0.831875	-0.169528	-0.612075	-0.728383	-0.758584
468	triads8181	syntenic	TraesCS3A02G525100	-0.247868	1.24629	0.411157	1.67598	-0.739398	-0.860323	-0.834103	-0.651736
469	triads1825	syntenic	TraesCS2A02G340900	-0.0100691	-0.132326	1.77951	1.21736	-0.83959	-1.07782	-0.34999	-0.587077
470	triads12876	syntenic	TraesCS3A02G286100	1.88023	0.237633	-0.552696	-0.78125	0.690469	0.404242	-1.14865	-0.729986
471	triads3263	syntenic	TraesCS3A02G084400	-0.621691	1.52491	0.38745	1.47679	-0.685849	-0.846242	-0.556198	-0.679166
472	triads10022	syntenic	TraesCS6A02G210000	-0.609691	-0.609691	2.33709	-0.058049	-0.609691	-0.609691	-0.05242	0.212143
473	triads9712	syntenic	TraesCS5A02G473100	-0.696931	1.91297	0.00436528	1.1568	-0.4539	-0.736129	-0.414702	-0.772477
474	triads6	syntenic	TraesCS7A02G542500	1.64903	-0.691771	-0.199679	1.52339	-0.316345	-0.68878	-0.800959	-0.474892
475	triads1591	syntenic	TraesCS3A02G037700	0.0636508	-0.169388	2.32134	0.247299	-0.619813	-0.592335	-0.614248	-0.636508
476	triads11627	syntenic	TraesCS1A02G381700	-0.69429	1.6269	1.49006	-0.441032	0.101227	-0.69429	-0.69429	-0.69429
477	triads17111	syntenic	TraesCS7A02G149000	0.830164	-0.507582	2.05948	0.160071	-0.38207	-0.499563	-0.907476	-0.753027
478	triads17166	syntenic	TraesCS2A02G051500	-0.629026	1.88145	-0.17922	1.27703	-0.46316	-0.629026	-0.629026	-0.629026
479	triads12762	syntenic	TraesCS4A02G218400	-0.641033	1.73453	-0.145962	1.45071	-0.585305	-0.593945	-0.699784	-0.519209
480	triads10095	syntenic	TraesCS7A02G444200	0.342848	0.280415	1.34847	1.4267	-0.666674	-0.986272	-0.941492	-0.80399
481	triads17627	syntenic	TraesCS1A02G339400	-0.408612	0.351123	2.25483	0.287084	-0.621105	-0.621105	-0.621105	-0.621105
482	triads12151	syntenic	TraesCS5A02G243000	-0.453334	1.98305	-0.196921	1.07131	-0.186314	-0.764166	-0.740185	-0.713436
483	triads11719	syntenic	TraesCS6A02G339600	-0.0883828	0.313139	2.23066	0.226188	-0.446323	-0.72702	-0.723077	-0.785186
484	triads15779	syntenic	TraesCS4A02G321600	1.91725	-0.345292	-0.464474	0.406324	-0.426028	0.794627	-0.59519	-1.28721
485	triads2414	syntenic	TraesCS7A02G384700	-0.315273	0.0101093	2.30743	0.254079	-0.684255	-0.651151	-0.147872	-0.773069
486	triads15744	syntenic	TraesCS1A02G312700	0.445146	-0.0823233	0.904555	1.83438	-0.739909	-0.972115	-0.972115	-0.417622
487	triads11816	syntenic	TraesCS5A02G037600	-0.3047	0.496468	2.2438	-0.0907509	-0.579108	-0.186445	-0.772143	-0.807126
488	triads10863	syntenic	TraesCS3A02G327000	0.932981	-0.313531	0.950541	1.60182	-0.6156	-0.90876	-0.826495	-0.820959
489	triads714	syntenic	TraesCS3A02G281100	2.10169	-0.873127	0.424919	0.122551	0.220286	-0.428737	-0.497457	-1.07012
490	triads14942	syntenic	TraesCS7A02G195600	0.935918	1.62759	-1.07171	-0.316885	0.59086	0.0478971	-0.567756	-1.24591
491	triads15510	syntenic	TraesCS5A02G501700	1.55106	-0.834991	0.844269	1.0526	-0.603049	-0.263992	-0.629196	-1.1167
492	triads9298	syntenic	TraesCS1A02G059200	0.178583	-0.392594	2.3819	-0.0699009	-0.369134	-0.598946	-0.53096	-0.598946
493	triads10121	syntenic	TraesCS2A02G171000	1.68612	0.154454	0.276145	0.823755	0.0198918	-0.448151	-1.15255	-1.35966
494	triads311	non-syntenic	TraesCS5A02G065700	-0.119915	0.051677	2.29673	0.176979	-0.345777	-0.866138	-0.379297	-0.814262
495	triads13626	non-syntenic	TraesCS2A02G059000	-0.429162	0.103349	2.26142	0.445803	-0.758478	-0.42741	-0.498354	-0.697169
496	triads1800	syntenic	TraesCS5A02G211900	0.137969	-0.508858	2.40992	-0.320105	-0.435198	-0.211916	-0.496198	-0.575613
497	triads6231	syntenic	TraesCS4A02G082500	-0.562002	1.56764	1.01034	0.751775	-0.656343	-0.00993631	-1.02147	-1.08
498	triads11371	syntenic	TraesCS2A02G135500	-0.53475	0.282237	2.2632	0.347359	-0.555471	-0.600859	-0.600859	-0.600859
499	triads8504	syntenic	TraesCS3A02G311100	-0.603778	0.718119	1.77229	0.967252	-0.640962	-0.73764	-0.73764	-0.73764
500	triads17108	syntenic	TraesCS5A02G268700	-0.559074	1.60224	0.878545	0.976342	-0.262423	-0.793787	-0.920924	-0.920924
501	triads10922	syntenic	TraesCS5A02G071900	-0.0884651	1.57976	-0.770364	1.55326	-0.200586	-0.636838	-0.797545	-0.639216
502	triads14131	syntenic	TraesCS7A02G454300	-0.435418	-0.308916	1.98971	1.01849	-0.765058	-0.683241	-0.816436	0.000863496
503	triads658	syntenic	TraesCS6A02G294900	1.24223	-0.530557	-0.530557	1.94111	-0.530557	-0.530557	-0.530557	-0.530557
504	triads12520	syntenic	TraesCS3A02G416700	-0.634009	0.63485	1.76254	1.05164	-0.714678	-0.670983	-0.714678	-0.714678
505	triads12195	syntenic	TraesCS1A02G233800	-0.542507	1.40428	0.547067	1.50128	-0.536861	-0.69177	-0.833359	-0.848126
506	triads10498	syntenic	TraesCS2A02G495300	-0.452139	0.0583631	2.42207	-0.134833	-0.38147	-0.503997	-0.503997	-0.503997
507	triads1914	syntenic	TraesCS5A02G405200	-0.2776	-0.319016	2.39955	0.198286	-0.508901	-0.558912	-0.558912	-0.374497
508	triads12632	syntenic	TraesCS3A02G070200	-0.444674	-0.0321705	2.44811	-0.248878	-0.373321	-0.44969	-0.44969	-0.44969
509	triads8107	syntenic	TraesCS1A02G311900	0.426608	0.155008	0.469493	2.03834	-0.663365	-0.767002	-0.913523	-0.74556
510	triads8276	syntenic	TraesCS5A02G081200	0.366875	-0.928383	0.957418	1.83536	-0.902793	-0.865392	-0.0780009	-0.385083
511	triads7578	syntenic	TraesCS1A02G267700	-0.542606	1.71964	-0.429494	1.4838	-0.271275	-0.666709	-0.709298	-0.58405
512	triads1286	syntenic	TraesCS7A02G172600	-0.557822	2.0102	-0.00605114	0.887152	0.0204016	-0.690436	-0.821064	-0.842378
513	triads476	syntenic	TraesCS4A02G021100	-0.49638	0.0558175	2.27688	0.432081	-0.448236	-0.717873	-0.718196	-0.384099
514	triads5181	syntenic	TraesCS6A02G277000	-0.857736	0.191005	1.94001	0.772539	-1.09299	0.0634851	-0.784082	-0.232229
515	triads2091	syntenic	TraesCS1A02G197100	0.772057	-0.241988	-0.0288081	2.11643	-0.556956	-0.691394	-0.948746	-0.420598
516	triads7796	syntenic	TraesCS4A02G280500	0.279057	-0.151379	1.79596	1.09951	-0.393863	-0.9317	-0.830111	-0.86748
517	triads10822	syntenic	TraesCS6A02G085300	2.14214	-0.400432	-0.885542	0.278436	0.530847	-0.339195	-0.425596	-0.90066
518	triads15846	syntenic	TraesCS7A02G188200	-0.486977	-0.121921	2.45041	-0.174383	-0.365121	-0.486849	-0.480051	-0.335106
519	triads16883	syntenic	TraesCS4A02G085600	-0.418756	1.51809	-0.0267361	1.59856	-0.300183	-0.790324	-0.790324	-0.790324
520	triads8381	syntenic	TraesCS3A02G269500	-0.451157	0.341812	2.15951	0.528125	-0.406851	-0.723812	-0.723812	-0.723812
521	triads7177	syntenic	TraesCS7A02G269600	-0.00646031	-0.600809	2.03069	1.00566	-0.717095	-0.643262	-0.583581	-0.485139
522	triads13811	syntenic	TraesCS7A02G510000	-0.255427	0.244776	1.51185	1.51817	-0.700404	-0.744586	-0.78719	-0.78719
523	triads8361	syntenic	TraesCS1A02G035100	0.386272	-0.32511	1.35372	1.60571	-0.560244	-0.837511	-0.844307	-0.778524
524	triads14981	syntenic	TraesCS6A02G412900	-0.558999	1.03957	0.883217	1.60126	-0.521445	-0.800391	-0.829279	-0.813932
525	triads14201	syntenic	TraesCS5A02G291900	0.644623	-0.0656877	-1.51202	1.92865	-0.322814	-0.586368	-0.290673	0.204295
526	triads6408	syntenic	TraesCS2A02G048600	-0.322553	-0.371443	2.45463	-0.0569035	-0.427	-0.435889	-0.463583	-0.377255
527	triads14306	syntenic	TraesCS5A02G256600	-0.673982	-0.243094	2.02811	0.970628	-0.759501	-0.580239	-0.719208	-0.0227162
528	triads12260	syntenic	TraesCS2A02G478700	-0.535472	1.36302	-0.535472	1.84981	-0.535472	-0.535472	-0.535472	-0.535472
529	triads13892	syntenic	TraesCS7A02G139600	-0.707445	0.459611	2.26228	-0.0375743	-0.528872	-0.127663	-0.634838	-0.685502
530	triads14611	syntenic	TraesCS5A02G452800	-0.38422	-0.299195	2.47237	-0.268494	-0.367801	-0.38422	-0.38422	-0.38422
531	triads10961	syntenic	TraesCS3A02G061500	-0.568356	0.323733	2.11226	0.672279	-0.449712	-0.696735	-0.696735	-0.696735
532	triads1879	syntenic	TraesCS4A02G208400	0.742527	0.136775	0.507564	1.76931	-0.146062	-0.989846	-1.01341	-1.00685
533	triads13193	syntenic	TraesCS3A02G494900	-0.395373	-0.398151	2.47021	-0.221143	-0.396095	-0.389706	-0.360205	-0.309536
534	triads8876	syntenic	TraesCS2A02G254100	-0.894628	0.0892738	2.19465	0.427017	-0.317712	-0.931214	-0.462243	-0.105148
535	triads8992	syntenic	TraesCS6A02G277600	0.675472	-0.524736	0.503011	2.04012	-0.553479	-0.814844	-0.709897	-0.615645
536	triads7523	syntenic	TraesCS5A02G238700	-0.352886	1.59581	-0.146935	1.49103	-0.358908	-0.482357	-0.557631	-1.18813
537	triads9617	syntenic	TraesCS7A02G416900	-0.349163	-0.326372	2.40954	0.192881	-0.474455	-0.472164	-0.490131	-0.490131
538	triads12818	syntenic	TraesCS7A02G189000	-0.245332	0.0371354	1.52964	1.5785	-0.706441	-0.704705	-0.705603	-0.783202
539	triads13638	syntenic	TraesCS4A02G262600	0.283146	-0.500554	1.69606	1.32984	-0.504601	-0.761929	-0.780717	-0.761247
540	triads6120	syntenic	TraesCS2A02G482400	-0.313491	0.201964	1.63502	1.41172	-0.561182	-0.765075	-0.798753	-0.8102
541	triads16338	syntenic	TraesCS5A02G372500	-0.357839	-0.394472	2.46491	-0.13471	-0.394472	-0.394472	-0.394472	-0.394472
542	triads12024	syntenic	TraesCS2A02G332800	-0.326749	-0.446662	2.1991	0.780137	-0.618844	-0.569137	-0.618844	-0.399004
543	triads17651	syntenic	TraesCS3A02G279800	-0.37617	-0.395978	2.46135	-0.1003	-0.387282	-0.417638	-0.420779	-0.363205
544	triads10672	syntenic	TraesCS5A02G407200	-0.365397	-0.379532	2.44389	0.0246085	-0.452409	-0.363575	-0.437591	-0.469994
545	triads12312	syntenic	TraesCS7A02G467800	-0.625374	-0.809294	1.90852	0.958431	-0.653963	-0.744017	-0.47052	0.436213
546	triads1182	syntenic	TraesCS2A02G329300	-0.430495	-0.321042	2.44943	-0.0172804	-0.356953	-0.446556	-0.430545	-0.446556
547	triads2386	syntenic	TraesCS7A02G323300	1.18874	-0.69051	-0.459393	1.93892	-0.228276	-0.705665	-0.671566	-0.37225
548	triads8707	syntenic	TraesCS2A02G467100	2.04035	-0.108749	-0.667747	-0.229665	0.93502	-0.331589	-0.845006	-0.79262
549	triads3995	syntenic	TraesCS5A02G092800	0.340576	-0.538558	1.5165	1.49492	-0.480619	-0.740753	-0.7174	-0.874663
550	triads6259	syntenic	TraesCS5A02G313100	-0.248038	-0.765683	1.82254	1.28499	-0.765683	-0.765683	-0.125263	-0.437178
551	triads10490	syntenic	TraesCS3A02G044800	1.14437	-0.579569	-0.674234	1.66474	-1.04305	0.492721	-0.119851	-0.885131
552	triads14335	syntenic	TraesCS5A02G539900	0.0839325	0.0222678	1.36176	1.55703	-0.217539	-0.882148	-1.09455	-0.830761
553	triads15619	syntenic	TraesCS1A02G290700	-1.05209	1.81111	-0.0116054	1.0577	-0.522422	-0.270571	0.0577604	-1.06988
554	triads7016	syntenic	TraesCS7A02G357400	0.373311	0.516048	-0.564673	2.09086	-0.291747	-0.832892	-0.263514	-1.02739
555	triads14351	non-syntenic	TraesCS4A02G386300	-0.424802	-0.424802	2.42962	0.119189	-0.424802	-0.424802	-0.424802	-0.424802
556	triads423	syntenic	TraesCS4A02G005800	0.874841	1.27591	-0.327894	0.223169	1.06371	-0.785665	-1.16203	-1.16203
557	triads7544	syntenic	TraesCS7A02G271200	-0.367586	0.101907	1.76886	1.27988	-0.366738	-0.80657	-0.746401	-0.86335
558	triads8612	syntenic	TraesCS2A02G401200	-0.142099	-0.23906	1.45039	1.69938	-0.64736	-0.617072	-0.752582	-0.751598
559	triads655	syntenic	TraesCS2A02G388000	-0.645751	0.0607539	2.06632	0.91887	-0.462943	-0.645751	-0.645751	-0.645751
560	triads1450	syntenic	TraesCS5A02G231600	0.0965734	-0.489638	1.3755	1.73244	-0.573401	-0.706705	-0.710823	-0.723944
561	triads9087	syntenic	TraesCS1A02G291800	-0.402503	-0.302733	2.0311	1.07253	-0.660731	-0.443585	-0.648994	-0.645081
562	triads978	syntenic	TraesCS5A02G420300	-0.118474	0.569977	0.0212217	2.17748	-0.318325	-0.818956	-0.793557	-0.719364
563	triads13195	syntenic	TraesCS1A02G033200	-0.377959	-0.662928	1.88424	1.23222	-0.589105	-0.61595	-0.784247	-0.0862781
564	triads3268	syntenic	TraesCS5A02G504500	-0.386954	-0.150056	1.86912	1.26855	-0.571336	-0.547044	-0.723329	-0.758957
565	triads17444	syntenic	TraesCS3A02G136300	-0.416332	-0.399423	2.46849	-0.222521	-0.342929	-0.271869	-0.398301	-0.417119
566	triads827	syntenic	TraesCS3A02G252600	0.00149425	-0.456344	1.6368	1.42163	-0.737262	-0.151517	-1.02296	-0.691837
567	triads12509	syntenic	TraesCS4A02G015400	-0.252956	0.677336	0.326744	2.02182	-0.178761	-0.920712	-0.874238	-0.799228
568	triads2930	syntenic	TraesCS2A02G317800	-0.131633	-0.385405	-0.278454	2.34977	-0.761318	-0.753724	-0.227826	0.188589
569	triads13262	syntenic	TraesCS3A02G340400	-0.430603	0.0126572	2.14682	0.699763	-0.183659	-0.715778	-0.746775	-0.782422
570	triads11390	syntenic	TraesCS2A02G266000	-0.432097	-0.384325	2.31693	0.369458	-0.699573	-0.0347407	-0.454988	-0.680663
571	triads16588	syntenic	TraesCS2A02G504900	-0.10198	-0.421851	1.49403	1.6757	-0.558939	-0.625811	-0.730577	-0.730577
572	triads14250	syntenic	TraesCS7A02G502900	0.688294	-0.864507	1.26463	1.46204	-0.086782	-0.864507	-0.864507	-0.734666
573	triads13665	syntenic	TraesCS1A02G271700	-0.223498	-0.6402	1.79852	1.36222	-0.453698	-0.707773	-0.789536	-0.346031
574	triads647	syntenic	TraesCS1A02G179300	-0.654757	-0.0571708	2.12009	0.861783	-0.391753	-0.611626	-0.61181	-0.654757
575	triads17601	non-syntenic	TraesCS2A02G326500	-0.171505	-0.392401	1.56992	1.60578	-0.432166	-0.73903	-0.758109	-0.682484
576	triads1150	syntenic	TraesCS2A02G106000	2.0899	-0.685589	-0.262414	0.217988	0.719473	-0.486802	-0.688601	-0.903953
577	triads16778	syntenic	TraesCS4A02G200000	-0.572315	-0.119297	1.97497	1.12868	-0.500675	-0.543428	-0.650836	-0.717098
578	triads9484	syntenic	TraesCS5A02G486000	-0.756811	0.417199	1.8758	0.932181	-0.110559	-0.792874	-0.792874	-0.77206
579	triads16889	syntenic	TraesCS5A02G112600	-0.397699	-0.566229	1.87711	1.31591	-0.59318	-0.570664	-0.635483	-0.429767
580	triads11400	syntenic	TraesCS1A02G250500	-0.517204	-0.348285	1.73098	1.49066	-0.624301	-0.624301	-0.552032	-0.555515
581	triads1785	syntenic	TraesCS2A02G213300	-0.492429	-0.298722	2.42761	0.0295936	-0.171305	-0.49825	-0.49825	-0.49825
582	triads14857	syntenic	TraesCS6A02G002400	-0.883961	1.68875	0.888501	0.570105	0.00879704	-0.175657	-0.939581	-1.15695
583	triads105	syntenic	TraesCS6A02G237200	-0.564706	-0.404941	2.25803	0.674147	-0.483281	-0.468271	-0.498908	-0.512068
584	triads9255	syntenic	TraesCS3A02G295300	-0.543696	0.595719	1.203	1.56569	-0.148224	-0.794151	-0.808374	-1.06996
585	triads17293	syntenic	TraesCS2A02G230400	-0.669414	0.0207878	1.4977	1.65403	-0.582873	-0.593641	-0.648676	-0.677922
586	triads14855	syntenic	TraesCS2A02G338800	-0.0369506	-0.0617432	0.746878	2.09712	-0.387862	-0.643416	-0.910414	-0.803615
587	triads16418	syntenic	TraesCS2A02G098700	-0.52907	-0.460089	2.13687	0.923518	-0.451716	-0.552595	-0.606823	-0.460089
588	triads9115	syntenic	TraesCS1A02G209500	-0.535157	-0.280429	1.68034	1.53791	-0.554695	-0.622622	-0.622622	-0.602719
589	triads14972	syntenic	TraesCS3A02G394200	0.222129	-0.570251	0.741642	2.11617	-0.497422	-0.662501	-0.67464	-0.675125
590	triads240	syntenic	TraesCS6A02G299900	1.35032	-0.175393	-0.0962348	1.15498	0.770676	-1.18402	-0.636299	-1.18402
591	triads14873	syntenic	TraesCS1A02G405200	-0.423681	-0.544476	2.18032	0.839984	-0.418716	-0.544476	-0.544476	-0.544476
592	triads11047	syntenic	TraesCS4A02G407500	-0.521203	-0.519256	2.13904	0.924475	-0.471257	-0.54446	-0.540298	-0.467042
593	triads8717	syntenic	TraesCS3A02G254700	-0.323481	0.147479	1.91815	0.901381	-0.229167	-0.453695	-0.663011	-1.29765
594	triads15314	syntenic	TraesCS1A02G412800	1.08441	0.0235932	-0.741874	1.82017	0.180881	-0.589829	-0.888676	-0.888676
595	triads11077	syntenic	TraesCS7A02G183600	-0.499777	-0.496961	2.29631	0.57985	-0.379277	-0.499927	-0.50015	-0.500066
596	triads4633	syntenic	TraesCS7A02G338500	-0.786673	0.119551	2.17318	0.359647	-0.700022	0.227504	-0.661029	-0.732155
597	triads9950	syntenic	TraesCS6A02G370300	-0.516428	-0.515943	2.27475	0.637226	-0.451285	-0.454877	-0.453518	-0.519923
598	triads1063	syntenic	TraesCS2A02G304000	-0.25841	-0.405417	0.899267	2.0937	-0.717806	-0.717806	-0.175719	-0.717806
599	triads1285	syntenic	TraesCS4A02G078300	-0.568339	-0.563215	2.0939	0.994368	-0.466891	-0.615476	-0.498657	-0.37569
600	triads1870	syntenic	TraesCS1A02G162100	0.87544	-0.535726	-0.326492	2.13898	-0.263722	-0.596171	-0.597334	-0.694976
601	triads12335	syntenic	TraesCS3A02G311800	-0.566415	-0.536583	1.77497	1.44337	-0.596847	-0.611483	-0.542821	-0.364189
602	triads5168	syntenic	TraesCS5A02G128000	-0.643877	0.670999	0.827222	1.80651	-0.156404	-0.674254	-1.04456	-0.785635
603	triads10058	syntenic	TraesCS7A02G510700	-0.549181	-0.415582	2.02696	1.10846	-0.454105	-0.567492	-0.579417	-0.569635
604	triads12929	non-syntenic	TraesCS3A02G183200	-0.620097	-0.128235	2.38898	0.0916279	-0.204776	-0.448156	-0.369174	-0.710172
605	triads8994	syntenic	TraesCS1A02G424300	-0.387248	1.9493	0.0724672	0.276062	0.656086	-0.451833	-0.836154	-1.27868
606	triads13886	syntenic	TraesCS2A02G442300	0.369007	-0.0406536	-0.0800922	2.21123	-0.0370431	-0.843589	-0.847755	-0.731106
607	triads17206	non-syntenic	TraesCS6A02G073000	-0.498245	-0.498245	2.33696	0.454948	-0.300679	-0.498245	-0.498245	-0.498245
608	triads15465	syntenic	TraesCS5A02G205700	0.341214	-1.36165	1.3911	1.18112	-0.677946	-0.734281	0.517902	-0.65746
609	triads11623	syntenic	TraesCS7A02G216300	-0.614054	0.451941	0.587958	2.0968	-0.379978	-0.680481	-0.731092	-0.731092
610	triads8693	syntenic	TraesCS4A02G179500	-0.0803483	-0.0847401	1.89898	0.763126	0.317567	-0.771843	-1.10761	-0.935135
611	triads2595	syntenic	TraesCS7A02G415300	0.373985	1.50708	-1.2253	1.00307	0.359007	-0.386529	-0.329612	-1.30169
612	triads16586	syntenic	TraesCS3A02G228100	-0.490047	-0.432763	1.57877	1.65621	-0.562183	-0.583824	-0.592098	-0.574064
613	triads7688	syntenic	TraesCS2A02G292600	-0.70499	-0.0727239	2.34902	-0.257622	-0.596602	0.181777	-0.203959	-0.694895
614	triads10748	non-syntenic	TraesCS1A02G022000	-0.468335	-0.570028	1.97616	1.18569	-0.557798	-0.417616	-0.567613	-0.580459
615	triads17428	syntenic	TraesCS7A02G424100	-0.176827	-0.0421016	0.0956173	2.33654	-0.563038	-0.763629	-0.122937	-0.763629
616	triads17085	syntenic	TraesCS5A02G386000	-0.452585	-0.25562	2.34547	0.272999	-0.102103	-0.426516	-0.630722	-0.750929
617	triads15498	syntenic	TraesCS5A02G428400	-0.752421	-0.881298	0.49018	1.44233	-0.591486	-0.801151	-0.387592	1.48144
618	triads4167	syntenic	TraesCS4A02G106100	-0.157729	-0.22263	0.562385	2.25635	-0.51061	-0.538984	-0.730428	-0.658351
619	triads17243	syntenic	TraesCS1A02G223600	-0.406275	-0.595927	2.07859	1.01015	-0.328735	-0.56202	-0.598125	-0.597659
620	triads12720	syntenic	TraesCS6A02G240700	-0.582849	-0.712887	2.24084	0.649416	-0.357273	-0.623542	-0.35285	-0.26085
621	triads14878	syntenic	TraesCS5A02G097700	-0.82904	0.625943	1.26363	1.4414	0.0894696	-0.863803	-0.863803	-0.863803
622	triads15484	syntenic	TraesCS2A02G380800	0.55428	-0.708863	0.667015	1.92503	-0.00512431	-0.719112	-1.0223	-0.690928
623	triads17339	non-syntenic	TraesCS2A02G329000	-0.498767	-0.498767	2.42407	0.0896279	-0.29041	-0.261177	-0.465813	-0.498767
624	triads10687	syntenic	TraesCS7A02G459500	-0.56007	-0.450117	1.98533	1.16191	-0.340165	-0.587558	-0.604662	-0.604662
625	triads1936	syntenic	TraesCS2A02G174600	-0.134947	-0.293132	0.502091	2.28525	-0.440233	-0.637161	-0.642734	-0.639137
626	triads1552	syntenic	TraesCS3A02G276000	-0.604201	-0.270402	1.84255	1.21858	-0.00819878	-0.82136	-0.886476	-0.470491
627	triads316	syntenic	TraesCS5A02G535100	-0.745278	1.45462	0.450233	1.10153	0.531377	-0.816882	-0.912283	-1.06332
628	triads9009	syntenic	TraesCS2A02G439500	-0.664708	-0.447804	2.12407	0.93559	-0.47879	-0.41082	-0.446804	-0.610732
629	triads16567	syntenic	TraesCS4A02G114700	0.449943	-0.617596	-0.261674	2.25493	-0.136841	-0.780718	-0.787514	-0.120529
630	triads2868	syntenic	TraesCS7A02G432800	-0.632845	-0.10404	1.60566	1.49552	-0.0652402	-0.828096	-0.768019	-0.702935
631	triads9496	syntenic	TraesCS4A02G249800	-0.869246	-0.980821	1.91398	0.523539	-0.495572	-0.782856	-0.00651586	0.69749
632	triads13649	syntenic	TraesCS5A02G461300	-0.633814	-0.31148	2.41683	-0.380442	-0.471687	0.0632949	-0.174133	-0.508569
633	triads12055	syntenic	TraesCS3A02G285000	-0.497236	-0.569902	1.97517	1.17653	-0.419701	-0.388062	-0.656128	-0.620664
634	triads548	syntenic	TraesCS5A02G073200	-0.520828	-0.109248	2.01808	0.853492	0.126248	-0.706218	-0.729123	-0.932408
635	triads16896	syntenic	TraesCS2A02G503100	-0.579847	-0.540923	1.83165	1.37787	-0.380836	-0.580615	-0.554913	-0.572386
636	triads7155	syntenic	TraesCS5A02G300200	-0.184599	-0.55872	1.36439	1.75984	-0.138654	-0.747421	-0.747421	-0.747421
637	triads10898	syntenic	TraesCS6A02G339500	-0.556345	-0.354182	1.09562	2.02932	-0.438513	-0.636344	-0.571652	-0.567898
638	triads13855	non-syntenic	TraesCS1A02G138300	-0.647393	-0.304185	2.13067	0.841478	-0.125316	-0.496405	-0.696478	-0.702369
639	triads2920	syntenic	TraesCS5A02G349800	1.31931	0.731826	-0.339111	-0.0988802	1.12398	-0.396737	-0.701329	-1.63905
640	triads12412	syntenic	TraesCS5A02G342900	0.430898	-0.660767	0.0348679	2.28363	-0.30721	-0.596484	-0.524166	-0.660767
641	triads14901	syntenic	TraesCS6A02G037400	0.742425	0.114907	-0.0337153	1.6837	0.424538	-0.369492	-1.28325	-1.27912
642	triads11868	syntenic	TraesCS6A02G168600	-0.388201	-0.608209	1.3607	1.83738	-0.377042	-0.608209	-0.608209	-0.608209
643	triads15747	non-syntenic	TraesCS1A02G049800	-0.694587	-0.492997	1.92546	1.24463	-0.468263	-0.363139	-0.528863	-0.622237
644	triads8069	syntenic	TraesCS2A02G310300	-0.561848	-0.558668	1.43587	1.78804	-0.456652	-0.52343	-0.560801	-0.562507
645	triads220	syntenic	TraesCS6A02G039700	-0.0594868	-0.294046	1.3072	1.6389	-0.167166	-0.310612	-0.779353	-1.33544
646	triads7330	syntenic	TraesCS5A02G370900	-0.557105	-0.53096	1.24945	1.93423	-0.457087	-0.552125	-0.569971	-0.516434
647	triads10847	syntenic	TraesCS6A02G071900	-0.623787	-0.37714	1.96999	1.08654	-0.0016396	-0.660051	-0.701716	-0.6922
648	triads15026	syntenic	TraesCS3A02G307200	-0.536256	-0.313496	2.42079	-0.162572	-0.0131528	-0.258285	-0.484261	-0.652767
649	triads1358	syntenic	TraesCS1A02G172600	-0.566992	-0.544087	1.36711	1.84484	-0.485595	-0.48324	-0.567127	-0.564907
650	triads16784	syntenic	TraesCS6A02G151000	1.45594	-0.687686	-0.687686	1.51591	0.466577	-0.687686	-0.687686	-0.687686
651	triads931	syntenic	TraesCS5A02G199800	-0.574095	-0.489282	1.71483	1.48994	-0.243863	-0.549346	-0.659553	-0.688626
652	triads11012	syntenic	TraesCS2A02G277600	-0.563212	-0.50226	1.21794	1.95478	-0.417604	-0.563212	-0.563212	-0.563212
653	triads16820	syntenic	TraesCS7A02G122000	1.44045	-0.206531	-0.788508	1.04583	1.00894	-0.769772	-1.03734	-0.693073
654	triads2717	syntenic	TraesCS2A02G124500	-0.585754	-0.272644	1.01284	2.04815	-0.216394	-0.662064	-0.662064	-0.662064
655	triads2312	syntenic	TraesCS4A02G263600	-0.487948	-0.0467319	0.0778864	2.40859	-0.487948	-0.487948	-0.487948	-0.487948
656	triads10491	syntenic	TraesCS2A02G573500	-0.601213	0.485386	0.0261539	2.20669	0.0266431	-0.700202	-0.721729	-0.721729
657	triads11951	syntenic	TraesCS6A02G175100	-0.549941	-0.549941	1.1645	1.99188	-0.411015	-0.545865	-0.549676	-0.549941
658	triads966	syntenic	TraesCS4A02G258600	-0.493438	-0.409432	1.26568	1.84756	-0.0394523	-0.745764	-0.702413	-0.722741
659	triads7459	syntenic	TraesCS3A02G274100	-0.77102	-0.160133	1.53807	1.58435	-0.410598	-0.162855	-0.797035	-0.82078
660	triads10934	syntenic	TraesCS4A02G079000	-0.183405	-0.395145	0.182782	2.39983	-0.400127	-0.534645	-0.534645	-0.534645
661	triads7240	syntenic	TraesCS7A02G353500	-0.335786	-0.888775	2.249	0.379514	-0.664887	0.0541192	-0.136078	-0.657105
662	triads1186	syntenic	TraesCS3A02G305300	-0.260038	0.153043	0.203734	2.16042	0.268875	-0.843865	-0.860762	-0.82141
663	triads15550	syntenic	TraesCS6A02G148000	-0.143345	-0.459193	0.857387	2.0662	-0.0411723	-0.619684	-0.814231	-0.845956
664	triads16090	syntenic	TraesCS2A02G397800	-0.442902	1.23031	0.799959	0.467604	0.937147	-0.813637	-0.58009	-1.59839
665	triads17409	syntenic	TraesCS1A02G200200	-0.60254	-0.0491085	0.279705	2.35251	-0.564961	-0.474431	-0.338635	-0.60254
666	triads14890	syntenic	TraesCS5A02G153400	-0.310248	-0.541414	0.594135	2.28508	-0.428068	-0.534852	-0.534255	-0.530377
667	triads90	syntenic	TraesCS4A02G200300	-0.327805	-0.0231638	-0.118818	2.41271	-0.297815	-0.683589	-0.342011	-0.619503
668	triads9509	syntenic	TraesCS1A02G414300	-0.456618	-0.446345	1.01775	2.06338	-0.288203	-0.501492	-0.679368	-0.709104
669	triads10000	syntenic	TraesCS1A02G118200	-0.392661	-0.348711	2.13679	0.338301	0.551113	-0.761612	-0.761612	-0.761612
670	triads16482	syntenic	TraesCS3A02G493500	-0.371905	1.54119	0.54579	-0.811445	-0.411473	1.26278	-0.541142	-1.2138
671	triads13123	syntenic	TraesCS1A02G156400	-0.265699	0.156927	1.31514	1.05701	0.856912	-1.00983	-0.859226	-1.25123
672	triads2449	syntenic	TraesCS7A02G337000	-0.605044	-0.492426	1.14605	1.99179	-0.545423	-0.284857	-0.605044	-0.605044
673	triads9035	syntenic	TraesCS2A02G459400	-0.593612	-0.196148	0.623788	2.24799	-0.271506	-0.591277	-0.609617	-0.609617
674	triads1874	syntenic	TraesCS3A02G416800	-0.786556	-0.322915	0.655597	2.08878	-0.0385834	-0.856999	-0.856999	0.117671
675	triads6954	syntenic	TraesCS7A02G361200	-0.549627	-0.567415	1.13458	2.0046	-0.315851	-0.567578	-0.564411	-0.574292
676	triads11427	non-syntenic	TraesCS4A02G229600	-0.534351	0.503321	-0.391207	2.30236	-0.371709	-0.233797	-0.605209	-0.66941
677	triads1733	syntenic	TraesCS2A02G089900	-0.470221	-0.273119	0.390489	2.34764	-0.313728	-0.560353	-0.560353	-0.560353
678	triads17435	syntenic	TraesCS4A02G127900	-0.78571	0.730635	-0.0120779	2.09174	0.0529819	-0.560255	-0.706157	-0.811154
679	triads8411	syntenic	TraesCS4A02G184800	-0.612545	-0.606457	2.39849	0.0148116	-0.147706	-0.116795	-0.599666	-0.330129
680	triads9139	non-syntenic	TraesCS1A02G059300	-0.565936	-0.568199	1.05269	2.05209	-0.268877	-0.56537	-0.568199	-0.568199
681	triads217	syntenic	TraesCS5A02G211400	-0.455675	-0.519619	1.21811	1.84088	0.128151	-0.713358	-0.778305	-0.720184
682	triads5834	syntenic	TraesCS3A02G208300	-0.362108	-0.363958	0.492208	2.29974	-0.234423	-0.501923	-0.579233	-0.750302
683	triads15334	syntenic	TraesCS6A02G287400	-0.628338	-0.628338	1.46792	1.71692	-0.116659	-0.612844	-0.589422	-0.60924
684	triads12906	syntenic	TraesCS7A02G180700	-0.101883	-0.109689	-0.205312	2.35503	0.0958663	-0.66651	-0.704239	-0.663258
685	triads1132	syntenic	TraesCS3A02G204800	-0.599831	-0.660649	1.19116	1.90693	-0.0785693	-0.61274	-0.807532	-0.33877
686	triads16149	syntenic	TraesCS2A02G376300	-0.23382	-0.224544	-0.47182	2.43601	-0.225358	-0.634718	-0.517793	-0.127961
687	triads17676	syntenic	TraesCS7A02G518100	-0.596361	-0.596361	1.12367	2.0088	-0.389204	-0.357817	-0.596361	-0.596361
688	triads13361	syntenic	TraesCS5A02G194200	-0.433735	-0.239649	0.240209	2.33325	0.024357	-0.723037	-0.662397	-0.539001
689	triads10064	syntenic	TraesCS3A02G136600	0.688052	0.486559	-0.514798	1.32611	0.901756	-0.310253	-1.15591	-1.42152
690	triads12558	syntenic	TraesCS5A02G262400	-0.542997	-0.634541	1.05935	2.04406	-0.268367	-0.465486	-0.557475	-0.634541
691	triads3490	syntenic	TraesCS5A02G396600	-0.60217	1.70724	0.30397	-0.011727	1.07907	-0.313029	-0.963783	-1.19956
692	triads16038	syntenic	TraesCS5A02G255900	-0.573542	-0.405014	0.656719	2.23935	-0.153779	-0.570707	-0.592431	-0.600597
693	triads14935	syntenic	TraesCS2A02G089400	0.177373	-0.546762	-0.481103	2.35403	-0.00779401	-0.647375	-0.666742	-0.181624
694	triads14076	syntenic	TraesCS2A02G386700	-0.595974	-0.394953	0.792983	2.17726	-0.373503	-0.2865	-0.542028	-0.777283
695	triads10399	syntenic	TraesCS3A02G287700	-0.732366	-0.43993	1.66833	1.31469	0.386373	-0.732366	-0.732366	-0.732366
696	triads17327	syntenic	TraesCS6A02G345100	-0.197168	1.86143	-0.69438	-0.144108	1.22619	-0.44429	-0.80384	-0.80384
697	triads15450	syntenic	TraesCS4A02G119400	-0.296514	-1.16844	0.404369	2.10059	-0.55482	-0.607395	-0.317459	0.43967
698	triads17218	syntenic	TraesCS4A02G094100	-0.41018	-0.41018	0.013565	2.44752	-0.41018	-0.41018	-0.41018	-0.41018
699	triads1505	syntenic	TraesCS2A02G517000	-0.674131	1.46365	-0.555702	1.27437	0.773327	-0.490921	-0.776364	-1.01423
700	triads9805	syntenic	TraesCS3A02G177400	-0.818459	1.73196	0.0654338	0.451171	0.899983	-0.28512	-0.75753	-1.28744
701	triads4297	syntenic	TraesCS4A02G139500	-0.613556	0.936273	1.17056	0.0540169	1.20238	-0.459979	-0.926704	-1.36299
702	triads12360	syntenic	TraesCS1A02G107200	-0.689298	-0.687238	1.35916	1.76264	-0.551646	0.057559	-0.562255	-0.68892
703	triads5182	syntenic	TraesCS7A02G228600	-1.30619	-0.102598	1.2707	1.49255	-0.130376	-0.0675901	-1.19089	0.0343896
704	triads9979	syntenic	TraesCS6A02G036100	-0.247233	-0.135258	-0.352378	2.40279	0.078477	-0.57137	-0.581676	-0.593349
705	triads7482	syntenic	TraesCS3A02G080800	-0.505967	0.314013	-0.494555	2.31913	0.10209	-0.501076	-0.616819	-0.616819
706	triads3022	syntenic	TraesCS5A02G010500	-0.517172	-1.10275	0.698339	1.92393	-1.08663	-0.0595913	-0.185577	0.329453
707	triads10438	syntenic	TraesCS6A02G017500	-0.466341	-0.466341	0.146929	2.42145	-0.325011	-0.407033	-0.437318	-0.466341
708	triads17304	syntenic	TraesCS1A02G155300	-0.575301	-0.433861	0.282649	2.3596	-0.0756057	-0.575301	-0.575301	-0.406875
709	triads13692	syntenic	TraesCS2A02G452700	-0.58262	-0.43188	0.210345	2.3796	-0.107772	-0.553337	-0.58262	-0.331719
710	triads9183	syntenic	TraesCS2A02G204900	-0.530639	-0.38916	-0.375086	2.3819	-0.356568	-0.502491	-0.530639	0.30268
711	triads17087	syntenic	TraesCS3A02G226600	-0.632571	-0.23948	0.367774	2.2448	0.241664	-0.66288	-0.656085	-0.663222
712	triads16874	syntenic	TraesCS7A02G308100	-0.544695	-0.518589	0.370401	2.35503	-0.235816	-0.36992	-0.544695	-0.511719
713	triads17044	syntenic	TraesCS5A02G172200	-0.602663	-0.518926	0.632706	2.20543	0.095249	-0.603932	-0.603932	-0.603932
714	triads8906	syntenic	TraesCS1A02G095800	0.455309	0.16755	-0.210341	0.88364	1.69896	-1.03724	-1.153	-0.804878
715	triads252	syntenic	TraesCS2A02G534000	-0.457731	-0.457731	0.050488	2.43226	-0.201299	-0.454108	-0.454153	-0.457731
716	triads106	syntenic	TraesCS3A02G186900	-0.588324	0.0533474	1.24502	1.0662	-0.654445	1.05417	-0.918928	-1.25704
717	triads2147	syntenic	TraesCS4A02G316600	-0.52198	-0.527744	0.303124	2.35236	-0.0351644	-0.517768	-0.526192	-0.526635
718	triads16584	non-syntenic	TraesCS2A02G201000	-0.353553	-0.353553	-0.353553	2.47487	-0.353553	-0.353553	-0.353553	-0.353553
719	triads13509	syntenic	TraesCS1A02G268100	-0.589103	-0.415965	0.341129	2.29812	0.149062	-0.594414	-0.594414	-0.594414
720	triads9453	syntenic	TraesCS2A02G399300	-0.452175	-0.452116	-0.00203909	2.43665	-0.156182	-0.451702	-0.461218	-0.461218
721	triads7754	syntenic	TraesCS5A02G548500	-0.400784	-0.408675	-0.14868	2.45517	-0.158382	-0.445734	-0.446467	-0.446445
722	triads5102	syntenic	TraesCS2A02G114700	0.468794	-0.626077	0.242796	1.55145	-0.604698	1.11319	-1.16206	-0.983399
723	triads12310	syntenic	TraesCS2A02G410000	-0.682128	-0.934061	0.894043	1.97271	0.0927694	-0.533879	-0.823101	0.0136426
724	triads14708	syntenic	TraesCS2A02G254700	-0.652023	0.203501	-0.499458	2.31044	0.247918	-0.652023	-0.482077	-0.476283
725	triads11310	syntenic	TraesCS6A02G260500	-0.481554	-0.475574	0.0567955	2.41994	-0.35912	-0.123033	-0.505748	-0.531708
726	triads1084	syntenic	TraesCS6A02G275100	-0.379199	-0.466834	-0.108211	2.43343	-0.0352209	-0.40556	-0.526585	-0.511823
727	triads617	non-syntenic	TraesCS6A02G126100	-0.58517	-0.47458	0.293936	2.29511	0.226217	-0.58517	-0.58517	-0.58517
728	triads14954	syntenic	TraesCS2A02G454700	-0.0682802	-0.314814	-0.247138	2.27524	0.380315	-0.383457	-0.72377	-0.918097
729	triads11629	syntenic	TraesCS7A02G482100	-0.521438	-0.532419	0.299076	2.29393	0.22648	-0.581833	-0.556211	-0.627587
730	triads17272	syntenic	TraesCS1A02G268800	-0.646408	-0.339464	0.145888	2.36493	0.000385608	-0.28188	-0.612474	-0.630983
731	triads14588	syntenic	TraesCS2A02G406700	-0.421827	-0.412264	-0.262842	2.45647	-0.0849255	-0.419895	-0.42796	-0.426753
732	triads1233	syntenic	TraesCS5A02G080800	-0.587627	-0.314338	-0.433677	2.36677	0.068876	-0.653803	-0.565476	0.11927
733	triads11694	syntenic	TraesCS4A02G112600	-0.494397	-0.131454	-0.292355	2.32236	0.407058	-0.600288	-0.6164	-0.594527
734	triads13659	syntenic	TraesCS1A02G175100	-0.527266	-0.441685	0.0402144	2.35769	0.22764	-0.551319	-0.552439	-0.552835
735	triads11485	syntenic	TraesCS5A02G191400	-0.54894	-0.215322	-0.234558	2.42344	0.0226765	-0.398138	-0.438436	-0.610721
736	triads12197	syntenic	TraesCS1A02G113400	-0.400811	-0.434303	-0.297901	2.44365	0.0199776	-0.443536	-0.443536	-0.443536
737	triads16242	syntenic	TraesCS3A02G111200	0.0631647	-0.517288	-0.462778	2.10506	0.817458	-0.779523	-0.779523	-0.446573
738	triads1608	syntenic	TraesCS7A02G172500	-0.825586	-0.808647	0.993605	1.97457	-0.12835	-0.0147593	-0.757581	-0.43325
739	triads15828	syntenic	TraesCS1A02G050400	-0.428524	-0.429605	-0.348016	2.45408	-0.0400931	-0.402727	-0.413978	-0.391141
740	triads9387	syntenic	TraesCS4A02G012700	-0.441608	-0.441608	-0.287101	2.43703	0.0581134	-0.441608	-0.441608	-0.441608
741	triads16436	syntenic	TraesCS7A02G267400	-0.0878922	-0.379676	1.13865	0.878452	-0.496991	-0.0901483	0.943878	-1.90627
742	triads9580	syntenic	TraesCS5A02G182000	0.435379	-0.911668	-0.487949	2.23302	0.0938744	-0.475301	-0.192294	-0.695065
743	triads215	syntenic	TraesCS3A02G050400	-0.459258	-0.459277	-0.259612	2.42059	0.135664	-0.45937	-0.45937	-0.45937
744	triads10811	syntenic	TraesCS4A02G087100	-0.460471	-0.441695	-0.304609	2.41179	0.18889	-0.464636	-0.464636	-0.464636
745	triads15302	syntenic	TraesCS7A02G278500	-0.844561	-0.367418	0.991165	1.67956	0.415679	0.193498	-1.03396	-1.03396
746	triads10217	syntenic	TraesCS1A02G365300	-0.832288	-0.732415	1.18071	1.76717	0.135871	0.0475465	-0.728249	-0.838347
747	triads17408	syntenic	TraesCS6A02G324200	-0.41518	-0.292578	-0.269664	2.19924	0.740251	-0.638427	-0.6385	-0.685139
748	triads12081	syntenic	TraesCS4A02G293700	-0.962039	-0.978336	0.787728	1.92173	-0.49241	-0.0885137	-0.611651	0.423487
749	triads1766	syntenic	TraesCS5A02G409200	-0.565491	0.467627	-0.386578	1.74961	-0.647548	-0.375817	1.03261	-1.27441
750	triads1447	syntenic	TraesCS2A02G378800	-0.462656	-0.462656	-0.369018	2.4522	-0.116894	-0.17187	-0.406446	-0.462656
751	triads7793	syntenic	TraesCS3A02G173500	-0.209103	-1.29878	0.435849	2.09361	-0.438998	0.186061	-0.678898	-0.0897418
752	triads17610	syntenic	TraesCS3A02G140800	-0.548935	-0.548935	-0.138022	2.40811	-0.026719	-0.0750048	-0.533608	-0.536882
753	triads646	syntenic	TraesCS5A02G049400	-0.664932	-0.965693	0.626254	2.12031	0.0773875	-0.000676919	-0.696841	-0.495807
754	triads1609	syntenic	TraesCS7A02G314500	-0.740262	0.341566	0.23703	1.00039	1.737	-0.687994	-0.888557	-0.999171
755	triads2073	syntenic	TraesCS2A02G443100	-0.466859	0.276992	-0.290965	1.32414	1.65867	-0.724947	-0.812072	-0.964952
756	triads15395	syntenic	TraesCS6A02G301800	1.21018	-0.861018	-0.520343	0.873573	1.47484	-0.668286	-0.752437	-0.756508
757	triads15444	syntenic	TraesCS3A02G376000	1.885	-0.37589	-0.838235	-0.124007	1.1737	-0.192208	-0.713967	-0.814386
758	triads14001	syntenic	TraesCS7A02G313000	-0.988376	-0.79706	0.831301	1.9705	0.0182076	-0.534	0.198654	-0.699228
759	triads5539	syntenic	TraesCS2A02G587900	-0.889553	-0.0257497	1.34656	0.307048	1.45778	-0.118362	-1.00034	-1.07737
760	triads13135	syntenic	TraesCS5A02G221200	-1.02316	-0.428436	0.303695	2.08269	0.667198	-0.428024	-0.481442	-0.692524
761	triads4874	syntenic	TraesCS7A02G310100	-0.832651	0.698526	-0.386221	1.77936	-0.781742	0.588877	0.165943	-1.23209
762	triads9529	non-syntenic	TraesCS3A02G196000	-0.581695	-0.257356	-0.581695	2.3162	0.433627	-0.581695	-0.165695	-0.581695
763	triads12470	syntenic	TraesCS1A02G148300	-0.643101	0.36022	-0.543883	1.53411	1.48059	-0.640871	-0.711103	-0.835961
764	triads8379	syntenic	TraesCS7A02G208600	-0.787257	-0.57377	0.236808	1.72486	1.31172	-0.666867	-0.821281	-0.424217
765	triads7647	syntenic	TraesCS1A02G107000	-0.781757	-0.523899	1.75167	0.0376317	1.3531	-0.374681	-0.683588	-0.778485
766	triads13751	syntenic	TraesCS7A02G243900	-0.851338	-0.592571	0.548667	1.88888	0.597172	0.215345	-0.800448	-1.00571
767	triads10260	syntenic	TraesCS5A02G289900	1.33458	-0.927632	-0.666916	1.13938	0.89404	0.105206	-0.797274	-1.08139
768	triads11412	syntenic	TraesCS4A02G137000	-0.493744	-0.487268	-0.463955	2.1726	0.861246	-0.522287	-0.531054	-0.535538
769	triads6127	syntenic	TraesCS6A02G242600	1.74196	-0.830528	-0.93919	0.89049	0.407575	0.308814	-0.574591	-1.00454
770	triads1350	syntenic	TraesCS2A02G288900	-0.521068	-0.472497	-0.491244	2.2074	0.750286	-0.227088	-0.60287	-0.64292
771	triads8198	syntenic	TraesCS7A02G519700	-0.78234	0.0956154	1.33826	-0.358647	1.69229	-0.259121	-0.724047	-1.00201
772	triads9192	syntenic	TraesCS4A02G409500	-0.798304	-0.633429	2.24229	-0.324205	0.333972	0.188299	-0.210315	-0.798304
773	triads12075	syntenic	TraesCS6A02G247600	-0.819848	1.04714	-0.800579	1.15759	1.02317	0.397631	-0.869901	-1.1352
774	triads16340	non-syntenic	TraesCS1A02G231700	-0.585969	-0.324864	-0.862255	2.34084	0.0182166	-0.528283	0.12448	-0.182166
775	triads14961	syntenic	TraesCS6A02G287900	0.556738	-0.885233	-0.41052	1.5977	0.706522	0.518698	-0.691465	-1.39244
776	triads17697	non-syntenic	TraesCS1A02G442300	-1.02596	-0.799621	0.520335	2.08176	-0.173258	0.0648493	0.138242	-0.806344
777	triads5726	syntenic	TraesCS4A02G015200	-0.570881	-0.570881	-0.570881	2.37216	0.141832	-0.00899203	-0.221476	-0.570881
778	triads10288	syntenic	TraesCS4A02G120800	0.729891	-0.28447	-0.755351	0.428406	2.02456	-0.69586	-0.755351	-0.691827
779	triads919	syntenic	TraesCS7A02G128400	-0.518165	-0.284762	-0.653689	2.16328	0.459545	0.30466	-0.454705	-1.01616
780	triads16147	syntenic	TraesCS2A02G133700	-0.724999	-0.507436	0.0997163	1.0959	1.93073	-0.542291	-0.863857	-0.48776
781	triads848	syntenic	TraesCS7A02G460700	-0.928761	-0.995866	0.724565	1.1169	1.49215	-0.132768	-1.03477	-0.241453
782	triads8250	syntenic	TraesCS2A02G513400	-0.30428	0.00353357	-1.35807	1.82843	-0.247742	0.163722	-0.945033	0.859443
783	triads15531	syntenic	TraesCS4A02G277200	-0.678025	-0.188595	-0.502235	1.4049	1.75395	-0.297357	-0.746317	-0.746317
784	triads7972	syntenic	TraesCS2A02G144600	1.51503	-1.00202	-1.00202	1.24214	0.364228	-0.129488	0.0141382	-1.00202
785	triads15732	non-syntenic	TraesCS5A02G460300	-0.222953	-0.909869	-0.562905	1.75597	1.40894	-0.597261	-0.426896	-0.44503
786	triads624	syntenic	TraesCS4A02G260000	-0.673959	-0.565384	-0.567702	1.76454	1.44036	-0.383008	-0.67164	-0.34321
787	triads803	syntenic	TraesCS1A02G173000	-0.546074	-0.796593	-0.368227	2.18541	0.366771	0.402034	-0.413609	-0.829709
788	triads13912	syntenic	TraesCS1A02G343200	-0.636019	-0.6561	-0.584703	1.9287	1.23369	-0.29019	-0.526692	-0.468682
789	triads5179	syntenic	TraesCS6A02G371400	-0.691328	-0.0560135	-0.691328	1.34761	1.79444	-0.419837	-0.592219	-0.691328
790	triads10259	syntenic	TraesCS4A02G038100	-0.333835	0.480391	-1.15612	1.13608	1.60036	-0.0583612	-0.641973	-1.02655
791	triads8945	syntenic	TraesCS3A02G511400	-1.20213	0.0558356	0.992315	0.573146	0.696054	0.927651	-0.386263	-1.65661
792	triads7510	syntenic	TraesCS5A02G089600	-0.824385	-0.828721	0.4152	1.26153	1.4484	0.323716	-0.732467	-1.06328
793	triads8932	syntenic	TraesCS3A02G169900	-1.30381	-0.915241	1.33238	0.942119	0.868468	0.304657	-0.299789	-0.928786
794	triads13009	syntenic	TraesCS4A02G336100	0.02029	-0.501957	-0.787782	0.920108	2.04576	-0.438441	-0.865413	-0.392568
795	triads5180	syntenic	TraesCS6A02G371500	1.50158	-0.108615	-1.22164	0.234027	1.20149	0.104136	-0.489329	-1.22164
796	triads11486	syntenic	TraesCS2A02G160700	-0.724622	-0.361455	-0.733408	1.66327	1.4315	0.0840656	-0.506801	-0.852544
797	triads1458	syntenic	TraesCS2A02G554900	-0.622358	-1.18421	0.564021	1.4253	0.183413	1.2399	-0.802845	-0.803223
798	triads15844	syntenic	TraesCS3A02G388100	-0.577426	-0.561155	-0.383378	0.994962	2.0939	-0.435257	-0.548752	-0.582894
799	triads17365	syntenic	TraesCS3A02G346300	-1.05262	0.898841	0.149807	-0.406997	1.81492	0.319499	-0.775549	-0.947893
800	triads1751	syntenic	TraesCS2A02G304700	-0.297738	1.07717	-0.654266	-0.166885	1.30284	1.007	-1.0582	-1.20992
801	triads5713	syntenic	TraesCS6A02G371000	-0.832233	-0.354936	-0.750724	1.50801	1.64203	-0.198972	-0.289102	-0.724077
802	triads9073	syntenic	TraesCS3A02G247200	-0.448194	-0.55077	-0.789032	1.23153	1.89848	-0.133034	-0.648075	-0.560906
803	triads12809	syntenic	TraesCS6A02G367300	-0.578695	-0.44661	-0.585076	0.960785	2.10504	-0.281474	-0.568302	-0.60567
804	triads1742	syntenic	TraesCS2A02G217300	-0.770236	-0.331381	-0.714708	1.01564	2.02232	-0.465724	-0.662761	-0.0931448
805	triads205	non-syntenic	TraesCS1A02G238400	0.356445	-0.611757	-0.612872	0.520042	2.05502	-0.0997791	-0.398459	-1.20864
806	triads6564	syntenic	TraesCS7A02G368500	-1.28742	-0.734689	0.987463	0.338255	1.52606	0.598715	-0.768262	-0.66012
807	triads8331	syntenic	TraesCS2A02G386200	-0.820846	-0.443629	-0.899994	1.47546	1.6607	-0.369196	-0.483877	-0.118617
808	triads16754	syntenic	TraesCS7A02G334800	-0.508918	-0.728479	-0.664506	1.25625	1.85728	-0.0200408	-0.471798	-0.719791
809	triads2471	syntenic	TraesCS6A02G266500	0.299543	-1.05797	-0.407044	0.856732	1.66292	0.437955	-0.490898	-1.30123
810	triads8047	syntenic	TraesCS5A02G501100	-1.18279	-0.737175	1.44944	0.452987	-0.17398	1.40759	-0.624376	-0.591693
811	triads16691	syntenic	TraesCS6A02G235800	-0.55105	-0.861608	1.37724	0.197591	-0.222352	1.64209	-0.688371	-0.893535
812	triads1551	syntenic	TraesCS1A02G323800	-0.616956	-0.475363	-0.535019	0.751542	2.14592	-0.00817577	-0.365394	-0.89655
813	triads7002	syntenic	TraesCS3A02G226900	-0.903716	0.00870279	-0.903716	1.05548	1.82377	0.128404	-0.305208	-0.903716
814	triads8312	syntenic	TraesCS2A02G036400	-1.48275	-1.1218	1.21649	0.523876	1.09703	0.533926	-0.43895	-0.327822
815	triads8601	syntenic	TraesCS2A02G375400	-0.791318	-0.784161	-0.73213	1.41366	1.13959	-0.711051	-0.577201	1.04261
816	triads9621	syntenic	TraesCS1A02G279900	0.80584	-0.933733	-0.727716	0.878757	0.729452	1.24913	-0.799475	-1.20225
817	triads10873	syntenic	TraesCS7A02G172400	-0.688213	1.17075	-0.837983	-0.205985	1.70235	0.466746	-0.765566	-0.842097
818	triads6592	syntenic	TraesCS5A02G470000	-0.383323	-0.572808	-0.810818	1.11797	1.51863	0.82095	-0.522504	-1.1681
819	triads16120	syntenic	TraesCS3A02G191000	0.95146	-0.867331	0.719104	0.166255	-0.250384	-0.258397	1.27996	-1.74067
820	triads4616	syntenic	TraesCS7A02G350900	-0.646329	-0.69149	-0.69149	0.951025	2.08283	-0.262183	-0.231519	-0.510847
821	triads1423	syntenic	TraesCS2A02G506100	-0.641705	-0.72001	-1.03166	1.89693	0.269759	-0.113933	-0.624478	0.965103
822	triads17654	syntenic	TraesCS7A02G178600	-0.0390895	-0.853353	-0.853353	0.633249	2.06092	-0.532218	-0.719847	0.303695
823	triads10803	syntenic	TraesCS2A02G406900	-0.975099	-0.914251	-0.666673	2.11785	0.400905	-0.257156	0.228985	0.0654359
824	triads8081	syntenic	TraesCS4A02G083900	-1.61137	-0.16068	-0.707292	1.81319	0.440214	0.423205	-0.412804	0.215531
825	triads16053	syntenic	TraesCS1A02G187100	-0.745398	-0.506856	-0.373215	0.431144	2.1304	0.517005	-0.707677	-0.745398
826	triads17360	syntenic	TraesCS6A02G398400	-0.827814	-0.827814	-0.677729	2.08509	-0.365051	0.22716	-0.337536	0.723693
827	triads14294	non-syntenic	TraesCS7A02G298700	-0.923943	-0.96083	-0.518937	1.33911	1.3244	0.864563	-0.445912	-0.678447
828	triads17234	syntenic	TraesCS1A02G042700	-1.05443	0.166999	-0.366549	1.25186	-0.345865	1.73238	-0.492511	-0.891877
829	triads8082	syntenic	TraesCS3A02G179500	1.78279	-0.758068	-1.00252	-0.033253	1.26547	-0.214651	-0.357417	-0.682357
830	triads10595	syntenic	TraesCS5A02G475800	-1.03193	-1.13878	1.5312	-0.290839	0.541186	0.970838	-0.925088	0.343409
831	triads15237	syntenic	TraesCS1A02G176000	0.405832	0.33107	-1.05008	-0.369991	1.92881	0.450856	-0.599729	-1.09676
832	triads2875	syntenic	TraesCS5A02G422500	-0.17696	0.444683	-0.745951	-0.108172	1.27269	1.47141	-0.866543	-1.29116
833	triads2813	syntenic	TraesCS1A02G245700	-0.601212	-0.36898	-0.58938	0.585218	1.41147	1.37417	-0.523801	-1.28748
834	triads6281	syntenic	TraesCS2A02G360500	-0.276768	1.2113	-1.03805	-0.457119	1.72685	0.144289	-0.262757	-1.04775
835	triads11482	syntenic	TraesCS4A02G114800	-0.733812	-0.733812	-0.733812	0.646369	2.17308	0.0734994	-0.348118	-0.343391
836	triads1062	syntenic	TraesCS2A02G207800	-1.34608	-0.715338	0.695342	0.198869	1.34847	0.974246	0.0214979	-1.177
837	triads13559	syntenic	TraesCS4A02G070500	-0.752913	-0.605342	-0.746205	0.585113	2.09182	0.467338	-0.391893	-0.647919
838	triads13384	syntenic	TraesCS6A02G091300	-0.932114	-0.0636598	-1.07644	0.855516	1.81675	0.275722	0.0501547	-0.925928
839	triads1006	syntenic	TraesCS5A02G425000	0.70495	-0.975308	-0.951334	0.173876	2.01492	0.0808468	-0.546644	-0.501302
840	triads10375	syntenic	TraesCS1A02G355700	-0.666079	-0.666079	-0.666079	0.398746	2.2128	0.339315	-0.326888	-0.625737
841	triads3627	syntenic	TraesCS1A02G192700	-0.641283	-0.119468	-0.552026	0.332314	1.29767	1.55995	-0.564384	-1.31278
842	triads15651	syntenic	TraesCS3A02G231600	-0.746221	-0.746221	-0.738826	0.549826	2.16471	0.263888	-0.332425	-0.414734
843	triads9747	syntenic	TraesCS2A02G067700	-0.911596	0.508027	-0.0875049	0.357249	-0.280564	2.07045	-0.688621	-0.96744
844	triads17559	syntenic	TraesCS7A02G386800	-0.412553	-0.685983	-0.358434	-0.321747	2.41337	0.122349	-0.40485	-0.352151
845	triads1368	syntenic	TraesCS3A02G284400	-0.668528	-0.670057	-0.668649	0.0955845	2.1234	0.787084	-0.397625	-0.601205
846	triads2980	syntenic	TraesCS7A02G417200	-0.805109	-1.04275	-0.501167	0.548255	1.68892	1.07634	-0.138256	-0.826233
847	triads7011	syntenic	TraesCS2A02G367600	-0.991639	-0.991639	0.0228789	0.0716873	1.89154	0.801489	0.0897	-0.894022
848	triads15972	syntenic	TraesCS1A02G092200	-0.712815	-0.840826	-0.676586	2.05512	-0.703154	0.772594	0.110802	-0.00513251
849	triads11922	syntenic	TraesCS1A02G056600	-1.21942	0.0730273	-0.49077	0.417521	0.863823	1.75495	-0.320299	-1.07884
850	triads15525	syntenic	TraesCS5A02G527300	-0.818451	-0.803407	-0.818451	0.742478	1.3389	1.4392	-0.450368	-0.629896
851	triads3784	syntenic	TraesCS7A02G228300	-0.832363	-0.325666	0.0524658	-0.638003	1.68221	1.42508	-0.66296	-0.700773
852	triads15630	syntenic	TraesCS2A02G275600	-1.07631	-0.478639	-0.697787	0.597178	1.46182	1.04743	0.338185	-1.19187
853	triads7644	syntenic	TraesCS5A02G262000	-1.11718	-0.859956	-0.460691	0.909864	0.866867	1.52335	0.0829244	-0.945184
854	triads15830	syntenic	TraesCS3A02G408200	0.0223894	-0.882365	-1.07396	0.158486	2.18251	-0.310643	-0.346462	0.250042
855	triads15432	syntenic	TraesCS3A02G254000	-0.622739	-0.758199	-0.758199	0.336768	1.78544	-0.5964	-0.592637	1.20597
856	triads15768	syntenic	TraesCS3A02G363400	-0.847266	-0.784411	0.835242	-0.563425	1.04754	1.51224	-0.0766865	-1.12324
857	triads579	syntenic	TraesCS4A02G041100	1.85865	-0.789713	-0.947313	-0.111348	0.940461	0.33747	-0.340896	-0.947313
858	triads13563	syntenic	TraesCS6A02G226500	-0.772152	-0.712268	-0.745611	0.0398141	2.09379	0.825709	-0.424843	-0.30444
859	triads14337	syntenic	TraesCS1A02G189300	-0.651841	-0.994016	0.833099	0.411737	-0.466586	1.91193	-0.131676	-0.912649
860	triads734	syntenic	TraesCS1A02G183300	-0.362701	-0.537174	-0.537174	-0.537174	2.31612	0.504293	-0.309018	-0.537174
861	triads15526	syntenic	TraesCS4A02G413200	-0.720113	-0.675559	-0.720113	-0.0660522	2.21425	0.607613	-0.207736	-0.432291
862	triads261	syntenic	TraesCS1A02G273200	-1.07802	-1.07651	0.475803	0.04358	0.894472	1.71411	-0.141282	-0.832161
863	triads17265	syntenic	TraesCS5A02G495500	-0.551344	-0.551344	-0.551344	-0.383943	2.01799	1.12267	-0.551344	-0.551344
864	triads13377	syntenic	TraesCS7A02G240400	-1.35894	-0.755277	0.39807	1.1166	-0.597254	1.58039	0.161521	-0.545118
865	triads11491	syntenic	TraesCS1A02G232000	0.689559	0.246496	-1.33379	-0.233408	1.4225	0.780692	-0.168936	-1.40311
866	triads3661	syntenic	TraesCS5A02G332000	-0.844168	-0.844168	-0.844168	0.316624	2.09412	0.417143	0.134189	-0.429574
867	triads13706	syntenic	TraesCS2A02G544500	-0.529072	-0.551894	-0.559696	-0.448905	2.39313	0.128163	-0.0369506	-0.394777
868	triads14452	syntenic	TraesCS1A02G333600	-0.696674	-0.653929	-0.979955	0.297931	1.80983	1.08423	-0.102157	-0.75927
869	triads15559	syntenic	TraesCS5A02G335300	0.641772	-0.554885	-1.15169	0.0702947	1.22237	1.3926	-0.492063	-1.12839
870	triads17098	non-syntenic	TraesCS3A02G348600	-0.509445	-0.289963	0.346426	-0.39117	0.394626	2.12416	-0.441473	-1.23316
871	triads1409	syntenic	TraesCS3A02G189500	-1.06622	-0.58532	-0.719757	2.00711	-0.606054	0.0554303	0.153081	0.761727
872	triads17352	syntenic	TraesCS4A02G056400	-0.609076	0.799744	-0.632746	-0.70808	1.28202	1.45727	-0.624552	-0.964581
873	triads3746	syntenic	TraesCS4A02G060200	-0.326014	-0.307839	-0.607727	-0.338737	1.48149	1.65234	-0.474141	-1.07937
874	triads11495	syntenic	TraesCS6A02G046300	-0.924019	-0.517518	0.581997	1.20436	-1.00644	0.486119	1.27613	-1.10064
875	triads2383	syntenic	TraesCS2A02G500500	-0.872043	1.94515	-0.526969	-0.53062	0.354888	0.745607	-0.0139216	-1.10209
876	triads12344	syntenic	TraesCS5A02G150200	-0.639684	-0.651458	-0.670391	-0.0942257	1.59285	1.5881	-0.473607	-0.651586
877	triads16153	syntenic	TraesCS2A02G287100	-0.0453823	-0.954103	-0.962822	-0.0437103	1.85064	1.09742	-0.263934	-0.678107
878	triads10738	syntenic	TraesCS6A02G240100	-0.738393	-0.598657	-0.455445	-0.00217251	1.10668	1.89643	-0.193353	-1.01508
879	triads14680	syntenic	TraesCS5A02G376500	0.0125656	-0.439033	-1.04853	-0.457056	1.95426	1.04599	-0.620789	-0.44741
880	triads15726	syntenic	TraesCS1A02G167700	-0.108371	-0.612893	-0.612893	-0.612893	1.78214	1.3907	-0.612893	-0.612893
881	triads14413	syntenic	TraesCS2A02G312100	-0.442236	-0.430188	-0.687197	-0.197274	1.20423	1.92706	-0.687197	-0.687197
882	triads14149	syntenic	TraesCS2A02G507800	-0.344776	-0.104335	-1.48344	0.663362	0.77843	1.67322	-0.341341	-0.841117
883	triads6658	syntenic	TraesCS5A02G404900	-0.704388	-0.620817	-0.50147	0.508297	0.264049	2.20675	-0.525776	-0.626644
884	triads6778	syntenic	TraesCS1A02G169500	-0.888043	-0.513844	-0.713997	-0.0237954	1.25653	1.77541	-0.838549	-0.0537095
885	triads1659	syntenic	TraesCS5A02G097800	-0.697183	-0.114206	-0.0978446	0.417966	-0.507737	2.28401	-0.551654	-0.73335
886	triads6264	syntenic	TraesCS3A02G296300	0.1545	-0.607606	-0.445486	0.439943	-0.216854	2.21219	-0.55218	-0.984502
887	triads838	syntenic	TraesCS5A02G030700	-0.651321	-0.422729	-0.740814	-0.396392	2.33827	-0.360339	0.2991	-0.0657777
888	triads17105	syntenic	TraesCS7A02G396600	-1.05017	-0.721333	-1.00862	0.493106	1.56153	0.165457	-0.584218	1.14425
889	triads16218	syntenic	TraesCS6A02G242800	-0.650242	-0.614541	-0.687676	-0.245747	1.58366	1.60689	-0.2915	-0.700847
890	triads377	syntenic	TraesCS2A02G275900	-0.878411	-0.923902	-0.555201	0.953977	0.118908	1.95747	-0.131152	-0.541694
891	triads2154	syntenic	TraesCS6A02G159400	-1.2398	-1.69429	0.455608	0.682215	0.596679	0.0177136	-0.0665459	1.24841
892	triads14657	syntenic	TraesCS3A02G526400	-1.29979	0.801996	-0.904013	1.48292	-0.954406	0.846244	-0.0952563	0.122297
893	triads8866	syntenic	TraesCS2A02G343000	-0.591954	-0.637983	-0.637983	-0.345467	1.59809	1.6191	-0.365813	-0.637983
894	triads15145	syntenic	TraesCS2A02G377900	-1.29342	-0.962011	-0.515844	1.40876	0.491837	-0.707895	0.504719	1.07385
895	triads14596	syntenic	TraesCS1A02G036600	-0.777791	-0.777791	-0.777791	-0.18712	2.17674	0.410471	0.313924	-0.380639
896	triads15277	non-syntenic	TraesCS3A02G201800	-1.28467	0.481389	-1.20057	0.469789	1.00338	1.03165	0.543012	-1.04398
897	triads16063	syntenic	TraesCS5A02G432600	-0.973417	-0.973417	-0.882822	0.23954	2.01494	0.0180874	0.116231	0.440861
898	triads2979	syntenic	TraesCS4A02G043500	-0.809303	-1.0252	1.5876	-0.0961218	-0.588116	1.27665	0.430936	-0.776445
899	triads11873	syntenic	TraesCS3A02G224100	-0.828376	-0.442071	-0.655555	-0.00689132	1.11097	1.83979	0.0161775	-1.03404
900	triads9757	syntenic	TraesCS2A02G092200	-0.479393	-0.70433	-0.352621	0.199905	0.312654	2.25673	-0.33439	-0.898555
901	triads3445	syntenic	TraesCS5A02G130000	-0.971966	0.0840327	-0.916884	1.42882	-0.52318	1.22082	0.660819	-0.982458
902	triads1817	syntenic	TraesCS1A02G119400	-0.624532	-0.624532	-0.579749	-0.50338	1.68673	1.52665	-0.258304	-0.622882
903	triads13498	syntenic	TraesCS2A02G216000	0.196361	-0.565184	-0.719113	-0.612173	1.54851	1.4683	-0.252464	-1.06424
904	triads17332	syntenic	TraesCS3A02G175800	-0.777487	-0.777487	-0.777487	1.06904	0.0242965	1.84653	0.170075	-0.777487
905	triads15881	syntenic	TraesCS4A02G011600	-0.893498	-0.895352	-0.869606	-0.0679488	1.86254	0.988244	-0.366952	0.242572
906	triads17698	syntenic	TraesCS7A02G411700	-1.08603	-0.494897	-0.903242	0.358513	1.1054	1.55732	0.379495	-0.916557
907	triads11448	syntenic	TraesCS1A02G217600	-0.554834	-0.83125	-0.934472	-0.157616	1.66985	1.44565	-0.214519	-0.422813
908	triads14032	syntenic	TraesCS3A02G331300	-1.29696	-1.23749	-0.0297376	-0.0503526	1.30715	1.36686	0.289912	-0.349388
909	triads12210	syntenic	TraesCS5A02G157500	0.356014	-0.455872	-1.69758	0.594805	1.00726	0.273523	-1.12014	1.04199
910	triads9682	syntenic	TraesCS4A02G239000	-0.581585	-0.725408	-0.615399	-0.386523	1.48134	1.68925	-0.124041	-0.737635
911	triads3068	syntenic	TraesCS3A02G537300	-1.32972	-1.26534	-0.00936705	0.469804	0.506744	1.73317	0.215442	-0.320722
912	triads8180	syntenic	TraesCS1A02G024600	-0.636022	-0.704303	-0.713727	0.0735221	0.861156	2.07194	-0.256726	-0.69584
913	triads6643	syntenic	TraesCS4A02G084500	-0.632056	-0.588027	-0.896228	-0.272097	1.62104	1.44091	0.135804	-0.809345
914	triads563	syntenic	TraesCS4A02G082200	-0.988159	-0.721601	-0.928978	0.535867	0.717811	1.82806	0.224312	-0.667312
915	triads560	syntenic	TraesCS4A02G086900	-0.894055	-0.894055	-0.894055	0.0573038	1.56943	1.17896	0.54571	-0.669233
916	triads17419	syntenic	TraesCS4A02G076700	-0.637478	-0.197707	0.00811385	-0.560396	0.360796	2.30163	-0.637478	-0.637478
917	triads11606	syntenic	TraesCS5A02G077400	-0.512945	-0.565284	-1.07395	-0.274707	1.98585	0.475175	0.696562	-0.7307
918	triads13152	syntenic	TraesCS2A02G494900	-0.568754	-0.568754	-0.568754	-0.313657	0.878414	2.1539	-0.443638	-0.568754
919	triads13293	non-syntenic	TraesCS3A02G102200	0.932417	-0.146551	-0.494953	-0.46338	0.151297	1.91119	-0.638584	-1.25144
920	triads16983	syntenic	TraesCS3A02G108400	-0.926024	1.22854	-1.40295	-0.17417	0.822691	1.04338	-0.884878	0.293401
921	triads11184	syntenic	TraesCS4A02G254600	-0.957674	-1.15246	-0.158789	0.222305	0.453784	1.80878	0.659857	-0.87581
922	triads833	syntenic	TraesCS4A02G178000	-0.785678	-0.803912	-1.02057	-0.29357	1.6683	1.34616	0.00453466	-0.115275
923	triads13033	syntenic	TraesCS1A02G049600	-0.545017	-0.611124	-0.518988	-0.587986	1.09091	2.01413	-0.183084	-0.658844
924	triads1124	syntenic	TraesCS6A02G252100	-1.19176	-0.219098	-0.659566	0.400698	0.180051	1.93449	0.506476	-0.951283
925	triads15363	syntenic	TraesCS5A02G245800	-1.36966	-1.24287	-0.408584	1.43749	-0.223469	0.689426	0.872005	0.245657
926	triads9473	syntenic	TraesCS1A02G087500	-0.870142	-0.900366	-0.418174	0.472175	0.20349	1.63176	1.01842	-1.13716
927	triads10123	syntenic	TraesCS4A02G010600	-0.992827	-0.970445	-0.488738	1.82013	-0.763644	0.322971	0.895549	0.177005
928	triads4395	syntenic	TraesCS2A02G186600	-0.362483	-0.760738	-0.988576	-0.390547	1.22075	1.85848	-0.131136	-0.445752
929	triads7730	syntenic	TraesCS4A02G045500	-0.286128	-0.00112162	-0.773254	-0.56505	0.664551	2.17749	-0.410837	-0.805647
930	triads949	non-syntenic	TraesCS5A02G418600	-0.542671	-0.542671	-0.542671	-0.530959	0.789783	2.19866	-0.2868	-0.542671
931	triads457	syntenic	TraesCS7A02G405200	-0.963648	-0.963648	-0.963648	-0.245845	1.52377	1.28358	0.419667	-0.0902257
932	triads11802	syntenic	TraesCS1A02G415800	-0.559539	-0.597219	-1.24142	-0.452869	1.65923	1.29845	0.210632	-0.317256
933	triads13151	syntenic	TraesCS2A02G495100	-0.720155	-0.535884	-0.761894	-0.666428	1.69668	0.828165	0.972029	-0.812513
934	triads8177	syntenic	TraesCS6A02G253600	-0.986991	-0.34351	-0.78381	-0.328997	0.830251	2.03438	0.155735	-0.577056
935	triads10416	syntenic	TraesCS1A02G110400	-0.157847	-0.400104	-0.388136	-0.292031	-0.00190396	2.42356	-0.541541	-0.641997
936	triads5187	syntenic	TraesCS2A02G359300	-0.646279	-0.61	-0.422684	-0.52767	0.638134	2.2184	0.00170288	-0.651609
937	triads11800	syntenic	TraesCS7A02G230000	-0.880571	-0.880571	-0.880571	-0.247519	1.09302	1.78587	0.343145	-0.3328
938	triads12559	syntenic	TraesCS3A02G134600	-0.0363774	0.0856944	-0.941662	1.52341	-0.963927	0.449371	1.09196	-1.20846
939	triads15050	syntenic	TraesCS3A02G418000	-0.764993	-0.811727	-0.811727	-0.781725	1.82273	0.989579	0.424146	-0.0662796
940	triads10295	syntenic	TraesCS3A02G077500	-1.18411	-0.41118	-1.18411	0.442636	0.442636	1.68292	0.730238	-0.519031
941	triads15307	syntenic	TraesCS5A02G349300	-0.0272291	-1.11561	-1.21904	-0.376703	1.58145	1.0063	0.62392	-0.473082
942	triads6743	syntenic	TraesCS1A02G253400	-1.19154	-1.17347	0.290003	0.450086	-0.360152	1.43995	1.15709	-0.611966
943	triads16031	syntenic	TraesCS5A02G214200	-0.759904	0.902977	-1.04665	-0.701715	0.875382	1.39128	0.410471	-1.07184
944	triads17170	syntenic	TraesCS7A02G353900	-0.623928	-0.623928	-0.623928	-0.600115	0.748797	2.14232	0.132367	-0.551584
945	triads16854	syntenic	TraesCS3A02G170700	-0.971245	-0.971245	1.43597	-0.135406	-0.275827	0.0484787	1.56971	-0.700433
946	triads17612	syntenic	TraesCS7A02G357700	-0.864481	-0.747283	-0.848535	-0.302506	0.782827	1.96384	0.462549	-0.44641
947	triads15917	syntenic	TraesCS6A02G171800	-0.900166	1.56676	-0.965802	-0.618799	0.528041	1.14954	0.135246	-0.894824
948	triads14338	syntenic	TraesCS1A02G189200	-0.513938	-0.403406	-0.412277	-0.202242	-0.164599	2.4558	-0.290476	-0.468862
952.5	triads100	syntenic	TraesCS3A02G045700	0	0	0	0	0	0	0	0
952.5	triads7711	syntenic	TraesCS1A02G430900	0	0	0	0	0	0	0	0
952.5	triads8703	syntenic	TraesCS5A02G362000	0	0	0	0	0	0	0	0
952.5	triads10921	syntenic	TraesCS2A02G183800	0	0	0	0	0	0	0	0
952.5	triads11696	syntenic	TraesCS3A02G509100	0	0	0	0	0	0	0	0
952.5	triads12693	syntenic	TraesCS5A02G414000	0	0	0	0	0	0	0	0
952.5	triads12921	syntenic	TraesCS1A02G372600	0	0	0	0	0	0	0	0
952.5	triads17611	non-syntenic	TraesCS6A02G137600	0	0	0	0	0	0	0	0
957	triads6596	syntenic	TraesCS7A02G383800	-1.11051	-0.992487	-0.95413	0.279195	0.706039	1.06207	1.41515	-0.40533
958	triads11546	syntenic	TraesCS5A02G434100	-0.975381	-0.970685	-1.037	-0.394821	1.18334	1.46184	0.552709	0.179991
959	triads11036	syntenic	TraesCS3A02G282900	1.1996	-0.926417	-1.09467	-0.566548	0.976626	1.18771	0.120605	-0.896906
960	triads8382	syntenic	TraesCS3A02G460900	-0.714857	-0.794149	0.464674	-0.702938	-0.0654935	2.13239	0.362579	-0.682208
961	triads9454	syntenic	TraesCS5A02G521900	-0.679801	-0.234165	-1.06217	0.00790866	0.27474	1.79871	0.956948	-1.06217
962	triads1095	syntenic	TraesCS4A02G177900	-0.695822	0.0959212	-1.03233	-0.363242	0.399409	1.99626	0.536215	-0.936411
963	triads15282	syntenic	TraesCS3A02G238400	-1.28206	-1.23782	-0.705751	-0.226606	0.990462	1.1461	0.897261	0.418412
964	triads11789	syntenic	TraesCS3A02G293700	-0.544199	-0.304361	0.221934	-0.659343	-0.307731	2.39059	-0.406025	-0.39086
965	triads2470	syntenic	TraesCS4A02G039900	0.728666	-0.831625	-1.03538	-0.103037	1.22509	-0.533398	-0.899545	1.44923
966	triads7494	syntenic	TraesCS6A02G259600	-0.504101	-0.624522	-0.893546	-0.796185	1.61991	0.32347	1.38932	-0.51435
967	triads13424	syntenic	TraesCS3A02G406200	0.769688	-1.13865	-1.26195	-0.463331	0.93662	1.53416	-0.156024	-0.220521
968	triads10437	syntenic	TraesCS6A02G326200	-0.574119	-0.915421	-0.308693	-0.776172	0.533054	2.00512	0.662073	-0.62584
969	triads4704	syntenic	TraesCS5A02G324300	-0.893623	-1.04645	-0.262489	1.36685	-0.879597	0.605622	1.39539	-0.285703
970	triads1513	syntenic	TraesCS4A02G126600	1.32225	0.238298	-1.13653	-0.943292	0.925198	1.00918	-0.445188	-0.969922
971	triads6894	non-syntenic	TraesCS6A02G063800	-0.770234	-0.824486	0.499454	-0.560436	-0.350722	2.17289	0.307349	-0.473817
972	triads12368	syntenic	TraesCS5A02G052600	-0.881586	-0.644103	1.32203	0.281896	-0.809789	-0.11575	1.63868	-0.791379
973	triads16177	syntenic	TraesCS2A02G222300	-0.0447154	-0.416782	-0.637588	-0.0316756	-0.382879	2.20029	0.429061	-1.11571
974	triads1835	syntenic	TraesCS6A02G288100	-0.133215	-0.947288	-1.10038	-0.0918214	0.337226	1.92266	-0.719952	0.732764
975	triads10148	syntenic	TraesCS5A02G203400	-0.849944	-0.811304	-0.844908	-0.179424	0.755517	0.83507	1.7734	-0.678403
976	triads13453	syntenic	TraesCS4A02G064500	-0.967543	-1.01003	-1.00951	-0.5276	1.17826	1.15527	0.187027	0.994136
977	triads5732	syntenic	TraesCS2A02G334900	-1.0402	-1.21755	-1.15974	0.0250456	0.852883	1.04427	1.02519	0.470114
978	triads15023	syntenic	TraesCS7A02G463000	-1.05947	-0.680768	-0.689785	0.238945	-0.329113	2.08739	0.617651	-0.184844
979	triads13433	syntenic	TraesCS1A02G291100	0.079583	-0.618075	-0.941547	-0.401513	0.159766	2.20819	0.278326	-0.764734
980	triads8815	syntenic	TraesCS7A02G415800	-0.812373	-1.0484	-1.17155	-0.299265	1.05496	1.00099	-0.0142055	1.28985
981	triads3462	non-syntenic	TraesCS6A02G206600	-0.590819	0.753023	-0.536154	-0.812081	-0.00837868	2.03764	0.139346	-0.982583
982	triads1776	syntenic	TraesCS4A02G087300	-0.77689	-0.780309	-0.773191	-0.369145	0.40323	1.57452	1.39802	-0.676236
983	triads12236	syntenic	TraesCS2A02G434700	-0.581133	-0.581133	-0.398567	-0.420857	-0.219185	2.32188	0.46013	-0.581133
984	triads1298	syntenic	TraesCS2A02G173800	-0.922378	-0.900251	-0.922378	-0.717978	0.858748	1.64679	0.298761	0.658684
985	triads16880	syntenic	TraesCS7A02G207800	-0.542282	-0.526683	-0.542282	-0.250218	-0.321384	2.35285	0.372282	-0.542282
986	triads6152	syntenic	TraesCS2A02G300800	-0.782032	-0.701331	-0.465351	0.464655	-0.508206	1.30172	1.62452	-0.933972
987	triads16470	syntenic	TraesCS1A02G249500	-1.01993	0.233583	-0.736637	-0.112622	-0.321612	1.92619	0.891796	-0.860764
988	triads17357	syntenic	TraesCS4A02G415400	-0.545228	-0.545228	-0.545228	-0.545228	-0.0791477	2.36798	0.255464	-0.363383
989	triads8374	syntenic	TraesCS2A02G094100	-0.563432	-0.518735	-0.946819	-0.814807	0.716043	1.60382	1.16498	-0.64105
990	triads1164	syntenic	TraesCS3A02G168300	-1.40455	-0.632016	-0.777185	-0.734874	0.857612	1.29093	0.474627	0.925455
991	triads13007	syntenic	TraesCS5A02G262700	-0.664009	-0.729825	-0.495869	-0.330815	-0.228235	2.22932	0.668765	-0.449335
992	triads14030	non-syntenic	TraesCS5A02G397800	-0.932094	-0.949018	1.67081	-0.56918	-0.166456	-0.0643321	-0.381665	1.39194
993	triads1158	syntenic	TraesCS3A02G025600	-0.852668	-1.12245	-1.00645	-0.403038	0.520984	1.62356	0.904147	0.335919
994	triads15690	non-syntenic	TraesCS4A02G408300	-0.760669	-0.822259	-0.737339	-0.28754	0.0894699	1.70576	1.37354	-0.560966
995	triads13718	syntenic	TraesCS2A02G252400	1.589	-0.181211	-0.825138	-0.251018	-0.140987	1.4694	-0.564046	-1.096
996	triads1151	syntenic	TraesCS2A02G339300	-0.771841	-0.834233	-0.834233	-0.664982	0.400506	2.02097	0.127843	0.555968
997	triads2840	syntenic	TraesCS2A02G423400	-0.988583	-1.01302	-1.01264	-0.460205	0.6009	1.50045	1.00603	0.367068
998	triads10303	syntenic	TraesCS2A02G360200	0.319794	-0.494766	-0.320783	1.27473	-1.15907	0.381084	1.31032	-1.3113
999	triads163	syntenic	TraesCS3A02G352300	-0.767868	-0.767868	-0.467446	-0.579544	-0.0257824	2.24531	-0.0997668	0.462963
1000	triads13644	non-syntenic	TraesCS5A02G189400	-1.10727	-0.59205	-1.19766	0.869244	0.206389	-0.0225973	0.0587531	1.78519
1001	triads8010	syntenic	TraesCS3A02G323700	-0.372183	-0.113991	-0.702668	-0.652062	-0.122254	2.41009	-0.167695	-0.279234
1002	triads13940	syntenic	TraesCS7A02G375800	-0.56847	-0.588258	-0.588258	-0.539049	-0.142516	2.32807	0.402163	-0.303681
1003	triads1304	syntenic	TraesCS7A02G243800	-0.718128	1.02371	-0.718128	-0.718128	1.08483	-0.718128	1.48209	-0.718128
1004	triads644	syntenic	TraesCS4A02G177200	-0.602435	-0.602435	-0.602435	-0.602435	-0.042801	2.21108	0.681287	-0.439822
1005	triads14324	syntenic	TraesCS1A02G250100	-0.530987	-0.0951897	-0.593469	-0.344442	-0.473016	2.35155	0.309254	-0.623695
1006	triads11142	syntenic	TraesCS1A02G374300	-0.747388	0.285576	-0.0181495	-0.442181	-0.747388	2.2395	0.17742	-0.747388
1007	triads825	syntenic	TraesCS5A02G195500	-0.849483	-0.929398	-1.00543	-0.763362	1.34313	0.302687	0.709245	1.19261
1008	triads17110	non-syntenic	TraesCS7A02G396100	-0.669397	-0.66683	-0.504312	-0.550269	-0.144173	2.14809	0.841607	-0.454712
1009	triads5601	syntenic	TraesCS7A02G133500	-0.797722	-0.653889	-0.110465	1.0359	-0.54744	-0.103581	-0.798388	1.97558
1010	triads15838	syntenic	TraesCS3A02G388000	-0.149266	-0.831359	-0.898363	1.06367	-0.998772	1.38076	1.0383	-0.604974
1011	triads12234	syntenic	TraesCS2A02G351500	-0.732547	-0.732547	-0.732547	-0.718008	0.238644	1.81756	1.1863	-0.326846
1012	triads15507	syntenic	TraesCS5A02G501200	-0.78321	-0.693354	-0.209748	-0.130998	-0.652969	1.92054	1.16333	-0.613594
1013	triads3060	syntenic	TraesCS4A02G228100	1.36762	-0.559003	-0.784118	-0.719961	0.170026	1.70717	-0.445266	-0.736459
1014	triads7666	syntenic	TraesCS3A02G352600	-0.925311	-0.916202	-0.827846	-0.55549	0.349326	1.31942	1.56445	-0.00834981
1015	triads14587	syntenic	TraesCS4A02G140000	-0.457354	-0.712582	-0.717625	-0.691265	-0.0690274	2.23258	0.535375	-0.120102
1016	triads15981	syntenic	TraesCS3A02G056400	-0.268109	-0.312729	0.646082	-0.640634	-0.889676	2.08015	0.281858	-0.89694
1017	triads11391	syntenic	TraesCS5A02G404100	-0.894619	-1.00028	-0.968147	-0.663118	0.622698	1.31679	0.323437	1.26324
1018	triads7184	syntenic	TraesCS5A02G263600	-0.604725	-0.538496	-0.626068	-0.596584	-0.255317	2.24906	0.635364	-0.263238
1019	triads17609	syntenic	TraesCS1A02G321100	-0.68301	-0.939902	-0.920044	-0.224071	-0.213039	2.06053	0.60019	0.319342
1020	triads10251	syntenic	TraesCS2A02G460800	-0.640591	-0.0566375	-0.548288	-0.582766	-0.410648	2.20941	0.68396	-0.654437
1021	triads1843	syntenic	TraesCS5A02G382600	-0.74913	-0.0812341	-0.988484	-0.624115	-0.115214	2.19309	0.479211	-0.114124
1022	triads6162	syntenic	TraesCS5A02G141100	-0.926907	-0.74687	-0.941374	-0.766964	0.502133	1.24478	1.51404	0.121163
1023	triads540	syntenic	TraesCS6A02G284500	-0.617204	-0.674346	-0.489657	-0.636592	-0.282519	2.11946	0.914391	-0.333538
1024	triads17664	syntenic	TraesCS3A02G466200	-1.01052	-1.17947	-1.15441	0.00358718	0.258024	0.974854	0.963536	1.14441
1025	triads1762	syntenic	TraesCS1A02G266800	-0.817647	-0.654857	-0.752167	-0.684413	0.0167679	1.84339	1.20268	-0.153753
1026	triads14184	syntenic	TraesCS4A02G102100	-0.636277	-1.36409	-0.956516	-0.45804	0.298733	1.39975	1.06805	0.648394
1027	triads13527	syntenic	TraesCS2A02G084000	-1.14253	-0.931145	-0.768261	-0.581201	0.169306	1.54264	0.971942	0.73925
1028	triads11046	syntenic	TraesCS5A02G089100	-1.11904	-1.08559	-0.0993935	-0.285243	0.363384	0.228515	-0.0734536	2.07083
1029	triads5497	syntenic	TraesCS1A02G181000	-0.658892	-1.14571	-0.321967	-0.620701	-0.268836	2.04531	0.622324	0.348474
1030	triads2346	syntenic	TraesCS7A02G363300	-0.905346	-0.905346	-0.905346	-0.154314	-0.30452	1.81715	0.995704	0.362021
1031	triads112	syntenic	TraesCS6A02G287500	-0.74574	-0.752118	-0.0484401	0.279373	-0.624362	0.493004	2.14609	-0.747806
1032	triads15228	syntenic	TraesCS4A02G406200	-0.755051	-0.568339	-0.73611	-0.607617	-0.294763	2.06665	0.915151	-0.0199215
1033	triads16297	syntenic	TraesCS2A02G252300	-1.12179	-0.87486	-0.769034	-0.864408	0.4251	1.2103	1.03392	0.960761
1034	triads13154	syntenic	TraesCS2A02G510700	-1.10932	-0.99471	-0.557801	0.651433	-0.897179	1.18909	1.27697	0.441519
1035	triads6542	syntenic	TraesCS2A02G524000	-0.565686	-0.565686	-0.565686	-0.397306	-0.565686	1.96075	1.20787	-0.50857
1036	triads5828	syntenic	TraesCS1A02G160200	1.06769	-1.02553	-1.46112	-0.469079	1.25663	-0.207991	-0.0695559	0.908961
1037	triads15186	syntenic	TraesCS1A02G341800	-0.982626	-0.125611	-0.951676	-0.850721	0.207959	1.26246	1.64614	-0.205933
1038	triads3960	syntenic	TraesCS2A02G351400	-0.836244	-0.365281	0.752549	-0.410675	-0.79085	0.905754	1.7342	-0.989449
1039	triads854	syntenic	TraesCS6A02G181700	-0.431796	-0.470131	-0.618802	-0.587647	-0.556027	2.34437	0.222558	0.0974719
1040	triads1307	syntenic	TraesCS3A02G293800	-0.673553	-0.348078	-0.501774	-0.673553	0.18534	0.440748	2.24442	-0.673553
1041	triads13268	syntenic	TraesCS7A02G508000	-0.75712	1.34263	-1.60447	-0.919882	0.840675	0.614549	0.208266	0.275359
1042	triads5164	syntenic	TraesCS2A02G556500	-0.582848	-0.599497	-0.599497	-0.511886	-0.599497	2.10575	0.930308	-0.142835
1043	triads14650	syntenic	TraesCS7A02G552700	-0.707776	-0.782954	-0.82806	-0.629061	-0.285012	1.98226	0.547692	0.702912
1044	triads15832	syntenic	TraesCS1A02G265200	-0.803028	-0.808841	-0.796448	-0.688422	-0.163876	1.84621	0.426979	0.987427
1045	triads1933	syntenic	TraesCS1A02G228400	-0.7312	0.0792867	-1.56967	-0.864899	1.06182	0.0782503	1.30434	0.642067
1046	triads14106	non-syntenic	TraesCS5A02G254300	0.946279	-0.14453	-1.60644	-0.607637	0.899252	0.0844686	1.26933	-0.840725
1047	triads16474	syntenic	TraesCS6A02G276300	-0.894162	-0.965095	-0.373079	-0.135727	-0.798675	1.69488	1.24473	0.227121
1048	triads12056	syntenic	TraesCS3A02G311900	1.71623	-0.438704	-0.503588	-0.822109	0.117725	1.34266	-0.462298	-0.949911
1049	triads7580	syntenic	TraesCS6A02G357400	-0.7373	-0.705664	-0.588305	-0.682921	-0.336823	1.66017	1.50447	-0.113623
1050	triads15494	syntenic	TraesCS7A02G134700	-0.57026	-0.57026	-0.57026	-0.57026	-0.408767	1.53684	1.69577	-0.542796
1051	triads15570	syntenic	TraesCS5A02G102700	-0.711915	-0.740001	-0.723763	-0.662325	-0.0786628	1.1738	1.89131	-0.148439
1052	triads13422	syntenic	TraesCS1A02G164900	-1.07845	-0.939409	-0.757672	-0.508931	-0.133005	1.41577	0.781908	1.2198
1053	triads15133	syntenic	TraesCS5A02G388900	-0.798154	-0.614083	-0.991999	-0.819837	0.074529	1.40097	1.51952	0.229062
1054	triads12085	syntenic	TraesCS2A02G251600	-0.64875	-1.12306	-1.05976	-0.612847	0.0946243	1.32906	1.04329	0.977437
1055	triads14810	syntenic	TraesCS5A02G103800	0.818542	-0.544819	-1.67057	-0.608092	0.40981	1.1213	1.05394	-0.580106
1056	triads17439	syntenic	TraesCS3A02G180200	-0.764049	-0.832122	-0.728107	-0.511363	-0.471609	1.84505	1.07501	0.387198
1057	triads17719	syntenic	TraesCS6A02G356900	-0.668707	-0.668707	-0.668707	-0.640889	-0.328835	1.43826	1.74063	-0.203046
1058	triads14839	syntenic	TraesCS2A02G051600	-0.965259	-1.00363	-1.00363	-0.494086	0.22192	0.681506	1.20769	1.3555
1059	triads12261	syntenic	TraesCS4A02G258900	-0.0837147	-0.0587154	-1.35078	-0.820536	0.039966	1.47414	1.39914	-0.59949
1060	triads13443	syntenic	TraesCS6A02G346700	-0.918241	-0.659581	-1.13256	-0.585679	0.456349	0.559813	0.441568	1.83833
1061	triads10315	syntenic	TraesCS6A02G033300	-0.881123	-0.895434	-0.806955	-0.682085	-0.211794	1.44033	1.25432	0.782746
1062	triads16087	syntenic	TraesCS3A02G180800	-0.303739	-0.888058	-0.481885	-0.481885	0.138063	0.893403	-0.888058	2.01216
1063	triads7639	syntenic	TraesCS1A02G302300	-0.894156	-0.790441	-1.03023	-0.789196	0.145694	1.17289	0.861953	1.32349
1064	triads17103	non-syntenic	TraesCS5A02G269200	-0.795567	-0.778601	-0.575328	-0.539525	-0.492638	1.39878	1.71307	0.0698085
1065	triads10408	syntenic	TraesCS7A02G170400	-0.595758	-0.595758	-0.595758	-0.595758	-0.595758	2.11929	0.00278315	0.85672
1066	triads2271	syntenic	TraesCS3A02G178800	-0.704658	-0.976712	-1.06008	-0.650789	0.106664	1.18694	0.613511	1.48513
1067	triads4078	syntenic	TraesCS3A02G078600	-0.27217	0.522762	-0.506056	-0.774746	-0.680078	2.14882	0.337603	-0.776138
1068	triads9018	syntenic	TraesCS7A02G134600	-0.974733	-1.02501	-0.90686	-0.383986	-0.145173	0.986045	1.09163	1.35809
1069	triads15043	syntenic	TraesCS5A02G311300	-0.842336	-0.842336	0.120892	0.773464	-0.277685	-0.629371	-0.387098	2.08447
1070	triads15025	syntenic	TraesCS7A02G422300	-0.757895	0.662305	-0.818945	-0.735403	-0.532977	1.82706	0.916142	-0.560288
1071	triads9851	syntenic	TraesCS6A02G252300	-0.818909	1.3499	-1.0261	-1.15332	0.370909	0.750149	1.06517	-0.537811
1072	triads6167	syntenic	TraesCS6A02G385300	-0.639356	-0.639356	-0.639356	-0.639356	-0.639356	1.82582	1.26975	0.101213
1073	triads15214	syntenic	TraesCS4A02G028600	-0.799507	-0.850253	-1.10977	-0.58835	-0.0662879	1.05205	1.46311	0.899002
1074	triads16587	syntenic	TraesCS3A02G228200	-0.785849	-0.787789	-0.770575	-0.648864	-0.300944	1.61492	0.274396	1.40471
1075	triads16859	syntenic	TraesCS3A02G329200	-0.756857	-0.634347	-0.696782	-0.466961	-0.654166	1.51651	1.60821	0.0843861
1076	triads11758	syntenic	TraesCS2A02G170200	-0.930287	-0.921034	-0.929481	-0.475182	0.299804	0.254578	0.907793	1.79381
1077	triads3965	syntenic	TraesCS2A02G400500	-1.07408	-0.237483	-0.870406	-0.461962	0.0811685	0.0855486	2.17047	0.306743
1078	triads15468	syntenic	TraesCS5A02G213900	-0.80893	-0.957868	0.371028	0.0340951	-0.782696	0.215386	2.14131	-0.212326
1079	triads5269	syntenic	TraesCS1A02G328000	-0.761093	-0.802328	-0.80793	-0.764342	-0.345273	1.39387	1.43082	0.656274
1080	triads15475	syntenic	TraesCS1A02G170700	-0.741319	-0.192102	-0.675721	-0.734533	-0.6341	1.69216	1.45691	-0.171291
1081	triads16089	syntenic	TraesCS4A02G290200	-0.0667483	0.25769	-1.99022	-0.813358	0.373148	1.12378	0.9334	0.182311
1082	triads16115	syntenic	TraesCS3A02G184700	-0.833049	-0.43957	-1.60516	0.00587744	-0.333158	1.06753	1.04526	1.09228
1083	triads4758	syntenic	TraesCS5A02G497100	-0.658719	-0.666821	-0.659354	-0.657334	-0.623462	1.59294	1.51806	0.154688
1084	triads8114	syntenic	TraesCS2A02G110100	-0.571106	-0.571106	-0.487103	-0.571106	-0.403985	0.759669	2.21512	-0.370384
1085	triads16828	syntenic	TraesCS3A02G434400	-0.853387	-0.804703	-0.946788	-0.689581	-0.168109	1.23215	0.78474	1.44568
1086	triads15472	non-syntenic	TraesCS3A02G255200	-0.651009	-0.651009	-0.554881	-0.492398	-0.651009	1.2228	1.91423	-0.136725
1087	triads15439	syntenic	TraesCS3A02G228900	-1.00221	-1.00221	-0.150298	-0.470575	-0.65929	0.958269	1.7498	0.576525
1088	triads13423	syntenic	TraesCS1A02G263600	-0.425889	-0.95248	-0.928132	-0.862375	-0.169791	1.19263	1.59854	0.547495
1089	triads9385	syntenic	TraesCS1A02G188400	1.00047	-0.709144	-0.818982	-0.621273	-0.375052	1.45172	1.08224	-1.00998
1090	triads14695	syntenic	TraesCS3A02G472300	-0.538986	-0.723539	-0.74095	-0.630516	-0.631511	1.49956	1.60154	0.164407
1091	triads2122	syntenic	TraesCS4A02G343700	-0.731302	-0.731302	-0.717657	-0.633674	-0.67487	1.72063	1.0156	0.752576
1092	triads7456	syntenic	TraesCS3A02G097400	-0.0789318	-1.11776	-1.35317	0.306537	-0.49965	1.14495	0.0983186	1.4997
1093	triads17617	syntenic	TraesCS5A02G084100	-0.493415	-0.846754	-0.829858	-0.807533	-0.466888	1.72695	0.750278	0.967219
1094	triads15871	syntenic	TraesCS4A02G181300	-0.916963	-0.916963	-0.880647	-0.396927	-0.400558	1.04842	1.01865	1.44499
1095	triads6903	syntenic	TraesCS7A02G210200	0.179666	-1.62897	-0.694709	-0.880364	0.173677	0.544987	1.34151	0.964208
1096	triads15443	syntenic	TraesCS6A02G258000	-0.516629	0.0269006	-0.914849	-1.33146	-0.193822	1.71451	1.05878	0.156575
1097	triads9494	syntenic	TraesCS5A02G453100	-0.897923	-0.875862	-0.807622	-0.622224	-0.185107	0.932625	0.744898	1.71121
1098	triads11840	non-syntenic	TraesCS1A02G295600	-0.925339	-0.914284	-0.770803	-0.617796	-0.218699	0.878701	0.956849	1.61137
1099	triads16666	syntenic	TraesCS7A02G171000	-0.824245	0.187292	-0.824245	-0.824245	-0.693588	1.88373	0.933301	0.162004
1100	triads13156	syntenic	TraesCS6A02G412300	0.674489	-0.581504	-0.233157	-0.85352	-0.742493	2.14837	0.0874337	-0.499621
1101	triads11875	syntenic	TraesCS1A02G319200	-0.617448	-0.316157	-0.276514	0.119922	-0.617448	-0.0545098	2.3796	-0.617448
1102	triads8659	syntenic	TraesCS3A02G378700	-0.546719	-1.32278	0.67115	0.213537	-1.40056	1.01633	1.19622	0.17282
1103	triads352	syntenic	TraesCS2A02G184100	1.22739	-0.448809	-1.69552	-0.833055	0.334301	1.09653	0.582808	-0.263647
1104	triads10240	syntenic	TraesCS7A02G236300	-0.642854	0.146115	-0.806876	-0.770542	-0.5951	1.37213	1.70744	-0.410316
1105	triads12409	syntenic	TraesCS3A02G364300	-0.681773	-0.393146	-0.338037	-0.724988	-0.817364	1.41038	1.7446	-0.19967
1106	triads10306	syntenic	TraesCS7A02G322900	-0.789047	-0.789047	-0.758102	-0.750365	-0.174007	0.555143	1.909	0.796421
1107	triads11909	syntenic	TraesCS2A02G290800	-0.876689	-0.881406	-0.827991	1.06238	-0.755608	-0.183962	1.20272	1.26056
1108	triads15170	syntenic	TraesCS6A02G187300	-0.580879	-1.09573	-0.988045	-0.512494	-0.14463	0.533717	1.51783	1.27023
1109	triads889	syntenic	TraesCS6A02G027900	-0.425431	-0.395177	-0.971583	-0.86109	-0.574597	1.65026	1.37166	0.205958
1110	triads1613	syntenic	TraesCS4A02G088500	-0.952269	-0.952269	0.0351997	-0.698831	-0.843385	1.40001	0.971981	1.03956
1111	triads11884	syntenic	TraesCS5A02G329200	-0.807293	-0.803005	-0.779611	-0.626452	-0.351623	0.705398	1.84962	0.81297
1112	triads3817	syntenic	TraesCS3A02G390700	-0.600689	0.775764	-1.11183	-0.970962	-0.369268	1.54247	1.09975	-0.365243
1113	triads14354	syntenic	TraesCS3A02G238600	-0.712298	-0.672725	-0.489203	-0.660682	-0.669284	1.07533	1.92871	0.200154
1114	triads16005	syntenic	TraesCS1A02G027300	-0.565587	-0.481282	-0.565587	-0.565587	-0.38805	0.429211	2.33153	-0.194645
1115	triads14529	syntenic	TraesCS5A02G010800	-0.878268	-0.826658	-0.849772	-0.316265	-0.586976	0.834337	1.65882	0.964785
1116	triads13557	syntenic	TraesCS4A02G207600	0.181004	-0.546869	-0.510862	-0.97382	-0.212511	0.67997	2.10485	-0.721765
1117	triads12340	syntenic	TraesCS3A02G112900	-0.658363	-0.650563	-0.585644	-0.542469	-0.495355	1.40094	-0.265143	1.7966
1118	triads2457	syntenic	TraesCS7A02G405800	-0.650445	-0.621097	-0.692512	-0.673798	-0.691469	1.2043	1.79438	0.330644
1119	triads1542	syntenic	TraesCS3A02G313200	-0.461787	-0.47778	-0.458909	-0.47778	-0.459229	0.319133	2.38186	-0.365512
1120	triads8011	syntenic	TraesCS1A02G320900	-0.801465	-0.681248	-0.663929	-0.726584	-0.697039	1.36345	1.37262	0.834193
1121	triads17348	syntenic	TraesCS2A02G134300	-0.682985	0.54615	-0.695481	-0.716003	-0.815695	1.59424	1.31647	-0.546688
1122	triads14371	syntenic	TraesCS5A02G212100	-0.484922	-0.873355	-1.26592	-0.408103	0.0669101	0.386679	0.675291	1.90342
1123	triads3399	syntenic	TraesCS5A02G054900	1.58399	-1.14323	-1.39851	-0.485639	0.131489	0.830672	0.531511	-0.0502877
1124	triads1230	syntenic	TraesCS4A02G089900	-0.476428	-0.39986	-0.594959	-0.519128	-0.412008	0.308017	2.37606	-0.281697
1125	triads17646	syntenic	TraesCS5A02G461100	-0.601302	-0.665282	-0.678837	-0.626785	-0.331828	0.352973	2.23821	0.312851
1126	triads6945	syntenic	TraesCS3A02G535400	-0.724785	-0.724785	-0.724785	-0.650521	-0.470575	0.68194	1.97727	0.63624
1127	triads2241	non-syntenic	TraesCS5A02G496600	-0.686225	-0.686225	-0.297265	0.114451	-0.61468	-0.220265	2.35135	0.0388555
1128	triads10807	syntenic	TraesCS1A02G349000	-0.999021	-0.466952	-0.906013	-0.184914	-0.801409	0.863684	1.7105	0.784129
1129	triads15015	syntenic	TraesCS4A02G298200	-0.768974	-0.462168	-0.975004	-0.710748	-0.37035	1.2443	0.326121	1.71682
1130	triads1567	syntenic	TraesCS2A02G166000	-0.778246	-0.717647	-0.779297	-0.70924	-0.622019	1.16286	1.37058	1.07301
1131	triads6230	syntenic	TraesCS5A02G400200	0.507036	0.757882	-1.50036	-1.0716	0.00660121	1.53557	0.320316	-0.555445
1132	triads940	syntenic	TraesCS3A02G313100	-0.0590561	-0.81868	-0.900201	-0.900201	-0.631553	1.76404	0.759855	0.785794
1133	triads12483	syntenic	TraesCS1A02G222700	-0.481409	-0.493248	-0.439973	-0.408121	-0.419678	0.00905527	2.43855	-0.205171
1134	triads17730	syntenic	TraesCS1A02G435700	-0.601421	-0.0224597	-0.751152	-0.0823522	-0.0324418	-0.751152	2.34329	-0.102316
1135	triads11534	syntenic	TraesCS7A02G205400	-0.709369	-0.789645	-0.811994	-0.480857	-0.487242	0.488382	1.94885	0.84187
1136	triads3802	syntenic	TraesCS7A02G406900	0.998743	-1.31417	-1.34706	0.32513	-0.51557	1.08031	-0.172186	0.944801
1137	triads13837	syntenic	TraesCS2A02G143600	-0.707542	-0.707542	-0.707542	-0.548567	-0.0955216	-0.213559	2.08237	0.897903
1138	triads3183	syntenic	TraesCS4A02G028000	-0.46847	-1.15656	-0.522776	1.00993	-1.10225	0.56079	0.0618131	1.61752
1139	triads219	syntenic	TraesCS4A02G233200	-0.579947	-0.84062	-0.928178	-0.141656	-0.943688	1.05764	1.53646	0.839995
1140	triads11757	syntenic	TraesCS2A02G170300	-1.16052	-0.152225	-0.314377	1.05361	-0.911057	-0.606862	1.76535	0.326087
1141	triads3814	syntenic	TraesCS3A02G418300	-0.67275	-0.186047	-1.26015	-1.1038	0.205259	0.564765	0.815625	1.6371
1142	triads3069	syntenic	TraesCS5A02G432100	-0.739006	-0.738994	-0.738994	-0.737585	-0.609942	0.943992	1.55611	1.06442
1143	triads16597	syntenic	TraesCS2A02G125100	-0.323715	-0.459471	-0.434888	-0.481982	-0.56291	0.251072	2.39499	-0.383099
1144	triads16646	syntenic	TraesCS7A02G477900	0.485019	-0.350743	-0.731422	-0.825899	-0.815863	1.75199	1.12975	-0.642827
1145	triads12465	syntenic	TraesCS5A02G216200	-0.696903	-0.704689	-0.704777	-0.692661	-0.57139	0.640263	1.90264	0.827517
1146	triads15760	syntenic	TraesCS3A02G448300	-0.396511	-0.396511	-0.323929	-0.274462	-0.376262	-0.357492	2.47286	-0.347692
1147	triads1562	syntenic	TraesCS2A02G367000	-0.704967	-0.781031	-0.788813	-0.752302	-0.29709	0.684753	0.743385	1.89606
1148	triads17077	syntenic	TraesCS2A02G121900	-0.717018	-0.717018	-0.717018	-0.717018	-0.717018	1.21965	0.914179	1.45126
1149	triads15557	syntenic	TraesCS2A02G026600	-0.67494	-0.862836	-0.904852	-0.0717942	-0.168195	-0.0613436	0.604079	2.13988
1150	triads12306	syntenic	TraesCS7A02G473900	-0.353553	-0.353553	-0.353553	-0.353553	-0.353553	-0.353553	2.47487	-0.353553
1151	triads15927	syntenic	TraesCS2A02G158800	-0.613455	-0.613455	-0.602337	-0.408524	0.151544	-0.0518166	-0.23604	2.37408
1152	triads14694	syntenic	TraesCS3A02G411700	-0.681301	-0.797932	-0.792608	-0.262314	-0.702977	0.364266	1.91001	0.962857
1153	triads15166	syntenic	TraesCS1A02G352200	-0.627626	-0.828467	-1.01394	-0.257773	-0.281917	0.270119	0.691555	2.04805
1154	triads3504	syntenic	TraesCS4A02G124100	-0.735793	-0.899352	-0.587981	-0.439812	-0.236884	0.201541	0.520428	2.17785
1155	triads16844	syntenic	TraesCS5A02G188200	-0.418443	-0.856393	-0.856393	-0.856393	0.130252	-0.111375	1.1773	1.79144
1156	triads17099	syntenic	TraesCS4A02G331600	-0.629411	-0.589973	-0.951444	-0.731609	-0.669079	0.933244	1.40975	1.22852
1157	triads13460	syntenic	TraesCS1A02G364000	-0.719495	-0.746718	-0.743426	-0.71856	-0.590285	0.800067	1.0657	1.65271
1158	triads15762	syntenic	TraesCS5A02G029700	-0.738937	-0.72283	-0.720705	-0.709878	-0.667367	0.82804	1.21404	1.51764
1159	triads15940	syntenic	TraesCS5A02G238000	-0.389899	-0.197588	-0.396896	-0.311478	-0.396896	-0.388451	2.46894	-0.387727
1160	triads8814	syntenic	TraesCS5A02G317000	-0.765376	-0.675487	0.943333	0.361076	-0.830971	-0.760517	1.90701	-0.17907
1161	triads412	syntenic	TraesCS4A02G010400	-0.556678	-0.713018	-0.710953	-0.748637	-0.636544	0.553488	1.88032	0.932024
1162	triads16704	syntenic	TraesCS2A02G413600	-0.398328	-0.398328	-0.398328	-0.398328	-0.398328	-0.398328	2.45832	-0.0683504
1163	triads1993	syntenic	TraesCS5A02G021400	-0.693499	-0.693499	-0.693499	-0.692391	-0.689406	0.565212	1.6565	1.24058
1164	triads13871	syntenic	TraesCS2A02G297700	-0.594495	-0.361824	-0.395667	-0.389825	-0.734903	0.0640349	2.37947	0.0332136
1165	triads322	syntenic	TraesCS2A02G461200	-0.677949	-0.677968	-0.678579	-0.670731	-0.507082	0.166863	1.8749	1.17055
1166	triads16345	syntenic	TraesCS6A02G023700	0.738579	-0.786829	-0.919372	-0.890693	-0.820159	1.66793	0.845543	0.165001
1167	triads7571	syntenic	TraesCS6A02G231300	-0.934847	-0.80502	-0.48228	-0.182398	-0.686164	0.191541	0.948561	1.95061
1168	triads15060	syntenic	TraesCS3A02G225100	-0.057439	-0.599804	-0.768058	-0.703688	-0.81522	0.694606	2.0929	0.156703
1169	triads14005	syntenic	TraesCS7A02G315300	0.552195	-0.10353	-0.676843	-0.982043	-0.822987	2.1183	-0.259014	0.173924
1170	triads14593	syntenic	TraesCS7A02G516300	-0.713677	-0.328406	-0.713677	-0.67933	-0.686295	0.260551	2.05528	0.805552
1171	triads8498	syntenic	TraesCS6A02G162900	-0.55875	-0.55875	-0.55875	-0.42283	0.0642183	-0.143708	-0.231085	2.40965
1172	triads11559	syntenic	TraesCS3A02G232000	-0.674279	-0.69411	-0.693561	-0.690782	-0.665561	0.56381	1.05951	1.79498
1173	triads1582	syntenic	TraesCS7A02G328600	-0.650196	-0.708414	-0.695512	-0.6549	-0.511544	0.412119	0.776703	2.03174
1174	triads4377	syntenic	TraesCS7A02G392800	-0.958729	-0.387159	-0.820838	0.222486	-0.258949	-0.635836	0.825248	2.01378
1175	triads14915	syntenic	TraesCS2A02G467400	-0.467367	-0.368207	-0.359457	-0.467367	-0.467367	-0.467367	2.41412	0.18301
1176	triads7206	syntenic	TraesCS1A02G426800	-0.606318	-0.768846	-0.704857	-0.617522	-0.701594	0.459558	1.20606	1.73352
1177	triads17091	syntenic	TraesCS5A02G473600	-0.495872	-0.273471	-0.333156	-0.848401	-1.29339	1.47915	1.34623	0.418908
1178	triads17333	syntenic	TraesCS5A02G265800	-0.794669	1.51742	-0.648365	-0.775764	-0.794669	1.38838	0.543158	-0.435486
1179	triads9546	syntenic	TraesCS4A02G061700	-0.377425	-0.863964	0.266523	-0.863964	-0.863964	1.28253	-0.262945	1.68321
1180	triads16175	syntenic	TraesCS1A02G029900	-0.786726	-0.786726	-0.679971	0.485306	-0.688073	-0.249261	0.693585	2.01187
1181	triads14044	syntenic	TraesCS7A02G450200	-0.651799	-0.66778	-0.584783	-0.66778	-0.517766	0.455519	0.48181	2.15258
1182	triads15470	syntenic	TraesCS4A02G366000	0.0753284	-0.611575	-0.952683	-0.907031	-0.871053	1.49698	0.482648	1.28739
1183	triads17344	syntenic	TraesCS5A02G295300	-0.41018	-0.449014	-0.444533	-0.493822	-0.493822	-0.440052	2.3709	0.360518
1184	triads15205	syntenic	TraesCS6A02G184500	0.401222	0.91342	-1.47684	0.998786	-0.725614	0.384149	0.759761	-1.25489
1185	triads15154	syntenic	TraesCS1A02G441200	-0.609706	-0.609706	-0.518683	-0.516705	-0.455363	-0.435575	2.00622	1.13952
1186	triads10994	syntenic	TraesCS6A02G175700	1.19611	-1.23914	-1.12474	-0.969126	-0.137453	0.64063	0.635477	0.998239
1187	triads2262	syntenic	TraesCS2A02G061600	-0.225685	-1.23361	-0.510031	-0.429119	-0.722712	0.208925	1.15906	1.75318
1188	triads1589	syntenic	TraesCS6A02G405200	-0.594681	-0.546032	-0.678035	-0.483516	-0.311735	0.177466	0.0874112	2.34912
1189	triads2330	syntenic	TraesCS7A02G515500	-0.560869	-0.686038	-0.686038	-0.686038	-0.686038	0.474355	0.880787	1.94988
1190	triads13845	syntenic	TraesCS6A02G237600	-0.618127	-0.743758	-0.481144	-0.0459764	-0.317672	-0.1875	0.00775733	2.38642
1191	triads13857	syntenic	TraesCS3A02G391400	-0.374839	-0.729839	-0.812093	-0.527534	-0.462998	0.373926	0.311216	2.22216
1192	triads10026	syntenic	TraesCS4A02G030600	-0.645004	-0.645191	-0.643697	-0.63703	-0.635434	0.107236	1.29461	1.80451
1193	triads12449	syntenic	TraesCS6A02G403500	-0.643293	-0.643293	-0.643293	-0.635511	-0.631986	0.0889876	1.31307	1.79532
1194	triads1198	syntenic	TraesCS5A02G163500	-0.637219	-0.656557	-0.646376	-0.624853	-0.627795	0.110244	1.2272	1.85535
1195	triads13824	syntenic	TraesCS7A02G144100	-0.60213	-0.60213	-0.60213	-0.60213	-0.60213	-0.175899	1.79229	1.39426
1196	triads6902	non-syntenic	TraesCS7A02G210300	-0.790245	1.30727	-0.996149	-1.09797	-0.147641	0.983705	-0.405587	1.14662
1197	triads15128	syntenic	TraesCS1A02G062000	-0.618951	-0.618951	-0.618951	-0.618951	-0.618951	-0.090563	1.63245	1.55287
1198	triads14594	syntenic	TraesCS7A02G516500	-0.595398	-0.543698	-0.595398	-0.595398	-0.595398	-0.250084	1.88965	1.28573
1199	triads12557	syntenic	TraesCS5A02G453900	-0.571069	-0.670614	-0.683938	-0.625033	-0.710032	0.218236	1.21651	1.82594
1200	triads15474	syntenic	TraesCS7A02G222600	-1.4989	0.649142	0.615194	-0.795859	-0.973626	1.08041	-0.161987	1.08563
1201	triads10541	syntenic	TraesCS6A02G239600	-0.19689	-0.489503	-0.767316	-0.615724	-0.505783	-0.327974	2.21844	0.684755
1202	triads9737	syntenic	TraesCS2A02G279100	-0.528185	0.754793	-0.976548	0.351072	-0.796038	-0.188516	2.00477	-0.621351
1203	triads14350	syntenic	TraesCS3A02G422200	-0.412986	-0.399917	-0.713578	-0.649539	-0.60641	0.842962	-0.209107	2.14857
1204	triads17470	syntenic	TraesCS2A02G375800	-0.920633	0.748622	-0.923625	-1.33944	-0.0411331	0.186221	0.766571	1.52342
1205	triads3583	syntenic	TraesCS1A02G082700	-0.799846	0.49749	-0.775105	-0.684548	-0.658847	-0.0602609	2.11454	0.36658
1206	triads1442	syntenic	TraesCS4A02G260500	-0.580537	-0.580653	-0.579804	-0.569233	-0.578255	-0.33326	1.73409	1.48765
1207	triads391	syntenic	TraesCS3A02G252400	-0.123106	0.32615	-0.602739	-0.602739	-0.602739	-0.118309	2.32622	-0.602739
1208	triads6535	non-syntenic	TraesCS2A02G113500	-0.541702	-0.554785	-0.549638	-0.547432	-0.476713	0.273159	0.0535562	2.34355
1209	triads14624	syntenic	TraesCS3A02G484600	-0.689925	-0.689925	0.226831	-0.34284	0.0495161	-0.689925	-0.180616	2.31688
1210	triads11626	syntenic	TraesCS5A02G227000	-0.630432	-0.582437	-0.630103	-0.561004	-0.529446	-0.144896	1.03308	2.04524
1211	triads14064	syntenic	TraesCS1A02G418600	-0.49559	-0.662812	-0.662812	-0.456701	-0.310868	-0.270035	0.589409	2.26941
1212	triads12020	non-syntenic	TraesCS1A02G224600	-0.578453	-0.580376	-0.579925	-0.578861	-0.578262	-0.33256	1.63388	1.59455
1213	triads11550	syntenic	TraesCS4A02G313600	-0.496844	-0.496922	-0.629644	-0.506785	-0.115236	-0.230971	0.0720065	2.4044
1214	triads1508	syntenic	TraesCS1A02G047400	-0.605514	-0.610423	-0.610039	-0.601979	-0.609781	-0.0555627	1.11826	1.97504
1215	triads14874	syntenic	TraesCS1A02G405400	-0.0690393	-0.667614	0.638876	-0.994236	-0.638175	1.21082	-0.994236	1.51361
1216	triads8174	syntenic	TraesCS7A02G272400	-0.701585	-0.676639	-0.332414	-0.557214	-0.579866	-0.144173	0.864987	2.1269
1217	triads16070	syntenic	TraesCS1A02G102700	-0.136924	-0.672339	-0.801869	-0.729248	-0.673792	-0.0728852	1.79863	1.28843
1218	triads6936	syntenic	TraesCS1A02G251900	-0.549701	-0.587194	-0.606174	-0.564987	-0.598319	-0.317484	1.53792	1.68594
1219	triads10660	syntenic	TraesCS5A02G056500	-0.967785	-0.433835	0.28097	-0.967785	-0.967785	0.289582	1.30581	1.46083
1220	triads10142	syntenic	TraesCS7A02G362300	-0.698292	-0.907175	-0.0534645	-0.132405	-1.10496	-0.0839884	1.49005	1.49024
1221	triads139	syntenic	TraesCS6A02G385200	-0.581303	-0.586826	-0.586826	-0.583369	-0.586826	-0.229312	1.21613	1.93833
1222	triads1398	syntenic	TraesCS1A02G372700	-0.584066	-0.586587	-0.587461	-0.584085	-0.587185	-0.118728	0.965423	2.08269
1223	triads14620	non-syntenic	TraesCS2A02G072600	-0.486195	0.644104	-0.486195	-0.486195	-0.486195	-0.486195	2.27306	-0.486195
1224	triads15136	syntenic	TraesCS5A02G389100	-0.571897	-0.688939	-0.662132	-0.156625	-0.657584	-0.378023	1.16531	1.9499
1225	triads8071	syntenic	TraesCS5A02G048800	-0.0105679	-0.752497	-1.00744	-0.612645	-0.442241	0.0655476	0.660513	2.09933
1226	triads9397	syntenic	TraesCS2A02G460700	-0.25335	-0.701469	-0.709777	-0.676376	-0.412218	0.00877419	0.492838	2.25158
1227	triads5250	syntenic	TraesCS5A02G227200	1.73258	-0.296251	-1.39505	-0.749126	0.451661	0.550007	-0.80012	0.506298
1228	triads7015	syntenic	TraesCS5A02G498400	-0.51192	-0.692477	-0.380606	-0.0714704	-0.700684	0.267758	-0.252027	2.34143
1229	triads15328	syntenic	TraesCS4A02G235600	-0.545095	-0.590974	-0.589134	-0.532067	-0.576362	-0.192216	0.889855	2.13599
1230	triads16168	syntenic	TraesCS7A02G230200	-0.610669	-0.69416	0.118417	-0.7403	-0.70661	-0.456136	1.77213	1.31732
1231	triads14562	syntenic	TraesCS3A02G380500	1.09306	-0.691048	-0.870951	-1.00737	-0.953229	1.16084	1.131	0.137698
1232	triads7527	syntenic	TraesCS4A02G215100	1.15675	0.452136	-0.863068	-0.0976171	-0.792275	1.62907	-0.343181	-1.14182
1233	triads10547	syntenic	TraesCS7A02G548100	-0.476457	-0.476457	-0.476457	-0.42147	-0.383454	0.0964938	-0.291227	2.42903
1234	triads11420	syntenic	TraesCS5A02G438300	0.443003	-0.841098	-0.998837	-0.904674	-0.462645	0.395621	0.441204	1.92743
1235	triads15381	syntenic	TraesCS5A02G157700	-0.998162	-0.713932	0.447126	-0.206099	-0.850585	-0.571272	1.35367	1.53926
1236	triads13304	syntenic	TraesCS5A02G369900	-0.541023	-0.541023	-0.541023	-0.540122	-0.539559	-0.0744602	0.472899	2.30431
1237	triads15990	syntenic	TraesCS1A02G257400	-0.510789	-0.641152	-0.658216	0.415405	-0.566074	-0.235729	-0.112874	2.30943
1238	triads5804	syntenic	TraesCS2A02G449800	-0.550652	-0.55254	-0.55254	-0.550814	-0.551788	-0.247904	0.832998	2.17324
1239	triads13584	non-syntenic	TraesCS3A02G046000	-0.252408	-0.684844	-0.684297	-0.674295	-0.669635	0.00740213	0.87872	2.07936
1240	triads2377	syntenic	TraesCS7A02G383400	-0.534529	-0.57957	-0.572458	-0.424804	-0.515733	-0.436149	0.930673	2.13257
1241	triads15105	syntenic	TraesCS5A02G478800	-0.519255	-0.553214	-0.560685	-0.560685	-0.560685	-0.358678	1.05333	2.05987
1242	triads13120	syntenic	TraesCS6A02G241800	0.512745	-0.848845	-0.975419	-0.939999	-0.789464	0.55702	0.956537	1.52743
1243	triads8218	syntenic	TraesCS6A02G233100	-0.701068	-0.596943	-0.40098	-0.261931	-0.666144	-0.43267	0.977227	2.08251
1244	triads6632	syntenic	TraesCS3A02G332600	-0.348404	-0.621716	-0.64755	-0.625337	-0.623967	-0.0549339	0.746605	2.1753
1245	triads14449	syntenic	TraesCS7A02G191400	0.121235	0.510545	-1.16145	-1.1559	-1.06027	1.31384	1.00227	0.429722
1246	triads13623	syntenic	TraesCS1A02G304200	-0.376124	-1.0064	-0.308181	-0.115195	-0.775106	-0.205545	0.614827	2.17173
1247	triads12915	syntenic	TraesCS6A02G269100	-0.537377	-0.538043	-0.53577	-0.532283	-0.535065	-0.317822	0.799977	2.19638
1248	triads11440	syntenic	TraesCS7A02G209800	-0.531353	-0.531922	-0.533021	-0.532326	-0.530658	-0.392392	0.903212	2.14846
1249	triads1499	syntenic	TraesCS2A02G413300	0.156901	-0.601782	-1.07022	-0.760949	-0.811991	0.241468	1.17865	1.66793
1250	triads14542	syntenic	TraesCS5A02G384100	-0.527333	-0.531786	-0.523276	-0.519528	-0.523698	-0.320895	0.706058	2.24046
1251	triads16860	syntenic	TraesCS4A02G226100	-0.351964	-0.611957	-0.613432	-0.599743	-0.594997	-0.150225	0.713134	2.20918
1252	triads15541	syntenic	TraesCS4A02G130000	1.04526	-0.640223	-1.42156	-0.872794	-0.62977	0.483434	1.09752	0.938122
1253	triads16129	syntenic	TraesCS6A02G166000	-0.806161	1.1264	-1.04275	0.176967	-0.789316	-0.31766	1.79407	-0.141554
1254	triads13391	syntenic	TraesCS3A02G465400	1.07341	-0.115628	-1.31453	-1.19393	-0.563912	0.552712	1.42815	0.133731
1255	triads16830	syntenic	TraesCS5A02G520200	-0.593592	-0.830786	-0.271469	0.369744	-0.830786	-0.789535	1.25786	1.68857
1256	triads3494	syntenic	TraesCS5A02G172800	0.0670671	-0.886323	-0.672819	-0.627407	-0.753058	-0.117483	1.09967	1.89036
1257	triads9013	syntenic	TraesCS7A02G490800	0.211959	-0.772874	-0.772874	-0.772874	-0.772874	-0.136136	1.50267	1.51301
1258	triads8275	syntenic	TraesCS1A02G334700	-0.463662	-0.463662	-0.463662	-0.463662	-0.463662	-0.0774887	-0.0368389	2.43264
1259	triads3495	syntenic	TraesCS7A02G439200	0.141757	-0.841156	-0.653268	-0.784668	-0.632951	0.103388	0.538965	2.12793
1260	triads593	syntenic	TraesCS2A02G159100	-0.530138	-0.558628	-0.331319	-0.414559	-0.463149	-0.289334	0.179914	2.40721
1261	triads11300	syntenic	TraesCS4A02G250200	-0.517092	-0.517092	-0.508559	-0.412065	-0.517092	-0.462306	0.676248	2.25796
1262	triads17558	syntenic	TraesCS5A02G044300	-0.503088	-0.495905	-0.503088	-0.493921	-0.499282	-0.429804	0.658852	2.26624
1263	triads16963	syntenic	TraesCS2A02G417100	-0.694806	-0.694806	0.311901	-0.319771	-0.512763	-0.146626	-0.282131	2.339
1264	triads1504	syntenic	TraesCS2A02G523700	-0.466058	-0.475285	-0.576561	-0.540281	-0.613357	-0.380887	0.912771	2.13966
1265	triads14616	syntenic	TraesCS5A02G303400	-0.504113	-0.504113	-0.489459	-0.434622	-0.49768	-0.440619	0.568915	2.30169
1266	triads12408	syntenic	TraesCS7A02G452100	-0.859141	1.68668	-0.0921937	-0.450189	-1.02834	1.16863	0.375553	-0.800999
1267	triads10769	syntenic	TraesCS5A02G234100	-0.596508	0.868853	-1.07532	-1.07532	-0.0694922	-0.590081	1.22877	1.3091
1268	triads14436	syntenic	TraesCS2A02G347000	1.22787	-0.203053	-1.59337	-0.91732	-0.193497	-0.119443	1.34731	0.451494
1269	triads5821	syntenic	TraesCS4A02G140500	-0.374479	-0.617628	-0.465464	-0.364282	-0.356047	-0.644296	0.515368	2.30683
1270	triads10430	syntenic	TraesCS3A02G296400	-1.26197	0.163018	1.45676	-0.488043	-0.709496	0.637148	-0.92112	1.12371
1271	triads13707	syntenic	TraesCS2A02G545000	-0.419992	-0.458852	-0.502113	-0.487867	-0.440957	-0.346616	0.260462	2.39593
1272	triads11128	syntenic	TraesCS3A02G316300	-1.21569	0.870851	-0.960278	0.0187507	-0.305447	-0.728391	0.647397	1.6728
1273	triads17674	syntenic	TraesCS5A02G316600	-0.791136	-0.460481	-0.0539471	-0.385352	-0.539958	-0.67312	0.727629	2.17636
1274	triads1900	syntenic	TraesCS5A02G273200	-0.415584	-0.45815	-0.45749	-0.421371	-0.423224	-0.240013	-0.0321818	2.44801
1275	triads1697	non-syntenic	TraesCS7A02G159600	-0.570128	-0.268425	-0.546527	-0.323769	-0.53521	-0.119505	-0.0642984	2.42786
1276	triads3816	syntenic	TraesCS5A02G177700	0.873462	0.298148	-1.5767	-1.20308	-0.604756	0.981079	0.363125	0.868724
1277	triads8143	syntenic	TraesCS3A02G395000	2.12795	-0.548123	-0.765416	-0.46045	-0.122958	0.775439	-0.149226	-0.857216
1278	triads10102	syntenic	TraesCS7A02G468500	1.54637	-0.0898357	-0.840862	-0.840862	-0.840862	1.37029	0.374914	-0.679158
1279	triads2126	syntenic	TraesCS2A02G222700	-0.44636	-0.446542	-0.446542	-0.446427	-0.446542	-0.441301	0.279939	2.39377
1280	triads9949	syntenic	TraesCS3A02G301100	0.758597	-0.125095	-1.44591	-1.12963	-0.0146338	-0.0939395	0.343186	1.70743
1281	triads12292	syntenic	TraesCS3A02G346000	0.593257	1.68817	-1.14842	-1.13355	0.627241	0.0611975	0.185451	-0.873359
1282	triads16658	syntenic	TraesCS1A02G186500	-1.14182	0.541172	0.369679	-0.753438	-1.20067	-0.0203859	1.74499	0.460469
1283	triads7545	syntenic	TraesCS3A02G338900	-0.666494	-0.458394	-0.0445674	-0.585153	-0.869688	-0.0692546	0.448859	2.24469
1284	triads16007	syntenic	TraesCS3A02G412900	-0.440722	-0.440722	-0.440722	-0.440722	-0.440722	-0.440722	0.240888	2.40345
1285	triads11762	non-syntenic	TraesCS7A02G069600	0.943839	-0.411731	-1.39921	-1.00544	-0.381158	0.222336	0.418609	1.61276
1286	triads13480	syntenic	TraesCS1A02G166600	-0.433907	-0.444665	-0.428813	-0.247743	-0.331072	-0.40371	-0.173057	2.46297
1287	triads15148	syntenic	TraesCS2A02G000400	-0.336338	-0.476879	-0.476879	-0.470943	-0.476879	-0.293541	0.10544	2.42602
1288	triads8148	syntenic	TraesCS5A02G508700	0.543261	0.0339177	-1.41936	-0.955708	-0.744696	0.0392327	1.45937	1.04398
1289	triads16637	syntenic	TraesCS1A02G187000	-0.413883	-0.418216	-0.390006	-0.41292	-0.443151	-0.224891	-0.15846	2.46153
1290	triads8913	syntenic	TraesCS1A02G406300	-0.427761	-0.427385	-0.424366	-0.415199	-0.427541	-0.420664	0.111948	2.43097
1291	triads17020	syntenic	TraesCS5A02G061200	-0.378439	-0.378439	-0.378439	-0.378439	-0.215304	-0.363427	-0.378439	2.47093
1292	triads16067	syntenic	TraesCS1A02G103000	-0.351913	-0.450425	-0.461734	-0.414978	-0.43716	-0.340388	0.0110364	2.44556
1293	triads16076	syntenic	TraesCS1A02G078800	-0.717928	-0.0432786	-0.641916	-0.327966	-0.687765	-0.463212	0.691914	2.19015
1294	triads268	syntenic	TraesCS7A02G148700	-0.652658	-0.479038	0.168421	-0.567657	-0.703298	-0.847981	1.41812	1.66409
1295	triads3276	syntenic	TraesCS3A02G148700	-0.439101	-0.483971	-0.353748	-0.499051	-0.753749	-0.547939	0.993475	2.08408
1296	triads8158	syntenic	TraesCS7A02G300400	-0.409123	-0.409123	-0.409123	-0.408273	-0.406954	-0.38124	-0.0295971	2.45343
1297	triads16916	syntenic	TraesCS6A02G243300	0.840086	-0.791925	-1.48121	0.221165	-0.763233	0.069509	0.238244	1.66736
1298	triads5268	syntenic	TraesCS6A02G102400	-0.382417	-0.489564	-0.36032	-0.390755	-0.489564	-0.412018	0.0928682	2.43177
1299	triads12122	syntenic	TraesCS3A02G425500	-0.418899	-0.456738	-0.509505	-0.0325234	-0.42185	-0.502562	-0.0903236	2.4324
1300	triads4626	syntenic	TraesCS4A02G115200	-1.05444	0.175647	0.413584	-1.00281	-1.1779	0.323796	0.664988	1.65714
1301	triads17340	syntenic	TraesCS5A02G295100	-0.55477	-0.398852	-0.422206	-0.00871457	-0.451741	-0.537255	-0.0471789	2.42072
1302	triads5772	syntenic	TraesCS5A02G482300	-0.391138	-0.395635	-0.396642	-0.388036	-0.398925	-0.383761	-0.108465	2.4626
1303	triads7690	syntenic	TraesCS3A02G396000	-0.388118	-0.388118	-0.388118	-0.388118	-0.388118	-0.366837	-0.159709	2.46713
1304	triads12321	syntenic	TraesCS4A02G125300	-0.335845	-0.408183	-0.411564	-0.425666	-0.429389	-0.299919	-0.153597	2.46416
1305	triads14212	syntenic	TraesCS5A02G428200	-0.353727	-0.394604	-0.420203	-0.418368	-0.41846	-0.369417	-0.0846554	2.45943
1306	triads12492	syntenic	TraesCS1A02G235000	-0.325749	-0.434051	-0.423572	-0.432209	-0.438715	-0.436772	0.0511068	2.43996
1307	triads2688	syntenic	TraesCS3A02G303500	-0.598351	-0.0505339	-0.388891	-0.153066	-0.648152	-1.1696	1.77894	1.22966
1308	triads956	syntenic	TraesCS3A02G094600	-0.625717	-0.631833	0.0246787	-0.0493998	-0.52989	-0.631493	0.0946794	2.34898
1309	triads9097	syntenic	TraesCS4A02G368900	-0.380424	-0.380424	-0.380424	-0.380424	-0.380424	-0.378763	-0.188416	2.4693
1310	triads11812	syntenic	TraesCS4A02G101700	-0.131024	-0.514759	-0.527098	-0.52208	-0.514183	-0.420601	0.249887	2.37986
1311	triads12443	syntenic	TraesCS2A02G036100	-0.0102501	0.879142	-0.896489	-0.875463	-1.44211	0.915937	1.31333	0.115905
1312	triads3500	syntenic	TraesCS1A02G035600	-0.395374	-0.410175	-0.284685	-0.297556	-0.410175	-0.26184	-0.410175	2.46998
1313	triads13578	syntenic	TraesCS7A02G259100	-0.402198	-0.317122	-0.404824	-0.398315	-0.404824	-0.393119	-0.144515	2.46492
1314	triads17337	syntenic	TraesCS2A02G384300	1.92272	-0.5739	-0.750213	-0.716109	-0.688115	0.733436	0.70097	-0.628787
1315	triads1144	syntenic	TraesCS3A02G146500	-0.490388	-0.700102	-0.284944	0.795045	-0.626969	-0.38248	-0.494658	2.1845
1316	triads14453	syntenic	TraesCS3A02G373900	-0.364296	-0.364296	-0.364296	-0.364296	-0.364296	-0.364296	-0.288223	2.474
1317	triads6536	non-syntenic	TraesCS2A02G113700	-0.337725	-0.386034	-0.383215	-0.375976	-0.386034	-0.37689	-0.225334	2.47121
1318	triads17541	non-syntenic	TraesCS7A02G472400	1.09388	0.231205	-1.71267	-0.88417	-0.758858	0.443509	0.83187	0.755234
1319	triads13696	syntenic	TraesCS1A02G265600	-0.243287	-0.430415	-0.446297	-0.345988	-0.422432	-0.339612	-0.238911	2.46694
1320	triads1461	syntenic	TraesCS3A02G446500	-0.137904	-0.493492	-0.466803	-0.492632	-0.498364	-0.362341	0.0232318	2.4283
1322	triads10380	syntenic	TraesCS3A02G397000	-0.353553	-0.353553	-0.353553	-0.353553	-0.353553	-0.353553	-0.353553	2.47487
1322	triads14534	syntenic	TraesCS5A02G041700	-0.353553	-0.353553	-0.353553	-0.353553	-0.353553	-0.353553	-0.353553	2.47487
1322	triads15451	syntenic	TraesCS5A02G151500	-0.353553	-0.353553	-0.353553	-0.353553	-0.353553	-0.353553	-0.353553	2.47487
1324	triads17059	syntenic	TraesCS7A02G259000	-0.36873	-0.397048	-0.373357	-0.259664	-0.425927	-0.412609	-0.231346	2.46868
1325	triads8688	syntenic	TraesCS6A02G043000	-0.309498	-0.371983	-0.371983	-0.369269	-0.369711	-0.36706	-0.314516	2.47402
1326	triads702	non-syntenic	TraesCS5A02G171800	-0.352934	-0.392276	-0.321418	-0.300306	-0.381097	-0.373186	-0.352504	2.47372
1327	triads10275	non-syntenic	TraesCS2A02G175800	0.0440673	0.268638	-1.15657	-0.933254	-0.563152	-0.418874	0.922276	1.83687
1328	triads17710	syntenic	TraesCS6A02G143700	-0.295896	-0.363822	-0.372497	-0.372497	-0.366522	-0.369141	-0.333623	2.474
1329	triads16863	syntenic	TraesCS5A02G307400	0.633707	-0.520857	-0.608384	-0.512006	-0.776553	-0.831626	2.00758	0.608138
1330	triads7320	syntenic	TraesCS2A02G388500	-0.491007	0.713312	-1.30279	0.0857844	-0.875535	-0.67259	1.48771	1.05511
1331	triads2871	syntenic	TraesCS4A02G021700	0.664683	-1.28416	0.540309	-0.891905	-1.07942	-0.199237	1.33248	0.917258
1332	triads13328	syntenic	TraesCS2A02G026800	-0.569998	-0.569998	0.214917	-0.121475	-0.569998	-0.181278	-0.569998	2.36783
1333	triads6815	syntenic	TraesCS1A02G238600	1.54054	-0.624563	-1.06158	-1.16776	-0.37066	0.0555894	0.440291	1.18815
1334	triads17650	syntenic	TraesCS3A02G279700	1.54344	-0.605752	-1.03078	-1.08192	-0.623024	0.528112	0.113242	1.15668
1335	triads16589	syntenic	TraesCS7A02G523800	0.0850003	-0.599174	-0.42813	-0.599174	-0.599174	-0.319664	0.0891721	2.37114
1336	triads15078	syntenic	TraesCS3A02G176000	0.914446	-0.455686	-0.664772	-0.39091	-0.926745	-0.568018	2.04392	0.0477619
1337	triads12641	syntenic	TraesCS2A02G483400	-0.442098	-0.445581	0.00366516	-0.425185	-0.404494	-0.439135	-0.293152	2.44598
1338	triads12170	syntenic	TraesCS1A02G037400	-0.408851	-0.372777	-0.201393	-0.342737	-0.430804	-0.433115	-0.277264	2.46694
1339	triads4792	syntenic	TraesCS4A02G255700	1.15841	0.559786	-0.990859	-1.00152	-0.561309	1.51942	-0.843106	0.159177
1340	triads12077	syntenic	TraesCS2A02G049700	-0.157835	-0.38934	-0.428579	-0.485866	-0.485081	-0.489005	0.000686667	2.43502
1341	triads16461	syntenic	TraesCS3A02G045200	-0.131467	-0.43645	-0.433105	-0.362295	-0.447787	-0.427901	-0.219003	2.45801
1342	triads12067	syntenic	TraesCS5A02G314800	-0.226795	-0.324415	-0.48303	-0.410362	-0.571362	-0.588385	0.211844	2.3925
1343	triads13067	syntenic	TraesCS1A02G394900	-0.414815	-0.411118	-0.0227314	-0.380472	-0.414815	-0.39824	-0.410284	2.45248
1344	triads14221	syntenic	TraesCS6A02G316900	0.0305489	-0.77527	-0.341811	-0.0500329	-0.381982	-0.553489	-0.320403	2.39244
1345	triads2784	syntenic	TraesCS3A02G394700	-0.585671	-0.751166	0.550094	-0.155091	-0.575419	-0.490474	-0.256877	2.2646
1346	triads15338	syntenic	TraesCS2A02G173500	-0.211786	-0.337908	-0.388303	-0.300718	-0.420372	-0.407706	-0.402047	2.46884
1347	triads12113	syntenic	TraesCS2A02G285900	-0.745323	-0.895718	0.946517	-0.0267136	-0.738466	-0.69641	0.244136	1.91198
1348	triads7312	syntenic	TraesCS4A02G212000	-0.454309	-0.498189	-0.0913468	0.0489574	-0.428395	-0.498189	-0.498189	2.41966
1349	triads1912	syntenic	TraesCS4A02G357400	-0.62547	0.12451	-0.53513	-0.232178	-0.720483	-0.474384	0.119058	2.34408
1350	triads6545	syntenic	TraesCS7A02G388900	-0.235344	-0.846072	-0.414284	0.947212	-0.846072	-0.422064	-0.235344	2.05197
1351	triads8196	syntenic	TraesCS6A02G283700	1.36441	0.748576	-1.07749	-0.945962	-0.758316	1.23574	0.0766224	-0.643583
1352	triads14398	syntenic	TraesCS3A02G324100	1.6314	0.200497	-0.755569	-0.76554	-0.755569	1.42164	-0.29823	-0.678625
1353	triads5066	syntenic	TraesCS2A02G540200	-0.517382	0.00772212	-0.742025	0.223941	-0.301163	-0.932972	-0.0119342	2.27381
1354	triads225	syntenic	TraesCS5A02G024700	-0.530938	0.290376	-0.522298	-0.578186	-0.648114	-0.431041	0.093822	2.32638
1355	triads17068	syntenic	TraesCS6A02G245700	-0.354386	0.927586	0.154441	-1.6507	-1.23203	0.397586	1.02867	0.728836
1356	triads10115	syntenic	TraesCS7A02G342300	-0.910266	-0.477083	1.50848	-0.402873	-0.883516	-0.809305	1.23321	0.741351
1357	triads14607	syntenic	TraesCS4A02G034500	-0.307382	-0.283504	-0.305223	-0.270446	-0.460297	-0.470024	-0.370648	2.46752
1358	triads16170	syntenic	TraesCS7A02G230500	0.0481487	-0.396649	-0.434159	-0.466284	-0.488195	-0.387797	-0.313767	2.4387
1359	triads13489	syntenic	TraesCS7A02G403500	1.14271	0.735695	-1.00224	-1.22376	-0.951811	0.470953	1.18233	-0.35389
1360	triads5534	syntenic	TraesCS6A02G265400	-0.950781	0.997864	-0.711548	-0.272106	-0.435836	-0.176243	-0.470618	2.01927
1361	triads12484	syntenic	TraesCS5A02G434000	0.605171	1.20776	-0.894413	-0.360692	-1.07347	1.50561	-0.0852232	-0.904743
1362	triads17675	syntenic	TraesCS7A02G270700	-0.466883	-0.22706	-0.137433	-0.258163	-0.471794	-0.477728	-0.414908	2.45397
1363	triads15153	syntenic	TraesCS1A02G411200	0.582605	-0.488808	-0.698528	-0.628575	-0.758173	-0.548453	0.422223	2.11771
1364	triads11007	syntenic	TraesCS4A02G114000	-0.0764292	-0.522012	-0.213938	-0.255974	-0.476027	-0.508828	-0.390617	2.44383
1365	triads9921	syntenic	TraesCS7A02G330000	1.82921	0.316732	-0.849928	-0.906477	-0.260943	1.0684	-0.394052	-0.802948
1366	triads4014	syntenic	TraesCS6A02G113000	2.24293	-0.652637	-1.11204	-0.283993	0.353465	-0.167738	-0.170331	-0.209659
1367	triads10667	syntenic	TraesCS7A02G178300	-0.695041	1.84316	-0.236403	-0.73079	-0.73079	-0.0053406	1.23717	-0.681962
1368	triads3376	syntenic	TraesCS7A02G349900	0.0351773	0.0600386	-0.709631	-0.633459	-0.681196	-0.51225	0.128904	2.31242
1369	triads8063	syntenic	TraesCS2A02G099400	1.69571	-0.843819	-0.790902	-0.793815	-0.638463	-0.307853	0.489785	1.18936
1370	triads6549	syntenic	TraesCS1A02G269400	1.58664	-0.851138	-1.09056	-0.267086	-0.617154	-0.55367	0.578157	1.21481
1371	triads16826	syntenic	TraesCS6A02G292300	0.940029	-0.207924	-1.105	-0.699035	-0.343246	-0.352368	-0.247456	2.015
1372	triads13042	syntenic	TraesCS6A02G365800	2.26192	-0.712677	-0.578263	-0.435005	0.0113093	0.491371	-0.330589	-0.708062
1373	triads16166	syntenic	TraesCS2A02G278500	-0.297413	0.248945	-0.558871	-0.532472	-0.59583	-0.456231	-0.186326	2.3782
1374	triads6141	syntenic	TraesCS2A02G353100	0.512774	0.833203	-0.585501	-0.466226	-1.08464	-0.208387	1.87125	-0.872469
1375	triads10395	syntenic	TraesCS7A02G345600	-0.164684	0.224388	-0.509554	-0.687299	-0.885662	-0.798039	0.781678	2.03917
1376	triads14696	syntenic	TraesCS3A02G471900	0.691013	-0.857395	-0.0698449	-0.570389	-1.22397	-0.607504	1.08428	1.55381
1377	triads6371	syntenic	TraesCS2A02G317000	0.371065	-0.198597	-0.671327	-0.626046	-0.527609	-0.435194	-0.247121	2.33483
1378	triads16003	syntenic	TraesCS1A02G234600	0.195715	-0.527903	-0.336962	-0.324233	-0.409422	-0.485798	-0.518111	2.40672
1379	triads16301	syntenic	TraesCS5A02G390800	1.21186	-0.158912	-0.804266	-1.02504	-0.806692	0.49372	-0.532538	1.62188
1380	triads8705	syntenic	TraesCS5A02G363700	1.74523	0.350703	-1.45125	-1.04648	-0.459184	0.308304	-0.0163137	0.568991
1381	triads4033	syntenic	TraesCS3A02G253400	1.12635	-0.326319	-0.919676	-0.632868	-0.794794	-0.838048	0.87681	1.50854
1382	triads10925	syntenic	TraesCS3A02G405000	-0.641914	0.153731	0.57209	-0.326238	-1.09313	-1.13479	1.7814	0.688855
1383	triads14411	syntenic	TraesCS2A02G285300	0.168196	-0.670206	-0.454954	0.229135	-0.666274	-0.650548	-0.263291	2.30794
1384	triads1364	syntenic	TraesCS1A02G289100	1.31276	-1.22407	-0.814505	0.530618	-0.881624	-0.558356	0.366245	1.26893
1385	triads684	non-syntenic	TraesCS2A02G216600	0.674511	-0.526024	-0.555397	-0.494913	-0.550344	-0.564715	-0.228338	2.24522
1386	triads11456	syntenic	TraesCS4A02G028700	0.372597	-0.444713	-0.783656	0.113782	-0.607374	-0.58654	-0.345354	2.28126
1387	triads17653	syntenic	TraesCS6A02G317700	1.5545	0.205095	-0.868298	-0.868298	-0.346936	-0.868298	1.44716	-0.254931
1388	triads12445	syntenic	TraesCS5A02G429100	-0.143111	-0.469685	0.0389449	-0.175018	-0.908872	-0.976439	0.457486	2.17669
1389	triads113	syntenic	TraesCS7A02G180600	-0.542509	2.24292	-0.709819	-0.656769	-0.341307	0.130356	0.485719	-0.608594
1390	triads6548	syntenic	TraesCS4A02G191600	1.14587	-0.257813	-0.955528	-0.578385	-0.13642	-0.138777	-0.93785	1.8589
1391	triads12258	syntenic	TraesCS3A02G300700	-0.0906979	-0.416989	-0.0243546	-0.226591	-0.578777	-0.588396	-0.491471	2.41728
1392	triads10864	syntenic	TraesCS3A02G326900	-0.404229	0.0387829	-0.238293	-0.158026	-0.551643	-0.551643	-0.551643	2.41669
1393	triads1316	syntenic	TraesCS4A02G129800	1.70324	-0.878908	-0.780646	-0.394692	-0.485862	-0.591214	0.022666	1.40542
1394	triads10021	syntenic	TraesCS6A02G209900	-0.776123	-0.725001	1.36402	-0.243991	-0.776123	-0.511219	-0.0867523	1.75518
1395	triads3143	syntenic	TraesCS2A02G281200	-0.798701	1.74606	-0.866631	-0.547534	-0.386592	-0.507472	-0.00130635	1.36217
1396	triads196	syntenic	TraesCS2A02G410300	-0.293087	1.6758	-1.01925	-0.859049	0.612751	-0.959365	-0.161329	1.00353
1397	triads8316	syntenic	TraesCS3A02G310200	0.840528	-0.510478	-0.726399	-0.184157	-0.623666	-0.464478	-0.483715	2.15237
1398	triads17728	syntenic	TraesCS7A02G416600	1.28414	-0.389736	-0.757698	-0.684921	-0.633918	-0.598403	-0.0612493	1.84179
1399	triads17338	syntenic	TraesCS5A02G295400	-0.418005	-0.254904	-0.157665	0.252729	-0.765955	-0.925017	-0.0178635	2.28668
1400	triads8019	syntenic	TraesCS7A02G492800	0.476023	0.232766	-0.715122	-0.681863	-0.55192	-0.691144	-0.278498	2.20976
1401	triads15231	syntenic	TraesCS1A02G187600	2.07195	0.207393	-1.29307	-0.789265	0.23467	0.0923184	-0.55198	0.0279864
1402	triads275	syntenic	TraesCS5A02G471900	-0.399956	1.14973	-0.609619	-0.689383	-0.711033	-0.572017	-0.123063	1.95534
1403	triads13680	syntenic	TraesCS2A02G136100	0.846166	-0.450494	-0.437463	-0.451618	-0.637657	-0.53228	-0.512283	2.17563
1404	triads7180	non-syntenic	TraesCS4A02G142700	2.02881	0.0511357	-1.05434	-0.700999	0.855586	-0.159839	-0.518326	-0.502031
1405	triads13303	syntenic	TraesCS6A02G350700	0.565737	-0.679662	-0.551183	0.265617	-0.471636	-0.69773	-0.612662	2.18152
1406	triads16068	syntenic	TraesCS1A02G102800	1.4417	-0.66985	-0.348077	-0.607435	-0.768954	-0.431156	-0.36832	1.75209
1407	triads5299	syntenic	TraesCS5A02G220500	-0.0425595	-0.12055	0.130808	-0.410059	-0.789183	-0.760669	-0.347865	2.34008
1408	triads13890	syntenic	TraesCS5A02G433200	-0.330065	-0.487332	0.472188	-0.11507	-0.567154	-0.663605	-0.608015	2.29905
1409	triads15211	syntenic	TraesCS3A02G364500	-0.358567	0.407304	-0.735933	0.261092	-0.318185	-0.735933	-0.735933	2.21615
1410	triads10434	syntenic	TraesCS1A02G349900	2.29719	-0.0327517	-0.751063	-0.788635	-0.633405	0.118524	0.117041	-0.326899
1411	triads13437	syntenic	TraesCS1A02G330900	1.37534	-0.557329	-0.270805	-0.567765	-0.823205	-0.769838	-0.149742	1.76335
1412	triads16606	syntenic	TraesCS6A02G012100	2.30708	-0.363765	-0.649831	-0.617081	-0.754767	0.302608	-0.278881	0.05464
1413	triads16632	syntenic	TraesCS1A02G258500	2.37867	-0.361011	-0.762765	-0.531731	-0.215588	-0.255475	0.192968	-0.445064
1414	triads16057	syntenic	TraesCS3A02G371200	1.69537	0.294886	-0.862445	-0.846079	-0.862445	-0.427569	-0.252216	1.2605
1415	triads712	syntenic	TraesCS3A02G190200	1.06332	-0.170199	-1.45624	0.723362	-0.222726	-1.32404	0.228186	1.15834
1416	triads3365	syntenic	TraesCS2A02G167300	1.35614	-0.729963	-0.511463	-0.152663	-0.476963	-0.695463	-0.598863	1.80924
1417	triads13259	syntenic	TraesCS4A02G109700	2.22089	-0.452451	-0.89491	-0.00441529	-0.262826	-0.482197	0.551447	-0.67554
1418	triads747	syntenic	TraesCS3A02G437800	0.179165	2.17916	-0.906698	-0.72609	-0.756266	0.383291	0.0345018	-0.387063
1419	triads4341	syntenic	TraesCS1A02G298800	-0.556553	2.29014	-0.71457	-0.669833	-0.595218	-0.0535842	-0.0553417	0.354958
1420	triads16975	syntenic	TraesCS5A02G378300	2.13143	-0.123488	-0.751927	-0.733079	-0.645428	-0.627005	0.022338	0.727162
1421	triads14928	syntenic	TraesCS6A02G140300	-0.0328476	2.00769	-1.43133	-0.458404	0.428881	-0.527557	-0.344568	0.358132
1422	triads8122	syntenic	TraesCS5A02G536800	2.33854	-0.427061	-0.785005	-0.300728	-0.0306678	0.109397	-0.120383	-0.784089
1423	triads13272	syntenic	TraesCS5A02G047000	2.32813	-0.330342	-0.947127	-0.224105	-0.506784	-0.452142	0.229603	-0.097229
1424	triads13018	syntenic	TraesCS3A02G459200	2.41576	-0.405142	-0.61407	-0.547476	-0.504849	-0.0611966	-0.030827	-0.252196
1425	triads15428	syntenic	TraesCS3A02G297400	2.42539	-0.488666	-0.563666	-0.61799	-0.352449	-0.111233	-0.142855	-0.14853
1426	triads467	syntenic	TraesCS2A02G263800	0.523294	-0.611738	0.233394	-0.300546	-0.601911	-0.718199	-0.718199	2.19391
1427	triads17325	syntenic	TraesCS6A02G345200	0.485175	1.06155	-1.13694	-0.647306	0.495714	-0.808626	-0.923738	1.47417
1428	triads13826	syntenic	TraesCS1A02G249000	2.29609	-0.49904	-0.626762	-0.492228	-0.539343	-0.551832	-0.078975	0.492086
1429	triads1234	syntenic	TraesCS1A02G420700	2.1004	0.510118	-0.73087	-0.73087	-0.73087	-0.110376	0.423335	-0.73087
1430	triads13562	non-syntenic	TraesCS1A02G150900	2.38055	-0.212265	-0.539924	-0.615851	-0.530891	0.0338406	0.0595161	-0.574977
1431	triads3410	syntenic	TraesCS4A02G405800	1.77643	-0.0294522	-0.427832	-0.827375	-0.854889	-0.53789	-0.42977	1.33078
1432	triads169	syntenic	TraesCS6A02G179700	1.46905	-0.34351	-0.256596	-0.648501	-0.648501	-0.648501	-0.648501	1.72506
1433	triads12383	syntenic	TraesCS5A02G024300	2.30946	-0.385883	-0.648719	-0.583432	-0.571613	-0.156253	-0.431471	0.467914
1434	triads15902	syntenic	TraesCS3A02G257500	2.29079	-0.203497	-0.317855	-0.789309	-0.830306	-0.479681	0.245302	0.0845544
1435	triads9550	syntenic	TraesCS3A02G103500	2.14789	-0.940692	-0.880266	0.0474964	0.180222	-0.492379	-0.504253	0.44198
1436	triads11022	syntenic	TraesCS5A02G109300	-0.327286	0.714685	1.03529	-0.543078	-0.707492	-1.03837	1.67034	-0.804085
1437	triads16886	syntenic	TraesCS4A02G269400	1.08753	1.50667	-1.59302	0.0684103	-0.651442	0.111389	0.197739	-0.727279
1438	triads14031	syntenic	TraesCS2A02G262800	2.16624	-0.217885	-0.987133	0.199473	-0.856198	-0.468846	0.455889	-0.291537

## Sheet: B
rank	triads	synteny	B	DPA0	DPA2	DPA4	DPA6	DPA8	DPA12	DPA16	DPA22
1	triads6262	syntenic	TraesCS4B02G139500	-0.113316	-0.677302	-0.797299	-0.552942	-0.95875	0.0590441	1.66482	1.37574
2	triads6202	syntenic	TraesCS7B02G111600	1.01326	0.956068	-1.51405	-0.464366	-0.997955	1.22454	0.0180835	-0.23559
3	triads12107	syntenic	TraesCS4B02G237600	2.42258	-0.462487	-0.483308	-0.483308	-0.460973	-0.385789	-0.27078	0.124066
4	triads16725	syntenic	TraesCS6B02G114400	1.35638	1.66047	0.221581	-0.861294	-0.861294	-0.712954	-0.26052	-0.542365
5	triads16430	syntenic	TraesCS2B02G197000	0.351104	-0.958239	-0.819137	2.13008	-0.316329	-0.404384	-0.484782	0.501691
6	triads11889	syntenic	TraesCS6B02G056800	-0.577696	-0.0269854	-0.580744	-0.358003	-0.865643	-0.705586	1.33109	1.78357
7	triads8112	syntenic	TraesCS2B02G328000	2.46117	-0.328411	-0.267138	-0.143764	-0.441849	-0.441849	-0.396309	-0.441849
8	triads5690	syntenic	TraesCS7B02G401000	1.8102	1.14043	-0.794045	0.264256	-0.758539	-0.941436	-0.379972	-0.340889
9	triads736	non-syntenic	TraesCS7B02G138300	-0.220781	0.023437	0.97825	1.64158	-1.70657	0.0533734	-0.175088	-0.594198
10	triads11153	syntenic	TraesCS6B02G259200	2.45597	-0.42701	-0.291237	-0.0784665	-0.449933	-0.417606	-0.444056	-0.347662
11	triads2815	syntenic	TraesCS6B02G251100	-0.757736	1.30583	-0.73535	0.048167	1.60713	-0.0105509	-0.212761	-1.24473
12	triads17638	syntenic	TraesCS3B02G313700	1.2074	1.21923	-0.594778	1.1656	-0.592411	-0.971776	-0.818768	-0.614495
13	triads7694	syntenic	TraesCS4B02G006600	-0.328702	-0.859557	-0.469486	-0.272923	-0.891199	0.780265	-0.0680258	2.10963
14	triads3477	syntenic	TraesCS1B02G134700	0.439361	-0.706623	1.25127	-1.49018	0.615511	-1.08727	0.979958	-0.00202471
15	triads12208	syntenic	TraesCS1B02G380400	0.409782	1.92266	0.458999	0.469698	-0.927627	-0.914788	-0.724341	-0.694383
16	triads10601	non-syntenic	TraesCS1B02G080400	-0.569687	0.871885	-0.156503	-0.462442	-0.607098	-0.607098	-0.607098	2.13804
17	triads2378	syntenic	TraesCS6B02G300400	0.149566	-0.501524	0.0122162	-0.538502	-1.34543	2.08699	0.429547	-0.292858
18	triads10726	syntenic	TraesCS3B02G131600	-0.510564	-0.00756687	2.39392	0.117087	-0.461181	-0.510564	-0.510564	-0.510564
19	triads319	syntenic	TraesCS2B02G512600	2.22545	-0.699735	0.597181	-0.567857	-0.589726	-0.699735	-0.0781165	-0.187463
20	triads17399	syntenic	TraesCS5B02G075600	0.00522197	0.651006	1.8068	0.748483	-0.734558	-0.506532	-1.06876	-0.901661
21	triads13171	syntenic	TraesCS2B02G386700	1.61575	1.51797	-0.479148	-0.081038	-0.627708	-0.885044	-0.763839	-0.296949
22	triads3014	syntenic	TraesCS2B02G308300	2.34635	-0.605687	-0.7708	-0.409861	-0.194311	-0.183041	-0.463959	0.281306
23	triads1116	syntenic	TraesCS6B02G217000	2.472	-0.273259	-0.313821	-0.316188	-0.409938	-0.368745	-0.395418	-0.394628
24	triads6610	syntenic	TraesCS5B02G150600	1.93816	-0.144038	-1.08317	0.384695	-0.358049	0.748094	-0.508276	-0.977421
25	triads16944	syntenic	TraesCS6B02G361400	0.242497	-0.348625	-0.0846363	-0.443722	-0.729013	-0.646849	-0.344821	2.35517
26	triads159	syntenic	TraesCS5B02G170300	2.4689	-0.294877	-0.428406	-0.343559	-0.28514	-0.428406	-0.428406	-0.260104
27	triads2213	syntenic	TraesCS6B02G213300	-0.366618	-1.18407	-1.24886	0.455549	1.02094	1.25062	0.773579	-0.701139
28	triads10901	syntenic	TraesCS5B02G461500	0.440119	-0.431272	-0.00221165	-0.586088	-0.90899	-0.90899	0.263187	2.13425
29	triads17499	syntenic	TraesCS2B02G592700	1.96889	0.932472	0.217961	-0.192463	-0.606654	-0.823383	-0.788324	-0.708499
30	triads2576	syntenic	TraesCS3B02G141500	-0.699832	-0.973104	0.352465	2.12669	-0.332752	-0.687596	-0.286527	0.500657
31	triads7469	syntenic	TraesCS2B02G395100	-0.121929	-0.069141	-0.38587	-0.4662	-0.4662	-0.4662	-0.4662	2.44174
32	triads14142	syntenic	TraesCS2B02G419100	0.302051	0.722992	0.978099	1.35778	-1.17442	-1.28982	-0.182945	-0.713737
33	triads2400	syntenic	TraesCS5B02G108900	0.223015	-0.648285	2.23716	0.425352	-0.593582	-0.622581	-0.714193	-0.306883
34	triads8629	syntenic	TraesCS7B02G330800	-0.794623	-0.577941	-0.479314	-0.589896	-0.682546	-0.0250304	1.69945	1.4499
35	triads2259	syntenic	TraesCS4B02G302600	-0.655294	-0.714228	-0.711455	-0.427531	-0.209476	-0.0708075	0.547653	2.24114
36	triads17628	syntenic	TraesCS3B02G306600	1.53936	1.17181	0.3979	-0.834578	-1.08011	-1.01331	-0.400834	0.219768
37	triads6608	syntenic	TraesCS5B02G076400	2.42972	-0.563294	-0.309372	-0.132102	-0.413728	-0.498028	-0.496499	-0.0166987
38	triads14690	syntenic	TraesCS3B02G042700	2.47454	-0.366996	-0.331939	-0.346075	-0.366996	-0.366996	-0.366996	-0.328547
39	triads14319	non-syntenic	TraesCS2B02G118900	2.38183	0.126203	-0.177571	-0.222415	-0.595608	-0.641212	-0.641212	-0.230015
40	triads6655	syntenic	TraesCS7B02G267900	2.46486	-0.138444	-0.394558	-0.35944	-0.386282	-0.357204	-0.409433	-0.419499
41	triads11778	syntenic	TraesCS5B02G485400	1.77408	-0.550857	-0.837343	-0.713038	-0.630168	1.33736	0.0122017	-0.392234
42	triads928	syntenic	TraesCS4B02G176300	-0.790679	-0.920427	-0.844352	-0.338896	-0.448108	0.843301	0.672949	1.82621
43	triads15918	syntenic	TraesCS5B02G280900	1.27121	-0.531879	-0.531879	1.92006	-0.531879	-0.531879	-0.531879	-0.531879
44	triads8507	syntenic	TraesCS1B02G299300	0.0625834	-0.477974	-0.56297	-0.290287	-0.472962	-0.601939	-0.0599497	2.4035
45	triads12005	syntenic	TraesCS4B02G074700	2.29457	-0.494505	-0.150791	-0.289385	0.0382521	0.221751	-0.706832	-0.913061
46	triads15192	syntenic	TraesCS4B02G300600	1.91447	0.713919	0.72092	-0.548029	-0.81356	-0.790939	-0.571189	-0.625588
47	triads14905	syntenic	TraesCS1B02G149600	0.708968	-1.32719	-1.27802	-0.314382	0.766342	1.17147	0.845961	-0.573146
48	triads6923	syntenic	TraesCS1B02G168100	-0.332319	2.43979	0.0368212	-0.393894	-0.445258	-0.346553	-0.442783	-0.515807
49	triads16968	syntenic	TraesCS2B02G434300	-0.70376	0.136212	1.77075	-0.312152	-0.968616	0.90051	0.35188	-1.17483
50	triads418	syntenic	TraesCS2B02G350700	-0.353553	-0.353553	-0.353553	-0.353553	-0.353553	-0.353553	2.47487	-0.353553
51	triads3385	syntenic	TraesCS1B02G413900	1.95951	-0.627041	1.09021	0.074547	-0.525475	-0.636416	-0.680168	-0.655167
52	triads7525	syntenic	TraesCS2B02G226600	2.4387	-0.144701	-0.44284	-0.244414	-0.496477	-0.512739	-0.508602	-0.0889247
53	triads16456	syntenic	TraesCS4B02G328400	1.99942	0.550353	-0.439289	-0.349716	-0.795416	-0.790359	-0.832979	0.657986
54	triads5190	syntenic	TraesCS4B02G087300	2.41593	-0.214922	0.0289956	-0.135239	-0.538964	-0.508862	-0.507977	-0.538964
55	triads1075	syntenic	TraesCS2B02G357200	-0.438698	-0.507227	-0.45892	0.01966	-0.549918	-0.45892	-0.01966	2.41368
56	triads17383	non-syntenic	TraesCS6B02G162500	-0.567572	-0.691223	0.990627	-0.529726	1.43001	1.1319	-0.714553	-1.04947
57	triads5237	syntenic	TraesCS2B02G220500	2.47017	-0.392963	-0.375205	-0.288192	-0.392371	-0.391483	-0.39977	-0.230184
58	triads10407	syntenic	TraesCS5B02G240100	-0.265626	2.46777	-0.294205	-0.243344	-0.418692	-0.438068	-0.392536	-0.415302
59	triads11478	syntenic	TraesCS6B02G340300	0.067861	2.25543	0.196018	0.0607412	-0.386029	-0.868398	-0.868398	-0.457227
60	triads1493	syntenic	TraesCS2B02G520700	0	0	0	0	0	0	0	0
61	triads17643	syntenic	TraesCS3B02G313900	0.735537	-0.216719	-0.493958	-0.396857	-0.581683	-0.659363	-0.596415	2.20946
62	triads932	syntenic	TraesCS7B02G079100	2.14052	0.245216	-0.974378	-0.900683	-0.444503	-0.178268	0.481351	-0.369252
63.5	triads481	syntenic	TraesCS4B02G111900	2.47487	-0.353553	-0.353553	-0.353553	-0.353553	-0.353553	-0.353553	-0.353553
63.5	triads2085	syntenic	TraesCS4B02G329300	-0.322672	-0.369021	-0.366716	-0.363034	-0.368023	-0.36772	-0.317122	2.47431
65	triads13905	syntenic	TraesCS3B02G151500	2.46635	-0.4218	-0.383566	-0.364277	-0.426944	-0.161189	-0.349017	-0.359562
66	triads16051	non-syntenic	TraesCS1B02G286300	1.5632	-0.35739	-0.844227	-0.690116	-0.359969	1.61478	-0.654973	-0.271307
67	triads419	syntenic	TraesCS4B02G084500	0.448204	-0.617286	-0.617286	-0.617286	-0.617286	-0.2712	0.0115114	2.28063
68	triads2747	syntenic	TraesCS3B02G497900	-0.496329	2.17471	0.0552617	0.697187	-0.640728	-0.614722	-0.755015	-0.420365
69	triads7937	syntenic	TraesCS3B02G430200	1.47129	1.28058	-0.954668	-0.703777	-0.236151	0.682835	-0.569182	-0.970933
70	triads16645	syntenic	TraesCS2B02G244100	2.43841	-0.442662	-0.0663092	-0.127721	-0.412322	-0.510209	-0.541281	-0.337907
71	triads14078	syntenic	TraesCS5B02G227600	-0.157711	-0.806817	1.32517	1.67177	-0.347206	-0.863321	-0.944631	0.122741
72	triads13518	syntenic	TraesCS3B02G392200	-0.296744	-0.542135	2.18198	0.825438	-0.542135	-0.542135	-0.542135	-0.542135
73	triads8605	syntenic	TraesCS7B02G110300	1.96532	1.18532	-0.638125	-0.399679	-0.657877	-0.576311	-0.52487	-0.35378
74	triads14634	syntenic	TraesCS2B02G285400	2.32534	0.0597323	-0.844825	-0.150525	-0.840328	-0.346166	-0.0459587	-0.157272
75	triads13631	syntenic	TraesCS3B02G079000	2.22387	0.660887	-0.597535	-0.499281	-0.0883334	-0.455293	-0.51721	-0.727107
76	triads12498	syntenic	TraesCS3B02G148200	2.1889	-0.579171	0.148605	0.617243	-0.40501	-0.568233	-0.701168	-0.701168
77	triads6567	syntenic	TraesCS5B02G191400	-0.138308	-0.525898	1.98951	1.11151	-0.476063	-0.669899	-0.67815	-0.612703
78	triads14895	syntenic	TraesCS3B02G489500	0.456872	1.19007	1.75096	-0.67958	-0.67958	-0.67958	-0.67958	-0.67958
79	triads15558	syntenic	TraesCS7B02G455300	-0.921809	-0.489115	-1.55217	0.0852158	0.061869	1.44711	1.16384	0.205063
80	triads13977	syntenic	TraesCS3B02G418400	1.01076	2.0517	-0.837687	-0.652106	-0.330993	-0.521636	-0.337117	-0.382918
81	triads10826	syntenic	TraesCS7B02G079000	1.83949	-0.617188	-0.726745	-0.936575	0.638078	0.472813	0.363256	-1.03313
82	triads11852	syntenic	TraesCS3B02G336800	2.40164	0.246865	-0.434675	-0.419059	-0.457144	-0.417607	-0.456023	-0.463997
83	triads3369	syntenic	TraesCS2B02G236500	2.31652	-0.485973	-0.395927	0.412909	-0.0594384	-0.609194	-0.5697	-0.609194
84	triads15319	syntenic	TraesCS1B02G277000	0.649212	-0.859893	-0.878348	-0.881193	-0.865831	0.29881	0.927038	1.61021
85	triads14291	syntenic	TraesCS5B02G407600	2.05823	0.796647	-0.694538	-0.266863	0.237137	-0.65196	-0.717247	-0.761402
86	triads17208	syntenic	TraesCS7B02G335300	0.0111835	2.426	-0.342429	-0.140388	-0.38831	-0.444186	-0.55725	-0.564624
87	triads12975	syntenic	TraesCS1B02G137300	1.60562	-0.690472	-0.599135	-0.35154	-0.176715	1.57685	-0.598802	-0.765802
88	triads13246	syntenic	TraesCS2B02G114500	1.01813	2.08702	-0.5148	-0.504502	-0.509134	-0.520505	-0.516064	-0.540144
89	triads14475	syntenic	TraesCS3B02G323500	1.11628	1.45231	-0.422608	0.902559	-0.268595	-0.964946	-0.883822	-0.931179
90	triads2240	syntenic	TraesCS7B02G139900	-0.556201	0.734201	-0.293884	2.18427	-0.111403	-0.681656	-0.681656	-0.593674
91	triads11129	syntenic	TraesCS1B02G334100	0.20788	-0.297511	-0.576124	-0.725149	-0.671154	2.34715	-0.0707331	-0.214359
92	triads16695	syntenic	TraesCS1B02G225900	0.0273411	-0.280667	-0.476314	-0.378589	2.43552	-0.29864	-0.50244	-0.526209
93	triads15230	syntenic	TraesCS1B02G180400	1.50032	1.70871	-0.399192	-0.300493	-0.563777	-0.650148	-0.640369	-0.655051
94	triads5780	syntenic	TraesCS3B02G383600	-0.50383	1.00505	-0.632526	2.0548	-0.183132	-0.720875	-0.6527	-0.366785
95	triads1347	syntenic	TraesCS6B02G210900	0.899783	-0.996122	-0.988639	-0.00467663	-0.886689	-0.236637	1.78834	0.424638
96	triads586	syntenic	TraesCS3B02G612100	-0.798914	0.203999	-0.0715762	2.08785	0.461504	-0.0998114	-0.623856	-1.1592
97	triads12686	syntenic	TraesCS2B02G054600	-0.801737	-0.594889	-1.10597	-0.00492974	0.292867	1.09128	1.76012	-0.636741
98	triads14649	syntenic	TraesCS1B02G139400	-0.900254	-1.12384	-0.505907	-0.0134437	-0.84648	0.916764	1.40262	1.07054
99	triads16868	syntenic	TraesCS2B02G284700	1.36511	-0.489392	1.19751	0.882222	-0.12594	-0.945955	-0.944029	-0.939534
100	triads4650	non-syntenic	TraesCS2B02G478300	2.08606	-0.0677348	-0.150045	0.517585	-0.0905989	-0.536448	-0.374113	-1.38471
101	triads8598	syntenic	TraesCS7B02G132300	1.79201	0.81022	0.0549953	0.456318	-0.209333	-0.762579	-1.03657	-1.10506
102	triads16010	syntenic	TraesCS5B02G368300	2.4594	-0.415588	-0.0845133	-0.382055	-0.38614	-0.422737	-0.419843	-0.348522
103	triads17369	syntenic	TraesCS5B02G150800	-0.608965	1.62957	0.93923	0.881404	-0.880808	-0.24293	-0.908231	-0.80927
104	triads12916	syntenic	TraesCS2B02G459000	0.318699	-0.620052	2.16922	0.567899	-0.590801	-0.619371	-0.646355	-0.579236
105	triads15914	syntenic	TraesCS3B02G319100	-0.434895	2.18434	-0.175049	0.728661	-0.279047	-0.52694	-0.7185	-0.778568
106	triads1134	syntenic	TraesCS3B02G436800	2.46903	-0.339603	-0.191713	-0.361394	-0.39408	-0.39408	-0.39408	-0.39408
107	triads15536	syntenic	TraesCS7B02G163900	-0.551262	1.20826	1.96138	-0.472922	-0.594517	-0.594517	-0.452736	-0.503681
108	triads5303	syntenic	TraesCS1B02G441200	-0.0746109	1.57853	1.55639	-0.211035	-0.644067	-0.735068	-0.735068	-0.735068
109	triads14163	syntenic	TraesCS3B02G192900	-0.350227	1.12027	1.31997	-0.882754	-1.22769	0.091528	-0.925114	0.854009
110	triads16733	syntenic	TraesCS5B02G290200	0.895224	1.26712	-0.989141	-0.101271	-0.547092	1.2641	-0.663262	-1.12568
111	triads10354	syntenic	TraesCS3B02G300900	2.45114	-0.0375926	-0.458705	-0.377227	-0.367385	-0.304928	-0.458705	-0.446592
112	triads1229	syntenic	TraesCS3B02G139500	0.59995	1.43368	-0.328423	1.312	-0.45461	-1.09906	-0.364477	-1.09906
113	triads17031	syntenic	TraesCS3B02G524400	0.25056	0.929696	-0.515011	1.14784	-0.00874644	0.703317	-0.601447	-1.90621
114	triads12951	syntenic	TraesCS5B02G271200	2.46294	-0.396682	-0.225387	-0.172544	-0.412002	-0.414444	-0.429098	-0.412779
115	triads5217	syntenic	TraesCS5B02G355800	-0.0532088	-0.454488	-0.449876	-0.327608	-0.33796	-0.43397	-0.396664	2.45377
116	triads13669	syntenic	TraesCS2B02G178400	-0.603533	-0.382596	0.203152	2.18159	0.59888	-0.669061	-0.671419	-0.657011
117	triads12223	syntenic	TraesCS5B02G060500	-0.353553	-0.353553	2.47487	-0.353553	-0.353553	-0.353553	-0.353553	-0.353553
118	triads11192	syntenic	TraesCS1B02G136800	2.40353	-0.518919	-0.000664429	-0.0946568	-0.681947	-0.481192	-0.474581	-0.151571
119	triads13828	syntenic	TraesCS7B02G398100	2.41191	0.19335	-0.46197	-0.365454	-0.511304	-0.399072	-0.407294	-0.460166
120	triads1974	syntenic	TraesCS2B02G411900	-0.411772	-0.0843388	-1.15594	-0.644944	1.69339	1.26012	0.119067	-0.775586
121	triads10670	syntenic	TraesCS2B02G381300	-0.886319	-0.886319	0.866487	-0.273089	-0.8221	-0.105615	1.97458	0.132373
122	triads1043	syntenic	TraesCS4B02G169800	-0.293537	1.13895	1.72468	0.345082	-0.184325	-0.879265	-0.895916	-0.955664
123	triads12591	syntenic	TraesCS4B02G195000	2.3457	-0.575078	-0.626418	-0.250129	-0.54252	0.376602	-0.437334	-0.290826
124	triads6194	syntenic	TraesCS1B02G310100	-0.220652	-0.90583	-0.173994	2.32047	-0.752032	-0.379634	0.0601582	0.0515179
125	triads4502	syntenic	TraesCS2B02G487800	1.9681	1.19468	-0.522472	-0.425375	-0.525695	-0.455998	-0.598301	-0.634938
126	triads17556	syntenic	TraesCS6B02G041100	-0.324054	-0.245581	0.479023	2.29152	-0.388977	-0.713877	-0.761582	-0.336474
127	triads3096	syntenic	TraesCS5B02G391800	-0.787059	-0.0681906	-0.849939	1.28797	-0.440371	1.55989	0.39746	-1.09976
128	triads11382	syntenic	TraesCS3B02G067900	2.00379	1.09743	-0.2301	-0.343535	-0.563667	-0.596238	-0.706304	-0.661379
129	triads13655	non-syntenic	TraesCS2B02G250600	2.20261	0.802274	-0.500813	-0.500813	-0.500813	-0.500813	-0.500813	-0.500813
130	triads17076	syntenic	TraesCS2B02G194000	0	0	0	0	0	0	0	0
131	triads15301	syntenic	TraesCS7B02G291100	2.33558	0.266705	-0.53732	-0.541386	-0.551648	-0.555617	-0.518344	0.102028
132	triads3507	syntenic	TraesCS4B02G170500	-0.782351	-1.09501	-0.551673	1.38907	0.723728	-0.469696	-0.582176	1.3681
133	triads10572	syntenic	TraesCS7B02G402600	0.2172	1.74489	-0.807737	-0.702781	-0.696303	1.2836	-0.731288	-0.307578
134	triads15118	syntenic	TraesCS3B02G289500	1.04268	-0.471	-0.0769255	1.92692	0.00890717	-0.841862	-0.81919	-0.769525
135	triads15920	syntenic	TraesCS1B02G034000	2.42953	0.10378	-0.427167	-0.446812	-0.469508	-0.406033	-0.31428	-0.469508
136	triads12327	syntenic	TraesCS4B02G339700	2.15715	-0.345523	-0.577492	-0.498192	-0.522356	-0.56563	-0.527847	0.879892
137	triads16865	syntenic	TraesCS5B02G466800	2.24951	0.562508	0.0151529	-0.531215	-0.449741	-0.619355	-0.578618	-0.648241
138	triads2056	syntenic	TraesCS7B02G034000	1.50235	0.163973	-1.11827	-0.731231	-0.0576121	0.899635	0.645551	-1.3044
139	triads15464	syntenic	TraesCS2B02G444200	1.04022	2.06793	-0.473661	-0.402074	-0.473315	-0.579006	-0.588696	-0.591399
140	triads6868	syntenic	TraesCS3B02G322900	0.413764	0.390568	-1.52381	-0.603951	-0.774295	1.48439	1.01323	-0.3999
141	triads10733	syntenic	TraesCS3B02G549500	0.39094	-0.943363	1.1933	1.68675	-0.116332	-0.790392	-0.852568	-0.568337
142	triads16641	syntenic	TraesCS1B02G194000	-0.953143	1.57188	-0.745705	1.50035	-0.502501	-0.209227	0.0554361	-0.717093
143	triads829	syntenic	TraesCS4B02G052600	0.447316	2.27674	-0.308163	-0.166267	-0.154944	-0.710848	-0.750834	-0.633
144	triads15217	syntenic	TraesCS2B02G447100	2.02492	0.762459	-0.752492	0.230897	-0.752492	-0.00830565	-0.752492	-0.752492
145	triads2023	syntenic	TraesCS3B02G280100	0.27983	2.34879	-0.461822	-0.411876	-0.578816	-0.138204	-0.264778	-0.773124
146	triads10137	syntenic	TraesCS6B02G258900	1.65247	-0.859531	0.0837861	1.35418	-0.457358	-0.859531	-0.859531	-0.0544829
147	triads10636	syntenic	TraesCS4B02G188800	-0.356112	2.44207	-0.0153874	-0.211346	-0.449924	-0.460877	-0.474211	-0.474211
148	triads8989	syntenic	TraesCS1B02G145600	-0.691872	1.71245	1.35185	0.234568	-0.668723	-0.666151	-0.691872	-0.580246
149	triads13539	syntenic	TraesCS2B02G308400	-0.188716	-0.576849	2.36554	0.293597	-0.471254	-0.568287	-0.568287	-0.285749
150	triads16816	syntenic	TraesCS6B02G186700	1.75646	1.44342	-0.257886	-0.427834	-0.599518	-0.649441	-0.62071	-0.644491
151	triads6132	syntenic	TraesCS1B02G079100	-0.52171	-0.52171	-0.511139	0.430256	2.33817	-0.222648	-0.469513	-0.52171
152	triads5797	syntenic	TraesCS4B02G287600	0.805678	1.53594	-1.15426	-1.05889	-0.740087	0.955545	-0.076393	-0.267521
153	triads2127	syntenic	TraesCS2B02G196700	2.47249	-0.316055	-0.354614	-0.278325	-0.374584	-0.402294	-0.411001	-0.335611
154	triads12092	syntenic	TraesCS4B02G069600	-0.995189	1.61904	0.171631	-0.209387	-0.503009	1.35915	-0.425579	-1.01666
155	triads6841	non-syntenic	TraesCS2B02G473500	-0.33542	0.287759	2.19419	0.457903	-0.735156	-0.735156	-0.398967	-0.735156
156	triads12956	syntenic	TraesCS4B02G280600	1.21283	-0.0842544	1.52514	0.345981	-0.0125485	-0.771037	-0.994122	-1.22199
157	triads13797	syntenic	TraesCS3B02G128700	-0.222775	1.37957	-1.08125	-0.0805008	1.29441	0.577265	-0.687866	-1.17885
158	triads14041	syntenic	TraesCS1B02G138700	2.44764	-0.0281729	-0.466182	-0.354766	-0.393889	-0.313092	-0.530821	-0.36072
159	triads3347	syntenic	TraesCS3B02G362600	0.358686	2.31244	-0.115995	-0.135869	-0.469139	-0.651826	-0.695395	-0.602905
160	triads14151	syntenic	TraesCS2B02G535500	2.47462	-0.347687	-0.351521	-0.3507	-0.362204	-0.370193	-0.367727	-0.324588
161	triads7003	non-syntenic	TraesCS2B02G225600	-0.621901	-0.25095	0.341043	2.22225	0.342806	-0.67775	-0.67775	-0.67775
162	triads155	syntenic	TraesCS4B02G012200	1.79998	-0.561743	-0.669966	-0.214048	0.32016	1.09691	-0.691457	-1.07983
163	triads13029	syntenic	TraesCS1B02G184500	2.12796	0.817215	-0.686547	-0.661912	-0.686801	-0.396766	-0.515117	0.00196828
164	triads16442	syntenic	TraesCS2B02G422500	1.64304	-1.08347	-0.6574	-0.730296	-0.840486	0.0529056	1.07853	0.53718
165	triads2451	syntenic	TraesCS5B02G389500	0.321886	0.11787	-0.547461	-0.780221	-0.738156	0.0176148	-0.633694	2.24216
166	triads8036	syntenic	TraesCS4B02G321200	-0.802275	0.477745	0.370594	1.73677	0.760103	-0.593041	-0.706708	-1.24319
167	triads790	syntenic	TraesCS5B02G132500	1.98541	-0.256802	0.839757	0.365634	-0.711699	-0.741567	-0.723028	-0.757703
168	triads10984	syntenic	TraesCS1B02G314000	2.19001	0.289668	0.0349985	0.294136	-0.745393	-0.83773	-0.721564	-0.504127
169	triads13051	syntenic	TraesCS2B02G414800	0.71946	0.507005	1.91337	-0.0809407	-0.820377	-0.945078	-0.925219	-0.368217
170	triads14370	syntenic	TraesCS5B02G188800	1.18485	1.88929	-0.0957178	-0.236014	-0.743742	-0.874847	-0.638922	-0.484895
171	triads264	non-syntenic	TraesCS1B02G118500	-0.660359	-0.660359	1.43256	1.64889	0.220338	-0.660359	-0.660359	-0.660359
172	triads9369	syntenic	TraesCS2B02G375000	1.41385	0.712768	1.00099	-0.274591	0.153849	-0.518023	-1.35932	-1.12952
173	triads1082	syntenic	TraesCS4B02G065200	-0.184425	-0.500734	-0.339395	-0.248111	-0.499673	-0.381853	-0.305429	2.45962
174	triads10087	syntenic	TraesCS6B02G316100	0.608093	-0.547575	-0.547575	2.26135	-0.13157	-0.547575	-0.547575	-0.547575
175	triads12942	syntenic	TraesCS3B02G447100	2.02479	0.27832	-0.270359	0.689013	-0.175647	-0.676154	-0.796177	-1.07378
176	triads14610	syntenic	TraesCS1B02G478600	2.47148	-0.238585	-0.361159	-0.388052	-0.319525	-0.388052	-0.388052	-0.388052
177	triads16888	syntenic	TraesCS4B02G299400	-0.440831	2.46503	-0.421846	-0.224826	-0.360591	-0.2542	-0.293962	-0.468772
178	triads6580	syntenic	TraesCS2B02G121000	2.17662	0.796806	-0.625545	-0.556659	-0.681935	-0.548472	-0.320021	-0.240793
179	triads6609	syntenic	TraesCS4B02G079000	2.43657	-0.319707	0.022387	-0.250767	-0.479575	-0.50335	-0.498282	-0.40728
180	triads7164	syntenic	TraesCS1B02G176000	0.118212	2.00844	0.299179	0.528015	-0.486567	-0.396668	-0.883527	-1.18708
181	triads1349	syntenic	TraesCS1B02G095800	-0.147682	-0.49785	1.74381	-0.203942	0.655475	0.752474	-1.12156	-1.18073
182	triads2802	syntenic	TraesCS4B02G134800	2.10794	0.586324	-0.477521	0.028611	0.0608487	-0.474298	-0.719304	-1.1126
183	triads15289	non-syntenic	TraesCS5B02G305600	-0.168102	-1.08066	1.63299	0.900548	-0.540329	-0.468285	-1.08066	0.804489
184	triads17529	syntenic	TraesCS3B02G534600	0.779984	1.23408	1.31929	0.131651	-0.585484	-0.938494	-0.928968	-1.01206
185	triads15404	syntenic	TraesCS5B02G490400	1.18598	-0.360759	1.77416	0.358015	-0.713013	-0.748129	-0.748129	-0.748129
186	triads1898	syntenic	TraesCS3B02G243600	2.46375	-0.145362	-0.388275	-0.287339	-0.422369	-0.417873	-0.386232	-0.416297
187	triads13449	non-syntenic	TraesCS2B02G580300	-0.563365	1.66425	1.54238	-0.220193	-0.490669	-0.644133	-0.644133	-0.644133
188	triads16329	syntenic	TraesCS5B02G245800	0.690827	-0.634673	-0.379428	-0.327491	-0.702591	-0.507273	-0.370994	2.23162
189	triads13085	syntenic	TraesCS7B02G107900	2.33269	-0.471792	0.453912	-0.253168	-0.468264	-0.525352	-0.545237	-0.522786
190	triads4959	syntenic	TraesCS7B02G222800	1.32497	0.0463703	-0.649338	1.76622	-0.290852	-0.693445	-0.70311	-0.800815
191	triads15556	syntenic	TraesCS2B02G328100	2.46241	-0.19869	-0.320979	-0.269881	-0.295926	-0.485934	-0.42913	-0.461873
192	triads14486	syntenic	TraesCS6B02G112900	0.746852	1.52371	0.807627	0.493273	-0.729966	-0.935505	-0.936794	-0.969197
193	triads16653	syntenic	TraesCS3B02G471500	-0.633123	1.45982	0.180764	1.54251	-0.0702751	-0.795179	-0.84263	-0.84189
194	triads2651	syntenic	TraesCS4B02G042000	0.772648	1.13366	0.874777	0.865276	-0.527716	-0.807977	-1.11674	-1.19393
195	triads16290	syntenic	TraesCS7B02G042300	-1.60327	-0.86272	-0.200127	-0.14616	0.552411	1.79065	0.201626	0.267586
196	triads13448	syntenic	TraesCS7B02G364700	-0.0576211	2.45472	-0.419955	-0.433125	-0.433239	-0.299173	-0.390026	-0.421584
197	triads2092	syntenic	TraesCS2B02G529900	-0.268428	2.44264	-0.516071	-0.144705	-0.516071	-0.121457	-0.3691	-0.506811
198	triads12103	syntenic	TraesCS6B02G174700	0.670335	1.41029	-0.970205	-0.487726	-0.644448	1.02464	0.33954	-1.34242
199	triads16072	syntenic	TraesCS3B02G490600	1.20633	1.93628	-0.611519	-0.672128	-0.596217	-0.600518	-0.462482	-0.199744
200	triads17701	syntenic	TraesCS7B02G108700	1.96666	0.442958	0.174417	0.513584	-0.38737	-1.00474	-0.734593	-0.970909
201	triads10025	syntenic	TraesCS2B02G367500	2.32369	-0.00194718	0.276042	-0.222122	-0.378942	-0.704917	-0.650867	-0.640935
202	triads10860	syntenic	TraesCS3B02G362000	0.469065	2.33531	-0.364131	-0.441412	-0.498812	-0.497915	-0.504492	-0.497616
203	triads14884	syntenic	TraesCS2B02G216800	2.21978	-0.607795	0.466442	0.07416	-0.624686	-0.736796	-0.737641	-0.0534691
204	triads10228	syntenic	TraesCS6B02G128000	-0.0575756	-0.622623	-0.640431	-0.999963	-0.242395	1.76222	-0.5254	1.32616
205	triads12584	syntenic	TraesCS4B02G070000	1.21264	-0.364288	0.172162	1.75074	-0.157693	-0.877844	-0.877844	-0.857881
206	triads826	syntenic	TraesCS5B02G205900	2.42541	-0.252664	-0.262228	0.069343	-0.494966	-0.494966	-0.494966	-0.494966
207	triads14622	syntenic	TraesCS2B02G322600	-0.173111	2.42222	-0.600424	-0.309992	0.0491145	-0.434312	-0.458847	-0.494652
208	triads17101	syntenic	TraesCS5B02G160700	-0.751557	1.16809	-0.411007	0.536727	-0.699749	-0.775733	-0.775733	1.70896
209	triads16908	syntenic	TraesCS7B02G085900	2.44959	-0.0126604	-0.335207	-0.36839	-0.435747	-0.435871	-0.439338	-0.422375
210	triads6355	syntenic	TraesCS1B02G197900	2.0942	-0.628493	0.971181	-0.389666	-0.292956	-0.552816	-0.675235	-0.526218
211	triads17605	non-syntenic	TraesCS7B02G407100	-0.581037	1.76825	1.44547	-0.377231	-0.408354	-0.615699	-0.615699	-0.615699
212	triads5729	non-syntenic	TraesCS5B02G115100	2.07518	0.975951	-0.255456	-0.29782	-0.579789	-0.682736	-0.722265	-0.513068
213	triads387	syntenic	TraesCS5B02G068200	0.485939	-0.645666	0.546454	2.10901	-0.443831	-0.683969	-0.683969	-0.683969
214	triads16812	syntenic	TraesCS2B02G440900	0.722491	2.23446	-0.34539	-0.495571	-0.516849	-0.549933	-0.512182	-0.537029
215	triads16455	syntenic	TraesCS1B02G410600	-0.86555	1.56592	0.4559	0.329041	1.11134	-0.86555	-0.86555	-0.86555
216	triads13093	syntenic	TraesCS1B02G067000	0.501817	2.16759	-0.172944	0.209862	-0.347142	-0.782697	-0.788913	-0.787575
217	triads15067	syntenic	TraesCS5B02G457000	1.28713	-0.746605	1.57905	0.558548	-0.611641	-0.3432	-0.818223	-0.905056
218	triads13916	syntenic	TraesCS2B02G569800	-0.226015	0.542208	0.908772	1.31173	-1.50509	0.400523	-1.28931	-0.142823
219	triads5325	syntenic	TraesCS3B02G148700	1.19654	1.75163	0.331164	-0.271392	-0.622114	-0.648484	-0.868674	-0.868674
220	triads7934	syntenic	TraesCS2B02G046800	-0.83252	-0.0387579	0.184488	2.2061	0.0108522	0.134878	-0.83252	-0.83252
221	triads14762	syntenic	TraesCS7B02G241500	1.11422	1.52836	0.103806	-0.128199	-1.69152	-0.698452	-0.0132806	-0.214929
222	triads2530	non-syntenic	TraesCS3B02G288700	2.46623	-0.375669	-0.224843	-0.219742	-0.417686	-0.392913	-0.417686	-0.417686
223	triads291	syntenic	TraesCS1B02G169200	-0.519381	1.41349	-0.439718	1.22901	0.792959	-0.515188	-0.655646	-1.30553
224	triads15538	non-syntenic	TraesCS6B02G054500	-0.532032	-0.337632	1.24128	1.93195	-0.527291	-0.592091	-0.592091	-0.592091
225	triads7461	syntenic	TraesCS4B02G140100	0.50643	0.386165	2.13127	-0.59475	-0.860336	-0.737565	-0.230195	-0.601014
226	triads11143	syntenic	TraesCS1B02G394400	-0.782479	2.24214	-0.152779	-0.137067	-0.777343	0.458489	-0.691832	-0.159125
227	triads6158	syntenic	TraesCS7B02G123100	-0.181113	-0.310427	1.97902	-0.47109	-0.708165	-0.708165	-0.708165	1.10811
228	triads165	syntenic	TraesCS7B02G288000	-0.772724	-0.372154	-0.760398	-0.681654	-0.441312	-0.0359486	1.12536	1.93883
229	triads4086	syntenic	TraesCS3B02G087300	-0.361176	0.18344	-0.916094	-0.92051	-0.600365	1.85924	1.10119	-0.34572
230	triads6606	syntenic	TraesCS3B02G332000	2.47487	-0.353553	-0.353553	-0.353553	-0.353553	-0.353553	-0.353553	-0.353553
231	triads6774	syntenic	TraesCS2B02G381100	0.493931	2.11661	0.533468	-0.524077	-0.638309	-0.654518	-0.675984	-0.651123
232	triads15062	syntenic	TraesCS1B02G147400	1.28443	0.76812	-0.47258	1.33733	-0.047258	-0.967732	-0.938813	-0.9635
233	triads15648	syntenic	TraesCS4B02G235300	1.76454	0.609432	-0.375972	0.411601	-0.906647	-1.04072	-1.00322	0.540988
234	triads6494	syntenic	TraesCS3B02G356500	1.30983	-0.325486	-0.686668	-0.460407	-0.792094	-0.792535	-0.0517271	1.79909
235	triads13014	syntenic	TraesCS4B02G240900	0.0385694	2.42597	-0.1986	-0.260251	-0.487942	-0.506269	-0.510344	-0.501139
236	triads9826	non-syntenic	TraesCS6B02G260700	-0.289434	-0.501852	0.323926	-0.703185	-0.800266	-0.570472	0.303673	2.23761
237	triads17391	syntenic	TraesCS6B02G140800	1.34977	0.716239	1.10735	0.406492	-0.693317	-1.01422	-1.01215	-0.860168
238	triads12063	syntenic	TraesCS5B02G384800	0	0	0	0	0	0	0	0
239	triads15224	syntenic	TraesCS5B02G189200	-0.861679	-0.861679	-0.861679	1.35579	0.267715	1.39022	0.432992	-0.861679
240	triads15721	syntenic	TraesCS2B02G544800	-0.678228	-0.675037	-0.830658	-0.753734	-0.474396	1.06551	1.77023	0.576312
241	triads17713	syntenic	TraesCS6B02G172700	-0.511249	-0.511249	2.36828	0.323282	-0.196331	-0.450233	-0.511249	-0.511249
242	triads12848	syntenic	TraesCS5B02G158200	-0.484111	-0.988575	-1.05963	-0.716212	0.409951	1.84637	0.292124	0.700077
243	triads16165	syntenic	TraesCS7B02G374500	-0.466666	2.06651	0.766706	0.316085	-0.53399	-0.716213	-0.716213	-0.716213
244	triads7032	syntenic	TraesCS2B02G595100	-0.729981	-0.810577	-0.822903	0.626866	1.7277	1.01467	-0.171502	-0.834281
245	triads11930	syntenic	TraesCS3B02G498000	2.10798	0.868811	-0.162701	-0.196632	-0.58277	-0.589556	-0.672349	-0.772785
246	triads4327	syntenic	TraesCS7B02G140600	1.78681	0.801934	-1.13114	-0.885383	0.679054	-0.397528	-0.668966	-0.18478
247	triads12136	syntenic	TraesCS2B02G053800	1.60654	1.60961	-0.625659	-0.652123	-0.618215	-0.545319	-0.261473	-0.513361
248	triads2123	syntenic	TraesCS4B02G108200	-0.785645	-0.375492	-0.854967	-0.194486	0.317724	1.96411	0.833785	-0.905033
249	triads2591	non-syntenic	TraesCS6B02G118000	-0.466938	0.80004	-0.450156	2.18815	-0.274788	-0.606308	-0.587336	-0.60266
250	triads9448	non-syntenic	TraesCS5B02G095800	1.89594	-0.273454	-0.331704	1.23505	-0.358924	-0.745986	-0.696446	-0.724483
251	triads6253	syntenic	TraesCS7B02G299600	2.28754	0.220854	-0.953135	-0.0990935	0.0741056	-0.594529	-0.508566	-0.42718
252	triads1491	non-syntenic	TraesCS1B02G151200	0.0395796	-0.143476	-0.806435	0.875699	1.71182	0.427955	-1.39271	-0.712433
253	triads12069	non-syntenic	TraesCS5B02G206700	1.09776	1.79256	-0.100644	0.126291	-0.248308	-0.617467	-0.950875	-1.09932
254	triads16185	syntenic	TraesCS1B02G161800	-0.407405	0.666888	2.16442	-0.0818786	-0.100626	-0.654532	-0.782356	-0.804512
255	triads17347	syntenic	TraesCS3B02G484000	-0.38552	0.060034	0.428628	2.27449	-0.35543	-0.644751	-0.688728	-0.688728
256	triads16825	syntenic	TraesCS6B02G286400	-0.059329	-1.0311	-1.55563	-0.50604	1.49586	0.296155	0.62085	0.739237
257	triads6577	syntenic	TraesCS5B02G230800	1.01924	-0.517626	2.08651	-0.517626	-0.517626	-0.517626	-0.517626	-0.517626
258	triads11659	syntenic	TraesCS4B02G242700	-0.611976	1.65725	1.48933	-0.0100814	-0.44492	-0.602024	-0.672551	-0.805033
259	triads9336	syntenic	TraesCS1B02G436700	-0.365355	2.46938	-0.205833	-0.363439	-0.394632	-0.410229	-0.40886	-0.321028
260	triads3451	syntenic	TraesCS7B02G438800	-0.679244	-0.0807041	2.35067	0.150458	-0.0627277	-0.418712	-0.555434	-0.704309
261	triads17172	syntenic	TraesCS7B02G300200	-0.227266	2.41561	-0.380566	0.129841	-0.386703	-0.506293	-0.520746	-0.523876
262	triads6244	syntenic	TraesCS5B02G219500	0.112642	1.76432	1.30356	-0.293298	-0.663779	-0.721043	-0.756909	-0.745497
263	triads129	syntenic	TraesCS6B02G033100	-0.709379	-0.0142018	1.87096	1.17785	-0.142182	-0.727681	-0.727681	-0.727681
264	triads12333	syntenic	TraesCS4B02G219200	1.61023	1.58032	-0.500813	-0.237254	-0.442531	-0.607577	-0.536401	-0.865978
265	triads10650	non-syntenic	TraesCS5B02G001100	-0.0554029	-0.467704	0.526972	2.26526	-0.654712	-0.523659	-0.734227	-0.35653
266	triads16295	syntenic	TraesCS7B02G042200	-0.121522	1.51309	-0.911078	0.851548	-1.14562	1.00731	-0.372175	-0.821559
267	triads13978	syntenic	TraesCS3B02G418300	-0.699196	-0.589953	0.219272	2.29638	0.0638491	0.0014483	-0.605843	-0.685954
268	triads14714	syntenic	TraesCS3B02G206100	0.475309	2.22184	-1.0696	-0.0938132	-0.6377	-0.222096	-0.364836	-0.309107
269	triads9840	syntenic	TraesCS3B02G157500	2.26886	0.539521	-0.561571	-0.129729	-0.358119	-0.371645	-0.681755	-0.705566
270	triads17203	syntenic	TraesCS3B02G075900	-0.0165063	-0.196521	-1.2399	-1.01606	-0.59741	1.76292	0.848039	0.455441
271	triads130	syntenic	TraesCS1B02G423100	-0.968893	-0.968893	-0.968893	-0.359068	0.789178	0.183213	1.76664	0.526722
272	triads12651	syntenic	TraesCS7B02G021400	-0.600877	0.419348	-1.48583	-0.959133	0.0672004	1.07433	1.47535	0.00960006
273	triads15849	syntenic	TraesCS4B02G100800	2.01528	-0.221623	0.337812	0.453099	-0.89893	-0.918094	-0.942606	0.175064
274	triads14792	syntenic	TraesCS7B02G335500	1.64266	1.35291	-0.257461	0.269135	-0.614549	-0.623374	-0.861292	-0.908024
275	triads13913	syntenic	TraesCS6B02G211300	-0.729004	1.88761	0.459048	-0.62492	-0.606259	0.987763	-0.595685	-0.778558
276	triads6571	syntenic	TraesCS7B02G396800	2.17118	0.761127	-0.105178	-0.286733	-0.635098	-0.635098	-0.635098	-0.635098
277	triads12663	syntenic	TraesCS2B02G113900	-1.17431	-0.523499	0.537434	1.32151	-0.21083	0.416353	1.04686	-1.41352
278	triads9620	syntenic	TraesCS4B02G304300	-0.45321	-0.636266	-0.0453269	-0.607064	-0.563592	-0.24133	0.177894	2.36889
279	triads10739	syntenic	TraesCS2B02G407100	0.724527	-0.301855	1.61002	1.11993	-0.704833	-0.796487	-0.679078	-0.972222
280	triads13371	syntenic	TraesCS5B02G192000	2.46162	-0.177458	-0.200211	-0.401911	-0.419426	-0.418704	-0.422677	-0.421232
281	triads17177	syntenic	TraesCS2B02G066800	-0.820848	0.905095	1.10861	1.46428	-0.138366	-0.83959	-0.83959	-0.83959
282	triads17107	non-syntenic	TraesCS5B02G268800	0.354385	0.616468	-0.905176	-0.733158	-1.08063	-0.619068	0.557187	1.80999
283	triads8388	syntenic	TraesCS3B02G253900	-0.656512	2.28584	0.0995625	-0.279567	-0.583308	0.377081	-0.641215	-0.601882
284	triads5171	syntenic	TraesCS5B02G533100	0.662719	2.24267	-0.194656	-0.541987	-0.492685	-0.480302	-0.522922	-0.672839
285	triads16815	syntenic	TraesCS3B02G440200	0.372795	0.630992	-0.300979	2.08381	-0.545559	-0.592432	-0.930236	-0.718388
286	triads8673	syntenic	TraesCS2B02G326200	-0.593746	-1.01374	-0.607294	1.87743	-0.699421	-0.0951754	1.1079	0.0240479
287	triads16657	non-syntenic	TraesCS1B02G194700	-0.308037	2.21789	-0.760659	-0.587537	-0.876517	-0.228397	0.0545157	0.488745
288	triads17591	syntenic	TraesCS7B02G106700	1.19467	0.895613	0.361034	0.294406	0.12396	0	-0.976187	-1.89349
289	triads6492	syntenic	TraesCS7B02G313800	-0.633078	0.0153707	-0.759981	-0.394112	0.808137	2.1282	-0.6355	-0.529041
290	triads1377	syntenic	TraesCS2B02G334900	1.83022	1.37914	-0.386373	-0.511973	-0.546953	-0.597981	-0.594905	-0.571169
291	triads57	syntenic	TraesCS2B02G482300	-0.69961	-0.538262	-0.640126	-0.677856	-0.0920631	2.16395	0.76318	-0.279217
292	triads10788	syntenic	TraesCS7B02G255800	-0.645424	-0.591951	-0.600447	-0.629432	-0.540477	0.0682156	2.12518	0.814339
293	triads7394	syntenic	TraesCS2B02G454100	-0.584132	-0.661659	-0.705789	0.457108	0.242419	-0.56982	-0.406418	2.22829
294	triads10722	syntenic	TraesCS3B02G487600	2.1766	0.784099	-0.260774	-0.260774	-0.476069	-0.638824	-0.662131	-0.662131
295	triads14219	syntenic	TraesCS7B02G083900	-0.711919	1.68045	1.05745	0.745647	-0.456544	-0.764241	-0.771389	-0.779451
296	triads15580	syntenic	TraesCS5B02G137100	1.30946	0.880923	0.792573	0.569633	-0.339468	-1.07104	-1.07104	-1.07104
297	triads6528	syntenic	TraesCS4B02G251000	1.12777	-0.0144083	0.634226	1.42118	-1.13983	-0.041653	-0.870521	-1.11677
298	triads4012	syntenic	TraesCS3B02G455200	-1.018	1.22683	1.15822	0.93314	-0.785691	0.236219	-0.73273	-1.018
299	triads13334	syntenic	TraesCS3B02G329800	1.73636	0.782066	0.839506	-0.105263	-0.722836	-0.827428	-0.825325	-0.877084
300	triads861	syntenic	TraesCS4B02G267700	-0.801375	-0.703664	-0.887909	0.177091	0.797056	1.85494	0.442113	-0.878256
301	triads836	syntenic	TraesCS4B02G091800	-0.80042	1.35762	-0.951786	-0.112105	0.310156	1.53914	-0.331241	-1.01136
302	triads11498	syntenic	TraesCS1B02G238700	1.08614	1.05911	0.339023	1.0446	-0.383039	-0.877602	-1.09455	-1.17368
303	triads6657	syntenic	TraesCS2B02G275600	0.253797	1.1647	-0.517175	-1.30241	-0.358524	1.29305	0.647751	-1.18119
304	triads14463	syntenic	TraesCS5B02G285400	-0.0115883	0.335898	2.16409	0.171879	-0.800563	-0.122447	-0.800563	-0.936705
305	triads3902	syntenic	TraesCS7B02G142700	-0.46128	2.38446	-0.184374	-0.598584	-0.613738	-0.552204	-0.104012	0.129728
306	triads348	syntenic	TraesCS7B02G074900	-0.0431847	0.813716	0.101411	1.68906	0.532288	-1.0311	-1.0311	-1.0311
307	triads3438	syntenic	TraesCS2B02G332500	2.46968	-0.328755	-0.404794	-0.259358	-0.369426	-0.27748	-0.372257	-0.457614
308	triads16460	syntenic	TraesCS3B02G112300	2.12616	-0.634282	-0.853109	0.31815	-0.487202	0.633834	-0.5446	-0.558949
309	triads17296	syntenic	TraesCS7B02G443900	1.38188	-0.593559	-1.08989	-0.936792	-0.578743	0.606523	1.39176	-0.181185
310	triads12051	syntenic	TraesCS1B02G255600	0.54347	1.31093	-0.727485	0.679519	-1.62169	-0.918187	0.0109014	0.722543
311	triads14068	syntenic	TraesCS1B02G117800	-0.485603	1.13826	0.446275	1.69924	-0.135918	-0.86389	-0.890647	-0.907716
312	triads6048	non-syntenic	TraesCS5B02G022500	0	0	0	0	0	0	0	0
313	triads10669	syntenic	TraesCS5B02G240700	1.61323	-0.437386	-0.760898	-0.472559	-0.366126	-0.730122	-0.440684	1.59455
314	triads16640	syntenic	TraesCS5B02G426300	-0.341373	-0.514103	2.38206	0.245994	-0.510749	-0.590407	-0.493141	-0.178285
315	triads13636	syntenic	TraesCS4B02G262300	0.10451	0.140862	2.0586	0.660284	-0.725514	-0.493269	-0.838204	-0.907272
316	triads4872	syntenic	TraesCS3B02G398300	-0.333288	2.35182	-0.457463	-0.207717	0.18772	-0.0837891	-0.702938	-0.754349
317	triads14148	syntenic	TraesCS3B02G039600	2.35286	0.323684	-0.470599	-0.0981279	-0.415454	-0.556289	-0.588076	-0.547996
318	triads6142	syntenic	TraesCS3B02G162900	2.30981	-0.364186	-0.612108	-0.568681	-0.612432	-0.173626	0.473563	-0.452336
319	triads4746	non-syntenic	TraesCS6B02G390200	1.74491	1.48514	-0.530671	-0.4511	-0.536912	-0.570457	-0.570457	-0.570457
320	triads6175	syntenic	TraesCS2B02G277600	0.252856	2.23413	-0.283179	0.378881	-0.445565	-0.708938	-0.710353	-0.717829
321	triads818	syntenic	TraesCS3B02G582900	-0.348635	-0.218029	2.44273	-0.0339149	-0.372626	-0.492584	-0.443118	-0.533827
322	triads15413	syntenic	TraesCS7B02G295800	-0.0219839	2.34957	0.286372	-0.368303	-0.562769	-0.563156	-0.577877	-0.54185
323	triads15815	syntenic	TraesCS4B02G230100	0.297106	-0.187929	1.80769	1.11862	-0.619269	-0.674753	-0.903847	-0.837624
324	triads15974	syntenic	TraesCS4B02G226800	0.106259	1.18742	-0.501722	0.122765	-0.674488	1.71342	-0.896772	-1.05688
325	triads15848	syntenic	TraesCS2B02G527800	1.34124	1.0678	0.404284	0.745353	-0.538556	-1.07172	-1.02468	-0.923729
326	triads11301	syntenic	TraesCS3B02G481300	-0.35501	2.22893	0.392221	0.29205	-0.492298	-0.655477	-0.710912	-0.699505
327	triads14940	syntenic	TraesCS1B02G306800	-0.54877	2.29527	0.55712	-0.34763	-0.30968	-0.54877	-0.54877	-0.54877
328	triads9952	syntenic	TraesCS4B02G140300	-0.111051	2.4199	-0.237703	-0.069781	-0.275209	-0.545155	-0.59554	-0.585463
329	triads17436	syntenic	TraesCS6B02G166200	-0.668318	-0.295985	-0.447105	-0.355533	-0.393345	2.33362	0.425144	-0.598481
330	triads10575	syntenic	TraesCS2B02G456000	2.21703	0.21467	0.262717	0.0729446	-0.684286	-0.80818	-0.760504	-0.514389
331	triads12696	syntenic	TraesCS1B02G062000	1.64173	1.01689	0.497629	0.268638	-0.739965	-0.895597	-0.909023	-0.880292
332	triads17456	syntenic	TraesCS3B02G142200	-0.0896208	-0.80806	-0.723596	-0.395559	-0.790873	0.177032	2.19338	0.4373
333	triads235	syntenic	TraesCS6B02G282700	-0.397543	-0.397543	-0.397543	2.45893	-0.0736683	-0.397543	-0.397543	-0.397543
334	triads16026	syntenic	TraesCS2B02G195200	0.0954395	2.1526	0.412089	0.246101	-0.619804	-0.765832	-0.765805	-0.754788
335	triads7294	syntenic	TraesCS3B02G028700	0.801149	1.81647	-0.885182	-0.353286	0.540551	-0.031001	-0.75268	-1.13602
336	triads15469	syntenic	TraesCS7B02G282100	-0.275892	1.44594	0.186112	0.0776043	1.38713	-0.606514	-0.951052	-1.26333
337	triads13538	syntenic	TraesCS2B02G308500	0.909708	-1.27699	0.190624	1.06788	-0.837499	-0.500737	-0.851897	1.29891
338	triads13891	syntenic	TraesCS5B02G436500	2.40229	-0.215039	-0.399358	0.18309	-0.532067	-0.532067	-0.532067	-0.374782
339	triads16344	syntenic	TraesCS7B02G236700	1.45949	1.45724	-0.477518	-0.342848	-0.490985	-1.11047	-0.881528	0.386616
340	triads12766	syntenic	TraesCS7B02G450400	-0.462599	1.9525	1.205	-0.322613	-0.503371	-0.622971	-0.622971	-0.622971
341	triads2190	syntenic	TraesCS5B02G513700	1.22626	1.03495	0.682341	0.70415	-0.78218	-1.16048	-1.01322	-0.691815
342	triads6527	syntenic	TraesCS3B02G488600	-0.377224	-0.54794	-0.273497	-0.0376819	-0.517417	-0.36885	-0.321579	2.44419
343	triads1436	syntenic	TraesCS6B02G122900	0.205366	1.86459	0.0343408	1.01652	-0.820244	-0.709485	-0.844133	-0.746947
344	triads8083	syntenic	TraesCS3B02G209100	-0.14077	0.257933	-0.634602	0.802127	1.97166	-0.336624	-0.850042	-1.06968
345	triads7203	syntenic	TraesCS3B02G380200	-0.202606	-0.113575	2.42633	-0.077336	-0.542122	-0.580327	-0.518076	-0.392293
346	triads9816	syntenic	TraesCS4B02G037600	2.45814	-0.069802	-0.357909	-0.399441	-0.407747	-0.407747	-0.407747	-0.407747
347	triads10622	syntenic	TraesCS6B02G074300	1.68508	1.27489	-0.586141	-0.521782	0.231534	-0.26071	-0.650315	-1.17255
348	triads15513	non-syntenic	TraesCS5B02G276500	2.34469	0.0111352	0.27257	-0.465903	-0.363911	-0.600817	-0.587906	-0.609854
349	triads6315	syntenic	TraesCS6B02G161600	-0.38163	2.42003	-0.0978387	-0.236935	-0.534282	-0.04833	-0.649802	-0.471217
350	triads6260	syntenic	TraesCS3B02G092700	-0.557781	-0.173608	-0.0434117	2.38161	0.102711	-0.576413	-0.566826	-0.566285
351	triads7418	syntenic	TraesCS3B02G448700	0.650632	0.247392	2.13196	-0.281436	-0.64458	-0.701321	-0.701321	-0.701321
352	triads10718	syntenic	TraesCS7B02G065700	2.32389	-0.516488	0.306722	0.0993951	-0.571369	-0.571369	-0.571369	-0.499414
353	triads13964	syntenic	TraesCS5B02G313900	-0.312023	1.68849	0.492189	1.14964	-0.367098	-0.803313	-0.911897	-0.935992
354	triads17192	syntenic	TraesCS6B02G074400	1.76978	0.436532	0.379582	0.675718	-0.264577	-1.06566	-0.911267	-1.0201
355	triads15014	syntenic	TraesCS5B02G041200	-0.615137	1.37447	-0.779263	-0.53006	1.47831	0.616142	-0.564225	-0.980233
356	triads11234	syntenic	TraesCS6B02G462400	-0.532507	-0.532507	-0.532507	-0.37734	-0.532507	2.16	0.879871	-0.532507
357	triads904	non-syntenic	TraesCS3B02G592200	0.0702115	2.43334	-0.33832	-0.306242	-0.485819	-0.471981	-0.430468	-0.470723
358	triads13774	syntenic	TraesCS3B02G475100	-1.04694	0.19807	-0.723185	-0.454705	-0.72845	0.595526	2.05901	0.10068
359	triads11820	syntenic	TraesCS7B02G134600	1.36778	1.22847	0.917841	-0.536973	-0.495312	-1.00958	-1.00158	-0.470648
360	triads5717	syntenic	TraesCS3B02G408200	-0.521319	1.82858	-0.754231	-0.266537	1.33979	-0.420718	-0.451336	-0.754231
361	triads8641	syntenic	TraesCS1B02G286200	-0.767507	0.273274	0.10807	2.21717	-0.767507	0.157631	-0.453621	-0.767507
362	triads15467	syntenic	TraesCS7B02G232400	-0.584918	1.20211	1.44909	0.880465	-0.383633	-0.866586	-0.863859	-0.832666
363	triads3968	syntenic	TraesCS4B02G247700	1.75679	0.83433	0.803483	-0.252043	-0.614214	-0.83414	-0.85888	-0.835322
364	triads16347	syntenic	TraesCS6B02G266600	2.07319	0.48462	0.545984	-0.268295	-0.548915	-0.876419	-0.834016	-0.576149
365	triads9708	syntenic	TraesCS1B02G168000	0.00502882	0.334473	0.327321	1.99421	0.188749	-0.865293	-0.833109	-1.15138
366	triads14880	non-syntenic	TraesCS1B02G311600	-0.529278	2.08986	0.992155	-0.291019	-0.507812	-0.584637	-0.584637	-0.584637
367	triads13379	syntenic	TraesCS4B02G346100	2.43225	-0.440828	-0.373155	-0.0264392	-0.476104	-0.496262	-0.515988	-0.103471
368	triads8006	syntenic	TraesCS1B02G211100	0.0692605	2.30815	-0.0853676	0.207782	-0.422006	-0.692605	-0.692605	-0.692605
369	triads14446	non-syntenic	TraesCS2B02G218600	0.175715	-0.85486	0.0592904	0.547987	-0.764307	-0.803115	-0.476839	2.11613
370	triads15581	syntenic	TraesCS5B02G387200	0.687057	-0.79187	-0.0386239	1.66211	1.00246	-0.746996	-0.893799	-0.880336
371	triads958	syntenic	TraesCS5B02G383400	0.381957	-0.614888	1.74698	0.942995	0.256725	-0.953014	-0.953014	-0.807745
372	triads11042	syntenic	TraesCS1B02G455900	0.244966	-0.646262	-0.690533	-0.603847	-0.703481	-0.485836	0.81466	2.07033
373	triads6426	syntenic	TraesCS7B02G345600	0.0929346	1.9566	-0.00940794	0.161428	-1.43065	0.33107	-0.118918	-0.983055
374	triads6543	non-syntenic	TraesCS2B02G229200	-0.266663	2.36811	0.321941	-0.342369	-0.537427	-0.42799	-0.50389	-0.611709
375	triads11101	syntenic	TraesCS3B02G090400	1.97911	1.13857	-0.48854	-0.169848	-0.569166	-0.648098	-0.665662	-0.576361
376	triads14517	syntenic	TraesCS5B02G182100	-0.00259251	2.39548	0.0985155	-0.46622	-0.440727	-0.480047	-0.547452	-0.556958
377	triads12648	syntenic	TraesCS2B02G099500	-0.773256	2.07578	0.0975357	0.264196	0.505838	-0.429391	-0.699152	-1.04155
378	triads11196	syntenic	TraesCS4B02G346900	-0.002741	2.07873	-0.496965	-0.646244	-0.421903	0.861728	-0.96167	-0.410939
379	triads14397	syntenic	TraesCS3B02G335300	-0.134215	0.951765	2.08892	-0.511581	-0.588188	-0.665255	-0.644418	-0.497026
380	triads12589	syntenic	TraesCS1B02G088600	1.9718	1.06423	-0.421688	0.0411616	-0.539583	-0.602229	-0.771774	-0.741917
381	triads404	syntenic	TraesCS3B02G172600	1.98388	0.968753	-0.110961	-0.330046	-1.04578	-0.714972	-0.618086	-0.132782
382	triads13106	syntenic	TraesCS5B02G361700	-0.387488	-0.1407	2.46563	-0.387488	-0.387488	-0.387488	-0.387488	-0.387488
383	triads16870	syntenic	TraesCS3B02G334700	0.0588488	2.20427	0.619859	-0.307836	-0.617555	-0.6502	-0.653692	-0.653692
384	triads10976	syntenic	TraesCS5B02G139500	-0.867571	-0.499184	2.11525	0.535278	0.202613	0.0522813	-0.699378	-0.839291
385	triads6144	syntenic	TraesCS1B02G365100	1.02633	-0.296142	1.88735	-0.356254	-0.612616	-0.934394	-0.934394	0.220117
386	triads14042	syntenic	TraesCS3B02G137600	-0.4276	2.38326	0.315553	-0.384946	-0.471565	-0.471565	-0.471565	-0.471565
387	triads1855	syntenic	TraesCS3B02G498500	-0.596274	-0.480463	-0.530445	-0.318328	-0.596274	2.29169	0.560617	-0.330519
388	triads2885	syntenic	TraesCS7B02G158100	0.844438	0.200266	-0.45129	2.06634	-0.720772	-0.648787	-0.626638	-0.663553
389	triads14040	syntenic	TraesCS7B02G133100	-0.594759	1.86642	-0.836111	-0.988223	0.0725069	1.01459	0.126253	-0.660674
390	triads12239	syntenic	TraesCS7B02G290600	-0.251184	2.37056	-0.206698	0.249133	-0.399327	-0.640243	-0.643266	-0.47897
391	triads13613	syntenic	TraesCS3B02G276600	0.519142	1.31235	1.56283	-0.265931	-0.595382	-0.809281	-0.858261	-0.865469
392	triads11874	syntenic	TraesCS1B02G459800	1.0219	-0.0971511	1.9673	-0.0493358	-0.703651	-0.809348	-0.805154	-0.524553
393	triads9294	syntenic	TraesCS7B02G345700	-0.20546	0.256571	1.1808	1.75011	-0.552066	-0.992672	-0.954972	-0.482313
394	triads4902	syntenic	TraesCS7B02G390100	0.754565	-1.08772	0.129225	1.55461	-1.66245	0.0774145	0.025604	0.208748
395	triads2303	syntenic	TraesCS7B02G326400	0.0722896	0.00119448	0.633789	2.13405	-0.585914	-0.751803	-0.751803	-0.751803
396	triads1120	syntenic	TraesCS2B02G413200	-0.225426	-0.713578	1.27309	1.8326	-0.12812	-0.686008	-0.848184	-0.50437
397	triads11532	syntenic	TraesCS5B02G203800	2.33042	-0.11182	-0.761424	0.0705414	-0.566606	-0.429276	-0.669125	0.13729
398	triads15406	syntenic	TraesCS3B02G558400	2.14466	-0.175605	-0.602138	-0.459437	0.211979	0.568821	-0.809991	-0.878285
399	triads30	syntenic	TraesCS4B02G084700	-0.297075	-0.318363	-0.791516	-0.899054	-0.393133	-0.00255548	0.464436	2.23726
400	triads6590	syntenic	TraesCS1B02G338000	-0.395657	2.42239	-0.235307	-0.0424894	-0.596425	-0.173685	-0.326083	-0.652746
401	triads15617	syntenic	TraesCS5B02G299000	1.41727	-0.478705	1.0021	1.13818	-0.50609	-0.86243	-0.85888	-0.851442
402	triads11857	syntenic	TraesCS3B02G315200	-0.730819	-0.732392	0.486738	1.64781	-0.572369	-0.705422	-0.68879	1.29525
403	triads430	syntenic	TraesCS5B02G282300	-0.638613	-0.437809	0.900506	2.13531	-0.555463	-0.656713	-0.447991	-0.299226
404	triads1311	non-syntenic	TraesCS5B02G121100	2.17582	-0.0594487	-0.854363	0.205523	-0.854363	0.0968164	-0.854363	0.144375
405	triads17619	syntenic	TraesCS6B02G341100	-0.415167	-0.147343	0.115255	2.21347	0.471835	-0.722031	-0.753063	-0.762961
406	triads6576	syntenic	TraesCS5B02G231000	0.0315644	-0.933606	1.73745	1.0753	-0.933606	-0.933606	-0.344403	0.300914
407	triads8687	syntenic	TraesCS2B02G077100	-0.243758	-0.917745	1.94528	0.733969	0.563073	-0.626689	-0.792085	-0.662047
408	triads16250	syntenic	TraesCS1B02G440300	-0.517496	-0.508062	0.315349	0.614526	-0.750638	-0.618569	-0.677865	2.14275
409	triads14937	syntenic	TraesCS4B02G189800	-0.977304	-0.553735	-0.30406	1.8598	1.11483	0.104624	-0.339921	-0.904228
410	triads2265	syntenic	TraesCS3B02G073500	1.31752	0.289058	-0.472487	-0.791273	-0.593929	1.6945	-0.540798	-0.902595
411	triads12324	syntenic	TraesCS4B02G130900	-0.169427	0.388229	0.668164	1.97821	-0.162788	-0.900797	-0.900797	-0.900797
412	triads11907	syntenic	TraesCS7B02G267500	2.39237	0.042384	-0.468184	-0.0291543	-0.581862	-0.19477	-0.532863	-0.62792
413	triads10132	syntenic	TraesCS1B02G073400	-0.925201	-0.190791	1.41222	0.431791	-0.256518	1.40127	-0.668226	-1.20454
414	triads2286	syntenic	TraesCS2B02G245100	0.435239	1.90127	0.497789	0.457775	-0.769321	-0.901781	-0.90937	-0.7116
415	triads13153	syntenic	TraesCS3B02G080200	-0.672831	0.456076	1.68246	1.13674	-0.250052	-0.629062	-0.492056	-1.23128
416	triads10322	syntenic	TraesCS2B02G602500	0.397005	2.35529	-0.294154	-0.491627	-0.491627	-0.491627	-0.491627	-0.491627
417	triads13565	syntenic	TraesCS6B02G180500	-0.209657	0.358764	1.87291	0.843158	-0.288329	-1.3086	-0.700641	-0.567597
418	triads12031	syntenic	TraesCS3B02G102000	-0.457015	0.475036	2.336	-0.460004	-0.462993	-0.477009	-0.477009	-0.477009
419	triads153	syntenic	TraesCS7B02G121100	0.499349	0.249354	2.07666	0.222714	-0.709907	-0.776511	-0.780752	-0.780913
420	triads3997	syntenic	TraesCS5B02G197700	-0.353553	-0.353553	-0.353553	-0.353553	-0.353553	-0.353553	2.47487	-0.353553
421	triads5802	syntenic	TraesCS1B02G124300	-0.0795434	2.04402	0.577292	0.0449942	0.120922	-0.819538	-1.02	-0.868148
422	triads13490	syntenic	TraesCS1B02G162500	-0.55407	2.31338	-0.00572042	0.381542	-0.328864	-0.60243	-0.601404	-0.60243
423	triads147	syntenic	TraesCS1B02G134400	-0.623452	-0.454673	-0.245373	0.84024	2.1644	-0.475462	-0.582226	-0.623452
424	triads11350	syntenic	TraesCS4B02G310500	1.45179	-0.36839	1.03249	0.946232	-0.405927	-1.06563	-1.13432	-0.456244
425	triads14010	syntenic	TraesCS4B02G055000	1.53073	0.654901	-0.617646	0.113924	-0.840799	-1.16163	-0.768669	1.08918
426	triads5678	syntenic	TraesCS2B02G533300	2.1957	-0.278413	0.616353	0.0564986	-0.50505	-0.598373	-0.74284	-0.743878
427	triads10797	syntenic	TraesCS7B02G035100	0.114078	-0.645358	1.59444	1.5053	-0.750511	-0.769984	-0.692958	-0.354998
428	triads8012	syntenic	TraesCS6B02G287700	2.25831	0.22996	-0.742372	0.0167149	-0.290046	-0.765058	-0.787365	0.0798566
429	triads15426	syntenic	TraesCS3B02G300300	-0.110053	-0.744304	0.433897	-0.187453	-0.637879	-0.664754	-0.374504	2.28505
430	triads13223	syntenic	TraesCS7B02G055200	0.165261	-0.288506	2.06168	0.834341	-0.723518	-0.589556	-0.786359	-0.673343
431	triads1903	syntenic	TraesCS2B02G412500	1.38542	0.407511	-0.702383	-0.443208	-0.822371	-0.710782	-0.708382	1.5942
432	triads10318	syntenic	TraesCS6B02G165100	-0.442225	-0.353673	2.41197	0.138429	-0.204576	-0.516641	-0.516641	-0.516641
433	triads9844	syntenic	TraesCS1B02G253300	-0.783809	1.096	-0.141136	1.65344	0.63713	-0.788113	-0.877218	-0.796292
434	triads3901	syntenic	TraesCS5B02G425900	-0.76439	1.46974	-0.206468	0.209527	-0.343501	-1.03356	-0.840247	1.5089
435	triads72	syntenic	TraesCS5B02G108700	-0.411464	-0.0946527	2.45959	-0.307163	-0.398057	-0.416083	-0.416083	-0.416083
436	triads241	syntenic	TraesCS3B02G157900	-0.47724	0.683388	2.25612	-0.450149	-0.486934	-0.508396	-0.508396	-0.508396
437	triads1214	syntenic	TraesCS4B02G218900	2.47351	-0.386299	-0.28916	-0.329482	-0.379055	-0.38883	-0.353134	-0.347548
438	triads1406	syntenic	TraesCS3B02G375600	0.977607	-0.151967	2.04519	-0.22447	-0.494517	-0.71728	-0.71728	-0.71728
439	triads7104	syntenic	TraesCS7B02G269900	0.243107	-0.563772	0.645061	0.488635	-0.946916	-0.82203	-0.925418	1.88133
440	triads3359	non-syntenic	TraesCS2B02G340100	2.03729	0.0533419	-0.440773	0.951732	-0.448259	-0.717776	-0.717776	-0.717776
441	triads10727	syntenic	TraesCS3B02G134400	-0.526656	0.0698652	2.37069	0.15485	-0.464866	-0.534629	-0.534629	-0.534629
442	triads7503	syntenic	TraesCS6B02G240600	-0.954637	0.626272	-0.196953	-0.0909776	-0.557692	2.16992	-0.239237	-0.756693
443	triads9414	syntenic	TraesCS5B02G498400	-0.331915	-0.294767	2.40295	0.199808	-0.396645	-0.526476	-0.526476	-0.526476
444	triads743	syntenic	TraesCS4B02G251400	1.96667	1.18028	-0.472029	-0.666994	-0.570056	-0.338058	-0.432818	-0.666994
445	triads6572	syntenic	TraesCS2B02G299100	0.754373	-0.349173	1.74999	0.930344	-0.746586	-0.783327	-0.777892	-0.777735
446	triads8606	syntenic	TraesCS7B02G110100	0.971919	0.708024	0.0430472	1.62792	-0.643546	-1.05793	-0.889649	-0.75978
447	triads8251	syntenic	TraesCS6B02G362100	-0.3193	-0.535046	0.595913	2.28291	-0.473576	-0.522591	-0.61138	-0.416928
448	triads13436	syntenic	TraesCS7B02G063100	2.23696	-0.338821	0.0171122	0.166646	-0.871668	-0.974868	-0.357776	0.122418
449	triads17184	syntenic	TraesCS5B02G459900	1.68771	0.652132	0.623662	0.488431	-0.6169	-0.787718	-0.991987	-1.05533
450	triads9149	syntenic	TraesCS2B02G337100	0.0994909	1.37202	-0.690943	1.66901	-0.442845	-0.897844	-0.891802	-0.217086
451	triads1024	syntenic	TraesCS7B02G174400	2.34246	0.0894133	-0.0794168	0.0267191	-0.689575	-0.674765	-0.668841	-0.345991
452	triads16221	syntenic	TraesCS5B02G399900	1.44239	-0.7773	-0.332837	1.56364	-1.18271	-0.552009	-0.227332	0.0661594
453	triads648	syntenic	TraesCS5B02G050900	-0.532159	-0.283325	2.33189	0.443028	-0.310956	-0.548194	-0.550144	-0.550144
454	triads16359	syntenic	TraesCS2B02G499500	-0.466382	0.211447	-0.142464	-0.132466	-0.682327	-0.462383	-0.682327	2.3569
455	triads1069	syntenic	TraesCS7B02G065100	-0.278343	-0.0104506	-0.567581	-0.312319	0.113534	2.29972	-0.160406	-1.08415
456	triads718	syntenic	TraesCS1B02G455700	1.19762	1.73659	-0.535862	0.432591	-0.479433	-0.815902	-0.744252	-0.791346
457	triads16808	syntenic	TraesCS3B02G506500	-0.761962	2.02967	0.121417	0.182603	0.71416	-0.761962	-0.761962	-0.761962
458	triads2015	syntenic	TraesCS1B02G225500	1.6462	1.05512	0.509438	-0.191893	-0.17429	-0.770005	-0.80799	-1.26659
459	triads10162	syntenic	TraesCS5B02G403600	-0.452465	1.41664	-0.649082	1.60263	0.00648173	-0.577249	-0.145153	-1.20181
460	triads16179	syntenic	TraesCS3B02G562500	-0.282972	-0.886847	1.09302	1.68488	0.35395	-0.607442	-0.0906939	-1.26389
461	triads4094	syntenic	TraesCS3B02G409100	1.57374	1.65542	-0.590609	-0.465977	-0.476584	-0.421428	-0.63728	-0.63728
462	triads12297	syntenic	TraesCS4B02G233500	-0.720813	-0.720813	1.09152	1.42103	1.09152	-0.720813	-0.720813	-0.720813
463	triads16445	syntenic	TraesCS4B02G294300	1.89122	-0.803122	-0.304409	-0.255833	-0.689778	-0.236403	-0.803122	1.20144
464	triads14548	syntenic	TraesCS5B02G457100	-0.336845	2.39798	0.0890338	-0.0311618	-0.559429	-0.5253	-0.474847	-0.559429
465	triads6659	syntenic	TraesCS3B02G115100	0.281394	0.754734	1.21354	1.29269	-0.683961	-0.870921	-0.938404	-1.04907
466	triads9353	syntenic	TraesCS4B02G065700	-0.434174	0.619675	2.10129	0.406031	-0.518482	-0.745059	-0.745059	-0.684223
467	triads4233	syntenic	TraesCS4B02G221100	-1.1108	1.36684	-0.743304	0.378029	-0.533517	1.49174	-0.0169883	-0.832003
468	triads8181	syntenic	TraesCS3B02G592400	-1.00713	1.88071	0.0568096	0.747884	-0.705393	0.249232	-1.14939	-0.07272
469	triads1825	syntenic	TraesCS2B02G338700	0.331808	0.202808	0.155927	2.15329	-0.358543	-0.825672	-0.843137	-0.816479
470	triads12876	syntenic	TraesCS3B02G320400	-0.97211	1.7923	0.687641	-0.497302	-1.00256	-0.692486	-0.106936	0.791462
471	triads3263	syntenic	TraesCS3B02G099300	-0.619592	-0.471428	-1.02563	-0.616765	-0.3374	2.06151	0.715023	0.29428
472	triads10022	syntenic	TraesCS6B02G238800	0.319383	-0.523845	0.423729	-0.856624	-0.537946	-0.348995	-0.676133	2.20043
473	triads9712	syntenic	TraesCS5B02G486000	-0.742119	1.30663	0.825014	1.42431	-0.505367	-0.756403	-0.757601	-0.794464
474	triads6	syntenic	TraesCS7B02G464400	0.518948	0.111476	-0.270727	2.2078	-0.34443	-0.745585	-0.786648	-0.690834
475	triads1591	syntenic	TraesCS3B02G045900	0.00262058	0.184751	2.31319	0.0128408	-0.715681	-0.599065	-0.486642	-0.712012
476	triads11627	syntenic	TraesCS1B02G404100	-0.517275	2.15344	0.880082	-0.305156	-0.490022	-0.573688	-0.573688	-0.573688
477	triads17111	syntenic	TraesCS7B02G052600	-0.552739	-0.663887	1.52065	1.67571	-0.157774	-0.589102	-0.589788	-0.643076
478	triads17166	syntenic	TraesCS2B02G066400	-0.291413	2.47118	-0.32963	-0.275468	-0.339419	-0.411749	-0.411749	-0.411749
479	triads12762	syntenic	TraesCS4B02G097200	-0.660386	-0.474639	1.13297	1.36145	-0.821476	-0.818188	-0.813257	1.09352
480	triads10095	syntenic	TraesCS7B02G342700	-1.20831	-1.00275	0.521549	1.10877	1.32493	0.176991	0.180525	-1.1017
481	triads17627	syntenic	TraesCS1B02G351700	2.20025	0.205144	-0.0840648	0.427878	-0.522626	-0.754856	-0.716871	-0.754856
482	triads12151	syntenic	TraesCS5B02G241000	-0.661449	0.572107	-0.203619	2.16662	0.212589	-0.73895	-0.655708	-0.691588
483	triads11719	syntenic	TraesCS6B02G370600	0.77597	1.09007	1.64873	-0.581139	-0.695183	-0.750055	-0.750055	-0.738339
484	triads15779	syntenic	TraesCS5B02G557100	-0.363312	-0.169512	-0.476676	-0.473408	-0.135075	2.44213	-0.230341	-0.59381
485	triads2414	syntenic	TraesCS7B02G287500	1.83698	0.830457	-0.00894645	0.221403	-0.854951	-1.00643	0.0494226	-1.06793
486	triads15744	syntenic	TraesCS1B02G324300	2.13346	0.880778	-0.31381	-0.250597	-0.635135	-0.643761	-0.648478	-0.522456
487	triads11816	syntenic	TraesCS5B02G039200	0.291417	2.14748	0.432271	-0.00352134	-0.759862	-0.84416	-0.750471	-0.513155
488	triads10863	syntenic	TraesCS3B02G356400	2.42055	-0.289332	0.0972353	-0.241675	-0.50463	-0.510773	-0.517568	-0.453807
489	triads714	syntenic	TraesCS3B02G314800	2.42176	-0.0462442	-0.203524	-0.488408	-0.479505	-0.163957	-0.353879	-0.686244
490	triads14942	syntenic	TraesCS7B02G101300	-0.621849	-0.114284	-0.135432	0.277778	1.74191	0.534815	0.0988289	-1.78177
491	triads15510	syntenic	TraesCS4B02G330100	-1.34555	-0.204868	-0.0558732	1.94976	-1.07175	0.138595	0.271142	0.31855
492	triads9298	syntenic	TraesCS1B02G077600	0.063165	2.30643	-0.0675299	0.0287454	-0.0999542	-0.706039	-0.762408	-0.762408
493	triads10121	syntenic	TraesCS2B02G197400	-0.747415	-0.206658	1.27696	1.83892	-0.399145	-0.230311	-0.76699	-0.765359
494	triads311	non-syntenic	TraesCS2B02G046100	-0.339978	-0.635547	-0.654861	-0.584627	-0.343489	-0.198924	0.443134	2.31429
495	triads13626	non-syntenic	TraesCS6B02G042100	-0.867442	-1.44323	0.0791551	-0.961448	0.174468	1.33911	0.83121	0.848183
496	triads1800	syntenic	TraesCS5B02G212000	-0.662735	-0.712523	2.16301	-0.689912	-0.630992	0.548701	0.307805	-0.32335
497	triads6231	syntenic	TraesCS4B02G221500	0.365441	0.998137	0.452612	1.62708	-0.692803	-0.812781	-0.969314	-0.968377
498	triads11371	syntenic	TraesCS2B02G159400	-0.420321	-0.0241986	2.45068	-0.303962	-0.415752	-0.428817	-0.428817	-0.428817
499	triads8504	syntenic	TraesCS3B02G161000	-0.613342	0.68875	2.14358	0.230117	-0.573238	-0.625288	-0.625288	-0.625288
500	triads17108	syntenic	TraesCS5B02G268700	-0.566406	-0.423431	1.33939	1.86317	-0.473542	-0.543538	-0.602796	-0.592853
501	triads10922	syntenic	TraesCS5B02G078100	-0.998134	1.07295	-0.117327	1.89028	0.0765179	-0.539026	-0.622913	-0.762345
502	triads14131	syntenic	TraesCS7B02G354800	-0.584114	1.23347	1.1754	1.19141	-0.540855	-0.832911	-0.847012	-0.795389
503	triads658	syntenic	TraesCS6B02G324900	-0.732581	-0.78658	-0.0665371	1.80923	1.2403	-0.035296	-0.655327	-0.773205
504	triads12520	syntenic	TraesCS3B02G451700	0.777227	0.686613	1.41689	-0.122955	-0.0949365	-0.00372592	-0.90689	-1.75223
505	triads12195	syntenic	TraesCS1B02G249600	-0.783243	-0.380682	-0.996191	1.27915	1.39875	0.669476	-0.0918888	-1.09537
506	triads10498	syntenic	TraesCS2B02G523500	-0.74189	0.239363	-0.27277	1.78666	1.21431	-0.74189	-0.74189	-0.74189
507	triads1914	syntenic	TraesCS5B02G410000	-0.45807	-0.445809	1.03933	2.0662	-0.600606	-0.600606	-0.600606	-0.399829
508	triads12632	syntenic	TraesCS3B02G084300	-0.721777	-0.130003	1.19743	1.83983	0.0340959	-0.739858	-0.739858	-0.739858
509	triads8107	syntenic	TraesCS1B02G323600	-0.440377	-0.457454	-0.495024	-0.293513	-0.785335	-0.372068	2.2783	0.565467
510	triads8276	syntenic	TraesCS5B02G085100	1	1.22259	0.579548	0.782481	-0.702101	-0.91962	-0.599366	-1.36354
511	triads7578	syntenic	TraesCS1B02G278400	-0.271495	-0.28695	-0.121524	2.40886	0.0243866	-0.557552	-0.586499	-0.609224
512	triads1286	syntenic	TraesCS7B02G077500	-0.568349	0.610646	0.483948	2.03085	-0.1571	-0.783882	-0.82321	-0.792904
513	triads476	syntenic	TraesCS4B02G282500	0.43876	0.815289	1.87478	0.0274277	-0.762754	-1.00703	-0.880585	-0.505879
514	triads5181	syntenic	TraesCS6B02G304700	0.786587	-0.331886	2.00805	0.399344	-0.642916	-0.803581	-0.803581	-0.612019
515	triads2091	syntenic	TraesCS1B02G211700	-0.437467	-0.177743	0.414578	2.32701	-0.323487	-0.569198	-0.633662	-0.600028
516	triads7796	syntenic	TraesCS4B02G032300	0.221051	1.01833	1.87934	-0.0413828	-0.670594	-0.802249	-0.802249	-0.802249
517	triads10822	syntenic	TraesCS6B02G116700	2.11045	-0.662416	-0.91714	-0.685271	-0.618369	-0.112247	0.512719	0.372268
518	triads15846	syntenic	TraesCS7B02G093200	-0.369321	0.395455	2.34542	-0.254775	-0.404459	-0.572357	-0.583141	-0.556826
519	triads16883	syntenic	TraesCS4B02G218700	2.43988	-0.0371651	-0.472557	-0.16958	-0.347809	-0.405501	-0.482989	-0.524278
520	triads8381	syntenic	TraesCS3B02G303500	-0.468224	-0.0895461	2.43735	-0.0619249	-0.412981	-0.468224	-0.468224	-0.468224
521	triads7177	syntenic	TraesCS7B02G167800	2.39747	-0.659914	-0.195636	-0.31334	-0.725649	0.00191441	-0.366858	-0.137988
522	triads13811	syntenic	TraesCS7B02G420400	-0.428803	2.43899	-0.225693	0.0215872	-0.463198	-0.440026	-0.439664	-0.463198
523	triads8361	syntenic	TraesCS1B02G044800	-0.560203	-0.864749	1.63504	1.44597	-0.549234	-0.800928	-0.456494	0.150602
524	triads14981	syntenic	TraesCS6B02G462300	-0.627725	-0.103408	0.88644	2.09957	-0.491463	-0.720749	-0.741209	-0.301459
525	triads14201	syntenic	TraesCS5B02G291000	-0.901811	-0.831271	-0.665502	0.238293	-0.636404	-0.119698	1.05568	1.86072
526	triads6408	syntenic	TraesCS2B02G062500	1.38713	-0.810954	0.872527	1.30079	-0.710119	-0.611602	-0.53047	-0.897301
527	triads14306	syntenic	TraesCS5B02G256000	-0.462283	-0.434934	2.43777	0.0696445	-0.425606	-0.415641	-0.386384	-0.382568
528	triads12260	syntenic	TraesCS2B02G503100	-0.800225	-0.18248	-0.66346	0.137148	-0.804066	-0.618128	0.944672	1.98654
529	triads13892	syntenic	TraesCS7B02G041200	-0.477432	0.0877643	2.41593	-0.116949	-0.442452	-0.463328	-0.500403	-0.503126
530	triads14611	syntenic	TraesCS5B02G461800	-0.442163	-0.139705	2.45082	-0.124425	-0.396014	-0.449503	-0.449503	-0.449503
531	triads10961	syntenic	TraesCS3B02G074200	-0.54259	-0.454315	2.21707	0.758374	-0.344583	-0.544325	-0.544814	-0.544814
532	triads1879	syntenic	TraesCS4B02G112000	-0.492228	-0.557966	1.2379	1.88561	-0.189319	-0.32595	-0.815117	-0.742934
533	triads13193	syntenic	TraesCS3B02G556600	-0.566404	-0.471227	2.28905	0.589861	-0.407384	-0.371335	-0.554443	-0.508119
534	triads8876	syntenic	TraesCS2B02G268000	-0.321723	-0.515105	-0.369961	-0.466349	-0.37169	-0.285761	-0.127218	2.45781
535	triads8992	syntenic	TraesCS6B02G305600	-0.0753904	-0.396211	1.00945	2.0331	-0.488849	-0.714837	-0.674613	-0.692653
536	triads7523	syntenic	TraesCS5B02G237300	0.514231	1.56451	-0.21773	1.30598	-0.652382	-0.805884	-0.854358	-0.854358
537	triads9617	syntenic	TraesCS7B02G316900	-0.126905	-0.513244	2.40613	0.0726672	-0.631963	-0.308977	-0.567085	-0.330623
538	triads12818	syntenic	TraesCS7B02G093800	-0.503895	0.313208	1.41749	1.61624	-0.647428	-0.716503	-0.745301	-0.733808
539	triads13638	syntenic	TraesCS4B02G052300	-0.533637	-0.116839	0.560054	2.25684	-0.240199	-0.634958	-0.649051	-0.642215
540	triads6120	syntenic	TraesCS2B02G508900	-0.560509	-0.367128	1.81303	1.38837	-0.387082	-0.627451	-0.626352	-0.632882
541	triads16338	syntenic	TraesCS5B02G374700	-0.0731838	-0.619302	1.74838	1.42132	-0.619302	-0.619302	-0.619302	-0.619302
542	triads12024	syntenic	TraesCS2B02G349000	-0.716398	-0.716398	1.4982	1.13721	-0.716398	0.946579	-0.716398	-0.716398
543	triads17651	syntenic	TraesCS3B02G313400	-0.470093	-0.365081	2.33168	0.479391	-0.466446	-0.465717	-0.521869	-0.521869
544	triads10672	syntenic	TraesCS5B02G412100	-0.403455	-0.292363	2.45156	-0.0358054	-0.410854	-0.422675	-0.44114	-0.445266
545	triads12312	syntenic	TraesCS7B02G369200	-0.539809	-0.554899	-0.132837	-0.173534	-0.546439	-0.415431	-0.061503	2.42445
546	triads1182	syntenic	TraesCS2B02G353000	-0.715338	-0.165498	2.22648	0.640667	-0.348945	-0.483361	-0.387302	-0.766703
547	triads2386	syntenic	TraesCS7B02G224200	0.70726	-0.446776	2.18753	-0.0185034	-0.594803	-0.495639	-0.573245	-0.765824
548	triads8707	syntenic	TraesCS2B02G489900	-0.600595	1.63891	-0.904801	-0.448361	0.890276	0.880223	-0.33621	-1.11944
549	triads3995	syntenic	TraesCS5B02G098900	1.48319	-0.245168	0.677399	1.25006	-0.460538	-0.700627	-0.943415	-1.0609
550	triads6259	syntenic	TraesCS5B02G314000	0.833547	1.48887	-0.0565929	1.09138	-0.919108	-0.599885	-0.919108	-0.919108
551	triads10490	syntenic	TraesCS3B02G039000	1.97583	0.339519	0.0337037	0.749584	-0.777645	-0.722051	-0.717571	-0.881369
552	triads14335	syntenic	TraesCS4B02G374100	-0.873299	-0.559807	-0.942672	-0.937403	-0.0197579	1.23158	0.586151	1.51521
553	triads15619	syntenic	TraesCS1B02G300000	-0.489733	2.35107	-0.591152	0.375239	-0.219544	-0.511126	-0.372202	-0.542555
554	triads7016	syntenic	TraesCS7B02G270400	1.73975	0.526501	-0.630802	-0.180029	-0.921726	-0.840203	-0.75868	1.06519
555	triads14351	non-syntenic	TraesCS6B02G185300	-0.146831	2.38465	-0.360258	0.159529	-0.237201	-0.592431	-0.618869	-0.588586
556	triads423	syntenic	TraesCS4B02G299300	2.45956	-0.506867	-0.50401	-0.35017	-0.381795	-0.236728	-0.243665	-0.23632
557	triads7544	syntenic	TraesCS7B02G169500	1.96731	0.732569	0.328393	0.043411	-0.46533	-0.829956	-0.879258	-0.897138
558	triads8612	syntenic	TraesCS2B02G419200	-0.0515391	-0.160809	0.891915	2.06303	-0.788837	-0.779713	-0.571818	-0.602231
559	triads655	syntenic	TraesCS2B02G405900	-0.447542	0.304638	2.3873	-0.435663	-0.446503	-0.454076	-0.454076	-0.454076
560	triads1450	syntenic	TraesCS5B02G229900	-0.405564	-0.510056	1.53716	1.69445	-0.578497	-0.593991	-0.567717	-0.57579
561	triads9087	syntenic	TraesCS1B02G301200	-1.29648	-1.28323	0.648015	1.7058	-0.303752	-0.100146	0.169722	0.460071
562	triads978	syntenic	TraesCS5B02G422100	-0.441959	-0.371908	-0.238392	2.42993	0.0713481	-0.484568	-0.484568	-0.479878
563	triads13195	syntenic	TraesCS1B02G041400	-0.0309001	-0.610659	1.50441	1.63798	-0.678279	-0.744791	-0.744236	-0.333528
564	triads3268	syntenic	TraesCS4B02G333800	1.78347	0.255973	-0.477233	-0.307313	-0.896398	-0.830714	-0.71951	1.19172
565	triads17444	syntenic	TraesCS3B02G154200	-0.367422	-0.356919	2.47416	-0.295438	-0.3589	-0.361984	-0.3663	-0.367197
566	triads827	syntenic	TraesCS3B02G284200	-0.0309954	-0.627163	-0.627163	-0.627163	-0.627163	1.48844	-0.627163	1.67837
567	triads12509	syntenic	TraesCS4B02G288500	-0.477024	-0.424568	0.332405	2.3476	-0.0774095	-0.567002	-0.567002	-0.567002
568	triads2930	syntenic	TraesCS2B02G335800	-0.135973	1.95087	0.0246574	1.0422	-0.678351	-0.787566	-0.763035	-0.652812
569	triads13262	syntenic	TraesCS3B02G372000	-0.0581479	2.13024	0.498621	0.280387	-0.440209	-0.791741	-0.809575	-0.809575
570	triads11390	syntenic	TraesCS2B02G276100	-0.449233	-0.483006	2.28795	0.600808	-0.496494	-0.397872	-0.518668	-0.543485
571	triads16588	syntenic	TraesCS2B02G533200	2.38871	0.188327	-0.422804	-0.0879853	-0.457326	-0.531915	-0.544254	-0.532747
572	triads14250	syntenic	TraesCS7B02G410300	-0.221262	-0.650166	0.410916	2.31024	-0.163982	-0.388213	-0.68649	-0.611047
573	triads13665	syntenic	TraesCS1B02G281600	1.34458	0.424316	0.41946	1.17299	-0.933819	-1.21508	-1.04025	-0.172195
574	triads647	syntenic	TraesCS1B02G201200	2.47487	-0.353553	-0.353553	-0.353553	-0.353553	-0.353553	-0.353553	-0.353553
575	triads17601	non-syntenic	TraesCS2B02G355400	-0.583432	-0.5885	1.13827	1.99327	-0.24115	-0.549061	-0.56094	-0.608457
576	triads1150	syntenic	TraesCS2B02G123000	1.02587	0.299661	1.33042	0.715476	-1.23085	-1.23671	-0.204004	-0.699859
577	triads16778	syntenic	TraesCS4B02G115400	-0.502959	0.0286718	2.16927	0.741355	-0.537471	-0.624894	-0.636731	-0.637241
578	triads9484	syntenic	TraesCS5B02G499800	-1.02979	0.524538	0.349825	-0.56162	-0.55598	-0.806665	0.014125	2.06557
579	triads16889	syntenic	TraesCS5B02G118200	0.403897	-0.880678	0.100215	1.6247	-0.721245	-0.760723	-0.952043	1.18588
580	triads11400	syntenic	TraesCS1B02G261100	-0.0629171	2.40247	-0.20398	-0.162302	-0.675257	-0.470075	-0.152684	-0.675257
581	triads1785	syntenic	TraesCS2B02G238100	-0.380645	-0.184587	2.46899	-0.370006	-0.374166	-0.386529	-0.386529	-0.386529
582	triads14857	syntenic	TraesCS6B02G007400	-0.260645	1.60997	1.54519	-0.458084	-0.861094	-0.665058	-0.723953	-0.186326
583	triads105	syntenic	TraesCS6B02G265700	0.177329	0.29318	1.94898	0.752213	-0.742924	-0.809593	-0.809593	-0.809593
584	triads9255	syntenic	TraesCS3B02G342000	-0.675687	-0.238008	1.9724	1.09219	-0.107414	-0.681657	-0.688	-0.673821
585	triads17293	syntenic	TraesCS2B02G252000	-0.549009	-0.549009	1.2709	1.91892	-0.457426	-0.536357	-0.549009	-0.549009
586	triads14855	syntenic	TraesCS2B02G343200	-0.244915	0.341388	0.524741	1.83166	0.138847	-0.266235	-0.71609	-1.6094
587	triads16418	syntenic	TraesCS2B02G114900	-0.631768	-0.785331	1.7689	1.26404	-0.659942	-0.744466	-0.455868	0.244432
588	triads9115	syntenic	TraesCS1B02G223500	-0.530301	1.37616	1.21437	0.965842	-0.481931	-0.716276	-0.942282	-0.885572
589	triads14972	syntenic	TraesCS3B02G426200	0.227362	0.516284	0.332425	2.00686	-0.416147	-0.888929	-0.888929	-0.888929
590	triads240	syntenic	TraesCS6B02G329500	-0.052264	-0.400691	-0.400691	2.45641	-0.400691	-0.400691	-0.400691	-0.400691
591	triads14873	syntenic	TraesCS1B02G435300	-0.392612	-0.554864	-0.131597	0.130248	2.40593	-0.463156	-0.439088	-0.554864
592	triads11047	syntenic	TraesCS4B02G306900	-0.120815	-0.617839	2.14117	0.836884	-0.594717	-0.651168	-0.650752	-0.342768
593	triads8717	syntenic	TraesCS3B02G286700	-0.278009	2.4697	-0.309114	-0.256457	-0.403406	-0.39116	-0.399732	-0.431816
594	triads15314	syntenic	TraesCS1B02G443300	2.46894	-0.391253	-0.379923	-0.189062	-0.339139	-0.378391	-0.398783	-0.392385
595	triads11077	syntenic	TraesCS7B02G088400	-0.503535	-0.503921	2.27577	0.632509	-0.388345	-0.50376	-0.504357	-0.504357
596	triads4633	syntenic	TraesCS7B02G249700	-0.353553	-0.353553	-0.353553	-0.353553	-0.353553	2.47487	-0.353553	-0.353553
597	triads9950	syntenic	TraesCS6B02G406900	-0.624482	-0.63143	1.26106	1.91921	-0.443354	-0.52697	-0.541585	-0.412448
598	triads1063	syntenic	TraesCS2B02G320700	2.36908	-0.138956	0.250361	-0.291787	-0.455879	-0.62158	-0.62158	-0.489663
599	triads1285	syntenic	TraesCS4B02G234300	-0.69521	-0.692337	-0.640616	0.73944	-0.330698	-0.746111	0.2838	2.08173
600	triads1870	syntenic	TraesCS1B02G178700	-0.255017	-0.585313	-0.145746	2.01484	1.03885	-0.656091	-0.652366	-0.759154
601	triads12335	syntenic	TraesCS3B02G160500	-0.534256	-0.495933	1.96744	1.20434	-0.520582	-0.547459	-0.550803	-0.522746
602	triads5168	syntenic	TraesCS5B02G127000	-0.518673	-0.548311	-0.304698	0.517227	-1.22204	-0.607588	0.791924	1.89216
603	triads10058	syntenic	TraesCS7B02G421600	-0.609415	-0.486065	1.31884	1.86739	-0.291649	-0.588225	-0.634677	-0.576195
604	triads12929	non-syntenic	TraesCS3B02G213100	0.472369	-0.691383	-0.691383	-0.691383	-0.408868	-0.546238	0.381654	2.17523
605	triads8994	syntenic	TraesCS1B02G456600	0.370013	2.31685	-0.575489	-0.473463	-0.114657	-0.390936	-0.308409	-0.823913
606	triads13886	syntenic	TraesCS2B02G463400	-0.584233	-0.622204	-0.575642	1.21655	1.88543	0.0243332	-0.646945	-0.697287
607	triads17206	non-syntenic	TraesCS1B02G073800	0.955583	1.25002	0.470165	0.205794	-1.71731	-0.919773	-0.589088	0.344611
608	triads15465	syntenic	TraesCS5B02G202700	-0.0663849	-1.10468	-1.10122	1.3155	1.53346	-0.688429	0.0694621	0.0422927
609	triads11623	syntenic	TraesCS7B02G123500	-0.793526	-0.618651	-0.60597	0.96523	1.69143	0.839747	-0.616649	-0.861607
610	triads8693	syntenic	TraesCS4B02G139700	1.16075	1.4025	0.516986	0.263217	-0.191947	-1.04462	-1.08122	-1.02566
611	triads2595	syntenic	TraesCS7B02G315200	-0.504837	-0.783992	-1.23523	-0.255749	1.12414	0.96158	1.3742	-0.680103
612	triads16586	syntenic	TraesCS3B02G256400	-0.470355	-0.404383	1.88556	1.30894	-0.578996	-0.562632	-0.5688	-0.609327
613	triads7688	syntenic	TraesCS2B02G309000	-1.53077	-0.60013	-0.670819	1.42457	0.109358	0.448537	-0.386765	1.20602
614	triads10748	non-syntenic	TraesCS1B02G026000	2.45832	-0.0683597	-0.398327	-0.398327	-0.398327	-0.398327	-0.398327	-0.398327
615	triads17428	syntenic	TraesCS7B02G325800	-0.308357	2.18066	-0.376913	0.139449	-0.91405	-0.692686	0.565788	-0.593892
616	triads17085	syntenic	TraesCS5B02G391000	-0.52591	-0.52591	-0.220507	2.32724	0.462586	-0.52591	-0.496695	-0.494888
617	triads15498	syntenic	TraesCS5B02G430300	2.42948	-0.539078	-0.539078	-0.308228	-0.342428	-0.539078	-0.0961876	-0.0654075
618	triads4167	syntenic	TraesCS4B02G198000	-0.506478	-0.769023	1.56225	1.31357	-0.625042	0.586159	-0.652914	-0.908527
619	triads17243	syntenic	TraesCS1B02G236900	-0.896425	-0.896224	1.60915	1.29057	0.488757	-0.348444	-0.62349	-0.623892
620	triads12720	syntenic	TraesCS6B02G284000	2.46881	-0.416611	-0.28083	-0.31488	-0.403989	-0.422626	-0.396167	-0.233709
621	triads14878	syntenic	TraesCS5B02G103200	-0.60319	0.78587	2.13777	0.0625139	-0.458925	-0.641347	-0.641347	-0.641347
622	triads15484	syntenic	TraesCS2B02G398000	-0.694648	-0.546254	0.252359	2.17509	0.593425	-0.500779	-0.599309	-0.679888
623	triads17339	non-syntenic	TraesCS2B02G353400	-0.353553	-0.353553	2.47487	-0.353553	-0.353553	-0.353553	-0.353553	-0.353553
624	triads10687	syntenic	TraesCS7B02G359800	0.306276	0.316651	1.48268	1.255	-0.458585	-0.922574	-0.912199	-1.06725
625	triads1936	syntenic	TraesCS2B02G201000	-0.423333	-0.318668	1.29782	1.8725	-0.405153	-0.672272	-0.681319	-0.669579
626	triads1552	syntenic	TraesCS3B02G309700	-1.15095	0.556659	1.3146	0.155271	-1.32431	-0.935308	0.80774	0.576301
627	triads316	syntenic	TraesCS4B02G367400	-0.29727	2.10244	-0.547539	-0.514025	0.686651	0.221057	-0.678047	-0.973266
628	triads9009	syntenic	TraesCS2B02G459400	0.995895	1.05989	-0.715925	-0.715925	-0.715925	-0.715925	1.52384	-0.715925
629	triads16567	syntenic	TraesCS4B02G189500	-0.55788	0.213159	-0.183348	2.33691	0.0433876	-0.617503	-0.656692	-0.578035
630	triads2868	syntenic	TraesCS7B02G333100	1.1865	0.853264	-0.372042	1.18029	0.275383	-0.984694	-1.07949	-1.05921
631	triads9496	syntenic	TraesCS4B02G065000	0.0643394	-0.658299	2.06349	0.871447	-0.223223	-0.692104	-0.712826	-0.712826
632	triads13649	syntenic	TraesCS5B02G471500	-0.431439	-0.189974	2.4643	-0.235504	-0.404361	-0.401166	-0.358353	-0.4435
633	triads12055	syntenic	TraesCS3B02G318900	0.483846	0.946283	1.64145	0.401232	-0.868202	-0.868202	-0.868202	-0.868202
634	triads548	syntenic	TraesCS5B02G079500	-0.407653	-0.175018	2.38892	0.21477	-0.358775	-0.548719	-0.54377	-0.569756
635	triads16896	syntenic	TraesCS2B02G531100	-0.526147	-0.619492	1.30349	1.88687	-0.351571	-0.541398	-0.581472	-0.570278
636	triads7155	syntenic	TraesCS5B02G301200	2.10628	-0.0551018	0.29049	0.465338	-0.633824	-1.04837	-0.813598	-0.311217
637	triads10898	syntenic	TraesCS6B02G370500	0.685725	0.715527	1.04004	1.22106	-0.723805	-1.13883	-0.85074	-0.948977
638	triads13855	non-syntenic	TraesCS3B02G183400	-0.713503	0.445258	-0.306946	0.0248087	1.8634	0.530746	-0.3119	-1.53186
639	triads2920	syntenic	TraesCS5B02G351100	-0.646084	-0.452627	-0.542313	0.181185	1.0795	1.92189	-0.728314	-0.813236
640	triads12412	syntenic	TraesCS5B02G342100	2.21922	0.0168108	-0.242668	0.58007	-0.538537	-0.717325	-0.717325	-0.600243
641	triads14901	syntenic	TraesCS6B02G051800	0.30787	-0.754663	-0.604036	0.269195	-0.196935	2.23753	-0.455444	-0.803515
642	triads11868	syntenic	TraesCS6B02G196600	1.48892	-0.242563	-0.135228	1.6358	-0.796185	-0.358372	-0.796185	-0.796185
643	triads15747	non-syntenic	TraesCS1B02G072500	-0.316793	0.0718746	2.43077	-0.327678	-0.472388	-0.375061	-0.461502	-0.549225
644	triads8069	syntenic	TraesCS2B02G327300	-0.635981	-0.569162	1.47661	1.7441	-0.356557	-0.496863	-0.577916	-0.584233
645	triads220	syntenic	TraesCS6B02G054700	1.69218	0.460487	0.952976	0.202269	-0.406488	-0.920246	-0.970976	-1.0102
646	triads7330	syntenic	TraesCS5B02G373300	-0.674372	-0.650342	0.752623	2.00771	-0.590576	-0.713189	-0.639868	0.508013
647	triads10847	syntenic	TraesCS6B02G096400	-0.646052	-0.0103021	1.78208	1.3212	-0.26082	-0.722632	-0.73524	-0.728235
648	triads15026	syntenic	TraesCS3B02G150500	0.220361	-1.10322	1.36726	0.264585	-0.0032749	1.27084	-0.73748	-1.27907
649	triads1358	syntenic	TraesCS1B02G191700	-0.57716	-0.339252	1.98293	1.1692	-0.526948	-0.536034	-0.593718	-0.579013
650	triads16784	syntenic	TraesCS6B02G179100	2.0041	0.241017	-0.194127	0.597385	-0.239141	-0.482972	-0.524235	-1.40202
651	triads931	syntenic	TraesCS5B02G198100	-0.575515	-0.501365	1.89159	1.29694	-0.349443	-0.586613	-0.589723	-0.585871
652	triads11012	syntenic	TraesCS2B02G295000	-0.575775	0.82084	0.590622	1.92234	-0.788236	-0.660882	-0.788236	-0.520669
653	triads16820	syntenic	TraesCS7B02G020800	2.43249	-0.330453	-0.295243	0.023595	-0.266881	-0.521169	-0.521169	-0.521169
654	triads2717	syntenic	TraesCS2B02G147000	0.987267	0.911007	-0.767164	-0.850273	-1.18636	-0.596835	0.0470345	1.45533
655	triads2312	syntenic	TraesCS4B02G051100	0.128775	2.27097	-0.621253	0.415909	-0.330639	-0.621253	-0.621253	-0.621253
656	triads10491	syntenic	TraesCS2B02G614100	-0.362874	1.02896	0.523936	1.80508	-0.690618	-0.720885	-0.677214	-0.906376
657	triads11951	syntenic	TraesCS6B02G210000	-0.56028	-0.535711	1.29836	1.89668	-0.420643	-0.556301	-0.561052	-0.561052
658	triads966	syntenic	TraesCS4B02G055900	-0.847715	-0.0886288	0.672813	2.0632	0.278253	-0.712564	-0.529712	-0.835643
659	triads7459	syntenic	TraesCS3B02G307800	1.00806	1.84717	0.10703	0.205827	-0.754479	-0.751844	-0.867766	-0.793997
660	triads10934	syntenic	TraesCS4B02G245200	-0.685531	0.575445	2.0388	0.610287	-0.427553	-0.6796	-0.715924	-0.715924
661	triads7240	syntenic	TraesCS7B02G274100	-0.974513	-1.01037	1.07371	-0.565958	-0.968949	0.41615	1.45312	0.576819
662	triads1186	syntenic	TraesCS3B02G331200	-0.606748	1.95275	-0.0179606	1.03988	-0.0945923	-0.701579	-0.768632	-0.803116
663	triads15550	syntenic	TraesCS6B02G176300	1.67255	-0.215165	-0.869267	0.68279	-0.803283	-1.02992	-0.450412	1.01271
664	triads16090	syntenic	TraesCS2B02G416000	-0.524257	0.490693	1.80011	0.955521	-0.0910194	-0.792549	-0.87175	-0.966746
665	triads17409	syntenic	TraesCS1B02G214900	-0.471705	-0.116281	2.41686	0.0845326	-0.479706	-0.478416	-0.464477	-0.490805
666	triads14890	syntenic	TraesCS5B02G152400	-0.676388	-0.796825	-0.23193	2.21965	-0.239992	-0.176498	-0.694529	0.596516
667	triads90	syntenic	TraesCS4B02G115000	1.88415	1.03479	-0.625258	-0.296599	-0.748988	-0.837919	0.320765	-0.730944
668	triads9509	syntenic	TraesCS1B02G444400	0.245519	1.21621	1.25264	-0.0549772	-1.1823	0.133516	-0.0385865	-1.57203
669	triads10000	syntenic	TraesCS1B02G137900	0.288551	-0.216656	1.91817	0.245803	-1.25039	-1.23225	0.0294704	0.217304
670	triads16482	syntenic	TraesCS3B02G555500	-1.41255	1.05062	-0.85534	-0.00650944	0.71734	1.24851	0.269491	-1.01157
671	triads13123	syntenic	TraesCS1B02G173400	0.434315	0.688069	0.51933	0.5891	0.721145	0.248521	-1.50579	-1.69469
672	triads2449	syntenic	TraesCS7B02G248500	1.88103	-0.453362	-0.19319	0.386827	0.41547	0.225711	-0.752918	-1.50957
673	triads9035	syntenic	TraesCS2B02G480900	-0.675328	0.195468	2.1535	0.67365	-0.675328	-0.445465	-0.551168	-0.675328
674	triads1874	syntenic	TraesCS3B02G451800	-0.535855	-0.75105	1.40971	1.51208	-0.754353	-0.67565	-0.746097	0.541221
675	triads6954	syntenic	TraesCS7B02G266700	-0.690807	-0.712807	1.07077	1.98207	-0.403328	-0.624198	-0.622285	0.000586959
676	triads11427	non-syntenic	TraesCS4B02G086500	0.840382	0.0269691	0.372504	1.91005	-0.69386	-0.759991	-0.913746	-0.78231
677	triads1733	syntenic	TraesCS2B02G105600	-0.608454	1.54699	0.197102	1.54772	-0.68434	-0.68434	-0.630344	-0.68434
678	triads17435	syntenic	TraesCS4B02G176900	-0.721319	2.10333	0.72422	0.272652	-0.480829	-0.513841	-0.649692	-0.734524
679	triads8411	syntenic	TraesCS4B02G133900	-0.43685	-0.314265	2.44952	-0.0193649	-0.369315	-0.403287	-0.453631	-0.452812
680	triads9139	non-syntenic	TraesCS1B02G130700	-0.404837	-0.196603	2.46705	-0.264395	-0.386702	-0.404837	-0.404837	-0.404837
681	triads217	syntenic	TraesCS5B02G212400	-0.48607	-0.518361	2.19371	0.814298	-0.391334	-0.537415	-0.537415	-0.537415
682	triads5834	syntenic	TraesCS3B02G235500	-0.237793	-1.46121	-0.237793	2.08804	0.463223	-0.374155	-0.0553371	-0.184977
683	triads15334	syntenic	TraesCS6B02G316700	0.186734	-0.712978	0.278054	2.18755	0.21125	-0.645022	-0.752796	-0.752796
684	triads12906	syntenic	TraesCS7B02G085700	1.23043	-0.0600682	-1.20298	-1.05606	-0.574399	-0.193874	0.284893	1.57205
685	triads1132	syntenic	TraesCS3B02G236900	0.555308	-0.693806	1.11375	1.7559	-0.568046	-0.735457	-0.758506	-0.669139
686	triads16149	syntenic	TraesCS2B02G393300	-0.874946	-0.667625	-0.387174	1.56897	-0.731252	-0.808579	0.648229	1.25238
687	triads17676	syntenic	TraesCS7B02G434200	-1.00143	-0.953576	0.0124071	1.50126	0.264094	1.35149	-0.234849	-0.939396
688	triads13361	syntenic	TraesCS5B02G189600	-0.78909	-0.91307	-0.921227	-0.714625	0.298999	1.83474	0.560394	0.643879
689	triads10064	syntenic	TraesCS3B02G154300	2.27271	0.30175	0.00393144	0.0513029	-0.721784	-0.665482	-0.569186	-0.673247
690	triads12558	syntenic	TraesCS5B02G260800	0	0	0	0	0	0	0	0
691	triads3490	syntenic	TraesCS5B02G401600	-0.880924	1.44574	0.141891	0.0695105	1.38484	-0.12467	-0.79232	-1.24408
692	triads16038	syntenic	TraesCS5B02G255200	-0.626292	-0.610157	0.0189103	2.3475	0.231236	-0.276382	-0.487225	-0.597589
693	triads14935	syntenic	TraesCS2B02G105300	-0.546679	-0.368118	0.0128949	2.41553	-0.0485587	-0.549026	-0.518645	-0.397395
694	triads14076	syntenic	TraesCS2B02G404300	-0.113909	2.17871	0.00548496	0.624256	-0.683703	-0.517217	-0.740028	-0.753597
695	triads10399	syntenic	TraesCS3B02G322400	-0.59607	-0.329391	1.94967	1.21183	-0.447832	-0.59607	-0.59607	-0.59607
696	triads17327	syntenic	TraesCS6B02G377800	1.32759	1.86336	-0.510042	-0.348694	-0.450867	-0.618389	-0.616686	-0.646274
697	triads15450	syntenic	TraesCS4B02G185100	-0.185727	-0.9627	-0.221192	0.632661	-0.638961	-0.570247	-0.243941	2.19011
698	triads17218	syntenic	TraesCS4B02G210200	-0.263718	2.15414	-0.682631	0.637097	-0.449648	-1.05449	-0.0185931	-0.322153
699	triads1505	syntenic	TraesCS2B02G545500	-0.5729	1.55815	-0.879531	1.23433	0.51795	-0.0292838	-0.861441	-0.96727
700	triads9805	syntenic	TraesCS3B02G207600	-0.801293	1.84754	0.134258	-0.811511	-0.554916	-0.0451313	1.09819	-0.867145
701	triads4297	syntenic	TraesCS4B02G154600	-0.491077	0.0587325	-0.73431	-0.902205	0.019065	-0.783817	0.795195	2.03842
702	triads12360	syntenic	TraesCS1B02G124600	-0.759811	-0.759257	1.55131	1.5102	-0.305624	0.194252	-0.671767	-0.759302
703	triads5182	syntenic	TraesCS7B02G194900	-0.416035	2.32392	-0.173036	0.381416	-0.241176	-0.681931	-0.685694	-0.507464
704	triads9979	syntenic	TraesCS6B02G050700	1.6101	-0.295535	-0.566027	1.58177	-0.277794	-0.579893	-0.743374	-0.729246
705	triads7482	syntenic	TraesCS3B02G095400	-0.49694	-0.383839	-0.242065	2.40014	0.213524	-0.49694	-0.49694	-0.49694
706	triads3022	syntenic	TraesCS5B02G008100	1.57656	-0.512811	0.768727	1.08995	-0.410221	-0.473009	-1.04594	-0.993248
707	triads10438	syntenic	TraesCS6B02G024900	-0.343359	-0.430091	-0.174126	2.46592	-0.296291	-0.389898	-0.415812	-0.416341
708	triads17304	syntenic	TraesCS1B02G172500	-0.599224	0.583248	2.25989	-0.131225	-0.315016	-0.599224	-0.599224	-0.599224
709	triads13692	syntenic	TraesCS2B02G474200	-0.485716	-0.326953	-0.120778	2.42301	0.00709402	-0.563301	-0.563301	-0.370056
710	triads9183	syntenic	TraesCS2B02G232400	-0.313935	-0.146209	-0.671456	2.26816	-0.493431	-0.725893	-0.464005	0.546765
711	triads17087	syntenic	TraesCS3B02G257900	-0.657832	0.749607	0.252776	1.96688	0.164805	-0.817202	-0.800555	-0.858475
712	triads16874	syntenic	TraesCS7B02G208300	-0.489044	-0.47242	0.0949538	2.40944	-0.0758004	-0.489044	-0.489044	-0.489044
713	triads17044	syntenic	TraesCS5B02G169600	-0.532256	-0.520678	0.0842323	2.35455	0.211066	-0.532343	-0.532343	-0.532228
714	triads8906	syntenic	TraesCS1B02G127900	2.11762	0.411939	-1.03065	0.00993956	-0.81173	-0.574163	-0.440654	0.317698
715	triads252	syntenic	TraesCS2B02G564300	-0.458244	-0.459332	-0.0323536	2.43622	-0.111004	-0.456624	-0.459332	-0.459332
716	triads106	syntenic	TraesCS3B02G216300	0.538077	-0.693884	1.4077	-0.693884	-0.693884	1.52365	-0.693884	-0.693884
717	triads2147	syntenic	TraesCS5B02G562500	-0.433127	0.0935606	0.0907732	2.35362	-0.194471	-0.633289	-0.666605	-0.610459
718	triads16584	non-syntenic	TraesCS1B02G363500	-1.0793	-1.09687	0.0697932	0.242812	-0.559552	-0.133555	0.5823	1.97437
719	triads13509	syntenic	TraesCS1B02G278700	-0.691251	1.77259	1.25149	0.261136	-0.430221	-0.721247	-0.721247	-0.721247
720	triads9453	syntenic	TraesCS2B02G417300	-0.600621	-0.526364	0.911599	2.11585	-0.139352	-0.559869	-0.600621	-0.600621
721	triads7754	syntenic	TraesCS4B02G383000	-0.369286	0.0228079	-0.184876	2.42511	-0.277509	-0.538749	-0.538749	-0.538749
722	triads5102	syntenic	TraesCS2B02G133800	-0.0309327	-0.498612	-0.112663	2.3892	-0.32607	-0.148988	-0.421422	-0.850507
723	triads12310	syntenic	TraesCS2B02G428300	-0.483164	-0.833779	0.654196	-0.32496	0.504543	-0.705506	-0.833779	2.02245
724	triads14708	syntenic	TraesCS2B02G267400	1.52778	-0.721951	-0.721951	-0.721951	-0.646313	-0.721951	0.728739	1.2776
725	triads11310	syntenic	TraesCS6B02G287800	-0.485493	-0.461338	0.0212451	2.42836	-0.123602	-0.403289	-0.487289	-0.488591
726	triads1084	syntenic	TraesCS6B02G302600	0.23553	-0.670142	-0.743387	2.25967	-0.116811	0.242473	-0.47054	-0.736792
727	triads617	non-syntenic	TraesCS6B02G016000	-0.547983	-0.5443	0.146416	2.32631	0.263507	-0.547983	-0.547983	-0.547983
728	triads14954	syntenic	TraesCS2B02G476600	0.472009	-0.371644	-1.07333	0.977037	1.64032	0.227641	-0.798707	-1.07333
729	triads11629	syntenic	TraesCS7B02G384300	-0.600617	-0.712855	-0.217848	0.493508	0.638256	2.02536	-0.745752	-0.880051
730	triads17272	syntenic	TraesCS1B02G279400	-0.0702049	-0.570796	-0.216719	2.22722	-0.483294	0.425299	-0.215702	-1.09581
731	triads14588	syntenic	TraesCS2B02G424300	0.0573265	-0.126721	-0.292196	2.41374	-0.403293	-0.537536	-0.558618	-0.552706
732	triads1233	syntenic	TraesCS5B02G085600	0.261071	-0.578402	-0.578402	-0.578402	0.36727	-0.578402	-0.578402	2.26367
733	triads11694	syntenic	TraesCS4B02G191500	-0.698637	0.781894	-0.36799	2.02051	0.400944	-0.708035	-0.716537	-0.712153
734	triads13659	syntenic	TraesCS1B02G189600	-0.416763	2.43026	-0.182124	0.0263589	-0.38008	-0.396034	-0.540811	-0.540811
735	triads11485	syntenic	TraesCS5B02G191700	-0.504149	0.138867	-0.333625	2.38817	-0.0366689	-0.539493	-0.556682	-0.556418
736	triads12197	syntenic	TraesCS1B02G133500	-0.544824	-0.543986	1.14289	2.0079	-0.45474	-0.503762	-0.551737	-0.551737
737	triads16242	syntenic	TraesCS3B02G129900	1.52819	-0.678878	-0.523106	1.41022	0.494139	-0.609568	-0.887507	-0.733485
738	triads1608	syntenic	TraesCS7B02G077300	-0.578683	-1.24388	1.4398	1.156	-0.153975	-0.689217	-0.741994	0.811949
739	triads15828	syntenic	TraesCS1B02G066900	-0.418825	-0.418825	-0.305032	2.46267	-0.126233	-0.404965	-0.407391	-0.381402
740	triads9387	syntenic	TraesCS4B02G291600	-0.490331	-0.490331	-0.302054	2.35542	0.398291	-0.490331	-0.490331	-0.490331
741	triads16436	syntenic	TraesCS7B02G164600	-1.34193	-1.09749	1.19357	0.348249	-0.675062	-0.0328208	1.39572	0.209762
742	triads9580	syntenic	TraesCS5B02G180000	-0.496052	-0.321325	1.38888	1.69333	0.0440126	-0.792558	-0.564884	-0.9514
743	triads215	syntenic	TraesCS3B02G059200	-0.46304	-0.462798	-0.258788	2.41584	0.157905	-0.46304	-0.46304	-0.46304
744	triads10811	syntenic	TraesCS4B02G217300	-0.512811	-0.21793	-0.274613	2.40664	0.1481	-0.510508	-0.517835	-0.521045
745	triads15302	syntenic	TraesCS7B02G176400	0.0279077	1.01144	-0.132408	0.996686	0.644582	0.336737	-1.81326	-1.07168
746	triads10217	syntenic	TraesCS1B02G382800	-0.87685	-0.841493	-0.0951483	0.673859	0.933759	1.71735	-0.536197	-0.975281
747	triads17408	syntenic	TraesCS6B02G354600	-0.486913	-0.0159942	-0.250114	2.28958	0.422561	-0.651405	-0.653856	-0.653856
748	triads12081	syntenic	TraesCS4B02G019600	1.0186	-1.28771	0.32161	1.64239	-0.356169	0.247401	-0.962503	-0.623613
749	triads1766	syntenic	TraesCS5B02G413900	-0.144109	2.35044	-0.288721	0.316505	-0.552503	-0.620792	-0.624809	-0.43601
750	triads1447	syntenic	TraesCS2B02G395800	-0.662863	-0.662863	-0.554553	2.03426	-0.0783384	1.02078	-0.433557	-0.662863
751	triads7793	syntenic	TraesCS3B02G204300	-0.513873	-0.0263788	2.32282	0.324653	-0.367824	-0.33411	-0.699103	-0.706181
752	triads17610	syntenic	TraesCS3B02G163800	-0.894575	-0.958992	-0.574742	1.28254	0.0297873	1.66274	0.168081	-0.714838
753	triads646	syntenic	TraesCS5B02G054600	0.382087	-0.730129	0.916699	1.96184	-0.507927	-0.602367	-0.745063	-0.675139
754	triads1609	syntenic	TraesCS7B02G215200	-0.282745	-0.0432222	1.62623	0.147676	0.307958	0.85904	-1.30747	-1.30747
755	triads2073	syntenic	TraesCS2B02G464200	-0.788594	-0.788594	-0.317007	0.604327	2.05594	0.503322	-0.586583	-0.682811
756	triads15395	syntenic	TraesCS6B02G330900	1.16703	-0.73505	-0.724665	0.696505	1.57924	-0.229372	-0.837304	-0.916391
757	triads15444	syntenic	TraesCS3B02G408300	-1.02459	1.03951	-1.08258	-0.820693	1.08121	0.970886	0.588603	-0.752351
758	triads14001	syntenic	TraesCS7B02G213000	1.88261	-0.361479	-0.561375	0.132745	-0.882564	-0.725928	-0.623294	1.13929
759	triads5539	syntenic	TraesCS2B02G595300	-0.240503	-0.325368	-0.173267	1.42032	1.63719	-0.316349	-0.953864	-1.04816
760	triads13135	syntenic	TraesCS5B02G220000	-0.376214	-0.507938	-0.0750025	2.31696	0.395798	-0.438821	-0.576855	-0.737929
761	triads4874	syntenic	TraesCS7B02G210000	-0.744842	1.93379	-0.538932	-0.43959	-0.278836	1.01984	0.0950526	-1.04648
762	triads9529	non-syntenic	TraesCS3B02G227600	-0.48475	-0.310676	-0.0196279	2.44159	-0.241284	-0.500214	-0.384826	-0.500214
763	triads12470	syntenic	TraesCS1B02G166000	-0.542308	0.431236	1.6756	1.18883	-0.779499	-0.152891	-0.981288	-0.839681
764	triads8379	syntenic	TraesCS7B02G115900	-0.547007	-0.401836	-0.443167	1.61576	1.61398	-0.582215	-0.637069	-0.618444
765	triads7647	syntenic	TraesCS1B02G124400	-0.474166	-0.330224	2.42176	0.137055	-0.340475	-0.465623	-0.474166	-0.474166
766	triads13751	syntenic	TraesCS7B02G147500	-0.826284	0.316979	-0.0232014	2.28054	-0.0891465	-0.318829	-0.607057	-0.732996
767	triads10260	syntenic	TraesCS5B02G288900	2.06415	0.814816	-0.677467	-0.0341696	0.0185939	-0.633647	-0.710556	-0.84172
768	triads11412	syntenic	TraesCS4B02G167100	2.47151	-0.390515	-0.400366	-0.347346	-0.388531	-0.251703	-0.303355	-0.389694
769	triads6127	syntenic	TraesCS6B02G281900	2.26958	-0.247576	-0.464351	0.581155	-0.274504	-0.604381	-0.631309	-0.628616
770	triads1350	syntenic	TraesCS2B02G305600	-0.562381	-0.534621	-0.562381	-0.239977	-0.404588	-0.53316	0.537787	2.29932
771	triads8198	syntenic	TraesCS7B02G435800	-0.488772	1.19681	1.95269	-0.303788	-0.729569	-0.502326	-0.617144	-0.507908
772	triads9192	syntenic	TraesCS4B02G309400	-1.28684	-0.0577966	-0.837638	-0.0894118	1.5032	1.41099	-0.0261813	-0.616332
773	triads12075	syntenic	TraesCS6B02G277100	-0.162326	2.46356	-0.271041	-0.375165	-0.35086	-0.422812	-0.437871	-0.443489
774	triads16340	non-syntenic	TraesCS1B02G242800	-0.401228	-0.715742	-0.715742	-0.715742	-0.578419	0.0107422	1.79506	1.32107
775	triads14961	syntenic	TraesCS6B02G317300	-0.684366	-0.833019	-0.234011	0.625182	1.32579	1.48096	-0.719698	-0.960832
776	triads17697	non-syntenic	TraesCS1B02G476400	-1.1969	-0.69997	0.272196	1.31657	1.44092	0.311646	-0.558782	-0.885682
777	triads5726	syntenic	TraesCS4B02G288700	0	0	0	0	0	0	0	0
778	triads10288	syntenic	TraesCS4B02G184100	-0.275504	0.410702	2.33592	-0.319969	-0.370443	-0.554312	-0.613198	-0.613198
779	triads919	syntenic	TraesCS7B02G028300	1.02171	1.89513	-1.05135	-0.196442	-0.408791	-0.0136411	-0.251598	-0.995015
780	triads16147	syntenic	TraesCS2B02G157100	-0.0539087	0.281889	1.3222	1.62179	-0.909863	-0.745256	-0.811099	-0.705751
781	triads848	syntenic	TraesCS7B02G361900	-0.520852	-0.496262	-0.644933	-0.0843727	2.0427	1.00739	-0.546572	-0.757096
782	triads8250	syntenic	TraesCS2B02G541700	0.432736	1.5185	-0.943904	0.905902	-0.681605	-1.11763	-0.790182	0.676176
783	triads15531	syntenic	TraesCS4B02G035700	-0.274005	2.4663	-0.18612	-0.403996	-0.400502	-0.367305	-0.394736	-0.439639
784	triads7972	syntenic	TraesCS2B02G169500	-0.391928	2.4679	-0.391928	-0.175893	-0.332372	-0.391928	-0.391928	-0.391928
785	triads15732	non-syntenic	TraesCS5B02G470100	0.112755	-0.450881	2.36708	0.0830896	-0.349141	-0.661833	-0.61349	-0.487578
786	triads624	syntenic	TraesCS4B02G054600	-0.444701	-0.489683	-0.516262	2.07561	0.587142	-0.827724	-0.85703	0.472644
787	triads803	syntenic	TraesCS1B02G191300	-0.49607	-0.602034	-0.602034	-0.460299	-0.369184	2.19756	0.797087	-0.465024
788	triads13912	syntenic	TraesCS1B02G356300	-0.866082	-0.866082	-0.734014	1.09355	1.42627	1.04806	-0.664075	-0.437624
789	triads5179	syntenic	TraesCS6B02G408400	-0.63106	-0.712431	-0.715857	1.83408	1.28589	-0.0982885	-0.267028	-0.6953
790	triads10259	syntenic	TraesCS4B02G267600	-0.510111	-0.617671	-0.812429	1.15321	1.92223	-0.0687031	-0.309769	-0.75676
791	triads8945	syntenic	TraesCS3B02G579700	-0.807068	-0.36622	-1.13257	-0.821315	0.549998	1.5169	1.26894	-0.208677
792	triads7510	syntenic	TraesCS5B02G095500	1.01717	0.515694	-1.35766	0.174763	1.08309	0.617052	-0.733207	-1.3169
793	triads8932	syntenic	TraesCS3B02G196500	1.27514	-0.791358	-1.15472	0.102077	-1.24691	-0.0154603	0.622158	1.20907
794	triads13009	syntenic	TraesCS5B02G535900	-0.563962	-0.818952	-1.1891	0.124925	-0.0848256	0.309999	2.11344	0.108474
795	triads5180	syntenic	TraesCS6B02G408500	-0.635468	-0.635468	-0.635468	0.952151	2.00662	0.218565	-0.635468	-0.635468
796	triads11486	syntenic	TraesCS2B02G186900	-0.706102	-0.711548	-0.709305	1.30863	1.73142	0.245458	-0.420672	-0.73788
797	triads1458	syntenic	TraesCS2B02G589100	0.958565	-0.315594	-0.892361	-0.753491	0.512812	1.80091	-0.300389	-1.01045
798	triads15844	syntenic	TraesCS3B02G420600	-0.72221	1.6042	0.672199	1.17414	-0.284618	-0.829401	-0.843191	-0.771117
799	triads17365	syntenic	TraesCS3B02G378100	-0.907578	1.99577	0.909458	0.0779965	-0.221961	-0.294883	-0.712869	-0.845933
800	triads1751	syntenic	TraesCS2B02G321400	-0.562182	-0.397583	-0.451654	0.276718	2.01177	0.6743	-0.256043	-1.29532
801	triads5713	syntenic	TraesCS6B02G408000	-0.639401	-0.8969	-0.929404	-0.452771	0.424697	-0.0121056	0.41697	2.08891
802	triads9073	syntenic	TraesCS3B02G272200	-0.73949	-0.700056	-0.757305	1.16354	1.89664	0.0544768	-0.543527	-0.374286
803	triads12809	syntenic	TraesCS6B02G402600	0.0743469	-0.328221	-0.781936	1.1813	1.84763	-0.358051	-0.793122	-0.841948
804	triads1742	syntenic	TraesCS2B02G242600	-0.891828	0.770902	-0.871674	1.98419	-0.0917021	-0.819272	-0.379909	0.299291
805	triads205	non-syntenic	TraesCS4B02G161400	0.570122	-1.75573	-1.0479	0.626732	0.49986	-0.447666	1.24784	0.306742
806	triads6564	syntenic	TraesCS7B02G259900	2.20487	-0.799766	-0.714273	0.455039	-0.446766	0.224762	-0.233035	-0.690832
807	triads8331	syntenic	TraesCS2B02G403100	-0.582572	-0.616803	-0.616803	1.14495	1.99587	-0.391677	-0.375043	-0.557914
808	triads16754	syntenic	TraesCS7B02G246300	-0.538611	-0.56813	-0.603388	2.17382	0.828262	-0.416437	-0.272124	-0.603388
809	triads2471	syntenic	TraesCS6B02G293900	-0.492425	-0.659788	-0.603293	-0.474814	-0.410835	-0.0485768	0.358885	2.33085
810	triads8047	syntenic	TraesCS4B02G329500	1.409	1.28411	0.208096	-0.0411824	-1.03059	-1.08738	-1.00386	0.261807
811	triads16691	syntenic	TraesCS6B02G264400	0.781578	-0.525932	2.12813	0.110364	-0.541694	-0.581463	-0.678944	-0.692039
812	triads1551	syntenic	TraesCS1B02G337100	0.935318	-0.451558	-1.44672	0.51655	1.6164	0.127189	-0.862092	-0.43509
813	triads7002	syntenic	TraesCS3B02G257600	-0.763166	-0.753076	-1.00196	-1.01289	1.4886	0.313107	0.789863	0.939532
814	triads8312	syntenic	TraesCS2B02G049700	-1.45372	-0.774318	1.39929	0.297107	0.508045	1.15744	-0.555841	-0.578006
815	triads8601	syntenic	TraesCS2B02G392500	-0.904431	-0.904742	0.228142	1.58738	-0.461883	-0.858338	1.35637	-0.0424967
816	triads9621	syntenic	TraesCS1B02G288900	-0.121584	0.170903	1.77425	1.0636	-0.241931	-1.0478	-1.14834	-0.44911
817	triads10873	syntenic	TraesCS7B02G077100	-0.932125	-0.774468	-0.375163	-0.155523	0.0591772	2.3014	-0.233228	0.109933
818	triads6592	syntenic	TraesCS5B02G482500	-0.0529035	0.916145	-0.244337	1.2645	1.10607	-0.553836	-1.17944	-1.2562
819	triads16120	syntenic	TraesCS3B02G220000	-0.00649079	-1.14887	2.09789	0.180034	-0.694514	-0.518921	-0.449914	0.540785
820	triads4616	syntenic	TraesCS7B02G232000	-0.874636	-0.874636	-0.874636	-0.874636	0.279642	1.53069	1.06068	0.627538
821	triads1423	syntenic	TraesCS2B02G534500	-1.08709	0.977008	-0.161507	1.61579	0.484521	-0.845195	-1.12186	0.138331
822	triads17654	syntenic	TraesCS7B02G084500	-0.498327	-0.498327	-0.498327	0.38444	2.36053	-0.422217	-0.498327	-0.32944
823	triads10803	syntenic	TraesCS2B02G424500	-0.591932	0.942033	-0.335507	2.04636	0.0270613	-0.766099	-0.642854	-0.679063
824	triads8081	syntenic	TraesCS4B02G220200	0.82908	-1.08915	-1.57178	-0.793693	0.195699	0.905475	0.816507	0.707863
825	triads16053	syntenic	TraesCS1B02G195000	1.17562	0.982333	-0.893511	-1.08864	0.0103549	1.24005	-0.473793	-0.952419
826	triads17360	syntenic	TraesCS6B02G438700	-0.637321	-0.619699	-0.556319	2.03972	1.07906	-0.392326	-0.504876	-0.408242
827	triads14294	non-syntenic	TraesCS7B02G200700	0.535411	-0.674366	-1.51082	0.0435804	1.05249	1.54203	-0.487275	-0.501049
828	triads17234	syntenic	TraesCS1B02G055200	-0.832185	-0.801221	-0.828478	-0.735585	0.420352	1.97741	0.525238	0.274469
829	triads8082	syntenic	TraesCS3B02G209200	1.81634	1.14675	-0.803408	-0.322958	0.30587	-0.627125	-0.735664	-0.779798
830	triads10595	syntenic	TraesCS5B02G489100	1.08245	0.230376	1.71779	0.219339	-0.796685	-0.67347	-1.11817	-0.66163
831	triads15237	syntenic	TraesCS1B02G204100	-0.587894	-0.556456	-0.601667	0.571427	2.18406	0.161233	-0.289681	-0.881018
832	triads2875	syntenic	TraesCS5B02G424500	1.99133	1.11951	-0.382548	-0.336031	-0.472582	-0.428315	-0.705918	-0.785448
833	triads2813	syntenic	TraesCS1B02G256700	-1.05912	-1.03496	-0.533388	0.447458	1.36645	1.41246	0.0752751	-0.674168
834	triads6281	syntenic	TraesCS2B02G379600	-0.732947	-0.153595	-0.786856	0.114585	2.20566	0.412336	-0.204775	-0.854412
835	triads11482	syntenic	TraesCS4B02G189400	-0.550357	-0.515984	1.17766	-0.350369	1.62763	0.571449	-0.869087	-1.09095
836	triads1062	syntenic	TraesCS2B02G234400	1.8018	0.944449	0.554982	-0.246466	-0.685085	-0.584154	-0.682834	-1.10269
837	triads13559	syntenic	TraesCS4B02G226500	-0.71224	-0.679379	-0.694594	0.226922	2.16056	0.606885	-0.298341	-0.609812
838	triads13384	syntenic	TraesCS6B02G119500	-0.924629	-0.836577	-0.82983	0.421451	1.63292	1.1596	0.12086	-0.743802
839	triads1006	syntenic	TraesCS5B02G427000	-0.650712	-0.731473	-0.689817	0.608312	2.18358	0.150099	-0.319591	-0.550398
840	triads10375	syntenic	TraesCS1B02G365800	-0.616272	-0.56198	-0.655285	-0.0509192	2.2157	0.660405	-0.363018	-0.628626
841	triads3627	syntenic	TraesCS1B02G207600	-0.427921	-0.250041	-1.03384	-0.553704	0.985732	1.80098	0.456316	-0.977519
842	triads15651	syntenic	TraesCS3B02G260800	-0.654622	-0.908191	-0.852573	0.809215	1.93259	0.484037	-0.588698	-0.221761
843	triads9747	syntenic	TraesCS2B02G079900	-0.45195	0.02005	-0.74913	-0.305557	0.363922	2.30356	-0.5419	-0.638992
844	triads17559	syntenic	TraesCS7B02G289600	2.3501	-0.532853	0.416126	-0.439651	-0.418189	-0.340146	-0.514093	-0.521297
845	triads1368	syntenic	TraesCS3B02G318300	-0.64595	-0.64595	-0.620133	0.260719	2.33683	-0.017099	-0.214822	-0.453594
846	triads2980	syntenic	TraesCS7B02G317400	0.620855	-1.00128	-0.384787	0.827283	1.77574	-0.0625911	-0.734879	-1.04034
847	triads7011	syntenic	TraesCS2B02G385000	-0.707928	-0.622987	-0.18293	1.89557	1.24674	-0.371234	-0.600473	-0.656759
848	triads15972	syntenic	TraesCS1B02G120000	-0.810003	-0.810003	-0.641844	0.0698769	-0.71638	0.797051	2.0287	0.0826024
849	triads11922	syntenic	TraesCS1B02G073700	1.20089	1.26418	0.255464	0.730611	-0.328732	-1.06969	-1.05411	-0.998611
850	triads15525	syntenic	TraesCS4B02G358400	-0.700854	-0.486655	0.315134	2.31161	-0.0379728	-0.127555	-0.62633	-0.647381
851	triads3784	syntenic	TraesCS7B02G191400	-0.60603	-0.978113	-0.797652	-1.00044	1.65251	0.802303	0.806024	0.121392
852	triads15630	syntenic	TraesCS2B02G293300	0.0779188	1.85859	-0.902941	0.616475	0.181047	0.187922	-0.664601	-1.35441
853	triads7644	syntenic	TraesCS5B02G260100	-0.911423	0.265073	0.131863	2.25188	-0.23177	-0.268899	-0.373483	-0.86324
854	triads15830	syntenic	TraesCS3B02G441800	-0.889694	-1.00147	-1.01068	-0.686501	0.914367	1.40003	0.407691	0.866257
855	triads15432	syntenic	TraesCS3B02G285900	-0.440477	-0.440477	-0.440477	-0.440477	-0.440477	-0.379924	0.161683	2.42062
856	triads15768	syntenic	TraesCS3B02G395600	-0.495913	-0.586465	-0.471916	-0.62357	-0.456788	1.28747	1.90341	-0.556226
857	triads579	syntenic	TraesCS4B02G262000	0.369948	-0.870391	-0.750165	-0.423549	1.89482	0.959059	-0.309333	-0.870391
858	triads13563	syntenic	TraesCS6B02G255100	-0.672161	-0.636076	-0.478627	0.40606	2.2943	0.0293619	-0.613684	-0.329172
859	triads14337	syntenic	TraesCS1B02G197000	0.176307	-0.644657	-0.314069	-0.3881	0.065669	2.23315	0.017335	-1.14564
860	triads734	syntenic	TraesCS1B02G191900	-0.418988	-0.876067	-0.639754	0.0598555	0.743918	1.99389	0.178012	-1.04086
861	triads15526	syntenic	TraesCS4B02G313800	-0.862506	-0.96401	-0.277164	-0.0865607	1.62097	1.46759	-0.279419	-0.618895
862	triads261	syntenic	TraesCS1B02G283100	-0.890906	-0.890906	-0.555987	-0.190013	0.0309073	0.770324	-0.357866	2.08445
863	triads17265	syntenic	TraesCS4B02G323300	-0.588072	-0.713992	2.02256	0.948984	0.0693153	-0.282434	-0.664925	-0.791436
864	triads13377	syntenic	TraesCS7B02G136000	-1.09142	0.0500353	0.346796	0.210127	-0.520848	2.0709	-0.0257235	-1.03987
865	triads11491	syntenic	TraesCS1B02G245400	1.83849	0.863155	0.348829	0.00124139	-0.280488	-0.937507	-0.677731	-1.15599
866	triads3661	syntenic	TraesCS5B02G332300	-1.01312	-1.01312	-0.896293	0.0435369	0.604558	-0.341375	0.962443	1.65337
867	triads13706	syntenic	TraesCS2B02G574800	-0.680168	-0.680865	-0.683341	-0.401557	1.76651	1.38251	-0.0629862	-0.640102
868	triads14452	syntenic	TraesCS1B02G347000	-0.915625	-0.808001	-0.943928	0.490063	1.92722	0.662962	0.0570569	-0.469745
869	triads15559	syntenic	TraesCS5B02G334500	1.02477	1.84148	-0.854651	0.186863	-0.672992	-0.657853	0.0816522	-0.949266
870	triads17098	non-syntenic	TraesCS3B02G380600	-0.169445	2.42241	-0.1286	-0.0456495	-0.476528	-0.568664	-0.511025	-0.522497
871	triads1409	syntenic	TraesCS3B02G218700	-0.462259	-0.463811	-0.11345	2.38587	0.219603	-0.528989	-0.528989	-0.507979
872	triads17352	syntenic	TraesCS4B02G248600	1.15606	1.30288	0.234707	0.764732	-0.389297	-0.955648	-0.938311	-1.17512
873	triads3746	syntenic	TraesCS4B02G235700	2.25183	-0.228062	-0.732209	-0.61114	-0.705346	0.462288	0.0648583	-0.502215
874	triads11495	syntenic	TraesCS6B02G062400	-0.343653	-0.796658	0.070665	2.17345	-0.701814	0.637233	-0.319942	-0.719285
875	triads2383	syntenic	TraesCS2B02G528400	-0.307082	-0.883073	-0.755213	-0.883073	0.643801	1.91495	0.708351	-0.438666
876	triads12344	syntenic	TraesCS5B02G148800	-0.599786	-0.59292	-0.589994	-0.0118041	2.05964	0.968316	-0.61363	-0.619821
877	triads16153	syntenic	TraesCS2B02G304000	-0.31364	-0.993577	-0.485336	0.267897	2.13802	0.496377	-0.260077	-0.849669
878	triads10738	syntenic	TraesCS6B02G284500	-0.738536	-0.974172	0.0270981	1.05592	0.849285	1.39161	-0.339768	-1.27144
879	triads14680	syntenic	TraesCS5B02G380200	-0.842352	-0.864491	-0.887311	-0.523642	1.39024	1.48773	-0.271687	0.511508
880	triads15726	syntenic	TraesCS1B02G184100	-0.041426	-0.474573	-0.460854	-0.474573	-0.29604	2.44663	-0.256307	-0.442858
881	triads14413	syntenic	TraesCS2B02G328700	1.66784	-0.949502	-0.560101	0.309651	1.11742	0.182321	-0.706295	-1.06134
882	triads14149	syntenic	TraesCS2B02G535800	1.1979	-0.580502	-1.4698	-0.953467	0.697204	0.812903	0.843582	-0.547817
883	triads6658	syntenic	TraesCS5B02G409800	2.30755	-0.407785	-0.437071	0.481967	-0.505116	-0.616658	-0.647665	-0.175227
884	triads6778	syntenic	TraesCS1B02G187500	1.84755	-0.366442	-1.0651	-0.63139	0.892797	0.42368	-0.960657	-0.14044
885	triads1659	syntenic	TraesCS5B02G103300	-0.593008	-0.323037	-0.133737	2.36509	0.15101	-0.130543	-0.652912	-0.682865
886	triads6264	syntenic	TraesCS3B02G340800	0.618046	-0.69884	1.28418	1.5458	-0.505374	-0.909893	-0.909893	-0.42403
887	triads838	syntenic	TraesCS5B02G030500	-0.735146	-0.674904	-0.631814	-0.34106	-0.248186	-0.497942	1.18801	1.94104
888	triads17105	syntenic	TraesCS7B02G298700	0	0	0	0	0	0	0	0
889	triads16218	syntenic	TraesCS6B02G281400	1.57947	1.05242	-1.25068	-1.04599	-0.755494	0.274098	0.27655	-0.130384
890	triads377	syntenic	TraesCS2B02G293600	-0.59758	-0.79063	-0.716734	-0.38533	-0.118031	2.17463	0.726078	-0.292398
891	triads2154	syntenic	TraesCS6B02G191900	-1.55204	-1.40123	0.62637	0.586027	1.22846	0.562737	-0.205312	0.154978
892	triads14657	syntenic	TraesCS3B02G593700	-0.61218	-0.418478	-0.620086	-0.372359	-0.497101	0.271116	-0.115847	2.36494
893	triads8866	syntenic	TraesCS2B02G340600	-1.04405	1.58392	-0.669762	-0.430799	0.787932	0.906889	0.0162858	-1.15042
894	triads15145	syntenic	TraesCS2B02G394900	-0.615043	-0.529181	2.36647	0.310471	-0.210055	-0.43821	-0.347727	-0.536721
895	triads14596	syntenic	TraesCS1B02G047300	-0.836974	-0.836974	-0.836974	-0.762987	1.26102	1.54551	0.571517	-0.104148
896	triads15277	non-syntenic	TraesCS3B02G228700	-0.623758	1.26519	-1.36613	-0.950401	-0.0715224	1.06442	1.00059	-0.318388
897	triads16063	syntenic	TraesCS5B02G435000	-1.2833	-1.30891	0.848609	1.44596	-0.243646	-0.443685	0.2831	0.701867
898	triads2979	syntenic	TraesCS4B02G264100	0.342714	-0.648741	2.25359	0.30021	-0.570444	-0.424142	-0.592367	-0.660821
899	triads11873	syntenic	TraesCS3B02G253600	-0.624225	-0.122372	2.10248	0.56188	0.277462	-0.389271	-0.90246	-0.903491
900	triads9757	syntenic	TraesCS2B02G107100	1.59546	1.0317	-0.699083	0.7635	-0.186639	-0.477472	-1.00123	-1.02624
901	triads3445	syntenic	TraesCS5B02G129900	-0.581502	0.180221	-0.745942	-0.761843	-0.210086	1.97873	0.942897	-0.802477
902	triads1817	syntenic	TraesCS1B02G138800	-0.798712	-0.658181	0.268526	-0.585201	1.77429	1.235	-0.421035	-0.814682
903	triads13498	syntenic	TraesCS2B02G241000	1.74997	-0.133481	-1.24547	0.139787	0.591731	0.476118	-0.276422	-1.30223
904	triads17332	syntenic	TraesCS3B02G205500	-1.39331	-0.240481	1.25894	-0.878058	0.853037	0.259942	1.02911	-0.889179
905	triads15881	syntenic	TraesCS4B02G292900	-1.01699	-1.01856	-1.00032	-0.0658547	1.47914	1.29016	0.25473	0.0776923
906	triads17698	syntenic	TraesCS7B02G310900	-0.658226	-0.614399	-0.668637	-0.508106	1.18957	1.90759	0.00791324	-0.655708
907	triads11448	syntenic	TraesCS1B02G230900	-0.797287	-0.695926	-0.364457	0.554952	1.98519	0.709142	-0.579491	-0.812123
908	triads14032	syntenic	TraesCS3B02G361500	-1.12942	0.245508	1.92524	-1.04842	-0.688091	0.314819	0.516904	-0.136533
909	triads12210	syntenic	TraesCS5B02G156200	-1.12702	-1.12702	-0.684368	0.378586	-0.122312	1.8609	0.282484	0.538757
910	triads9682	syntenic	TraesCS4B02G076000	-0.602037	-0.603962	-0.601905	-0.521253	1.22831	1.92802	-0.225599	-0.601573
911	triads3068	syntenic	TraesCS3B02G603000	-0.235639	0.137069	-0.121789	-0.506482	-1.07214	1.08382	1.78489	-1.06974
912	triads8180	syntenic	TraesCS1B02G031000	-0.820215	-0.659228	-0.76303	0.232312	1.92589	1.007	-0.229308	-0.693414
913	triads6643	syntenic	TraesCS4B02G219700	-0.679023	-0.625752	-0.541534	-0.163987	1.82952	1.33707	-0.469069	-0.687225
914	triads563	syntenic	TraesCS4B02G221800	-1.40809	1.34421	-1.37349	-0.359343	0.511066	0.931631	0.138414	0.215606
915	triads560	syntenic	TraesCS4B02G217500	-0.423022	-0.699193	-0.833214	0.322157	2.16935	0.469262	-0.276298	-0.729046
916	triads17419	syntenic	TraesCS4B02G232800	-0.612495	-0.479492	1.3193	-0.600789	-0.242128	1.86003	-0.601785	-0.642633
917	triads11606	syntenic	TraesCS5B02G088200	-1.03174	-1.00507	-1.02991	0.272953	0.998556	0.493413	1.57345	-0.271643
918	triads13152	syntenic	TraesCS2B02G523100	-0.246374	-0.55362	-0.55362	-0.55362	0.850241	2.16424	-0.55362	-0.55362
919	triads13293	non-syntenic	TraesCS3B02G120000	-0.89086	-0.914679	0.42656	-0.118927	0.139726	1.9825	0.405089	-1.02941
920	triads16983	syntenic	TraesCS3B02G127400	-0.967625	0.375855	-0.383739	1.73555	0.657886	0.546155	-0.754975	-1.20911
921	triads11184	syntenic	TraesCS4B02G060100	-0.674508	-0.820237	-0.820237	-0.618142	0.217733	0.298846	0.269975	2.14657
922	triads833	syntenic	TraesCS4B02G138000	0.81368	-1.39732	-0.651134	0.406216	1.11349	1.19949	-0.652648	-0.831775
923	triads13033	syntenic	TraesCS1B02G066000	1.47386	1.67029	-0.205955	-0.168701	-0.710578	-0.571722	-0.622523	-0.864674
924	triads1124	syntenic	TraesCS6B02G272200	-1.03589	0.556283	1.49093	0.965662	0.202328	0.00960466	-0.981722	-1.2072
925	triads15363	syntenic	TraesCS5B02G243200	2.37098	-0.439192	-0.765931	-0.603658	0.113413	-0.423294	-0.199072	-0.0532458
926	triads9473	syntenic	TraesCS1B02G106400	-1.18956	-0.950074	0.0672556	0.666515	0.709166	1.74368	-0.256921	-0.790057
927	triads10123	syntenic	TraesCS4B02G293800	-0.152011	-0.53678	-0.806588	-0.718216	-0.73855	-0.189159	1.63067	1.51063
928	triads4395	syntenic	TraesCS2B02G220600	1.136	-0.242495	-1.93084	-0.72706	0.08658	0.652	0.0464352	0.979379
929	triads7730	syntenic	TraesCS4B02G259100	0.00649979	1.257	-1.42536	1.08198	-0.598456	0.991931	-0.736695	-0.576896
930	triads949	non-syntenic	TraesCS5B02G421100	-0.500006	-0.500006	-0.475512	-0.447759	0.408259	2.35409	-0.339062	-0.500006
931	triads457	syntenic	TraesCS7B02G304600	-0.886548	-0.886548	-0.886548	-0.799488	0.531669	1.65246	0.93482	0.340177
932	triads11802	syntenic	TraesCS1B02G446000	-0.731822	-0.642672	-0.751251	0.000303577	2.02668	0.948779	-0.181944	-0.668071
933	triads13151	syntenic	TraesCS2B02G523300	-0.0904585	0.617363	-0.576425	-0.439087	1.74248	0.517	-0.106305	-1.66457
934	triads8177	syntenic	TraesCS6B02G271800	-1.48339	-0.880011	-0.522646	0.429291	0.967928	1.56198	0.27029	-0.343446
935	triads10416	syntenic	TraesCS1B02G129200	2.26721	0.295935	-0.342586	0.242872	-0.391226	-0.603477	-0.734365	-0.734365
936	triads5187	syntenic	TraesCS2B02G378600	-0.515067	-0.497593	-0.518004	-0.490691	0.0830208	2.38844	0.0623161	-0.512424
937	triads11800	syntenic	TraesCS7B02G195900	-0.72158	-0.735575	-0.733365	0.110764	1.4171	1.6738	-0.322349	-0.688802
938	triads12559	syntenic	TraesCS3B02G168300	-0.617202	-0.638116	-0.607922	-0.389178	-0.667558	0.596738	2.20814	0.115103
939	triads15050	syntenic	TraesCS3B02G453200	2.47466	-0.366202	-0.366202	-0.361071	-0.362163	-0.328975	-0.342949	-0.347097
940	triads10295	syntenic	TraesCS3B02G091900	1.90191	1.11024	-0.620846	0.0112188	-0.151348	-0.70086	-0.619153	-0.931163
941	triads15307	syntenic	TraesCS5B02G350700	-0.926471	-0.946589	-0.941184	-0.523364	1.22869	1.53961	0.432533	0.136771
942	triads6743	syntenic	TraesCS1B02G264900	-0.741524	-1.11474	0.573119	1.22989	0.106421	1.42382	-0.394196	-1.08278
943	triads16031	syntenic	TraesCS5B02G209500	-0.23634	2.39708	-0.448594	0.110997	-0.16252	-0.423403	-0.536265	-0.700954
944	triads17170	syntenic	TraesCS7B02G273700	2.12717	0.945922	-0.439183	-0.525661	-0.528344	-0.528344	-0.523212	-0.528344
945	triads16854	syntenic	TraesCS3B02G195900	-1.26921	-1.06001	-0.932087	0.0379764	0.0899441	1.28653	0.808164	1.03869
946	triads17612	syntenic	TraesCS7B02G270000	2.28687	0.231134	-0.492059	0.298041	-0.429697	-0.575329	-0.673599	-0.645358
947	triads15917	syntenic	TraesCS6B02G199700	-0.632306	0.956467	-0.862529	0.518807	1.51386	0.540948	-0.926158	-1.10909
948	triads14338	syntenic	TraesCS1B02G196900	-0.603148	-0.513815	-0.57364	-0.339866	0.726335	2.22438	-0.340135	-0.580108
952.5	triads100	syntenic	TraesCS3B02G038400	-0.601661	-0.601661	-0.601661	-0.600115	-0.582511	2.02784	1.04637	-0.0866111
952.5	triads7711	syntenic	TraesCS1B02G465600	-0.350562	-0.338205	-0.30961	-0.365742	-0.315258	-0.572619	-0.210055	2.46205
952.5	triads8703	syntenic	TraesCS5B02G364500	-0.546	-0.314331	1.7522	1.45963	-0.465514	-0.628662	-0.628662	-0.628662
952.5	triads10921	syntenic	TraesCS2B02G210500	-0.563416	-0.271144	-0.147897	2.40156	-0.552852	0.13029	-0.514117	-0.482425
952.5	triads11696	syntenic	TraesCS3B02G577900	-0.572093	-0.570611	-0.57249	-0.566721	-0.442027	2.05775	1.05649	-0.390291
952.5	triads12693	syntenic	TraesCS5B02G417000	1.58586	-0.103132	-1.41314	-0.807699	0.2115	0.696181	0.715623	-0.885193
952.5	triads12921	syntenic	TraesCS1B02G392500	-0.611	-0.538283	-0.639601	-0.639601	1.60103	1.60152	-0.173732	-0.600334
952.5	triads17611	non-syntenic	TraesCS7B02G407400	-0.383389	-0.379792	2.47001	-0.201171	-0.355494	-0.383389	-0.383389	-0.383389
957	triads6596	syntenic	TraesCS7B02G286600	-0.992121	-0.339652	-0.901617	-0.859522	-0.137597	1.66616	1.18839	0.375959
958	triads11546	syntenic	TraesCS5B02G437100	-1.03671	-0.783081	2.23278	-0.314399	-0.136733	-0.204578	-0.141201	0.38392
959	triads11036	syntenic	TraesCS3B02G316600	-0.719651	-0.745607	-0.787751	0.00851245	2.00824	0.975862	-0.216998	-0.522609
960	triads8382	syntenic	TraesCS3B02G501900	-0.825453	-0.825453	-0.775218	-0.283959	1.12328	1.6602	0.647021	-0.720416
961	triads9454	syntenic	TraesCS4B02G353400	-0.135097	2.42799	-0.378542	-0.456083	-0.572095	-0.282366	-0.0317079	-0.572095
962	triads1095	syntenic	TraesCS4B02G137900	0.707446	2.09556	-0.171908	0.214215	-0.733687	-0.777065	-0.661925	-0.672636
963	triads15282	syntenic	TraesCS3B02G266900	-1.08342	-0.640272	-1.05176	-0.428696	1.2575	1.50861	0.513214	-0.0751716
964	triads11789	syntenic	TraesCS3B02G328400	-0.856371	-0.257482	1.81827	-0.486907	-0.724277	1.32863	-0.289264	-0.532593
965	triads2470	syntenic	TraesCS4B02G261100	-0.73613	-0.50726	-0.407262	0.0309441	1.95319	1.07466	-0.513417	-0.894725
966	triads7494	syntenic	TraesCS6B02G286900	0.208772	-0.364571	-0.846512	-0.846512	0.730597	2.06341	-0.196723	-0.748462
967	triads13424	syntenic	TraesCS3B02G439900	-0.55998	0.51376	-0.794639	-0.794639	1.70838	-0.794639	-0.460428	1.18218
968	triads10437	syntenic	TraesCS6B02G356800	-0.0870013	-0.971514	1.64142	-0.443707	-0.617709	-0.901913	-0.0203003	1.40072
969	triads4704	syntenic	TraesCS5B02G325100	-0.752949	-0.813827	-0.594721	0.255169	-0.743866	-0.396333	1.5024	1.54412
970	triads1513	syntenic	TraesCS4B02G178300	1.52394	1.57559	-0.649861	-0.779211	-0.381107	0.0265955	-0.38065	-0.935299
971	triads6894	non-syntenic	TraesCS6B02G085700	-0.80593	-0.83562	-0.115337	-0.453527	0.6197	2.18304	-0.0636728	-0.528655
972	triads12368	syntenic	TraesCS5B02G064100	2.07444	-0.224347	0.813532	0.133906	-0.621235	-0.689724	-0.743286	-0.743286
973	triads16177	syntenic	TraesCS2B02G247700	2.34127	-0.123086	-0.73825	-0.746642	-0.22706	0.192674	-0.165188	-0.533717
974	triads1835	syntenic	TraesCS6B02G317600	-0.792631	-0.739031	-0.762719	-0.374271	0.452814	2.20756	0.11676	-0.10848
975	triads10148	syntenic	TraesCS5B02G202100	-0.857275	-0.796937	-0.686586	-0.0998863	1.81445	1.06986	0.331971	-0.775598
976	triads13453	syntenic	TraesCS4B02G241900	-1.02884	-0.94787	-1.06418	-0.626998	1.23966	0.81848	0.891863	0.717874
977	triads5732	syntenic	TraesCS2B02G348100	-0.798885	-0.798885	-0.798885	-0.742226	-0.28046	1.16504	0.599164	1.65514
978	triads15023	syntenic	TraesCS7B02G363800	2.2398	-0.573057	-0.345125	-0.307328	-0.566834	-0.693822	-0.428323	0.674693
979	triads13433	syntenic	TraesCS1B02G300500	-0.534655	2.41824	0.079891	-0.264255	-0.215091	-0.534655	-0.414819	-0.534655
980	triads8815	syntenic	TraesCS7B02G315800	2.41843	-0.258283	-0.762988	-0.483486	-0.176928	-0.401559	-0.267238	-0.0679466
981	triads3462	non-syntenic	TraesCS6B02G227900	-0.631511	2.25948	0.1247	0.00686425	0.0183047	-0.193343	-0.486217	-1.09828
982	triads1776	syntenic	TraesCS4B02G217100	-0.394736	-0.575598	-0.752127	-0.519462	0.397193	2.32349	-0.183037	-0.295726
983	triads12236	syntenic	TraesCS2B02G455800	1.25422	-0.95566	0.553629	1.4138	-0.987061	-0.0028312	-0.17991	-1.09619
984	triads1298	syntenic	TraesCS2B02G200300	-0.894969	0.337054	-0.584247	-0.186471	-0.350407	2.21076	0.262208	-0.793926
985	triads16880	syntenic	TraesCS7B02G114700	-0.553964	-0.521086	2.34835	0.396311	-0.235489	-0.446617	-0.433546	-0.553964
986	triads6152	syntenic	TraesCS2B02G317000	1.62812	-0.706101	-0.746514	-0.511002	-0.805741	1.10901	0.775257	-0.74303
987	triads16470	syntenic	TraesCS1B02G260300	-1.27468	1.63705	-0.972366	0.049921	0.750804	0.782229	-0.264721	-0.708242
988	triads17357	syntenic	TraesCS4B02G316200	-0.653767	-0.653767	-0.653767	-0.653767	-0.479129	1.93057	1.15482	0.00880684
989	triads8374	syntenic	TraesCS2B02G108900	-1.25149	-0.634257	-0.586555	-0.674484	1.79422	0.248644	0.96558	0.138341
990	triads1164	syntenic	TraesCS3B02G198100	-1.44578	-0.375062	0.569401	-1.05958	0.211668	0.482753	-0.123783	1.74039
991	triads13007	syntenic	TraesCS5B02G261100	-0.637243	-0.702144	-0.291629	-0.566348	-0.583551	1.63727	1.5768	-0.433159
992	triads14030	non-syntenic	TraesCS5B02G402800	-0.648603	-0.754871	2.21075	-0.0292876	-0.421984	-0.326142	-0.661589	0.63173
993	triads1158	syntenic	TraesCS3B02G019400	-0.993772	-0.58172	-0.544785	-0.0992617	-0.824103	1.95407	0.173131	0.91644
994	triads15690	non-syntenic	TraesCS4B02G308600	1.06161	-1.23508	-0.14645	-0.949726	-0.96104	0.252045	1.47896	0.49969
995	triads13718	syntenic	TraesCS2B02G272200	1.56574	1.30811	0.170107	0.228587	-0.583817	-0.871477	-0.860414	-0.956827
996	triads1151	syntenic	TraesCS2B02G342700	-0.802904	-0.802904	-0.707042	-0.576191	0.623523	1.65739	1.18671	-0.578587
997	triads2840	syntenic	TraesCS2B02G442800	-0.880729	-0.902148	-0.899686	-0.416736	1.03351	1.60858	0.806159	-0.348953
998	triads10303	syntenic	TraesCS2B02G379300	1.85153	1.3189	-0.688847	-0.49394	-0.63275	-0.69128	-0.419669	-0.243938
999	triads163	syntenic	TraesCS3B02G384900	-0.372558	-0.495506	-0.243796	-0.419282	-0.346504	-0.36739	-0.220111	2.46515
1000	triads13644	non-syntenic	TraesCS5B02G193800	-0.711559	-1.28264	0.511811	0.0245591	0.873321	1.68934	-0.12869	-0.976142
1001	triads8010	syntenic	TraesCS3B02G352900	2.0457	-0.340129	-0.504442	0.606317	-1.10912	-0.681901	0.428858	-0.44529
1002	triads13940	syntenic	TraesCS7B02G277400	-0.559705	-1.03581	-0.877399	-0.0167208	0.642429	1.59199	1.09301	-0.837798
1003	triads1304	syntenic	TraesCS7B02G147800	2.24682	-0.718105	0.308421	0.253765	-0.245363	-0.830872	-0.582407	-0.432261
1004	triads644	syntenic	TraesCS4B02G140600	-0.631041	-0.631041	-0.631041	-0.631041	-0.631041	1.76413	0.0139107	1.37716
1005	triads14324	syntenic	TraesCS1B02G260800	-0.940304	-0.470976	-0.702925	-0.768088	-0.156022	1.90514	1.07354	0.0596357
1006	triads11142	syntenic	TraesCS1B02G394500	-0.592827	2.35765	-0.000135194	0.0485348	-0.704228	-0.285666	-0.119106	-0.704228
1007	triads825	syntenic	TraesCS5B02G187900	-0.682397	-0.511448	-1.3735	-0.899128	1.1922	1.00031	1.05193	0.222027
1008	triads17110	non-syntenic	TraesCS7B02G298100	-0.896499	-0.84442	-0.874062	-0.807218	0.068405	1.32213	1.37018	0.661485
1009	triads5601	syntenic	TraesCS7B02G034600	-0.335544	-0.482512	-0.277065	1.97804	0.206025	0.851346	-0.881914	-1.05838
1010	triads15838	syntenic	TraesCS3B02G420700	-1.17197	0.809212	-0.729232	1.90301	-0.831913	-0.196669	0.287671	-0.0701052
1011	triads12234	syntenic	TraesCS2B02G369700	-0.772273	-0.775468	-0.797836	-0.783927	-0.0775586	1.35266	1.63291	0.221492
1012	triads15507	syntenic	TraesCS4B02G329700	-0.544333	-0.544333	0.731685	2.22037	-0.230392	-0.544333	-0.544333	-0.544333
1013	triads3060	syntenic	TraesCS4B02G088100	2.19976	-0.233281	-0.87018	-0.687018	-0.106756	0.534846	-0.0800399	-0.757334
1014	triads7666	syntenic	TraesCS3B02G385200	-0.863137	-0.574989	-0.770844	-0.261359	1.17693	1.73722	0.394651	-0.838471
1015	triads14587	syntenic	TraesCS4B02G167500	-0.594848	-0.61404	-0.611162	-0.614465	-0.615397	-0.05135	1.14581	1.95545
1016	triads15981	syntenic	TraesCS3B02G069100	-0.748694	-1.0026	-0.921855	-0.314874	0.197546	1.99896	0.657647	0.13387
1017	triads11391	syntenic	TraesCS5B02G408800	0.528341	-0.757277	-0.756646	-0.735093	-0.461106	-0.132552	0.126086	2.18825
1018	triads7184	syntenic	TraesCS5B02G263000	2.03075	-0.814259	-0.926034	-0.795921	-0.242579	0.81113	-0.0717148	0.00862324
1019	triads17609	syntenic	TraesCS1B02G333800	2.45241	-0.501539	-0.488162	-0.320219	-0.295713	-0.0732502	-0.412171	-0.361361
1020	triads10251	syntenic	TraesCS2B02G482600	-0.822396	1.96105	-0.299732	-0.189716	-0.343668	1.10798	-0.645949	-0.767564
1021	triads1843	syntenic	TraesCS5B02G386800	0.23263	-1.01524	-0.861581	-0.906214	-0.661516	1.13209	1.52445	0.555388
1022	triads6162	syntenic	TraesCS5B02G139400	-0.538763	-1.24159	-0.544035	0.986378	-1.12387	0.179881	1.14627	1.13573
1023	triads540	syntenic	TraesCS6B02G313200	-0.613052	-0.613052	-0.613052	-0.484908	-0.506265	1.86634	1.32852	-0.36453
1024	triads17664	syntenic	TraesCS3B02G510100	-0.90349	-0.90349	-0.90349	-0.0312134	-0.224014	0.0639131	1.82885	1.07293
1025	triads1762	syntenic	TraesCS1B02G277700	-0.63505	-0.426411	-0.63505	-0.264858	1.08602	2.02368	-0.513276	-0.63505
1026	triads14184	syntenic	TraesCS4B02G202500	-0.702993	-0.970385	-1.0088	-0.689788	0.0499672	0.603358	1.2936	1.42504
1027	triads13527	syntenic	TraesCS2B02G098500	0.822312	1.69782	-1.36509	-1.0578	-0.16148	0.467646	0.0558318	-0.459249
1028	triads11046	syntenic	TraesCS5B02G095100	-1.39785	-1.05209	1.19666	0.115322	-0.118024	0.161532	-0.415822	1.51027
1029	triads5497	syntenic	TraesCS1B02G199600	0.0603352	-0.942667	0.134311	-0.27752	0.160978	2.22069	-0.417512	-0.938613
1030	triads2346	syntenic	TraesCS7B02G264600	1.44984	1.76477	-0.578599	-0.398136	-0.541445	-0.631677	-0.407425	-0.657331
1031	triads112	syntenic	TraesCS6B02G316800	-0.854378	-0.931821	0.374314	1.07397	-0.394542	1.68975	0.0866527	-1.04394
1032	triads15228	syntenic	TraesCS4B02G305700	-0.705121	-0.698789	-0.683943	-0.633177	0.0989651	2.07716	0.852515	-0.307614
1033	triads16297	syntenic	TraesCS2B02G272100	1.29071	0.726084	-0.526918	-0.755089	-0.666141	-0.816965	1.50728	-0.758956
1034	triads13154	syntenic	TraesCS2B02G538600	-0.625031	-0.588373	2.29747	-0.507218	-0.540418	0.472635	-0.0514135	-0.457649
1035	triads6542	syntenic	TraesCS2B02G553800	-0.685895	-0.511267	-0.650785	-0.673422	0.435098	2.02408	0.773729	-0.711535
1036	triads5828	syntenic	TraesCS1B02G176400	-0.521137	-0.509405	-0.359646	0.380867	2.29668	0.0475329	-0.552193	-0.782697
1037	triads15186	syntenic	TraesCS1B02G354500	-0.6834	-0.502193	-0.672608	-0.617894	0.841548	2.09167	0.131152	-0.588279
1038	triads3960	syntenic	TraesCS2B02G369500	2.44157	-0.0334754	-0.429438	-0.473887	-0.498704	-0.350912	-0.182378	-0.472776
1039	triads854	syntenic	TraesCS6B02G210600	-0.422767	-0.564333	-0.557497	-0.556174	-0.441841	2.36588	0.281312	-0.104575
1040	triads1307	syntenic	TraesCS3B02G328500	-0.662592	-0.662592	-0.662592	-0.468628	-0.014158	0.227943	2.32474	-0.0821161
1041	triads13268	syntenic	TraesCS7B02G416200	-0.556797	1.2397	-0.542918	-0.319115	1.85819	-0.340801	-0.287019	-1.05125
1042	triads5164	syntenic	TraesCS2B02G586800	-0.718602	0.0218778	-0.962525	-0.157896	-1.15101	1.81566	0.225411	0.927085
1043	triads14650	syntenic	TraesCS7B02G476400	0.199893	-0.736625	-1.22024	0.11101	-0.387584	-0.287965	0.163691	2.15782
1044	triads15832	syntenic	TraesCS1B02G276000	-0.647544	-0.647544	-0.647544	-0.644319	-0.529228	0.506716	0.472442	2.13702
1045	triads1933	syntenic	TraesCS1B02G242600	-1.09757	-1.14559	-0.669318	-0.492863	1.56877	0.700159	0.880518	0.255899
1046	triads14106	non-syntenic	TraesCS2B02G484400	-0.588694	-0.0542359	2.27043	0.544729	-0.429007	-0.599105	-0.599105	-0.545008
1047	triads16474	syntenic	TraesCS6B02G303800	-0.820255	-0.680659	-0.781995	-0.455238	-0.564846	1.77623	1.21371	0.313057
1048	triads12056	syntenic	TraesCS3B02G160300	0.719288	1.92558	0.146497	-0.917257	-1.07563	0.331269	-0.505481	-0.624263
1049	triads7580	syntenic	TraesCS6B02G389400	-0.997853	-1.1315	-0.378078	0.918084	-0.590981	0.862956	1.60115	-0.283785
1050	triads15494	syntenic	TraesCS7B02G036100	0.581379	-1.39057	-0.953635	-0.939262	1.03556	1.30577	-0.0366506	0.397408
1051	triads15570	syntenic	TraesCS5B02G107000	-0.836815	-0.836815	-0.836815	1.62752	1.38295	0.245086	-0.382914	-0.362188
1052	triads13422	syntenic	TraesCS1B02G182000	-0.508128	-0.388454	-0.508128	-0.453494	-0.422274	-0.185528	0.0343088	2.4317
1053	triads15133	syntenic	TraesCS5B02G393300	-0.253256	-0.176967	-0.940865	-0.713461	0.0485154	1.96873	0.93636	-0.869058
1054	triads12085	syntenic	TraesCS2B02G266000	-0.665655	-1.47489	-0.228582	0.652667	0.397499	1.84382	0.060014	-0.584871
1055	triads14810	syntenic	TraesCS5B02G111900	-0.776807	-0.871508	-0.948382	-0.663394	0.186007	0.354323	0.89146	1.8283
1056	triads17439	syntenic	TraesCS3B02G209900	-0.446659	-0.0313606	-0.602249	-0.0801847	0.679235	2.1066	-0.488424	-1.13696
1057	triads17719	syntenic	TraesCS6B02G388800	0.675761	0.0439995	-1.36958	-1.28158	-0.170657	0.889909	1.46267	-0.250517
1058	triads14839	syntenic	TraesCS2B02G066100	-0.544928	-0.553503	-0.554903	-0.54896	-0.137926	2.39589	0.087427	-0.143093
1059	triads12261	syntenic	TraesCS4B02G055800	0.450988	2.30466	-0.346538	-0.0921832	-0.474864	-0.614021	-0.614021	-0.614021
1060	triads13443	syntenic	TraesCS6B02G380300	-0.73822	-0.599998	-0.340431	-0.528477	-0.632143	2.16363	0.779807	-0.104168
1061	triads10315	syntenic	TraesCS6B02G046800	-0.685958	-0.720179	-0.6773	-0.398512	-0.518142	1.88251	1.25033	-0.132746
1062	triads16087	syntenic	TraesCS3B02G210900	-0.509169	-0.0280306	1.56895	1.56249	-0.315422	-0.801225	-0.782927	-0.694664
1063	triads7639	syntenic	TraesCS1B02G312100	0.0606332	1.12109	-0.987871	-0.70414	-0.868012	1.36035	0.921018	-0.903062
1064	triads17103	non-syntenic	TraesCS5B02G269500	-0.747009	-0.756899	-0.657833	-0.603449	-0.668896	0.516381	1.68425	1.23345
1065	triads10408	syntenic	TraesCS7B02G075500	-0.723237	1.07682	-0.723237	-0.723237	-0.723237	1.24825	-0.723237	1.29111
1066	triads2271	syntenic	TraesCS3B02G206500	0.783625	0.41781	-1.95942	0.838327	-0.136041	-0.803853	-0.133762	0.993314
1067	triads4078	syntenic	TraesCS3B02G093500	-0.742465	-0.622538	-0.742465	1.97588	1.01646	0.00374772	-0.146161	-0.742465
1068	triads9018	syntenic	TraesCS7B02G035800	1.97357	-1.04878	-0.994234	-0.652805	0.165411	0.72301	0.0320721	-0.198241
1069	triads15043	syntenic	TraesCS5B02G312000	-0.84938	-0.84938	1.71083	1.3434	-0.185185	-0.84938	-0.255844	-0.0650652
1070	triads15025	syntenic	TraesCS7B02G322700	-0.525796	-0.525796	-0.525796	-0.525796	0.0652627	-0.525796	0.203176	2.36054
1071	triads9851	syntenic	TraesCS6B02G272300	-1.47901	1.5175	-0.761164	0.502133	-0.967581	-0.0156399	0.694712	0.509052
1072	triads6167	syntenic	TraesCS6B02G424300	-0.664608	-0.664608	-0.664608	-0.664608	-0.552165	0.846654	0.340143	2.0238
1073	triads15214	syntenic	TraesCS4B02G277200	-1.29723	-1.0873	0.0260162	0.453486	-0.35147	1.23714	1.44644	-0.42708
1074	triads16587	syntenic	TraesCS3B02G256300	-1.20377	-0.37395	-1.08636	1.33677	0.417398	1.44688	-0.141786	-0.395177
1075	triads16859	syntenic	TraesCS3B02G359400	-0.70675	-0.684669	-0.609098	-0.271519	-0.458651	1.67288	1.53356	-0.475747
1076	triads11758	syntenic	TraesCS2B02G196500	-0.631745	-0.652504	-0.644553	-0.634083	-0.376683	0.63874	0.110979	2.18985
1077	triads3965	syntenic	TraesCS2B02G418600	-0.999863	1.103	-0.81436	0.708994	-0.85517	-0.884109	0.328341	1.41316
1078	triads15468	syntenic	TraesCS5B02G209800	-0.295095	-1.45164	0.833971	0.675337	0.201907	1.39518	-0.0705585	-1.2891
1079	triads5269	syntenic	TraesCS1B02G341700	-0.751553	-0.751226	-0.751652	-0.72821	-0.5962	0.937202	1.48304	1.1586
1080	triads15475	syntenic	TraesCS1B02G186600	0.582345	-0.834261	-0.888409	-0.856436	-0.848442	0.270352	1.69624	0.87861
1081	triads16089	syntenic	TraesCS4B02G024100	0.344805	1.62307	-0.562506	0.0709057	1.1566	-0.458854	-1.00366	-1.17036
1082	triads16115	syntenic	TraesCS3B02G214500	-0.915612	-0.799457	-0.913065	-0.732464	0.144302	1.35935	1.45741	0.399538
1083	triads4758	syntenic	TraesCS4B02G324800	-0.732319	-0.732319	-0.732319	-0.730399	-0.679889	1.00649	1.28601	1.31474
1084	triads8114	syntenic	TraesCS2B02G128300	-0.829693	-0.829693	-0.77317	0.727915	0.189156	1.93923	0.340123	-0.763868
1085	triads16828	syntenic	TraesCS3B02G469700	-0.587671	-0.67606	-1.0117	0.403128	0.834922	-0.907187	0.0776394	1.86693
1086	triads15472	non-syntenic	TraesCS3B02G088600	-1.01533	-1.01533	-0.253501	0.737578	-1.01533	0.356665	1.71102	0.494217
1087	triads15439	syntenic	TraesCS3B02G255700	-0.749114	-0.381327	-0.603006	-0.283082	-0.257892	0.941194	2.08234	-0.749114
1088	triads13423	syntenic	TraesCS1B02G274200	1.28595	-0.700567	-0.704343	1.75425	-0.704343	0.2587	-0.519288	-0.670354
1089	triads9385	syntenic	TraesCS1B02G196100	-0.546449	-0.504833	-0.597333	-0.551462	-0.415482	0.555498	2.29148	-0.231416
1090	triads14695	syntenic	TraesCS3B02G515500	-0.716257	-0.726967	-0.841001	-0.468028	1.841	1.05096	0.444245	-0.583952
1091	triads2122	syntenic	TraesCS5B02G530500	-0.739493	-0.739506	-0.737917	-0.70359	-0.502826	0.454388	1.49166	1.47729
1092	triads7456	syntenic	TraesCS3B02G113100	-0.967005	-0.967005	-0.826168	2.02996	0.25848	0.399317	0.257145	-0.184724
1093	triads17617	syntenic	TraesCS5B02G089700	-0.51189	-0.69356	-0.689585	-0.707473	-0.74822	1.74149	1.24816	0.361078
1094	triads15871	syntenic	TraesCS4B02G136400	-0.609385	-0.609385	-0.609385	-0.609385	-0.426743	0.386379	2.26686	0.211043
1095	triads6903	syntenic	TraesCS7B02G116900	-0.116449	0.888576	1.77409	0.63084	-0.486494	-0.862298	-0.914133	-0.914133
1096	triads15443	syntenic	TraesCS6B02G267100	1.94587	-0.665594	1.076	-0.804052	-0.791635	0.011176	-0.53024	-0.241526
1097	triads9494	syntenic	TraesCS5B02G462100	-0.295766	-0.818606	-0.781067	-0.748728	-0.616209	0.543448	0.764389	1.95254
1098	triads11840	non-syntenic	TraesCS4B02G397600	-0.207444	-0.480529	-0.6309	-0.705277	-0.663773	-0.237967	0.737351	2.18854
1099	triads16666	syntenic	TraesCS7B02G076100	-1.01767	0.00186761	-0.288413	-1.06107	-0.933718	0.751759	1.08117	1.46608
1100	triads13156	syntenic	TraesCS6B02G460300	0.405354	0.606772	-1.41412	-0.648734	-1.19256	0.754479	0.0562292	1.43259
1101	triads11875	syntenic	TraesCS1B02G331500	-0.818294	-0.818294	-0.818294	1.13809	1.13956	1.31218	-0.442067	-0.692885
1102	triads8659	syntenic	TraesCS3B02G411300	1.48233	0.142521	-0.927578	-0.655114	-0.812482	1.13061	0.682855	-1.04313
1103	triads352	syntenic	TraesCS2B02G223300	0.128155	-0.748564	-0.745893	-0.73681	-0.604848	0.358421	2.192	0.15754
1104	triads10240	syntenic	TraesCS7B02G134300	-0.900538	0.49453	0.154019	-1.24765	-0.877788	0.915031	1.64963	-0.187226
1105	triads12409	syntenic	TraesCS3B02G396400	-0.701164	-0.746585	-0.555818	2.1257	-0.667856	0.220039	0.699482	-0.373797
1106	triads10306	syntenic	TraesCS7B02G223800	-0.795937	-0.795937	-0.795937	-0.697117	2.02152	0.663079	0.259895	0.140434
1107	triads11909	syntenic	TraesCS2B02G307200	-0.626341	-0.626986	-0.606775	-0.55142	-0.523277	-0.271541	1.43812	1.76822
1108	triads15170	syntenic	TraesCS6B02G217200	0.526982	-0.526492	1.93044	0.866762	-0.610848	-0.728947	-0.728947	-0.728947
1109	triads889	syntenic	TraesCS6B02G039500	1.78603	0.913227	-0.892233	-0.796645	-0.711777	-0.642989	0.704183	-0.359797
1110	triads1613	syntenic	TraesCS4B02G215700	-0.447437	-0.570022	-0.571136	-0.56445	-0.466382	2.21712	0.756129	-0.353826
1111	triads11884	syntenic	TraesCS5B02G329300	-0.366473	-0.501947	-0.613469	-0.621112	-0.622706	-0.482103	1.81177	1.39604
1112	triads3817	syntenic	TraesCS3B02G422500	2.17682	0.771509	-0.334581	-0.501313	-0.464096	-0.676978	-0.766299	-0.205066
1113	triads14354	syntenic	TraesCS3B02G267100	-0.59616	-0.59616	-0.533931	-0.59616	-0.59616	-0.217389	1.97351	1.16245
1114	triads16005	syntenic	TraesCS1B02G033200	0.35439	-0.890135	-0.484167	-0.613944	-0.294493	-0.227941	2.30437	-0.148079
1115	triads14529	syntenic	TraesCS5B02G008600	-0.165904	-0.257947	1.77548	1.00951	-1.19743	-0.850942	-0.670028	0.357265
1116	triads13557	syntenic	TraesCS4B02G111100	-0.653102	-0.173006	-0.391962	-0.653102	-0.568734	0.222723	2.36006	-0.142874
1117	triads12340	syntenic	TraesCS3B02G131300	-0.164132	2.31998	-0.368209	-0.566339	-0.43883	0.420953	-0.744092	-0.459332
1118	triads2457	syntenic	TraesCS7B02G305700	-0.703318	-0.557806	-0.649602	-0.702137	-0.726436	0.469554	1.88946	0.980281
1119	triads1542	syntenic	TraesCS3B02G158700	-0.572543	-0.597771	-0.579225	-0.551173	-0.564214	1.98085	1.16408	-0.28
1120	triads8011	syntenic	TraesCS1B02G333300	1.82657	-0.698772	-0.698004	-0.604245	-0.96186	-0.40315	0.92843	0.611033
1121	triads17348	syntenic	TraesCS2B02G157800	0.0681406	2.43278	-0.41643	-0.424485	-0.519045	-0.30123	-0.347053	-0.49268
1122	triads14371	syntenic	TraesCS5B02G211700	1.87392	1.31886	-0.482827	-0.370011	-0.508813	-0.573159	-0.616209	-0.641768
1123	triads3399	syntenic	TraesCS5B02G061600	0.167463	-0.912379	-0.474681	2.07198	0.769533	-0.298413	-0.840682	-0.482822
1124	triads1230	syntenic	TraesCS4B02G214400	-0.486687	-0.375463	-0.599235	-0.507211	-0.506548	0.857268	2.17011	-0.55223
1125	triads17646	syntenic	TraesCS5B02G471000	2.27389	-0.254539	-0.618437	-0.522277	-0.63352	0.446858	0.0207403	-0.71271
1126	triads6945	syntenic	TraesCS3B02G608400	-0.953785	-0.953785	-0.953785	1.55446	-0.39327	0.983394	0.846197	-0.129429
1127	triads2241	non-syntenic	TraesCS4B02G324100	-0.396152	-0.682059	-0.658979	-0.275375	-0.624868	-0.157564	2.27684	0.518157
1128	triads10807	syntenic	TraesCS1B02G363900	-0.747419	-0.745714	-0.754549	-0.561882	-0.678909	0.935592	1.72664	0.826238
1129	triads15015	syntenic	TraesCS4B02G015500	-0.47935	-0.208067	-0.393972	-0.451465	-0.46799	-0.372283	-0.0772452	2.45037
1130	triads1567	syntenic	TraesCS2B02G192000	0.85872	-0.700807	-1.12323	-0.785159	-0.972974	0.371059	1.03105	1.32134
1131	triads6230	syntenic	TraesCS5B02G405000	-0.529746	0.267608	-0.71612	-0.79148	0.513945	1.79425	0.700319	-1.23878
1132	triads940	syntenic	TraesCS3B02G158800	-0.390739	-0.646172	-0.975931	-0.793778	-0.188696	2.02645	0.827801	0.141064
1133	triads12483	syntenic	TraesCS1B02G236000	-0.64232	-0.671595	-0.609764	-0.314993	-0.64497	-0.123694	2.10034	0.906996
1134	triads17730	syntenic	TraesCS1B02G471400	2.30153	0.49138	-0.59749	-0.599659	-0.597923	-0.436915	-0.140503	-0.420423
1135	triads11534	syntenic	TraesCS7B02G112800	-0.874151	-0.908396	-0.52859	-0.281612	-0.0190681	1.89034	1.14111	-0.419629
1136	triads3802	syntenic	TraesCS7B02G306900	-0.82876	1.18172	-1.17653	0.0467151	-0.27337	0.411785	1.56063	-0.92219
1137	triads13837	syntenic	TraesCS2B02G168600	-0.665235	-0.665235	-0.665235	0.330472	1.80686	-0.665235	1.18884	-0.665235
1138	triads3183	syntenic	TraesCS4B02G277900	-0.294983	1.59161	-0.422017	1.35468	0.360863	-0.863383	-0.863383	-0.863383
1139	triads219	syntenic	TraesCS4B02G082500	-0.236459	-0.869499	-1.35564	-0.82764	0.223833	1.44964	1.1307	0.485057
1140	triads11757	syntenic	TraesCS2B02G196600	-0.525884	-0.519073	2.22155	0.759265	-0.42744	-0.522896	-0.476758	-0.508759
1141	triads3814	syntenic	TraesCS3B02G453500	0.547954	1.90652	-0.872716	-0.146854	-0.290474	-1.34239	-0.334466	0.532428
1142	triads3069	syntenic	TraesCS5B02G434100	-0.772415	-0.772415	-0.771191	-0.76266	-0.486319	1.30126	1.39485	0.868884
1143	triads16597	syntenic	TraesCS2B02G147600	-0.575644	-1.00587	0.203337	-0.427994	-0.687654	-0.453451	1.0205	1.92677
1144	triads16646	syntenic	TraesCS7B02G380300	-0.619141	0.867398	-1.30747	-0.565589	-0.804266	0.151828	1.67345	0.603791
1145	triads12465	syntenic	TraesCS5B02G214700	-0.795744	-0.796317	-0.788317	-0.702436	-0.358182	1.12679	1.67772	0.636484
1146	triads15760	syntenic	TraesCS3B02G484300	-0.420201	-0.412577	-0.343822	-0.415436	-0.420201	-0.347498	2.46067	-0.100936
1147	triads1562	syntenic	TraesCS2B02G384500	-0.770569	-0.837553	-0.770587	-0.744374	-0.129437	0.555402	0.803405	1.89371
1148	triads17077	syntenic	TraesCS2B02G143800	-0.538357	-0.538357	-0.538357	-0.538357	-0.421406	2.30632	0.526633	-0.258126
1149	triads15557	syntenic	TraesCS2B02G040000	-0.469649	-0.47213	-0.466516	-0.393143	-0.380805	-0.29777	0.0409625	2.43905
1150	triads12306	syntenic	TraesCS7B02G375300	-1.18755	0.58184	0.648252	1.75471	-1.05472	-0.785522	-0.082273	0.125262
1151	triads15927	syntenic	TraesCS2B02G184400	-0.61281	-0.644657	-0.651767	0.259817	2.32066	-0.220037	-0.526346	0.0751378
1152	triads14694	syntenic	TraesCS3B02G445200	-0.0987924	-0.603208	-0.751489	-0.562334	-0.733145	0.0971692	2.24309	0.408713
1153	triads15166	syntenic	TraesCS1B02G370500	0.502489	-1.44876	-0.866502	1.10472	0.301214	1.43379	-0.47114	-0.555803
1154	triads3504	syntenic	TraesCS4B02G180300	-0.490485	-0.762123	-0.659912	-0.20871	-0.245095	0.0972291	-0.101499	2.3706
1155	triads16844	syntenic	TraesCS5B02G195400	0.715867	1.64284	-0.592032	-1.03017	-0.720742	-0.03299	0.971986	-0.95476
1156	triads17099	syntenic	TraesCS5B02G547200	-0.865148	0.393628	0.0224357	0.691072	1.80251	0.0944714	-1.26047	-0.878497
1157	triads13460	syntenic	TraesCS1B02G381200	-0.782275	-0.783178	-0.781915	-0.761041	-0.497526	1.21857	1.16287	1.2245
1158	triads15762	syntenic	TraesCS5B02G028300	-0.676304	-0.301075	-0.590779	-0.718526	-0.816132	1.9997	0.947377	0.155735
1159	triads15940	syntenic	TraesCS5B02G236500	-0.355746	-0.322119	-0.371266	-0.282124	-0.364501	-0.435336	2.47251	-0.341419
1160	triads8814	syntenic	TraesCS5B02G317600	-0.671065	-0.736737	-0.935571	-0.518694	-0.260158	0.537514	2.05576	0.528948
1161	triads412	syntenic	TraesCS4B02G294000	-0.131963	-0.893245	-0.763305	-0.814616	-0.627295	0.461943	1.88391	0.884572
1162	triads16704	syntenic	TraesCS2B02G432300	-0.698486	-0.698486	-0.698486	-0.582695	1.33515	0.27002	1.71243	-0.63944
1163	triads1993	syntenic	TraesCS5B02G018300	-0.705569	-0.707273	-0.706299	-0.701951	-0.670571	0.597124	1.53371	1.36083
1164	triads13871	syntenic	TraesCS2B02G313900	-0.743922	-0.236344	-0.712175	-0.733737	-0.645379	1.38383	1.73534	-0.0476083
1165	triads322	syntenic	TraesCS2B02G483000	-0.81604	-0.820087	-0.819793	-0.757983	-0.289027	0.88933	1.55684	1.05676
1166	triads16345	syntenic	TraesCS6B02G032400	2.35432	-0.0533634	-0.589331	-0.188952	-0.629124	-0.426723	-0.671864	0.205041
1167	triads7571	syntenic	TraesCS6B02G250000	-0.552465	-0.771646	-0.722905	-0.486695	-0.605217	0.0590619	1.2028	1.87707
1168	triads15060	syntenic	TraesCS3B02G254700	-0.720988	-0.709217	-0.618607	-0.625565	-0.443974	1.80781	1.31826	-0.00772668
1169	triads14005	syntenic	TraesCS7B02G215800	-0.186798	-0.74642	-0.169326	-0.613323	-0.74642	2.12518	0.829156	-0.492046
1170	triads14593	syntenic	TraesCS7B02G432600	-0.803375	0.561158	-0.794233	-0.770098	-0.889127	0.562438	1.91326	0.219979
1171	triads8498	syntenic	TraesCS6B02G188300	-1.08341	-1.08341	-1.03875	0.021125	1.08341	0.181071	0.448453	1.47151
1172	triads11559	syntenic	TraesCS3B02G261300	-0.679389	-0.682591	-0.67975	-0.677184	-0.638943	0.494887	0.984046	1.87892
1173	triads1582	syntenic	TraesCS7B02G229300	-0.542764	-0.554061	-0.552269	-0.540466	-0.545869	-0.180627	0.677313	2.23874
1174	triads4377	syntenic	TraesCS7B02G294800	-0.335908	-0.609203	-0.599482	-0.260445	-0.50251	-0.34247	0.274359	2.37566
1175	triads14915	syntenic	TraesCS2B02G490200	-1.03162	-0.706613	-0.780071	-0.650664	-0.184714	0.7758	1.76109	0.816801
1176	triads7206	syntenic	TraesCS1B02G461700	-0.765685	-0.768969	-0.724342	-0.557771	-0.4034	0.595582	0.596416	2.02817
1177	triads17091	syntenic	TraesCS5B02G486500	0.00646912	1.55454	1.2842	-0.128697	-1.0466	-0.0608532	-0.292654	-1.31641
1178	triads17333	syntenic	TraesCS5B02G265500	-0.269372	2.41812	0.0627813	-0.177151	-0.514507	-0.558332	-0.425754	-0.535789
1179	triads9546	syntenic	TraesCS4B02G237300	-0.865112	-0.863835	-0.42194	0.134899	0.567855	0.229409	-0.838292	2.05702
1180	triads16175	syntenic	TraesCS1B02G037000	-0.654926	-0.859906	-0.819244	0.0323736	-0.808609	0.158114	1.22827	1.72393
1181	triads14044	syntenic	TraesCS7B02G349900	-0.746396	-0.492684	-0.610607	-0.092462	-0.610607	-0.59274	1.30117	1.84433
1182	triads15470	syntenic	TraesCS5B02G507300	-0.00206584	-0.595927	-1.01571	1.0685	-0.844929	-0.652118	0.231512	1.81073
1183	triads17344	syntenic	TraesCS5B02G294700	-0.46246	-0.620566	-0.0619248	0.902521	-0.620566	-0.620566	-0.620566	2.10413
1184	triads15205	syntenic	TraesCS6B02G211900	-0.354148	-0.449568	-0.523324	-0.451631	-0.504756	-0.274202	0.13997	2.41766
1185	triads15154	syntenic	TraesCS1B02G475700	-1.27157	-1.31199	-0.535383	0.775282	-0.13963	1.45827	0.739111	0.28591
1186	triads10994	syntenic	TraesCS6B02G209700	0.6638	-0.925707	0.844425	1.16955	-0.925707	-0.925707	1.02505	-0.925707
1187	triads2262	syntenic	TraesCS2B02G075000	-0.799709	-0.206541	-0.683341	-0.813097	-0.700848	1.29852	1.72641	0.178607
1188	triads1589	syntenic	TraesCS6B02G449400	-0.519254	-1.04433	-1.13922	-0.690009	1.40608	0.975901	0.0441671	0.966663
1189	triads2330	syntenic	TraesCS7B02G432100	-0.775473	-0.374156	-0.336463	-0.775473	-0.775473	-0.0504417	1.24885	1.83863
1190	triads13845	syntenic	TraesCS6B02G266100	-0.442109	-0.884218	-1.1132	-0.105377	-0.755072	1.42299	1.39447	0.482517
1191	triads13857	syntenic	TraesCS3B02G423300	-0.81837	-0.829012	-0.777386	-0.140895	-0.26328	0.388608	0.265997	2.17434
1192	triads10026	syntenic	TraesCS4B02G275300	-0.67266	-0.68736	-0.679697	-0.66158	-0.622374	0.323542	1.1976	1.80253
1193	triads12449	syntenic	TraesCS6B02G447400	-0.56655	-0.56655	-0.56655	-0.56655	-0.565358	-0.294149	1.10193	2.02378
1194	triads1198	syntenic	TraesCS5B02G160800	-0.610693	-0.624732	-0.613063	-0.59821	-0.603961	-0.106853	1.31236	1.84515
1195	triads13824	syntenic	TraesCS7B02G046400	-0.718536	-0.713089	-0.706023	-0.712353	-0.670841	0.86968	1.67814	0.97302
1196	triads6902	non-syntenic	TraesCS7B02G117000	-0.920415	1.74587	-0.544022	0.796018	-1.1628	-0.668172	0.592056	0.16147
1197	triads15128	syntenic	TraesCS1B02G080300	-0.699334	-0.734853	-0.739544	-0.687844	-0.61002	1.18537	1.67237	0.613854
1198	triads14594	syntenic	TraesCS7B02G432800	-0.889119	-0.357481	-0.512545	-0.490568	-0.590077	-0.0985905	2.14126	0.797119
1199	triads12557	syntenic	TraesCS5B02G462600	-0.170021	-0.391565	-0.456927	-0.433287	-0.4644	-0.400006	-0.138656	2.45486
1200	triads15474	syntenic	TraesCS7B02G129100	-0.623189	0.4469	-0.528926	-0.532318	-0.149694	0.862965	1.83443	-1.31017
1201	triads10541	syntenic	TraesCS6B02G284900	0.233651	-1.21025	-0.769356	-0.428404	0.458353	1.44718	1.22177	-0.952945
1202	triads9737	syntenic	TraesCS2B02G296600	0.478207	0.492753	-1.43171	-1.1917	-0.385838	1.62736	0.502935	-0.0920048
1203	triads14350	syntenic	TraesCS3B02G457700	0.349144	2.36968	-0.439653	-0.312232	-0.542803	-0.445721	-0.490217	-0.488194
1204	triads17470	syntenic	TraesCS2B02G392700	-0.82959	-0.482797	-0.101589	-0.445735	-0.901066	-0.0857055	0.716419	2.13006
1205	triads3583	syntenic	TraesCS1B02G100300	-0.594139	0.0134442	-1.29229	-1.12625	-0.062032	0.488944	1.56637	1.00596
1206	triads1442	syntenic	TraesCS4B02G053900	-0.629586	-0.629995	-0.627726	-0.612785	-0.623729	-0.0486089	1.50368	1.66875
1207	triads391	syntenic	TraesCS3B02G284000	-0.068577	2.21802	-0.752741	0.330759	0.104624	-0.197924	-0.732586	-0.901578
1208	triads6535	non-syntenic	TraesCS2B02G132400	-0.740285	-0.741932	-0.737197	-0.711488	-0.139297	0.891162	0.177332	2.0017
1209	triads14624	syntenic	TraesCS3B02G531700	1.20947	-0.642948	1.52945	0.0815648	-0.770938	-0.922925	-1.0212	0.537528
1210	triads11626	syntenic	TraesCS5B02G225600	-0.526112	-0.494258	-0.526112	-0.526112	-0.526112	-0.432852	0.85775	2.17381
1211	triads14064	syntenic	TraesCS1B02G448600	2.07645	-0.682702	-0.762783	-0.798143	-0.762783	0.0120251	0.45091	0.46703
1212	triads12020	non-syntenic	TraesCS1B02G237600	-0.505647	-0.506998	-0.505185	-0.499953	-0.504439	-0.398827	0.653578	2.26747
1213	triads11550	syntenic	TraesCS5B02G566100	0.121975	-0.615252	-0.645346	-0.473935	-0.578881	-0.333897	0.183258	2.34208
1214	triads1508	syntenic	TraesCS1B02G061900	-0.528612	-0.539683	-0.538479	-0.533979	-0.539276	-0.35661	0.875811	2.16083
1215	triads14874	syntenic	TraesCS1B02G435500	-0.249573	-0.442169	-0.263426	-0.336579	2.4684	-0.442169	-0.341985	-0.392499
1216	triads8174	syntenic	TraesCS7B02G169700	-0.484319	0.440073	2.31983	-0.103631	-0.542099	-0.545656	-0.547738	-0.53646
1217	triads16070	syntenic	TraesCS1B02G113500	-0.621083	-0.823105	-0.776827	0.59253	0.0902942	-0.850397	0.358173	2.03041
1218	triads6936	syntenic	TraesCS1B02G263100	-0.54169	-0.612385	-0.56171	-0.16444	-0.48163	-0.353847	0.371873	2.34383
1219	triads10660	syntenic	TraesCS5B02G060300	1.07413	-1.0635	-1.44256	-0.409923	1.3521	0.769737	-0.196275	-0.0837076
1220	triads10142	syntenic	TraesCS7B02G265800	-0.796725	-0.937537	0.426001	-0.390636	-0.347444	-0.379304	0.226486	2.19916
1221	triads139	syntenic	TraesCS6B02G424200	-0.434104	-0.491065	-0.476572	-0.477976	-0.400848	-0.280634	0.141406	2.41979
1222	triads1398	syntenic	TraesCS1B02G392700	-0.577209	-0.577283	-0.576062	-0.568895	-0.576063	-0.176669	0.95289	2.09929
1223	triads14620	non-syntenic	TraesCS3B02G088800	-0.503282	-0.610077	-0.628333	-0.496437	-0.61099	-0.0697133	0.719382	2.19945
1224	triads15136	syntenic	TraesCS5B02G394300	-0.453935	-0.885697	-0.0660382	1.05321	-0.764252	-0.780534	-0.0267697	1.92402
1225	triads8071	syntenic	TraesCS5B02G053900	-0.838041	-0.809877	0.19551	0.245943	-0.748309	-0.770251	0.780731	1.94429
1226	triads9397	syntenic	TraesCS2B02G482400	-0.880196	-0.658707	-1.04856	-0.869894	0.135855	1.48053	0.797671	1.04329
1227	triads5250	syntenic	TraesCS5B02G226000	-1.63092	-0.901367	-0.348916	1.21768	-0.271379	1.06878	0.840571	0.025552
1228	triads7015	syntenic	TraesCS4B02G326200	2.19542	0.093976	-0.457426	-0.867297	-0.663493	-0.64651	-0.209465	0.554798
1229	triads15328	syntenic	TraesCS4B02G079300	-0.493867	-0.470308	-0.537889	-0.45391	-0.501321	-0.288481	0.389181	2.3566
1230	triads16168	syntenic	TraesCS7B02G196100	-0.74642	-0.0320548	0.810529	0.18775	-0.74642	-0.74642	2.01945	-0.74642
1231	triads14562	syntenic	TraesCS3B02G413100	-0.654322	-0.674648	-0.596864	-0.548049	-0.587101	1.09582	1.97849	-0.0133241
1232	triads7527	syntenic	TraesCS4B02G101000	-0.381109	-1.23143	-1.36941	1.69596	0.667176	0.30275	0.161779	0.154281
1233	triads10547	syntenic	TraesCS7B02G471400	-0.568935	-0.568935	-0.147334	2.44138	-0.210991	-0.227804	-0.450419	-0.266965
1234	triads11420	syntenic	TraesCS5B02G441200	-0.153881	-0.895418	-0.454373	-0.895418	0.418023	1.27588	1.6006	-0.895418
1235	triads15381	syntenic	TraesCS5B02G156000	-0.829981	0.329895	1.95686	0.868864	-0.414653	-0.95583	-0.672976	-0.28218
1236	triads13304	syntenic	TraesCS5B02G372200	-0.396608	-0.434562	-0.434562	-0.433041	-0.429115	-0.246401	-0.0805325	2.45482
1237	triads15990	syntenic	TraesCS1B02G267900	0.742528	-0.732254	0.595381	1.9144	-0.725626	-0.873435	-0.760093	-0.1609
1238	triads5804	syntenic	TraesCS2B02G471600	-0.593648	-0.594794	-0.59469	-0.593285	-0.591599	-0.204705	1.30071	1.87201
1239	triads13584	non-syntenic	TraesCS3B02G037400	-0.670075	-0.701177	-0.418768	0.14212	0.711781	2.14962	-0.60591	-0.60759
1240	triads2377	syntenic	TraesCS7B02G286300	-0.468765	-0.0660435	-0.63037	-0.523428	-0.660584	-0.610095	0.802411	2.15687
1241	triads15105	syntenic	TraesCS5B02G491800	-0.306794	-0.493141	-0.504641	-0.498685	-0.522889	-0.48709	0.486971	2.32627
1242	triads13120	syntenic	TraesCS6B02G282600	-0.824145	-0.889697	-0.712362	-0.481204	-0.528126	0.673203	1.0327	1.72963
1243	triads8218	syntenic	TraesCS6B02G260100	-0.107373	-0.74302	1.33572	-0.74302	-0.74302	-0.74302	0.0128847	1.73085
1244	triads6632	syntenic	TraesCS3B02G362900	0.179547	-0.446074	-0.536416	-0.428729	-0.67063	-0.379106	-0.104556	2.38597
1245	triads14449	syntenic	TraesCS7B02G096200	1.32213	1.8533	-0.417119	-0.592306	-0.546757	-0.259451	-0.651168	-0.70863
1246	triads13623	syntenic	TraesCS1B02G314700	2.35349	-0.505994	-0.092121	0.229183	-0.626034	-0.692923	-0.49166	-0.17394
1247	triads12915	syntenic	TraesCS6B02G296400	-0.533178	-0.547806	-0.546164	-0.54471	-0.546284	-0.349729	0.944877	2.12299
1248	triads11440	syntenic	TraesCS7B02G116600	-0.585044	-0.585044	-0.573498	-0.540297	-0.542094	-0.285375	1.06625	2.0451
1249	triads1499	syntenic	TraesCS2B02G432000	-0.552883	1.16458	1.215	-0.457655	-1.34272	-0.620102	1.0996	-0.505829
1250	triads14542	syntenic	TraesCS5B02G388900	-0.847454	-0.852403	-0.174477	-0.389817	-0.816021	0.139161	1.04459	1.89642
1251	triads16860	syntenic	TraesCS4B02G088600	-0.81158	-0.812202	-0.77908	-0.662072	-0.286777	1.41071	1.55372	0.38729
1252	triads15541	syntenic	TraesCS4B02G174600	-0.933542	-0.652842	0.0665297	1.60127	0.0118478	1.17111	0.0616691	-1.32604
1253	triads16129	syntenic	TraesCS6B02G193400	-0.254511	2.24967	-0.100224	0.566161	-0.490864	-0.581343	-0.683414	-0.70547
1254	triads13391	syntenic	TraesCS3B02G509400	1.83362	0.535039	0.652957	0.0666252	-1.17714	-0.671104	-0.222541	-1.01745
1255	triads16830	syntenic	TraesCS4B02G351500	1.7582	-0.244299	-0.789913	-0.238358	-0.74066	-0.816551	-0.29451	1.36609
1256	triads3494	syntenic	TraesCS5B02G170200	-0.427088	-0.62367	-0.621114	-0.608046	-0.606504	-0.257736	1.18738	1.95678
1257	triads9013	syntenic	TraesCS7B02G394000	-0.680542	-0.845623	-0.647823	-0.58536	-0.560821	0.95577	1.90201	0.462385
1258	triads8275	syntenic	TraesCS1B02G347700	-0.660423	-0.634909	-0.628155	-0.55874	-0.581628	1.50981	1.67941	-0.125368
1259	triads3495	syntenic	TraesCS7B02G337800	-0.628441	-0.658346	-0.651892	-0.633416	-0.649135	0.106015	1.73163	1.38359
1260	triads593	syntenic	TraesCS2B02G184700	-0.588236	-0.610088	-0.584573	-0.370941	-0.569727	-0.248057	0.77833	2.19329
1261	triads11300	syntenic	TraesCS4B02G064600	-0.466084	-0.466084	2.34334	0.453169	-0.466084	-0.466084	-0.466084	-0.466084
1262	triads17558	syntenic	TraesCS5B02G048500	-0.210432	-0.742119	-0.453143	-0.174542	-0.0568839	-0.642371	-0.116291	2.39578
1263	triads16963	syntenic	TraesCS2B02G436100	-0.51668	-0.606303	0.712955	0.0652758	-0.629605	-0.629605	-0.571649	2.17561
1264	triads1504	syntenic	TraesCS2B02G553600	0.600156	-0.778267	-0.810424	-0.67394	-0.866993	-0.200174	0.914317	1.81533
1265	triads14616	syntenic	TraesCS5B02G303800	-0.638752	-0.63945	-0.634058	-0.590633	-0.634165	0.0185595	1.27012	1.84838
1266	triads12408	syntenic	TraesCS7B02G351900	-0.773067	-0.564774	-0.611384	2.2144	-0.463261	0.269188	0.472609	-0.543708
1267	triads10769	syntenic	TraesCS5B02G232500	-0.615594	-0.135009	-0.615594	-0.0061931	-0.615594	-0.615594	2.32076	0.282818
1268	triads14436	syntenic	TraesCS2B02G365300	1.26777	-0.870442	-0.870442	-0.524238	-0.308982	-0.151128	-0.371765	1.82923
1269	triads5821	syntenic	TraesCS4B02G166600	1.27932	1.64788	-1.42614	-0.034257	-0.510817	-0.350164	-0.15171	-0.454116
1270	triads10430	syntenic	TraesCS3B02G340700	-0.815951	-0.110531	0.96836	-0.437475	-0.70515	-0.348401	-0.60288	2.05203
1271	triads13707	syntenic	TraesCS2B02G575400	-0.770434	-0.764785	-0.774761	-0.00440231	2.15727	-0.527631	0.507648	0.177099
1272	triads11128	syntenic	TraesCS3B02G350500	-0.341938	2.43347	-0.108066	-0.0922953	-0.389722	-0.588743	-0.342096	-0.570607
1273	triads17674	syntenic	TraesCS5B02G317200	-0.662773	2.24921	0.281067	0.249715	-0.548567	-0.78702	-0.650273	-0.131359
1274	triads1900	syntenic	TraesCS5B02G272900	0.431767	-0.638502	-0.318061	-0.304087	-0.630828	-0.489639	-0.380793	2.33014
1275	triads1697	non-syntenic	TraesCS7B02G064100	-0.550772	-0.573965	-0.404794	-0.0896447	-0.501203	-0.186054	-0.121478	2.42791
1276	triads3816	syntenic	TraesCS5B02G175000	0.0806357	-1.07324	-1.56384	-0.139771	-0.27126	0.760739	0.722975	1.48376
1277	triads8143	syntenic	TraesCS3B02G426900	2.45185	-0.0771179	-0.263795	-0.311107	-0.421845	-0.400589	-0.484928	-0.49247
1278	triads10102	syntenic	TraesCS7B02G370600	-0.564454	-0.374193	-0.619482	-0.590592	0.342414	2.29922	0.130142	-0.623059
1279	triads2126	syntenic	TraesCS2B02G248200	-0.500957	-0.519547	-0.517529	-0.516229	-0.514016	-0.462768	0.854915	2.17613
1280	triads9949	syntenic	TraesCS3B02G335400	-0.466715	-0.594492	-0.460405	-0.653648	-0.304431	0.484906	2.31499	-0.320206
1281	triads12292	syntenic	TraesCS3B02G377700	-1.1785	0.509253	-0.675162	-0.357879	0.919562	1.36476	0.681184	-1.26322
1282	triads16658	syntenic	TraesCS1B02G194300	-0.100639	-0.779758	2.39401	-0.336464	-0.350463	0.0540657	-0.549317	-0.331439
1283	triads7545	syntenic	TraesCS3B02G370600	-1.16393	-0.479612	-0.83489	-0.251508	0.164833	2.12845	0.251129	0.185524
1284	triads16007	syntenic	TraesCS3B02G447400	-0.617404	-0.617404	-0.617404	-0.592649	-0.617404	0.547098	2.16908	0.346083
1285	triads11762	non-syntenic	TraesCS4B02G382600	2.10167	0.912581	-0.707209	-0.302819	-0.232597	-0.4232	-0.584822	-0.76361
1286	triads13480	syntenic	TraesCS1B02G183100	-0.383972	-0.42608	-0.413988	-0.0549573	-0.386308	-0.429422	-0.361365	2.45609
1287	triads15148	syntenic	TraesCS2B02G023600	-0.319402	-0.395062	-0.391036	-0.391036	-0.395062	-0.383545	-0.193739	2.46888
1288	triads8148	syntenic	TraesCS4B02G338800	-0.131239	0.363592	-0.401626	-0.672767	-0.585399	-0.275848	2.32936	-0.62607
1289	triads16637	syntenic	TraesCS1B02G194900	0.317252	-0.472293	-0.335027	-0.435066	-0.488349	-0.478998	-0.488349	2.38083
1290	triads8913	syntenic	TraesCS1B02G436500	-0.385132	-0.403298	-0.397121	-0.376651	-0.378702	-0.396085	-0.127343	2.46433
1291	triads17020	syntenic	TraesCS5B02G070900	-0.353553	-0.353553	-0.353553	-0.353553	-0.353553	-0.353553	-0.353553	2.47487
1292	triads16067	syntenic	TraesCS1B02G114300	2.4374	-0.0845225	-0.138714	-0.246288	-0.43798	-0.509966	-0.509966	-0.509966
1293	triads16076	syntenic	TraesCS1B02G097200	-0.700333	-0.337696	-1.03488	-0.527302	0.859914	2.06235	-0.191565	-0.130485
1294	triads268	syntenic	TraesCS7B02G052300	-0.47919	-0.522276	0.0397498	-0.297313	-0.615312	-0.505881	-0.022401	2.40262
1295	triads3276	syntenic	TraesCS3B02G175900	-0.448504	1.93321	-0.00288343	1.14891	-0.587957	-0.637761	-0.734749	-0.670266
1296	triads8158	syntenic	TraesCS7B02G201300	-0.363148	-0.363148	-0.363148	-0.363148	-0.363148	-0.363148	-0.295287	2.47418
1297	triads16916	syntenic	TraesCS6B02G281000	1.11866	0.664048	0.685334	1.19924	-0.84878	-1.04644	-0.970414	-0.801646
1298	triads5268	syntenic	TraesCS6B02G130800	-0.510624	-0.410573	-0.0214305	-0.13757	-0.540287	-0.563917	-0.24114	2.42554
1299	triads12122	syntenic	TraesCS3B02G461800	-0.578008	-0.537623	-0.555468	-0.367631	-0.528231	-0.457323	0.851897	2.17239
1300	triads4626	syntenic	TraesCS4B02G189000	0.524167	-0.381845	-0.424048	-0.309113	-0.649429	-0.719468	-0.332459	2.29219
1301	triads17340	syntenic	TraesCS5B02G294400	-0.673075	-0.766514	-0.78135	-0.681144	-0.488799	1.59706	1.39014	0.403689
1302	triads5772	syntenic	TraesCS5B02G495400	-0.64827	-0.116996	-0.624801	-0.596738	-0.615716	-0.572763	1.39895	1.77633
1303	triads7690	syntenic	TraesCS3B02G428000	-0.488294	-0.488294	-0.488294	-0.488294	-0.479634	0.029684	-0.008364	2.41149
1304	triads12321	syntenic	TraesCS4B02G179300	-0.265638	-0.394713	-0.594818	-0.578654	-0.544387	-0.0860126	0.0605649	2.40366
1305	triads14212	syntenic	TraesCS5B02G430100	-0.535187	-0.467989	-0.525464	-0.525392	-0.511974	-0.324841	0.609878	2.28097
1306	triads12492	syntenic	TraesCS1B02G248600	0.215652	-0.55233	-0.520936	-0.533891	-0.535137	-0.48885	0.0567979	2.35869
1307	triads2688	syntenic	TraesCS3B02G332800	0.0911834	-1.10504	0.802797	0.478872	-1.10504	-1.10504	0.438063	1.50421
1308	triads956	syntenic	TraesCS3B02G110100	1.07517	-0.603172	0.23327	0.439651	-0.643575	-1.02467	-1.08582	1.60914
1309	triads9097	syntenic	TraesCS5B02G503600	-0.499111	-0.499111	-0.499111	-0.498046	-0.480034	-0.0930672	0.173614	2.39487
1310	triads11812	syntenic	TraesCS4B02G202900	-0.170958	-0.566871	-0.532075	-0.463741	-0.520902	-0.352216	0.217501	2.38926
1311	triads12443	syntenic	TraesCS2B02G049000	1.48733	1.3975	-0.905871	-0.448908	-0.795536	-0.197969	0.437679	-0.97422
1312	triads3500	syntenic	TraesCS1B02G045300	-0.572153	-0.558871	2.39257	-0.272539	-0.572153	-0.274071	-0.344313	0.201531
1313	triads13578	syntenic	TraesCS7B02G156900	-0.564939	2.02878	-0.592154	-0.298891	-0.518647	-0.604999	-0.542556	1.09341
1314	triads17337	syntenic	TraesCS2B02G401500	-0.636887	-0.638596	-0.619839	-0.576389	-0.521223	1.97692	1.13016	-0.114136
1315	triads1144	syntenic	TraesCS3B02G173800	-0.630959	-0.875795	0.0981779	0.339219	-0.395433	-0.0239179	-0.746467	2.23518
1316	triads14453	syntenic	TraesCS3B02G406100	-0.404033	-0.466803	-0.383533	-0.350334	-0.466803	-0.234955	-0.153681	2.46014
1317	triads6536	non-syntenic	TraesCS2B02G132600	-0.425487	-0.425487	-0.425487	-0.421733	-0.425487	-0.391801	0.078622	2.43686
1318	triads17541	non-syntenic	TraesCS7B02G375900	0	0	0	0	0	0	0	0
1319	triads13696	syntenic	TraesCS1B02G276500	-0.760402	-0.696687	-0.682351	1.62388	0.316431	-0.589787	-0.624034	1.41295
1320	triads1461	syntenic	TraesCS3B02G481600	1.4519	-0.24529	-0.66357	-0.603837	-0.769652	-0.670072	-0.214036	1.71456
1322	triads10380	syntenic	TraesCS3B02G429000	-0.249413	-0.405563	-0.396605	-0.39887	-0.388573	-0.239631	-0.390375	2.46903
1322	triads14534	syntenic	TraesCS5B02G044000	-0.879502	-0.619158	0.527092	0.494777	2.07148	-0.347838	-0.367349	-0.879502
1322	triads15451	syntenic	TraesCS5B02G150100	-0.616863	-0.657579	-0.663874	-0.663874	-0.65717	0.669025	2.02702	0.563312
1324	triads17059	syntenic	TraesCS7B02G156500	-0.344266	-0.379913	-0.37334	-0.372076	-0.379913	-0.359309	-0.264251	2.47307
1325	triads8688	syntenic	TraesCS6B02G059000	-0.359057	-0.358983	-0.361938	-0.361938	-0.358776	-0.361938	-0.311886	2.47451
1326	triads702	non-syntenic	TraesCS5B02G169100	0.0994669	-0.644074	1.4089	1.712	-0.644074	-0.644074	-0.644074	-0.644074
1327	triads10275	non-syntenic	TraesCS2B02G162800	1.80133	0.918113	-0.481351	-0.501864	-1.03065	-0.687624	0.659418	-0.677367
1328	triads17710	syntenic	TraesCS6B02G172000	-0.431818	-0.341729	-0.443358	-0.371898	-0.464907	-0.304191	-0.100378	2.45828
1329	triads16863	syntenic	TraesCS5B02G307800	-0.439799	-0.490888	-0.711774	-0.619362	-0.566019	-0.396223	1.59325	1.63082
1330	triads7320	syntenic	TraesCS2B02G406600	2.41371	-0.12409	-0.453965	-0.317225	-0.640148	-0.640148	-0.0746469	-0.163489
1331	triads2871	syntenic	TraesCS4B02G281800	-0.66337	-0.710722	-0.161787	-0.728845	-0.733522	0.514006	2.13918	0.345058
1332	triads13328	syntenic	TraesCS2B02G040100	-0.355316	-0.384422	-0.438666	-0.339439	-0.442636	-0.395007	-0.105263	2.46075
1333	triads6815	syntenic	TraesCS1B02G246100	2.06601	0.75976	-0.53903	0.224462	-0.362019	-0.430264	-0.75976	-0.959164
1334	triads17650	syntenic	TraesCS3B02G313500	2.00305	0.723394	-1.01677	-0.665293	0.143101	0.0806959	-0.914195	-0.353986
1335	triads16589	syntenic	TraesCS7B02G441100	-0.22591	-0.438298	-0.523557	-0.460753	-0.477009	-0.23819	-0.0815897	2.44531
1336	triads15078	syntenic	TraesCS3B02G205700	1.50832	1.45731	-0.38694	0.42439	-0.758328	-0.802322	-0.799623	-0.642809
1337	triads12641	syntenic	TraesCS2B02G509700	-0.459317	-0.459317	-0.071732	-0.435703	-0.455224	-0.453247	-0.106576	2.44112
1338	triads12170	syntenic	TraesCS1B02G047900	-0.569786	-0.552967	-0.51865	-0.515802	-0.546592	-0.356697	0.928077	2.13242
1339	triads4792	syntenic	TraesCS4B02G059500	-0.33324	-0.43434	-0.190923	-0.314576	-0.211921	-0.465448	-0.508221	2.45867
1340	triads12077	syntenic	TraesCS2B02G060900	0.566595	0.00771928	1.81815	0.839343	-0.942266	-0.712746	-0.91036	-0.666431
1341	triads16461	syntenic	TraesCS3B02G038900	-0.565577	-0.574401	-0.585534	-0.517516	-0.535437	0.195925	0.271545	2.31099
1342	triads12067	syntenic	TraesCS5B02G315700	-0.0306114	-0.176197	-0.240828	-0.300041	-0.804888	-0.869799	0.0972521	2.32511
1343	triads13067	syntenic	TraesCS1B02G423200	-0.355328	-0.355328	-0.349995	-0.351626	-0.355328	-0.355328	-0.351935	2.47487
1344	triads14221	syntenic	TraesCS6B02G347400	2.05934	-0.958552	-0.848447	-0.66033	-0.2124	0.191659	-0.290924	0.71965
1345	triads2784	syntenic	TraesCS3B02G426700	-0.0734315	-0.683746	-0.651085	-0.526017	-0.717765	-0.251159	0.7326	2.1706
1346	triads15338	syntenic	TraesCS2B02G199800	-0.442725	-0.299693	-0.0240932	1.81178	-0.686928	-0.913687	-0.714836	1.27018
1347	triads12113	syntenic	TraesCS2B02G303200	0.0867289	-0.736978	2.35019	-0.0077266	-0.561958	-0.727255	-0.200805	-0.202194
1348	triads7312	syntenic	TraesCS4B02G104200	0	0	0	0	0	0	0	0
1349	triads1912	syntenic	TraesCS5B02G515100	-0.852718	-0.595696	-0.707464	-0.581779	-0.645274	0.436307	1.21738	1.72925
1350	triads6545	syntenic	TraesCS7B02G290800	-0.484126	-0.777289	0.538687	2.1576	-0.464582	-0.663281	-0.660024	0.353017
1351	triads8196	syntenic	TraesCS6B02G312000	-0.59489	-0.638669	-0.62058	-0.603125	0.295544	2.273	0.282946	-0.394223
1352	triads14398	syntenic	TraesCS3B02G353200	-0.176144	-0.198691	-0.783289	-0.572318	-0.783289	1.41338	1.72742	-0.627074
1353	triads5066	syntenic	TraesCS2B02G570600	-0.300991	-0.715195	0.160371	-0.439059	-0.142504	-0.75506	-0.16584	2.35828
1354	triads225	syntenic	TraesCS5B02G022400	-0.456936	-0.518795	-0.227284	-0.113231	-0.419434	-0.461189	-0.253574	2.45044
1355	triads17068	syntenic	TraesCS6B02G278700	-0.37959	0.216456	2.37359	-0.0757732	-0.384298	-0.570064	-0.582014	-0.598309
1356	triads10115	syntenic	TraesCS7B02G240500	0.791467	1.0012	-0.801761	1.06477	0.865326	-1.00764	-0.958742	-0.954625
1357	triads14607	syntenic	TraesCS4B02G270800	-0.315782	-0.375059	-0.396029	-0.33631	-0.408346	-0.380794	-0.259625	2.47195
1358	triads16170	syntenic	TraesCS7B02G196300	1.8041	-0.477692	-0.531107	-0.541289	-0.562241	-0.561061	-0.548519	1.4178
1359	triads13489	syntenic	TraesCS7B02G302900	-0.761298	0.501343	-0.797374	-0.950164	-0.907722	0.511953	1.77459	0.628668
1360	triads5534	syntenic	TraesCS6B02G292400	-1.22104	-1.28142	-0.891956	0.874219	0.757983	1.21085	0.514945	0.0364179
1361	triads12484	syntenic	TraesCS5B02G436900	1.0282	0.176074	-0.928768	-0.397407	-0.990329	-0.980609	0.430415	1.66243
1362	triads17675	syntenic	TraesCS7B02G168800	-0.531566	-0.546582	-0.432804	-0.386022	-0.263581	-0.105331	-0.177526	2.44341
1363	triads15153	syntenic	TraesCS1B02G441400	1.42524	-0.538028	-0.623646	-0.604049	-0.627295	-0.570464	-0.236709	1.77495
1364	triads11007	syntenic	TraesCS4B02G190100	0.472958	-0.740759	-0.322439	-0.0321827	-0.665721	-0.323995	-0.655939	2.26808
1365	triads9921	syntenic	TraesCS7B02G230600	-0.0213738	1.27269	-0.85963	-0.860641	-0.216646	1.7634	-0.253576	-0.824218
1366	triads4014	syntenic	TraesCS6B02G141300	-0.940896	-0.987331	-0.956251	0.327106	1.89185	0.73115	0.00353816	-0.0691675
1367	triads10667	syntenic	TraesCS7B02G084000	-0.515967	-0.476373	-0.128733	-0.15745	-0.515967	-0.285367	2.44615	-0.366295
1368	triads3376	syntenic	TraesCS7B02G232900	-0.674721	-0.830017	-0.989702	-0.9469	0.414682	0.723628	0.589322	1.71371
1369	triads8063	syntenic	TraesCS2B02G115700	0.169012	-1.24993	-0.705651	-0.909039	-0.435422	0.817371	1.68153	0.632126
1370	triads6549	syntenic	TraesCS1B02G279900	0.285005	-0.841146	-1.22393	-0.391795	-1.01312	1.03392	0.800926	1.35013
1371	triads16826	syntenic	TraesCS6B02G322700	-0.0637015	-0.676216	2.25895	-0.0865687	-0.360975	-0.570046	-0.901621	0.400176
1372	triads13042	syntenic	TraesCS6B02G400700	2.2596	-0.66691	-0.534088	0.440716	0.08847	-0.251404	-0.7227	-0.613688
1373	triads16166	syntenic	TraesCS2B02G296100	-1.37558	-0.249916	-0.0458301	-0.0488369	-0.805045	0.433753	0.0413669	2.05009
1374	triads6141	syntenic	TraesCS2B02G371000	0.824144	1.8069	-0.733434	0.0352824	-1.07521	-0.29734	0.466569	-1.02691
1375	triads10395	syntenic	TraesCS7B02G237700	0.867669	1.49148	-0.47411	1.14533	-0.4495	-1.06288	-0.726095	-0.791899
1376	triads14696	syntenic	TraesCS3B02G515100	-0.633464	0.293487	1.92393	1.02504	-0.462387	-0.755179	-0.759958	-0.631468
1377	triads6371	syntenic	TraesCS2B02G335400	1.23322	0.862949	-0.237566	-1.08912	-0.816367	-0.100398	-1.11052	1.2578
1378	triads16003	syntenic	TraesCS1B02G249000	-0.720306	-0.695405	-0.23405	-0.548076	0.624334	0.121478	-0.720306	2.17233
1379	triads16301	syntenic	TraesCS5B02G395600	1.0707	0.178933	-1.14598	0.104812	-0.451095	-1.14598	1.69841	-0.309802
1380	triads8705	syntenic	TraesCS5B02G365800	2.29855	0.37552	-0.542948	-0.619214	-0.440763	-0.679094	-0.483365	0.0913105
1381	triads4033	syntenic	TraesCS3B02G285300	0.129571	0.887915	1.28925	1.10705	-1.35511	-0.574606	-0.882375	-0.601689
1382	triads10925	syntenic	TraesCS3B02G438700	0.360683	2.04794	0.717515	-0.228279	-0.651219	-0.709064	-0.769913	-0.767659
1383	triads14411	syntenic	TraesCS2B02G302400	-0.181811	-0.43438	-0.414219	-0.371238	-0.423081	-0.341771	-0.299898	2.4664
1384	triads1364	syntenic	TraesCS1B02G298600	-0.353553	-0.353553	2.47487	-0.353553	-0.353553	-0.353553	-0.353553	-0.353553
1385	triads684	non-syntenic	TraesCS2B02G241900	0.254482	0.0921876	-0.426713	-0.240129	-0.52166	-0.911387	-0.545949	2.29917
1386	triads11456	syntenic	TraesCS4B02G277100	-0.822163	-0.960071	-0.195072	1.65173	-0.483247	-0.594485	-0.0278906	1.4312
1387	triads17653	syntenic	TraesCS6B02G347900	-0.737695	-0.7734	-0.741265	-0.279487	-0.624234	0.0482011	1.48828	1.6196
1388	triads12445	syntenic	TraesCS5B02G431200	-0.145067	-0.57602	-0.824116	-0.562237	-0.767146	0.0175735	0.727864	2.12915
1389	triads113	syntenic	TraesCS7B02G085600	-0.763035	-0.75945	-0.755134	-0.389535	1.37279	1.6599	0.271344	-0.636875
1390	triads6548	syntenic	TraesCS4B02G123700	0.218666	0.314451	-0.416537	1.94405	0.555173	-0.483335	-0.860172	-1.2723
1391	triads12258	syntenic	TraesCS3B02G335800	2.22437	-0.525873	0.617434	0.0423511	-0.57011	-0.612976	-0.612976	-0.562223
1392	triads10864	syntenic	TraesCS3B02G356300	0	0	0	0	0	0	0	0
1393	triads1316	syntenic	TraesCS4B02G174800	2.43376	-0.473342	-0.389669	-0.168687	-0.473342	-0.473342	-0.473342	0.0179682
1394	triads10021	syntenic	TraesCS6B02G238700	-0.779854	-0.779854	1.04253	-0.225455	-0.548855	-0.458303	-0.266111	2.0159
1395	triads3143	syntenic	TraesCS2B02G298600	-0.579238	-0.320149	-0.579238	-0.475725	-0.480625	-0.0668779	0.103092	2.39876
1396	triads196	syntenic	TraesCS2B02G428900	-0.586773	-0.45289	-0.890862	-0.745563	1.5377	0.26011	-0.629324	1.5076
1397	triads8316	syntenic	TraesCS3B02G153400	-0.0527473	-0.566872	-0.281822	0.0325096	-0.621988	-0.513479	-0.400665	2.40506
1398	triads17728	syntenic	TraesCS7B02G316700	-0.435237	-0.551022	-0.68128	-0.632313	-0.503713	-0.0820806	0.662104	2.22354
1399	triads17338	syntenic	TraesCS5B02G294900	-0.857423	-0.519385	-0.817871	-0.634349	-0.684976	0.807983	1.61801	1.08801
1400	triads8019	syntenic	TraesCS7B02G404300	0.205854	-0.697218	-1.19117	-0.657626	-0.901777	1.03351	0.716779	1.49165
1401	triads15231	syntenic	TraesCS1B02G195400	0.949199	1.27663	-1.16709	-0.304325	0.809966	0.486467	-0.928422	-1.12244
1402	triads275	syntenic	TraesCS5B02G484400	-0.146683	1.3742	-0.188631	-0.557557	-1.51913	-0.792035	0.655704	1.17414
1403	triads13680	syntenic	TraesCS2B02G160100	1.88008	-0.567537	-0.574577	-0.565963	-0.597853	-0.529516	-0.35855	1.31392
1404	triads7180	non-syntenic	TraesCS4B02G155500	2.47053	-0.248886	-0.346788	-0.332207	-0.444418	-0.336916	-0.341444	-0.419874
1405	triads13303	syntenic	TraesCS6B02G383600	2.19426	-0.507215	-0.506343	-0.500646	-0.505819	-0.505549	-0.488031	0.819343
1406	triads16068	syntenic	TraesCS1B02G113700	0.331266	-0.298792	-0.647741	-0.581012	-0.549679	-0.551627	-0.0339906	2.33158
1407	triads5299	syntenic	TraesCS5B02G219600	-0.764761	-0.618433	0.849789	-0.892304	-0.753885	0.0301554	0.170551	1.97889
1408	triads13890	syntenic	TraesCS5B02G436300	0.919697	-0.549543	-0.457792	-0.212564	-0.454455	-0.696649	-0.662224	2.11353
1409	triads15211	syntenic	TraesCS3B02G396600	2.02017	-0.812208	-0.956451	0.494958	0.617593	-0.220083	-0.484715	-0.659266
1410	triads10434	syntenic	TraesCS1B02G364200	2.34558	-0.380919	-0.694049	-0.0909476	-0.491648	-0.705146	-0.240517	0.257645
1411	triads13437	syntenic	TraesCS1B02G344900	1.19862	0.47513	-0.684362	-0.881296	-1.12333	-0.937974	0.829386	1.12383
1412	triads16606	syntenic	TraesCS6B02G018500	-1.25796	-0.889007	-0.444807	1.23733	-0.578309	0.71788	-0.202075	1.41695
1413	triads16632	syntenic	TraesCS1B02G269100	1.84336	-0.734861	-1.01791	-0.577178	0.998379	0.252291	0.030522	-0.794605
1414	triads16057	syntenic	TraesCS3B02G403400	2.42086	0.0768322	-0.478611	-0.423224	-0.484915	-0.484915	-0.484915	-0.141112
1415	triads712	syntenic	TraesCS3B02G219100	-0.296106	-1.11585	-1.12209	0.0280522	0.330392	1.87015	0.76676	-0.461303
1416	triads3365	syntenic	TraesCS2B02G193500	-0.309796	-0.41116	-0.394659	-0.17243	-0.41116	-0.41116	-0.356299	2.46666
1417	triads13259	syntenic	TraesCS4B02G194500	0.0236228	2.38132	-0.673594	-0.181873	-0.750655	-0.198386	-0.128664	-0.471768
1418	triads747	syntenic	TraesCS3B02G471800	1.44435	0.20746	-0.836703	-0.710615	-0.77006	-0.693554	-0.233717	1.59283
1419	triads4341	syntenic	TraesCS1B02G308500	0.405721	2.29953	-0.347792	0.0209697	-0.640163	-0.555142	-0.655898	-0.527225
1420	triads16975	syntenic	TraesCS5B02G381900	-0.381954	-0.161694	-0.618103	-0.609265	-0.507477	-0.118695	-0.0117429	2.40893
1421	triads14928	syntenic	TraesCS6B02G168800	1.13861	1.8528	-0.124279	-0.74601	-1.03343	-0.73462	-0.296461	-0.0566123
1422	triads8122	syntenic	TraesCS4B02G369900	0.501416	-1.1745	-1.48888	-0.545737	1.45875	0.234309	0.227218	0.787433
1423	triads13272	syntenic	TraesCS5B02G052000	-0.631114	-0.701733	-0.783865	-0.288768	-0.518739	-0.100248	2.04072	0.983746
1424	triads13018	syntenic	TraesCS3B02G498900	2.08378	0.69884	-0.0567263	0.18703	-0.787212	-0.65005	-0.748022	-0.727644
1425	triads15428	syntenic	TraesCS3B02G339300	2.47465	-0.378438	-0.354763	-0.363877	-0.34764	-0.337479	-0.337584	-0.354868
1426	triads467	syntenic	TraesCS2B02G278400	2.39751	-0.210806	-0.0549421	0.0527458	-0.595649	-0.548606	-0.569577	-0.470674
1427	triads17325	syntenic	TraesCS6B02G378000	0.365259	-0.375115	-1.53183	-1.25299	1.34601	0.927751	0.285453	0.235453
1428	triads13826	syntenic	TraesCS1B02G259700	2.34841	0.427395	-0.491166	-0.434033	-0.554394	-0.452733	-0.373595	-0.469883
1429	triads1234	syntenic	TraesCS1B02G451900	0.105078	-0.241772	-0.63223	-0.678521	-0.678521	2.28547	0.352636	-0.51214
1430	triads13562	non-syntenic	TraesCS1B02G168500	0.307861	-0.0963903	2.35542	-0.459109	-0.39681	-0.547712	-0.621086	-0.542174
1431	triads3410	syntenic	TraesCS4B02G305300	-0.27964	0.0608094	-0.661664	-0.724748	-0.643256	-0.0986601	-0.0047572	2.35192
1432	triads169	syntenic	TraesCS6B02G205600	-0.614375	-0.614375	-0.614375	-0.614375	-0.614375	2.16845	0.416544	0.486884
1433	triads12383	syntenic	TraesCS4B02G290900	-0.569319	-0.677565	-0.43915	-0.695378	-0.402154	1.42158	-0.421337	1.78332
1434	triads15902	syntenic	TraesCS3B02G290300	-0.352619	2.2487	0.646858	-0.223044	-0.522911	-0.573208	-0.61129	-0.612488
1435	triads9550	syntenic	TraesCS3B02G120900	0.37356	-0.868777	-0.892491	0.428732	1.97306	0.414697	-0.573558	-0.855226
1436	triads11022	syntenic	TraesCS5B02G113800	-0.581727	0.648593	1.7461	1.03226	-0.616774	-0.865789	-0.496878	-0.865789
1437	triads16886	syntenic	TraesCS4B02G044700	-0.230885	-0.638422	-0.703706	1.94667	1.16842	-0.277201	-0.553711	-0.711164
1438	triads14031	syntenic	TraesCS2B02G279200	2.08456	-0.673713	-0.588057	-0.102128	-0.567467	-0.589705	-0.516403	0.952917

## Sheet: D
rank	triads	synteny	D	DPA0	DPA2	DPA4	DPA6	DPA8	DPA12	DPA16	DPA22
1	triads6262	syntenic	TraesCS4D02G134200	-0.470263	1.31463	0.273991	1.38313	0.187051	-0.356979	-0.864125	-1.46743
2	triads6202	syntenic	TraesCS7D02G207500	2.21774	0.441169	-0.66574	-0.719248	-0.695466	-0.413875	0.276862	-0.441439
3	triads12107	syntenic	TraesCS4D02G238800	0.98547	0.819184	-1.14872	-1.1189	-1.22886	0.443087	1.0118	0.236937
4	triads16725	syntenic	TraesCS6D02G076400	0.393791	-0.38434	-0.793882	-0.793882	-0.793882	-0.58596	1.68857	1.26958
5	triads16430	syntenic	TraesCS2D02G178100	2.43694	-0.0764987	-0.420594	-0.0890004	-0.495009	-0.363443	-0.519417	-0.472982
6	triads11889	syntenic	TraesCS6D02G048300	1.8473	-0.181521	-0.656446	-0.572348	-0.728864	-0.7194	-0.28046	1.29174
7	triads8112	syntenic	TraesCS2D02G309300	0.791297	-0.732749	-0.612382	-0.618564	-0.498197	-0.361102	-0.132368	2.16407
8	triads5690	syntenic	TraesCS7D02G483600	-0.42579	2.3424	-0.252854	0.347185	-0.412662	-0.731027	-0.616179	-0.251071
9	triads736	non-syntenic	TraesCS7D02G251400	-0.862941	1.53137	-0.534099	0.836074	-0.0644787	1.00264	-0.736132	-1.17244
10	triads11153	syntenic	TraesCS6D02G213100	2.36953	-0.362391	0.112805	0.0722323	-0.564641	-0.618124	-0.618124	-0.391284
11	triads2815	syntenic	TraesCS6D02G204200	-0.558536	1.60277	-0.981749	-0.157462	1.39101	-0.192115	-0.0278345	-1.07608
12	triads17638	syntenic	TraesCS3D02G279400	0.0404299	1.1375	0.66764	1.53525	-0.794394	-0.985252	-0.895651	-0.705521
13	triads7694	syntenic	TraesCS4D02G008000	2.3685	0.194424	-0.469771	-0.464553	-0.641111	-0.413817	-0.577619	0.00395009
14	triads3477	syntenic	TraesCS1D02G116100	0.670804	-0.866436	1.95768	-0.504804	0.229346	-0.901511	0.288611	-0.873693
15	triads12208	syntenic	TraesCS1D02G368200	1.71002	0.541787	0.278755	0.827147	-0.750746	-1.13807	-0.93786	-0.531032
16	triads10601	non-syntenic	TraesCS1D02G062800	-0.359535	-0.168533	-0.377328	-0.399599	-0.401778	-0.409767	-0.35082	2.46736
17	triads2378	syntenic	TraesCS6D02G253000	1.30086	-0.381689	-0.775691	0.474662	-0.0841777	-1.02094	-1.01491	1.50188
18	triads10726	syntenic	TraesCS3D02G114500	-0.483719	-0.118521	2.41747	0.0821236	-0.4462	-0.483719	-0.483719	-0.483719
19	triads319	syntenic	TraesCS2D02G485900	2.31285	-0.399672	-0.15054	-0.558312	-0.558312	-0.558312	-0.558312	0.470614
20	triads17399	syntenic	TraesCS5D02G081400	-0.289223	-0.625658	-1.42548	-0.390788	-0.000396739	0.323342	0.386821	2.02139
21	triads13171	syntenic	TraesCS2D02G366100	1.51126	1.03403	-0.590969	0.0585383	-0.75414	-1.09246	-0.954389	0.788134
22	triads3014	syntenic	TraesCS2D02G289800	2.44345	-0.234842	-0.482489	-0.416097	-0.474648	-0.433815	-0.393593	-0.00796808
23	triads1116	syntenic	TraesCS6D02G178600	1.94858	0.119082	-0.540196	-0.662162	0.0103012	0.854177	-0.523714	-1.20607
24	triads6610	syntenic	TraesCS5D02G157200	2.26121	0.640409	-0.408145	-0.3066	-0.426659	-0.557939	-0.592161	-0.610114
25	triads16944	syntenic	TraesCS6D02G309600	0.332312	-0.551592	-0.482641	-0.443042	-0.537469	-0.51047	-0.168899	2.3618
26	triads159	syntenic	TraesCS5D02G177400	-0.00548581	-0.317311	-0.952509	-0.94096	0.427604	2.19577	-0.104808	-0.302297
27	triads2213	syntenic	TraesCS6D02G172200	2.47455	-0.336706	-0.356392	-0.364029	-0.356392	-0.338063	-0.338403	-0.384564
28	triads10901	syntenic	TraesCS5D02G463000	-0.45705	-0.646453	-0.646453	-0.646453	-0.646453	-0.111828	1.83324	1.32145
29	triads17499	syntenic	TraesCS2D02G563000	2.11719	-0.523668	-0.670595	-0.600609	-0.716447	-0.478525	0.0427473	0.829908
30	triads2576	syntenic	TraesCS3D02G124200	-0.0592339	-0.204074	-0.623526	1.26694	-0.502965	-0.784274	-0.90316	1.8103
31	triads7469	syntenic	TraesCS2D02G374500	-0.354246	-0.419649	-0.441302	-0.37833	-0.416776	-0.2789	-0.176156	2.46536
32	triads14142	syntenic	TraesCS2D02G398500	-0.804892	-0.853001	0.973993	1.79504	-0.756463	-0.828305	0.440792	0.0328339
33	triads2400	syntenic	TraesCS5D02G116300	0.374332	0.29607	-1.11494	1.3526	-0.96302	-0.461225	-0.843326	1.35951
34	triads8629	syntenic	TraesCS7D02G422500	-0.962876	-0.962876	-0.283199	-0.169919	-0.962876	1.24608	1.47263	0.623038
35	triads2259	syntenic	TraesCS4D02G301100	-0.559053	-1.10485	-0.795908	-0.11006	-0.292335	-0.11212	1.09996	1.87437
36	triads17628	syntenic	TraesCS3D02G272400	0.058352	2.27598	0.181041	-0.291076	-0.684107	-0.788756	-0.779779	0.0283424
37	triads6608	syntenic	TraesCS5D02G082700	1.33302	-1.05441	-0.91021	0.328392	-0.579789	1.56986	-0.606528	-0.0803372
38	triads14690	syntenic	TraesCS3D02G039300	1.76884	-0.833183	-0.642013	-0.778504	-0.790309	0.81071	0.852341	-0.38788
39	triads14319	non-syntenic	TraesCS2D02G101000	-0.537426	-0.537426	-0.537426	-0.0824622	2.38998	0.159237	-0.317053	-0.537426
40	triads6655	syntenic	TraesCS7D02G363200	1.74197	1.42591	-0.716502	-0.405487	-0.34177	-0.233261	-0.763817	-0.707039
41	triads11778	syntenic	TraesCS5D02G485100	2.44921	-0.258156	-0.453411	-0.407109	-0.50015	-0.362336	-0.424363	-0.0436812
42	triads928	syntenic	TraesCS4D02G178100	-0.727216	-0.641582	-0.629808	-0.275499	-0.644794	-0.257302	1.41362	1.76258
43	triads15918	syntenic	TraesCS5D02G288900	2.14923	-0.509455	-0.509455	0.907503	-0.509455	-0.509455	-0.509455	-0.509455
44	triads8507	syntenic	TraesCS1D02G288800	2.15255	-0.558464	-0.550324	-0.319438	-0.513181	-0.549006	-0.547974	0.885834
45	triads12005	syntenic	TraesCS4D02G073300	0.292878	-1.1184	-0.0262374	1.54374	-0.328288	1.04374	0.0351965	-1.44263
46	triads15192	syntenic	TraesCS4D02G299400	0.407584	-0.45884	2.31028	-0.187761	-0.637272	-0.163312	-0.562639	-0.708044
47	triads14905	syntenic	TraesCS1D02G132800	2.13868	0.663195	-0.672972	-0.560538	-0.479879	0.251753	-0.553205	-0.787035
48	triads6923	syntenic	TraesCS1D02G147400	1.6584	1.56299	-0.461344	-0.40466	-0.637007	-0.651599	-0.657492	-0.40929
49	triads16968	syntenic	TraesCS2D02G412400	2.4235	-0.518937	-0.0897844	-0.570145	-0.4351	-0.0689386	-0.203077	-0.537517
50	triads418	syntenic	TraesCS2D02G331400	-0.99075	-0.99075	0.0581708	0.132038	1.6808	-0.99075	0.00153891	1.0997
51	triads3385	syntenic	TraesCS1D02G394500	-0.446485	-0.84453	0.0831893	0.291689	-0.278	2.26401	-0.866643	-0.203235
52	triads7525	syntenic	TraesCS2D02G206900	0.646759	-0.574786	-0.900784	-0.661438	1.41741	1.41863	-0.478912	-0.866882
53	triads16456	syntenic	TraesCS4D02G325500	2.39921	0.228673	-0.362895	-0.307636	-0.450729	-0.532164	-0.532164	-0.442294
54	triads5190	syntenic	TraesCS4D02G084600	2.06876	-0.297534	0.784281	0.203539	-0.463161	-0.716143	-0.789522	-0.790221
55	triads1075	syntenic	TraesCS2D02G337800	-0.20269	-0.42232	-0.42232	-0.213594	-0.42232	-0.42232	-0.358456	2.46402
56	triads17383	non-syntenic	TraesCS6D02G123500	1.81429	0.0242446	1.08215	-0.680941	-1.10855	-0.903105	-0.149743	-0.0783505
57	triads5237	syntenic	TraesCS2D02G201200	2.46203	-0.404787	-0.386053	-0.105041	-0.362389	-0.410457	-0.396899	-0.396406
58	triads10407	syntenic	TraesCS5D02G248600	0.47322	2.29599	-0.661573	-0.302627	-0.586793	-0.416667	-0.13998	-0.661573
59	triads11478	syntenic	TraesCS6D02G289700	2.10717	-0.622128	0.200464	0.542634	-0.737337	-0.800702	-0.800702	0.110601
60	triads1493	syntenic	TraesCS2D02G492800	2.47188	-0.31157	-0.392004	-0.253159	-0.384595	-0.392155	-0.387367	-0.351031
61	triads17643	syntenic	TraesCS3D02G279800	-0.339666	-0.406324	-0.347508	-0.555326	-0.383778	0.00539152	-0.416127	2.44334
62	triads932	syntenic	TraesCS7D02G175000	1.95928	1.2152	-0.550106	-0.544557	-0.528496	-0.494329	-0.489364	-0.567628
63.5	triads481	syntenic	TraesCS4D02G109400	0.105196	-0.717669	1.44383	1.65348	-0.331828	-0.717669	-0.717669	-0.717669
63.5	triads2085	syntenic	TraesCS4D02G326100	-0.271944	-0.372457	-0.371784	-0.36686	-0.37184	-0.364	-0.354579	2.47346
65	triads13905	syntenic	TraesCS3D02G134000	2.42398	-0.451508	0.120031	-0.262868	-0.450946	-0.459563	-0.459563	-0.459563
66	triads16051	non-syntenic	TraesCS1D02G276600	2.44382	-0.349408	-0.566401	-0.38157	-0.318467	-0.0591337	-0.523654	-0.245186
67	triads419	syntenic	TraesCS4D02G082400	0.30615	-0.685025	-0.637445	-0.590336	-0.685025	-0.318988	0.382467	2.2282
68	triads2747	syntenic	TraesCS3D02G450500	0.920283	0.216748	-0.307353	1.95237	-0.463573	-0.915299	-0.986854	-0.416324
69	triads7937	syntenic	TraesCS3D02G392200	2.12909	0.874706	-0.609808	-0.399612	-0.615244	-0.528266	-0.150909	-0.699957
70	triads16645	syntenic	TraesCS2D02G224700	2.44781	-0.478896	-0.515972	-0.274219	-0.361303	-0.40521	-0.376093	-0.0361137
71	triads14078	syntenic	TraesCS5D02G238800	2.4538	-0.0565921	-0.425077	-0.34894	-0.369025	-0.455118	-0.472497	-0.326554
72	triads13518	syntenic	TraesCS3D02G353700	0.551077	-0.756263	1.27158	1.61825	-0.756263	-0.415853	-0.756263	-0.756263
73	triads8605	syntenic	TraesCS7D02G206400	1.72504	-0.125707	-0.400198	0.201702	-0.777093	-0.896867	-0.95019	1.22332
74	triads14634	syntenic	TraesCS2D02G265700	2.33959	0.45295	-0.494615	-0.364244	-0.556362	-0.469448	-0.424089	-0.483787
75	triads13631	syntenic	TraesCS3D02G066100	2.45058	-0.068569	-0.435435	-0.435435	-0.435435	-0.435435	-0.435435	-0.204833
76	triads12498	syntenic	TraesCS3D02G130000	0.00729245	0.337883	0.495887	1.90576	-0.931003	0.216343	-0.89454	-1.13762
77	triads6567	syntenic	TraesCS5D02G199200	0.952624	-0.654438	0.982665	1.59239	-0.527876	-0.861666	-0.885171	-0.598528
78	triads14895	syntenic	TraesCS3D02G444700	2.44535	-0.0195232	-0.333485	-0.262106	-0.421648	-0.48119	-0.48119	-0.446207
79	triads15558	syntenic	TraesCS7D02G524400	2.45541	-0.401456	-0.405774	-0.388832	-0.448295	-0.418065	-0.339668	-0.053317
80	triads13977	syntenic	TraesCS3D02G379300	-0.3129	2.22394	-0.847007	-0.849586	-0.626774	0.0159315	0.348717	0.04768
81	triads10826	syntenic	TraesCS7D02G175100	2.27454	0.633907	-0.503644	-0.533964	-0.473325	-0.475571	-0.38798	-0.533964
82	triads11852	syntenic	TraesCS7D02G014600	2.46781	-0.182789	-0.376543	-0.315369	-0.374111	-0.406665	-0.406522	-0.405807
83	triads3369	syntenic	TraesCS2D02G217100	2.21744	-0.566412	0.543236	0.177989	-0.447753	-0.635012	-0.634085	-0.655406
84	triads15319	syntenic	TraesCS1D02G266200	2.42708	-0.0849055	-0.556608	-0.347246	-0.63125	-0.218533	-0.132604	-0.455932
85	triads14291	syntenic	TraesCS5D02G412800	2.29012	0.374573	-0.604332	-0.497191	0.147874	-0.53204	-0.552986	-0.626019
86	triads17208	syntenic	TraesCS7D02G426500	2.47487	-0.353553	-0.353553	-0.353553	-0.353553	-0.353553	-0.353553	-0.353553
87	triads12975	syntenic	TraesCS1D02G118600	2.47039	-0.232721	-0.310915	-0.332331	-0.384337	-0.395692	-0.410228	-0.404162
88	triads13246	syntenic	TraesCS2D02G097800	0.482786	2.33266	-0.411268	-0.462334	-0.485999	-0.482375	-0.483451	-0.490018
89	triads14475	syntenic	TraesCS3D02G288600	2.43439	0.0592188	-0.47327	-0.277587	-0.375671	-0.397898	-0.476925	-0.492253
90	triads2240	syntenic	TraesCS7D02G251100	-0.236257	1.6381	-0.540801	-0.352423	-0.688364	-0.688364	-0.688364	1.55647
91	triads11129	syntenic	TraesCS1D02G322000	1.22067	0.169693	-0.890761	-0.973324	-0.827148	1.58002	-0.649841	0.370685
92	triads16695	syntenic	TraesCS1D02G215300	0.113596	-0.398072	-0.502444	-0.472346	2.41367	-0.14952	-0.502444	-0.502444
93	triads15230	syntenic	TraesCS1D02G160500	1.54621	1.66575	-0.428803	-0.284115	-0.544398	-0.64954	-0.652831	-0.652273
94	triads5780	syntenic	TraesCS3D02G345100	1.33367	1.50178	-0.726809	0.690246	-0.694259	-0.688908	-0.671964	-0.743753
95	triads1347	syntenic	TraesCS6D02G169700	-0.648919	0.548398	-0.648919	-0.648919	-0.648919	-0.648919	0.65562	2.04058
96	triads586	syntenic	TraesCS3D02G540500	2.31641	0.512841	-0.530883	-0.312792	-0.507678	-0.474107	-0.450743	-0.553051
97	triads12686	syntenic	TraesCS2D02G040800	0.701273	1.1826	-1.34257	-0.971194	-0.602856	-0.516724	0.258457	1.29102
98	triads14649	syntenic	TraesCS1D02G120800	-0.621133	-0.545385	-1.00795	-0.806968	-0.568615	1.20692	1.42103	0.922105
99	triads16868	syntenic	TraesCS2D02G264900	0.867557	-0.519411	0.733914	1.79407	-0.854081	-0.416091	-0.6845	-0.921464
100	triads4650	non-syntenic	TraesCS2D02G456500	-0.203631	1.44767	1.21177	-1.28076	-0.955842	0.263719	0.330483	-0.813412
101	triads8598	syntenic	TraesCS7D02G234200	1.34645	1.24647	0.831927	-0.169118	-0.485693	-0.965555	-0.660976	-1.1435
102	triads16010	syntenic	TraesCS5D02G375500	2.43793	-0.371194	-0.104152	-0.191096	-0.352564	-0.565784	-0.60408	-0.249059
103	triads17369	syntenic	TraesCS5D02G157400	0.423372	-0.890139	1.97071	0.144206	-1.00109	0.296912	0.0702388	-1.01421
104	triads12916	syntenic	TraesCS2D02G436100	0.754925	-0.815415	1.66027	0.916766	-0.917968	-0.821824	-0.805801	0.0290433
105	triads15914	syntenic	TraesCS3D02G285100	-0.0882887	2.42477	-0.373895	-0.0861629	-0.270473	-0.40557	-0.539498	-0.660883
106	triads1134	syntenic	TraesCS3D02G397900	2.35285	-0.529479	0.327678	-0.0849919	-0.477617	-0.529479	-0.529479	-0.529479
107	triads15536	syntenic	TraesCS7D02G266400	-0.400518	2.33952	0.461537	-0.471618	-0.489305	-0.461006	-0.489305	-0.489305
108	triads5303	syntenic	TraesCS1D02G418800	-0.389018	1.49395	1.72737	-0.41539	-0.597054	-0.606618	-0.606618	-0.606618
109	triads14163	syntenic	TraesCS3D02G168800	-0.27923	-0.299615	0.94556	2.07692	-0.483079	-0.890776	-0.421924	-0.647856
110	triads16733	syntenic	TraesCS5D02G298600	1.99333	1.0832	-0.57375	-0.544494	-0.660454	-0.0572486	-0.523749	-0.716838
111	triads10354	syntenic	TraesCS3D02G267700	2.33028	0.491238	-0.463272	-0.45274	-0.472789	-0.4504	-0.488858	-0.493461
112	triads1229	syntenic	TraesCS3D02G122100	2.45063	-0.371633	-0.348219	-0.392072	-0.466483	-0.460728	-0.022993	-0.3885
113	triads17031	syntenic	TraesCS3D02G474700	-0.0425155	-0.334735	-1.06049	-1.02935	0.108385	1.48565	1.46169	-0.58863
114	triads12951	syntenic	TraesCS5D02G278500	2.04533	-0.368079	0.735475	0.381814	-0.531447	-0.714463	-0.739568	-0.809063
115	triads5217	syntenic	TraesCS5D02G360500	0.749174	-0.739179	-0.726686	1.29887	1.4896	-0.730851	-0.782489	-0.558445
116	triads13669	syntenic	TraesCS2D02G158600	-0.615981	0.354625	0.0116322	2.14975	0.378211	-0.761997	-0.753233	-0.763012
117	triads12223	syntenic	TraesCS5D02G067400	-0.230288	-0.672775	-0.964778	-0.599774	-0.488352	-0.021532	2.00456	0.972942
118	triads11192	syntenic	TraesCS1D02G118000	2.02828	-0.836481	-0.403118	-0.225203	-0.763885	-0.301705	-0.514628	1.01674
119	triads13828	syntenic	TraesCS7D02G478800	2.08473	0.991165	-0.579029	-0.639614	-0.63354	-0.377687	-0.310725	-0.535299
120	triads1974	syntenic	TraesCS2D02G391800	-0.117902	2.45059	-0.170132	-0.372907	-0.400558	-0.501946	-0.385196	-0.501946
121	triads10670	syntenic	TraesCS2D02G360900	-0.455856	-0.455856	-0.455856	-0.455856	-0.455856	0.364397	-0.455856	2.37074
122	triads1043	syntenic	TraesCS4D02G171900	0.962252	2.11149	-0.444153	-0.430965	-0.655161	-0.557193	-0.550599	-0.435675
123	triads12591	syntenic	TraesCS4D02G195700	2.34294	-0.451094	-0.516203	0.425899	-0.566592	-0.482233	-0.482233	-0.270486
124	triads6194	syntenic	TraesCS1D02G299400	-0.348047	-0.863707	-0.311348	1.91032	-0.385686	-0.487313	-0.727264	1.21305
125	triads4502	syntenic	TraesCS2D02G466100	1.88449	1.3036	-0.467965	-0.348894	-0.546096	-0.604712	-0.610925	-0.609497
126	triads17556	syntenic	TraesCS6D02G033100	0.670693	-0.644973	1.32644	1.32225	-1.06401	-0.92266	-0.79469	0.106955
127	triads3096	syntenic	TraesCS5D02G396700	0.0115575	0.62492	-0.588783	-0.716404	-1.1201	-0.846629	0.927044	1.7084
128	triads11382	syntenic	TraesCS3D02G055400	0.625884	-0.21033	2.26397	-0.549827	-0.493956	-0.557809	-0.542774	-0.535163
129	triads13655	non-syntenic	TraesCS2D02G233200	-0.364088	-0.647869	0.317407	0.567429	-0.42422	-0.855693	-0.732264	2.1393
130	triads17076	syntenic	TraesCS2D02G175400	1.06808	-0.264337	1.77881	0.499498	-0.744517	-0.779179	-0.779179	-0.779179
131	triads15301	syntenic	TraesCS7D02G385300	1.90349	1.29255	-0.500301	-0.500539	-0.529837	-0.55512	-0.55512	-0.55512
132	triads3507	syntenic	TraesCS4D02G172600	-0.617835	-0.804618	-0.43798	0.0620325	-0.225504	-0.203274	-0.151888	2.37907
133	triads10572	syntenic	TraesCS7D02G482100	-1.06777	1.89137	0.144853	0.753236	0.12416	-0.0455252	-0.732542	-1.06777
134	triads15118	syntenic	TraesCS3D02G256600	2.14359	0.247051	0.349846	0.188997	-0.562001	-0.799761	-0.756129	-0.811594
135	triads15920	syntenic	TraesCS1D02G027400	1.37575	-0.375507	-0.560426	-0.371505	-0.630337	-0.630337	1.8227	-0.630337
136	triads12327	syntenic	TraesCS4D02G336100	-1.01083	2.08594	-1.02073	-0.313971	0.406647	-0.381776	0.389324	-0.154604
137	triads16865	syntenic	TraesCS5D02G468600	2.39742	0.262559	-0.434543	-0.419391	-0.409813	-0.48008	-0.440116	-0.476034
138	triads2056	syntenic	TraesCS7D02G132700	2.09325	-0.0348348	-1.02812	0.442151	0.146	-0.951241	-0.0051324	-0.662079
139	triads15464	syntenic	TraesCS2D02G422400	0.514061	2.32249	-0.447728	-0.477468	-0.476112	-0.479951	-0.476572	-0.478722
140	triads6868	syntenic	TraesCS3D02G288100	-0.108543	2.43923	-0.226894	-0.28414	-0.428864	-0.240402	-0.53821	-0.61218
141	triads10733	syntenic	TraesCS3D02G495200	2.16632	-0.404522	0.82962	-0.313599	-0.607483	-0.657469	-0.652298	-0.360569
142	triads16641	syntenic	TraesCS1D02G190600	-1.09719	1.48524	-0.549195	-0.439596	-0.657424	1.56607	0.13169	-0.439596
143	triads829	syntenic	TraesCS4D02G052800	-0.157636	0.986196	-1.56059	-1.20609	0.473078	1.33933	-0.145671	0.271387
144	triads15217	syntenic	TraesCS2D02G424800	1.91486	-0.779259	-0.779259	0.189267	-0.779259	0.928062	0.084844	-0.779259
145	triads2023	syntenic	TraesCS3D02G251000	-0.41727	2.24713	-0.555587	-0.0180027	-0.350963	0.540258	-0.661821	-0.78374
146	triads10137	syntenic	TraesCS6D02G212800	1.75551	-0.622168	0.90083	0.765505	-0.404342	-0.896379	-0.896379	-0.602581
147	triads10636	syntenic	TraesCS4D02G190100	-0.162772	2.42049	-0.0987549	-0.105082	-0.342044	-0.569205	-0.580371	-0.562258
148	triads8989	syntenic	TraesCS1D02G127000	-0.359262	0.167262	0.147745	2.34326	-0.499064	-0.625702	-0.598468	-0.575773
149	triads13539	syntenic	TraesCS2D02G289900	-0.423961	-0.689822	1.63685	1.55977	-0.571836	-0.625323	-0.689822	-0.195856
150	triads16816	syntenic	TraesCS6D02G147400	1.88131	1.31427	-0.392438	-0.483453	-0.563371	-0.585268	-0.58588	-0.585176
151	triads6132	syntenic	TraesCS1D02G061800	-0.348876	2.08834	-0.468771	0.618149	0.396048	-0.651562	-0.816664	-0.816664
152	triads5797	syntenic	TraesCS4D02G286400	0.886172	2.10825	-0.551594	-0.482923	-0.391952	-0.116278	-0.649471	-0.802207
153	triads2127	syntenic	TraesCS2D02G178000	2.45897	-0.417346	-0.0873625	-0.330458	-0.396455	-0.454855	-0.388383	-0.38411
154	triads12092	syntenic	TraesCS4D02G068300	-0.860868	1.13081	-0.566392	1.83692	0.0130615	0.0225607	-0.642386	-0.933696
155	triads6841	non-syntenic	TraesCS2D02G451400	0.391308	1.13383	0.679406	1.18432	-0.389823	-0.395763	-1.30164	-1.30164
156	triads12956	syntenic	TraesCS4D02G279200	2.38035	-0.338834	-0.379724	0.310296	-0.424021	-0.516024	-0.516024	-0.516024
157	triads13797	syntenic	TraesCS3D02G111300	0.596158	2.24541	-0.642351	-0.415541	-0.10982	-0.346337	-0.617655	-0.709869
158	triads14041	syntenic	TraesCS1D02G120100	0.229615	0.934185	-0.984512	-1.26131	-1.11347	0.764333	0.138398	1.29276
159	triads3347	syntenic	TraesCS3D02G326100	-0.205345	1.53944	-0.956588	-0.258674	1.03049	0.777762	-1.16643	-0.760662
160	triads14151	syntenic	TraesCS2D02G507900	2.4515	-0.425257	-0.265376	-0.0798267	-0.280738	-0.463491	-0.472728	-0.464088
161	triads7003	non-syntenic	TraesCS2D02G206100	2.47487	-0.353553	-0.353553	-0.353553	-0.353553	-0.353553	-0.353553	-0.353553
162	triads155	syntenic	TraesCS4D02G010300	-1.08394	0.0494197	0.650984	1.00913	1.36418	0.224617	-1.20022	-1.01417
163	triads13029	syntenic	TraesCS1D02G172800	0.461001	1.34322	-0.64458	-0.801453	-0.779042	-0.685666	-0.504141	1.61066
164	triads16442	syntenic	TraesCS2D02G401500	-0.506388	-0.675123	-0.760361	-0.553066	-0.589016	1.69703	1.47292	-0.0859986
165	triads2451	syntenic	TraesCS5D02G394400	1.68872	-0.164284	-0.173503	0.627392	-1.00724	-0.743925	-1.13919	0.912027
166	triads8036	syntenic	TraesCS4D02G317800	-0.547577	0.075538	-1.10956	0.837384	-0.197222	1.45815	0.851493	-1.36821
167	triads790	syntenic	TraesCS5D02G140600	2.38649	0.136758	-0.340695	-0.0600213	-0.368599	-0.564291	-0.641481	-0.548165
168	triads10984	syntenic	TraesCS1D02G303100	1.56915	-0.475399	0.0636942	1.44677	-0.0966622	-1.00605	-0.932204	-0.569292
169	triads13051	syntenic	TraesCS2D02G394200	0.314449	0.721006	1.95555	0.171126	-0.649898	-0.849538	-0.858397	-0.804295
170	triads14370	syntenic	TraesCS5D02G195900	0.635476	2.27435	-0.427212	-0.416622	-0.500665	-0.521446	-0.520352	-0.523529
171	triads264	non-syntenic	TraesCS1D02G099300	2.38171	-0.255378	-0.553543	-0.553543	-0.0840716	-0.553543	0.171915	-0.553543
172	triads9369	syntenic	TraesCS2D02G354700	0	0	0	0	0	0	0	0
173	triads1082	syntenic	TraesCS4D02G064100	-0.581341	-0.240742	1.97625	0.997801	0.0688939	-0.550377	-0.835242	-0.835242
174	triads10087	syntenic	TraesCS6D02G267800	1.49411	1.7393	-0.538901	-0.538901	-0.538901	-0.538901	-0.538901	-0.538901
175	triads12942	syntenic	TraesCS3D02G407400	0.869134	-0.0214365	-0.180573	1.99643	-0.378752	-0.292265	-0.919421	-1.07312
176	triads14610	syntenic	TraesCS1D02G452100	2.30294	0.473912	-0.0683696	-0.541697	-0.541697	-0.541697	-0.541697	-0.541697
177	triads16888	syntenic	TraesCS4D02G298400	0.0219296	2.44388	-0.412405	-0.378348	-0.447694	-0.3453	-0.39056	-0.491497
178	triads6580	syntenic	TraesCS2D02G103600	2.13499	-0.0853861	-0.625325	-0.664241	-0.710785	-0.343915	0.8312	-0.536541
179	triads6609	syntenic	TraesCS4D02G077900	0.203953	-0.509838	-0.352331	0.208249	-0.64515	-0.693834	-0.525588	2.31454
180	triads7164	syntenic	TraesCS1D02G157000	2.09655	-0.791516	-0.53656	0.517835	0.46886	-0.311853	-0.543762	-0.899549
181	triads1349	syntenic	TraesCS1D02G079800	-0.76754	2.15937	-0.721022	-0.0420923	-0.406576	0.739467	-0.319752	-0.641859
182	triads2802	syntenic	TraesCS4D02G129600	0.723083	1.37307	-0.486552	0.898756	-0.210494	-0.489061	-0.00219591	-1.80661
183	triads15289	non-syntenic	TraesCS5D02G312100	-0.466649	-0.0129746	-0.302207	-0.124352	-0.478895	-0.522047	-0.522047	2.42917
184	triads17529	syntenic	TraesCS3D02G482000	0	0	0	0	0	0	0	0
185	triads15404	syntenic	TraesCS5D02G490700	2.31643	0.072377	0.291354	-0.24298	-0.609296	-0.609296	-0.609296	-0.609296
186	triads1898	syntenic	TraesCS3D02G215600	0.505189	2.22946	-0.509546	-0.296529	-0.709395	-0.542467	0.108978	-0.785694
187	triads13449	non-syntenic	TraesCS2D02G550700	-0.501358	1.98697	1.17592	-0.50691	-0.524868	-0.543251	-0.543251	-0.543251
188	triads16329	syntenic	TraesCS5D02G254900	1.0881	-1.19522	0.591974	0.597612	-0.625801	-0.521501	-1.19522	1.26006
189	triads13085	syntenic	TraesCS7D02G204300	1.70875	-0.577819	1.35961	-0.228015	-0.728018	-0.840008	-0.776766	0.0822633
190	triads4959	syntenic	TraesCS7D02G318800	1.87111	1.13581	-0.462922	0.192402	-0.446764	-0.679625	-0.801732	-0.808277
191	triads15556	syntenic	TraesCS2D02G309400	1.26777	-1.64342	-0.068713	0.263532	-0.219262	1.42524	-0.432106	-0.593037
192	triads14486	syntenic	TraesCS6D02G077600	2.01354	0.761814	0.164043	0.0840761	-0.63213	-0.833562	-0.887418	-0.670364
193	triads16653	syntenic	TraesCS3D02G429700	-0.119643	2.36035	-0.21406	0.21019	-0.325052	-0.649893	-0.642004	-0.619885
194	triads2651	syntenic	TraesCS4D02G039200	2.45966	-0.185831	-0.420066	-0.23576	-0.336604	-0.304428	-0.476898	-0.500075
195	triads16290	syntenic	TraesCS7D02G142200	-0.363072	-0.361129	2.38219	-0.223186	-0.858501	-0.293129	-0.415529	0.132357
196	triads13448	syntenic	TraesCS7D02G451800	-0.245499	2.46346	-0.41847	-0.408389	-0.381644	-0.167294	-0.399365	-0.442798
197	triads2092	syntenic	TraesCS2D02G502200	-0.163152	2.45828	-0.227978	-0.286619	-0.393593	-0.462313	-0.462313	-0.462313
198	triads12103	syntenic	TraesCS6D02G135800	-0.371832	2.40909	-0.0309604	-0.0456743	-0.238181	-0.541041	-0.52878	-0.652622
199	triads16072	syntenic	TraesCS3D02G445400	-0.454216	1.09747	-0.987597	-1.02564	-0.272332	1.70856	0.499073	-0.565314
200	triads17701	syntenic	TraesCS7D02G204900	0.0225101	2.42422	-0.331292	-0.492227	-0.159847	-0.343409	-0.558234	-0.561716
201	triads10025	syntenic	TraesCS2D02G347500	2.25927	0.506067	-0.654136	-0.0756693	-0.586914	-0.295501	-0.342738	-0.81038
202	triads10860	syntenic	TraesCS3D02G325400	-0.306236	2.47425	-0.366001	-0.333492	-0.366111	-0.36747	-0.36747	-0.36747
203	triads14884	syntenic	TraesCS2D02G197600	0.589587	-0.386956	0.997296	1.77017	-0.394862	-0.878616	-0.90911	-0.787512
204	triads10228	syntenic	TraesCS6D02G082600	2.00898	-0.151515	-0.763667	-0.0899954	-0.0211664	0.834018	-0.865996	-0.950662
205	triads12584	syntenic	TraesCS4D02G068800	0.43785	1.7696	0.379627	0.763406	-0.511961	-0.971594	-0.957038	-0.909886
206	triads826	syntenic	TraesCS5D02G213700	2.45287	-0.105227	-0.415158	-0.21187	-0.463148	-0.351172	-0.510471	-0.395829
207	triads14622	syntenic	TraesCS2D02G304300	-0.318172	2.34799	-0.761868	0.0952273	0.140275	-0.400294	-0.61397	-0.489192
208	triads17101	syntenic	TraesCS5D02G168400	-0.882223	0.739674	0.150216	1.89527	-0.566967	-0.82495	-0.936455	0.425431
209	triads16908	syntenic	TraesCS7D02G182700	1.99611	0.984799	-0.279426	0.0908377	-0.611247	-0.720505	-0.731296	-0.729273
210	triads6355	syntenic	TraesCS1D02G186500	2.43672	0.0127726	-0.211615	-0.487723	-0.508853	-0.428591	-0.464228	-0.348486
211	triads17605	non-syntenic	TraesCS7D02G487800	-0.565413	-0.565413	1.41812	1.79944	-0.390498	-0.565413	-0.565413	-0.565413
212	triads5729	non-syntenic	TraesCS5D02G118200	1.791	1.35271	-0.593422	-0.185145	-0.240825	-0.744445	-0.766945	-0.612925
213	triads387	syntenic	TraesCS5D02G075300	1.85301	0.513464	0.585946	0.389524	-0.87145	-0.87145	-0.727591	-0.87145
214	triads16812	syntenic	TraesCS2D02G418800	0.115382	2.42838	-0.327935	-0.432305	-0.444712	-0.444401	-0.447203	-0.447203
215	triads16455	syntenic	TraesCS1D02G392100	-0.903745	0.0998689	-0.548048	-0.638888	0.404127	2.17714	0.144742	-0.735199
216	triads13093	syntenic	TraesCS1D02G052800	0.684562	2.24687	-0.333517	-0.396354	-0.503564	-0.565998	-0.565998	-0.565998
217	triads15067	syntenic	TraesCS5D02G455900	0.419103	-0.598984	1.85854	1.06301	-0.688631	-0.705002	-0.702274	-0.645756
218	triads13916	syntenic	TraesCS2D02G540700	-0.294438	0.82981	1.86252	0.631262	-0.859141	-0.859141	-0.759867	-0.551004
219	triads5325	syntenic	TraesCS3D02G130500	1.14018	1.73254	-0.455606	-0.38482	0.480753	-0.808293	-0.902674	-0.802084
220	triads7934	syntenic	TraesCS2D02G032700	-0.432205	-0.432205	-0.432205	-0.19551	-0.241905	-0.344919	-0.38581	2.46476
221	triads14762	syntenic	TraesCS7D02G339200	-0.907699	-0.393174	-0.933182	-0.543648	-0.657718	1.71043	0.794843	0.930149
222	triads2530	non-syntenic	TraesCS3D02G253700	2.45603	-0.28526	-0.144043	-0.217141	-0.4498	-0.450795	-0.455488	-0.453498
223	triads291	syntenic	TraesCS1D02G148600	2.28809	0.400403	-0.5632	-0.292186	-0.719409	-0.709998	-0.423929	0.0202319
224	triads15538	non-syntenic	TraesCS6D02G045400	-0.0799577	0.0955774	0.31574	2.27192	-0.511358	-0.652678	-0.71962	-0.71962
225	triads7461	syntenic	TraesCS4D02G134800	0.474448	-0.68358	-0.761614	-0.761614	-0.761614	-0.401096	1.11901	1.77606
226	triads11143	syntenic	TraesCS1D02G380800	-0.318393	1.4575	-0.076871	1.68888	-0.732431	-0.553826	-0.732431	-0.732431
227	triads6158	syntenic	TraesCS7D02G217800	0.509387	-0.559416	1.32805	1.45994	-0.918716	-0.918716	-0.918716	0.0181924
228	triads165	syntenic	TraesCS7D02G381600	-0.919887	0.75061	-1.02982	-0.766537	-0.831372	1.45872	0.331717	1.00657
229	triads4086	syntenic	TraesCS3D02G072900	-0.510117	2.11495	-0.522007	-0.450667	0.830819	0.0117249	-0.65544	-0.819259
230	triads6606	syntenic	TraesCS3D02G297400	0.617237	0.425888	-0.0180415	2.01026	-0.500241	-0.869818	-0.869818	-0.795465
231	triads6774	syntenic	TraesCS2D02G360500	-0.460915	2.35778	0.40771	-0.460915	-0.460915	-0.460915	-0.460915	-0.460915
232	triads15062	syntenic	TraesCS1D02G126500	2.20826	-0.0262543	0.555301	-0.0653617	-0.534314	-0.72884	-0.72884	-0.679956
233	triads15648	syntenic	TraesCS4D02G236600	-0.15438	2.34914	-0.0970474	0.231819	-0.471302	-0.679132	-0.679132	-0.499968
234	triads6494	syntenic	TraesCS3D02G320500	0.414107	-1.10375	0.00232534	-0.0449696	-0.703	-1.19897	0.99552	1.63873
235	triads13014	syntenic	TraesCS4D02G240700	2.02192	1.10945	-0.381849	-0.415986	-0.568059	-0.571816	-0.597893	-0.595775
236	triads9826	non-syntenic	TraesCS6D02G215400	1.09885	1.15023	1.2458	-0.464143	-1.06997	-1.00251	-0.694871	-0.263386
237	triads17391	syntenic	TraesCS6D02G101900	1.77181	0.970627	0.475619	0.0264701	-0.662764	-0.995017	-0.83496	-0.751785
238	triads12063	syntenic	TraesCS5D02G391000	-0.00573452	1.1211	0.0745488	1.84652	-0.62793	-0.802833	-0.802833	-0.802833
239	triads15224	syntenic	TraesCS5D02G196300	-0.747805	1.99402	-0.594329	-0.619736	-0.368782	0.827913	0.380967	-0.872245
240	triads15721	syntenic	TraesCS2D02G517700	1.30893	-0.650152	0.738402	1.41705	-0.4222	-0.720491	-0.506868	-1.16467
241	triads17713	syntenic	TraesCS6D02G133500	0.716678	-0.659513	0.191608	2.08864	-0.507074	-0.790781	-0.858532	-0.181022
242	triads12848	syntenic	TraesCS5D02G165700	2.42458	-0.30091	-0.576766	-0.435548	-0.467436	-0.164417	-0.511809	0.0323097
243	triads16165	syntenic	TraesCS7D02G460200	-0.494015	-0.106042	-0.609106	-0.502348	-0.604939	-0.329973	0.28766	2.35876
244	triads7032	syntenic	TraesCS2D02G565100	1.49098	0.203607	-0.40764	1.06755	0.609966	-0.734321	-0.989292	-1.24085
245	triads11930	syntenic	TraesCS3D02G450600	1.96079	0.462603	0.741092	-0.0837091	-0.746425	-0.693788	-0.799294	-0.841265
246	triads4327	syntenic	TraesCS7D02G249200	-0.543651	-0.127446	1.68755	1.49482	-0.591778	-0.589104	-0.556351	-0.774035
247	triads12136	syntenic	TraesCS2D02G040000	0.0124838	2.37608	-0.793138	-0.253837	-0.566765	-0.00749028	-0.533475	-0.233863
248	triads2123	syntenic	TraesCS4D02G105400	-0.102201	1.28299	-0.537261	1.83181	-0.335983	-0.776043	-0.516008	-0.847303
249	triads2591	non-syntenic	TraesCS1D02G129600	-0.321835	-0.849244	-1.44324	-0.0787414	0.224598	-0.0015854	0.533222	1.93683
250	triads9448	non-syntenic	TraesCS5D02G102100	2.12695	-0.489843	-0.572739	0.677419	0.140451	-0.230373	-0.748252	-0.903616
251	triads6253	syntenic	TraesCS7D02G393200	-0.0756293	-0.696962	-1.79552	-0.709829	0.650069	1.03007	0.900547	0.697248
252	triads1491	non-syntenic	TraesCS1D02G131900	-0.610247	0.753188	1.41291	1.36199	-0.494505	-0.84173	-0.84173	-0.739877
253	triads12069	non-syntenic	TraesCS5D02G214700	0.979885	1.74479	-1.03876	-0.0724713	-0.242992	0.447211	-0.920203	-0.897467
254	triads16185	syntenic	TraesCS1D02G143500	-0.713393	-0.103663	1.93952	1.12758	-0.23206	-0.518006	-0.749989	-0.749989
255	triads17347	syntenic	TraesCS3D02G440500	-0.174733	1.81117	-0.290059	-0.737425	-0.605623	1.01022	0.254891	-1.26843
256	triads16825	syntenic	TraesCS6D02G240200	1.72717	1.36685	-0.472785	0.0980727	-0.455985	-0.754094	-0.756402	-0.752824
257	triads6577	syntenic	TraesCS5D02G235600	1.85898	-0.895737	-0.740921	-0.291008	-0.754731	-0.54104	0.285375	1.07908
258	triads11659	syntenic	TraesCS4D02G242100	-0.511406	2.36407	0.0667967	0.140727	-0.331144	-0.499909	-0.542343	-0.68679
259	triads9336	syntenic	TraesCS1D02G414900	-0.0251535	2.42899	-0.22124	-0.437156	-0.170566	-0.559068	-0.478528	-0.537281
260	triads3451	syntenic	TraesCS7D02G511100	0.512604	-0.200346	-0.192119	2.20586	-0.00976878	-0.803611	-0.803611	-0.709008
261	triads17172	syntenic	TraesCS7D02G393900	0.217993	2.35203	-0.385684	0.0639469	-0.52071	-0.557423	-0.561407	-0.608743
262	triads6244	syntenic	TraesCS5D02G228400	0.142122	0.00496662	1.90145	0.995235	-0.79657	-0.87489	-0.812998	-0.559318
263	triads129	syntenic	TraesCS6D02G027800	-0.336046	2.42947	0.111462	-0.435174	-0.4411	-0.442869	-0.442869	-0.442869
264	triads12333	syntenic	TraesCS4D02G219400	-0.059453	1.41017	1.73387	-0.360249	-0.645013	-0.743496	-0.741206	-0.594625
265	triads10650	non-syntenic	TraesCS5D02G012500	0.0894995	-0.614071	2.25768	0.507293	-0.575243	-0.531755	-0.614071	-0.51933
266	triads16295	syntenic	TraesCS7D02G142100	-0.430684	1.02793	0.638397	1.74101	-0.504729	-0.697619	-0.844367	-0.929947
267	triads13978	syntenic	TraesCS3D02G379200	-0.536786	-0.536786	-0.536786	-0.459574	0.38831	2.34485	-0.165291	-0.497937
268	triads14714	syntenic	TraesCS3D02G182100	0.336358	2.35072	-0.464073	-0.111698	-0.430564	-0.545002	-0.514021	-0.621715
269	triads9840	syntenic	TraesCS3D02G140200	2.2346	0.130942	-0.539429	0.451682	-0.187315	-0.657477	-0.703974	-0.729028
270	triads17203	syntenic	TraesCS3D02G063300	0.500715	1.48357	1.36876	-0.130961	-0.615862	-0.78695	-0.955337	-0.86394
271	triads130	syntenic	TraesCS1D02G402700	0.531918	0.060901	-0.747187	-1.124	-0.786193	-0.68095	1.5159	1.22961
272	triads12651	syntenic	TraesCS7D02G120900	0.996531	1.93749	-0.719404	0.0882477	-0.166445	-0.458486	-0.636408	-1.04153
273	triads15849	syntenic	TraesCS4D02G097400	1.44404	-0.503946	-0.318473	-0.309091	-0.871066	-0.786531	-0.371936	1.71701
274	triads14792	syntenic	TraesCS7D02G426400	2.37486	0.0110314	-0.285326	0.13987	-0.506227	-0.588959	-0.572576	-0.572675
275	triads13913	syntenic	TraesCS6D02G170100	-0.439519	2.42345	0.122719	-0.34338	-0.437293	-0.31749	-0.494267	-0.51422
276	triads6571	syntenic	TraesCS7D02G478100	-0.274561	1.91173	0.514838	0.852018	-0.626476	-0.793083	-0.759081	-0.825384
277	triads12663	syntenic	TraesCS2D02G097600	-0.678031	-0.65472	0.328268	2.10572	0.674231	-0.394403	-0.6358	-0.745265
278	triads9620	syntenic	TraesCS4D02G302500	-0.241655	-0.413082	0.95603	-0.614184	-0.62715	-0.618794	-0.541292	2.10013
279	triads10739	syntenic	TraesCS2D02G386900	2.23838	0.433042	0.0960099	-0.127939	-0.499118	-0.700894	-0.712424	-0.727058
280	triads13371	syntenic	TraesCS5D02G199900	-0.401876	0.39506	1.51706	1.37865	-1.05201	-0.345251	-1.01216	-0.479472
281	triads17177	syntenic	TraesCS2D02G052500	-0.440521	2.3338	0.480772	-0.448944	-0.472321	-0.484263	-0.484263	-0.484263
282	triads17107	non-syntenic	TraesCS5D02G276800	-0.252397	-0.332512	-1.355	-0.849414	1.08738	0.640186	1.55857	-0.496816
283	triads8388	syntenic	TraesCS3D02G229200	0.283709	-0.237884	1.84402	0.574311	-0.936819	0.474464	-0.88615	-1.11565
284	triads5171	syntenic	TraesCS5D02G531400	0.114157	2.34962	-0.304106	0.106281	-0.34374	-0.569605	-0.62573	-0.726874
285	triads16815	syntenic	TraesCS3D02G401700	0.824164	0.676665	-0.581593	1.65698	-0.923751	-0.915724	-1.00703	0.27029
286	triads8673	syntenic	TraesCS2D02G307400	-0.729795	-0.498605	-0.76887	-0.539308	-0.67444	1.58211	0.0891384	1.53977
287	triads16657	non-syntenic	TraesCS1D02G189800	-0.489964	-0.508529	-0.439625	-0.371077	-0.402138	-0.139728	-0.094387	2.44545
288	triads17591	syntenic	TraesCS7D02G203000	0.827534	-0.570277	1.96957	-0.463211	0.0978963	-1.08182	0.0641902	-0.843891
289	triads6492	syntenic	TraesCS7D02G407100	-0.665634	1.94329	-0.348915	-0.242071	0.220797	0.927881	-0.861771	-0.973577
290	triads1377	syntenic	TraesCS2D02G314700	2.07285	1.02941	-0.384563	-0.431914	-0.524814	-0.585682	-0.591662	-0.583634
291	triads57	syntenic	TraesCS2D02G460800	-0.409377	-0.406852	-0.419929	-0.419478	-0.369336	-0.251826	-0.188788	2.46559
292	triads10788	syntenic	TraesCS7D02G351000	0.692568	1.70696	0.965461	-0.145405	-0.74632	-1.01094	-0.680164	-0.782154
293	triads7394	syntenic	TraesCS2D02G430800	-1.00533	-0.872661	-1.02315	-0.330104	0.801211	1.73913	0.0566813	0.63422
294	triads10722	syntenic	TraesCS3D02G443300	2.11352	0.929242	-0.23099	-0.480586	-0.444187	-0.641784	-0.641784	-0.603434
295	triads14219	syntenic	TraesCS7D02G180100	0	0	0	0	0	0	0	0
296	triads15580	syntenic	TraesCS5D02G153400	-0.358333	-0.265596	-0.42243	-0.181042	2.44696	-0.140128	-0.539715	-0.539715
297	triads6528	syntenic	TraesCS4D02G250900	2.06291	-0.147446	0.215735	0.758273	-0.621608	-0.768323	-0.758015	-0.741523
298	triads4012	syntenic	TraesCS3D02G415400	-0.499742	-0.499742	2.32691	0.49425	-0.499742	-0.457153	-0.365038	-0.499742
299	triads13334	syntenic	TraesCS3D02G295200	1.61821	1.27619	0.409284	-0.172391	-0.763742	-0.595824	-0.731395	-1.04032
300	triads861	syntenic	TraesCS4D02G267300	-0.481878	-0.52074	-0.828978	0.928486	2.05077	0.0621847	-0.550309	-0.659532
301	triads836	syntenic	TraesCS4D02G088800	-0.900205	1.63698	-0.0767609	-0.305834	-0.613595	1.33711	0.0379548	-1.11565
302	triads11498	syntenic	TraesCS1D02G226700	1.25134	-0.274465	-1.15275	0.207249	0.888371	0.532127	0.238617	-1.69048
303	triads6657	syntenic	TraesCS2D02G257300	0.704651	2.05783	-0.723051	-0.481611	0.358812	-0.348572	-0.652836	-0.915218
304	triads14463	syntenic	TraesCS5D02G293700	1.99284	0.864745	0.031905	0.0892553	-0.575945	-0.827719	-0.87278	-0.702305
305	triads3902	syntenic	TraesCS7D02G247600	-0.451944	2.40436	0.117971	-0.09875	-0.380344	-0.490386	-0.550453	-0.550453
306	triads348	syntenic	TraesCS7D02G170900	1.81778	1.34373	-0.430363	-0.159647	-0.507968	-0.651748	-0.705891	-0.705891
307	triads3438	syntenic	TraesCS2D02G312200	2.4553	-0.251765	-0.356092	-0.100598	-0.366422	-0.431934	-0.457718	-0.490772
308	triads16460	syntenic	TraesCS3D02G097000	2.38337	0.0740984	-0.364381	0.0718067	-0.487369	-0.570634	-0.566815	-0.540078
309	triads17296	syntenic	TraesCS7D02G515000	-0.73371	-0.73371	-0.73371	-0.372346	-0.637346	0.127894	1.73065	1.35228
310	triads12051	syntenic	TraesCS1D02G244100	1.63992	1.5501	-0.569315	-0.248382	-0.845601	-0.369716	-0.556708	-0.600305
311	triads14068	syntenic	TraesCS1D02G098300	0.567547	2.16805	-0.0320083	0.0871884	-0.570274	-0.735156	-0.742676	-0.742676
312	triads6048	non-syntenic	TraesCS1D02G191200	0.274834	0.0725881	1.29507	1.60745	-0.726382	-0.912608	-0.807481	-0.803476
313	triads10669	syntenic	TraesCS5D02G249500	2.45245	-0.221266	-0.454553	-0.215778	-0.482813	-0.488232	-0.432672	-0.157131
314	triads16640	syntenic	TraesCS5D02G432600	-0.572516	-0.572516	1.99057	1.14964	-0.572516	-0.572516	-0.572516	-0.277632
315	triads13636	syntenic	TraesCS4D02G262300	0.41992	0.173398	2.23766	-0.185393	-0.646636	-0.629354	-0.684797	-0.684797
316	triads4872	syntenic	TraesCS3D02G359900	-0.203439	2.42702	-0.212894	-0.0260021	-0.32985	-0.532331	-0.557715	-0.564785
317	triads14148	syntenic	TraesCS3D02G036800	1.20752	1.51384	-0.274609	0.127433	0.417796	-0.997327	-0.997327	-0.997327
318	triads6142	syntenic	TraesCS3D02G145400	0.328336	-0.13106	-0.234369	2.0758	-0.737725	0.275582	-0.218982	-1.35758
319	triads4746	non-syntenic	TraesCS6D02G340300	-0.0816723	2.40248	0.0900218	-0.285353	-0.501265	-0.55583	-0.512554	-0.55583
320	triads6175	syntenic	TraesCS2D02G259400	0.79025	1.98873	-0.299177	0.394949	-0.441832	-0.771659	-0.783656	-0.877603
321	triads818	syntenic	TraesCS3D02G520500	-0.0893829	-0.0597136	2.42684	-0.273399	-0.390076	-0.516087	-0.512754	-0.585427
322	triads15413	syntenic	TraesCS7D02G389100	-0.169177	2.46339	-0.237959	-0.422331	-0.387702	-0.407763	-0.414928	-0.423525
323	triads15815	syntenic	TraesCS4D02G231500	-0.156002	-0.440257	2.41583	0.0858405	-0.370772	-0.41138	-0.54313	-0.580128
324	triads15974	syntenic	TraesCS4D02G227500	-0.0610801	0.836752	-0.20492	2.09133	-0.4064	-0.647346	-0.76626	-0.842075
325	triads15848	syntenic	TraesCS2D02G500000	2.28468	0.586697	-0.288182	-0.399414	-0.52001	-0.566544	-0.556244	-0.540983
326	triads11301	syntenic	TraesCS3D02G438800	-0.427205	2.44354	-0.283268	0.0040673	-0.339657	-0.463275	-0.467624	-0.466576
327	triads14940	syntenic	TraesCS1D02G293600	-0.424824	-0.207566	2.37788	0.223458	-0.245987	-0.635096	-0.635096	-0.452767
328	triads9952	syntenic	TraesCS4D02G135000	-0.100126	2.40591	-0.145566	-0.0436344	-0.323676	-0.55946	-0.611942	-0.621503
329	triads17436	syntenic	TraesCS6D02G127100	-0.673607	2.09417	-0.176667	-0.168402	-0.881268	0.553763	0.23349	-0.981483
330	triads10575	syntenic	TraesCS2D02G432700	2.42241	-0.383246	-0.174231	0.0662451	-0.490037	-0.480744	-0.574713	-0.385686
331	triads12696	syntenic	TraesCS1D02G048700	0.906409	1.00449	-1.39546	0.248248	-1.36638	-0.0169106	-0.432235	1.05184
332	triads17456	syntenic	TraesCS3D02G124700	-1.02353	-0.55254	0.590178	2.11567	-0.672235	-0.599296	0.0992397	0.042509
333	triads235	syntenic	TraesCS6D02G223700	-0.575598	-0.539224	0.461075	0.998736	-0.971171	-0.971171	-0.202759	1.80011
334	triads16026	syntenic	TraesCS2D02G176500	0.958747	1.71649	0.611034	0.0116128	-0.653085	-0.838737	-0.898062	-0.907998
335	triads7294	syntenic	TraesCS3D02G015800	0.258423	1.74421	-0.268646	1.05357	0.0607719	-0.94187	-0.971404	-0.935055
336	triads15469	syntenic	TraesCS7D02G376600	0.64486	1.67445	-0.786472	0.106819	0.928371	-0.68489	-0.789342	-1.0938
337	triads13538	syntenic	TraesCS2D02G290000	2.04149	-0.65977	-0.343618	0.839068	-0.743611	-0.759506	-0.62012	0.246066
338	triads13891	syntenic	TraesCS5D02G441500	-0.508905	-0.469492	2.14028	0.92274	-0.503579	-0.542992	-0.542992	-0.495057
339	triads16344	syntenic	TraesCS7D02G332700	2.43932	-0.370042	-0.466236	-0.22416	-0.642697	-0.0604395	-0.346472	-0.329272
340	triads12766	syntenic	TraesCS7D02G520500	-0.508637	0.295778	2.30882	0.147701	-0.395579	-0.550659	-0.64871	-0.64871
341	triads2190	syntenic	TraesCS5D02G514200	1.47935	1.24658	0.607314	0.0394077	-0.662738	-0.899443	-0.908551	-0.901927
342	triads6527	syntenic	TraesCS3D02G444100	0.630384	-0.716914	-0.706679	-0.490276	-0.752842	-0.250477	0.117575	2.16923
343	triads1436	syntenic	TraesCS6D02G088500	-0.55472	2.34205	0.239588	0.0717609	-0.58722	-0.355512	-0.628967	-0.526982
344	triads8083	syntenic	TraesCS3D02G184300	1.52571	-0.887554	0.413594	0.793038	0.163851	0.363921	-1.42153	-0.951024
345	triads7203	syntenic	TraesCS3D02G341900	0.68768	-0.0578497	2.11655	-0.534863	-0.911576	-0.455492	0.00375134	-0.848198
346	triads9816	syntenic	TraesCS4D02G035000	-0.450661	2.19829	0.55876	0.223595	-0.593732	-0.642348	-0.646952	-0.646952
347	triads10622	syntenic	TraesCS6D02G057900	1.46675	1.64545	-0.335983	0.0361096	-0.514681	-0.727955	-0.794782	-0.774903
348	triads15513	non-syntenic	TraesCS5D02G284100	-0.334034	2.09937	0.869592	-0.00920366	-0.626991	-0.664809	-0.664363	-0.669564
349	triads6315	syntenic	TraesCS6D02G122800	-0.280618	2.39717	-0.0187898	0.0417515	-0.390058	-0.591087	-0.567284	-0.591087
350	triads6260	syntenic	TraesCS3D02G078400	-0.536781	0.960605	0.605373	1.58297	-0.0909318	-0.208608	-0.847333	-1.46529
351	triads7418	syntenic	TraesCS3D02G408400	0.625352	0.966981	1.79864	-0.358568	-0.679843	-0.803252	-0.738327	-0.810981
352	triads10718	syntenic	TraesCS7D02G161800	-0.235098	-0.586939	1.2699	1.8999	-0.586939	-0.586939	-0.586939	-0.586939
353	triads13964	syntenic	TraesCS5D02G319700	0.289238	2.29901	-0.218811	-0.0933759	-0.240535	-0.394001	-0.737372	-0.904152
354	triads17192	syntenic	TraesCS6D02G058000	0.70137	1.14425	1.19625	0.554196	-0.488257	-1.00082	-1.03277	-1.07423
355	triads15014	syntenic	TraesCS5D02G047100	-0.337554	0.937684	-0.684239	-0.236303	1.80728	0.432716	-0.65412	-1.26547
356	triads11234	syntenic	TraesCS6D02G397800	-0.218158	0.367492	-0.0577858	2.17184	0.214911	-0.875228	-0.803158	-0.799912
357	triads904	non-syntenic	TraesCS3D02G530100	0.781043	0.989068	0.812285	1.13232	-0.808475	-0.981448	-0.947158	-0.977638
358	triads13774	syntenic	TraesCS3D02G433800	0.261747	2.2668	-0.14171	0.168045	-0.366416	-0.647225	-0.726305	-0.814934
359	triads11820	syntenic	TraesCS7D02G236700	-0.882191	0.932678	0.930292	1.0517	0.756233	-0.992563	-0.573896	-1.22226
360	triads5717	syntenic	TraesCS3D02G368400	-0.513079	0.923286	-0.845334	0.122466	1.94391	-0.523302	-0.0598486	-1.0481
361	triads8641	syntenic	TraesCS1D02G276500	-1.32998	-0.261591	1.0124	1.4799	0.508191	0.167969	-0.331349	-1.24554
362	triads15467	syntenic	TraesCS7D02G328300	-0.312138	2.14179	-0.157175	0.803628	-0.329258	-0.721525	-0.710443	-0.714878
363	triads3968	syntenic	TraesCS4D02G247000	1.23992	0.484663	1.53016	0.128617	-0.768442	-0.869754	-0.875405	-0.869754
364	triads16347	syntenic	TraesCS6D02G240000	0.436861	-1.20922	1.88615	0.793107	-0.78955	-0.582086	-0.433304	-0.101954
365	triads9708	syntenic	TraesCS1D02G147200	-0.268303	-0.512004	0.358065	2.31897	-0.0482183	-0.542124	-0.580802	-0.725585
366	triads14880	non-syntenic	TraesCS1D02G335600	0.00978052	1.18838	-0.106497	1.83045	-0.46912	-0.817662	-0.817662	-0.817662
367	triads13379	syntenic	TraesCS4D02G341000	2.47157	-0.38008	-0.334414	-0.243003	-0.392189	-0.395118	-0.394959	-0.331802
368	triads8006	syntenic	TraesCS1D02G200000	-0.539575	2.07501	-0.546905	0.106192	-0.75141	-0.950052	-0.166481	0.773217
369	triads14446	non-syntenic	TraesCS2D02G198900	1.70969	-0.984741	-0.949748	-0.630211	-0.454328	0.98405	-0.376055	0.701347
370	triads15581	syntenic	TraesCS5D02G392200	-0.0357069	-0.446772	-0.107177	2.42844	-0.286976	-0.482282	-0.576227	-0.493295
371	triads958	syntenic	TraesCS5D02G389300	0.819898	-0.642193	2.11347	0.102197	-0.656225	-0.611927	-0.558688	-0.566529
372	triads11042	syntenic	TraesCS1D02G432400	0.178717	-0.581376	-0.432963	-0.202728	-0.688971	-0.688997	0.0828126	2.33351
373	triads6426	syntenic	TraesCS7D02G435900	0.243951	0.270511	0.0821917	2.13793	-0.301563	-0.45832	-0.8475	-1.1272
374	triads6543	non-syntenic	TraesCS1D02G003600	0	0	0	0	0	0	0	0
375	triads11101	syntenic	TraesCS3D02G076400	1.58631	1.6527	-0.552664	-0.496163	-0.547418	-0.529963	-0.534806	-0.577989
376	triads14517	syntenic	TraesCS5D02G188700	-0.646639	-0.557173	0.680974	0.228147	2.06902	-0.0603966	-0.822434	-0.891496
377	triads12648	syntenic	TraesCS2D02G082700	-1.00663	1.66701	0.0644309	-0.201453	1.33008	-0.21727	-0.754058	-0.882104
378	triads11196	syntenic	TraesCS4D02G341800	1.57142	1.47057	0.0826224	-0.187693	-0.420891	-0.678459	-0.907534	-0.930029
379	triads14397	syntenic	TraesCS3D02G300600	-0.409229	0.744669	2.11417	-0.6845	-0.58071	-0.78896	0.190784	-0.586225
380	triads12589	syntenic	TraesCS1D02G072700	2.44631	-0.337123	-0.41253	-0.0765817	-0.179581	-0.477683	-0.512752	-0.450055
381	triads404	syntenic	TraesCS3D02G154300	-0.407854	-0.503452	-0.524024	-0.284424	-0.245297	-0.32234	-0.168658	2.45605
382	triads13106	syntenic	TraesCS5D02G368500	0.512702	1.14173	-0.802701	0.368396	-0.676896	-1.10796	-0.902605	1.46734
383	triads16870	syntenic	TraesCS3D02G300100	-0.0685472	1.83058	0.0860516	1.13982	-0.465385	-0.836282	-0.840328	-0.845914
384	triads10976	syntenic	TraesCS5D02G151200	-0.453048	0.0819135	2.31726	0.33503	-0.514386	-0.5897	-0.611052	-0.566019
385	triads6144	syntenic	TraesCS1D02G353800	1.60113	1.5161	-0.0503246	-0.333762	-0.524648	-0.879234	-0.879234	-0.450029
386	triads14042	syntenic	TraesCS3D02G120400	1.06238	1.64368	0.822926	-0.669322	-0.708337	-0.717108	-0.717108	-0.717108
387	triads1855	syntenic	TraesCS3D02G451200	0.0988588	1.92936	0.0670204	0.932387	-0.479922	-0.855671	-0.845693	-0.846334
388	triads2885	syntenic	TraesCS7D02G261100	2.42504	-0.0522421	-0.392658	-0.019019	-0.494735	-0.476438	-0.486549	-0.503402
389	triads14040	syntenic	TraesCS7D02G234900	-0.470951	1.95012	-0.781556	-0.876559	0.332024	0.737199	0.0773801	-0.967658
390	triads12239	syntenic	TraesCS7D02G384600	-0.207941	1.13509	-0.205372	1.86109	-0.0370039	-0.828271	-0.861266	-0.856332
391	triads13613	syntenic	TraesCS3D02G247900	-0.50488	1.88157	0.191635	-0.137016	-0.0996689	-0.803654	0.820927	-1.34892
392	triads11874	syntenic	TraesCS1D02G434300	-0.892618	0.978093	1.64777	-0.462564	-0.777677	-0.949601	-0.36613	0.822728
393	triads9294	syntenic	TraesCS7D02G435800	1.22907	1.74024	-0.182665	0.244149	-0.631609	-0.656403	-0.772549	-0.970231
394	triads4902	syntenic	TraesCS7D02G473300	-0.555697	1.93598	1.23674	-0.542652	-0.623158	-0.571786	-0.53252	-0.346906
395	triads2303	syntenic	TraesCS7D02G417800	2.2982	0.0878876	0.0492642	0.158546	-0.625935	-0.644278	-0.661845	-0.661845
396	triads1120	syntenic	TraesCS2D02G392500	-0.430206	-0.610908	1.85453	1.33527	-0.315969	-0.610908	-0.610908	-0.610908
397	triads11532	syntenic	TraesCS5D02G211700	2.38434	0.239467	-0.573298	-0.560122	-0.506452	-0.437998	-0.367295	-0.178646
398	triads15406	syntenic	TraesCS3D02G504200	-0.826234	1.5543	0.0871967	-0.460374	0.0987823	1.3982	-0.89026	-0.961603
399	triads30	syntenic	TraesCS4D02G082600	-0.513506	0.885424	2.15847	-0.405404	-0.522179	-0.534268	-0.534268	-0.534268
400	triads6590	syntenic	TraesCS1D02G325700	-1.00848	0.0554913	1.91318	0.358208	-0.691156	0.578145	-0.031347	-1.17404
401	triads15617	syntenic	TraesCS5D02G306400	0.211419	-0.222736	1.75743	1.23142	-0.770458	-0.500171	-0.863643	-0.843259
402	triads11857	syntenic	TraesCS3D02G281500	-0.555092	-0.541587	-0.303771	-0.182088	-0.523381	-0.459711	0.165534	2.4001
403	triads430	syntenic	TraesCS5D02G291000	-0.735611	-0.252497	0.444087	2.24054	-0.366623	-0.787057	-0.643364	0.100526
404	triads1311	non-syntenic	TraesCS5D02G126400	0.108866	-0.485745	2.16552	0.523346	-0.240905	-0.651887	-1.0961	-0.323102
405	triads17619	syntenic	TraesCS6D02G290400	-0.729785	0.367334	0.181413	2.08832	0.401701	-0.770161	-0.769222	-0.769598
406	triads6576	syntenic	TraesCS5D02G235500	-0.285438	-0.780445	-0.417748	0.332626	-0.780445	-0.780445	0.604648	2.10725
407	triads8687	syntenic	TraesCS2D02G063000	2.37478	-0.543045	-0.124539	0.239676	-0.303383	-0.538908	-0.546316	-0.558261
408	triads16250	syntenic	TraesCS1D02G418000	0.24822	-0.420532	-0.230924	2.38515	-0.512773	-0.625513	-0.489713	-0.353913
409	triads14937	syntenic	TraesCS4D02G191200	-0.943025	-0.827088	-0.668365	2.15554	0.311581	-0.0113867	0.335045	-0.352297
410	triads2265	syntenic	TraesCS3D02G060800	0.6082	1.7024	0.837265	0.266647	-0.9564	-0.713017	-0.9564	-0.788691
411	triads12324	syntenic	TraesCS4D02G126300	-0.702242	0.171312	1.04487	1.91248	-0.168155	-0.752753	-0.752753	-0.752753
412	triads11907	syntenic	TraesCS7D02G362800	-0.440143	1.95321	1.19285	-0.348287	-0.700402	-0.414628	-0.542205	-0.700402
413	triads10132	syntenic	TraesCS1D02G056900	-0.619625	0.102981	2.35221	0.161003	-0.372145	-0.404412	-0.624361	-0.595647
414	triads2286	syntenic	TraesCS2D02G225400	2.11323	0.822109	0.0632429	-0.388607	-0.638996	-0.661608	-0.661608	-0.647767
415	triads13153	syntenic	TraesCS3D02G067500	-0.943594	-0.597972	1.53486	1.3586	0.509479	-0.339435	-0.667306	-0.85463
416	triads10322	syntenic	TraesCS2D02G595800	-0.576328	2.24575	0.101554	0.534336	-0.576328	-0.576328	-0.576328	-0.576328
417	triads13565	syntenic	TraesCS6D02G142200	-0.491523	-0.642215	-0.848148	-0.733394	-0.518982	0.330415	0.9549	1.94895
418	triads12031	syntenic	TraesCS3D02G086800	-0.516664	0.49903	2.29728	-0.0921508	-0.510452	-0.559014	-0.559014	-0.559014
419	triads153	syntenic	TraesCS7D02G215900	0.208948	0.532503	2.0164	0.378256	-0.722894	-0.797796	-0.805563	-0.809852
420	triads3997	syntenic	TraesCS5D02G205000	2.38765	-0.414928	-0.218737	0.219001	-0.292572	-0.606899	-0.514078	-0.559434
421	triads5802	syntenic	TraesCS1D02G108000	-0.603472	0.60186	2.22747	0.0153155	-0.595902	-0.643565	-0.643565	-0.358144
422	triads13490	syntenic	TraesCS1D02G144200	-0.606723	2.26708	0.100103	0.435361	-0.293338	-0.626334	-0.633902	-0.64225
423	triads147	syntenic	TraesCS1D02G115800	1.14668	0.76395	1.41182	0.159887	-0.809561	-0.726159	-0.921532	-1.02508
424	triads11350	syntenic	TraesCS4D02G308400	1.7583	0.241725	0.417086	0.835167	-0.356832	-0.784292	-0.994043	-1.11711
425	triads14010	syntenic	TraesCS4D02G055100	-0.770953	-0.770953	-0.770953	-0.770953	0.723765	1.16249	1.60631	-0.408752
426	triads5678	syntenic	TraesCS2D02G505700	-0.344202	-0.231648	2.03935	0.388136	0.0698962	0.284202	-1.10327	-1.10246
427	triads10797	syntenic	TraesCS7D02G133400	0.64013	-0.942662	0.945326	0.79697	-0.859607	-1.0707	-0.795687	1.28623
428	triads8012	syntenic	TraesCS6D02G241200	1.64906	-0.441456	0.248602	1.30759	-0.14928	-0.851067	-0.961227	-0.802223
429	triads15426	syntenic	TraesCS3D02G267000	2.39042	-0.554435	-0.381351	-0.242237	-0.477599	-0.471937	-0.511569	0.248707
430	triads13223	syntenic	TraesCS7D02G153100	2.42113	-0.195323	-0.109019	-0.0345911	-0.482543	-0.511047	-0.557762	-0.530842
431	triads1903	syntenic	TraesCS2D02G392200	2.09547	-0.554009	-0.0471906	0.273824	-0.747505	-0.809045	-0.809045	0.597501
432	triads10318	syntenic	TraesCS6D02G125900	-0.486088	0.643026	2.27351	-0.486088	-0.486088	-0.486088	-0.486088	-0.486088
433	triads9844	syntenic	TraesCS1D02G241400	-0.910152	0.0173157	-0.823471	1.82205	1.14397	0.0201846	-0.464656	-0.805233
434	triads3901	syntenic	TraesCS5D02G432100	-0.608055	2.37086	0.0376596	0.0503539	-0.131597	-0.595361	-0.593668	-0.530197
435	triads72	syntenic	TraesCS5D02G116500	-0.582836	-0.269005	2.25607	0.630255	-0.285976	-0.582836	-0.582836	-0.582836
436	triads241	syntenic	TraesCS3D02G140400	-0.464875	0.381996	2.3651	-0.412335	-0.461612	-0.467103	-0.464641	-0.476533
437	triads1214	syntenic	TraesCS4D02G219100	2.37558	-0.556579	-0.0419508	0.213168	-0.499019	-0.538043	-0.535116	-0.418044
438	triads1406	syntenic	TraesCS3D02G337400	2.42405	-0.371347	0.123013	-0.297501	-0.459553	-0.481091	-0.456476	-0.481091
439	triads7104	syntenic	TraesCS7D02G364900	0.771831	-0.525523	1.04533	0.0538233	-0.668415	-1.07757	-1.09286	1.49339
440	triads3359	non-syntenic	TraesCS2D02G320600	0.214533	2.3636	-0.0124728	-0.321799	-0.581234	-0.581234	-0.581234	-0.50016
441	triads10727	syntenic	TraesCS3D02G117500	-0.461319	-0.037683	2.44134	-0.156901	-0.390985	-0.464816	-0.464816	-0.464816
442	triads7503	syntenic	TraesCS6D02G194200	-0.551672	2.26633	0.597787	-0.137775	-0.519657	-0.551672	-0.551672	-0.551672
443	triads9414	syntenic	TraesCS5D02G498500	-0.345903	-0.456069	-0.0132253	2.44532	-0.261916	-0.456069	-0.456069	-0.456069
444	triads743	syntenic	TraesCS4D02G251400	-0.401309	2.38425	-0.644637	-0.290541	0.21609	-0.323226	-0.295988	-0.644637
445	triads6572	syntenic	TraesCS2D02G280700	1.8907	0.73309	0.0664629	0.524115	-0.796216	-0.898577	-0.839745	-0.679826
446	triads8606	syntenic	TraesCS7D02G206200	-0.192512	-0.431816	0.0207813	-0.429914	-0.630669	-0.61461	-0.12937	2.40811
447	triads8251	syntenic	TraesCS6D02G310700	-0.419819	-0.439298	-0.0944273	2.45502	-0.222536	-0.426811	-0.426312	-0.425813
448	triads13436	syntenic	TraesCS7D02G159400	2.06898	0.430926	-0.800291	-0.800291	-0.393454	-0.800291	0.602226	-0.307804
449	triads17184	syntenic	TraesCS5D02G461300	0.841373	2.10394	-0.527482	-0.068472	-0.202788	-0.654791	-0.745892	-0.745892
450	triads9149	syntenic	TraesCS2D02G316500	1.09081	0.459732	-1.12475	1.45658	-0.505454	-0.916488	-0.941082	0.480663
451	triads1024	syntenic	TraesCS7D02G276700	-0.667294	-0.614172	-0.634294	-0.566282	-0.415367	2.12322	0.874047	-0.0998551
452	triads16221	syntenic	TraesCS5D02G404400	2.07151	0.173439	0.236746	0.547645	-0.762077	-0.860627	-0.780916	-0.625722
453	triads648	syntenic	TraesCS5D02G056600	-0.557559	-0.459206	2.0932	0.998623	-0.387543	-0.555316	-0.566101	-0.566101
454	triads16359	syntenic	TraesCS2D02G475900	0	0	0	0	0	0	0	0
455	triads1069	syntenic	TraesCS7D02G160900	-1.01213	0.425703	0.516925	0.519097	-0.0434391	1.72453	-0.988239	-1.14245
456	triads718	syntenic	TraesCS1D02G432300	0.113604	2.01562	-0.313403	0.916569	-0.38367	-0.786053	-0.777482	-0.78518
[truncated: 982 more rows]
