# Supplementary material for: Dynamic chromatin regulatory programs during embryogenesis of hexaploid wheat
Source: Genome Biol. 2023 Jan 13;24:7. doi: 10.1186/s13059-022-02844-2 (PMC9837924; doi:10.1186/s13059-022-02844-2)
Supplement: Supplementary file 14 — Additional file 14: Dataset S13. The deviation scores of key motifs during embryonic development. [file 13059_2022_2844_MOESM14_ESM.xlsx]

## Sheet: Sheet1
Dataset S13 The deviation scores of key motifs during embryonic development
name	variability	DPA	deviationScores
TFmatrixID_0155	14.9854	DPA0.bam	0.890206
TFmatrixID_0155	14.9854	DPA2.bam	-24.1316
TFmatrixID_0155	14.9854	DPA4.bam	24.471
TFmatrixID_0155	14.9854	DPA6.bam	-7.93554
TFmatrixID_0155	14.9854	DPA8.bam	4.53108
TFmatrixID_0155	14.9854	DPA12.bam	18.347
TFmatrixID_0155	14.9854	DPA16.bam	-1.26687
TFmatrixID_0155	14.9854	DPA22.bam	2.02839
TFmatrixID_0509	11.1317	DPA0.bam	-1.80508
TFmatrixID_0509	11.1317	DPA2.bam	-20.5565
TFmatrixID_0509	11.1317	DPA4.bam	15.1784
TFmatrixID_0509	11.1317	DPA6.bam	-4.58483
TFmatrixID_0509	11.1317	DPA8.bam	4.72909
TFmatrixID_0509	11.1317	DPA12.bam	12.8719
TFmatrixID_0509	11.1317	DPA16.bam	-0.473804
TFmatrixID_0509	11.1317	DPA22.bam	3.3848
TFmatrixID_0510	11.089	DPA0.bam	-1.15055
TFmatrixID_0510	11.089	DPA2.bam	-19.2048
TFmatrixID_0510	11.089	DPA4.bam	16.1118
TFmatrixID_0510	11.089	DPA6.bam	-4.511
TFmatrixID_0510	11.089	DPA8.bam	5.45712
TFmatrixID_0510	11.089	DPA12.bam	13.3508
TFmatrixID_0510	11.089	DPA16.bam	1.16947
TFmatrixID_0510	11.089	DPA22.bam	6.29762
TFmatrixID_0645	15.2915	DPA0.bam	0.535262
TFmatrixID_0645	15.2915	DPA2.bam	-21.795
TFmatrixID_0645	15.2915	DPA4.bam	26.4969
TFmatrixID_0645	15.2915	DPA6.bam	-10.4238
TFmatrixID_0645	15.2915	DPA8.bam	3.5519
TFmatrixID_0645	15.2915	DPA12.bam	19.2761
TFmatrixID_0645	15.2915	DPA16.bam	-1.3496
TFmatrixID_0645	15.2915	DPA22.bam	4.07217
TF_motif_seq_0300	13.3519	DPA0.bam	-3.50365
TF_motif_seq_0300	13.3519	DPA2.bam	-24.5636
TF_motif_seq_0300	13.3519	DPA4.bam	7.8008
TF_motif_seq_0300	13.3519	DPA6.bam	0.743582
TF_motif_seq_0300	13.3519	DPA8.bam	12.5262
TF_motif_seq_0300	13.3519	DPA12.bam	18.7411
TF_motif_seq_0300	13.3519	DPA16.bam	2.9829
TF_motif_seq_0300	13.3519	DPA22.bam	11.9495
TF_motif_seq_0301	13.3519	DPA0.bam	-3.50365
TF_motif_seq_0301	13.3519	DPA2.bam	-24.5636
TF_motif_seq_0301	13.3519	DPA4.bam	7.8008
TF_motif_seq_0301	13.3519	DPA6.bam	0.743582
TF_motif_seq_0301	13.3519	DPA8.bam	12.5262
TF_motif_seq_0301	13.3519	DPA12.bam	18.7411
TF_motif_seq_0301	13.3519	DPA16.bam	2.9829
TF_motif_seq_0301	13.3519	DPA22.bam	11.9495
TFmatrixID_0182	11.6025	DPA0.bam	-3.46904
TFmatrixID_0182	11.6025	DPA2.bam	-22.8098
TFmatrixID_0182	11.6025	DPA4.bam	2.80128
TFmatrixID_0182	11.6025	DPA6.bam	11.5586
TFmatrixID_0182	11.6025	DPA8.bam	5.08144
TFmatrixID_0182	11.6025	DPA12.bam	12.9913
TFmatrixID_0182	11.6025	DPA16.bam	4.69641
TFmatrixID_0182	11.6025	DPA22.bam	10.4122
TFmatrixID_0222	11.5465	DPA0.bam	-18.2703
TFmatrixID_0222	11.5465	DPA2.bam	4.32705
TFmatrixID_0222	11.5465	DPA4.bam	7.35437
TFmatrixID_0222	11.5465	DPA6.bam	18.0883
TFmatrixID_0222	11.5465	DPA8.bam	-1.22897
TFmatrixID_0222	11.5465	DPA12.bam	-13.1274
TFmatrixID_0222	11.5465	DPA16.bam	-6.03803
TFmatrixID_0222	11.5465	DPA22.bam	-0.542984
TFmatrixID_0280	10.8887	DPA0.bam	11.6046
TFmatrixID_0280	10.8887	DPA2.bam	10.3989
TFmatrixID_0280	10.8887	DPA4.bam	-4.13705
TFmatrixID_0280	10.8887	DPA6.bam	11.1962
TFmatrixID_0280	10.8887	DPA8.bam	-17.3347
TFmatrixID_0280	10.8887	DPA12.bam	-5.62376
TFmatrixID_0280	10.8887	DPA16.bam	-7.94066
TFmatrixID_0280	10.8887	DPA22.bam	-7.82043
TFmatrixID_1087	10.7681	DPA0.bam	20.8757
TFmatrixID_1087	10.7681	DPA2.bam	8.47799
TFmatrixID_1087	10.7681	DPA4.bam	-9.1249
TFmatrixID_1087	10.7681	DPA6.bam	-5.89228
TFmatrixID_1087	10.7681	DPA8.bam	-13.2215
TFmatrixID_1087	10.7681	DPA12.bam	1.64352
TFmatrixID_1087	10.7681	DPA16.bam	1.35383
TFmatrixID_1087	10.7681	DPA22.bam	3.81029
TFmatrixID_1547	13.3641	DPA0.bam	-0.0960313
TFmatrixID_1547	13.3641	DPA2.bam	-21.1663
TFmatrixID_1547	13.3641	DPA4.bam	19.4952
TFmatrixID_1547	13.3641	DPA6.bam	-7.57856
TFmatrixID_1547	13.3641	DPA8.bam	2.99168
TFmatrixID_1547	13.3641	DPA12.bam	19.2782
TFmatrixID_1547	13.3641	DPA16.bam	-0.105054
TFmatrixID_1547	13.3641	DPA22.bam	4.76782
TFmatrixID_1076	10.8596	DPA0.bam	22.4512
TFmatrixID_1076	10.8596	DPA2.bam	5.20834
TFmatrixID_1076	10.8596	DPA4.bam	-10.1569
TFmatrixID_1076	10.8596	DPA6.bam	-4.60284
TFmatrixID_1076	10.8596	DPA8.bam	-12.225
TFmatrixID_1076	10.8596	DPA12.bam	3.91753
TFmatrixID_1076	10.8596	DPA16.bam	1.14673
TFmatrixID_1076	10.8596	DPA22.bam	3.94984
TFmatrixID_0517	12.0861	DPA0.bam	24.9898
TFmatrixID_0517	12.0861	DPA2.bam	8.73967
TFmatrixID_0517	12.0861	DPA4.bam	-9.86009
TFmatrixID_0517	12.0861	DPA6.bam	-8.19071
TFmatrixID_0517	12.0861	DPA8.bam	-12.3492
TFmatrixID_0517	12.0861	DPA12.bam	1.80234
TFmatrixID_0517	12.0861	DPA16.bam	0.916669
TFmatrixID_0517	12.0861	DPA22.bam	3.47517
TFmatrixID_0540	10.8427	DPA0.bam	21.9735
TFmatrixID_0540	10.8427	DPA2.bam	8.64739
TFmatrixID_0540	10.8427	DPA4.bam	-9.53693
TFmatrixID_0540	10.8427	DPA6.bam	-7.59376
TFmatrixID_0540	10.8427	DPA8.bam	-10.8184
TFmatrixID_0540	10.8427	DPA12.bam	0.405682
TFmatrixID_0540	10.8427	DPA16.bam	-0.0924969
TFmatrixID_0540	10.8427	DPA22.bam	1.37529
TFmatrixID_0116	11.3508	DPA0.bam	22.5041
TFmatrixID_0116	11.3508	DPA2.bam	8.63534
TFmatrixID_0116	11.3508	DPA4.bam	-10.9525
TFmatrixID_0116	11.3508	DPA6.bam	-6.86129
TFmatrixID_0116	11.3508	DPA8.bam	-12.2293
TFmatrixID_0116	11.3508	DPA12.bam	-0.0171987
TFmatrixID_0116	11.3508	DPA16.bam	-1.13948
TFmatrixID_0116	11.3508	DPA22.bam	1.84071
TFmatrixID_0469	10.823	DPA0.bam	18.2128
TFmatrixID_0469	10.823	DPA2.bam	13.1647
TFmatrixID_0469	10.823	DPA4.bam	-9.5946
TFmatrixID_0469	10.823	DPA6.bam	-7.82268
TFmatrixID_0469	10.823	DPA8.bam	-7.89429
TFmatrixID_0469	10.823	DPA12.bam	-6.82837
TFmatrixID_0469	10.823	DPA16.bam	-7.21919
TFmatrixID_0469	10.823	DPA22.bam	-4.47479
TFmatrixID_0537	10.823	DPA0.bam	18.2128
TFmatrixID_0537	10.823	DPA2.bam	13.1647
TFmatrixID_0537	10.823	DPA4.bam	-9.5946
TFmatrixID_0537	10.823	DPA6.bam	-7.82268
TFmatrixID_0537	10.823	DPA8.bam	-7.89429
TFmatrixID_0537	10.823	DPA12.bam	-6.82837
TFmatrixID_0537	10.823	DPA16.bam	-7.21919
TFmatrixID_0537	10.823	DPA22.bam	-4.47479
TFmatrixID_0538	12.1946	DPA0.bam	19.7293
TFmatrixID_0538	12.1946	DPA2.bam	15.4994
TFmatrixID_0538	12.1946	DPA4.bam	-13.0905
TFmatrixID_0538	12.1946	DPA6.bam	-7.95902
TFmatrixID_0538	12.1946	DPA8.bam	-9.84157
TFmatrixID_0538	12.1946	DPA12.bam	-5.63985
TFmatrixID_0538	12.1946	DPA16.bam	-7.07329
TFmatrixID_0538	12.1946	DPA22.bam	-4.23841
TFmatrixID_0105	13.0985	DPA0.bam	22.7785
TFmatrixID_0105	13.0985	DPA2.bam	15.7925
TFmatrixID_0105	13.0985	DPA4.bam	-13.3149
TFmatrixID_0105	13.0985	DPA6.bam	-8.36108
TFmatrixID_0105	13.0985	DPA8.bam	-9.66609
TFmatrixID_0105	13.0985	DPA12.bam	-5.59919
TFmatrixID_0105	13.0985	DPA16.bam	-7.47528
TFmatrixID_0105	13.0985	DPA22.bam	-4.17432
TFmatrixID_0128	13.0985	DPA0.bam	22.7785
TFmatrixID_0128	13.0985	DPA2.bam	15.7925
TFmatrixID_0128	13.0985	DPA4.bam	-13.3149
TFmatrixID_0128	13.0985	DPA6.bam	-8.36108
TFmatrixID_0128	13.0985	DPA8.bam	-9.66609
TFmatrixID_0128	13.0985	DPA12.bam	-5.59919
TFmatrixID_0128	13.0985	DPA16.bam	-7.47528
TFmatrixID_0128	13.0985	DPA22.bam	-4.17432
TFmatrixID_1131	10.9248	DPA0.bam	16.8265
TFmatrixID_1131	10.9248	DPA2.bam	13.7393
TFmatrixID_1131	10.9248	DPA4.bam	-10.1615
TFmatrixID_1131	10.9248	DPA6.bam	-6.51991
TFmatrixID_1131	10.9248	DPA8.bam	-6.32892
TFmatrixID_1131	10.9248	DPA12.bam	-9.62037
TFmatrixID_1131	10.9248	DPA16.bam	-9.93555
TFmatrixID_1131	10.9248	DPA22.bam	-4.5533
TFmatrixID_0529	12.6739	DPA0.bam	20.3391
TFmatrixID_0529	12.6739	DPA2.bam	16.3309
TFmatrixID_0529	12.6739	DPA4.bam	-12.7614
TFmatrixID_0529	12.6739	DPA6.bam	-10.4884
TFmatrixID_0529	12.6739	DPA8.bam	-8.04825
TFmatrixID_0529	12.6739	DPA12.bam	-6.98093
TFmatrixID_0529	12.6739	DPA16.bam	-7.57333
TFmatrixID_0529	12.6739	DPA22.bam	-5.06694
TFmatrixID_1254	11.8121	DPA0.bam	-16.8746
TFmatrixID_1254	11.8121	DPA2.bam	7.00567
TFmatrixID_1254	11.8121	DPA4.bam	14.6089
TFmatrixID_1254	11.8121	DPA6.bam	13.3223
TFmatrixID_1254	11.8121	DPA8.bam	-7.21938
TFmatrixID_1254	11.8121	DPA12.bam	-13.8473
TFmatrixID_1254	11.8121	DPA16.bam	-3.38152
TFmatrixID_1254	11.8121	DPA22.bam	0.769603
TFmatrixID_1271	10.7721	DPA0.bam	-15.9013
TFmatrixID_1271	10.7721	DPA2.bam	8.21224
TFmatrixID_1271	10.7721	DPA4.bam	11.4217
TFmatrixID_1271	10.7721	DPA6.bam	11.4414
TFmatrixID_1271	10.7721	DPA8.bam	-7.95164
TFmatrixID_1271	10.7721	DPA12.bam	-12.6367
TFmatrixID_1271	10.7721	DPA16.bam	-4.56382
TFmatrixID_1271	10.7721	DPA22.bam	-0.310141
TF_motif_seq_0244	13.8742	DPA0.bam	10.5083
TF_motif_seq_0244	13.8742	DPA2.bam	-19.362
TF_motif_seq_0244	13.8742	DPA4.bam	6.92352
TF_motif_seq_0244	13.8742	DPA6.bam	-3.96334
TF_motif_seq_0244	13.8742	DPA8.bam	-0.406246
TF_motif_seq_0244	13.8742	DPA12.bam	26.4445
TF_motif_seq_0244	13.8742	DPA16.bam	-1.36687
TF_motif_seq_0244	13.8742	DPA22.bam	15.6673
TFmatrixID_0415	12.9425	DPA0.bam	-12.703
TFmatrixID_0415	12.9425	DPA2.bam	0.309696
TFmatrixID_0415	12.9425	DPA4.bam	-0.384518
TFmatrixID_0415	12.9425	DPA6.bam	21.2238
TFmatrixID_0415	12.9425	DPA8.bam	8.96809
TFmatrixID_0415	12.9425	DPA12.bam	-18.7376
TFmatrixID_0415	12.9425	DPA16.bam	-11.8567
TFmatrixID_0415	12.9425	DPA22.bam	-5.76768
TF_motif_seq_0251	11.1271	DPA0.bam	-2.29337
TF_motif_seq_0251	11.1271	DPA2.bam	-1.71683
TF_motif_seq_0251	11.1271	DPA4.bam	3.50417
TF_motif_seq_0251	11.1271	DPA6.bam	19.5954
TF_motif_seq_0251	11.1271	DPA8.bam	-2.62229
TF_motif_seq_0251	11.1271	DPA12.bam	-18.3219
TF_motif_seq_0251	11.1271	DPA16.bam	-11.5592
TF_motif_seq_0251	11.1271	DPA22.bam	1.74673
TF_motif_seq_0240	18.3486	DPA0.bam	-2.73226
TF_motif_seq_0240	18.3486	DPA2.bam	-35.0901
TF_motif_seq_0240	18.3486	DPA4.bam	12.2665
TF_motif_seq_0240	18.3486	DPA6.bam	7.61421
TF_motif_seq_0240	18.3486	DPA8.bam	15.7582
TF_motif_seq_0240	18.3486	DPA12.bam	25.0281
TF_motif_seq_0240	18.3486	DPA16.bam	-0.65413
TF_motif_seq_0240	18.3486	DPA22.bam	14.1073
TF_motif_seq_0267	12.5567	DPA0.bam	-1.69836
TF_motif_seq_0267	12.5567	DPA2.bam	-4.28218
TF_motif_seq_0267	12.5567	DPA4.bam	7.53286
TF_motif_seq_0267	12.5567	DPA6.bam	27.7319
TF_motif_seq_0267	12.5567	DPA8.bam	-12.98
TF_motif_seq_0267	12.5567	DPA12.bam	-1.87157
TF_motif_seq_0267	12.5567	DPA16.bam	-8.97401
TF_motif_seq_0267	12.5567	DPA22.bam	-2.32104
TFmatrixID_0950	12.7007	DPA0.bam	-11.4315
TFmatrixID_0950	12.7007	DPA2.bam	-14.0787
TFmatrixID_0950	12.7007	DPA4.bam	21.4519
TFmatrixID_0950	12.7007	DPA6.bam	-5.34867
TFmatrixID_0950	12.7007	DPA8.bam	14.3065
TFmatrixID_0950	12.7007	DPA12.bam	-8.06189
TFmatrixID_0950	12.7007	DPA16.bam	-7.5864
TFmatrixID_0950	12.7007	DPA22.bam	-2.46901
TFmatrixID_0954	15.2719	DPA0.bam	-13.0639
TFmatrixID_0954	15.2719	DPA2.bam	-18.595
TFmatrixID_0954	15.2719	DPA4.bam	26.7407
TFmatrixID_0954	15.2719	DPA6.bam	-7.58561
TFmatrixID_0954	15.2719	DPA8.bam	15.8363
TFmatrixID_0954	15.2719	DPA12.bam	-7.56673
TFmatrixID_0954	15.2719	DPA16.bam	-7.35171
TFmatrixID_0954	15.2719	DPA22.bam	-2.52832
TFmatrixID_0980	11.9676	DPA0.bam	-11.674
TFmatrixID_0980	11.9676	DPA2.bam	-12.9587
TFmatrixID_0980	11.9676	DPA4.bam	19.9992
TFmatrixID_0980	11.9676	DPA6.bam	-6.0393
TFmatrixID_0980	11.9676	DPA8.bam	13.7121
TFmatrixID_0980	11.9676	DPA12.bam	-5.82717
TFmatrixID_0980	11.9676	DPA16.bam	-7.28863
TFmatrixID_0980	11.9676	DPA22.bam	-2.66754
TFmatrixID_0955	11.2776	DPA0.bam	-11.4325
TFmatrixID_0955	11.2776	DPA2.bam	-10.7449
TFmatrixID_0955	11.2776	DPA4.bam	19.4864
TFmatrixID_0955	11.2776	DPA6.bam	-5.61407
TFmatrixID_0955	11.2776	DPA8.bam	11.4802
TFmatrixID_0955	11.2776	DPA12.bam	-7.6578
TFmatrixID_0955	11.2776	DPA16.bam	-7.70586
TFmatrixID_0955	11.2776	DPA22.bam	-3.95777
TFmatrixID_0966	10.7449	DPA0.bam	-11.0255
TFmatrixID_0966	10.7449	DPA2.bam	-11.1548
TFmatrixID_0966	10.7449	DPA4.bam	18.3529
TFmatrixID_0966	10.7449	DPA6.bam	-3.96482
TFmatrixID_0966	10.7449	DPA8.bam	11.3871
TFmatrixID_0966	10.7449	DPA12.bam	-6.79962
TFmatrixID_0966	10.7449	DPA16.bam	-6.7702
TFmatrixID_0966	10.7449	DPA22.bam	-2.97555
TFmatrixID_0958	11.9707	DPA0.bam	-12.1491
TFmatrixID_0958	11.9707	DPA2.bam	-14.064
TFmatrixID_0958	11.9707	DPA4.bam	20.727
TFmatrixID_0958	11.9707	DPA6.bam	-5.80608
TFmatrixID_0958	11.9707	DPA8.bam	11.7492
TFmatrixID_0958	11.9707	DPA12.bam	-6.00145
TFmatrixID_0958	11.9707	DPA16.bam	-6.35264
TFmatrixID_0958	11.9707	DPA22.bam	-2.141
TFmatrixID_0959	10.9232	DPA0.bam	-12.315
TFmatrixID_0959	10.9232	DPA2.bam	-9.80448
TFmatrixID_0959	10.9232	DPA4.bam	19.0638
TFmatrixID_0959	10.9232	DPA6.bam	-5.42868
TFmatrixID_0959	10.9232	DPA8.bam	10.917
TFmatrixID_0959	10.9232	DPA12.bam	-6.35057
TFmatrixID_0959	10.9232	DPA16.bam	-6.88197
TFmatrixID_0959	10.9232	DPA22.bam	-3.76303
TFmatrixID_0961	11.3924	DPA0.bam	-10.894
TFmatrixID_0961	11.3924	DPA2.bam	-13.0141
TFmatrixID_0961	11.3924	DPA4.bam	19.9987
TFmatrixID_0961	11.3924	DPA6.bam	-4.85905
TFmatrixID_0961	11.3924	DPA8.bam	11.0504
TFmatrixID_0961	11.3924	DPA12.bam	-6.35742
TFmatrixID_0961	11.3924	DPA16.bam	-7.17469
TFmatrixID_0961	11.3924	DPA22.bam	-2.66134
TFmatrixID_0970	10.9937	DPA0.bam	-9.9802
TFmatrixID_0970	10.9937	DPA2.bam	-11.1443
TFmatrixID_0970	10.9937	DPA4.bam	19.2736
TFmatrixID_0970	10.9937	DPA6.bam	-7.39738
TFmatrixID_0970	10.9937	DPA8.bam	11.9
TFmatrixID_0970	10.9937	DPA12.bam	-5.69508
TFmatrixID_0970	10.9937	DPA16.bam	-5.71649
TFmatrixID_0970	10.9937	DPA22.bam	-1.81277
TFmatrixID_0964	12.2659	DPA0.bam	-13.8592
TFmatrixID_0964	12.2659	DPA2.bam	-11.9448
TFmatrixID_0964	12.2659	DPA4.bam	21.333
TFmatrixID_0964	12.2659	DPA6.bam	-4.17528
TFmatrixID_0964	12.2659	DPA8.bam	12.1676
TFmatrixID_0964	12.2659	DPA12.bam	-7.92191
TFmatrixID_0964	12.2659	DPA16.bam	-7.36399
TFmatrixID_0964	12.2659	DPA22.bam	-2.51604
TFmatrixID_0965	13.115	DPA0.bam	-12.5382
TFmatrixID_0965	13.115	DPA2.bam	-13.9356
TFmatrixID_0965	13.115	DPA4.bam	23.8484
TFmatrixID_0965	13.115	DPA6.bam	-7.29354
TFmatrixID_0965	13.115	DPA8.bam	12.8113
TFmatrixID_0965	13.115	DPA12.bam	-6.26176
TFmatrixID_0965	13.115	DPA16.bam	-6.14912
TFmatrixID_0965	13.115	DPA22.bam	-3.03603
TFmatrixID_0982	11.2519	DPA0.bam	-12.292
TFmatrixID_0982	11.2519	DPA2.bam	-10.4265
TFmatrixID_0982	11.2519	DPA4.bam	19.2673
TFmatrixID_0982	11.2519	DPA6.bam	-0.714563
TFmatrixID_0982	11.2519	DPA8.bam	10.3897
TFmatrixID_0982	11.2519	DPA12.bam	-10.3861
TFmatrixID_0982	11.2519	DPA16.bam	-7.67402
TFmatrixID_0982	11.2519	DPA22.bam	-1.71009
TFmatrixID_0967	14.3962	DPA0.bam	-14.0249
TFmatrixID_0967	14.3962	DPA2.bam	-17.4295
TFmatrixID_0967	14.3962	DPA4.bam	24.5173
TFmatrixID_0967	14.3962	DPA6.bam	-7.06456
TFmatrixID_0967	14.3962	DPA8.bam	15.1505
TFmatrixID_0967	14.3962	DPA12.bam	-6.32817
TFmatrixID_0967	14.3962	DPA16.bam	-7.17261
TFmatrixID_0967	14.3962	DPA22.bam	-1.95098
TFmatrixID_0978	13.638	DPA0.bam	-14.3154
TFmatrixID_0978	13.638	DPA2.bam	-13.7591
TFmatrixID_0978	13.638	DPA4.bam	22.9252
TFmatrixID_0978	13.638	DPA6.bam	-4.20838
TFmatrixID_0978	13.638	DPA8.bam	15.1163
TFmatrixID_0978	13.638	DPA12.bam	-8.97386
TFmatrixID_0978	13.638	DPA16.bam	-8.60888
TFmatrixID_0978	13.638	DPA22.bam	-2.8963
TFmatrixID_0973	10.745	DPA0.bam	2.53679
TFmatrixID_0973	10.745	DPA2.bam	13.3541
TFmatrixID_0973	10.745	DPA4.bam	-5.46734
TFmatrixID_0973	10.745	DPA6.bam	2.44987
TFmatrixID_0973	10.745	DPA8.bam	-21.5733
TFmatrixID_0973	10.745	DPA12.bam	-0.500323
TFmatrixID_0973	10.745	DPA16.bam	8.39529
TFmatrixID_0973	10.745	DPA22.bam	7.55544
TFmatrixID_0974	12.1259	DPA0.bam	-11.7727
TFmatrixID_0974	12.1259	DPA2.bam	-13.341
TFmatrixID_0974	12.1259	DPA4.bam	21.2374
TFmatrixID_0974	12.1259	DPA6.bam	-5.7917
TFmatrixID_0974	12.1259	DPA8.bam	12.3143
TFmatrixID_0974	12.1259	DPA12.bam	-6.55188
TFmatrixID_0974	12.1259	DPA16.bam	-6.90882
TFmatrixID_0974	12.1259	DPA22.bam	-3.24021
TFmatrixID_0975	11.1069	DPA0.bam	-11.1004
TFmatrixID_0975	11.1069	DPA2.bam	-12.4339
TFmatrixID_0975	11.1069	DPA4.bam	18.9465
TFmatrixID_0975	11.1069	DPA6.bam	-5.51709
TFmatrixID_0975	11.1069	DPA8.bam	11.635
TFmatrixID_0975	11.1069	DPA12.bam	-5.56139
TFmatrixID_0975	11.1069	DPA16.bam	-6.5741
TFmatrixID_0975	11.1069	DPA22.bam	-3.31995
TFmatrixID_1067	11.7502	DPA0.bam	23.3937
TFmatrixID_1067	11.7502	DPA2.bam	8.99781
TFmatrixID_1067	11.7502	DPA4.bam	-10.1203
TFmatrixID_1067	11.7502	DPA6.bam	-7.9296
TFmatrixID_1067	11.7502	DPA8.bam	-12.9774
TFmatrixID_1067	11.7502	DPA12.bam	0.114947
TFmatrixID_1067	11.7502	DPA16.bam	-0.720473
TFmatrixID_1067	11.7502	DPA22.bam	2.2698
TFmatrixID_1127	11.1912	DPA0.bam	15.2062
TFmatrixID_1127	11.1912	DPA2.bam	16.1988
TFmatrixID_1127	11.1912	DPA4.bam	-8.61627
TFmatrixID_1127	11.1912	DPA6.bam	-9.73834
TFmatrixID_1127	11.1912	DPA8.bam	-5.59058
TFmatrixID_1127	11.1912	DPA12.bam	-9.53927
TFmatrixID_1127	11.1912	DPA16.bam	-9.8832
TFmatrixID_1127	11.1912	DPA22.bam	-5.78125
TFmatrixID_1238	13.8731	DPA0.bam	-21.2019
TFmatrixID_1238	13.8731	DPA2.bam	12.2119
TFmatrixID_1238	13.8731	DPA4.bam	14.6581
TFmatrixID_1238	13.8731	DPA6.bam	13.5872
TFmatrixID_1238	13.8731	DPA8.bam	-8.95156
TFmatrixID_1238	13.8731	DPA12.bam	-16.0611
TFmatrixID_1238	13.8731	DPA16.bam	-5.04868
TFmatrixID_1238	13.8731	DPA22.bam	0.0458843
TFmatrixID_1259	13.4852	DPA0.bam	-19.7579
TFmatrixID_1259	13.4852	DPA2.bam	9.96921
TFmatrixID_1259	13.4852	DPA4.bam	15.9936
TFmatrixID_1259	13.4852	DPA6.bam	12.9186
TFmatrixID_1259	13.4852	DPA8.bam	-7.72052
TFmatrixID_1259	13.4852	DPA12.bam	-16.9732
TFmatrixID_1259	13.4852	DPA16.bam	-5.02407
TFmatrixID_1259	13.4852	DPA22.bam	0.518877
TFmatrixID_1353	18.3486	DPA0.bam	-2.73226
TFmatrixID_1353	18.3486	DPA2.bam	-35.0901
TFmatrixID_1353	18.3486	DPA4.bam	12.2665
TFmatrixID_1353	18.3486	DPA6.bam	7.61421
TFmatrixID_1353	18.3486	DPA8.bam	15.7582
TFmatrixID_1353	18.3486	DPA12.bam	25.0281
TFmatrixID_1353	18.3486	DPA16.bam	-0.65413
TFmatrixID_1353	18.3486	DPA22.bam	14.1073
TFmatrixID_1356	18.3486	DPA0.bam	-2.73226
TFmatrixID_1356	18.3486	DPA2.bam	-35.0901
TFmatrixID_1356	18.3486	DPA4.bam	12.2665
TFmatrixID_1356	18.3486	DPA6.bam	7.61421
TFmatrixID_1356	18.3486	DPA8.bam	15.7582
TFmatrixID_1356	18.3486	DPA12.bam	25.0281
TFmatrixID_1356	18.3486	DPA16.bam	-0.65413
TFmatrixID_1356	18.3486	DPA22.bam	14.1073
TFmatrixID_1401	11.1227	DPA0.bam	1.79279
TFmatrixID_1401	11.1227	DPA2.bam	-0.342236
TFmatrixID_1401	11.1227	DPA4.bam	3.1859
TFmatrixID_1401	11.1227	DPA6.bam	23.258
TFmatrixID_1401	11.1227	DPA8.bam	-7.13393
TFmatrixID_1401	11.1227	DPA12.bam	-5.53172
TFmatrixID_1401	11.1227	DPA16.bam	-8.13672
TFmatrixID_1401	11.1227	DPA22.bam	-12.9695
TFmatrixID_1402	10.9688	DPA0.bam	1.90339
TFmatrixID_1402	10.9688	DPA2.bam	-0.509329
TFmatrixID_1402	10.9688	DPA4.bam	4.01425
TFmatrixID_1402	10.9688	DPA6.bam	22.8861
TFmatrixID_1402	10.9688	DPA8.bam	-8.10554
TFmatrixID_1402	10.9688	DPA12.bam	-6.43739
TFmatrixID_1402	10.9688	DPA16.bam	-7.39271
TFmatrixID_1402	10.9688	DPA22.bam	-11.8497
TFmatrixID_1411	11.1218	DPA0.bam	1.94778
TFmatrixID_1411	11.1218	DPA2.bam	-0.723291
TFmatrixID_1411	11.1218	DPA4.bam	3.27931
TFmatrixID_1411	11.1218	DPA6.bam	23.7219
TFmatrixID_1411	11.1218	DPA8.bam	-7.5296
TFmatrixID_1411	11.1218	DPA12.bam	-6.30924
TFmatrixID_1411	11.1218	DPA16.bam	-6.41448
TFmatrixID_1411	11.1218	DPA22.bam	-12.3619
TFmatrixID_0365	11.1769	DPA0.bam	-18.0493
TFmatrixID_0365	11.1769	DPA2.bam	9.34159
TFmatrixID_0365	11.1769	DPA4.bam	11.3109
TFmatrixID_0365	11.1769	DPA6.bam	10.6882
TFmatrixID_0365	11.1769	DPA8.bam	-7.32335
TFmatrixID_0365	11.1769	DPA12.bam	-12.8795
TFmatrixID_0365	11.1769	DPA16.bam	-3.5821
TFmatrixID_0365	11.1769	DPA22.bam	0.235456
TF_motif_seq_0422	12.8488	DPA0.bam	0.472647
TF_motif_seq_0422	12.8488	DPA2.bam	-20.048
TF_motif_seq_0422	12.8488	DPA4.bam	19.998
TF_motif_seq_0422	12.8488	DPA6.bam	-8.13443
TF_motif_seq_0422	12.8488	DPA8.bam	2.19176
TF_motif_seq_0422	12.8488	DPA12.bam	17.1869
TF_motif_seq_0422	12.8488	DPA16.bam	-0.915172
TF_motif_seq_0422	12.8488	DPA22.bam	3.3562
TF_motif_seq_0256	16.213	DPA0.bam	0.422892
TF_motif_seq_0256	16.213	DPA2.bam	-25.1345
TF_motif_seq_0256	16.213	DPA4.bam	14.446
TF_motif_seq_0256	16.213	DPA6.bam	-13.1146
TF_motif_seq_0256	16.213	DPA8.bam	14.1307
TF_motif_seq_0256	16.213	DPA12.bam	24.5929
TF_motif_seq_0256	16.213	DPA16.bam	1.56466
TF_motif_seq_0256	16.213	DPA22.bam	10.7878
TF_motif_seq_0266	20.4704	DPA0.bam	-18.7318
TF_motif_seq_0266	20.4704	DPA2.bam	6.21911
TF_motif_seq_0266	20.4704	DPA4.bam	11.0605
TF_motif_seq_0266	20.4704	DPA6.bam	37.98
TF_motif_seq_0266	20.4704	DPA8.bam	-6.37488
TF_motif_seq_0266	20.4704	DPA12.bam	-24.2112
TF_motif_seq_0266	20.4704	DPA16.bam	-18.2429
TF_motif_seq_0266	20.4704	DPA22.bam	-8.59215
MA0941.1	11.6133	DPA0.bam	-3.60039
MA0941.1	11.6133	DPA2.bam	-22.957
MA0941.1	11.6133	DPA4.bam	2.98898
MA0941.1	11.6133	DPA6.bam	11.5207
MA0941.1	11.6133	DPA8.bam	5.06948
MA0941.1	11.6133	DPA12.bam	12.5735
MA0941.1	11.6133	DPA16.bam	4.52446
MA0941.1	11.6133	DPA22.bam	10.5668
MA0564.1	11.1317	DPA0.bam	-1.80508
MA0564.1	11.1317	DPA2.bam	-20.5565
MA0564.1	11.1317	DPA4.bam	15.1784
MA0564.1	11.1317	DPA6.bam	-4.58483
MA0564.1	11.1317	DPA8.bam	4.72909
MA0564.1	11.1317	DPA12.bam	12.8719
MA0564.1	11.1317	DPA16.bam	-0.473804
MA0564.1	11.1317	DPA22.bam	3.3848
MA0548.2	10.7644	DPA0.bam	14.2859
MA0548.2	10.7644	DPA2.bam	14.4118
MA0548.2	10.7644	DPA4.bam	-11.5011
MA0548.2	10.7644	DPA6.bam	-7.19693
MA0548.2	10.7644	DPA8.bam	-5.86082
MA0548.2	10.7644	DPA12.bam	-10.4822
MA0548.2	10.7644	DPA16.bam	-9.80135
MA0548.2	10.7644	DPA22.bam	-6.03792
MA1203.1	11.9633	DPA0.bam	15.7177
MA1203.1	11.9633	DPA2.bam	17.66
MA1203.1	11.9633	DPA4.bam	-9.19642
MA1203.1	11.9633	DPA6.bam	-12.342
MA1203.1	11.9633	DPA8.bam	-6.38597
MA1203.1	11.9633	DPA12.bam	-9.54768
MA1203.1	11.9633	DPA16.bam	-9.62904
MA1203.1	11.9633	DPA22.bam	-5.03344
MA1160.1	12.6367	DPA0.bam	-14.6893
MA1160.1	12.6367	DPA2.bam	-12.8208
MA1160.1	12.6367	DPA4.bam	21.0877
MA1160.1	12.6367	DPA6.bam	-3.30421
MA1160.1	12.6367	DPA8.bam	13.1144
MA1160.1	12.6367	DPA12.bam	-8.36864
MA1160.1	12.6367	DPA16.bam	-7.91532
MA1160.1	12.6367	DPA22.bam	-2.97978
MA1288.1	10.9673	DPA0.bam	2.22993
MA1288.1	10.9673	DPA2.bam	-0.370155
MA1288.1	10.9673	DPA4.bam	3.28455
MA1288.1	10.9673	DPA6.bam	22.6158
MA1288.1	10.9673	DPA8.bam	-7.98083
MA1288.1	10.9673	DPA12.bam	-6.96737
MA1288.1	10.9673	DPA16.bam	-7.24594
MA1288.1	10.9673	DPA22.bam	-12.4837
MA1353.1	14.1057	DPA0.bam	-22.083
MA1353.1	14.1057	DPA2.bam	13.8178
MA1353.1	14.1057	DPA4.bam	15.5406
MA1353.1	14.1057	DPA6.bam	12.2203
MA1353.1	14.1057	DPA8.bam	-9.0589
MA1353.1	14.1057	DPA12.bam	-15.2063
MA1353.1	14.1057	DPA16.bam	-4.45788
MA1353.1	14.1057	DPA22.bam	0.325432
MA0954.2	11.2743	DPA0.bam	23.4528
MA0954.2	11.2743	DPA2.bam	5.65863
MA0954.2	11.2743	DPA4.bam	-10.8224
MA0954.2	11.2743	DPA6.bam	-5.00695
MA0954.2	11.2743	DPA8.bam	-12.239
MA0954.2	11.2743	DPA12.bam	3.18643
MA0954.2	11.2743	DPA16.bam	0.829448
MA0954.2	11.2743	DPA22.bam	3.84727
MA0990.1	10.9876	DPA0.bam	10.4505
MA0990.1	10.9876	DPA2.bam	10.1199
MA0990.1	10.9876	DPA4.bam	-3.01247
MA0990.1	10.9876	DPA6.bam	13.8531
MA0990.1	10.9876	DPA8.bam	-17.1556
MA0990.1	10.9876	DPA12.bam	-5.51838
MA0990.1	10.9876	DPA16.bam	-7.44817
MA0990.1	10.9876	DPA22.bam	-7.56058
MA1373.1	10.948	DPA0.bam	-11.8494
MA1373.1	10.948	DPA2.bam	-10.2491
MA1373.1	10.948	DPA4.bam	18.6323
MA1373.1	10.948	DPA6.bam	-0.860896
MA1373.1	10.948	DPA8.bam	10.2917
MA1373.1	10.948	DPA12.bam	-10.1759
MA1373.1	10.948	DPA16.bam	-7.45995
MA1373.1	10.948	DPA22.bam	-1.66462
MA1371.1	14.6435	DPA0.bam	-12.4554
MA1371.1	14.6435	DPA2.bam	-17.3504
MA1371.1	14.6435	DPA4.bam	26.9053
MA1371.1	14.6435	DPA6.bam	-6.5756
MA1371.1	14.6435	DPA8.bam	13.8833
MA1371.1	14.6435	DPA12.bam	-7.39015
MA1371.1	14.6435	DPA16.bam	-6.55583
MA1371.1	14.6435	DPA22.bam	-2.0144
MA1370.1	11.9345	DPA0.bam	-11.89
MA1370.1	11.9345	DPA2.bam	-13.1103
MA1370.1	11.9345	DPA4.bam	18.9058
MA1370.1	11.9345	DPA6.bam	-6.56135
MA1370.1	11.9345	DPA8.bam	14.5399
MA1370.1	11.9345	DPA12.bam	-5.9422
MA1370.1	11.9345	DPA16.bam	-7.33608
MA1370.1	11.9345	DPA22.bam	-2.85117
MA1374.1	13.8624	DPA0.bam	-11.8996
MA1374.1	13.8624	DPA2.bam	-16.592
MA1374.1	13.8624	DPA4.bam	26.1186
MA1374.1	13.8624	DPA6.bam	-6.99014
MA1374.1	13.8624	DPA8.bam	11.9878
MA1374.1	13.8624	DPA12.bam	-5.47684
MA1374.1	13.8624	DPA16.bam	-5.77633
MA1374.1	13.8624	DPA22.bam	-2.17781
MA1156.1	13.1185	DPA0.bam	-13.4188
MA1156.1	13.1185	DPA2.bam	-13.7038
MA1156.1	13.1185	DPA4.bam	23.764
MA1156.1	13.1185	DPA6.bam	-5.83381
MA1156.1	13.1185	DPA8.bam	12.4608
MA1156.1	13.1185	DPA12.bam	-7.2244
MA1156.1	13.1185	DPA16.bam	-6.83044
MA1156.1	13.1185	DPA22.bam	-2.33312
MA1158.1	10.7288	DPA0.bam	-9.85331
MA1158.1	10.7288	DPA2.bam	-11.4407
MA1158.1	10.7288	DPA4.bam	19.0019
MA1158.1	10.7288	DPA6.bam	-5.76121
MA1158.1	10.7288	DPA8.bam	10.9357
MA1158.1	10.7288	DPA12.bam	-5.61815
MA1158.1	10.7288	DPA16.bam	-6.33876
MA1158.1	10.7288	DPA22.bam	-3.41748
MA1157.1	12.7862	DPA0.bam	-11.9889
MA1157.1	12.7862	DPA2.bam	-16.5902
MA1157.1	12.7862	DPA4.bam	21.1845
MA1157.1	12.7862	DPA6.bam	-8.82371
MA1157.1	12.7862	DPA8.bam	13.1412
MA1157.1	12.7862	DPA12.bam	-4.55213
MA1157.1	12.7862	DPA16.bam	-5.34571
MA1157.1	12.7862	DPA22.bam	-2.84424
MA1030.1	11.5251	DPA0.bam	-18.3477
MA1030.1	11.5251	DPA2.bam	9.56809
MA1030.1	11.5251	DPA4.bam	12.1662
MA1030.1	11.5251	DPA6.bam	10.9553
MA1030.1	11.5251	DPA8.bam	-7.53439
MA1030.1	11.5251	DPA12.bam	-13.2807
MA1030.1	11.5251	DPA16.bam	-3.36815
MA1030.1	11.5251	DPA22.bam	0.42106
MA0584.1	12.8919	DPA0.bam	20.8761
MA0584.1	12.8919	DPA2.bam	15.9264
MA0584.1	12.8919	DPA4.bam	-12.3014
MA0584.1	12.8919	DPA6.bam	-12.0231
MA0584.1	12.8919	DPA8.bam	-8.145
MA0584.1	12.8919	DPA12.bam	-7.2168
MA0584.1	12.8919	DPA16.bam	-8.20496
MA0584.1	12.8919	DPA22.bam	-4.94664
MA1355.1	11.3913	DPA0.bam	-16.3534
MA1355.1	11.3913	DPA2.bam	7.86354
MA1355.1	11.3913	DPA4.bam	12.7617
MA1355.1	11.3913	DPA6.bam	12.0542
MA1355.1	11.3913	DPA8.bam	-6.98411
MA1355.1	11.3913	DPA12.bam	-14.8606
MA1355.1	11.3913	DPA16.bam	-3.39242
MA1355.1	11.3913	DPA22.bam	-0.141044
MA1063.1	10.992	DPA0.bam	3.79605
MA1063.1	10.992	DPA2.bam	-0.506221
MA1063.1	10.992	DPA4.bam	4.07821
MA1063.1	10.992	DPA6.bam	21.6972
MA1063.1	10.992	DPA8.bam	-8.08739
MA1063.1	10.992	DPA12.bam	-8.01869
MA1063.1	10.992	DPA16.bam	-9.06481
MA1063.1	10.992	DPA22.bam	-11.8182
MP00032	14.9854	DPA0.bam	0.890206
MP00032	14.9854	DPA2.bam	-24.1316
MP00032	14.9854	DPA4.bam	24.471
MP00032	14.9854	DPA6.bam	-7.93554
MP00032	14.9854	DPA8.bam	4.53108
MP00032	14.9854	DPA12.bam	18.347
MP00032	14.9854	DPA16.bam	-1.26687
MP00032	14.9854	DPA22.bam	2.02839
MP00083	11.1317	DPA0.bam	-1.80508
MP00083	11.1317	DPA2.bam	-20.5565
MP00083	11.1317	DPA4.bam	15.1784
MP00083	11.1317	DPA6.bam	-4.58483
MP00083	11.1317	DPA8.bam	4.72909
MP00083	11.1317	DPA12.bam	12.8719
MP00083	11.1317	DPA16.bam	-0.473804
MP00083	11.1317	DPA22.bam	3.3848
MP00092	12.8919	DPA0.bam	20.8761
MP00092	12.8919	DPA2.bam	15.9264
MP00092	12.8919	DPA4.bam	-12.3014
MP00092	12.8919	DPA6.bam	-12.0231
MP00092	12.8919	DPA8.bam	-8.145
MP00092	12.8919	DPA12.bam	-7.2168
MP00092	12.8919	DPA16.bam	-8.20496
MP00092	12.8919	DPA22.bam	-4.94664
MP00125	10.7288	DPA0.bam	-9.85331
MP00125	10.7288	DPA2.bam	-11.4407
MP00125	10.7288	DPA4.bam	19.0019
MP00125	10.7288	DPA6.bam	-5.76121
MP00125	10.7288	DPA8.bam	10.9357
MP00125	10.7288	DPA12.bam	-5.61815
MP00125	10.7288	DPA16.bam	-6.33876
MP00125	10.7288	DPA22.bam	-3.41748
MP00142	12.6367	DPA0.bam	-14.6893
MP00142	12.6367	DPA2.bam	-12.8208
MP00142	12.6367	DPA4.bam	21.0877
MP00142	12.6367	DPA6.bam	-3.30421
MP00142	12.6367	DPA8.bam	13.1144
MP00142	12.6367	DPA12.bam	-8.36864
MP00142	12.6367	DPA16.bam	-7.91532
MP00142	12.6367	DPA22.bam	-2.97978
MP00172	11.9633	DPA0.bam	15.7177
MP00172	11.9633	DPA2.bam	17.66
MP00172	11.9633	DPA4.bam	-9.19642
MP00172	11.9633	DPA6.bam	-12.342
MP00172	11.9633	DPA8.bam	-6.38597
MP00172	11.9633	DPA12.bam	-9.54768
MP00172	11.9633	DPA16.bam	-9.62904
MP00172	11.9633	DPA22.bam	-5.03344
MP00206	13.8624	DPA0.bam	-11.8996
MP00206	13.8624	DPA2.bam	-16.592
MP00206	13.8624	DPA4.bam	26.1186
MP00206	13.8624	DPA6.bam	-6.99014
MP00206	13.8624	DPA8.bam	11.9878
MP00206	13.8624	DPA12.bam	-5.47684
MP00206	13.8624	DPA16.bam	-5.77633
MP00206	13.8624	DPA22.bam	-2.17781
MP00228	10.9673	DPA0.bam	2.22993
MP00228	10.9673	DPA2.bam	-0.370155
MP00228	10.9673	DPA4.bam	3.28455
MP00228	10.9673	DPA6.bam	22.6158
MP00228	10.9673	DPA8.bam	-7.98083
MP00228	10.9673	DPA12.bam	-6.96737
MP00228	10.9673	DPA16.bam	-7.24594
MP00228	10.9673	DPA22.bam	-12.4837
MP00229	10.8242	DPA0.bam	2.70729
MP00229	10.8242	DPA2.bam	13.5762
MP00229	10.8242	DPA4.bam	-5.79996
MP00229	10.8242	DPA6.bam	1.94934
MP00229	10.8242	DPA8.bam	-21.4039
MP00229	10.8242	DPA12.bam	-0.434862
MP00229	10.8242	DPA16.bam	8.51878
MP00229	10.8242	DPA22.bam	8.17337
MP00231	13.7193	DPA0.bam	-18.9083
MP00231	13.7193	DPA2.bam	10.3684
MP00231	13.7193	DPA4.bam	16.3726
MP00231	13.7193	DPA6.bam	13.9484
MP00231	13.7193	DPA8.bam	-7.60825
MP00231	13.7193	DPA12.bam	-17.7627
MP00231	13.7193	DPA16.bam	-4.96052
MP00231	13.7193	DPA22.bam	0.412758
MP00255	11.9345	DPA0.bam	-11.89
MP00255	11.9345	DPA2.bam	-13.1103
MP00255	11.9345	DPA4.bam	18.9058
MP00255	11.9345	DPA6.bam	-6.56135
MP00255	11.9345	DPA8.bam	14.5399
MP00255	11.9345	DPA12.bam	-5.9422
MP00255	11.9345	DPA16.bam	-7.33608
MP00255	11.9345	DPA22.bam	-2.85117
MP00256	14.6435	DPA0.bam	-12.4554
MP00256	14.6435	DPA2.bam	-17.3504
MP00256	14.6435	DPA4.bam	26.9053
MP00256	14.6435	DPA6.bam	-6.5756
MP00256	14.6435	DPA8.bam	13.8833
MP00256	14.6435	DPA12.bam	-7.39015
MP00256	14.6435	DPA16.bam	-6.55583
MP00256	14.6435	DPA22.bam	-2.0144
MP00320	11.2743	DPA0.bam	23.4528
MP00320	11.2743	DPA2.bam	5.65863
MP00320	11.2743	DPA4.bam	-10.8224
MP00320	11.2743	DPA6.bam	-5.00695
MP00320	11.2743	DPA8.bam	-12.239
MP00320	11.2743	DPA12.bam	3.18643
MP00320	11.2743	DPA16.bam	0.829448
MP00320	11.2743	DPA22.bam	3.84727
MP00355	11.3456	DPA0.bam	-9.96807
MP00355	11.3456	DPA2.bam	-11.5704
MP00355	11.3456	DPA4.bam	20.0017
MP00355	11.3456	DPA6.bam	-8.42137
MP00355	11.3456	DPA8.bam	12.1711
MP00355	11.3456	DPA12.bam	-5.52104
MP00355	11.3456	DPA16.bam	-5.3807
MP00355	11.3456	DPA22.bam	-1.49651
MP00382	15.1545	DPA0.bam	0.801197
MP00382	15.1545	DPA2.bam	-21.8863
MP00382	15.1545	DPA4.bam	25.7863
MP00382	15.1545	DPA6.bam	-10.5337
MP00382	15.1545	DPA8.bam	3.68836
MP00382	15.1545	DPA12.bam	19.1815
MP00382	15.1545	DPA16.bam	-1.57105
MP00382	15.1545	DPA22.bam	3.80589
MP00403	10.948	DPA0.bam	-11.8494
MP00403	10.948	DPA2.bam	-10.2491
MP00403	10.948	DPA4.bam	18.6323
MP00403	10.948	DPA6.bam	-0.860896
MP00403	10.948	DPA8.bam	10.2917
MP00403	10.948	DPA12.bam	-10.1759
MP00403	10.948	DPA16.bam	-7.45995
MP00403	10.948	DPA22.bam	-1.66462
MP00485	13.1185	DPA0.bam	-13.4188
MP00485	13.1185	DPA2.bam	-13.7038
MP00485	13.1185	DPA4.bam	23.764
MP00485	13.1185	DPA6.bam	-5.83381
MP00485	13.1185	DPA8.bam	12.4608
MP00485	13.1185	DPA12.bam	-7.2244
MP00485	13.1185	DPA16.bam	-6.83044
MP00485	13.1185	DPA22.bam	-2.33312
MP00508	10.7644	DPA0.bam	14.2859
MP00508	10.7644	DPA2.bam	14.4118
MP00508	10.7644	DPA4.bam	-11.5011
MP00508	10.7644	DPA6.bam	-7.19693
MP00508	10.7644	DPA8.bam	-5.86082
MP00508	10.7644	DPA12.bam	-10.4822
MP00508	10.7644	DPA16.bam	-9.80135
MP00508	10.7644	DPA22.bam	-6.03792
MP00592	11.7217	DPA0.bam	-9.7245
MP00592	11.7217	DPA2.bam	-14.5065
MP00592	11.7217	DPA4.bam	20.2444
MP00592	11.7217	DPA6.bam	-6.06979
MP00592	11.7217	DPA8.bam	12.1483
MP00592	11.7217	DPA12.bam	-5.7945
MP00592	11.7217	DPA16.bam	-6.39185
MP00592	11.7217	DPA22.bam	-3.18268
MP00597	11.87	DPA0.bam	-17.9277
MP00597	11.87	DPA2.bam	7.91259
MP00597	11.87	DPA4.bam	13.5294
MP00597	11.87	DPA6.bam	12.4232
MP00597	11.87	DPA8.bam	-7.0994
MP00597	11.87	DPA12.bam	-14.4335
MP00597	11.87	DPA16.bam	-3.78806
MP00597	11.87	DPA22.bam	0.898807
MP00652	12.34	DPA0.bam	-19.7627
MP00652	12.34	DPA2.bam	10.2286
MP00652	12.34	DPA4.bam	12.8197
MP00652	12.34	DPA6.bam	11.6072
MP00652	12.34	DPA8.bam	-8.2638
MP00652	12.34	DPA12.bam	-14.2836
MP00652	12.34	DPA16.bam	-3.47935
MP00652	12.34	DPA22.bam	0.791391
