# Supplementary material for: Dynamic chromatin regulatory programs during embryogenesis of hexaploid wheat
Source: Genome Biol. 2023 Jan 13;24:7. doi: 10.1186/s13059-022-02844-2 (PMC9837924; doi:10.1186/s13059-022-02844-2)
Supplement: Supplementary file 15 — Additional file 15: Table S1. Antibody and Primer information used. [file 13059_2022_2844_MOESM15_ESM.xlsx]

## Sheet: Antibody
Table S1: Antibody and Primer information used
	Antibody name	Producer and cat. Number
	H3K27ac	ab4729
	H3K9ac	Milipore 07-352
	H3K4me3	ab8580
	H3K36me3	ab9050
	H3K4me1	ab8895
	H3K27me3	CST C36B11
	H3K9me2	ab1220
	Pol II	ab5408
	H2A.Z	Gift from Prof. Roger Deal lab, the same as "https://doi.org/10.1371/journal.pgen.1008326"

## Sheet: Primer and oligo
	Specific experiment	Primer/oligo name	Sequecne	Note
	In situ	FIE-F	TCCGCTTATGACTTCCGTGG
		FIE-R	CGGACTACTCAGCCGGGTAA
		T7+FIE-F	TAATACGACTCACTATAGGGTCCGCTTATGACTTCCGTGG
		T7+FIE-R	TAATACGACTCACTATAGGGCGGACTACTCAGCCGGGTAA
	Luciferase reporter assays	CDS-LEC1-F	GACGCGTGGATCCCCATGGAATGGAGAACGACGGCGTCC	TFs
		CDS-LEC1-R	GAAATTCGAGCTCCCCGGGACTAGCCAGATTGGACGGGCTTGT
		CDS-MYB118-F	GACGCGTGGATCCCCATGGAATGGCGTCGTTGCGTGAC
		CDS-MYB118-R	GAAATTCGAGCTCCCCGGGATCAATGGATAGGTACTGGATCGATC
		CDS-LEC2-F	GACGCGTGGATCCCCATGGATGAATTCATGGCCGCCATCA
		CDS-LEC2-R	GAAATTCGAGCTCCCCGGGATCACATCAGAGGCCCAGACT
		CDS-WRKY75-F	GACGCGTGGATCCCCATGGATCGGTGATGGAGAACTTGC
		CDS-WRKY75-R	GAAATTCGAGCTCCCCGGGAGGTTAGAGCTGTGAGAGGAAC
		CDS-ZDH5-F	GACGCGTGGATCCCCATGGAATGGACGTCAAGTACCCCA
		CDS-ZDH5-R	GAAATTCGAGCTCCCCGGGAGCCATGGCAGAGAAAACTAGAC
		promoter-MYB118-F	CAGCTATGACCATGATTACGCCATCATTATTCTCTGCCAGTGG	Targets
		promoter-MYB118-R	TGTTTTTGGCGTCTTCCATGAGCGAGAGAGAGGAAGTGTCT
		promoter-AMT1-F	CAGCTATGACCATGATTACGAGGAGAAGCGGAACAAGCGAT
		promoter-AMT1-R	TGTTTTTGGCGTCTTCCATGAGATGGAGGTGCAAACGGA
		promoter-ZHD5-F	CAGCTATGACCATGATTACGTGGTGACAAATCAGGTAGGCA
		promoter-ZHD5-R	TGTTTTTGGCGTCTTCCATGGTAGGGCTGGACGTTAATCT
		promoter-BBM-F	CAGCTATGACCATGATTACGTGTTGGCTCTCACGGTCA
		promoter-BBM-R	TGTTTTTGGCGTCTTCCATGGACTGACATGGCTCACTGCA
		promoter-LEC2-F	CAGCTATGACCATGATTACGACGCAGGGAGGAAGTGAT
		promoter-LEC2-R	TGTTTTTGGCGTCTTCCATGTGGCTCCCTTCCCTCGTGA
	Genome editing	TaFIE-7A/7B/7D-sgF	cttgGCATGGCGAGGCTGGGCCCG	Oligos for sgRNAs
		TaFIE-7A/7B/7D-sgR	aaacCGGGCCCAGCCTCGCCATGC
		F1	GTTACCAACTCCAGTTGTAACCAGCATA	Genotyping for mutants
		F2	CTGAAGCGCGACAACGCT
		F3	GCCCGAGTAATTGTTTTTATTGATACATCAAAG
		R	CGAAGGTCGGATCCTCCTATGG
